# Supplementary material for: Combination of Structure Databases, In Silico Fragmentation, and MS/MS Libraries for Untargeted Screening of Non-Volatile Migrants from Recycled High-Density Polyethylene Milk Bottles
Source: Anal Chem. 2023 Jun 1;95(23):8780–8. doi: 10.1021/acs.analchem.2c05389 (PMC10267890; doi:10.1021/acs.analchem.2c05389)
Supplement: Supplementary file 2 — ac2c05389_si_002.zip [file ac2c05389_si_002.zip]

Archive with 74 entries (41 files):
- Appendix C/
- Appendix C/AlignmentID 147_6.21_295.0419_2021_2_18_2353_2021_2_10_forMRMPROBS.mat
- Appendix C/AlignmentID 147_6.21_295.0419_2021_2_18_2353_2021_2_10_forMRMPROBS/
- Appendix C/AlignmentID 156_5.37_302.3069_2021_2_18_2352_2021_2_10_forMRMPROBS.mat
- Appendix C/AlignmentID 156_5.37_302.3069_2021_2_18_2352_2021_2_10_forMRMPROBS/
- Appendix C/AlignmentID 211_3.99_331.2191_2021_2_18_2349_2021_2_10_forMRMPROBS.mat
- Appendix C/AlignmentID 211_3.99_331.2191_2021_2_18_2349_2021_2_10_forMRMPROBS/
- Appendix C/AlignmentID 246_8.19_353.2668_2021_2_18_2356_2021_2_10_forMRMPROBS.mat
- Appendix C/AlignmentID 246_8.19_353.2668_2021_2_18_2356_2021_2_10_forMRMPROBS/
- Appendix C/AlignmentID 25_5.33_209.044_2021_2_18_2351_2021_2_13_10_3HAC_neg_forMRM.mat
- Appendix C/AlignmentID 25_5.33_209.044_2021_2_18_2351_2021_2_13_10_3HAC_neg_forMRM/
- Appendix C/AlignmentID 270_7.79_365.194_2021_2_18_2356_2021_2_10_forMRMPROBS.mat
- Appendix C/AlignmentID 270_7.79_365.194_2021_2_18_2356_2021_2_10_forMRMPROBS/
- Appendix C/AlignmentID 277_6.74_368.4254_2021_2_18_2353_2021_2_10_forMRMPROBS.fgt
- Appendix C/AlignmentID 277_6.74_368.4254_2021_2_18_2353_2021_2_10_forMRMPROBS.mat
- Appendix C/AlignmentID 277_6.74_368.4254_2021_2_18_2353_2021_2_10_forMRMPROBS/
- Appendix C/AlignmentID 313_6.88_393.1799_2021_2_18_2354_2021_2_10_forMRMPROBS.fgt
- Appendix C/AlignmentID 313_6.88_393.1799_2021_2_18_2354_2021_2_10_forMRMPROBS.mat
- Appendix C/AlignmentID 313_6.88_393.1799_2021_2_18_2354_2021_2_10_forMRMPROBS/
- Appendix C/AlignmentID 35_5.78_178.0507_2021_2_18_2352_2021_2_13_3HAC_pos_forMRM.mat
- Appendix C/AlignmentID 35_5.78_178.0507_2021_2_18_2352_2021_2_13_3HAC_pos_forMRM/
- Appendix C/AlignmentID 362_9.93_424.4508_2021_2_18_2359_2021_2_10_forMRMPROBS.fgt
- Appendix C/AlignmentID 362_9.93_424.4508_2021_2_18_2359_2021_2_10_forMRMPROBS.mat
- Appendix C/AlignmentID 362_9.93_424.4508_2021_2_18_2359_2021_2_10_forMRMPROBS/
- Appendix C/AlignmentID 404_10.65_452.4829_2021_2_19_00_2021_2_10_forMRMPROBS.mat
- Appendix C/AlignmentID 404_10.65_452.4829_2021_2_19_00_2021_2_10_forMRMPROBS/
- Appendix C/AlignmentID 414_10.2_463.4484_2021_2_19_00_2021_2_10_forMRMPROBS.mat
- Appendix C/AlignmentID 414_10.2_463.4484_2021_2_19_00_2021_2_10_forMRMPROBS/
- Appendix C/AlignmentID 449_10.81_495.3802_2021_2_19_00_2021_2_10_forMRMPROBS.fgt
- Appendix C/AlignmentID 449_10.81_495.3802_2021_2_19_00_2021_2_10_forMRMPROBS.mat
- Appendix C/AlignmentID 449_10.81_495.3802_2021_2_19_00_2021_2_10_forMRMPROBS/
- Appendix C/AlignmentID 454_8.28_501.3766_2021_2_18_2356_2021_2_10_forMRMPROBS.mat
- Appendix C/AlignmentID 454_8.28_501.3766_2021_2_18_2356_2021_2_10_forMRMPROBS/
- Appendix C/AlignmentID 484_9.21_535.3967_2021_2_18_2357_2021_2_10_forMRMPROBS.mat
- Appendix C/AlignmentID 484_9.21_535.3967_2021_2_18_2357_2021_2_10_forMRMPROBS/
- Appendix C/AlignmentID 486_11.28_536.4109_2021_2_19_01_2021_2_10_forMRMPROBS.fgt
- Appendix C/AlignmentID 486_11.28_536.4109_2021_2_19_01_2021_2_10_forMRMPROBS.mat
- Appendix C/AlignmentID 486_11.28_536.4109_2021_2_19_01_2021_2_10_forMRMPROBS/
- Appendix C/AlignmentID 514_12.09_561.4872_2021_2_19_02_2021_2_10_forMRMPROBS.mat
- Appendix C/AlignmentID 514_12.09_561.4872_2021_2_19_02_2021_2_10_forMRMPROBS/
- Appendix C/AlignmentID 516_9.68_563.4283_2021_2_18_2358_2021_2_10_forMRMPROBS.mat
- Appendix C/AlignmentID 516_9.68_563.4283_2021_2_18_2358_2021_2_10_forMRMPROBS/
- Appendix C/AlignmentID 526_9.67_575.4293_2021_2_18_2358_2021_2_10_forMRMPROBS.mat
- Appendix C/AlignmentID 526_9.67_575.4293_2021_2_18_2358_2021_2_10_forMRMPROBS/
- Appendix C/AlignmentID 527_10.19_576.4987_2021_2_18_2359_2021_2_10_forMRMPROBS.fgt
- Appendix C/AlignmentID 527_10.19_576.4987_2021_2_18_2359_2021_2_10_forMRMPROBS.mat
- Appendix C/AlignmentID 527_10.19_576.4987_2021_2_18_2359_2021_2_10_forMRMPROBS/
- Appendix C/AlignmentID 540_10.1_597.4836_2021_2_18_2359_2021_2_10_forMRMPROBS.mat
- Appendix C/AlignmentID 540_10.1_597.4836_2021_2_18_2359_2021_2_10_forMRMPROBS/
- Appendix C/AlignmentID 551_11.8_605.5134_2021_2_19_02_2021_2_10_forMRMPROBS.mat
- Appendix C/AlignmentID 551_11.8_605.5134_2021_2_19_02_2021_2_10_forMRMPROBS/
- Appendix C/AlignmentID 577_10.82_647.5214_2021_2_19_01_2021_2_10_forMRMPROBS.mat
- Appendix C/AlignmentID 577_10.82_647.5214_2021_2_19_01_2021_2_10_forMRMPROBS/
- Appendix C/AlignmentID 579_11.53_649.538_2021_2_19_01_2021_2_10_forMRMPROBS.fgt
- Appendix C/AlignmentID 579_11.53_649.538_2021_2_19_01_2021_2_10_forMRMPROBS.mat
- Appendix C/AlignmentID 579_11.53_649.538_2021_2_19_01_2021_2_10_forMRMPROBS/
- Appendix C/AlignmentID 589_11.41_679.4306_2021_2_19_01_2021_2_10_forMRMPROBS.mat
- Appendix C/AlignmentID 589_11.41_679.4306_2021_2_19_01_2021_2_10_forMRMPROBS/
- Appendix C/AlignmentID 603_10.95_711.5729_2021_2_19_01_2021_2_10_forMRMPROBS.mat
- Appendix C/AlignmentID 603_10.95_711.5729_2021_2_19_01_2021_2_10_forMRMPROBS/
- Appendix C/AlignmentID 76_7.51_337.0563_2021_2_18_2355_2021_2_13_EtOH_neg_forMRM.fgt
- Appendix C/AlignmentID 76_7.51_337.0563_2021_2_18_2355_2021_2_13_EtOH_neg_forMRM.mat
- Appendix C/AlignmentID 76_7.51_337.0563_2021_2_18_2355_2021_2_13_EtOH_neg_forMRM/
- Appendix C/AlignmentID 78_2.44_232.1458_2021_2_18_2346_2021_2_13_3HAC_pos_forMRM.mat
- Appendix C/AlignmentID 78_2.44_232.1458_2021_2_18_2346_2021_2_13_3HAC_pos_forMRM/
- Appendix C/AlignmentID 78_8.95_341.2119_2021_2_18_2357_2021_2_13_EtOH_neg_forMRM.mat
- Appendix C/AlignmentID 78_8.95_341.2119_2021_2_18_2357_2021_2_13_EtOH_neg_forMRM/
- Appendix C/AlignmentID 87_4.76_242.2852_2021_2_18_2349_2021_2_13_3HAC_pos_forMRM.mat
- Appendix C/AlignmentID 87_4.76_242.2852_2021_2_18_2349_2021_2_13_3HAC_pos_forMRM/
- Appendix C/AlignmentID 93_7.27_238.0188_2021_2_18_2354_2021_2_10_forMRMPROBS.mat
- Appendix C/AlignmentID 93_7.27_238.0188_2021_2_18_2354_2021_2_10_forMRMPROBS/
- Appendix C/AlignmentID 94_3.83_239.1999_2021_2_18_2348_2021_2_10_forMRMPROBS.mat
- Appendix C/AlignmentID 94_3.83_239.1999_2021_2_18_2348_2021_2_10_forMRMPROBS/
- Appendix_B,D and E.xlsx
