# Supplementary material for: Combination of Structure Databases, In Silico Fragmentation, and MS/MS Libraries for Untargeted Screening of Non-Volatile Migrants from Recycled High-Density Polyethylene Milk Bottles
Source: Anal Chem. 2023 Jun 1;95(23):8780–8. doi: 10.1021/acs.analchem.2c05389 (PMC10267890; doi:10.1021/acs.analchem.2c05389)
Supplement: Supplementary file 2 — ac2c05389_si_002.zip [file ac2c05389_si_002.zip › Appendix C/AlignmentID 277_6.74_368.4254_2021_2_18_2353_2021_2_10_forMRMPROBS.fgt]

Version: 2
NAME: C11H55N6O6
EXACTMASS: 367.41830848
ISSELECTED: True
ACCURATEMASS: 367.4181235
MASSDIFFERENCE: 0.0001849
TOTALSCORE: 3.305
ISOTOPICINTENSITY[M+1]: 0.1495
ISOTOPICINTENSITY[M+2]: 0.0228
ISOTOPICDIFF[M+1]: -0.0751
ISOTOPICDIFF[M+2]: -0.0042
MASSDIFFSCORE: 0.999
ISOTOPICSCORE: 0.966
PRODUCTIONSCORE: 0.923
NEUTRALLOSSSCORE: 0.417
PRODUCTIONPEAKNUMBER: 12
PRODUCTIONHITSNUMBER: 9
NEUTRALLOSSPEAKNUMBER: 36
NEUTRALLOSSHITSNUMBER: 15
RESOURCENAMES: 
RESOURCERECORDS: 0
ChemOntDescriptions: Morphinans;Lignols;Steroidal saponins;Anisoles;Phenolic compounds;Alkaloids and derivatives;N-acyl-amino acids;Phenylacetamides;Cinnamic acid and derivatives;Other flavonoids;Carboximidic acids;Quinazolines;Amino acids and derivatives;Saccharides;Coumarin and derivatives;Amines;Aminoalcohols;Aurone O-glycosides;Phenylpyrazoles;Carbolines;Indole and derivatives;Peptides;Benzoic acids and derivatives;Ceramides;Gallic acid and derivatives;Aralkylamines;Aminobenzoic acids;Nucleosides;N-acyl amines;Chalcones;Benzene and substituted derivatives;Chromones and derivatives;Fatty acid and derivatives;Anilines and derivatives;Purines;Hex ceramide;Steroids;Hydroxybenzenoids;Pyridinecarboxylic acids;Pyridines and derivatives;Quinoline carboxylic acids;Phenylpiperidines;Phenylpiperazines;Alkylphenylketones
ChemOntIDs: Morphinans;Lignols;Steroidal saponins;Anisoles;Phenolic compounds;Alkaloids and derivatives;N-acyl-amino acids;Phenylacetamides;Cinnamic acid and derivatives;Other flavonoids;Carboximidic acids;Quinazolines;Amino acids and derivatives;Saccharides;Coumarin and derivatives;Amines;Aminoalcohols;Aurone O-glycosides;Phenylpyrazoles;Carbolines;Indole and derivatives;Peptides;Benzoic acids and derivatives;Ceramides;Gallic acid and derivatives;Aralkylamines;Aminobenzoic acids;Nucleosides;N-acyl amines;Chalcones;Benzene and substituted derivatives;Chromones and derivatives;Fatty acid and derivatives;Anilines and derivatives;Purines;Hex ceramide;Steroids;Hydroxybenzenoids;Pyridinecarboxylic acids;Pyridines and derivatives;Quinoline carboxylic acids;Phenylpiperidines;Phenylpiperazines;Alkylphenylketones
ChemOntScores: 4.48996455428062E-08;2.01384467880531E-07;7.37535713168237E-07;1.92752809589418E-06;5.03681863904126E-06;5.69097407395347E-06;7.93891528496076E-06;1.78617053094743E-05;1.81977338450015E-05;2.27330794847846E-05;2.46820626115648E-05;2.57216251086106E-05;2.84163493559755E-05;3.57534789868638E-05;4.84065265924748E-05;7.02717084766639E-05;7.02717084766639E-05;7.02717084766639E-05;8.54398349517388E-05;8.92871598323787E-05;8.92871598323787E-05;0.000172787979839295;0.000219177323624589;0.000219177323624589;0.000219177323624589;0.000273054985132325;0.000339884985413606;0.000339884985413606;0.000584997480013468;0.000739579228378222;0.000742072666039201;0.000865751443712286;0.000865751443712286;0.00116187467930167;0.00135806304165564;0.00190806310241093;0.00190806310241093;0.00211764265875945;0.00219049458704752;0.00219049458704752;0.00219049458704752;0.00240021562257143;0.00255178817174005;0.0050142891824286
ChemOntInChIKeys: INYYVPJSBIVGPH;WVTKBKWTSCPRNU;HYDDDNUKNMMWBD;IEDVJHCEMCRBQM;JWJCTZKFYGDABJ;QUCQEUCGKKTEBI;PHSRRHGYXQCRPU;MXJWRABVEGLYDG;VABYUUZNAVQNPG;SRKMAHYDQNVWHY;FONIWJIDLJEJTL;KWNQIIMVPSMYEM;DDRJAANPRJIHGJ;DWAICOVNOFPYLS;GZEYLLPOQRZUDF;BLFRQYKZFKYQLO;BKMMTJMQCTUHRP;CVGWRXFABVNKOQ;VEQOALNAAJBPNY;BHNLFXNCZURVOM;NFGIENSPALNOON;AIXUQKMMBQJZCU;FFCCBBNQPIMUJI;CSRGRGSMEUKQSD;LORDFXWUHHSAQU;ZXRVKCBLGJOCEE;MKASXAGBWHIGCF;NMUSYJAQQFHJEW;SNPLKNRPJHDVJA;JWHAUXFOSRPERK;MUBZACKCHQIRSY;HTTVYKXJCQENKW;YDCXQLUDGIVYHN;ROBVIMPUHSLWNV;BXJHWYVXLGLDMZ;HHJTWTPUPVQKNA;QAGPPGDCPAPQLW;YRCWQPVGYLYSOX;MUUDQLHCIAOWPR;NYMGNSNKLVNMIA;VQHLFUQPZRTKIV;XADCESSVHJOZHK;VNZLQLYBRIOLFZ;GOEMGAFJFRBGGG
PUBCHEMCIDS: 
Num ProductIon (Formula ExactMass AccurateMass Intensity Error CandidateInChIKeys CandidateOntologies): 12
C3H10N	60.08132432	60.08001	537	0.0007657	LIWAQLJGPBVORC	CHEMONTID:0002228
C5H7O	83.049689844	83.03829	195	0.0108513	FVNIMHIOIXPIQT;HGBOYTHUEUWSSQ;ACWQBUSCFPJUPN;JYVLIDXNZAXMDK;PHTQWCKDNZKARW;AQIXEPGDORPWBJ;XNLICIUVMPYHGG;YGHRJJRRZDOVPD	CHEMONTID:0001167;CHEMONTID:0002434;CHEMONTID:0002436;CHEMONTID:0001661;CHEMONTID:0000286;CHEMONTID:0000118
C5H7O	83.049689844	83.05225	205	-0.0031087	FVNIMHIOIXPIQT;HGBOYTHUEUWSSQ;ACWQBUSCFPJUPN;JYVLIDXNZAXMDK;PHTQWCKDNZKARW;AQIXEPGDORPWBJ;XNLICIUVMPYHGG;YGHRJJRRZDOVPD	CHEMONTID:0001167;CHEMONTID:0002434;CHEMONTID:0002436;CHEMONTID:0001661;CHEMONTID:0000286;CHEMONTID:0000118
C6H7O2	111.044604464	111.02971	404	0.0143459	GHMLBKRAJCXXBS;VKMRVNVYNKTCBS;TVJVIYLWQZECEQ;HNBDRPTVWVGKBR;GAMDXQSXPWOUOG	CHEMONTID:0000137;CHEMONTID:0002436;CHEMONTID:0000481;CHEMONTID:0003417;CHEMONTID:0001167
C6H7O2	111.044604464	111.04653	412	-0.0024741	GHMLBKRAJCXXBS;VKMRVNVYNKTCBS;TVJVIYLWQZECEQ;HNBDRPTVWVGKBR;GAMDXQSXPWOUOG	CHEMONTID:0000137;CHEMONTID:0002436;CHEMONTID:0000481;CHEMONTID:0003417;CHEMONTID:0001167
C11H7N	153.057849224	153.05811	262	-0.0008094	YDNBZEZHOYJIKQ	CHEMONTID:0002336
C11H13NO2	191.094628656	191.10426	246	-0.0101799	NWYBPFPJJYBYSR;XNZFFRJWTVYMBF;BNTRVDDOQOJGCY;FELOSQQXIHRUSH;CEIXWJHURKEBMQ	CHEMONTID:0004111;CHEMONTID:0002955;CHEMONTID:0000195
C11H15N2O	191.1184381	191.11296	252	0.0049295	ANJTVLIZGCUXLD	CHEMONTID:0002722
C8H17O6	209.102513264	209.11758	1054	-0.0156153	WYUFTYLVLQZQNH	CHEMONTID:0002207
C11H21N6O6	333.152257392	333.15814	505	-0.0064312	NA	NA
C11H21N6O6	333.152257392	333.17612	502	-0.0244112	NA	NA
	0	368.42453	17613	0.0010549	NA	NA
Num NeutralLoss (Formula ExactMass PrecursorMz ProductMz PrecursorIntensity ProductIntensity LossMass Error CandidateInChIKeys CandidateOntologies): 28
C7H8O2	124.052429496	333.17612	209.11758	502	1054	124.05854	-0.0061105	LHGVFZTZFXWLCP;ASHGTJPOSUFTGB;OIPPWFOQEKKFEE	CHEMONTID:0000190;CHEMONTID:0000137
C7H8O2	124.052429496	333.15814	209.11758	505	1054	124.04056	0.0118695	LHGVFZTZFXWLCP;ASHGTJPOSUFTGB;OIPPWFOQEKKFEE	CHEMONTID:0000190;CHEMONTID:0000137
H2O	18.010564684	209.11758	191.11296	1054	252	18.00462	0.0059447	XLYOFNOQVPJJNP	NonID:H2O
H2O	18.010564684	209.11758	191.10426	1054	246	18.01332	-0.0027553	XLYOFNOQVPJJNP	NonID:H2O
C4H8	56.062600256	209.11758	153.05811	1054	262	56.05947	0.0031303	NNPPMTNAJDCUHE;IJDNQMDRQITEOD;VQTUBCCKSQIDNK	CHEMONTID:0004620;CHEMONTID:0002500;CHEMONTID:0004622
C5H10N2	98.08439832	209.11758	111.04653	1054	412	98.07105	0.0133483	SMRGCMLEAAXFFD	CHEMONTID:0001045
C5H10N2	98.08439832	209.11758	111.02971	1054	404	98.08787	-0.0034717	SMRGCMLEAAXFFD	CHEMONTID:0001045
C5H9O5	149.044998388	209.11758	60.08001	1054	537	149.03757	0.0074284	HEBKCHPVOIAQTA;SRBFZHDQGSBBOR	CHEMONTID:0002210;CHEMONTID:0001497
C9H7O	131.049689844	191.11296	60.08001	252	537	131.03295	0.0167398	UAJRSHJHFRVGMG;KJPRLNWUNMBNBZ	CHEMONTID:0000138;CHEMONTID:0000029
O	15.99491462	349.13568	333.15814	322	505	15.97754	0.0173746	XLYOFNOQVPJJNP	NonID:H2O
C6H8NO3	142.050418116	333.15814	191.11296	505	252	142.04518	0.0052381	DHDRGOURKDLAOT	CHEMONTID:0004322
C6H8NO3	142.050418116	333.15814	191.10426	505	246	142.05388	-0.0034619	DHDRGOURKDLAOT	CHEMONTID:0004322
C10H14NO2	180.102453688	333.15814	153.05811	505	262	180.10003	0.0024237	OPJOMVMFYOUDPK	CHEMONTID:0000296
C7H10O3	142.06299418	333.17612	191.11296	502	252	142.06316	-0.0001658	JLNIGUCDBFYXDC	CHEMONTID:0000324
C7H10O3	142.06299418	333.17612	191.10426	502	246	142.07186	-0.0088658	JLNIGUCDBFYXDC	CHEMONTID:0000324
C10H14NO2	180.102453688	333.17612	153.05811	502	262	180.11801	-0.0155563	OPJOMVMFYOUDPK	CHEMONTID:0000296
C2H2O	42.010564684	153.05811	111.04653	262	412	42.01158	-0.0010153	IKHGUXGNUITLKF;LFQSCWFLJHTTHZ;IMROMDMJAWUWLK	CHEMONTID:0002230;CHEMONTID:0000286;CHEMONTID:0000132
CO	27.99491462	111.04653	83.05225	412	205	27.99428	0.0006346	WSFSSNUMVMOOMR;OKKJLVBELUTLKV	CHEMONTID:0001831;CHEMONTID:0000286
CH2N	28.018724064	111.04653	83.03829	412	195	28.00824	0.0104841	BAVYZALUXZFZLV	CHEMONTID:0000469
C2H4N	42.034374128	153.05811	111.02971	262	404	42.0284	0.0059741	ROSDSFDQCJNGOL;QUSNBJAOOMFDIB	CHEMONTID:0002228;CHEMONTID:0000469
CO	27.99491462	111.02971	83.05225	404	205	27.97746	0.0174546	WSFSSNUMVMOOMR;OKKJLVBELUTLKV	CHEMONTID:0001831;CHEMONTID:0000286
CO	27.99491462	111.02971	83.03829	404	195	27.99142	0.0034946	WSFSSNUMVMOOMR;OKKJLVBELUTLKV	CHEMONTID:0001831;CHEMONTID:0000286
C3H2O2	70.005479304	153.05811	83.05225	262	205	70.00586	-0.0003807	NIXOWILDQLNWCW	CHEMONTID:0004451
C3H2O2	70.005479304	153.05811	83.03829	262	195	70.01982	-0.0143407	NIXOWILDQLNWCW	CHEMONTID:0004451
C7H8O	108.057514876	191.11296	83.05225	252	205	108.06071	-0.0031951	RDOXTESZEPMUJZ;IWDCLRJOBJJRNH	CHEMONTID:0000138;CHEMONTID:0001275
C7H8O	108.057514876	191.11296	83.03829	252	195	108.07467	-0.0171551	RDOXTESZEPMUJZ;IWDCLRJOBJJRNH	CHEMONTID:0000138;CHEMONTID:0001275
C7H8O	108.057514876	191.10426	83.05225	246	205	108.05201	0.0055049	RDOXTESZEPMUJZ;IWDCLRJOBJJRNH	CHEMONTID:0000138;CHEMONTID:0001275
C7H8O	108.057514876	191.10426	83.03829	246	195	108.06597	-0.0084551	RDOXTESZEPMUJZ;IWDCLRJOBJJRNH	CHEMONTID:0000138;CHEMONTID:0001275
Num AdductIon (AdductType Mass LinkedMz): 0
Num IsotopicIon (IsotopeName Mass LinkedMz WeightedForm WeightNumber): 0

NAME: C9H57F2N6O3S
EXACTMASS: 367.418092124
ISSELECTED: True
ACCURATEMASS: 367.4181235
MASSDIFFERENCE: -3.14E-05
TOTALSCORE: 3.286
ISOTOPICINTENSITY[M+1]: 0.1349
ISOTOPICINTENSITY[M+2]: 0.0594
ISOTOPICDIFF[M+1]: -0.0897
ISOTOPICDIFF[M+2]: 0.0324
MASSDIFFSCORE: 1
ISOTOPICSCORE: 0.946
PRODUCTIONSCORE: 0.923
NEUTRALLOSSSCORE: 0.417
PRODUCTIONPEAKNUMBER: 12
PRODUCTIONHITSNUMBER: 6
NEUTRALLOSSPEAKNUMBER: 36
NEUTRALLOSSHITSNUMBER: 15
RESOURCENAMES: 
RESOURCERECORDS: 0
ChemOntDescriptions: Benzothiazoles
ChemOntIDs: Benzothiazoles
ChemOntScores: 0.00431071746538211
ChemOntInChIKeys: FTALBRSUTCGOEG
PUBCHEMCIDS: 
Num ProductIon (Formula ExactMass AccurateMass Intensity Error CandidateInChIKeys CandidateOntologies): 12
C3H10N	60.08132432	60.08001	537	0.0007657	LIWAQLJGPBVORC	CHEMONTID:0002228
C5H7O	83.049689844	83.03829	195	0.0108513	FVNIMHIOIXPIQT;HGBOYTHUEUWSSQ;ACWQBUSCFPJUPN;JYVLIDXNZAXMDK;PHTQWCKDNZKARW;AQIXEPGDORPWBJ;XNLICIUVMPYHGG;YGHRJJRRZDOVPD	CHEMONTID:0001167;CHEMONTID:0002434;CHEMONTID:0002436;CHEMONTID:0001661;CHEMONTID:0000286;CHEMONTID:0000118
C5H7O	83.049689844	83.05225	205	-0.0031087	FVNIMHIOIXPIQT;HGBOYTHUEUWSSQ;ACWQBUSCFPJUPN;JYVLIDXNZAXMDK;PHTQWCKDNZKARW;AQIXEPGDORPWBJ;XNLICIUVMPYHGG;YGHRJJRRZDOVPD	CHEMONTID:0001167;CHEMONTID:0002434;CHEMONTID:0002436;CHEMONTID:0001661;CHEMONTID:0000286;CHEMONTID:0000118
C6H7O2	111.044604464	111.02971	404	0.0143459	GHMLBKRAJCXXBS;VKMRVNVYNKTCBS;TVJVIYLWQZECEQ;HNBDRPTVWVGKBR;GAMDXQSXPWOUOG	CHEMONTID:0000137;CHEMONTID:0002436;CHEMONTID:0000481;CHEMONTID:0003417;CHEMONTID:0001167
C6H7O2	111.044604464	111.04653	412	-0.0024741	GHMLBKRAJCXXBS;VKMRVNVYNKTCBS;TVJVIYLWQZECEQ;HNBDRPTVWVGKBR;GAMDXQSXPWOUOG	CHEMONTID:0000137;CHEMONTID:0002436;CHEMONTID:0000481;CHEMONTID:0003417;CHEMONTID:0001167
C8H9O3	153.055169148	153.05811	262	-0.0034894	KLIDCXVFHGNTTM;WBIZZNFQJPOKDK;LZQFCQFMVUXLTE;IIVIBYBQXSHRGE;PCPXULICWBYAAW	CHEMONTID:0000190;CHEMONTID:0000324;CHEMONTID:0003891;CHEMONTID:0000137
C8H11N6	191.104519352	191.10426	246	-0.0002892	NA	NA
C4H17F2N4S	191.114198984	191.11296	252	0.0006904	NA	NA
C5H17N6OS	209.118455164	209.11758	1054	0.0003266	NA	NA
C9H23F2N6O3S	333.152041036	333.15814	505	-0.0066475	NA	NA
C9H23F2N6O3S	333.152041036	333.17612	502	-0.0246275	NA	NA
	0	368.42453	17613	0.0008386	NA	NA
Num NeutralLoss (Formula ExactMass PrecursorMz ProductMz PrecursorIntensity ProductIntensity LossMass Error CandidateInChIKeys CandidateOntologies): 28
C7H8O2	124.052429496	333.17612	209.11758	502	1054	124.05854	-0.0061105	LHGVFZTZFXWLCP;ASHGTJPOSUFTGB;OIPPWFOQEKKFEE	CHEMONTID:0000190;CHEMONTID:0000137
C7H8O2	124.052429496	333.15814	209.11758	505	1054	124.04056	0.0118695	LHGVFZTZFXWLCP;ASHGTJPOSUFTGB;OIPPWFOQEKKFEE	CHEMONTID:0000190;CHEMONTID:0000137
H2O	18.010564684	209.11758	191.11296	1054	252	18.00462	0.0059447	XLYOFNOQVPJJNP	NonID:H2O
H2O	18.010564684	209.11758	191.10426	1054	246	18.01332	-0.0027553	XLYOFNOQVPJJNP	NonID:H2O
C4H8	56.062600256	209.11758	153.05811	1054	262	56.05947	0.0031303	NNPPMTNAJDCUHE;IJDNQMDRQITEOD;VQTUBCCKSQIDNK	CHEMONTID:0004620;CHEMONTID:0002500;CHEMONTID:0004622
C5H10N2	98.08439832	209.11758	111.04653	1054	412	98.07105	0.0133483	SMRGCMLEAAXFFD	CHEMONTID:0001045
C5H10N2	98.08439832	209.11758	111.02971	1054	404	98.08787	-0.0034717	SMRGCMLEAAXFFD	CHEMONTID:0001045
C8H7NO2	149.047678464	209.11758	60.08001	1054	537	149.03757	0.0101085	HZJROTBCTUGDMG	CHEMONTID:0000285
C5H9NOS	131.040484908	191.11296	60.08001	252	537	131.03295	0.0075349	AMRLMYBWZLIJPE	CHEMONTID:0003862
C5H9NOS	131.040484908	191.10426	60.08001	246	537	131.02425	0.0162349	AMRLMYBWZLIJPE	CHEMONTID:0003862
O	15.99491462	349.13568	333.15814	322	505	15.97754	0.0173746	XLYOFNOQVPJJNP	NonID:H2O
C6H8NO3	142.050418116	333.15814	191.11296	505	252	142.04518	0.0052381	DHDRGOURKDLAOT	CHEMONTID:0004322
C6H8NO3	142.050418116	333.15814	191.10426	505	246	142.05388	-0.0034619	DHDRGOURKDLAOT	CHEMONTID:0004322
C9H12N2O2	180.089877624	333.15814	153.05811	505	262	180.10003	-0.0101524	PQFMNVGMJJMLAE	CHEMONTID:0004319
C7H10O3	142.06299418	333.17612	191.11296	502	252	142.06316	-0.0001658	JLNIGUCDBFYXDC	CHEMONTID:0000324
C7H10O3	142.06299418	333.17612	191.10426	502	246	142.07186	-0.0088658	JLNIGUCDBFYXDC	CHEMONTID:0000324
C2H2O	42.010564684	153.05811	111.04653	262	412	42.01158	-0.0010153	IKHGUXGNUITLKF;LFQSCWFLJHTTHZ;IMROMDMJAWUWLK	CHEMONTID:0002230;CHEMONTID:0000286;CHEMONTID:0000132
CO	27.99491462	111.04653	83.05225	412	205	27.99428	0.0006346	WSFSSNUMVMOOMR;OKKJLVBELUTLKV	CHEMONTID:0001831;CHEMONTID:0000286
CH2N	28.018724064	111.04653	83.03829	412	195	28.00824	0.0104841	BAVYZALUXZFZLV	CHEMONTID:0000469
C2H4N	42.034374128	153.05811	111.02971	262	404	42.0284	0.0059741	ROSDSFDQCJNGOL;QUSNBJAOOMFDIB	CHEMONTID:0002228;CHEMONTID:0000469
CO	27.99491462	111.02971	83.05225	404	205	27.97746	0.0174546	WSFSSNUMVMOOMR;OKKJLVBELUTLKV	CHEMONTID:0001831;CHEMONTID:0000286
CO	27.99491462	111.02971	83.03829	404	195	27.99142	0.0034946	WSFSSNUMVMOOMR;OKKJLVBELUTLKV	CHEMONTID:0001831;CHEMONTID:0000286
C3H2O2	70.005479304	153.05811	83.05225	262	205	70.00586	-0.0003807	NIXOWILDQLNWCW	CHEMONTID:0004451
C3H2O2	70.005479304	153.05811	83.03829	262	195	70.01982	-0.0143407	NIXOWILDQLNWCW	CHEMONTID:0004451
C7H8O	108.057514876	191.11296	83.05225	252	205	108.06071	-0.0031951	RDOXTESZEPMUJZ;IWDCLRJOBJJRNH	CHEMONTID:0000138;CHEMONTID:0001275
C7H8O	108.057514876	191.11296	83.03829	252	195	108.07467	-0.0171551	RDOXTESZEPMUJZ;IWDCLRJOBJJRNH	CHEMONTID:0000138;CHEMONTID:0001275
C7H8O	108.057514876	191.10426	83.05225	246	205	108.05201	0.0055049	RDOXTESZEPMUJZ;IWDCLRJOBJJRNH	CHEMONTID:0000138;CHEMONTID:0001275
C7H8O	108.057514876	191.10426	83.03829	246	195	108.06597	-0.0084551	RDOXTESZEPMUJZ;IWDCLRJOBJJRNH	CHEMONTID:0000138;CHEMONTID:0001275
Num AdductIon (AdductType Mass LinkedMz): 0
Num IsotopicIon (IsotopeName Mass LinkedMz WeightedForm WeightNumber): 0

NAME: C10H61FN4O3PS
EXACTMASS: 367.418602662
ISSELECTED: True
ACCURATEMASS: 367.4181235
MASSDIFFERENCE: 0.0004791
TOTALSCORE: 3.284
ISOTOPICINTENSITY[M+1]: 0.1388
ISOTOPICINTENSITY[M+2]: 0.0599
ISOTOPICDIFF[M+1]: -0.0858
ISOTOPICDIFF[M+2]: 0.0329
MASSDIFFSCORE: 0.995
ISOTOPICSCORE: 0.949
PRODUCTIONSCORE: 0.923
NEUTRALLOSSSCORE: 0.417
PRODUCTIONPEAKNUMBER: 12
PRODUCTIONHITSNUMBER: 6
NEUTRALLOSSPEAKNUMBER: 36
NEUTRALLOSSHITSNUMBER: 15
RESOURCENAMES: 
RESOURCERECORDS: 0
ChemOntDescriptions: 
ChemOntIDs: 
ChemOntScores: 
ChemOntInChIKeys: 
PUBCHEMCIDS: 
Num ProductIon (Formula ExactMass AccurateMass Intensity Error CandidateInChIKeys CandidateOntologies): 12
C3H10N	60.08132432	60.08001	537	0.0007657	LIWAQLJGPBVORC	CHEMONTID:0002228
C5H7O	83.049689844	83.03829	195	0.0108513	FVNIMHIOIXPIQT;HGBOYTHUEUWSSQ;ACWQBUSCFPJUPN;JYVLIDXNZAXMDK;PHTQWCKDNZKARW;AQIXEPGDORPWBJ;XNLICIUVMPYHGG;YGHRJJRRZDOVPD	CHEMONTID:0001167;CHEMONTID:0002434;CHEMONTID:0002436;CHEMONTID:0001661;CHEMONTID:0000286;CHEMONTID:0000118
C5H7O	83.049689844	83.05225	205	-0.0031087	FVNIMHIOIXPIQT;HGBOYTHUEUWSSQ;ACWQBUSCFPJUPN;JYVLIDXNZAXMDK;PHTQWCKDNZKARW;AQIXEPGDORPWBJ;XNLICIUVMPYHGG;YGHRJJRRZDOVPD	CHEMONTID:0001167;CHEMONTID:0002434;CHEMONTID:0002436;CHEMONTID:0001661;CHEMONTID:0000286;CHEMONTID:0000118
C6H7O2	111.044604464	111.02971	404	0.0143459	GHMLBKRAJCXXBS;VKMRVNVYNKTCBS;TVJVIYLWQZECEQ;HNBDRPTVWVGKBR;GAMDXQSXPWOUOG	CHEMONTID:0000137;CHEMONTID:0002436;CHEMONTID:0000481;CHEMONTID:0003417;CHEMONTID:0001167
C6H7O2	111.044604464	111.04653	412	-0.0024741	GHMLBKRAJCXXBS;VKMRVNVYNKTCBS;TVJVIYLWQZECEQ;HNBDRPTVWVGKBR;GAMDXQSXPWOUOG	CHEMONTID:0000137;CHEMONTID:0002436;CHEMONTID:0000481;CHEMONTID:0003417;CHEMONTID:0001167
C8H9O3	153.055169148	153.05811	262	-0.0034894	KLIDCXVFHGNTTM;WBIZZNFQJPOKDK;LZQFCQFMVUXLTE;IIVIBYBQXSHRGE;PCPXULICWBYAAW	CHEMONTID:0000190;CHEMONTID:0000324;CHEMONTID:0003891;CHEMONTID:0000137
C6H21FOPS	191.103476142	191.10426	246	-0.0013324	NA	NA
C6H15N4O3	191.11441534	191.11296	252	0.0009068	NA	NA
C6H18N4O2P	209.116737446	209.11758	1054	-0.0013911	NA	NA
C10H27FN4O3PS	333.152551574	333.15814	505	-0.006137	NA	NA
C10H27FN4O3PS	333.152551574	333.17612	502	-0.024117	NA	NA
	0	368.42453	17613	0.0013491	NA	NA
Num NeutralLoss (Formula ExactMass PrecursorMz ProductMz PrecursorIntensity ProductIntensity LossMass Error CandidateInChIKeys CandidateOntologies): 29
C7H8O2	124.052429496	333.17612	209.11758	502	1054	124.05854	-0.0061105	LHGVFZTZFXWLCP;ASHGTJPOSUFTGB;OIPPWFOQEKKFEE	CHEMONTID:0000190;CHEMONTID:0000137
C7H8O2	124.052429496	333.15814	209.11758	505	1054	124.04056	0.0118695	LHGVFZTZFXWLCP;ASHGTJPOSUFTGB;OIPPWFOQEKKFEE	CHEMONTID:0000190;CHEMONTID:0000137
H2O	18.010564684	209.11758	191.11296	1054	252	18.00462	0.0059447	XLYOFNOQVPJJNP	NonID:H2O
H2O	18.010564684	209.11758	191.10426	1054	246	18.01332	-0.0027553	XLYOFNOQVPJJNP	NonID:H2O
C4H8	56.062600256	209.11758	153.05811	1054	262	56.05947	0.0031303	NNPPMTNAJDCUHE;IJDNQMDRQITEOD;VQTUBCCKSQIDNK	CHEMONTID:0004620;CHEMONTID:0002500;CHEMONTID:0004622
C5H10N2	98.08439832	209.11758	111.04653	1054	412	98.07105	0.0133483	SMRGCMLEAAXFFD	CHEMONTID:0001045
C5H10N2	98.08439832	209.11758	111.02971	1054	404	98.08787	-0.0034717	SMRGCMLEAAXFFD	CHEMONTID:0001045
C8H7NO2	149.047678464	209.11758	60.08001	1054	537	149.03757	0.0101085	HZJROTBCTUGDMG	CHEMONTID:0000285
C5H9NOS	131.040484908	191.11296	60.08001	252	537	131.03295	0.0075349	AMRLMYBWZLIJPE	CHEMONTID:0003862
C5H9NOS	131.040484908	191.10426	60.08001	246	537	131.02425	0.0162349	AMRLMYBWZLIJPE	CHEMONTID:0003862
O	15.99491462	349.13568	333.15814	322	505	15.97754	0.0173746	XLYOFNOQVPJJNP	NonID:H2O
C6H8NO3	142.050418116	333.15814	191.11296	505	252	142.04518	0.0052381	DHDRGOURKDLAOT	CHEMONTID:0004322
C6H8NO3	142.050418116	333.15814	191.10426	505	246	142.05388	-0.0034619	DHDRGOURKDLAOT	CHEMONTID:0004322
C10H14NO2	180.102453688	333.15814	153.05811	505	262	180.10003	0.0024237	OPJOMVMFYOUDPK	CHEMONTID:0000296
C7H10O3	142.06299418	333.17612	191.11296	502	252	142.06316	-0.0001658	JLNIGUCDBFYXDC	CHEMONTID:0000324
C7H10O3	142.06299418	333.17612	191.10426	502	246	142.07186	-0.0088658	JLNIGUCDBFYXDC	CHEMONTID:0000324
C10H14NO2	180.102453688	333.17612	153.05811	502	262	180.11801	-0.0155563	OPJOMVMFYOUDPK	CHEMONTID:0000296
C2H2O	42.010564684	153.05811	111.04653	262	412	42.01158	-0.0010153	IKHGUXGNUITLKF;LFQSCWFLJHTTHZ;IMROMDMJAWUWLK	CHEMONTID:0002230;CHEMONTID:0000286;CHEMONTID:0000132
CO	27.99491462	111.04653	83.05225	412	205	27.99428	0.0006346	WSFSSNUMVMOOMR;OKKJLVBELUTLKV	CHEMONTID:0001831;CHEMONTID:0000286
CH2N	28.018724064	111.04653	83.03829	412	195	28.00824	0.0104841	BAVYZALUXZFZLV	CHEMONTID:0000469
C2H4N	42.034374128	153.05811	111.02971	262	404	42.0284	0.0059741	ROSDSFDQCJNGOL;QUSNBJAOOMFDIB	CHEMONTID:0002228;CHEMONTID:0000469
CO	27.99491462	111.02971	83.05225	404	205	27.97746	0.0174546	WSFSSNUMVMOOMR;OKKJLVBELUTLKV	CHEMONTID:0001831;CHEMONTID:0000286
CO	27.99491462	111.02971	83.03829	404	195	27.99142	0.0034946	WSFSSNUMVMOOMR;OKKJLVBELUTLKV	CHEMONTID:0001831;CHEMONTID:0000286
C3H2O2	70.005479304	153.05811	83.05225	262	205	70.00586	-0.0003807	NIXOWILDQLNWCW	CHEMONTID:0004451
C3H2O2	70.005479304	153.05811	83.03829	262	195	70.01982	-0.0143407	NIXOWILDQLNWCW	CHEMONTID:0004451
C7H8O	108.057514876	191.11296	83.05225	252	205	108.06071	-0.0031951	RDOXTESZEPMUJZ;IWDCLRJOBJJRNH	CHEMONTID:0000138;CHEMONTID:0001275
C7H8O	108.057514876	191.11296	83.03829	252	195	108.07467	-0.0171551	RDOXTESZEPMUJZ;IWDCLRJOBJJRNH	CHEMONTID:0000138;CHEMONTID:0001275
C7H8O	108.057514876	191.10426	83.05225	246	205	108.05201	0.0055049	RDOXTESZEPMUJZ;IWDCLRJOBJJRNH	CHEMONTID:0000138;CHEMONTID:0001275
C7H8O	108.057514876	191.10426	83.03829	246	195	108.06597	-0.0084551	RDOXTESZEPMUJZ;IWDCLRJOBJJRNH	CHEMONTID:0000138;CHEMONTID:0001275
Num AdductIon (AdductType Mass LinkedMz): 0
Num IsotopicIon (IsotopeName Mass LinkedMz WeightedForm WeightNumber): 0

NAME: C13H60N4O2PS
EXACTMASS: 367.41745979
ISSELECTED: True
ACCURATEMASS: 367.4181235
MASSDIFFERENCE: -0.0006638
TOTALSCORE: 3.277
ISOTOPICINTENSITY[M+1]: 0.1708
ISOTOPICINTENSITY[M+2]: 0.0626
ISOTOPICDIFF[M+1]: -0.0538
ISOTOPICDIFF[M+2]: 0.0356
MASSDIFFSCORE: 0.991
ISOTOPICSCORE: 0.974
PRODUCTIONSCORE: 0.923
NEUTRALLOSSSCORE: 0.389
PRODUCTIONPEAKNUMBER: 12
PRODUCTIONHITSNUMBER: 8
NEUTRALLOSSPEAKNUMBER: 36
NEUTRALLOSSHITSNUMBER: 14
RESOURCENAMES: 
RESOURCERECORDS: 0
ChemOntDescriptions: 
ChemOntIDs: 
ChemOntScores: 
ChemOntInChIKeys: 
PUBCHEMCIDS: 
Num ProductIon (Formula ExactMass AccurateMass Intensity Error CandidateInChIKeys CandidateOntologies): 12
C3H10N	60.08132432	60.08001	537	0.0007657	LIWAQLJGPBVORC	CHEMONTID:0002228
C5H7O	83.049689844	83.03829	195	0.0108513	FVNIMHIOIXPIQT;HGBOYTHUEUWSSQ;ACWQBUSCFPJUPN;JYVLIDXNZAXMDK;PHTQWCKDNZKARW;AQIXEPGDORPWBJ;XNLICIUVMPYHGG;YGHRJJRRZDOVPD	CHEMONTID:0001167;CHEMONTID:0002434;CHEMONTID:0002436;CHEMONTID:0001661;CHEMONTID:0000286;CHEMONTID:0000118
C5H7O	83.049689844	83.05225	205	-0.0031087	FVNIMHIOIXPIQT;HGBOYTHUEUWSSQ;ACWQBUSCFPJUPN;JYVLIDXNZAXMDK;PHTQWCKDNZKARW;AQIXEPGDORPWBJ;XNLICIUVMPYHGG;YGHRJJRRZDOVPD	CHEMONTID:0001167;CHEMONTID:0002434;CHEMONTID:0002436;CHEMONTID:0001661;CHEMONTID:0000286;CHEMONTID:0000118
C6H7O2	111.044604464	111.02971	404	0.0143459	GHMLBKRAJCXXBS;VKMRVNVYNKTCBS;TVJVIYLWQZECEQ;HNBDRPTVWVGKBR;GAMDXQSXPWOUOG	CHEMONTID:0000137;CHEMONTID:0002436;CHEMONTID:0000481;CHEMONTID:0003417;CHEMONTID:0001167
C6H7O2	111.044604464	111.04653	412	-0.0024741	GHMLBKRAJCXXBS;VKMRVNVYNKTCBS;TVJVIYLWQZECEQ;HNBDRPTVWVGKBR;GAMDXQSXPWOUOG	CHEMONTID:0000137;CHEMONTID:0002436;CHEMONTID:0000481;CHEMONTID:0003417;CHEMONTID:0001167
C11H7N	153.057849224	153.05811	262	-0.0008094	YDNBZEZHOYJIKQ	CHEMONTID:0002336
C11H13NO2	191.094628656	191.10426	246	-0.0101799	NWYBPFPJJYBYSR;XNZFFRJWTVYMBF;BNTRVDDOQOJGCY;FELOSQQXIHRUSH;CEIXWJHURKEBMQ	CHEMONTID:0004111;CHEMONTID:0002955;CHEMONTID:0000195
C11H15N2O	191.1184381	191.11296	252	0.0049295	ANJTVLIZGCUXLD	CHEMONTID:0002722
C6H18N4O2P	209.116737446	209.11758	1054	-0.0013911	NA	NA
C13H26N4O2PS	333.151408702	333.15814	505	-0.0072799	NA	NA
C13H26N4O2PS	333.151408702	333.17612	502	-0.0252599	NA	NA
	0	368.42453	17613	0.0002062	NA	NA
Num NeutralLoss (Formula ExactMass PrecursorMz ProductMz PrecursorIntensity ProductIntensity LossMass Error CandidateInChIKeys CandidateOntologies): 26
C7H8O2	124.052429496	333.17612	209.11758	502	1054	124.05854	-0.0061105	LHGVFZTZFXWLCP;ASHGTJPOSUFTGB;OIPPWFOQEKKFEE	CHEMONTID:0000190;CHEMONTID:0000137
C7H8O2	124.052429496	333.15814	209.11758	505	1054	124.04056	0.0118695	LHGVFZTZFXWLCP;ASHGTJPOSUFTGB;OIPPWFOQEKKFEE	CHEMONTID:0000190;CHEMONTID:0000137
H2O	18.010564684	209.11758	191.11296	1054	252	18.00462	0.0059447	XLYOFNOQVPJJNP	NonID:H2O
H2O	18.010564684	209.11758	191.10426	1054	246	18.01332	-0.0027553	XLYOFNOQVPJJNP	NonID:H2O
C4H8	56.062600256	209.11758	153.05811	1054	262	56.05947	0.0031303	NNPPMTNAJDCUHE;IJDNQMDRQITEOD;VQTUBCCKSQIDNK	CHEMONTID:0004620;CHEMONTID:0002500;CHEMONTID:0004622
C5H10N2	98.08439832	209.11758	111.04653	1054	412	98.07105	0.0133483	SMRGCMLEAAXFFD	CHEMONTID:0001045
C5H10N2	98.08439832	209.11758	111.02971	1054	404	98.08787	-0.0034717	SMRGCMLEAAXFFD	CHEMONTID:0001045
C8H7NO2	149.047678464	209.11758	60.08001	1054	537	149.03757	0.0101085	HZJROTBCTUGDMG	CHEMONTID:0000285
C5H9NOS	131.040484908	191.11296	60.08001	252	537	131.03295	0.0075349	AMRLMYBWZLIJPE	CHEMONTID:0003862
C5H9NOS	131.040484908	191.10426	60.08001	246	537	131.02425	0.0162349	AMRLMYBWZLIJPE	CHEMONTID:0003862
O	15.99491462	349.13568	333.15814	322	505	15.97754	0.0173746	XLYOFNOQVPJJNP	NonID:H2O
C10H14NO2	180.102453688	333.15814	153.05811	505	262	180.10003	0.0024237	OPJOMVMFYOUDPK	CHEMONTID:0000296
C10H14NO2	180.102453688	333.17612	153.05811	502	262	180.11801	-0.0155563	OPJOMVMFYOUDPK	CHEMONTID:0000296
C2H2O	42.010564684	153.05811	111.04653	262	412	42.01158	-0.0010153	IKHGUXGNUITLKF;LFQSCWFLJHTTHZ;IMROMDMJAWUWLK	CHEMONTID:0002230;CHEMONTID:0000286;CHEMONTID:0000132
CO	27.99491462	111.04653	83.05225	412	205	27.99428	0.0006346	WSFSSNUMVMOOMR;OKKJLVBELUTLKV	CHEMONTID:0001831;CHEMONTID:0000286
CH2N	28.018724064	111.04653	83.03829	412	195	28.00824	0.0104841	BAVYZALUXZFZLV	CHEMONTID:0000469
C2H4N	42.034374128	153.05811	111.02971	262	404	42.0284	0.0059741	ROSDSFDQCJNGOL;QUSNBJAOOMFDIB	CHEMONTID:0002228;CHEMONTID:0000469
CO	27.99491462	111.02971	83.05225	404	205	27.97746	0.0174546	WSFSSNUMVMOOMR;OKKJLVBELUTLKV	CHEMONTID:0001831;CHEMONTID:0000286
CO	27.99491462	111.02971	83.03829	404	195	27.99142	0.0034946	WSFSSNUMVMOOMR;OKKJLVBELUTLKV	CHEMONTID:0001831;CHEMONTID:0000286
C13H12N2	196.100048384	349.13568	153.05811	322	262	196.07757	0.0224784	VENAANZHUCMOGD	CHEMONTID:0001140
C3H2O2	70.005479304	153.05811	83.05225	262	205	70.00586	-0.0003807	NIXOWILDQLNWCW	CHEMONTID:0004451
C3H2O2	70.005479304	153.05811	83.03829	262	195	70.01982	-0.0143407	NIXOWILDQLNWCW	CHEMONTID:0004451
C7H8O	108.057514876	191.11296	83.05225	252	205	108.06071	-0.0031951	RDOXTESZEPMUJZ;IWDCLRJOBJJRNH	CHEMONTID:0000138;CHEMONTID:0001275
C7H8O	108.057514876	191.11296	83.03829	252	195	108.07467	-0.0171551	RDOXTESZEPMUJZ;IWDCLRJOBJJRNH	CHEMONTID:0000138;CHEMONTID:0001275
C7H8O	108.057514876	191.10426	83.05225	246	205	108.05201	0.0055049	RDOXTESZEPMUJZ;IWDCLRJOBJJRNH	CHEMONTID:0000138;CHEMONTID:0001275
C7H8O	108.057514876	191.10426	83.03829	246	195	108.06597	-0.0084551	RDOXTESZEPMUJZ;IWDCLRJOBJJRNH	CHEMONTID:0000138;CHEMONTID:0001275
Num AdductIon (AdductType Mass LinkedMz): 0
Num IsotopicIon (IsotopeName Mass LinkedMz WeightedForm WeightNumber): 0

NAME: C11H65N2O3P2S
EXACTMASS: 367.4191132
ISSELECTED: True
ACCURATEMASS: 367.4181235
MASSDIFFERENCE: 0.0009897
TOTALSCORE: 3.274
ISOTOPICINTENSITY[M+1]: 0.1428
ISOTOPICINTENSITY[M+2]: 0.0604
ISOTOPICDIFF[M+1]: -0.0818
ISOTOPICDIFF[M+2]: 0.0334
MASSDIFFSCORE: 0.981
ISOTOPICSCORE: 0.953
PRODUCTIONSCORE: 0.923
NEUTRALLOSSSCORE: 0.417
PRODUCTIONPEAKNUMBER: 12
PRODUCTIONHITSNUMBER: 8
NEUTRALLOSSPEAKNUMBER: 36
NEUTRALLOSSHITSNUMBER: 15
RESOURCENAMES: 
RESOURCERECORDS: 0
ChemOntDescriptions: 
ChemOntIDs: 
ChemOntScores: 
ChemOntInChIKeys: 
PUBCHEMCIDS: 
Num ProductIon (Formula ExactMass AccurateMass Intensity Error CandidateInChIKeys CandidateOntologies): 12
C3H10N	60.08132432	60.08001	537	0.0007657	LIWAQLJGPBVORC	CHEMONTID:0002228
C5H7O	83.049689844	83.03829	195	0.0108513	FVNIMHIOIXPIQT;HGBOYTHUEUWSSQ;ACWQBUSCFPJUPN;JYVLIDXNZAXMDK;PHTQWCKDNZKARW;AQIXEPGDORPWBJ;XNLICIUVMPYHGG;YGHRJJRRZDOVPD	CHEMONTID:0001167;CHEMONTID:0002434;CHEMONTID:0002436;CHEMONTID:0001661;CHEMONTID:0000286;CHEMONTID:0000118
C5H7O	83.049689844	83.05225	205	-0.0031087	FVNIMHIOIXPIQT;HGBOYTHUEUWSSQ;ACWQBUSCFPJUPN;JYVLIDXNZAXMDK;PHTQWCKDNZKARW;AQIXEPGDORPWBJ;XNLICIUVMPYHGG;YGHRJJRRZDOVPD	CHEMONTID:0001167;CHEMONTID:0002434;CHEMONTID:0002436;CHEMONTID:0001661;CHEMONTID:0000286;CHEMONTID:0000118
C6H7O2	111.044604464	111.02971	404	0.0143459	GHMLBKRAJCXXBS;VKMRVNVYNKTCBS;TVJVIYLWQZECEQ;HNBDRPTVWVGKBR;GAMDXQSXPWOUOG	CHEMONTID:0000137;CHEMONTID:0002436;CHEMONTID:0000481;CHEMONTID:0003417;CHEMONTID:0001167
C6H7O2	111.044604464	111.04653	412	-0.0024741	GHMLBKRAJCXXBS;VKMRVNVYNKTCBS;TVJVIYLWQZECEQ;HNBDRPTVWVGKBR;GAMDXQSXPWOUOG	CHEMONTID:0000137;CHEMONTID:0002436;CHEMONTID:0000481;CHEMONTID:0003417;CHEMONTID:0001167
C11H7N	153.057849224	153.05811	262	-0.0008094	YDNBZEZHOYJIKQ	CHEMONTID:0002336
C11H13NO2	191.094628656	191.10426	246	-0.0101799	NWYBPFPJJYBYSR;XNZFFRJWTVYMBF;BNTRVDDOQOJGCY;FELOSQQXIHRUSH;CEIXWJHURKEBMQ	CHEMONTID:0004111;CHEMONTID:0002955;CHEMONTID:0000195
C11H15N2O	191.1184381	191.11296	252	0.0049295	ANJTVLIZGCUXLD	CHEMONTID:0002722
C11H18N2P	209.120760206	209.11758	1054	0.0026316	NA	NA
C11H31N2O3P2S	333.153062112	333.15814	505	-0.0056265	NA	NA
C11H31N2O3P2S	333.153062112	333.17612	502	-0.0236065	NA	NA
	0	368.42453	17613	0.0018597	NA	NA
Num NeutralLoss (Formula ExactMass PrecursorMz ProductMz PrecursorIntensity ProductIntensity LossMass Error CandidateInChIKeys CandidateOntologies): 29
C7H8O2	124.052429496	333.17612	209.11758	502	1054	124.05854	-0.0061105	LHGVFZTZFXWLCP;ASHGTJPOSUFTGB;OIPPWFOQEKKFEE	CHEMONTID:0000190;CHEMONTID:0000137
C7H8O2	124.052429496	333.15814	209.11758	505	1054	124.04056	0.0118695	LHGVFZTZFXWLCP;ASHGTJPOSUFTGB;OIPPWFOQEKKFEE	CHEMONTID:0000190;CHEMONTID:0000137
H2O	18.010564684	209.11758	191.11296	1054	252	18.00462	0.0059447	XLYOFNOQVPJJNP	NonID:H2O
H2O	18.010564684	209.11758	191.10426	1054	246	18.01332	-0.0027553	XLYOFNOQVPJJNP	NonID:H2O
C4H8	56.062600256	209.11758	153.05811	1054	262	56.05947	0.0031303	NNPPMTNAJDCUHE;IJDNQMDRQITEOD;VQTUBCCKSQIDNK	CHEMONTID:0004620;CHEMONTID:0002500;CHEMONTID:0004622
C5H10N2	98.08439832	209.11758	111.04653	1054	412	98.07105	0.0133483	SMRGCMLEAAXFFD	CHEMONTID:0001045
C5H10N2	98.08439832	209.11758	111.02971	1054	404	98.08787	-0.0034717	SMRGCMLEAAXFFD	CHEMONTID:0001045
C8H7NO2	149.047678464	209.11758	60.08001	1054	537	149.03757	0.0101085	HZJROTBCTUGDMG	CHEMONTID:0000285
C5H9NOS	131.040484908	191.11296	60.08001	252	537	131.03295	0.0075349	AMRLMYBWZLIJPE	CHEMONTID:0003862
C5H9NOS	131.040484908	191.10426	60.08001	246	537	131.02425	0.0162349	AMRLMYBWZLIJPE	CHEMONTID:0003862
O	15.99491462	349.13568	333.15814	322	505	15.97754	0.0173746	XLYOFNOQVPJJNP	NonID:H2O
C6H8NO3	142.050418116	333.15814	191.11296	505	252	142.04518	0.0052381	DHDRGOURKDLAOT	CHEMONTID:0004322
C6H8NO3	142.050418116	333.15814	191.10426	505	246	142.05388	-0.0034619	DHDRGOURKDLAOT	CHEMONTID:0004322
C10H14NO2	180.102453688	333.15814	153.05811	505	262	180.10003	0.0024237	OPJOMVMFYOUDPK	CHEMONTID:0000296
C7H10O3	142.06299418	333.17612	191.11296	502	252	142.06316	-0.0001658	JLNIGUCDBFYXDC	CHEMONTID:0000324
C7H10O3	142.06299418	333.17612	191.10426	502	246	142.07186	-0.0088658	JLNIGUCDBFYXDC	CHEMONTID:0000324
C10H14NO2	180.102453688	333.17612	153.05811	502	262	180.11801	-0.0155563	OPJOMVMFYOUDPK	CHEMONTID:0000296
C2H2O	42.010564684	153.05811	111.04653	262	412	42.01158	-0.0010153	IKHGUXGNUITLKF;LFQSCWFLJHTTHZ;IMROMDMJAWUWLK	CHEMONTID:0002230;CHEMONTID:0000286;CHEMONTID:0000132
CO	27.99491462	111.04653	83.05225	412	205	27.99428	0.0006346	WSFSSNUMVMOOMR;OKKJLVBELUTLKV	CHEMONTID:0001831;CHEMONTID:0000286
CH2N	28.018724064	111.04653	83.03829	412	195	28.00824	0.0104841	BAVYZALUXZFZLV	CHEMONTID:0000469
C2H4N	42.034374128	153.05811	111.02971	262	404	42.0284	0.0059741	ROSDSFDQCJNGOL;QUSNBJAOOMFDIB	CHEMONTID:0002228;CHEMONTID:0000469
CO	27.99491462	111.02971	83.05225	404	205	27.97746	0.0174546	WSFSSNUMVMOOMR;OKKJLVBELUTLKV	CHEMONTID:0001831;CHEMONTID:0000286
CO	27.99491462	111.02971	83.03829	404	195	27.99142	0.0034946	WSFSSNUMVMOOMR;OKKJLVBELUTLKV	CHEMONTID:0001831;CHEMONTID:0000286
C3H2O2	70.005479304	153.05811	83.05225	262	205	70.00586	-0.0003807	NIXOWILDQLNWCW	CHEMONTID:0004451
C3H2O2	70.005479304	153.05811	83.03829	262	195	70.01982	-0.0143407	NIXOWILDQLNWCW	CHEMONTID:0004451
C7H8O	108.057514876	191.11296	83.05225	252	205	108.06071	-0.0031951	RDOXTESZEPMUJZ;IWDCLRJOBJJRNH	CHEMONTID:0000138;CHEMONTID:0001275
C7H8O	108.057514876	191.11296	83.03829	252	195	108.07467	-0.0171551	RDOXTESZEPMUJZ;IWDCLRJOBJJRNH	CHEMONTID:0000138;CHEMONTID:0001275
C7H8O	108.057514876	191.10426	83.05225	246	205	108.05201	0.0055049	RDOXTESZEPMUJZ;IWDCLRJOBJJRNH	CHEMONTID:0000138;CHEMONTID:0001275
C7H8O	108.057514876	191.10426	83.03829	246	195	108.06597	-0.0084551	RDOXTESZEPMUJZ;IWDCLRJOBJJRNH	CHEMONTID:0000138;CHEMONTID:0001275
Num AdductIon (AdductType Mass LinkedMz): 0
Num IsotopicIon (IsotopeName Mass LinkedMz WeightedForm WeightNumber): 0

NAME: C11H63N2O5S2
EXACTMASS: 367.417840116
ISSELECTED: False
ACCURATEMASS: 367.4181235
MASSDIFFERENCE: -0.0002834
TOTALSCORE: 3.264
ISOTOPICINTENSITY[M+1]: 0.1512
ISOTOPICINTENSITY[M+2]: 0.1105
ISOTOPICDIFF[M+1]: -0.0734
ISOTOPICDIFF[M+2]: 0.0835
MASSDIFFSCORE: 0.998
ISOTOPICSCORE: 0.926
PRODUCTIONSCORE: 0.923
NEUTRALLOSSSCORE: 0.417
PRODUCTIONPEAKNUMBER: 12
PRODUCTIONHITSNUMBER: 8
NEUTRALLOSSPEAKNUMBER: 36
NEUTRALLOSSHITSNUMBER: 15
RESOURCENAMES: 
RESOURCERECORDS: 0
ChemOntDescriptions: Organic sulfuric acid and derivatives;Peptides;Fatty acid and derivatives;Benzenesulfonamides;Benzothiazoles;Pyrimidones;Amino acids and derivatives;N-acyl-amino acids;Indole and derivatives;Acyl CoAs and derivatives;Hydroxybenzenoids;Coumarin and derivatives;Amines
ChemOntIDs: Organic sulfuric acid and derivatives;Peptides;Fatty acid and derivatives;Benzenesulfonamides;Benzothiazoles;Pyrimidones;Amino acids and derivatives;N-acyl-amino acids;Indole and derivatives;Acyl CoAs and derivatives;Hydroxybenzenoids;Coumarin and derivatives;Amines
ChemOntScores: 1.78617053094743E-05;1.78617053094743E-05;2.27330794847846E-05;0.000430415731087643;0.000742072666039201;0.000920562993547811;0.00116187467930167;0.00116187467930167;0.00219049458704752;0.00431071746538211;0.00431071746538211;0.0050142891824286;0.00706933712293669
ChemOntInChIKeys: YNLCVAQJIKOXER;YSGSDAIMSCVPHG;NOEWVZWKWVGZJG;OUDSBRTVNLOZBN;KZHGPDSVHSDCMX;KNAHARQHSZJURB;XUYPXLNMDZIRQH;MNNBCKASUFBXCO;OZCACMPSTYQSMM;WUUGFSXJNOTRMR;YBHQCJILTOVLHD;HKOKDCKQIDYUFY;MKWKNSIESPFAQN
PUBCHEMCIDS: 
Num ProductIon (Formula ExactMass AccurateMass Intensity Error CandidateInChIKeys CandidateOntologies): 12
C3H10N	60.08132432	60.08001	537	0.0007657	LIWAQLJGPBVORC	CHEMONTID:0002228
C5H7O	83.049689844	83.03829	195	0.0108513	FVNIMHIOIXPIQT;HGBOYTHUEUWSSQ;ACWQBUSCFPJUPN;JYVLIDXNZAXMDK;PHTQWCKDNZKARW;AQIXEPGDORPWBJ;XNLICIUVMPYHGG;YGHRJJRRZDOVPD	CHEMONTID:0001167;CHEMONTID:0002434;CHEMONTID:0002436;CHEMONTID:0001661;CHEMONTID:0000286;CHEMONTID:0000118
C5H7O	83.049689844	83.05225	205	-0.0031087	FVNIMHIOIXPIQT;HGBOYTHUEUWSSQ;ACWQBUSCFPJUPN;JYVLIDXNZAXMDK;PHTQWCKDNZKARW;AQIXEPGDORPWBJ;XNLICIUVMPYHGG;YGHRJJRRZDOVPD	CHEMONTID:0001167;CHEMONTID:0002434;CHEMONTID:0002436;CHEMONTID:0001661;CHEMONTID:0000286;CHEMONTID:0000118
C6H7O2	111.044604464	111.02971	404	0.0143459	GHMLBKRAJCXXBS;VKMRVNVYNKTCBS;TVJVIYLWQZECEQ;HNBDRPTVWVGKBR;GAMDXQSXPWOUOG	CHEMONTID:0000137;CHEMONTID:0002436;CHEMONTID:0000481;CHEMONTID:0003417;CHEMONTID:0001167
C6H7O2	111.044604464	111.04653	412	-0.0024741	GHMLBKRAJCXXBS;VKMRVNVYNKTCBS;TVJVIYLWQZECEQ;HNBDRPTVWVGKBR;GAMDXQSXPWOUOG	CHEMONTID:0000137;CHEMONTID:0002436;CHEMONTID:0000481;CHEMONTID:0003417;CHEMONTID:0001167
C11H7N	153.057849224	153.05811	262	-0.0008094	YDNBZEZHOYJIKQ	CHEMONTID:0002336
C11H13NO2	191.094628656	191.10426	246	-0.0101799	NWYBPFPJJYBYSR;XNZFFRJWTVYMBF;BNTRVDDOQOJGCY;FELOSQQXIHRUSH;CEIXWJHURKEBMQ	CHEMONTID:0004111;CHEMONTID:0002955;CHEMONTID:0000195
C11H15N2O	191.1184381	191.11296	252	0.0049295	ANJTVLIZGCUXLD	CHEMONTID:0002722
C9H21O3S	209.121140532	209.11758	1054	0.003012	NA	NA
C11H29N2O5S2	333.151789028	333.15814	505	-0.0068996	NA	NA
C11H29N2O5S2	333.151789028	333.17612	502	-0.0248796	NA	NA
	0	368.42453	17613	0.0005866	NA	NA
Num NeutralLoss (Formula ExactMass PrecursorMz ProductMz PrecursorIntensity ProductIntensity LossMass Error CandidateInChIKeys CandidateOntologies): 29
C7H8O2	124.052429496	333.17612	209.11758	502	1054	124.05854	-0.0061105	LHGVFZTZFXWLCP;ASHGTJPOSUFTGB;OIPPWFOQEKKFEE	CHEMONTID:0000190;CHEMONTID:0000137
C7H8O2	124.052429496	333.15814	209.11758	505	1054	124.04056	0.0118695	LHGVFZTZFXWLCP;ASHGTJPOSUFTGB;OIPPWFOQEKKFEE	CHEMONTID:0000190;CHEMONTID:0000137
H2O	18.010564684	209.11758	191.11296	1054	252	18.00462	0.0059447	XLYOFNOQVPJJNP	NonID:H2O
H2O	18.010564684	209.11758	191.10426	1054	246	18.01332	-0.0027553	XLYOFNOQVPJJNP	NonID:H2O
C4H8	56.062600256	209.11758	153.05811	1054	262	56.05947	0.0031303	NNPPMTNAJDCUHE;IJDNQMDRQITEOD;VQTUBCCKSQIDNK	CHEMONTID:0004620;CHEMONTID:0002500;CHEMONTID:0004622
C5H10N2	98.08439832	209.11758	111.04653	1054	412	98.07105	0.0133483	SMRGCMLEAAXFFD	CHEMONTID:0001045
C5H10N2	98.08439832	209.11758	111.02971	1054	404	98.08787	-0.0034717	SMRGCMLEAAXFFD	CHEMONTID:0001045
C5H9O5	149.044998388	209.11758	60.08001	1054	537	149.03757	0.0074284	HEBKCHPVOIAQTA;SRBFZHDQGSBBOR	CHEMONTID:0002210;CHEMONTID:0001497
C5H9NOS	131.040484908	191.11296	60.08001	252	537	131.03295	0.0075349	AMRLMYBWZLIJPE	CHEMONTID:0003862
C5H9NOS	131.040484908	191.10426	60.08001	246	537	131.02425	0.0162349	AMRLMYBWZLIJPE	CHEMONTID:0003862
O	15.99491462	349.13568	333.15814	322	505	15.97754	0.0173746	XLYOFNOQVPJJNP	NonID:H2O
C6H8NO3	142.050418116	333.15814	191.11296	505	252	142.04518	0.0052381	DHDRGOURKDLAOT	CHEMONTID:0004322
C6H8NO3	142.050418116	333.15814	191.10426	505	246	142.05388	-0.0034619	DHDRGOURKDLAOT	CHEMONTID:0004322
C10H14NO2	180.102453688	333.15814	153.05811	505	262	180.10003	0.0024237	OPJOMVMFYOUDPK	CHEMONTID:0000296
C7H10O3	142.06299418	333.17612	191.11296	502	252	142.06316	-0.0001658	JLNIGUCDBFYXDC	CHEMONTID:0000324
C7H10O3	142.06299418	333.17612	191.10426	502	246	142.07186	-0.0088658	JLNIGUCDBFYXDC	CHEMONTID:0000324
C10H14NO2	180.102453688	333.17612	153.05811	502	262	180.11801	-0.0155563	OPJOMVMFYOUDPK	CHEMONTID:0000296
C2H2O	42.010564684	153.05811	111.04653	262	412	42.01158	-0.0010153	IKHGUXGNUITLKF;LFQSCWFLJHTTHZ;IMROMDMJAWUWLK	CHEMONTID:0002230;CHEMONTID:0000286;CHEMONTID:0000132
CO	27.99491462	111.04653	83.05225	412	205	27.99428	0.0006346	WSFSSNUMVMOOMR;OKKJLVBELUTLKV	CHEMONTID:0001831;CHEMONTID:0000286
CH2N	28.018724064	111.04653	83.03829	412	195	28.00824	0.0104841	BAVYZALUXZFZLV	CHEMONTID:0000469
C2H4N	42.034374128	153.05811	111.02971	262	404	42.0284	0.0059741	ROSDSFDQCJNGOL;QUSNBJAOOMFDIB	CHEMONTID:0002228;CHEMONTID:0000469
CO	27.99491462	111.02971	83.05225	404	205	27.97746	0.0174546	WSFSSNUMVMOOMR;OKKJLVBELUTLKV	CHEMONTID:0001831;CHEMONTID:0000286
CO	27.99491462	111.02971	83.03829	404	195	27.99142	0.0034946	WSFSSNUMVMOOMR;OKKJLVBELUTLKV	CHEMONTID:0001831;CHEMONTID:0000286
C3H2O2	70.005479304	153.05811	83.05225	262	205	70.00586	-0.0003807	NIXOWILDQLNWCW	CHEMONTID:0004451
C3H2O2	70.005479304	153.05811	83.03829	262	195	70.01982	-0.0143407	NIXOWILDQLNWCW	CHEMONTID:0004451
C7H8O	108.057514876	191.11296	83.05225	252	205	108.06071	-0.0031951	RDOXTESZEPMUJZ;IWDCLRJOBJJRNH	CHEMONTID:0000138;CHEMONTID:0001275
C7H8O	108.057514876	191.11296	83.03829	252	195	108.07467	-0.0171551	RDOXTESZEPMUJZ;IWDCLRJOBJJRNH	CHEMONTID:0000138;CHEMONTID:0001275
C7H8O	108.057514876	191.10426	83.05225	246	205	108.05201	0.0055049	RDOXTESZEPMUJZ;IWDCLRJOBJJRNH	CHEMONTID:0000138;CHEMONTID:0001275
C7H8O	108.057514876	191.10426	83.03829	246	195	108.06597	-0.0084551	RDOXTESZEPMUJZ;IWDCLRJOBJJRNH	CHEMONTID:0000138;CHEMONTID:0001275
Num AdductIon (AdductType Mass LinkedMz): 0
Num IsotopicIon (IsotopeName Mass LinkedMz WeightedForm WeightNumber): 0

NAME: C17H53F2N4O
EXACTMASS: 367.418743756
ISSELECTED: False
ACCURATEMASS: 367.4181235
MASSDIFFERENCE: 0.0006202
TOTALSCORE: 3.245
ISOTOPICINTENSITY[M+1]: 0.205
ISOTOPICINTENSITY[M+2]: 0.022
ISOTOPICDIFF[M+1]: -0.0196
ISOTOPICDIFF[M+2]: -0.005
MASSDIFFSCORE: 0.992
ISOTOPICSCORE: 0.997
PRODUCTIONSCORE: 0.923
NEUTRALLOSSSCORE: 0.333
PRODUCTIONPEAKNUMBER: 12
PRODUCTIONHITSNUMBER: 7
NEUTRALLOSSPEAKNUMBER: 36
NEUTRALLOSSHITSNUMBER: 12
RESOURCENAMES: 
RESOURCERECORDS: 0
ChemOntDescriptions: Quinoline carboxylic acids
ChemOntIDs: Quinoline carboxylic acids
ChemOntScores: 2.96325488112303E-05
ChemOntInChIKeys: ZEKZLJVOYLTDKK
PUBCHEMCIDS: 
Num ProductIon (Formula ExactMass AccurateMass Intensity Error CandidateInChIKeys CandidateOntologies): 12
C3H10N	60.08132432	60.08001	537	0.0007657	LIWAQLJGPBVORC	CHEMONTID:0002228
C5H7O	83.049689844	83.03829	195	0.0108513	FVNIMHIOIXPIQT;HGBOYTHUEUWSSQ;ACWQBUSCFPJUPN;JYVLIDXNZAXMDK;PHTQWCKDNZKARW;AQIXEPGDORPWBJ;XNLICIUVMPYHGG;YGHRJJRRZDOVPD	CHEMONTID:0001167;CHEMONTID:0002434;CHEMONTID:0002436;CHEMONTID:0001661;CHEMONTID:0000286;CHEMONTID:0000118
C5H7O	83.049689844	83.05225	205	-0.0031087	FVNIMHIOIXPIQT;HGBOYTHUEUWSSQ;ACWQBUSCFPJUPN;JYVLIDXNZAXMDK;PHTQWCKDNZKARW;AQIXEPGDORPWBJ;XNLICIUVMPYHGG;YGHRJJRRZDOVPD	CHEMONTID:0001167;CHEMONTID:0002434;CHEMONTID:0002436;CHEMONTID:0001661;CHEMONTID:0000286;CHEMONTID:0000118
C3H3N4O	111.030685716	111.02971	404	0.0004271	NA	NA
CH5F2N4	111.0482276	111.04653	412	0.001149	NA	NA
C11H7N	153.057849224	153.05811	262	-0.0008094	YDNBZEZHOYJIKQ	CHEMONTID:0002336
C11H15N2O	191.1184381	191.10426	246	0.0136295	ANJTVLIZGCUXLD	CHEMONTID:0002722
C11H15N2O	191.1184381	191.11296	252	0.0049295	ANJTVLIZGCUXLD	CHEMONTID:0002722
C14H13N2	209.107873416	209.11758	1054	-0.0102552	BBOAWHADGQBLBD;PUPXFZBRONUIFP	CHEMONTID:0001140;CHEMONTID:0002497
C17H19F2N4O	333.152692668	333.15814	505	-0.0059959	NA	NA
C17H19F2N4O	333.152692668	333.17612	502	-0.0239759	NA	NA
	0	368.42453	17613	0.0014902	NA	NA
Num NeutralLoss (Formula ExactMass PrecursorMz ProductMz PrecursorIntensity ProductIntensity LossMass Error CandidateInChIKeys CandidateOntologies): 22
H2O	18.010564684	209.11758	191.11296	1054	252	18.00462	0.0059447	XLYOFNOQVPJJNP	NonID:H2O
H2O	18.010564684	209.11758	191.10426	1054	246	18.01332	-0.0027553	XLYOFNOQVPJJNP	NonID:H2O
C4H8	56.062600256	209.11758	153.05811	1054	262	56.05947	0.0031303	NNPPMTNAJDCUHE;IJDNQMDRQITEOD;VQTUBCCKSQIDNK	CHEMONTID:0004620;CHEMONTID:0002500;CHEMONTID:0004622
C5H10N2	98.08439832	209.11758	111.04653	1054	412	98.07105	0.0133483	SMRGCMLEAAXFFD	CHEMONTID:0001045
C5H10N2	98.08439832	209.11758	111.02971	1054	404	98.08787	-0.0034717	SMRGCMLEAAXFFD	CHEMONTID:0001045
C9H7O	131.049689844	191.11296	60.08001	252	537	131.03295	0.0167398	UAJRSHJHFRVGMG;KJPRLNWUNMBNBZ	CHEMONTID:0000138;CHEMONTID:0000029
O	15.99491462	349.13568	333.15814	322	505	15.97754	0.0173746	XLYOFNOQVPJJNP	NonID:H2O
C15H14N2	222.115698448	333.15814	111.04653	505	412	222.11161	0.0040884	OURDZMSSMGUMKR	CHEMONTID:0001914
C15H14N2	222.115698448	333.15814	111.02971	505	404	222.12843	-0.0127316	OURDZMSSMGUMKR	CHEMONTID:0001914
C15H14N2	222.115698448	333.17612	111.04653	502	412	222.12959	-0.0138916	OURDZMSSMGUMKR	CHEMONTID:0001914
C2H2O	42.010564684	153.05811	111.04653	262	412	42.01158	-0.0010153	IKHGUXGNUITLKF;LFQSCWFLJHTTHZ;IMROMDMJAWUWLK	CHEMONTID:0002230;CHEMONTID:0000286;CHEMONTID:0000132
CO	27.99491462	111.04653	83.05225	412	205	27.99428	0.0006346	WSFSSNUMVMOOMR;OKKJLVBELUTLKV	CHEMONTID:0001831;CHEMONTID:0000286
CH2N	28.018724064	111.04653	83.03829	412	195	28.00824	0.0104841	BAVYZALUXZFZLV	CHEMONTID:0000469
C2H4N	42.034374128	153.05811	111.02971	262	404	42.0284	0.0059741	ROSDSFDQCJNGOL;QUSNBJAOOMFDIB	CHEMONTID:0002228;CHEMONTID:0000469
CO	27.99491462	111.02971	83.05225	404	205	27.97746	0.0174546	WSFSSNUMVMOOMR;OKKJLVBELUTLKV	CHEMONTID:0001831;CHEMONTID:0000286
CO	27.99491462	111.02971	83.03829	404	195	27.99142	0.0034946	WSFSSNUMVMOOMR;OKKJLVBELUTLKV	CHEMONTID:0001831;CHEMONTID:0000286
C13H12N2	196.100048384	349.13568	153.05811	322	262	196.07757	0.0224784	VENAANZHUCMOGD	CHEMONTID:0001140
C4H6O	70.041864812	153.05811	83.03829	262	195	70.01982	0.0220448	ZTQSAGDEMFDKMZ	CHEMONTID:0002434
C7H8O	108.057514876	191.11296	83.05225	252	205	108.06071	-0.0031951	RDOXTESZEPMUJZ;IWDCLRJOBJJRNH	CHEMONTID:0000138;CHEMONTID:0001275
C7H8O	108.057514876	191.11296	83.03829	252	195	108.07467	-0.0171551	RDOXTESZEPMUJZ;IWDCLRJOBJJRNH	CHEMONTID:0000138;CHEMONTID:0001275
C7H8O	108.057514876	191.10426	83.05225	246	205	108.05201	0.0055049	RDOXTESZEPMUJZ;IWDCLRJOBJJRNH	CHEMONTID:0000138;CHEMONTID:0001275
C7H8O	108.057514876	191.10426	83.03829	246	195	108.06597	-0.0084551	RDOXTESZEPMUJZ;IWDCLRJOBJJRNH	CHEMONTID:0000138;CHEMONTID:0001275
Num AdductIon (AdductType Mass LinkedMz): 0
Num IsotopicIon (IsotopeName Mass LinkedMz WeightedForm WeightNumber): 0

NAME: C14H54F3N4O2
EXACTMASS: 367.419886628
ISSELECTED: False
ACCURATEMASS: 367.4181235
MASSDIFFERENCE: 0.0017631
TOTALSCORE: 3.235
ISOTOPICINTENSITY[M+1]: 0.173
ISOTOPICINTENSITY[M+2]: 0.0182
ISOTOPICDIFF[M+1]: -0.0516
ISOTOPICDIFF[M+2]: -0.0088
MASSDIFFSCORE: 0.94
ISOTOPICSCORE: 0.983
PRODUCTIONSCORE: 0.923
NEUTRALLOSSSCORE: 0.389
PRODUCTIONPEAKNUMBER: 12
PRODUCTIONHITSNUMBER: 9
NEUTRALLOSSPEAKNUMBER: 36
NEUTRALLOSSHITSNUMBER: 14
RESOURCENAMES: 
RESOURCERECORDS: 0
ChemOntDescriptions: Quinoline carboxylic acids;Phenylpiperidines
ChemOntIDs: Quinoline carboxylic acids;Phenylpiperidines
ChemOntScores: 5.41455535537288E-05;0.00105517839298531
ChemOntInChIKeys: ZEKZLJVOYLTDKK;AHOUBRCZNHFOSL
PUBCHEMCIDS: 
Num ProductIon (Formula ExactMass AccurateMass Intensity Error CandidateInChIKeys CandidateOntologies): 12
C3H10N	60.08132432	60.08001	537	0.0007657	LIWAQLJGPBVORC	CHEMONTID:0002228
C5H7O	83.049689844	83.03829	195	0.0108513	FVNIMHIOIXPIQT;HGBOYTHUEUWSSQ;ACWQBUSCFPJUPN;JYVLIDXNZAXMDK;PHTQWCKDNZKARW;AQIXEPGDORPWBJ;XNLICIUVMPYHGG;YGHRJJRRZDOVPD	CHEMONTID:0001167;CHEMONTID:0002434;CHEMONTID:0002436;CHEMONTID:0001661;CHEMONTID:0000286;CHEMONTID:0000118
C5H7O	83.049689844	83.05225	205	-0.0031087	FVNIMHIOIXPIQT;HGBOYTHUEUWSSQ;ACWQBUSCFPJUPN;JYVLIDXNZAXMDK;PHTQWCKDNZKARW;AQIXEPGDORPWBJ;XNLICIUVMPYHGG;YGHRJJRRZDOVPD	CHEMONTID:0001167;CHEMONTID:0002434;CHEMONTID:0002436;CHEMONTID:0001661;CHEMONTID:0000286;CHEMONTID:0000118
C6H7O2	111.044604464	111.02971	404	0.0143459	GHMLBKRAJCXXBS;VKMRVNVYNKTCBS;TVJVIYLWQZECEQ;HNBDRPTVWVGKBR;GAMDXQSXPWOUOG	CHEMONTID:0000137;CHEMONTID:0002436;CHEMONTID:0000481;CHEMONTID:0003417;CHEMONTID:0001167
C6H7O2	111.044604464	111.04653	412	-0.0024741	GHMLBKRAJCXXBS;VKMRVNVYNKTCBS;TVJVIYLWQZECEQ;HNBDRPTVWVGKBR;GAMDXQSXPWOUOG	CHEMONTID:0000137;CHEMONTID:0002436;CHEMONTID:0000481;CHEMONTID:0003417;CHEMONTID:0001167
C11H7N	153.057849224	153.05811	262	-0.0008094	YDNBZEZHOYJIKQ	CHEMONTID:0002336
C11H13NO2	191.094628656	191.10426	246	-0.0101799	NWYBPFPJJYBYSR;XNZFFRJWTVYMBF;BNTRVDDOQOJGCY;FELOSQQXIHRUSH;CEIXWJHURKEBMQ	CHEMONTID:0004111;CHEMONTID:0002955;CHEMONTID:0000195
C11H15N2O	191.1184381	191.11296	252	0.0049295	ANJTVLIZGCUXLD	CHEMONTID:0002722
C14H13N2	209.107873416	209.11758	1054	-0.0102552	BBOAWHADGQBLBD;PUPXFZBRONUIFP	CHEMONTID:0001140;CHEMONTID:0002497
C14H20F3N4O2	333.15383554	333.15814	505	-0.004853	NA	NA
C14H20F3N4O2	333.15383554	333.17612	502	-0.022833	NA	NA
	0	368.42453	17613	0.0026331	NA	NA
Num NeutralLoss (Formula ExactMass PrecursorMz ProductMz PrecursorIntensity ProductIntensity LossMass Error CandidateInChIKeys CandidateOntologies): 25
C7H8O2	124.052429496	333.17612	209.11758	502	1054	124.05854	-0.0061105	LHGVFZTZFXWLCP;ASHGTJPOSUFTGB;OIPPWFOQEKKFEE	CHEMONTID:0000190;CHEMONTID:0000137
C7H8O2	124.052429496	333.15814	209.11758	505	1054	124.04056	0.0118695	LHGVFZTZFXWLCP;ASHGTJPOSUFTGB;OIPPWFOQEKKFEE	CHEMONTID:0000190;CHEMONTID:0000137
H2O	18.010564684	209.11758	191.11296	1054	252	18.00462	0.0059447	XLYOFNOQVPJJNP	NonID:H2O
H2O	18.010564684	209.11758	191.10426	1054	246	18.01332	-0.0027553	XLYOFNOQVPJJNP	NonID:H2O
C4H8	56.062600256	209.11758	153.05811	1054	262	56.05947	0.0031303	NNPPMTNAJDCUHE;IJDNQMDRQITEOD;VQTUBCCKSQIDNK	CHEMONTID:0004620;CHEMONTID:0002500;CHEMONTID:0004622
C5H10N2	98.08439832	209.11758	111.04653	1054	412	98.07105	0.0133483	SMRGCMLEAAXFFD	CHEMONTID:0001045
C5H10N2	98.08439832	209.11758	111.02971	1054	404	98.08787	-0.0034717	SMRGCMLEAAXFFD	CHEMONTID:0001045
C8H7NO2	149.047678464	209.11758	60.08001	1054	537	149.03757	0.0101085	HZJROTBCTUGDMG	CHEMONTID:0000285
C9H7O	131.049689844	191.11296	60.08001	252	537	131.03295	0.0167398	UAJRSHJHFRVGMG;KJPRLNWUNMBNBZ	CHEMONTID:0000138;CHEMONTID:0000029
O	15.99491462	349.13568	333.15814	322	505	15.97754	0.0173746	XLYOFNOQVPJJNP	NonID:H2O
C10H14NO2	180.102453688	333.15814	153.05811	505	262	180.10003	0.0024237	OPJOMVMFYOUDPK	CHEMONTID:0000296
C10H14NO2	180.102453688	333.17612	153.05811	502	262	180.11801	-0.0155563	OPJOMVMFYOUDPK	CHEMONTID:0000296
C2H2O	42.010564684	153.05811	111.04653	262	412	42.01158	-0.0010153	IKHGUXGNUITLKF;LFQSCWFLJHTTHZ;IMROMDMJAWUWLK	CHEMONTID:0002230;CHEMONTID:0000286;CHEMONTID:0000132
CO	27.99491462	111.04653	83.05225	412	205	27.99428	0.0006346	WSFSSNUMVMOOMR;OKKJLVBELUTLKV	CHEMONTID:0001831;CHEMONTID:0000286
CH2N	28.018724064	111.04653	83.03829	412	195	28.00824	0.0104841	BAVYZALUXZFZLV	CHEMONTID:0000469
C2H4N	42.034374128	153.05811	111.02971	262	404	42.0284	0.0059741	ROSDSFDQCJNGOL;QUSNBJAOOMFDIB	CHEMONTID:0002228;CHEMONTID:0000469
CO	27.99491462	111.02971	83.05225	404	205	27.97746	0.0174546	WSFSSNUMVMOOMR;OKKJLVBELUTLKV	CHEMONTID:0001831;CHEMONTID:0000286
CO	27.99491462	111.02971	83.03829	404	195	27.99142	0.0034946	WSFSSNUMVMOOMR;OKKJLVBELUTLKV	CHEMONTID:0001831;CHEMONTID:0000286
C13H12N2	196.100048384	349.13568	153.05811	322	262	196.07757	0.0224784	VENAANZHUCMOGD	CHEMONTID:0001140
C3H2O2	70.005479304	153.05811	83.05225	262	205	70.00586	-0.0003807	NIXOWILDQLNWCW	CHEMONTID:0004451
C3H2O2	70.005479304	153.05811	83.03829	262	195	70.01982	-0.0143407	NIXOWILDQLNWCW	CHEMONTID:0004451
C7H8O	108.057514876	191.11296	83.05225	252	205	108.06071	-0.0031951	RDOXTESZEPMUJZ;IWDCLRJOBJJRNH	CHEMONTID:0000138;CHEMONTID:0001275
C7H8O	108.057514876	191.11296	83.03829	252	195	108.07467	-0.0171551	RDOXTESZEPMUJZ;IWDCLRJOBJJRNH	CHEMONTID:0000138;CHEMONTID:0001275
C7H8O	108.057514876	191.10426	83.05225	246	205	108.05201	0.0055049	RDOXTESZEPMUJZ;IWDCLRJOBJJRNH	CHEMONTID:0000138;CHEMONTID:0001275
C7H8O	108.057514876	191.10426	83.03829	246	195	108.06597	-0.0084551	RDOXTESZEPMUJZ;IWDCLRJOBJJRNH	CHEMONTID:0000138;CHEMONTID:0001275
Num AdductIon (AdductType Mass LinkedMz): 0
Num IsotopicIon (IsotopeName Mass LinkedMz WeightedForm WeightNumber): 0

NAME: C18H57FN2OP
EXACTMASS: 367.419254294
ISSELECTED: False
ACCURATEMASS: 367.4181235
MASSDIFFERENCE: 0.0011307
TOTALSCORE: 3.229
ISOTOPICINTENSITY[M+1]: 0.2089
ISOTOPICINTENSITY[M+2]: 0.0228
ISOTOPICDIFF[M+1]: -0.0157
ISOTOPICDIFF[M+2]: -0.0042
MASSDIFFSCORE: 0.975
ISOTOPICSCORE: 0.998
PRODUCTIONSCORE: 0.923
NEUTRALLOSSSCORE: 0.333
PRODUCTIONPEAKNUMBER: 12
PRODUCTIONHITSNUMBER: 7
NEUTRALLOSSPEAKNUMBER: 36
NEUTRALLOSSHITSNUMBER: 12
RESOURCENAMES: 
RESOURCERECORDS: 0
ChemOntDescriptions: 
ChemOntIDs: 
ChemOntScores: 
ChemOntInChIKeys: 
PUBCHEMCIDS: 
Num ProductIon (Formula ExactMass AccurateMass Intensity Error CandidateInChIKeys CandidateOntologies): 12
C3H10N	60.08132432	60.08001	537	0.0007657	LIWAQLJGPBVORC	CHEMONTID:0002228
C5H7O	83.049689844	83.03829	195	0.0108513	FVNIMHIOIXPIQT;HGBOYTHUEUWSSQ;ACWQBUSCFPJUPN;JYVLIDXNZAXMDK;PHTQWCKDNZKARW;AQIXEPGDORPWBJ;XNLICIUVMPYHGG;YGHRJJRRZDOVPD	CHEMONTID:0001167;CHEMONTID:0002434;CHEMONTID:0002436;CHEMONTID:0001661;CHEMONTID:0000286;CHEMONTID:0000118
C5H7O	83.049689844	83.05225	205	-0.0031087	FVNIMHIOIXPIQT;HGBOYTHUEUWSSQ;ACWQBUSCFPJUPN;JYVLIDXNZAXMDK;PHTQWCKDNZKARW;AQIXEPGDORPWBJ;XNLICIUVMPYHGG;YGHRJJRRZDOVPD	CHEMONTID:0001167;CHEMONTID:0002434;CHEMONTID:0002436;CHEMONTID:0001661;CHEMONTID:0000286;CHEMONTID:0000118
C5H4FN2	111.035851348	111.02971	404	0.0055928	NA	NA
C2H9FN2P	111.048738138	111.04653	412	0.0016596	NA	NA
C11H7N	153.057849224	153.05811	262	-0.0008094	YDNBZEZHOYJIKQ	CHEMONTID:0002336
C11H15N2O	191.1184381	191.10426	246	0.0136295	ANJTVLIZGCUXLD	CHEMONTID:0002722
C11H15N2O	191.1184381	191.11296	252	0.0049295	ANJTVLIZGCUXLD	CHEMONTID:0002722
C14H13N2	209.107873416	209.11758	1054	-0.0102552	BBOAWHADGQBLBD;PUPXFZBRONUIFP	CHEMONTID:0001140;CHEMONTID:0002497
C18H23FN2OP	333.153203206	333.15814	505	-0.0054854	NA	NA
C18H23FN2OP	333.153203206	333.17612	502	-0.0234654	NA	NA
	0	368.42453	17613	0.0020007	NA	NA
Num NeutralLoss (Formula ExactMass PrecursorMz ProductMz PrecursorIntensity ProductIntensity LossMass Error CandidateInChIKeys CandidateOntologies): 22
H2O	18.010564684	209.11758	191.11296	1054	252	18.00462	0.0059447	XLYOFNOQVPJJNP	NonID:H2O
H2O	18.010564684	209.11758	191.10426	1054	246	18.01332	-0.0027553	XLYOFNOQVPJJNP	NonID:H2O
C4H8	56.062600256	209.11758	153.05811	1054	262	56.05947	0.0031303	NNPPMTNAJDCUHE;IJDNQMDRQITEOD;VQTUBCCKSQIDNK	CHEMONTID:0004620;CHEMONTID:0002500;CHEMONTID:0004622
C5H10N2	98.08439832	209.11758	111.04653	1054	412	98.07105	0.0133483	SMRGCMLEAAXFFD	CHEMONTID:0001045
C5H10N2	98.08439832	209.11758	111.02971	1054	404	98.08787	-0.0034717	SMRGCMLEAAXFFD	CHEMONTID:0001045
C9H7O	131.049689844	191.11296	60.08001	252	537	131.03295	0.0167398	UAJRSHJHFRVGMG;KJPRLNWUNMBNBZ	CHEMONTID:0000138;CHEMONTID:0000029
O	15.99491462	349.13568	333.15814	322	505	15.97754	0.0173746	XLYOFNOQVPJJNP	NonID:H2O
C15H14N2	222.115698448	333.15814	111.04653	505	412	222.11161	0.0040884	OURDZMSSMGUMKR	CHEMONTID:0001914
C15H14N2	222.115698448	333.15814	111.02971	505	404	222.12843	-0.0127316	OURDZMSSMGUMKR	CHEMONTID:0001914
C15H14N2	222.115698448	333.17612	111.04653	502	412	222.12959	-0.0138916	OURDZMSSMGUMKR	CHEMONTID:0001914
C2H2O	42.010564684	153.05811	111.04653	262	412	42.01158	-0.0010153	IKHGUXGNUITLKF;LFQSCWFLJHTTHZ;IMROMDMJAWUWLK	CHEMONTID:0002230;CHEMONTID:0000286;CHEMONTID:0000132
CO	27.99491462	111.04653	83.05225	412	205	27.99428	0.0006346	WSFSSNUMVMOOMR;OKKJLVBELUTLKV	CHEMONTID:0001831;CHEMONTID:0000286
CH2N	28.018724064	111.04653	83.03829	412	195	28.00824	0.0104841	BAVYZALUXZFZLV	CHEMONTID:0000469
C2H4N	42.034374128	153.05811	111.02971	262	404	42.0284	0.0059741	ROSDSFDQCJNGOL;QUSNBJAOOMFDIB	CHEMONTID:0002228;CHEMONTID:0000469
CO	27.99491462	111.02971	83.05225	404	205	27.97746	0.0174546	WSFSSNUMVMOOMR;OKKJLVBELUTLKV	CHEMONTID:0001831;CHEMONTID:0000286
CO	27.99491462	111.02971	83.03829	404	195	27.99142	0.0034946	WSFSSNUMVMOOMR;OKKJLVBELUTLKV	CHEMONTID:0001831;CHEMONTID:0000286
C13H12N2	196.100048384	349.13568	153.05811	322	262	196.07757	0.0224784	VENAANZHUCMOGD	CHEMONTID:0001140
C4H6O	70.041864812	153.05811	83.03829	262	195	70.01982	0.0220448	ZTQSAGDEMFDKMZ	CHEMONTID:0002434
C7H8O	108.057514876	191.11296	83.05225	252	205	108.06071	-0.0031951	RDOXTESZEPMUJZ;IWDCLRJOBJJRNH	CHEMONTID:0000138;CHEMONTID:0001275
C7H8O	108.057514876	191.11296	83.03829	252	195	108.07467	-0.0171551	RDOXTESZEPMUJZ;IWDCLRJOBJJRNH	CHEMONTID:0000138;CHEMONTID:0001275
C7H8O	108.057514876	191.10426	83.05225	246	205	108.05201	0.0055049	RDOXTESZEPMUJZ;IWDCLRJOBJJRNH	CHEMONTID:0000138;CHEMONTID:0001275
C7H8O	108.057514876	191.10426	83.03829	246	195	108.06597	-0.0084551	RDOXTESZEPMUJZ;IWDCLRJOBJJRNH	CHEMONTID:0000138;CHEMONTID:0001275
Num AdductIon (AdductType Mass LinkedMz): 0
Num IsotopicIon (IsotopeName Mass LinkedMz WeightedForm WeightNumber): 0

NAME: C25H53N
EXACTMASS: 367.417800696
ISSELECTED: False
ACCURATEMASS: 367.4181235
MASSDIFFERENCE: -0.0003229
TOTALSCORE: 3.228
ISOTOPICINTENSITY[M+1]: 0.2801
ISOTOPICINTENSITY[M+2]: 0.0378
ISOTOPICDIFF[M+1]: 0.0555
ISOTOPICDIFF[M+2]: 0.0108
MASSDIFFSCORE: 0.998
ISOTOPICSCORE: 0.98
PRODUCTIONSCORE: 0.615
NEUTRALLOSSSCORE: 0.111
PRODUCTIONPEAKNUMBER: 8
PRODUCTIONHITSNUMBER: 3
NEUTRALLOSSPEAKNUMBER: 36
NEUTRALLOSSHITSNUMBER: 4
RESOURCENAMES: BLEXP
RESOURCERECORDS: 1
ChemOntDescriptions: Alkaloids and derivatives;Amines;Purines;Carbolines;Aralkylamines;Bicyclic monoterpenoids;Phenylpropanes;Benzimidazoles;Indole and derivatives;Phenylmethylamines;Anilines and derivatives;Phenylpyrazoles
ChemOntIDs: Alkaloids and derivatives;Amines;Purines;Carbolines;Aralkylamines;Bicyclic monoterpenoids;Phenylpropanes;Benzimidazoles;Indole and derivatives;Phenylmethylamines;Anilines and derivatives;Phenylpyrazoles
ChemOntScores: 2.73918925737131E-09;6.24535150680659E-08;1.15045948809595E-07;2.85412563861061E-05;8.54988621281404E-05;8.54988621281404E-05;0.000170747910196147;0.000284163493559725;0.000284163493559725;0.000284163493559725;0.000792160385123335;0.00118130330697174
ChemOntInChIKeys: NDNUANOUGZGEPO;BMVXCPBXGZKUPN;CKOMXBHMKXXTNW;OXEUETBFKVCRNP;RQEUFEKYXDPUSK;IMYZQPCYWPFTAG;MPWSRGAWRAYBJK;RUGYNGIMTAFTLP;APJYDQYYACXCRM;ISKQADXMHQSTHK;HAORKNGNJCEJBX;LBGPXIPGGRQBJW
PUBCHEMCIDS: 
Num ProductIon (Formula ExactMass AccurateMass Intensity Error CandidateInChIKeys CandidateOntologies): 8
C3H10N	60.08132432	60.08001	537	0.0007657	LIWAQLJGPBVORC	CHEMONTID:0002228
C5H9N	83.073499288	83.05225	205	0.0207007	GNVRJGIVDSQCOP;AVFZOVWCLRSYKC;NQRYJNQNLNOLGT;ZUHZZVMEUAUWHY	CHEMONTID:0002239;CHEMONTID:0003449;CHEMONTID:0000195
C9H3	111.023475096	111.02971	404	-0.0067835	NA	NA
C9H3	111.023475096	111.04653	412	-0.0236035	NA	NA
C11H7N	153.057849224	153.05811	262	-0.0008094	YDNBZEZHOYJIKQ	CHEMONTID:0002336
C15H11	191.086075352	191.10426	246	-0.0187332	NA	NA
C16H17	209.133025544	209.11758	1054	0.014897	NA	NA
	0	368.42453	17613	0.0005471	NA	NA
Num NeutralLoss (Formula ExactMass PrecursorMz ProductMz PrecursorIntensity ProductIntensity LossMass Error CandidateInChIKeys CandidateOntologies): 6
H4N	18.034374128	209.11758	191.10426	1054	246	18.01332	0.0210541	QGZKDVFQNNGYKY	NonID:NH2
C4H8	56.062600256	209.11758	153.05811	1054	262	56.05947	0.0031303	NNPPMTNAJDCUHE;IJDNQMDRQITEOD;VQTUBCCKSQIDNK	CHEMONTID:0004620;CHEMONTID:0002500;CHEMONTID:0004622
C2H4N	42.034374128	153.05811	111.04653	262	412	42.01158	0.0227941	ROSDSFDQCJNGOL;QUSNBJAOOMFDIB	CHEMONTID:0002228;CHEMONTID:0000469
CH2N	28.018724064	111.04653	83.05225	412	205	27.99428	0.0244441	BAVYZALUXZFZLV	CHEMONTID:0000469
CH2N	28.018724064	111.04653	83.03829	412	195	28.00824	0.0104841	BAVYZALUXZFZLV	CHEMONTID:0000469
C2H4N	42.034374128	153.05811	111.02971	262	404	42.0284	0.0059741	ROSDSFDQCJNGOL;QUSNBJAOOMFDIB	CHEMONTID:0002228;CHEMONTID:0000469
Num AdductIon (AdductType Mass LinkedMz): 0
Num IsotopicIon (IsotopeName Mass LinkedMz WeightedForm WeightNumber): 0

NAME: C15H58F2N2O2P
EXACTMASS: 367.420397166
ISSELECTED: False
ACCURATEMASS: 367.4181235
MASSDIFFERENCE: 0.0022736
TOTALSCORE: 3.228
ISOTOPICINTENSITY[M+1]: 0.177
ISOTOPICINTENSITY[M+2]: 0.0189
ISOTOPICDIFF[M+1]: -0.0476
ISOTOPICDIFF[M+2]: -0.0081
MASSDIFFSCORE: 0.902
ISOTOPICSCORE: 0.986
PRODUCTIONSCORE: 0.923
NEUTRALLOSSSCORE: 0.417
PRODUCTIONPEAKNUMBER: 12
PRODUCTIONHITSNUMBER: 9
NEUTRALLOSSPEAKNUMBER: 36
NEUTRALLOSSHITSNUMBER: 15
RESOURCENAMES: 
RESOURCERECORDS: 0
ChemOntDescriptions: 
ChemOntIDs: 
ChemOntScores: 
ChemOntInChIKeys: 
PUBCHEMCIDS: 
Num ProductIon (Formula ExactMass AccurateMass Intensity Error CandidateInChIKeys CandidateOntologies): 12
C3H10N	60.08132432	60.08001	537	0.0007657	LIWAQLJGPBVORC	CHEMONTID:0002228
C5H7O	83.049689844	83.03829	195	0.0108513	FVNIMHIOIXPIQT;HGBOYTHUEUWSSQ;ACWQBUSCFPJUPN;JYVLIDXNZAXMDK;PHTQWCKDNZKARW;AQIXEPGDORPWBJ;XNLICIUVMPYHGG;YGHRJJRRZDOVPD	CHEMONTID:0001167;CHEMONTID:0002434;CHEMONTID:0002436;CHEMONTID:0001661;CHEMONTID:0000286;CHEMONTID:0000118
C5H7O	83.049689844	83.05225	205	-0.0031087	FVNIMHIOIXPIQT;HGBOYTHUEUWSSQ;ACWQBUSCFPJUPN;JYVLIDXNZAXMDK;PHTQWCKDNZKARW;AQIXEPGDORPWBJ;XNLICIUVMPYHGG;YGHRJJRRZDOVPD	CHEMONTID:0001167;CHEMONTID:0002434;CHEMONTID:0002436;CHEMONTID:0001661;CHEMONTID:0000286;CHEMONTID:0000118
C6H7O2	111.044604464	111.02971	404	0.0143459	GHMLBKRAJCXXBS;VKMRVNVYNKTCBS;TVJVIYLWQZECEQ;HNBDRPTVWVGKBR;GAMDXQSXPWOUOG	CHEMONTID:0000137;CHEMONTID:0002436;CHEMONTID:0000481;CHEMONTID:0003417;CHEMONTID:0001167
C6H7O2	111.044604464	111.04653	412	-0.0024741	GHMLBKRAJCXXBS;VKMRVNVYNKTCBS;TVJVIYLWQZECEQ;HNBDRPTVWVGKBR;GAMDXQSXPWOUOG	CHEMONTID:0000137;CHEMONTID:0002436;CHEMONTID:0000481;CHEMONTID:0003417;CHEMONTID:0001167
C11H7N	153.057849224	153.05811	262	-0.0008094	YDNBZEZHOYJIKQ	CHEMONTID:0002336
C11H13NO2	191.094628656	191.10426	246	-0.0101799	NWYBPFPJJYBYSR;XNZFFRJWTVYMBF;BNTRVDDOQOJGCY;FELOSQQXIHRUSH;CEIXWJHURKEBMQ	CHEMONTID:0004111;CHEMONTID:0002955;CHEMONTID:0000195
C11H15N2O	191.1184381	191.11296	252	0.0049295	ANJTVLIZGCUXLD	CHEMONTID:0002722
C14H13N2	209.107873416	209.11758	1054	-0.0102552	BBOAWHADGQBLBD;PUPXFZBRONUIFP	CHEMONTID:0001140;CHEMONTID:0002497
C15H24F2N2O2P	333.154346078	333.15814	505	-0.0043425	NA	NA
C15H24F2N2O2P	333.154346078	333.17612	502	-0.0223225	NA	NA
	0	368.42453	17613	0.0031436	NA	NA
Num NeutralLoss (Formula ExactMass PrecursorMz ProductMz PrecursorIntensity ProductIntensity LossMass Error CandidateInChIKeys CandidateOntologies): 28
C7H8O2	124.052429496	333.17612	209.11758	502	1054	124.05854	-0.0061105	LHGVFZTZFXWLCP;ASHGTJPOSUFTGB;OIPPWFOQEKKFEE	CHEMONTID:0000190;CHEMONTID:0000137
C7H8O2	124.052429496	333.15814	209.11758	505	1054	124.04056	0.0118695	LHGVFZTZFXWLCP;ASHGTJPOSUFTGB;OIPPWFOQEKKFEE	CHEMONTID:0000190;CHEMONTID:0000137
H2O	18.010564684	209.11758	191.11296	1054	252	18.00462	0.0059447	XLYOFNOQVPJJNP	NonID:H2O
H2O	18.010564684	209.11758	191.10426	1054	246	18.01332	-0.0027553	XLYOFNOQVPJJNP	NonID:H2O
C4H8	56.062600256	209.11758	153.05811	1054	262	56.05947	0.0031303	NNPPMTNAJDCUHE;IJDNQMDRQITEOD;VQTUBCCKSQIDNK	CHEMONTID:0004620;CHEMONTID:0002500;CHEMONTID:0004622
C5H10N2	98.08439832	209.11758	111.04653	1054	412	98.07105	0.0133483	SMRGCMLEAAXFFD	CHEMONTID:0001045
C5H10N2	98.08439832	209.11758	111.02971	1054	404	98.08787	-0.0034717	SMRGCMLEAAXFFD	CHEMONTID:0001045
C8H7NO2	149.047678464	209.11758	60.08001	1054	537	149.03757	0.0101085	HZJROTBCTUGDMG	CHEMONTID:0000285
C9H7O	131.049689844	191.11296	60.08001	252	537	131.03295	0.0167398	UAJRSHJHFRVGMG;KJPRLNWUNMBNBZ	CHEMONTID:0000138;CHEMONTID:0000029
O	15.99491462	349.13568	333.15814	322	505	15.97754	0.0173746	XLYOFNOQVPJJNP	NonID:H2O
C10H14NO2	180.102453688	333.15814	153.05811	505	262	180.10003	0.0024237	OPJOMVMFYOUDPK	CHEMONTID:0000296
C15H14N2	222.115698448	333.15814	111.04653	505	412	222.11161	0.0040884	OURDZMSSMGUMKR	CHEMONTID:0001914
C15H14N2	222.115698448	333.15814	111.02971	505	404	222.12843	-0.0127316	OURDZMSSMGUMKR	CHEMONTID:0001914
C10H14NO2	180.102453688	333.17612	153.05811	502	262	180.11801	-0.0155563	OPJOMVMFYOUDPK	CHEMONTID:0000296
C15H14N2	222.115698448	333.17612	111.04653	502	412	222.12959	-0.0138916	OURDZMSSMGUMKR	CHEMONTID:0001914
C2H2O	42.010564684	153.05811	111.04653	262	412	42.01158	-0.0010153	IKHGUXGNUITLKF;LFQSCWFLJHTTHZ;IMROMDMJAWUWLK	CHEMONTID:0002230;CHEMONTID:0000286;CHEMONTID:0000132
CO	27.99491462	111.04653	83.05225	412	205	27.99428	0.0006346	WSFSSNUMVMOOMR;OKKJLVBELUTLKV	CHEMONTID:0001831;CHEMONTID:0000286
CH2N	28.018724064	111.04653	83.03829	412	195	28.00824	0.0104841	BAVYZALUXZFZLV	CHEMONTID:0000469
C2H4N	42.034374128	153.05811	111.02971	262	404	42.0284	0.0059741	ROSDSFDQCJNGOL;QUSNBJAOOMFDIB	CHEMONTID:0002228;CHEMONTID:0000469
CO	27.99491462	111.02971	83.05225	404	205	27.97746	0.0174546	WSFSSNUMVMOOMR;OKKJLVBELUTLKV	CHEMONTID:0001831;CHEMONTID:0000286
CO	27.99491462	111.02971	83.03829	404	195	27.99142	0.0034946	WSFSSNUMVMOOMR;OKKJLVBELUTLKV	CHEMONTID:0001831;CHEMONTID:0000286
C13H12N2	196.100048384	349.13568	153.05811	322	262	196.07757	0.0224784	VENAANZHUCMOGD	CHEMONTID:0001140
C3H2O2	70.005479304	153.05811	83.05225	262	205	70.00586	-0.0003807	NIXOWILDQLNWCW	CHEMONTID:0004451
C3H2O2	70.005479304	153.05811	83.03829	262	195	70.01982	-0.0143407	NIXOWILDQLNWCW	CHEMONTID:0004451
C7H8O	108.057514876	191.11296	83.05225	252	205	108.06071	-0.0031951	RDOXTESZEPMUJZ;IWDCLRJOBJJRNH	CHEMONTID:0000138;CHEMONTID:0001275
C7H8O	108.057514876	191.11296	83.03829	252	195	108.07467	-0.0171551	RDOXTESZEPMUJZ;IWDCLRJOBJJRNH	CHEMONTID:0000138;CHEMONTID:0001275
C7H8O	108.057514876	191.10426	83.05225	246	205	108.05201	0.0055049	RDOXTESZEPMUJZ;IWDCLRJOBJJRNH	CHEMONTID:0000138;CHEMONTID:0001275
C7H8O	108.057514876	191.10426	83.03829	246	195	108.06597	-0.0084551	RDOXTESZEPMUJZ;IWDCLRJOBJJRNH	CHEMONTID:0000138;CHEMONTID:0001275
Num AdductIon (AdductType Mass LinkedMz): 0
Num IsotopicIon (IsotopeName Mass LinkedMz WeightedForm WeightNumber): 0

NAME: C12H51N10O2
EXACTMASS: 367.419645872
ISSELECTED: False
ACCURATEMASS: 367.4181235
MASSDIFFERENCE: 0.0015223
TOTALSCORE: 3.222
ISOTOPICINTENSITY[M+1]: 0.1729
ISOTOPICINTENSITY[M+2]: 0.0183
ISOTOPICDIFF[M+1]: -0.0517
ISOTOPICDIFF[M+2]: -0.0087
MASSDIFFSCORE: 0.955
ISOTOPICSCORE: 0.983
PRODUCTIONSCORE: 0.923
NEUTRALLOSSSCORE: 0.361
PRODUCTIONPEAKNUMBER: 12
PRODUCTIONHITSNUMBER: 8
NEUTRALLOSSPEAKNUMBER: 36
NEUTRALLOSSHITSNUMBER: 13
RESOURCENAMES: 
RESOURCERECORDS: 0
ChemOntDescriptions: Morphinans;Lignols;Alkaloids and derivatives;Anisoles;Phenylpyrazoles;Phenolic compounds;N-acyl-amino acids;Cinnamic acid and derivatives;Phenylacetamides;Quinazolines;Carboximidic acids;Other flavonoids;Amino acids and derivatives;Coumarin and derivatives;Amines;Aminoalcohols;Carbolines;Indole and derivatives;Peptides;Steroidal saponins;Benzoic acids and derivatives;Ceramides;Gallic acid and derivatives;Aralkylamines;Aminobenzoic acids;N-acyl amines;Chalcones;Benzene and substituted derivatives;Chromones and derivatives;Fatty acid and derivatives;Anilines and derivatives;Benzodiazepines;Saccharides;Purines;Hex ceramide;Steroids;Hydroxybenzenoids;Phenylpiperidines;Pyridinecarboxylic acids;Pyridines and derivatives;Quinoline carboxylic acids;Phenylpiperazines;Aurone O-glycosides;Alkylphenylketones;Nucleosides;Phenylmethylamines;Phenylpropanes;Carboxylic acids and derivatives
ChemOntIDs: Morphinans;Lignols;Alkaloids and derivatives;Anisoles;Phenylpyrazoles;Phenolic compounds;N-acyl-amino acids;Cinnamic acid and derivatives;Phenylacetamides;Quinazolines;Carboximidic acids;Other flavonoids;Amino acids and derivatives;Coumarin and derivatives;Amines;Aminoalcohols;Carbolines;Indole and derivatives;Peptides;Steroidal saponins;Benzoic acids and derivatives;Ceramides;Gallic acid and derivatives;Aralkylamines;Aminobenzoic acids;N-acyl amines;Chalcones;Benzene and substituted derivatives;Chromones and derivatives;Fatty acid and derivatives;Anilines and derivatives;Benzodiazepines;Saccharides;Purines;Hex ceramide;Steroids;Hydroxybenzenoids;Phenylpiperidines;Pyridinecarboxylic acids;Pyridines and derivatives;Quinoline carboxylic acids;Phenylpiperazines;Aurone O-glycosides;Alkylphenylketones;Nucleosides;Phenylmethylamines;Phenylpropanes;Carboxylic acids and derivatives
ChemOntScores: 5.79397740649707E-09;3.20729410433015E-08;5.24726180159413E-07;5.6916093224651E-07;5.704129279901E-07;1.2020510287968E-06;2.64541218998314E-06;6.09645915517101E-06;7.49442180816979E-06;7.7180426533985E-06;9.09590557509662E-06;1.03048299862336E-05;1.20422630830759E-05;1.79349795458613E-05;2.96325488112303E-05;2.96325488112303E-05;4.06769592999812E-05;4.06769592999812E-05;7.47295670952754E-05;7.87013284092889E-05;0.000100353189540492;0.000100353189540492;0.000100353189540492;0.000133358645358761;0.000144765815733856;0.000250414923790781;0.000342034347493675;0.000428118845791782;0.00052325636707883;0.00052325636707883;0.000540029599091022;0.000540029599091022;0.000540029599091022;0.000587177026872204;0.000829110685436805;0.000829110685436805;0.00105517839298531;0.00112681301553138;0.00126936769332402;0.00126936769332402;0.00126936769332402;0.00154915944090161;0.00250910283755892;0.00305764192088611;0.00612714655476675;0.00612714655476675;0.00612714655476675;0.00744472112986797
ChemOntInChIKeys: INYYVPJSBIVGPH;WVTKBKWTSCPRNU;SSSCMFCWHWCCEH;IEDVJHCEMCRBQM;VEQOALNAAJBPNY;JWJCTZKFYGDABJ;PHSRRHGYXQCRPU;VABYUUZNAVQNPG;MXJWRABVEGLYDG;KWNQIIMVPSMYEM;FONIWJIDLJEJTL;SRKMAHYDQNVWHY;TUHVEAJXIMEOSA;GZEYLLPOQRZUDF;BLFRQYKZFKYQLO;BKMMTJMQCTUHRP;BHNLFXNCZURVOM;NFGIENSPALNOON;ZDJQVSIPFLMNOX;HYDDDNUKNMMWBD;FFCCBBNQPIMUJI;CSRGRGSMEUKQSD;LORDFXWUHHSAQU;ZXRVKCBLGJOCEE;MKASXAGBWHIGCF;SNPLKNRPJHDVJA;JWHAUXFOSRPERK;MUBZACKCHQIRSY;HTTVYKXJCQENKW;YDCXQLUDGIVYHN;ROBVIMPUHSLWNV;MXBNEEHQIDLPLQ;DWAICOVNOFPYLS;BXJHWYVXLGLDMZ;HHJTWTPUPVQKNA;QAGPPGDCPAPQLW;YRCWQPVGYLYSOX;XADCESSVHJOZHK;MUUDQLHCIAOWPR;NYMGNSNKLVNMIA;VQHLFUQPZRTKIV;VNZLQLYBRIOLFZ;CVGWRXFABVNKOQ;GOEMGAFJFRBGGG;NMUSYJAQQFHJEW;IDPURXSQCKYKIJ;BMUKKTUHUDJSNZ;CURUTKGFNZGFSE
PUBCHEMCIDS: 
Num ProductIon (Formula ExactMass AccurateMass Intensity Error CandidateInChIKeys CandidateOntologies): 12
C3H10N	60.08132432	60.08001	537	0.0007657	LIWAQLJGPBVORC	CHEMONTID:0002228
C5H7O	83.049689844	83.03829	195	0.0108513	FVNIMHIOIXPIQT;HGBOYTHUEUWSSQ;ACWQBUSCFPJUPN;JYVLIDXNZAXMDK;PHTQWCKDNZKARW;AQIXEPGDORPWBJ;XNLICIUVMPYHGG;YGHRJJRRZDOVPD	CHEMONTID:0001167;CHEMONTID:0002434;CHEMONTID:0002436;CHEMONTID:0001661;CHEMONTID:0000286;CHEMONTID:0000118
C5H7O	83.049689844	83.05225	205	-0.0031087	FVNIMHIOIXPIQT;HGBOYTHUEUWSSQ;ACWQBUSCFPJUPN;JYVLIDXNZAXMDK;PHTQWCKDNZKARW;AQIXEPGDORPWBJ;XNLICIUVMPYHGG;YGHRJJRRZDOVPD	CHEMONTID:0001167;CHEMONTID:0002434;CHEMONTID:0002436;CHEMONTID:0001661;CHEMONTID:0000286;CHEMONTID:0000118
C6H7O2	111.044604464	111.02971	404	0.0143459	GHMLBKRAJCXXBS;VKMRVNVYNKTCBS;TVJVIYLWQZECEQ;HNBDRPTVWVGKBR;GAMDXQSXPWOUOG	CHEMONTID:0000137;CHEMONTID:0002436;CHEMONTID:0000481;CHEMONTID:0003417;CHEMONTID:0001167
C6H7O2	111.044604464	111.04653	412	-0.0024741	GHMLBKRAJCXXBS;VKMRVNVYNKTCBS;TVJVIYLWQZECEQ;HNBDRPTVWVGKBR;GAMDXQSXPWOUOG	CHEMONTID:0000137;CHEMONTID:0002436;CHEMONTID:0000481;CHEMONTID:0003417;CHEMONTID:0001167
C11H7N	153.057849224	153.05811	262	-0.0008094	YDNBZEZHOYJIKQ	CHEMONTID:0002336
C11H13NO2	191.094628656	191.10426	246	-0.0101799	NWYBPFPJJYBYSR;XNZFFRJWTVYMBF;BNTRVDDOQOJGCY;FELOSQQXIHRUSH;CEIXWJHURKEBMQ	CHEMONTID:0004111;CHEMONTID:0002955;CHEMONTID:0000195
C11H15N2O	191.1184381	191.11296	252	0.0049295	ANJTVLIZGCUXLD	CHEMONTID:0002722
C8H13N6O	209.115084036	209.11758	1054	-0.0030445	NA	NA
C12H17N10O2	333.153594784	333.15814	505	-0.0050938	NA	NA
C12H17N10O2	333.153594784	333.17612	502	-0.0230738	NA	NA
	0	368.42453	17613	0.0023923	NA	NA
Num NeutralLoss (Formula ExactMass PrecursorMz ProductMz PrecursorIntensity ProductIntensity LossMass Error CandidateInChIKeys CandidateOntologies): 24
C7H8O2	124.052429496	333.17612	209.11758	502	1054	124.05854	-0.0061105	LHGVFZTZFXWLCP;ASHGTJPOSUFTGB;OIPPWFOQEKKFEE	CHEMONTID:0000190;CHEMONTID:0000137
C7H8O2	124.052429496	333.15814	209.11758	505	1054	124.04056	0.0118695	LHGVFZTZFXWLCP;ASHGTJPOSUFTGB;OIPPWFOQEKKFEE	CHEMONTID:0000190;CHEMONTID:0000137
H2O	18.010564684	209.11758	191.11296	1054	252	18.00462	0.0059447	XLYOFNOQVPJJNP	NonID:H2O
H2O	18.010564684	209.11758	191.10426	1054	246	18.01332	-0.0027553	XLYOFNOQVPJJNP	NonID:H2O
C4H8	56.062600256	209.11758	153.05811	1054	262	56.05947	0.0031303	NNPPMTNAJDCUHE;IJDNQMDRQITEOD;VQTUBCCKSQIDNK	CHEMONTID:0004620;CHEMONTID:0002500;CHEMONTID:0004622
C5H10N2	98.08439832	209.11758	111.04653	1054	412	98.07105	0.0133483	SMRGCMLEAAXFFD	CHEMONTID:0001045
C5H10N2	98.08439832	209.11758	111.02971	1054	404	98.08787	-0.0034717	SMRGCMLEAAXFFD	CHEMONTID:0001045
C8H7NO2	149.047678464	209.11758	60.08001	1054	537	149.03757	0.0101085	HZJROTBCTUGDMG	CHEMONTID:0000285
C9H7O	131.049689844	191.11296	60.08001	252	537	131.03295	0.0167398	UAJRSHJHFRVGMG;KJPRLNWUNMBNBZ	CHEMONTID:0000138;CHEMONTID:0000029
O	15.99491462	349.13568	333.15814	322	505	15.97754	0.0173746	XLYOFNOQVPJJNP	NonID:H2O
C10H14NO2	180.102453688	333.15814	153.05811	505	262	180.10003	0.0024237	OPJOMVMFYOUDPK	CHEMONTID:0000296
C10H14NO2	180.102453688	333.17612	153.05811	502	262	180.11801	-0.0155563	OPJOMVMFYOUDPK	CHEMONTID:0000296
C2H2O	42.010564684	153.05811	111.04653	262	412	42.01158	-0.0010153	IKHGUXGNUITLKF;LFQSCWFLJHTTHZ;IMROMDMJAWUWLK	CHEMONTID:0002230;CHEMONTID:0000286;CHEMONTID:0000132
CO	27.99491462	111.04653	83.05225	412	205	27.99428	0.0006346	WSFSSNUMVMOOMR;OKKJLVBELUTLKV	CHEMONTID:0001831;CHEMONTID:0000286
CH2N	28.018724064	111.04653	83.03829	412	195	28.00824	0.0104841	BAVYZALUXZFZLV	CHEMONTID:0000469
C2H4N	42.034374128	153.05811	111.02971	262	404	42.0284	0.0059741	ROSDSFDQCJNGOL;QUSNBJAOOMFDIB	CHEMONTID:0002228;CHEMONTID:0000469
CO	27.99491462	111.02971	83.05225	404	205	27.97746	0.0174546	WSFSSNUMVMOOMR;OKKJLVBELUTLKV	CHEMONTID:0001831;CHEMONTID:0000286
CO	27.99491462	111.02971	83.03829	404	195	27.99142	0.0034946	WSFSSNUMVMOOMR;OKKJLVBELUTLKV	CHEMONTID:0001831;CHEMONTID:0000286
C3H2O2	70.005479304	153.05811	83.05225	262	205	70.00586	-0.0003807	NIXOWILDQLNWCW	CHEMONTID:0004451
C3H2O2	70.005479304	153.05811	83.03829	262	195	70.01982	-0.0143407	NIXOWILDQLNWCW	CHEMONTID:0004451
C7H8O	108.057514876	191.11296	83.05225	252	205	108.06071	-0.0031951	RDOXTESZEPMUJZ;IWDCLRJOBJJRNH	CHEMONTID:0000138;CHEMONTID:0001275
C7H8O	108.057514876	191.11296	83.03829	252	195	108.07467	-0.0171551	RDOXTESZEPMUJZ;IWDCLRJOBJJRNH	CHEMONTID:0000138;CHEMONTID:0001275
C7H8O	108.057514876	191.10426	83.05225	246	205	108.05201	0.0055049	RDOXTESZEPMUJZ;IWDCLRJOBJJRNH	CHEMONTID:0000138;CHEMONTID:0001275
C7H8O	108.057514876	191.10426	83.03829	246	195	108.06597	-0.0084551	RDOXTESZEPMUJZ;IWDCLRJOBJJRNH	CHEMONTID:0000138;CHEMONTID:0001275
Num AdductIon (AdductType Mass LinkedMz): 0
Num IsotopicIon (IsotopeName Mass LinkedMz WeightedForm WeightNumber): 0

NAME: C9H60N4O7P
EXACTMASS: 367.41996189
ISSELECTED: False
ACCURATEMASS: 367.4181235
MASSDIFFERENCE: 0.0018383
TOTALSCORE: 3.213
ISOTOPICINTENSITY[M+1]: 0.1215
ISOTOPICINTENSITY[M+2]: 0.0212
ISOTOPICDIFF[M+1]: -0.1031
ISOTOPICDIFF[M+2]: -0.0058
MASSDIFFSCORE: 0.935
ISOTOPICSCORE: 0.938
PRODUCTIONSCORE: 0.923
NEUTRALLOSSSCORE: 0.417
PRODUCTIONPEAKNUMBER: 12
PRODUCTIONHITSNUMBER: 9
NEUTRALLOSSPEAKNUMBER: 36
NEUTRALLOSSHITSNUMBER: 15
RESOURCENAMES: 
RESOURCERECORDS: 0
ChemOntDescriptions: Organic phosphoric acid and derivatives
ChemOntIDs: Organic phosphoric acid and derivatives
ChemOntScores: 0.00706933712293669
ChemOntInChIKeys: IDPXFPYGZRMMKZ
PUBCHEMCIDS: 
Num ProductIon (Formula ExactMass AccurateMass Intensity Error CandidateInChIKeys CandidateOntologies): 12
C3H10N	60.08132432	60.08001	537	0.0007657	LIWAQLJGPBVORC	CHEMONTID:0002228
C5H7O	83.049689844	83.03829	195	0.0108513	FVNIMHIOIXPIQT;HGBOYTHUEUWSSQ;ACWQBUSCFPJUPN;JYVLIDXNZAXMDK;PHTQWCKDNZKARW;AQIXEPGDORPWBJ;XNLICIUVMPYHGG;YGHRJJRRZDOVPD	CHEMONTID:0001167;CHEMONTID:0002434;CHEMONTID:0002436;CHEMONTID:0001661;CHEMONTID:0000286;CHEMONTID:0000118
C5H7O	83.049689844	83.05225	205	-0.0031087	FVNIMHIOIXPIQT;HGBOYTHUEUWSSQ;ACWQBUSCFPJUPN;JYVLIDXNZAXMDK;PHTQWCKDNZKARW;AQIXEPGDORPWBJ;XNLICIUVMPYHGG;YGHRJJRRZDOVPD	CHEMONTID:0001167;CHEMONTID:0002434;CHEMONTID:0002436;CHEMONTID:0001661;CHEMONTID:0000286;CHEMONTID:0000118
C6H7O2	111.044604464	111.02971	404	0.0143459	GHMLBKRAJCXXBS;VKMRVNVYNKTCBS;TVJVIYLWQZECEQ;HNBDRPTVWVGKBR;GAMDXQSXPWOUOG	CHEMONTID:0000137;CHEMONTID:0002436;CHEMONTID:0000481;CHEMONTID:0003417;CHEMONTID:0001167
C6H7O2	111.044604464	111.04653	412	-0.0024741	GHMLBKRAJCXXBS;VKMRVNVYNKTCBS;TVJVIYLWQZECEQ;HNBDRPTVWVGKBR;GAMDXQSXPWOUOG	CHEMONTID:0000137;CHEMONTID:0002436;CHEMONTID:0000481;CHEMONTID:0003417;CHEMONTID:0001167
C8H9O3	153.055169148	153.05811	262	-0.0034894	KLIDCXVFHGNTTM;WBIZZNFQJPOKDK;LZQFCQFMVUXLTE;IIVIBYBQXSHRGE;PCPXULICWBYAAW	CHEMONTID:0000190;CHEMONTID:0000324;CHEMONTID:0003891;CHEMONTID:0000137
C8H15O5	191.09194858	191.10426	246	-0.01286	MKDUXFDVPZJGSI	CHEMONTID:0001238
C8H15O5	191.09194858	191.11296	252	-0.02156	MKDUXFDVPZJGSI	CHEMONTID:0001238
C8H17O6	209.102513264	209.11758	1054	-0.0156153	WYUFTYLVLQZQNH	CHEMONTID:0002207
C9H26N4O7P	333.153910802	333.15814	505	-0.0047778	NA	NA
C9H26N4O7P	333.153910802	333.17612	502	-0.0227578	NA	NA
	0	368.42453	17613	0.0027083	NA	NA
Num NeutralLoss (Formula ExactMass PrecursorMz ProductMz PrecursorIntensity ProductIntensity LossMass Error CandidateInChIKeys CandidateOntologies): 27
C7H8O2	124.052429496	333.17612	209.11758	502	1054	124.05854	-0.0061105	LHGVFZTZFXWLCP;ASHGTJPOSUFTGB;OIPPWFOQEKKFEE	CHEMONTID:0000190;CHEMONTID:0000137
C7H8O2	124.052429496	333.15814	209.11758	505	1054	124.04056	0.0118695	LHGVFZTZFXWLCP;ASHGTJPOSUFTGB;OIPPWFOQEKKFEE	CHEMONTID:0000190;CHEMONTID:0000137
H2O	18.010564684	209.11758	191.11296	1054	252	18.00462	0.0059447	XLYOFNOQVPJJNP	NonID:H2O
H2O	18.010564684	209.11758	191.10426	1054	246	18.01332	-0.0027553	XLYOFNOQVPJJNP	NonID:H2O
C4H8	56.062600256	209.11758	153.05811	1054	262	56.05947	0.0031303	NNPPMTNAJDCUHE;IJDNQMDRQITEOD;VQTUBCCKSQIDNK	CHEMONTID:0004620;CHEMONTID:0002500;CHEMONTID:0004622
C5H10N2	98.08439832	209.11758	111.04653	1054	412	98.07105	0.0133483	SMRGCMLEAAXFFD	CHEMONTID:0001045
C5H10N2	98.08439832	209.11758	111.02971	1054	404	98.08787	-0.0034717	SMRGCMLEAAXFFD	CHEMONTID:0001045
C5H9O5	149.044998388	209.11758	60.08001	1054	537	149.03757	0.0074284	HEBKCHPVOIAQTA;SRBFZHDQGSBBOR	CHEMONTID:0002210;CHEMONTID:0001497
C9H7O	131.049689844	191.11296	60.08001	252	537	131.03295	0.0167398	UAJRSHJHFRVGMG;KJPRLNWUNMBNBZ	CHEMONTID:0000138;CHEMONTID:0000029
O	15.99491462	349.13568	333.15814	322	505	15.97754	0.0173746	XLYOFNOQVPJJNP	NonID:H2O
C6H8NO3	142.050418116	333.15814	191.11296	505	252	142.04518	0.0052381	DHDRGOURKDLAOT	CHEMONTID:0004322
C6H8NO3	142.050418116	333.15814	191.10426	505	246	142.05388	-0.0034619	DHDRGOURKDLAOT	CHEMONTID:0004322
C9H12N2O2	180.089877624	333.15814	153.05811	505	262	180.10003	-0.0101524	PQFMNVGMJJMLAE	CHEMONTID:0004319
C7H10O3	142.06299418	333.17612	191.11296	502	252	142.06316	-0.0001658	JLNIGUCDBFYXDC	CHEMONTID:0000324
C7H10O3	142.06299418	333.17612	191.10426	502	246	142.07186	-0.0088658	JLNIGUCDBFYXDC	CHEMONTID:0000324
C2H2O	42.010564684	153.05811	111.04653	262	412	42.01158	-0.0010153	IKHGUXGNUITLKF;LFQSCWFLJHTTHZ;IMROMDMJAWUWLK	CHEMONTID:0002230;CHEMONTID:0000286;CHEMONTID:0000132
CO	27.99491462	111.04653	83.05225	412	205	27.99428	0.0006346	WSFSSNUMVMOOMR;OKKJLVBELUTLKV	CHEMONTID:0001831;CHEMONTID:0000286
CH2N	28.018724064	111.04653	83.03829	412	195	28.00824	0.0104841	BAVYZALUXZFZLV	CHEMONTID:0000469
C2H4N	42.034374128	153.05811	111.02971	262	404	42.0284	0.0059741	ROSDSFDQCJNGOL;QUSNBJAOOMFDIB	CHEMONTID:0002228;CHEMONTID:0000469
CO	27.99491462	111.02971	83.05225	404	205	27.97746	0.0174546	WSFSSNUMVMOOMR;OKKJLVBELUTLKV	CHEMONTID:0001831;CHEMONTID:0000286
CO	27.99491462	111.02971	83.03829	404	195	27.99142	0.0034946	WSFSSNUMVMOOMR;OKKJLVBELUTLKV	CHEMONTID:0001831;CHEMONTID:0000286
C3H2O2	70.005479304	153.05811	83.05225	262	205	70.00586	-0.0003807	NIXOWILDQLNWCW	CHEMONTID:0004451
C3H2O2	70.005479304	153.05811	83.03829	262	195	70.01982	-0.0143407	NIXOWILDQLNWCW	CHEMONTID:0004451
C7H8O	108.057514876	191.11296	83.05225	252	205	108.06071	-0.0031951	RDOXTESZEPMUJZ;IWDCLRJOBJJRNH	CHEMONTID:0000138;CHEMONTID:0001275
C7H8O	108.057514876	191.11296	83.03829	252	195	108.07467	-0.0171551	RDOXTESZEPMUJZ;IWDCLRJOBJJRNH	CHEMONTID:0000138;CHEMONTID:0001275
C7H8O	108.057514876	191.10426	83.05225	246	205	108.05201	0.0055049	RDOXTESZEPMUJZ;IWDCLRJOBJJRNH	CHEMONTID:0000138;CHEMONTID:0001275
C7H8O	108.057514876	191.10426	83.03829	246	195	108.06597	-0.0084551	RDOXTESZEPMUJZ;IWDCLRJOBJJRNH	CHEMONTID:0000138;CHEMONTID:0001275
Num AdductIon (AdductType Mass LinkedMz): 0
Num IsotopicIon (IsotopeName Mass LinkedMz WeightedForm WeightNumber): 0

NAME: C10H59N2O10
EXACTMASS: 367.416971088
ISSELECTED: False
ACCURATEMASS: 367.4181235
MASSDIFFERENCE: -0.0011525
TOTALSCORE: 3.207
ISOTOPICINTENSITY[M+1]: 0.1261
ISOTOPICINTENSITY[M+2]: 0.0279
ISOTOPICDIFF[M+1]: -0.0985
ISOTOPICDIFF[M+2]: 0.0009
MASSDIFFSCORE: 0.974
ISOTOPICSCORE: 0.943
PRODUCTIONSCORE: 0.846
NEUTRALLOSSSCORE: 0.444
PRODUCTIONPEAKNUMBER: 11
PRODUCTIONHITSNUMBER: 9
NEUTRALLOSSPEAKNUMBER: 36
NEUTRALLOSSHITSNUMBER: 16
RESOURCENAMES: 
RESOURCERECORDS: 0
ChemOntDescriptions: Morphinans;Lignols;Steroidal saponins;Anisoles;Phenolic compounds;Alkaloids and derivatives;N-acyl-amino acids;Phenylacetamides;Cinnamic acid and derivatives;Other flavonoids;Carboximidic acids;Amino acids and derivatives;Quinazolines;Saccharides;Coumarin and derivatives;Amines;Aminoalcohols;Aurone O-glycosides;Carbolines;Indole and derivatives;Phenylpyrazoles;Peptides;Benzoic acids and derivatives;Ceramides;Gallic acid and derivatives;Aralkylamines;Aminobenzoic acids;Nucleosides;N-acyl amines;Benzene and substituted derivatives;Chalcones;Chromones and derivatives;Fatty acid and derivatives;Anilines and derivatives;Purines;Hex ceramide;Steroids;Hexosyl compounds;Pyridinecarboxylic acids;Pyridines and derivatives;Quinoline carboxylic acids;Hydroxybenzenoids;Phenylpiperazines;Phenylpiperidines;Alkylphenylketones
ChemOntIDs: Morphinans;Lignols;Steroidal saponins;Anisoles;Phenolic compounds;Alkaloids and derivatives;N-acyl-amino acids;Phenylacetamides;Cinnamic acid and derivatives;Other flavonoids;Carboximidic acids;Amino acids and derivatives;Quinazolines;Saccharides;Coumarin and derivatives;Amines;Aminoalcohols;Aurone O-glycosides;Carbolines;Indole and derivatives;Phenylpyrazoles;Peptides;Benzoic acids and derivatives;Ceramides;Gallic acid and derivatives;Aralkylamines;Aminobenzoic acids;Nucleosides;N-acyl amines;Benzene and substituted derivatives;Chalcones;Chromones and derivatives;Fatty acid and derivatives;Anilines and derivatives;Purines;Hex ceramide;Steroids;Hexosyl compounds;Pyridinecarboxylic acids;Pyridines and derivatives;Quinoline carboxylic acids;Hydroxybenzenoids;Phenylpiperazines;Phenylpiperidines;Alkylphenylketones
ChemOntScores: 7.85688665160471E-08;3.31778426205218E-07;1.27520636856822E-06;2.693718235849E-06;7.47083577261325E-06;7.93891528496076E-06;1.07870738759052E-05;2.27330794847846E-05;2.46820626115648E-05;2.84163493559755E-05;3.27327066269512E-05;3.49739684381172E-05;3.57534789868638E-05;4.84065265924748E-05;6.40803464744881E-05;8.92871598323787E-05;8.92871598323787E-05;8.92871598323787E-05;0.000111422000902442;0.000111422000902442;0.000112902035691053;0.000219177323624589;0.000273054985132325;0.000273054985132325;0.000273054985132325;0.000334941488140865;0.000430415731087643;0.000430415731087643;0.000739579228378222;0.000865751443712286;0.000865751443712286;0.000998943973514199;0.000998943973514199;0.00144024171799235;0.00171120209368584;0.00240021562257143;0.00240021562257143;0.00255178817174005;0.00255178817174005;0.00255178817174005;0.00255178817174005;0.00258027511074875;0.00293999922166031;0.0029653615512751;0.0057685764417194
ChemOntInChIKeys: INYYVPJSBIVGPH;WVTKBKWTSCPRNU;HYDDDNUKNMMWBD;IEDVJHCEMCRBQM;JWJCTZKFYGDABJ;QUCQEUCGKKTEBI;PHSRRHGYXQCRPU;MXJWRABVEGLYDG;VABYUUZNAVQNPG;SRKMAHYDQNVWHY;FONIWJIDLJEJTL;DDRJAANPRJIHGJ;KWNQIIMVPSMYEM;DWAICOVNOFPYLS;GZEYLLPOQRZUDF;BLFRQYKZFKYQLO;BKMMTJMQCTUHRP;CVGWRXFABVNKOQ;BHNLFXNCZURVOM;NFGIENSPALNOON;VEQOALNAAJBPNY;AIXUQKMMBQJZCU;FFCCBBNQPIMUJI;CSRGRGSMEUKQSD;LORDFXWUHHSAQU;ZXRVKCBLGJOCEE;MKASXAGBWHIGCF;NMUSYJAQQFHJEW;SNPLKNRPJHDVJA;MUBZACKCHQIRSY;AJBXYCXQFLOEKN;HTTVYKXJCQENKW;YDCXQLUDGIVYHN;ROBVIMPUHSLWNV;BXJHWYVXLGLDMZ;HHJTWTPUPVQKNA;QAGPPGDCPAPQLW;BCYNGTTVQNJTCV;MUUDQLHCIAOWPR;NYMGNSNKLVNMIA;VQHLFUQPZRTKIV;YRCWQPVGYLYSOX;VNZLQLYBRIOLFZ;XADCESSVHJOZHK;GOEMGAFJFRBGGG
PUBCHEMCIDS: 
Num ProductIon (Formula ExactMass AccurateMass Intensity Error CandidateInChIKeys CandidateOntologies): 11
C3H10N	60.08132432	60.08001	537	0.0007657	LIWAQLJGPBVORC	CHEMONTID:0002228
C5H7O	83.049689844	83.03829	195	0.0108513	FVNIMHIOIXPIQT;HGBOYTHUEUWSSQ;ACWQBUSCFPJUPN;JYVLIDXNZAXMDK;PHTQWCKDNZKARW;AQIXEPGDORPWBJ;XNLICIUVMPYHGG;YGHRJJRRZDOVPD	CHEMONTID:0001167;CHEMONTID:0002434;CHEMONTID:0002436;CHEMONTID:0001661;CHEMONTID:0000286;CHEMONTID:0000118
C5H7O	83.049689844	83.05225	205	-0.0031087	FVNIMHIOIXPIQT;HGBOYTHUEUWSSQ;ACWQBUSCFPJUPN;JYVLIDXNZAXMDK;PHTQWCKDNZKARW;AQIXEPGDORPWBJ;XNLICIUVMPYHGG;YGHRJJRRZDOVPD	CHEMONTID:0001167;CHEMONTID:0002434;CHEMONTID:0002436;CHEMONTID:0001661;CHEMONTID:0000286;CHEMONTID:0000118
C6H7O2	111.044604464	111.02971	404	0.0143459	GHMLBKRAJCXXBS;VKMRVNVYNKTCBS;TVJVIYLWQZECEQ;HNBDRPTVWVGKBR;GAMDXQSXPWOUOG	CHEMONTID:0000137;CHEMONTID:0002436;CHEMONTID:0000481;CHEMONTID:0003417;CHEMONTID:0001167
C6H7O2	111.044604464	111.04653	412	-0.0024741	GHMLBKRAJCXXBS;VKMRVNVYNKTCBS;TVJVIYLWQZECEQ;HNBDRPTVWVGKBR;GAMDXQSXPWOUOG	CHEMONTID:0000137;CHEMONTID:0002436;CHEMONTID:0000481;CHEMONTID:0003417;CHEMONTID:0001167
C8H9O3	153.055169148	153.05811	262	-0.0034894	KLIDCXVFHGNTTM;WBIZZNFQJPOKDK;LZQFCQFMVUXLTE;IIVIBYBQXSHRGE;PCPXULICWBYAAW	CHEMONTID:0000190;CHEMONTID:0000324;CHEMONTID:0003891;CHEMONTID:0000137
C8H15O5	191.09194858	191.10426	246	-0.01286	MKDUXFDVPZJGSI	CHEMONTID:0001238
C8H15O5	191.09194858	191.11296	252	-0.02156	MKDUXFDVPZJGSI	CHEMONTID:0001238
C8H17O6	209.102513264	209.11758	1054	-0.0156153	WYUFTYLVLQZQNH	CHEMONTID:0002207
C10H25N2O10	333.15092	333.15814	505	-0.0077686	NA	NA
	0	368.42453	17613	-0.0002825	NA	NA
Num NeutralLoss (Formula ExactMass PrecursorMz ProductMz PrecursorIntensity ProductIntensity LossMass Error CandidateInChIKeys CandidateOntologies): 30
C7H8O2	124.052429496	333.17612	209.11758	502	1054	124.05854	-0.0061105	LHGVFZTZFXWLCP;ASHGTJPOSUFTGB;OIPPWFOQEKKFEE	CHEMONTID:0000190;CHEMONTID:0000137
C7H8O2	124.052429496	333.15814	209.11758	505	1054	124.04056	0.0118695	LHGVFZTZFXWLCP;ASHGTJPOSUFTGB;OIPPWFOQEKKFEE	CHEMONTID:0000190;CHEMONTID:0000137
H2O	18.010564684	209.11758	191.11296	1054	252	18.00462	0.0059447	XLYOFNOQVPJJNP	NonID:H2O
H2O	18.010564684	209.11758	191.10426	1054	246	18.01332	-0.0027553	XLYOFNOQVPJJNP	NonID:H2O
C4H8	56.062600256	209.11758	153.05811	1054	262	56.05947	0.0031303	NNPPMTNAJDCUHE;IJDNQMDRQITEOD;VQTUBCCKSQIDNK	CHEMONTID:0004620;CHEMONTID:0002500;CHEMONTID:0004622
C5H10N2	98.08439832	209.11758	111.04653	1054	412	98.07105	0.0133483	SMRGCMLEAAXFFD	CHEMONTID:0001045
C5H10N2	98.08439832	209.11758	111.02971	1054	404	98.08787	-0.0034717	SMRGCMLEAAXFFD	CHEMONTID:0001045
C5H9O5	149.044998388	209.11758	60.08001	1054	537	149.03757	0.0074284	HEBKCHPVOIAQTA;SRBFZHDQGSBBOR	CHEMONTID:0002210;CHEMONTID:0001497
C9H7O	131.049689844	191.11296	60.08001	252	537	131.03295	0.0167398	UAJRSHJHFRVGMG;KJPRLNWUNMBNBZ	CHEMONTID:0000138;CHEMONTID:0000029
O	15.99491462	349.13568	333.15814	322	505	15.97754	0.0173746	XLYOFNOQVPJJNP	NonID:H2O
C6H8NO3	142.050418116	333.15814	191.11296	505	252	142.04518	0.0052381	DHDRGOURKDLAOT	CHEMONTID:0004322
C6H8NO3	142.050418116	333.15814	191.10426	505	246	142.05388	-0.0034619	DHDRGOURKDLAOT	CHEMONTID:0004322
C10H14NO2	180.102453688	333.15814	153.05811	505	262	180.10003	0.0024237	OPJOMVMFYOUDPK	CHEMONTID:0000296
C7H10O3	142.06299418	333.17612	191.11296	502	252	142.06316	-0.0001658	JLNIGUCDBFYXDC	CHEMONTID:0000324
C7H10O3	142.06299418	333.17612	191.10426	502	246	142.07186	-0.0088658	JLNIGUCDBFYXDC	CHEMONTID:0000324
C10H14NO2	180.102453688	333.17612	153.05811	502	262	180.11801	-0.0155563	OPJOMVMFYOUDPK	CHEMONTID:0000296
C2H2O	42.010564684	153.05811	111.04653	262	412	42.01158	-0.0010153	IKHGUXGNUITLKF;LFQSCWFLJHTTHZ;IMROMDMJAWUWLK	CHEMONTID:0002230;CHEMONTID:0000286;CHEMONTID:0000132
CO	27.99491462	111.04653	83.05225	412	205	27.99428	0.0006346	WSFSSNUMVMOOMR;OKKJLVBELUTLKV	CHEMONTID:0001831;CHEMONTID:0000286
CH2N	28.018724064	111.04653	83.03829	412	195	28.00824	0.0104841	BAVYZALUXZFZLV	CHEMONTID:0000469
C2H4N	42.034374128	153.05811	111.02971	262	404	42.0284	0.0059741	ROSDSFDQCJNGOL;QUSNBJAOOMFDIB	CHEMONTID:0002228;CHEMONTID:0000469
CO	27.99491462	111.02971	83.05225	404	205	27.97746	0.0174546	WSFSSNUMVMOOMR;OKKJLVBELUTLKV	CHEMONTID:0001831;CHEMONTID:0000286
CO	27.99491462	111.02971	83.03829	404	195	27.99142	0.0034946	WSFSSNUMVMOOMR;OKKJLVBELUTLKV	CHEMONTID:0001831;CHEMONTID:0000286
C10H18O8	266.100167536	349.13568	83.05225	322	205	266.08343	0.0167375	OOLQGZAAQGIVPH	CHEMONTID:0003861
C10H18O8	266.100167536	349.13568	83.03829	322	195	266.09739	0.0027775	OOLQGZAAQGIVPH	CHEMONTID:0003861
C3H2O2	70.005479304	153.05811	83.05225	262	205	70.00586	-0.0003807	NIXOWILDQLNWCW	CHEMONTID:0004451
C3H2O2	70.005479304	153.05811	83.03829	262	195	70.01982	-0.0143407	NIXOWILDQLNWCW	CHEMONTID:0004451
C7H8O	108.057514876	191.11296	83.05225	252	205	108.06071	-0.0031951	RDOXTESZEPMUJZ;IWDCLRJOBJJRNH	CHEMONTID:0000138;CHEMONTID:0001275
C7H8O	108.057514876	191.11296	83.03829	252	195	108.07467	-0.0171551	RDOXTESZEPMUJZ;IWDCLRJOBJJRNH	CHEMONTID:0000138;CHEMONTID:0001275
C7H8O	108.057514876	191.10426	83.05225	246	205	108.05201	0.0055049	RDOXTESZEPMUJZ;IWDCLRJOBJJRNH	CHEMONTID:0000138;CHEMONTID:0001275
C7H8O	108.057514876	191.10426	83.03829	246	195	108.06597	-0.0084551	RDOXTESZEPMUJZ;IWDCLRJOBJJRNH	CHEMONTID:0000138;CHEMONTID:0001275
Num AdductIon (AdductType Mass LinkedMz): 0
Num IsotopicIon (IsotopeName Mass LinkedMz WeightedForm WeightNumber): 0

NAME: C14H58FN3O3S
EXACTMASS: 367.418291936
ISSELECTED: False
ACCURATEMASS: 367.4181235
MASSDIFFERENCE: 0.0001684
TOTALSCORE: 3.189
ISOTOPICINTENSITY[M+1]: 0.1781
ISOTOPICINTENSITY[M+2]: 0.0659
ISOTOPICDIFF[M+1]: -0.0465
ISOTOPICDIFF[M+2]: 0.0389
MASSDIFFSCORE: 0.999
ISOTOPICSCORE: 0.977
PRODUCTIONSCORE: 0.769
NEUTRALLOSSSCORE: 0.444
PRODUCTIONPEAKNUMBER: 10
PRODUCTIONHITSNUMBER: 9
NEUTRALLOSSPEAKNUMBER: 36
NEUTRALLOSSHITSNUMBER: 16
RESOURCENAMES: 
RESOURCERECORDS: 0
ChemOntDescriptions: Benzothiazoles
ChemOntIDs: Benzothiazoles
ChemOntScores: 0.0050142891824286
ChemOntInChIKeys: FTALBRSUTCGOEG
PUBCHEMCIDS: 
Num ProductIon (Formula ExactMass AccurateMass Intensity Error CandidateInChIKeys CandidateOntologies): 10
C3H10N	60.08132432	60.08001	537	0.0007657	LIWAQLJGPBVORC	CHEMONTID:0002228
C5H7O	83.049689844	83.03829	195	0.0108513	FVNIMHIOIXPIQT;HGBOYTHUEUWSSQ;ACWQBUSCFPJUPN;JYVLIDXNZAXMDK;PHTQWCKDNZKARW;AQIXEPGDORPWBJ;XNLICIUVMPYHGG;YGHRJJRRZDOVPD	CHEMONTID:0001167;CHEMONTID:0002434;CHEMONTID:0002436;CHEMONTID:0001661;CHEMONTID:0000286;CHEMONTID:0000118
C5H7O	83.049689844	83.05225	205	-0.0031087	FVNIMHIOIXPIQT;HGBOYTHUEUWSSQ;ACWQBUSCFPJUPN;JYVLIDXNZAXMDK;PHTQWCKDNZKARW;AQIXEPGDORPWBJ;XNLICIUVMPYHGG;YGHRJJRRZDOVPD	CHEMONTID:0001167;CHEMONTID:0002434;CHEMONTID:0002436;CHEMONTID:0001661;CHEMONTID:0000286;CHEMONTID:0000118
C6H7O2	111.044604464	111.02971	404	0.0143459	GHMLBKRAJCXXBS;VKMRVNVYNKTCBS;TVJVIYLWQZECEQ;HNBDRPTVWVGKBR;GAMDXQSXPWOUOG	CHEMONTID:0000137;CHEMONTID:0002436;CHEMONTID:0000481;CHEMONTID:0003417;CHEMONTID:0001167
C6H7O2	111.044604464	111.04653	412	-0.0024741	GHMLBKRAJCXXBS;VKMRVNVYNKTCBS;TVJVIYLWQZECEQ;HNBDRPTVWVGKBR;GAMDXQSXPWOUOG	CHEMONTID:0000137;CHEMONTID:0002436;CHEMONTID:0000481;CHEMONTID:0003417;CHEMONTID:0001167
C11H7N	153.057849224	153.05811	262	-0.0008094	YDNBZEZHOYJIKQ	CHEMONTID:0002336
C11H13NO2	191.094628656	191.10426	246	-0.0101799	NWYBPFPJJYBYSR;XNZFFRJWTVYMBF;BNTRVDDOQOJGCY;FELOSQQXIHRUSH;CEIXWJHURKEBMQ	CHEMONTID:0004111;CHEMONTID:0002955;CHEMONTID:0000195
C11H15N2O	191.1184381	191.11296	252	0.0049295	ANJTVLIZGCUXLD	CHEMONTID:0002722
C14H13N2	209.107873416	209.11758	1054	-0.0102552	BBOAWHADGQBLBD;PUPXFZBRONUIFP	CHEMONTID:0001140;CHEMONTID:0002497
	0	368.42453	17613	0.0010384	NA	NA
Num NeutralLoss (Formula ExactMass PrecursorMz ProductMz PrecursorIntensity ProductIntensity LossMass Error CandidateInChIKeys CandidateOntologies): 30
C7H8O2	124.052429496	333.17612	209.11758	502	1054	124.05854	-0.0061105	LHGVFZTZFXWLCP;ASHGTJPOSUFTGB;OIPPWFOQEKKFEE	CHEMONTID:0000190;CHEMONTID:0000137
C7H8O2	124.052429496	333.15814	209.11758	505	1054	124.04056	0.0118695	LHGVFZTZFXWLCP;ASHGTJPOSUFTGB;OIPPWFOQEKKFEE	CHEMONTID:0000190;CHEMONTID:0000137
H2O	18.010564684	209.11758	191.11296	1054	252	18.00462	0.0059447	XLYOFNOQVPJJNP	NonID:H2O
H2O	18.010564684	209.11758	191.10426	1054	246	18.01332	-0.0027553	XLYOFNOQVPJJNP	NonID:H2O
C4H8	56.062600256	209.11758	153.05811	1054	262	56.05947	0.0031303	NNPPMTNAJDCUHE;IJDNQMDRQITEOD;VQTUBCCKSQIDNK	CHEMONTID:0004620;CHEMONTID:0002500;CHEMONTID:0004622
C5H10N2	98.08439832	209.11758	111.04653	1054	412	98.07105	0.0133483	SMRGCMLEAAXFFD	CHEMONTID:0001045
C5H10N2	98.08439832	209.11758	111.02971	1054	404	98.08787	-0.0034717	SMRGCMLEAAXFFD	CHEMONTID:0001045
C8H7NO2	149.047678464	209.11758	60.08001	1054	537	149.03757	0.0101085	HZJROTBCTUGDMG	CHEMONTID:0000285
C5H9NOS	131.040484908	191.11296	60.08001	252	537	131.03295	0.0075349	AMRLMYBWZLIJPE	CHEMONTID:0003862
C5H9NOS	131.040484908	191.10426	60.08001	246	537	131.02425	0.0162349	AMRLMYBWZLIJPE	CHEMONTID:0003862
O	15.99491462	349.13568	333.15814	322	505	15.97754	0.0173746	XLYOFNOQVPJJNP	NonID:H2O
C6H8NO3	142.050418116	333.15814	191.11296	505	252	142.04518	0.0052381	DHDRGOURKDLAOT	CHEMONTID:0004322
C6H8NO3	142.050418116	333.15814	191.10426	505	246	142.05388	-0.0034619	DHDRGOURKDLAOT	CHEMONTID:0004322
C10H14NO2	180.102453688	333.15814	153.05811	505	262	180.10003	0.0024237	OPJOMVMFYOUDPK	CHEMONTID:0000296
C7H10O3	142.06299418	333.17612	191.11296	502	252	142.06316	-0.0001658	JLNIGUCDBFYXDC	CHEMONTID:0000324
C7H10O3	142.06299418	333.17612	191.10426	502	246	142.07186	-0.0088658	JLNIGUCDBFYXDC	CHEMONTID:0000324
C10H14NO2	180.102453688	333.17612	153.05811	502	262	180.11801	-0.0155563	OPJOMVMFYOUDPK	CHEMONTID:0000296
C2H2O	42.010564684	153.05811	111.04653	262	412	42.01158	-0.0010153	IKHGUXGNUITLKF;LFQSCWFLJHTTHZ;IMROMDMJAWUWLK	CHEMONTID:0002230;CHEMONTID:0000286;CHEMONTID:0000132
CO	27.99491462	111.04653	83.05225	412	205	27.99428	0.0006346	WSFSSNUMVMOOMR;OKKJLVBELUTLKV	CHEMONTID:0001831;CHEMONTID:0000286
CH2N	28.018724064	111.04653	83.03829	412	195	28.00824	0.0104841	BAVYZALUXZFZLV	CHEMONTID:0000469
C2H4N	42.034374128	153.05811	111.02971	262	404	42.0284	0.0059741	ROSDSFDQCJNGOL;QUSNBJAOOMFDIB	CHEMONTID:0002228;CHEMONTID:0000469
CO	27.99491462	111.02971	83.05225	404	205	27.97746	0.0174546	WSFSSNUMVMOOMR;OKKJLVBELUTLKV	CHEMONTID:0001831;CHEMONTID:0000286
CO	27.99491462	111.02971	83.03829	404	195	27.99142	0.0034946	WSFSSNUMVMOOMR;OKKJLVBELUTLKV	CHEMONTID:0001831;CHEMONTID:0000286
C13H12N2	196.100048384	349.13568	153.05811	322	262	196.07757	0.0224784	VENAANZHUCMOGD	CHEMONTID:0001140
C3H2O2	70.005479304	153.05811	83.05225	262	205	70.00586	-0.0003807	NIXOWILDQLNWCW	CHEMONTID:0004451
C3H2O2	70.005479304	153.05811	83.03829	262	195	70.01982	-0.0143407	NIXOWILDQLNWCW	CHEMONTID:0004451
C7H8O	108.057514876	191.11296	83.05225	252	205	108.06071	-0.0031951	RDOXTESZEPMUJZ;IWDCLRJOBJJRNH	CHEMONTID:0000138;CHEMONTID:0001275
C7H8O	108.057514876	191.11296	83.03829	252	195	108.07467	-0.0171551	RDOXTESZEPMUJZ;IWDCLRJOBJJRNH	CHEMONTID:0000138;CHEMONTID:0001275
C7H8O	108.057514876	191.10426	83.05225	246	205	108.05201	0.0055049	RDOXTESZEPMUJZ;IWDCLRJOBJJRNH	CHEMONTID:0000138;CHEMONTID:0001275
C7H8O	108.057514876	191.10426	83.03829	246	195	108.06597	-0.0084551	RDOXTESZEPMUJZ;IWDCLRJOBJJRNH	CHEMONTID:0000138;CHEMONTID:0001275
Num AdductIon (AdductType Mass LinkedMz): 0
Num IsotopicIon (IsotopeName Mass LinkedMz WeightedForm WeightNumber): 0

NAME: C11H62FN2O4P2
EXACTMASS: 367.416884944
ISSELECTED: False
ACCURATEMASS: 367.4181235
MASSDIFFERENCE: -0.0012386
TOTALSCORE: 3.184
ISOTOPICINTENSITY[M+1]: 0.1349
ISOTOPICINTENSITY[M+2]: 0.0167
ISOTOPICDIFF[M+1]: -0.0897
ISOTOPICDIFF[M+2]: -0.0103
MASSDIFFSCORE: 0.97
ISOTOPICSCORE: 0.951
PRODUCTIONSCORE: 0.846
NEUTRALLOSSSCORE: 0.417
PRODUCTIONPEAKNUMBER: 11
PRODUCTIONHITSNUMBER: 8
NEUTRALLOSSPEAKNUMBER: 36
NEUTRALLOSSHITSNUMBER: 15
RESOURCENAMES: 
RESOURCERECORDS: 0
ChemOntDescriptions: 
ChemOntIDs: 
ChemOntScores: 
ChemOntInChIKeys: 
PUBCHEMCIDS: 
Num ProductIon (Formula ExactMass AccurateMass Intensity Error CandidateInChIKeys CandidateOntologies): 11
C3H10N	60.08132432	60.08001	537	0.0007657	LIWAQLJGPBVORC	CHEMONTID:0002228
C5H7O	83.049689844	83.03829	195	0.0108513	FVNIMHIOIXPIQT;HGBOYTHUEUWSSQ;ACWQBUSCFPJUPN;JYVLIDXNZAXMDK;PHTQWCKDNZKARW;AQIXEPGDORPWBJ;XNLICIUVMPYHGG;YGHRJJRRZDOVPD	CHEMONTID:0001167;CHEMONTID:0002434;CHEMONTID:0002436;CHEMONTID:0001661;CHEMONTID:0000286;CHEMONTID:0000118
C5H7O	83.049689844	83.05225	205	-0.0031087	FVNIMHIOIXPIQT;HGBOYTHUEUWSSQ;ACWQBUSCFPJUPN;JYVLIDXNZAXMDK;PHTQWCKDNZKARW;AQIXEPGDORPWBJ;XNLICIUVMPYHGG;YGHRJJRRZDOVPD	CHEMONTID:0001167;CHEMONTID:0002434;CHEMONTID:0002436;CHEMONTID:0001661;CHEMONTID:0000286;CHEMONTID:0000118
C6H7O2	111.044604464	111.02971	404	0.0143459	GHMLBKRAJCXXBS;VKMRVNVYNKTCBS;TVJVIYLWQZECEQ;HNBDRPTVWVGKBR;GAMDXQSXPWOUOG	CHEMONTID:0000137;CHEMONTID:0002436;CHEMONTID:0000481;CHEMONTID:0003417;CHEMONTID:0001167
C6H7O2	111.044604464	111.04653	412	-0.0024741	GHMLBKRAJCXXBS;VKMRVNVYNKTCBS;TVJVIYLWQZECEQ;HNBDRPTVWVGKBR;GAMDXQSXPWOUOG	CHEMONTID:0000137;CHEMONTID:0002436;CHEMONTID:0000481;CHEMONTID:0003417;CHEMONTID:0001167
C11H7N	153.057849224	153.05811	262	-0.0008094	YDNBZEZHOYJIKQ	CHEMONTID:0002336
C11H13NO2	191.094628656	191.10426	246	-0.0101799	NWYBPFPJJYBYSR;XNZFFRJWTVYMBF;BNTRVDDOQOJGCY;FELOSQQXIHRUSH;CEIXWJHURKEBMQ	CHEMONTID:0004111;CHEMONTID:0002955;CHEMONTID:0000195
C11H15N2O	191.1184381	191.11296	252	0.0049295	ANJTVLIZGCUXLD	CHEMONTID:0002722
C9H18FO4	209.118912276	209.11758	1054	0.0007837	NA	NA
C11H28FN2O4P2	333.150833856	333.15814	505	-0.0078547	NA	NA
	0	368.42453	17613	-0.0003686	NA	NA
Num NeutralLoss (Formula ExactMass PrecursorMz ProductMz PrecursorIntensity ProductIntensity LossMass Error CandidateInChIKeys CandidateOntologies): 28
C7H8O2	124.052429496	333.17612	209.11758	502	1054	124.05854	-0.0061105	LHGVFZTZFXWLCP;ASHGTJPOSUFTGB;OIPPWFOQEKKFEE	CHEMONTID:0000190;CHEMONTID:0000137
C7H8O2	124.052429496	333.15814	209.11758	505	1054	124.04056	0.0118695	LHGVFZTZFXWLCP;ASHGTJPOSUFTGB;OIPPWFOQEKKFEE	CHEMONTID:0000190;CHEMONTID:0000137
H2O	18.010564684	209.11758	191.11296	1054	252	18.00462	0.0059447	XLYOFNOQVPJJNP	NonID:H2O
H2O	18.010564684	209.11758	191.10426	1054	246	18.01332	-0.0027553	XLYOFNOQVPJJNP	NonID:H2O
C4H8	56.062600256	209.11758	153.05811	1054	262	56.05947	0.0031303	NNPPMTNAJDCUHE;IJDNQMDRQITEOD;VQTUBCCKSQIDNK	CHEMONTID:0004620;CHEMONTID:0002500;CHEMONTID:0004622
C5H10N2	98.08439832	209.11758	111.04653	1054	412	98.07105	0.0133483	SMRGCMLEAAXFFD	CHEMONTID:0001045
C5H10N2	98.08439832	209.11758	111.02971	1054	404	98.08787	-0.0034717	SMRGCMLEAAXFFD	CHEMONTID:0001045
C8H7NO2	149.047678464	209.11758	60.08001	1054	537	149.03757	0.0101085	HZJROTBCTUGDMG	CHEMONTID:0000285
C9H7O	131.049689844	191.11296	60.08001	252	537	131.03295	0.0167398	UAJRSHJHFRVGMG;KJPRLNWUNMBNBZ	CHEMONTID:0000138;CHEMONTID:0000029
O	15.99491462	349.13568	333.15814	322	505	15.97754	0.0173746	XLYOFNOQVPJJNP	NonID:H2O
C6H8NO3	142.050418116	333.15814	191.11296	505	252	142.04518	0.0052381	DHDRGOURKDLAOT	CHEMONTID:0004322
C6H8NO3	142.050418116	333.15814	191.10426	505	246	142.05388	-0.0034619	DHDRGOURKDLAOT	CHEMONTID:0004322
C10H14NO2	180.102453688	333.15814	153.05811	505	262	180.10003	0.0024237	OPJOMVMFYOUDPK	CHEMONTID:0000296
C7H10O3	142.06299418	333.17612	191.11296	502	252	142.06316	-0.0001658	JLNIGUCDBFYXDC	CHEMONTID:0000324
C7H10O3	142.06299418	333.17612	191.10426	502	246	142.07186	-0.0088658	JLNIGUCDBFYXDC	CHEMONTID:0000324
C10H14NO2	180.102453688	333.17612	153.05811	502	262	180.11801	-0.0155563	OPJOMVMFYOUDPK	CHEMONTID:0000296
C2H2O	42.010564684	153.05811	111.04653	262	412	42.01158	-0.0010153	IKHGUXGNUITLKF;LFQSCWFLJHTTHZ;IMROMDMJAWUWLK	CHEMONTID:0002230;CHEMONTID:0000286;CHEMONTID:0000132
CO	27.99491462	111.04653	83.05225	412	205	27.99428	0.0006346	WSFSSNUMVMOOMR;OKKJLVBELUTLKV	CHEMONTID:0001831;CHEMONTID:0000286
CH2N	28.018724064	111.04653	83.03829	412	195	28.00824	0.0104841	BAVYZALUXZFZLV	CHEMONTID:0000469
C2H4N	42.034374128	153.05811	111.02971	262	404	42.0284	0.0059741	ROSDSFDQCJNGOL;QUSNBJAOOMFDIB	CHEMONTID:0002228;CHEMONTID:0000469
CO	27.99491462	111.02971	83.05225	404	205	27.97746	0.0174546	WSFSSNUMVMOOMR;OKKJLVBELUTLKV	CHEMONTID:0001831;CHEMONTID:0000286
CO	27.99491462	111.02971	83.03829	404	195	27.99142	0.0034946	WSFSSNUMVMOOMR;OKKJLVBELUTLKV	CHEMONTID:0001831;CHEMONTID:0000286
C3H2O2	70.005479304	153.05811	83.05225	262	205	70.00586	-0.0003807	NIXOWILDQLNWCW	CHEMONTID:0004451
C3H2O2	70.005479304	153.05811	83.03829	262	195	70.01982	-0.0143407	NIXOWILDQLNWCW	CHEMONTID:0004451
C7H8O	108.057514876	191.11296	83.05225	252	205	108.06071	-0.0031951	RDOXTESZEPMUJZ;IWDCLRJOBJJRNH	CHEMONTID:0000138;CHEMONTID:0001275
C7H8O	108.057514876	191.11296	83.03829	252	195	108.07467	-0.0171551	RDOXTESZEPMUJZ;IWDCLRJOBJJRNH	CHEMONTID:0000138;CHEMONTID:0001275
C7H8O	108.057514876	191.10426	83.05225	246	205	108.05201	0.0055049	RDOXTESZEPMUJZ;IWDCLRJOBJJRNH	CHEMONTID:0000138;CHEMONTID:0001275
C7H8O	108.057514876	191.10426	83.03829	246	195	108.06597	-0.0084551	RDOXTESZEPMUJZ;IWDCLRJOBJJRNH	CHEMONTID:0000138;CHEMONTID:0001275
Num AdductIon (AdductType Mass LinkedMz): 0
Num IsotopicIon (IsotopeName Mass LinkedMz WeightedForm WeightNumber): 0

NAME: C8H56FN6O7
EXACTMASS: 367.419451352
ISSELECTED: False
ACCURATEMASS: 367.4181235
MASSDIFFERENCE: 0.0013278
TOTALSCORE: 3.182
ISOTOPICINTENSITY[M+1]: 0.1176
ISOTOPICINTENSITY[M+2]: 0.0208
ISOTOPICDIFF[M+1]: -0.107
ISOTOPICDIFF[M+2]: -0.0062
MASSDIFFSCORE: 0.965
ISOTOPICSCORE: 0.933
PRODUCTIONSCORE: 0.923
NEUTRALLOSSSCORE: 0.361
PRODUCTIONPEAKNUMBER: 12
PRODUCTIONHITSNUMBER: 9
NEUTRALLOSSPEAKNUMBER: 36
NEUTRALLOSSHITSNUMBER: 13
RESOURCENAMES: 
RESOURCERECORDS: 0
ChemOntDescriptions: Quinoline carboxylic acids
ChemOntIDs: Quinoline carboxylic acids
ChemOntScores: 7.02717084766639E-05
ChemOntInChIKeys: ZEKZLJVOYLTDKK
PUBCHEMCIDS: 
Num ProductIon (Formula ExactMass AccurateMass Intensity Error CandidateInChIKeys CandidateOntologies): 12
C3H10N	60.08132432	60.08001	537	0.0007657	LIWAQLJGPBVORC	CHEMONTID:0002228
C5H7O	83.049689844	83.03829	195	0.0108513	FVNIMHIOIXPIQT;HGBOYTHUEUWSSQ;ACWQBUSCFPJUPN;JYVLIDXNZAXMDK;PHTQWCKDNZKARW;AQIXEPGDORPWBJ;XNLICIUVMPYHGG;YGHRJJRRZDOVPD	CHEMONTID:0001167;CHEMONTID:0002434;CHEMONTID:0002436;CHEMONTID:0001661;CHEMONTID:0000286;CHEMONTID:0000118
C5H7O	83.049689844	83.05225	205	-0.0031087	FVNIMHIOIXPIQT;HGBOYTHUEUWSSQ;ACWQBUSCFPJUPN;JYVLIDXNZAXMDK;PHTQWCKDNZKARW;AQIXEPGDORPWBJ;XNLICIUVMPYHGG;YGHRJJRRZDOVPD	CHEMONTID:0001167;CHEMONTID:0002434;CHEMONTID:0002436;CHEMONTID:0001661;CHEMONTID:0000286;CHEMONTID:0000118
C6H7O2	111.044604464	111.02971	404	0.0143459	GHMLBKRAJCXXBS;VKMRVNVYNKTCBS;TVJVIYLWQZECEQ;HNBDRPTVWVGKBR;GAMDXQSXPWOUOG	CHEMONTID:0000137;CHEMONTID:0002436;CHEMONTID:0000481;CHEMONTID:0003417;CHEMONTID:0001167
C6H7O2	111.044604464	111.04653	412	-0.0024741	GHMLBKRAJCXXBS;VKMRVNVYNKTCBS;TVJVIYLWQZECEQ;HNBDRPTVWVGKBR;GAMDXQSXPWOUOG	CHEMONTID:0000137;CHEMONTID:0002436;CHEMONTID:0000481;CHEMONTID:0003417;CHEMONTID:0001167
C8H9O3	153.055169148	153.05811	262	-0.0034894	KLIDCXVFHGNTTM;WBIZZNFQJPOKDK;LZQFCQFMVUXLTE;IIVIBYBQXSHRGE;PCPXULICWBYAAW	CHEMONTID:0000190;CHEMONTID:0000324;CHEMONTID:0003891;CHEMONTID:0000137
C8H15O5	191.09194858	191.10426	246	-0.01286	MKDUXFDVPZJGSI	CHEMONTID:0001238
C8H15O5	191.09194858	191.11296	252	-0.02156	MKDUXFDVPZJGSI	CHEMONTID:0001238
C8H17O6	209.102513264	209.11758	1054	-0.0156153	WYUFTYLVLQZQNH	CHEMONTID:0002207
C8H22FN6O7	333.153400264	333.15814	505	-0.0052883	NA	NA
C8H22FN6O7	333.153400264	333.17612	502	-0.0232683	NA	NA
	0	368.42453	17613	0.0021978	NA	NA
Num NeutralLoss (Formula ExactMass PrecursorMz ProductMz PrecursorIntensity ProductIntensity LossMass Error CandidateInChIKeys CandidateOntologies): 25
C7H8O2	124.052429496	333.17612	209.11758	502	1054	124.05854	-0.0061105	LHGVFZTZFXWLCP;ASHGTJPOSUFTGB;OIPPWFOQEKKFEE	CHEMONTID:0000190;CHEMONTID:0000137
C7H8O2	124.052429496	333.15814	209.11758	505	1054	124.04056	0.0118695	LHGVFZTZFXWLCP;ASHGTJPOSUFTGB;OIPPWFOQEKKFEE	CHEMONTID:0000190;CHEMONTID:0000137
H2O	18.010564684	209.11758	191.11296	1054	252	18.00462	0.0059447	XLYOFNOQVPJJNP	NonID:H2O
H2O	18.010564684	209.11758	191.10426	1054	246	18.01332	-0.0027553	XLYOFNOQVPJJNP	NonID:H2O
C4H8	56.062600256	209.11758	153.05811	1054	262	56.05947	0.0031303	NNPPMTNAJDCUHE;IJDNQMDRQITEOD;VQTUBCCKSQIDNK	CHEMONTID:0004620;CHEMONTID:0002500;CHEMONTID:0004622
C5H10N2	98.08439832	209.11758	111.04653	1054	412	98.07105	0.0133483	SMRGCMLEAAXFFD	CHEMONTID:0001045
C5H10N2	98.08439832	209.11758	111.02971	1054	404	98.08787	-0.0034717	SMRGCMLEAAXFFD	CHEMONTID:0001045
C5H9O5	149.044998388	209.11758	60.08001	1054	537	149.03757	0.0074284	HEBKCHPVOIAQTA;SRBFZHDQGSBBOR	CHEMONTID:0002210;CHEMONTID:0001497
O	15.99491462	349.13568	333.15814	322	505	15.97754	0.0173746	XLYOFNOQVPJJNP	NonID:H2O
C6H8NO3	142.050418116	333.15814	191.11296	505	252	142.04518	0.0052381	DHDRGOURKDLAOT	CHEMONTID:0004322
C6H8NO3	142.050418116	333.15814	191.10426	505	246	142.05388	-0.0034619	DHDRGOURKDLAOT	CHEMONTID:0004322
C7H10O3	142.06299418	333.17612	191.11296	502	252	142.06316	-0.0001658	JLNIGUCDBFYXDC	CHEMONTID:0000324
C7H10O3	142.06299418	333.17612	191.10426	502	246	142.07186	-0.0088658	JLNIGUCDBFYXDC	CHEMONTID:0000324
C2H2O	42.010564684	153.05811	111.04653	262	412	42.01158	-0.0010153	IKHGUXGNUITLKF;LFQSCWFLJHTTHZ;IMROMDMJAWUWLK	CHEMONTID:0002230;CHEMONTID:0000286;CHEMONTID:0000132
CO	27.99491462	111.04653	83.05225	412	205	27.99428	0.0006346	WSFSSNUMVMOOMR;OKKJLVBELUTLKV	CHEMONTID:0001831;CHEMONTID:0000286
CH2N	28.018724064	111.04653	83.03829	412	195	28.00824	0.0104841	BAVYZALUXZFZLV	CHEMONTID:0000469
C2H4N	42.034374128	153.05811	111.02971	262	404	42.0284	0.0059741	ROSDSFDQCJNGOL;QUSNBJAOOMFDIB	CHEMONTID:0002228;CHEMONTID:0000469
CO	27.99491462	111.02971	83.05225	404	205	27.97746	0.0174546	WSFSSNUMVMOOMR;OKKJLVBELUTLKV	CHEMONTID:0001831;CHEMONTID:0000286
CO	27.99491462	111.02971	83.03829	404	195	27.99142	0.0034946	WSFSSNUMVMOOMR;OKKJLVBELUTLKV	CHEMONTID:0001831;CHEMONTID:0000286
C3H2O2	70.005479304	153.05811	83.05225	262	205	70.00586	-0.0003807	NIXOWILDQLNWCW	CHEMONTID:0004451
C3H2O2	70.005479304	153.05811	83.03829	262	195	70.01982	-0.0143407	NIXOWILDQLNWCW	CHEMONTID:0004451
C7H8O	108.057514876	191.11296	83.05225	252	205	108.06071	-0.0031951	RDOXTESZEPMUJZ;IWDCLRJOBJJRNH	CHEMONTID:0000138;CHEMONTID:0001275
C7H8O	108.057514876	191.11296	83.03829	252	195	108.07467	-0.0171551	RDOXTESZEPMUJZ;IWDCLRJOBJJRNH	CHEMONTID:0000138;CHEMONTID:0001275
C7H8O	108.057514876	191.10426	83.05225	246	205	108.05201	0.0055049	RDOXTESZEPMUJZ;IWDCLRJOBJJRNH	CHEMONTID:0000138;CHEMONTID:0001275
C7H8O	108.057514876	191.10426	83.03829	246	195	108.06597	-0.0084551	RDOXTESZEPMUJZ;IWDCLRJOBJJRNH	CHEMONTID:0000138;CHEMONTID:0001275
Num AdductIon (AdductType Mass LinkedMz): 0
Num IsotopicIon (IsotopeName Mass LinkedMz WeightedForm WeightNumber): 0

NAME: C9H52FN10O3
EXACTMASS: 367.420788744
ISSELECTED: False
ACCURATEMASS: 367.4181235
MASSDIFFERENCE: 0.0026652
TOTALSCORE: 3.165
ISOTOPICINTENSITY[M+1]: 0.141
ISOTOPICINTENSITY[M+2]: 0.0155
ISOTOPICDIFF[M+1]: -0.0836
ISOTOPICDIFF[M+2]: -0.0115
MASSDIFFSCORE: 0.868
ISOTOPICSCORE: 0.957
PRODUCTIONSCORE: 0.923
NEUTRALLOSSSCORE: 0.417
PRODUCTIONPEAKNUMBER: 12
PRODUCTIONHITSNUMBER: 6
NEUTRALLOSSPEAKNUMBER: 36
NEUTRALLOSSHITSNUMBER: 15
RESOURCENAMES: 
RESOURCERECORDS: 0
ChemOntDescriptions: Quinoline carboxylic acids
ChemOntIDs: Quinoline carboxylic acids
ChemOntScores: 7.02717084766639E-05
ChemOntInChIKeys: ZEKZLJVOYLTDKK
PUBCHEMCIDS: 
Num ProductIon (Formula ExactMass AccurateMass Intensity Error CandidateInChIKeys CandidateOntologies): 12
C3H10N	60.08132432	60.08001	537	0.0007657	LIWAQLJGPBVORC	CHEMONTID:0002228
C5H7O	83.049689844	83.03829	195	0.0108513	FVNIMHIOIXPIQT;HGBOYTHUEUWSSQ;ACWQBUSCFPJUPN;JYVLIDXNZAXMDK;PHTQWCKDNZKARW;AQIXEPGDORPWBJ;XNLICIUVMPYHGG;YGHRJJRRZDOVPD	CHEMONTID:0001167;CHEMONTID:0002434;CHEMONTID:0002436;CHEMONTID:0001661;CHEMONTID:0000286;CHEMONTID:0000118
C5H7O	83.049689844	83.05225	205	-0.0031087	FVNIMHIOIXPIQT;HGBOYTHUEUWSSQ;ACWQBUSCFPJUPN;JYVLIDXNZAXMDK;PHTQWCKDNZKARW;AQIXEPGDORPWBJ;XNLICIUVMPYHGG;YGHRJJRRZDOVPD	CHEMONTID:0001167;CHEMONTID:0002434;CHEMONTID:0002436;CHEMONTID:0001661;CHEMONTID:0000286;CHEMONTID:0000118
C6H7O2	111.044604464	111.02971	404	0.0143459	GHMLBKRAJCXXBS;VKMRVNVYNKTCBS;TVJVIYLWQZECEQ;HNBDRPTVWVGKBR;GAMDXQSXPWOUOG	CHEMONTID:0000137;CHEMONTID:0002436;CHEMONTID:0000481;CHEMONTID:0003417;CHEMONTID:0001167
C6H7O2	111.044604464	111.04653	412	-0.0024741	GHMLBKRAJCXXBS;VKMRVNVYNKTCBS;TVJVIYLWQZECEQ;HNBDRPTVWVGKBR;GAMDXQSXPWOUOG	CHEMONTID:0000137;CHEMONTID:0002436;CHEMONTID:0000481;CHEMONTID:0003417;CHEMONTID:0001167
C8H9O3	153.055169148	153.05811	262	-0.0034894	KLIDCXVFHGNTTM;WBIZZNFQJPOKDK;LZQFCQFMVUXLTE;IIVIBYBQXSHRGE;PCPXULICWBYAAW	CHEMONTID:0000190;CHEMONTID:0000324;CHEMONTID:0003891;CHEMONTID:0000137
C8H11N6	191.104519352	191.10426	246	-0.0002892	NA	NA
C6H15N4O3	191.11441534	191.11296	252	0.0009068	NA	NA
C5H14FN6O2	209.116226908	209.11758	1054	-0.0019017	NA	NA
C9H18FN10O3	333.154737656	333.15814	505	-0.0039509	NA	NA
C9H18FN10O3	333.154737656	333.17612	502	-0.0219309	NA	NA
	0	368.42453	17613	0.0035352	NA	NA
Num NeutralLoss (Formula ExactMass PrecursorMz ProductMz PrecursorIntensity ProductIntensity LossMass Error CandidateInChIKeys CandidateOntologies): 27
C7H8O2	124.052429496	333.17612	209.11758	502	1054	124.05854	-0.0061105	LHGVFZTZFXWLCP;ASHGTJPOSUFTGB;OIPPWFOQEKKFEE	CHEMONTID:0000190;CHEMONTID:0000137
C7H8O2	124.052429496	333.15814	209.11758	505	1054	124.04056	0.0118695	LHGVFZTZFXWLCP;ASHGTJPOSUFTGB;OIPPWFOQEKKFEE	CHEMONTID:0000190;CHEMONTID:0000137
H2O	18.010564684	209.11758	191.11296	1054	252	18.00462	0.0059447	XLYOFNOQVPJJNP	NonID:H2O
H2O	18.010564684	209.11758	191.10426	1054	246	18.01332	-0.0027553	XLYOFNOQVPJJNP	NonID:H2O
C4H8	56.062600256	209.11758	153.05811	1054	262	56.05947	0.0031303	NNPPMTNAJDCUHE;IJDNQMDRQITEOD;VQTUBCCKSQIDNK	CHEMONTID:0004620;CHEMONTID:0002500;CHEMONTID:0004622
C5H10N2	98.08439832	209.11758	111.04653	1054	412	98.07105	0.0133483	SMRGCMLEAAXFFD	CHEMONTID:0001045
C5H10N2	98.08439832	209.11758	111.02971	1054	404	98.08787	-0.0034717	SMRGCMLEAAXFFD	CHEMONTID:0001045
C8H7NO2	149.047678464	209.11758	60.08001	1054	537	149.03757	0.0101085	HZJROTBCTUGDMG	CHEMONTID:0000285
C9H7O	131.049689844	191.11296	60.08001	252	537	131.03295	0.0167398	UAJRSHJHFRVGMG;KJPRLNWUNMBNBZ	CHEMONTID:0000138;CHEMONTID:0000029
O	15.99491462	349.13568	333.15814	322	505	15.97754	0.0173746	XLYOFNOQVPJJNP	NonID:H2O
C6H8NO3	142.050418116	333.15814	191.11296	505	252	142.04518	0.0052381	DHDRGOURKDLAOT	CHEMONTID:0004322
C6H8NO3	142.050418116	333.15814	191.10426	505	246	142.05388	-0.0034619	DHDRGOURKDLAOT	CHEMONTID:0004322
C9H12N2O2	180.089877624	333.15814	153.05811	505	262	180.10003	-0.0101524	PQFMNVGMJJMLAE	CHEMONTID:0004319
C7H10O3	142.06299418	333.17612	191.11296	502	252	142.06316	-0.0001658	JLNIGUCDBFYXDC	CHEMONTID:0000324
C7H10O3	142.06299418	333.17612	191.10426	502	246	142.07186	-0.0088658	JLNIGUCDBFYXDC	CHEMONTID:0000324
C2H2O	42.010564684	153.05811	111.04653	262	412	42.01158	-0.0010153	IKHGUXGNUITLKF;LFQSCWFLJHTTHZ;IMROMDMJAWUWLK	CHEMONTID:0002230;CHEMONTID:0000286;CHEMONTID:0000132
CO	27.99491462	111.04653	83.05225	412	205	27.99428	0.0006346	WSFSSNUMVMOOMR;OKKJLVBELUTLKV	CHEMONTID:0001831;CHEMONTID:0000286
CH2N	28.018724064	111.04653	83.03829	412	195	28.00824	0.0104841	BAVYZALUXZFZLV	CHEMONTID:0000469
C2H4N	42.034374128	153.05811	111.02971	262	404	42.0284	0.0059741	ROSDSFDQCJNGOL;QUSNBJAOOMFDIB	CHEMONTID:0002228;CHEMONTID:0000469
CO	27.99491462	111.02971	83.05225	404	205	27.97746	0.0174546	WSFSSNUMVMOOMR;OKKJLVBELUTLKV	CHEMONTID:0001831;CHEMONTID:0000286
CO	27.99491462	111.02971	83.03829	404	195	27.99142	0.0034946	WSFSSNUMVMOOMR;OKKJLVBELUTLKV	CHEMONTID:0001831;CHEMONTID:0000286
C3H2O2	70.005479304	153.05811	83.05225	262	205	70.00586	-0.0003807	NIXOWILDQLNWCW	CHEMONTID:0004451
C3H2O2	70.005479304	153.05811	83.03829	262	195	70.01982	-0.0143407	NIXOWILDQLNWCW	CHEMONTID:0004451
C7H8O	108.057514876	191.11296	83.05225	252	205	108.06071	-0.0031951	RDOXTESZEPMUJZ;IWDCLRJOBJJRNH	CHEMONTID:0000138;CHEMONTID:0001275
C7H8O	108.057514876	191.11296	83.03829	252	195	108.07467	-0.0171551	RDOXTESZEPMUJZ;IWDCLRJOBJJRNH	CHEMONTID:0000138;CHEMONTID:0001275
C7H8O	108.057514876	191.10426	83.05225	246	205	108.05201	0.0055049	RDOXTESZEPMUJZ;IWDCLRJOBJJRNH	CHEMONTID:0000138;CHEMONTID:0001275
C7H8O	108.057514876	191.10426	83.03829	246	195	108.06597	-0.0084551	RDOXTESZEPMUJZ;IWDCLRJOBJJRNH	CHEMONTID:0000138;CHEMONTID:0001275
Num AdductIon (AdductType Mass LinkedMz): 0
Num IsotopicIon (IsotopeName Mass LinkedMz WeightedForm WeightNumber): 0

NAME: C14H61N2O3P2
EXACTMASS: 367.415742072
ISSELECTED: False
ACCURATEMASS: 367.4181235
MASSDIFFERENCE: -0.0023815
TOTALSCORE: 3.162
ISOTOPICINTENSITY[M+1]: 0.1669
ISOTOPICINTENSITY[M+2]: 0.0193
ISOTOPICDIFF[M+1]: -0.0577
ISOTOPICDIFF[M+2]: -0.0077
MASSDIFFSCORE: 0.893
ISOTOPICSCORE: 0.979
PRODUCTIONSCORE: 0.846
NEUTRALLOSSSCORE: 0.444
PRODUCTIONPEAKNUMBER: 11
PRODUCTIONHITSNUMBER: 9
NEUTRALLOSSPEAKNUMBER: 36
NEUTRALLOSSHITSNUMBER: 16
RESOURCENAMES: 
RESOURCERECORDS: 0
ChemOntDescriptions: Organic phosphoric acid and derivatives
ChemOntIDs: Organic phosphoric acid and derivatives
ChemOntScores: 0.00706933712293669
ChemOntInChIKeys: IDPXFPYGZRMMKZ
PUBCHEMCIDS: 
Num ProductIon (Formula ExactMass AccurateMass Intensity Error CandidateInChIKeys CandidateOntologies): 11
C3H10N	60.08132432	60.08001	537	0.0007657	LIWAQLJGPBVORC	CHEMONTID:0002228
C5H7O	83.049689844	83.03829	195	0.0108513	FVNIMHIOIXPIQT;HGBOYTHUEUWSSQ;ACWQBUSCFPJUPN;JYVLIDXNZAXMDK;PHTQWCKDNZKARW;AQIXEPGDORPWBJ;XNLICIUVMPYHGG;YGHRJJRRZDOVPD	CHEMONTID:0001167;CHEMONTID:0002434;CHEMONTID:0002436;CHEMONTID:0001661;CHEMONTID:0000286;CHEMONTID:0000118
C5H7O	83.049689844	83.05225	205	-0.0031087	FVNIMHIOIXPIQT;HGBOYTHUEUWSSQ;ACWQBUSCFPJUPN;JYVLIDXNZAXMDK;PHTQWCKDNZKARW;AQIXEPGDORPWBJ;XNLICIUVMPYHGG;YGHRJJRRZDOVPD	CHEMONTID:0001167;CHEMONTID:0002434;CHEMONTID:0002436;CHEMONTID:0001661;CHEMONTID:0000286;CHEMONTID:0000118
C6H7O2	111.044604464	111.02971	404	0.0143459	GHMLBKRAJCXXBS;VKMRVNVYNKTCBS;TVJVIYLWQZECEQ;HNBDRPTVWVGKBR;GAMDXQSXPWOUOG	CHEMONTID:0000137;CHEMONTID:0002436;CHEMONTID:0000481;CHEMONTID:0003417;CHEMONTID:0001167
C6H7O2	111.044604464	111.04653	412	-0.0024741	GHMLBKRAJCXXBS;VKMRVNVYNKTCBS;TVJVIYLWQZECEQ;HNBDRPTVWVGKBR;GAMDXQSXPWOUOG	CHEMONTID:0000137;CHEMONTID:0002436;CHEMONTID:0000481;CHEMONTID:0003417;CHEMONTID:0001167
C11H7N	153.057849224	153.05811	262	-0.0008094	YDNBZEZHOYJIKQ	CHEMONTID:0002336
C11H13NO2	191.094628656	191.10426	246	-0.0101799	NWYBPFPJJYBYSR;XNZFFRJWTVYMBF;BNTRVDDOQOJGCY;FELOSQQXIHRUSH;CEIXWJHURKEBMQ	CHEMONTID:0004111;CHEMONTID:0002955;CHEMONTID:0000195
C11H15N2O	191.1184381	191.11296	252	0.0049295	ANJTVLIZGCUXLD	CHEMONTID:0002722
C14H13N2	209.107873416	209.11758	1054	-0.0102552	BBOAWHADGQBLBD;PUPXFZBRONUIFP	CHEMONTID:0001140;CHEMONTID:0002497
C14H27N2O3P2	333.149690984	333.15814	505	-0.0089976	NA	NA
	0	368.42453	17613	-0.0015115	NA	NA
Num NeutralLoss (Formula ExactMass PrecursorMz ProductMz PrecursorIntensity ProductIntensity LossMass Error CandidateInChIKeys CandidateOntologies): 29
C7H8O2	124.052429496	333.17612	209.11758	502	1054	124.05854	-0.0061105	LHGVFZTZFXWLCP;ASHGTJPOSUFTGB;OIPPWFOQEKKFEE	CHEMONTID:0000190;CHEMONTID:0000137
C7H8O2	124.052429496	333.15814	209.11758	505	1054	124.04056	0.0118695	LHGVFZTZFXWLCP;ASHGTJPOSUFTGB;OIPPWFOQEKKFEE	CHEMONTID:0000190;CHEMONTID:0000137
H2O	18.010564684	209.11758	191.11296	1054	252	18.00462	0.0059447	XLYOFNOQVPJJNP	NonID:H2O
H2O	18.010564684	209.11758	191.10426	1054	246	18.01332	-0.0027553	XLYOFNOQVPJJNP	NonID:H2O
C4H8	56.062600256	209.11758	153.05811	1054	262	56.05947	0.0031303	NNPPMTNAJDCUHE;IJDNQMDRQITEOD;VQTUBCCKSQIDNK	CHEMONTID:0004620;CHEMONTID:0002500;CHEMONTID:0004622
C5H10N2	98.08439832	209.11758	111.04653	1054	412	98.07105	0.0133483	SMRGCMLEAAXFFD	CHEMONTID:0001045
C5H10N2	98.08439832	209.11758	111.02971	1054	404	98.08787	-0.0034717	SMRGCMLEAAXFFD	CHEMONTID:0001045
C8H7NO2	149.047678464	209.11758	60.08001	1054	537	149.03757	0.0101085	HZJROTBCTUGDMG	CHEMONTID:0000285
C9H7O	131.049689844	191.11296	60.08001	252	537	131.03295	0.0167398	UAJRSHJHFRVGMG;KJPRLNWUNMBNBZ	CHEMONTID:0000138;CHEMONTID:0000029
O	15.99491462	349.13568	333.15814	322	505	15.97754	0.0173746	XLYOFNOQVPJJNP	NonID:H2O
C6H8NO3	142.050418116	333.15814	191.11296	505	252	142.04518	0.0052381	DHDRGOURKDLAOT	CHEMONTID:0004322
C6H8NO3	142.050418116	333.15814	191.10426	505	246	142.05388	-0.0034619	DHDRGOURKDLAOT	CHEMONTID:0004322
C10H14NO2	180.102453688	333.15814	153.05811	505	262	180.10003	0.0024237	OPJOMVMFYOUDPK	CHEMONTID:0000296
C7H10O3	142.06299418	333.17612	191.11296	502	252	142.06316	-0.0001658	JLNIGUCDBFYXDC	CHEMONTID:0000324
C7H10O3	142.06299418	333.17612	191.10426	502	246	142.07186	-0.0088658	JLNIGUCDBFYXDC	CHEMONTID:0000324
C10H14NO2	180.102453688	333.17612	153.05811	502	262	180.11801	-0.0155563	OPJOMVMFYOUDPK	CHEMONTID:0000296
C2H2O	42.010564684	153.05811	111.04653	262	412	42.01158	-0.0010153	IKHGUXGNUITLKF;LFQSCWFLJHTTHZ;IMROMDMJAWUWLK	CHEMONTID:0002230;CHEMONTID:0000286;CHEMONTID:0000132
CO	27.99491462	111.04653	83.05225	412	205	27.99428	0.0006346	WSFSSNUMVMOOMR;OKKJLVBELUTLKV	CHEMONTID:0001831;CHEMONTID:0000286
CH2N	28.018724064	111.04653	83.03829	412	195	28.00824	0.0104841	BAVYZALUXZFZLV	CHEMONTID:0000469
C2H4N	42.034374128	153.05811	111.02971	262	404	42.0284	0.0059741	ROSDSFDQCJNGOL;QUSNBJAOOMFDIB	CHEMONTID:0002228;CHEMONTID:0000469
CO	27.99491462	111.02971	83.05225	404	205	27.97746	0.0174546	WSFSSNUMVMOOMR;OKKJLVBELUTLKV	CHEMONTID:0001831;CHEMONTID:0000286
CO	27.99491462	111.02971	83.03829	404	195	27.99142	0.0034946	WSFSSNUMVMOOMR;OKKJLVBELUTLKV	CHEMONTID:0001831;CHEMONTID:0000286
C13H12N2	196.100048384	349.13568	153.05811	322	262	196.07757	0.0224784	VENAANZHUCMOGD	CHEMONTID:0001140
C3H2O2	70.005479304	153.05811	83.05225	262	205	70.00586	-0.0003807	NIXOWILDQLNWCW	CHEMONTID:0004451
C3H2O2	70.005479304	153.05811	83.03829	262	195	70.01982	-0.0143407	NIXOWILDQLNWCW	CHEMONTID:0004451
C7H8O	108.057514876	191.11296	83.05225	252	205	108.06071	-0.0031951	RDOXTESZEPMUJZ;IWDCLRJOBJJRNH	CHEMONTID:0000138;CHEMONTID:0001275
C7H8O	108.057514876	191.11296	83.03829	252	195	108.07467	-0.0171551	RDOXTESZEPMUJZ;IWDCLRJOBJJRNH	CHEMONTID:0000138;CHEMONTID:0001275
C7H8O	108.057514876	191.10426	83.05225	246	205	108.05201	0.0055049	RDOXTESZEPMUJZ;IWDCLRJOBJJRNH	CHEMONTID:0000138;CHEMONTID:0001275
C7H8O	108.057514876	191.10426	83.03829	246	195	108.06597	-0.0084551	RDOXTESZEPMUJZ;IWDCLRJOBJJRNH	CHEMONTID:0000138;CHEMONTID:0001275
Num AdductIon (AdductType Mass LinkedMz): 0
Num IsotopicIon (IsotopeName Mass LinkedMz WeightedForm WeightNumber): 0

NAME: C17H57N3O2S
EXACTMASS: 367.417149064
ISSELECTED: False
ACCURATEMASS: 367.4181235
MASSDIFFERENCE: -0.0009745
TOTALSCORE: 3.154
ISOTOPICINTENSITY[M+1]: 0.21
ISOTOPICINTENSITY[M+2]: 0.0699
ISOTOPICDIFF[M+1]: -0.0146
ISOTOPICDIFF[M+2]: 0.0429
MASSDIFFSCORE: 0.981
ISOTOPICSCORE: 0.987
PRODUCTIONSCORE: 0.769
NEUTRALLOSSSCORE: 0.417
PRODUCTIONPEAKNUMBER: 10
PRODUCTIONHITSNUMBER: 9
NEUTRALLOSSPEAKNUMBER: 36
NEUTRALLOSSHITSNUMBER: 15
RESOURCENAMES: 
RESOURCERECORDS: 0
ChemOntDescriptions: Organic sulfuric acid and derivatives;Peptides;Fatty acid and derivatives;Benzenesulfonamides;Benzothiazoles;Pyrimidones;Amino acids and derivatives;N-acyl-amino acids;Indole and derivatives;Hydroxybenzenoids;Coumarin and derivatives;Amines
ChemOntIDs: Organic sulfuric acid and derivatives;Peptides;Fatty acid and derivatives;Benzenesulfonamides;Benzothiazoles;Pyrimidones;Amino acids and derivatives;N-acyl-amino acids;Indole and derivatives;Hydroxybenzenoids;Coumarin and derivatives;Amines
ChemOntScores: 1.78617053094743E-05;1.78617053094743E-05;2.27330794847846E-05;0.000430415731087643;0.000742072666039201;0.000920562993547811;0.00116187467930167;0.00116187467930167;0.00219049458704752;0.00431071746538211;0.0050142891824286;0.00706933712293669
ChemOntInChIKeys: YNLCVAQJIKOXER;YSGSDAIMSCVPHG;NOEWVZWKWVGZJG;OUDSBRTVNLOZBN;KZHGPDSVHSDCMX;KNAHARQHSZJURB;XUYPXLNMDZIRQH;MNNBCKASUFBXCO;OZCACMPSTYQSMM;YBHQCJILTOVLHD;HKOKDCKQIDYUFY;MKWKNSIESPFAQN
PUBCHEMCIDS: 
Num ProductIon (Formula ExactMass AccurateMass Intensity Error CandidateInChIKeys CandidateOntologies): 10
C3H10N	60.08132432	60.08001	537	0.0007657	LIWAQLJGPBVORC	CHEMONTID:0002228
C5H7O	83.049689844	83.03829	195	0.0108513	FVNIMHIOIXPIQT;HGBOYTHUEUWSSQ;ACWQBUSCFPJUPN;JYVLIDXNZAXMDK;PHTQWCKDNZKARW;AQIXEPGDORPWBJ;XNLICIUVMPYHGG;YGHRJJRRZDOVPD	CHEMONTID:0001167;CHEMONTID:0002434;CHEMONTID:0002436;CHEMONTID:0001661;CHEMONTID:0000286;CHEMONTID:0000118
C5H7O	83.049689844	83.05225	205	-0.0031087	FVNIMHIOIXPIQT;HGBOYTHUEUWSSQ;ACWQBUSCFPJUPN;JYVLIDXNZAXMDK;PHTQWCKDNZKARW;AQIXEPGDORPWBJ;XNLICIUVMPYHGG;YGHRJJRRZDOVPD	CHEMONTID:0001167;CHEMONTID:0002434;CHEMONTID:0002436;CHEMONTID:0001661;CHEMONTID:0000286;CHEMONTID:0000118
C6H7O2	111.044604464	111.02971	404	0.0143459	GHMLBKRAJCXXBS;VKMRVNVYNKTCBS;TVJVIYLWQZECEQ;HNBDRPTVWVGKBR;GAMDXQSXPWOUOG	CHEMONTID:0000137;CHEMONTID:0002436;CHEMONTID:0000481;CHEMONTID:0003417;CHEMONTID:0001167
C6H7O2	111.044604464	111.04653	412	-0.0024741	GHMLBKRAJCXXBS;VKMRVNVYNKTCBS;TVJVIYLWQZECEQ;HNBDRPTVWVGKBR;GAMDXQSXPWOUOG	CHEMONTID:0000137;CHEMONTID:0002436;CHEMONTID:0000481;CHEMONTID:0003417;CHEMONTID:0001167
C11H7N	153.057849224	153.05811	262	-0.0008094	YDNBZEZHOYJIKQ	CHEMONTID:0002336
C11H13NO2	191.094628656	191.10426	246	-0.0101799	NWYBPFPJJYBYSR;XNZFFRJWTVYMBF;BNTRVDDOQOJGCY;FELOSQQXIHRUSH;CEIXWJHURKEBMQ	CHEMONTID:0004111;CHEMONTID:0002955;CHEMONTID:0000195
C11H15N2O	191.1184381	191.11296	252	0.0049295	ANJTVLIZGCUXLD	CHEMONTID:0002722
C14H13N2	209.107873416	209.11758	1054	-0.0102552	BBOAWHADGQBLBD;PUPXFZBRONUIFP	CHEMONTID:0001140;CHEMONTID:0002497
	0	368.42453	17613	-0.0001045	NA	NA
Num NeutralLoss (Formula ExactMass PrecursorMz ProductMz PrecursorIntensity ProductIntensity LossMass Error CandidateInChIKeys CandidateOntologies): 29
C7H8O2	124.052429496	333.17612	209.11758	502	1054	124.05854	-0.0061105	LHGVFZTZFXWLCP;ASHGTJPOSUFTGB;OIPPWFOQEKKFEE	CHEMONTID:0000190;CHEMONTID:0000137
C7H8O2	124.052429496	333.15814	209.11758	505	1054	124.04056	0.0118695	LHGVFZTZFXWLCP;ASHGTJPOSUFTGB;OIPPWFOQEKKFEE	CHEMONTID:0000190;CHEMONTID:0000137
H2O	18.010564684	209.11758	191.11296	1054	252	18.00462	0.0059447	XLYOFNOQVPJJNP	NonID:H2O
H2O	18.010564684	209.11758	191.10426	1054	246	18.01332	-0.0027553	XLYOFNOQVPJJNP	NonID:H2O
C4H8	56.062600256	209.11758	153.05811	1054	262	56.05947	0.0031303	NNPPMTNAJDCUHE;IJDNQMDRQITEOD;VQTUBCCKSQIDNK	CHEMONTID:0004620;CHEMONTID:0002500;CHEMONTID:0004622
C5H10N2	98.08439832	209.11758	111.04653	1054	412	98.07105	0.0133483	SMRGCMLEAAXFFD	CHEMONTID:0001045
C5H10N2	98.08439832	209.11758	111.02971	1054	404	98.08787	-0.0034717	SMRGCMLEAAXFFD	CHEMONTID:0001045
C8H7NO2	149.047678464	209.11758	60.08001	1054	537	149.03757	0.0101085	HZJROTBCTUGDMG	CHEMONTID:0000285
C5H9NOS	131.040484908	191.11296	60.08001	252	537	131.03295	0.0075349	AMRLMYBWZLIJPE	CHEMONTID:0003862
C5H9NOS	131.040484908	191.10426	60.08001	246	537	131.02425	0.0162349	AMRLMYBWZLIJPE	CHEMONTID:0003862
O	15.99491462	349.13568	333.15814	322	505	15.97754	0.0173746	XLYOFNOQVPJJNP	NonID:H2O
C10H14NO2	180.102453688	333.15814	153.05811	505	262	180.10003	0.0024237	OPJOMVMFYOUDPK	CHEMONTID:0000296
C15H14N2	222.115698448	333.15814	111.04653	505	412	222.11161	0.0040884	OURDZMSSMGUMKR	CHEMONTID:0001914
C15H14N2	222.115698448	333.15814	111.02971	505	404	222.12843	-0.0127316	OURDZMSSMGUMKR	CHEMONTID:0001914
C10H14NO2	180.102453688	333.17612	153.05811	502	262	180.11801	-0.0155563	OPJOMVMFYOUDPK	CHEMONTID:0000296
C15H14N2	222.115698448	333.17612	111.04653	502	412	222.12959	-0.0138916	OURDZMSSMGUMKR	CHEMONTID:0001914
C2H2O	42.010564684	153.05811	111.04653	262	412	42.01158	-0.0010153	IKHGUXGNUITLKF;LFQSCWFLJHTTHZ;IMROMDMJAWUWLK	CHEMONTID:0002230;CHEMONTID:0000286;CHEMONTID:0000132
CO	27.99491462	111.04653	83.05225	412	205	27.99428	0.0006346	WSFSSNUMVMOOMR;OKKJLVBELUTLKV	CHEMONTID:0001831;CHEMONTID:0000286
CH2N	28.018724064	111.04653	83.03829	412	195	28.00824	0.0104841	BAVYZALUXZFZLV	CHEMONTID:0000469
C2H4N	42.034374128	153.05811	111.02971	262	404	42.0284	0.0059741	ROSDSFDQCJNGOL;QUSNBJAOOMFDIB	CHEMONTID:0002228;CHEMONTID:0000469
CO	27.99491462	111.02971	83.05225	404	205	27.97746	0.0174546	WSFSSNUMVMOOMR;OKKJLVBELUTLKV	CHEMONTID:0001831;CHEMONTID:0000286
CO	27.99491462	111.02971	83.03829	404	195	27.99142	0.0034946	WSFSSNUMVMOOMR;OKKJLVBELUTLKV	CHEMONTID:0001831;CHEMONTID:0000286
C13H12N2	196.100048384	349.13568	153.05811	322	262	196.07757	0.0224784	VENAANZHUCMOGD	CHEMONTID:0001140
C3H2O2	70.005479304	153.05811	83.05225	262	205	70.00586	-0.0003807	NIXOWILDQLNWCW	CHEMONTID:0004451
C3H2O2	70.005479304	153.05811	83.03829	262	195	70.01982	-0.0143407	NIXOWILDQLNWCW	CHEMONTID:0004451
C7H8O	108.057514876	191.11296	83.05225	252	205	108.06071	-0.0031951	RDOXTESZEPMUJZ;IWDCLRJOBJJRNH	CHEMONTID:0000138;CHEMONTID:0001275
C7H8O	108.057514876	191.11296	83.03829	252	195	108.07467	-0.0171551	RDOXTESZEPMUJZ;IWDCLRJOBJJRNH	CHEMONTID:0000138;CHEMONTID:0001275
C7H8O	108.057514876	191.10426	83.05225	246	205	108.05201	0.0055049	RDOXTESZEPMUJZ;IWDCLRJOBJJRNH	CHEMONTID:0000138;CHEMONTID:0001275
C7H8O	108.057514876	191.10426	83.03829	246	195	108.06597	-0.0084551	RDOXTESZEPMUJZ;IWDCLRJOBJJRNH	CHEMONTID:0000138;CHEMONTID:0001275
Num AdductIon (AdductType Mass LinkedMz): 0
Num IsotopicIon (IsotopeName Mass LinkedMz WeightedForm WeightNumber): 0

NAME: C12H56FN6O2S
EXACTMASS: 367.416949252
ISSELECTED: False
ACCURATEMASS: 367.4181235
MASSDIFFERENCE: -0.0011743
TOTALSCORE: 3.152
ISOTOPICINTENSITY[M+1]: 0.1668
ISOTOPICINTENSITY[M+2]: 0.062
ISOTOPICDIFF[M+1]: -0.0578
ISOTOPICDIFF[M+2]: 0.035
MASSDIFFSCORE: 0.973
ISOTOPICSCORE: 0.972
PRODUCTIONSCORE: 0.846
NEUTRALLOSSSCORE: 0.361
PRODUCTIONPEAKNUMBER: 11
PRODUCTIONHITSNUMBER: 8
NEUTRALLOSSPEAKNUMBER: 36
NEUTRALLOSSHITSNUMBER: 13
RESOURCENAMES: 
RESOURCERECORDS: 0
ChemOntDescriptions: Benzothiazoles
ChemOntIDs: Benzothiazoles
ChemOntScores: 0.00305764192088611
ChemOntInChIKeys: FTALBRSUTCGOEG
PUBCHEMCIDS: 
Num ProductIon (Formula ExactMass AccurateMass Intensity Error CandidateInChIKeys CandidateOntologies): 11
C3H10N	60.08132432	60.08001	537	0.0007657	LIWAQLJGPBVORC	CHEMONTID:0002228
C5H7O	83.049689844	83.03829	195	0.0108513	FVNIMHIOIXPIQT;HGBOYTHUEUWSSQ;ACWQBUSCFPJUPN;JYVLIDXNZAXMDK;PHTQWCKDNZKARW;AQIXEPGDORPWBJ;XNLICIUVMPYHGG;YGHRJJRRZDOVPD	CHEMONTID:0001167;CHEMONTID:0002434;CHEMONTID:0002436;CHEMONTID:0001661;CHEMONTID:0000286;CHEMONTID:0000118
C5H7O	83.049689844	83.05225	205	-0.0031087	FVNIMHIOIXPIQT;HGBOYTHUEUWSSQ;ACWQBUSCFPJUPN;JYVLIDXNZAXMDK;PHTQWCKDNZKARW;AQIXEPGDORPWBJ;XNLICIUVMPYHGG;YGHRJJRRZDOVPD	CHEMONTID:0001167;CHEMONTID:0002434;CHEMONTID:0002436;CHEMONTID:0001661;CHEMONTID:0000286;CHEMONTID:0000118
C6H7O2	111.044604464	111.02971	404	0.0143459	GHMLBKRAJCXXBS;VKMRVNVYNKTCBS;TVJVIYLWQZECEQ;HNBDRPTVWVGKBR;GAMDXQSXPWOUOG	CHEMONTID:0000137;CHEMONTID:0002436;CHEMONTID:0000481;CHEMONTID:0003417;CHEMONTID:0001167
C6H7O2	111.044604464	111.04653	412	-0.0024741	GHMLBKRAJCXXBS;VKMRVNVYNKTCBS;TVJVIYLWQZECEQ;HNBDRPTVWVGKBR;GAMDXQSXPWOUOG	CHEMONTID:0000137;CHEMONTID:0002436;CHEMONTID:0000481;CHEMONTID:0003417;CHEMONTID:0001167
C11H7N	153.057849224	153.05811	262	-0.0008094	YDNBZEZHOYJIKQ	CHEMONTID:0002336
C11H13NO2	191.094628656	191.10426	246	-0.0101799	NWYBPFPJJYBYSR;XNZFFRJWTVYMBF;BNTRVDDOQOJGCY;FELOSQQXIHRUSH;CEIXWJHURKEBMQ	CHEMONTID:0004111;CHEMONTID:0002955;CHEMONTID:0000195
C11H15N2O	191.1184381	191.11296	252	0.0049295	ANJTVLIZGCUXLD	CHEMONTID:0002722
C5H17N6OS	209.118455164	209.11758	1054	0.0003266	NA	NA
C12H22FN6O2S	333.150898164	333.15814	505	-0.0077904	NA	NA
	0	368.42453	17613	-0.0003043	NA	NA
Num NeutralLoss (Formula ExactMass PrecursorMz ProductMz PrecursorIntensity ProductIntensity LossMass Error CandidateInChIKeys CandidateOntologies): 25
C7H8O2	124.052429496	333.17612	209.11758	502	1054	124.05854	-0.0061105	LHGVFZTZFXWLCP;ASHGTJPOSUFTGB;OIPPWFOQEKKFEE	CHEMONTID:0000190;CHEMONTID:0000137
C7H8O2	124.052429496	333.15814	209.11758	505	1054	124.04056	0.0118695	LHGVFZTZFXWLCP;ASHGTJPOSUFTGB;OIPPWFOQEKKFEE	CHEMONTID:0000190;CHEMONTID:0000137
H2O	18.010564684	209.11758	191.11296	1054	252	18.00462	0.0059447	XLYOFNOQVPJJNP	NonID:H2O
H2O	18.010564684	209.11758	191.10426	1054	246	18.01332	-0.0027553	XLYOFNOQVPJJNP	NonID:H2O
C4H8	56.062600256	209.11758	153.05811	1054	262	56.05947	0.0031303	NNPPMTNAJDCUHE;IJDNQMDRQITEOD;VQTUBCCKSQIDNK	CHEMONTID:0004620;CHEMONTID:0002500;CHEMONTID:0004622
C5H10N2	98.08439832	209.11758	111.04653	1054	412	98.07105	0.0133483	SMRGCMLEAAXFFD	CHEMONTID:0001045
C5H10N2	98.08439832	209.11758	111.02971	1054	404	98.08787	-0.0034717	SMRGCMLEAAXFFD	CHEMONTID:0001045
C8H7NO2	149.047678464	209.11758	60.08001	1054	537	149.03757	0.0101085	HZJROTBCTUGDMG	CHEMONTID:0000285
C5H9NOS	131.040484908	191.11296	60.08001	252	537	131.03295	0.0075349	AMRLMYBWZLIJPE	CHEMONTID:0003862
C5H9NOS	131.040484908	191.10426	60.08001	246	537	131.02425	0.0162349	AMRLMYBWZLIJPE	CHEMONTID:0003862
O	15.99491462	349.13568	333.15814	322	505	15.97754	0.0173746	XLYOFNOQVPJJNP	NonID:H2O
C10H14NO2	180.102453688	333.15814	153.05811	505	262	180.10003	0.0024237	OPJOMVMFYOUDPK	CHEMONTID:0000296
C10H14NO2	180.102453688	333.17612	153.05811	502	262	180.11801	-0.0155563	OPJOMVMFYOUDPK	CHEMONTID:0000296
C2H2O	42.010564684	153.05811	111.04653	262	412	42.01158	-0.0010153	IKHGUXGNUITLKF;LFQSCWFLJHTTHZ;IMROMDMJAWUWLK	CHEMONTID:0002230;CHEMONTID:0000286;CHEMONTID:0000132
CO	27.99491462	111.04653	83.05225	412	205	27.99428	0.0006346	WSFSSNUMVMOOMR;OKKJLVBELUTLKV	CHEMONTID:0001831;CHEMONTID:0000286
CH2N	28.018724064	111.04653	83.03829	412	195	28.00824	0.0104841	BAVYZALUXZFZLV	CHEMONTID:0000469
C2H4N	42.034374128	153.05811	111.02971	262	404	42.0284	0.0059741	ROSDSFDQCJNGOL;QUSNBJAOOMFDIB	CHEMONTID:0002228;CHEMONTID:0000469
CO	27.99491462	111.02971	83.05225	404	205	27.97746	0.0174546	WSFSSNUMVMOOMR;OKKJLVBELUTLKV	CHEMONTID:0001831;CHEMONTID:0000286
CO	27.99491462	111.02971	83.03829	404	195	27.99142	0.0034946	WSFSSNUMVMOOMR;OKKJLVBELUTLKV	CHEMONTID:0001831;CHEMONTID:0000286
C3H2O2	70.005479304	153.05811	83.05225	262	205	70.00586	-0.0003807	NIXOWILDQLNWCW	CHEMONTID:0004451
C3H2O2	70.005479304	153.05811	83.03829	262	195	70.01982	-0.0143407	NIXOWILDQLNWCW	CHEMONTID:0004451
C7H8O	108.057514876	191.11296	83.05225	252	205	108.06071	-0.0031951	RDOXTESZEPMUJZ;IWDCLRJOBJJRNH	CHEMONTID:0000138;CHEMONTID:0001275
C7H8O	108.057514876	191.11296	83.03829	252	195	108.07467	-0.0171551	RDOXTESZEPMUJZ;IWDCLRJOBJJRNH	CHEMONTID:0000138;CHEMONTID:0001275
C7H8O	108.057514876	191.10426	83.05225	246	205	108.05201	0.0055049	RDOXTESZEPMUJZ;IWDCLRJOBJJRNH	CHEMONTID:0000138;CHEMONTID:0001275
C7H8O	108.057514876	191.10426	83.03829	246	195	108.06597	-0.0084551	RDOXTESZEPMUJZ;IWDCLRJOBJJRNH	CHEMONTID:0000138;CHEMONTID:0001275
Num AdductIon (AdductType Mass LinkedMz): 0
Num IsotopicIon (IsotopeName Mass LinkedMz WeightedForm WeightNumber): 0

NAME: C10H58F2N4O4P
EXACTMASS: 367.416374406
ISSELECTED: False
ACCURATEMASS: 367.4181235
MASSDIFFERENCE: -0.0017491
TOTALSCORE: 3.151
ISOTOPICINTENSITY[M+1]: 0.131
ISOTOPICINTENSITY[M+2]: 0.0162
ISOTOPICDIFF[M+1]: -0.0936
ISOTOPICDIFF[M+2]: -0.0108
MASSDIFFSCORE: 0.941
ISOTOPICSCORE: 0.947
PRODUCTIONSCORE: 0.846
NEUTRALLOSSSCORE: 0.417
PRODUCTIONPEAKNUMBER: 11
PRODUCTIONHITSNUMBER: 6
NEUTRALLOSSPEAKNUMBER: 36
NEUTRALLOSSHITSNUMBER: 15
RESOURCENAMES: 
RESOURCERECORDS: 0
ChemOntDescriptions: 
ChemOntIDs: 
ChemOntScores: 
ChemOntInChIKeys: 
PUBCHEMCIDS: 
Num ProductIon (Formula ExactMass AccurateMass Intensity Error CandidateInChIKeys CandidateOntologies): 11
C3H10N	60.08132432	60.08001	537	0.0007657	LIWAQLJGPBVORC	CHEMONTID:0002228
C5H7O	83.049689844	83.03829	195	0.0108513	FVNIMHIOIXPIQT;HGBOYTHUEUWSSQ;ACWQBUSCFPJUPN;JYVLIDXNZAXMDK;PHTQWCKDNZKARW;AQIXEPGDORPWBJ;XNLICIUVMPYHGG;YGHRJJRRZDOVPD	CHEMONTID:0001167;CHEMONTID:0002434;CHEMONTID:0002436;CHEMONTID:0001661;CHEMONTID:0000286;CHEMONTID:0000118
C5H7O	83.049689844	83.05225	205	-0.0031087	FVNIMHIOIXPIQT;HGBOYTHUEUWSSQ;ACWQBUSCFPJUPN;JYVLIDXNZAXMDK;PHTQWCKDNZKARW;AQIXEPGDORPWBJ;XNLICIUVMPYHGG;YGHRJJRRZDOVPD	CHEMONTID:0001167;CHEMONTID:0002434;CHEMONTID:0002436;CHEMONTID:0001661;CHEMONTID:0000286;CHEMONTID:0000118
C6H7O2	111.044604464	111.02971	404	0.0143459	GHMLBKRAJCXXBS;VKMRVNVYNKTCBS;TVJVIYLWQZECEQ;HNBDRPTVWVGKBR;GAMDXQSXPWOUOG	CHEMONTID:0000137;CHEMONTID:0002436;CHEMONTID:0000481;CHEMONTID:0003417;CHEMONTID:0001167
C6H7O2	111.044604464	111.04653	412	-0.0024741	GHMLBKRAJCXXBS;VKMRVNVYNKTCBS;TVJVIYLWQZECEQ;HNBDRPTVWVGKBR;GAMDXQSXPWOUOG	CHEMONTID:0000137;CHEMONTID:0002436;CHEMONTID:0000481;CHEMONTID:0003417;CHEMONTID:0001167
C8H9O3	153.055169148	153.05811	262	-0.0034894	KLIDCXVFHGNTTM;WBIZZNFQJPOKDK;LZQFCQFMVUXLTE;IIVIBYBQXSHRGE;PCPXULICWBYAAW	CHEMONTID:0000190;CHEMONTID:0000324;CHEMONTID:0003891;CHEMONTID:0000137
C6H16N4OP	191.106172762	191.10426	246	0.0013642	NA	NA
C6H15N4O3	191.11441534	191.11296	252	0.0009068	NA	NA
C9H18FO4	209.118912276	209.11758	1054	0.0007837	NA	NA
C10H24F2N4O4P	333.150323318	333.15814	505	-0.0083653	NA	NA
	0	368.42453	17613	-0.0008791	NA	NA
Num NeutralLoss (Formula ExactMass PrecursorMz ProductMz PrecursorIntensity ProductIntensity LossMass Error CandidateInChIKeys CandidateOntologies): 28
C7H8O2	124.052429496	333.17612	209.11758	502	1054	124.05854	-0.0061105	LHGVFZTZFXWLCP;ASHGTJPOSUFTGB;OIPPWFOQEKKFEE	CHEMONTID:0000190;CHEMONTID:0000137
C7H8O2	124.052429496	333.15814	209.11758	505	1054	124.04056	0.0118695	LHGVFZTZFXWLCP;ASHGTJPOSUFTGB;OIPPWFOQEKKFEE	CHEMONTID:0000190;CHEMONTID:0000137
H2O	18.010564684	209.11758	191.11296	1054	252	18.00462	0.0059447	XLYOFNOQVPJJNP	NonID:H2O
H2O	18.010564684	209.11758	191.10426	1054	246	18.01332	-0.0027553	XLYOFNOQVPJJNP	NonID:H2O
C4H8	56.062600256	209.11758	153.05811	1054	262	56.05947	0.0031303	NNPPMTNAJDCUHE;IJDNQMDRQITEOD;VQTUBCCKSQIDNK	CHEMONTID:0004620;CHEMONTID:0002500;CHEMONTID:0004622
C5H10N2	98.08439832	209.11758	111.04653	1054	412	98.07105	0.0133483	SMRGCMLEAAXFFD	CHEMONTID:0001045
C5H10N2	98.08439832	209.11758	111.02971	1054	404	98.08787	-0.0034717	SMRGCMLEAAXFFD	CHEMONTID:0001045
C8H7NO2	149.047678464	209.11758	60.08001	1054	537	149.03757	0.0101085	HZJROTBCTUGDMG	CHEMONTID:0000285
C9H7O	131.049689844	191.11296	60.08001	252	537	131.03295	0.0167398	UAJRSHJHFRVGMG;KJPRLNWUNMBNBZ	CHEMONTID:0000138;CHEMONTID:0000029
O	15.99491462	349.13568	333.15814	322	505	15.97754	0.0173746	XLYOFNOQVPJJNP	NonID:H2O
C6H8NO3	142.050418116	333.15814	191.11296	505	252	142.04518	0.0052381	DHDRGOURKDLAOT	CHEMONTID:0004322
C6H8NO3	142.050418116	333.15814	191.10426	505	246	142.05388	-0.0034619	DHDRGOURKDLAOT	CHEMONTID:0004322
C10H14NO2	180.102453688	333.15814	153.05811	505	262	180.10003	0.0024237	OPJOMVMFYOUDPK	CHEMONTID:0000296
C7H10O3	142.06299418	333.17612	191.11296	502	252	142.06316	-0.0001658	JLNIGUCDBFYXDC	CHEMONTID:0000324
C7H10O3	142.06299418	333.17612	191.10426	502	246	142.07186	-0.0088658	JLNIGUCDBFYXDC	CHEMONTID:0000324
C10H14NO2	180.102453688	333.17612	153.05811	502	262	180.11801	-0.0155563	OPJOMVMFYOUDPK	CHEMONTID:0000296
C2H2O	42.010564684	153.05811	111.04653	262	412	42.01158	-0.0010153	IKHGUXGNUITLKF;LFQSCWFLJHTTHZ;IMROMDMJAWUWLK	CHEMONTID:0002230;CHEMONTID:0000286;CHEMONTID:0000132
CO	27.99491462	111.04653	83.05225	412	205	27.99428	0.0006346	WSFSSNUMVMOOMR;OKKJLVBELUTLKV	CHEMONTID:0001831;CHEMONTID:0000286
CH2N	28.018724064	111.04653	83.03829	412	195	28.00824	0.0104841	BAVYZALUXZFZLV	CHEMONTID:0000469
C2H4N	42.034374128	153.05811	111.02971	262	404	42.0284	0.0059741	ROSDSFDQCJNGOL;QUSNBJAOOMFDIB	CHEMONTID:0002228;CHEMONTID:0000469
CO	27.99491462	111.02971	83.05225	404	205	27.97746	0.0174546	WSFSSNUMVMOOMR;OKKJLVBELUTLKV	CHEMONTID:0001831;CHEMONTID:0000286
CO	27.99491462	111.02971	83.03829	404	195	27.99142	0.0034946	WSFSSNUMVMOOMR;OKKJLVBELUTLKV	CHEMONTID:0001831;CHEMONTID:0000286
C3H2O2	70.005479304	153.05811	83.05225	262	205	70.00586	-0.0003807	NIXOWILDQLNWCW	CHEMONTID:0004451
C3H2O2	70.005479304	153.05811	83.03829	262	195	70.01982	-0.0143407	NIXOWILDQLNWCW	CHEMONTID:0004451
C7H8O	108.057514876	191.11296	83.05225	252	205	108.06071	-0.0031951	RDOXTESZEPMUJZ;IWDCLRJOBJJRNH	CHEMONTID:0000138;CHEMONTID:0001275
C7H8O	108.057514876	191.11296	83.03829	252	195	108.07467	-0.0171551	RDOXTESZEPMUJZ;IWDCLRJOBJJRNH	CHEMONTID:0000138;CHEMONTID:0001275
C7H8O	108.057514876	191.10426	83.05225	246	205	108.05201	0.0055049	RDOXTESZEPMUJZ;IWDCLRJOBJJRNH	CHEMONTID:0000138;CHEMONTID:0001275
C7H8O	108.057514876	191.10426	83.03829	246	195	108.06597	-0.0084551	RDOXTESZEPMUJZ;IWDCLRJOBJJRNH	CHEMONTID:0000138;CHEMONTID:0001275
Num AdductIon (AdductType Mass LinkedMz): 0
Num IsotopicIon (IsotopeName Mass LinkedMz WeightedForm WeightNumber): 0

NAME: C9H65F2N2O2S3
EXACTMASS: 367.41762376
ISSELECTED: False
ACCURATEMASS: 367.4181235
MASSDIFFERENCE: -0.0004998
TOTALSCORE: 3.151
ISOTOPICINTENSITY[M+1]: 0.1366
ISOTOPICINTENSITY[M+2]: 0.147
ISOTOPICDIFF[M+1]: -0.088
ISOTOPICDIFF[M+2]: 0.12
MASSDIFFSCORE: 0.995
ISOTOPICSCORE: 0.872
PRODUCTIONSCORE: 0.923
NEUTRALLOSSSCORE: 0.361
PRODUCTIONPEAKNUMBER: 12
PRODUCTIONHITSNUMBER: 6
NEUTRALLOSSPEAKNUMBER: 36
NEUTRALLOSSHITSNUMBER: 13
RESOURCENAMES: 
RESOURCERECORDS: 0
ChemOntDescriptions: Benzothiazoles
ChemOntIDs: Benzothiazoles
ChemOntScores: 0.00305764192088611
ChemOntInChIKeys: FTALBRSUTCGOEG
PUBCHEMCIDS: 
Num ProductIon (Formula ExactMass AccurateMass Intensity Error CandidateInChIKeys CandidateOntologies): 12
C3H10N	60.08132432	60.08001	537	0.0007657	LIWAQLJGPBVORC	CHEMONTID:0002228
C5H7O	83.049689844	83.03829	195	0.0108513	FVNIMHIOIXPIQT;HGBOYTHUEUWSSQ;ACWQBUSCFPJUPN;JYVLIDXNZAXMDK;PHTQWCKDNZKARW;AQIXEPGDORPWBJ;XNLICIUVMPYHGG;YGHRJJRRZDOVPD	CHEMONTID:0001167;CHEMONTID:0002434;CHEMONTID:0002436;CHEMONTID:0001661;CHEMONTID:0000286;CHEMONTID:0000118
C5H7O	83.049689844	83.05225	205	-0.0031087	FVNIMHIOIXPIQT;HGBOYTHUEUWSSQ;ACWQBUSCFPJUPN;JYVLIDXNZAXMDK;PHTQWCKDNZKARW;AQIXEPGDORPWBJ;XNLICIUVMPYHGG;YGHRJJRRZDOVPD	CHEMONTID:0001167;CHEMONTID:0002434;CHEMONTID:0002436;CHEMONTID:0001661;CHEMONTID:0000286;CHEMONTID:0000118
C6H7O2	111.044604464	111.02971	404	0.0143459	GHMLBKRAJCXXBS;VKMRVNVYNKTCBS;TVJVIYLWQZECEQ;HNBDRPTVWVGKBR;GAMDXQSXPWOUOG	CHEMONTID:0000137;CHEMONTID:0002436;CHEMONTID:0000481;CHEMONTID:0003417;CHEMONTID:0001167
C6H7O2	111.044604464	111.04653	412	-0.0024741	GHMLBKRAJCXXBS;VKMRVNVYNKTCBS;TVJVIYLWQZECEQ;HNBDRPTVWVGKBR;GAMDXQSXPWOUOG	CHEMONTID:0000137;CHEMONTID:0002436;CHEMONTID:0000481;CHEMONTID:0003417;CHEMONTID:0001167
C8H11NO2	153.078978592	153.05811	262	0.02032	VOUIHMBRJVKANW	CHEMONTID:0001879
C5H20FN2S2	191.10519386	191.10426	246	0.0003853	NA	NA
C6H23O2S2	191.113946976	191.11296	252	0.0004384	NA	NA
C5H25N2S3	209.1179868	209.11758	1054	-0.0001418	NA	NA
C9H31F2N2O2S3	333.151572672	333.15814	505	-0.0071159	NA	NA
C9H31F2N2O2S3	333.151572672	333.17612	502	-0.0250959	NA	NA
	0	368.42453	17613	0.0003702	NA	NA
Num NeutralLoss (Formula ExactMass PrecursorMz ProductMz PrecursorIntensity ProductIntensity LossMass Error CandidateInChIKeys CandidateOntologies): 24
C7H8O2	124.052429496	333.17612	209.11758	502	1054	124.05854	-0.0061105	LHGVFZTZFXWLCP;ASHGTJPOSUFTGB;OIPPWFOQEKKFEE	CHEMONTID:0000190;CHEMONTID:0000137
C7H8O2	124.052429496	333.15814	209.11758	505	1054	124.04056	0.0118695	LHGVFZTZFXWLCP;ASHGTJPOSUFTGB;OIPPWFOQEKKFEE	CHEMONTID:0000190;CHEMONTID:0000137
H2O	18.010564684	209.11758	191.11296	1054	252	18.00462	0.0059447	XLYOFNOQVPJJNP	NonID:H2O
H2O	18.010564684	209.11758	191.10426	1054	246	18.01332	-0.0027553	XLYOFNOQVPJJNP	NonID:H2O
C4H8	56.062600256	209.11758	153.05811	1054	262	56.05947	0.0031303	NNPPMTNAJDCUHE;IJDNQMDRQITEOD;VQTUBCCKSQIDNK	CHEMONTID:0004620;CHEMONTID:0002500;CHEMONTID:0004622
C5H10N2	98.08439832	209.11758	111.04653	1054	412	98.07105	0.0133483	SMRGCMLEAAXFFD	CHEMONTID:0001045
C5H10N2	98.08439832	209.11758	111.02971	1054	404	98.08787	-0.0034717	SMRGCMLEAAXFFD	CHEMONTID:0001045
C8H7NO2	149.047678464	209.11758	60.08001	1054	537	149.03757	0.0101085	HZJROTBCTUGDMG	CHEMONTID:0000285
C5H9NOS	131.040484908	191.11296	60.08001	252	537	131.03295	0.0075349	AMRLMYBWZLIJPE	CHEMONTID:0003862
C5H9NOS	131.040484908	191.10426	60.08001	246	537	131.02425	0.0162349	AMRLMYBWZLIJPE	CHEMONTID:0003862
O	15.99491462	349.13568	333.15814	322	505	15.97754	0.0173746	XLYOFNOQVPJJNP	NonID:H2O
C9H12N2O2	180.089877624	333.15814	153.05811	505	262	180.10003	-0.0101524	PQFMNVGMJJMLAE	CHEMONTID:0004319
C2H2O	42.010564684	153.05811	111.04653	262	412	42.01158	-0.0010153	IKHGUXGNUITLKF;LFQSCWFLJHTTHZ;IMROMDMJAWUWLK	CHEMONTID:0002230;CHEMONTID:0000286;CHEMONTID:0000132
CO	27.99491462	111.04653	83.05225	412	205	27.99428	0.0006346	WSFSSNUMVMOOMR;OKKJLVBELUTLKV	CHEMONTID:0001831;CHEMONTID:0000286
CH2N	28.018724064	111.04653	83.03829	412	195	28.00824	0.0104841	BAVYZALUXZFZLV	CHEMONTID:0000469
C2H4N	42.034374128	153.05811	111.02971	262	404	42.0284	0.0059741	ROSDSFDQCJNGOL;QUSNBJAOOMFDIB	CHEMONTID:0002228;CHEMONTID:0000469
CO	27.99491462	111.02971	83.05225	404	205	27.97746	0.0174546	WSFSSNUMVMOOMR;OKKJLVBELUTLKV	CHEMONTID:0001831;CHEMONTID:0000286
CO	27.99491462	111.02971	83.03829	404	195	27.99142	0.0034946	WSFSSNUMVMOOMR;OKKJLVBELUTLKV	CHEMONTID:0001831;CHEMONTID:0000286
C3H2O2	70.005479304	153.05811	83.05225	262	205	70.00586	-0.0003807	NIXOWILDQLNWCW	CHEMONTID:0004451
C3H2O2	70.005479304	153.05811	83.03829	262	195	70.01982	-0.0143407	NIXOWILDQLNWCW	CHEMONTID:0004451
C7H8O	108.057514876	191.11296	83.05225	252	205	108.06071	-0.0031951	RDOXTESZEPMUJZ;IWDCLRJOBJJRNH	CHEMONTID:0000138;CHEMONTID:0001275
C7H8O	108.057514876	191.11296	83.03829	252	195	108.07467	-0.0171551	RDOXTESZEPMUJZ;IWDCLRJOBJJRNH	CHEMONTID:0000138;CHEMONTID:0001275
C7H8O	108.057514876	191.10426	83.05225	246	205	108.05201	0.0055049	RDOXTESZEPMUJZ;IWDCLRJOBJJRNH	CHEMONTID:0000138;CHEMONTID:0001275
C7H8O	108.057514876	191.10426	83.03829	246	195	108.06597	-0.0084551	RDOXTESZEPMUJZ;IWDCLRJOBJJRNH	CHEMONTID:0000138;CHEMONTID:0001275
Num AdductIon (AdductType Mass LinkedMz): 0
Num IsotopicIon (IsotopeName Mass LinkedMz WeightedForm WeightNumber): 0

NAME: C21H56N2P
EXACTMASS: 367.418111422
ISSELECTED: False
ACCURATEMASS: 367.4181235
MASSDIFFERENCE: -1.21E-05
TOTALSCORE: 3.143
ISOTOPICINTENSITY[M+1]: 0.2409
ISOTOPICINTENSITY[M+2]: 0.0278
ISOTOPICDIFF[M+1]: 0.0163
ISOTOPICDIFF[M+2]: 0.0008
MASSDIFFSCORE: 1
ISOTOPICSCORE: 0.998
PRODUCTIONSCORE: 0.923
NEUTRALLOSSSCORE: 0.222
PRODUCTIONPEAKNUMBER: 12
PRODUCTIONHITSNUMBER: 5
NEUTRALLOSSPEAKNUMBER: 36
NEUTRALLOSSHITSNUMBER: 8
RESOURCENAMES: 
RESOURCERECORDS: 0
ChemOntDescriptions: 
ChemOntIDs: 
ChemOntScores: 
ChemOntInChIKeys: 
PUBCHEMCIDS: 
Num ProductIon (Formula ExactMass AccurateMass Intensity Error CandidateInChIKeys CandidateOntologies): 12
C3H10N	60.08132432	60.08001	537	0.0007657	LIWAQLJGPBVORC	CHEMONTID:0002228
C4H7N2	83.060923224	83.03829	195	0.0220846	XLSZMDLNRCVEIJ;MCTWTZJPVLRJOU;IRPGEJFWOSJAFR	CHEMONTID:0000078;CHEMONTID:0002311;CHEMONTID:0000470
C4H7N2	83.060923224	83.05225	205	0.0081246	XLSZMDLNRCVEIJ;MCTWTZJPVLRJOU;IRPGEJFWOSJAFR	CHEMONTID:0000078;CHEMONTID:0002311;CHEMONTID:0000470
C6H8P	111.036361886	111.02971	404	0.0061033	NA	NA
C6H8P	111.036361886	111.04653	412	-0.0107167	NA	NA
C11H7N	153.057849224	153.05811	262	-0.0008094	YDNBZEZHOYJIKQ	CHEMONTID:0002336
C12H16P	191.098962142	191.10426	246	-0.0058464	NA	NA
C12H16P	191.098962142	191.11296	252	-0.0145464	NA	NA
C14H13N2	209.107873416	209.11758	1054	-0.0102552	BBOAWHADGQBLBD;PUPXFZBRONUIFP	CHEMONTID:0001140;CHEMONTID:0002497
C21H22N2P	333.152060334	333.15814	505	-0.0066282	NA	NA
C21H22N2P	333.152060334	333.17612	502	-0.0246082	NA	NA
	0	368.42453	17613	0.0008579	NA	NA
Num NeutralLoss (Formula ExactMass PrecursorMz ProductMz PrecursorIntensity ProductIntensity LossMass Error CandidateInChIKeys CandidateOntologies): 12
H4N	18.034374128	209.11758	191.10426	1054	246	18.01332	0.0210541	QGZKDVFQNNGYKY	NonID:NH2
C4H8	56.062600256	209.11758	153.05811	1054	262	56.05947	0.0031303	NNPPMTNAJDCUHE;IJDNQMDRQITEOD;VQTUBCCKSQIDNK	CHEMONTID:0004620;CHEMONTID:0002500;CHEMONTID:0004622
C5H10N2	98.08439832	209.11758	111.04653	1054	412	98.07105	0.0133483	SMRGCMLEAAXFFD	CHEMONTID:0001045
C5H10N2	98.08439832	209.11758	111.02971	1054	404	98.08787	-0.0034717	SMRGCMLEAAXFFD	CHEMONTID:0001045
C15H14N2	222.115698448	333.15814	111.04653	505	412	222.11161	0.0040884	OURDZMSSMGUMKR	CHEMONTID:0001914
C15H14N2	222.115698448	333.15814	111.02971	505	404	222.12843	-0.0127316	OURDZMSSMGUMKR	CHEMONTID:0001914
C15H14N2	222.115698448	333.17612	111.04653	502	412	222.12959	-0.0138916	OURDZMSSMGUMKR	CHEMONTID:0001914
CH2N2	42.021798064	153.05811	111.04653	262	412	42.01158	0.0102181	PNKUSGQVOMIXLU	CHEMONTID:0001045
CH2N	28.018724064	111.04653	83.05225	412	205	27.99428	0.0244441	BAVYZALUXZFZLV	CHEMONTID:0000469
CH2N	28.018724064	111.04653	83.03829	412	195	28.00824	0.0104841	BAVYZALUXZFZLV	CHEMONTID:0000469
C2H4N	42.034374128	153.05811	111.02971	262	404	42.0284	0.0059741	ROSDSFDQCJNGOL;QUSNBJAOOMFDIB	CHEMONTID:0002228;CHEMONTID:0000469
C13H12N2	196.100048384	349.13568	153.05811	322	262	196.07757	0.0224784	VENAANZHUCMOGD	CHEMONTID:0001140
Num AdductIon (AdductType Mass LinkedMz): 0
Num IsotopicIon (IsotopeName Mass LinkedMz WeightedForm WeightNumber): 0

NAME: C13H57N3O7
EXACTMASS: 367.419651164
ISSELECTED: False
ACCURATEMASS: 367.4181235
MASSDIFFERENCE: 0.0015276
TOTALSCORE: 3.142
ISOTOPICINTENSITY[M+1]: 0.1608
ISOTOPICINTENSITY[M+2]: 0.0265
ISOTOPICDIFF[M+1]: -0.0638
ISOTOPICDIFF[M+2]: -0.0005
MASSDIFFSCORE: 0.954
ISOTOPICSCORE: 0.975
PRODUCTIONSCORE: 0.769
NEUTRALLOSSSCORE: 0.444
PRODUCTIONPEAKNUMBER: 10
PRODUCTIONHITSNUMBER: 9
NEUTRALLOSSPEAKNUMBER: 36
NEUTRALLOSSHITSNUMBER: 16
RESOURCENAMES: 
RESOURCERECORDS: 0
ChemOntDescriptions: Morphinans;Lignols;Steroidal saponins;Anisoles;Phenolic compounds;Alkaloids and derivatives;N-acyl-amino acids;Phenylacetamides;Cinnamic acid and derivatives;Other flavonoids;Carboximidic acids;Amino acids and derivatives;Quinazolines;Saccharides;Coumarin and derivatives;Amines;Aminoalcohols;Aurone O-glycosides;Carbolines;Indole and derivatives;Phenylpyrazoles;Peptides;Benzoic acids and derivatives;Ceramides;Gallic acid and derivatives;Aralkylamines;Aminobenzoic acids;Nucleosides;N-acyl amines;Benzene and substituted derivatives;Chalcones;Chromones and derivatives;Fatty acid and derivatives;Anilines and derivatives;Purines;Hex ceramide;Steroids;Pyridinecarboxylic acids;Pyridines and derivatives;Quinoline carboxylic acids;Hydroxybenzenoids;Phenylpiperazines;Phenylpiperidines;Alkylphenylketones
ChemOntIDs: Morphinans;Lignols;Steroidal saponins;Anisoles;Phenolic compounds;Alkaloids and derivatives;N-acyl-amino acids;Phenylacetamides;Cinnamic acid and derivatives;Other flavonoids;Carboximidic acids;Amino acids and derivatives;Quinazolines;Saccharides;Coumarin and derivatives;Amines;Aminoalcohols;Aurone O-glycosides;Carbolines;Indole and derivatives;Phenylpyrazoles;Peptides;Benzoic acids and derivatives;Ceramides;Gallic acid and derivatives;Aralkylamines;Aminobenzoic acids;Nucleosides;N-acyl amines;Benzene and substituted derivatives;Chalcones;Chromones and derivatives;Fatty acid and derivatives;Anilines and derivatives;Purines;Hex ceramide;Steroids;Pyridinecarboxylic acids;Pyridines and derivatives;Quinoline carboxylic acids;Hydroxybenzenoids;Phenylpiperazines;Phenylpiperidines;Alkylphenylketones
ChemOntScores: 7.85688665160471E-08;3.31778426205218E-07;1.27520636856822E-06;2.693718235849E-06;7.47083577261325E-06;7.93891528496076E-06;1.07870738759052E-05;2.27330794847846E-05;2.46820626115648E-05;2.84163493559755E-05;3.27327066269512E-05;3.49739684381172E-05;3.57534789868638E-05;4.84065265924748E-05;6.40803464744881E-05;8.92871598323787E-05;8.92871598323787E-05;8.92871598323787E-05;8.92871598323787E-05;0.000111422000902442;0.000112902035691053;0.000219177323624589;0.000273054985132325;0.000273054985132325;0.000273054985132325;0.000334941488140865;0.000430415731087643;0.000430415731087643;0.000739579228378222;0.000865751443712286;0.000865751443712286;0.000998943973514199;0.000998943973514199;0.00144024171799235;0.00171120209368584;0.00240021562257143;0.00240021562257143;0.00255178817174005;0.00255178817174005;0.00255178817174005;0.00258027511074875;0.00293999922166031;0.0029653615512751;0.0057685764417194
ChemOntInChIKeys: INYYVPJSBIVGPH;WVTKBKWTSCPRNU;HYDDDNUKNMMWBD;IEDVJHCEMCRBQM;JWJCTZKFYGDABJ;QUCQEUCGKKTEBI;PHSRRHGYXQCRPU;MXJWRABVEGLYDG;VABYUUZNAVQNPG;SRKMAHYDQNVWHY;FONIWJIDLJEJTL;DDRJAANPRJIHGJ;KWNQIIMVPSMYEM;DWAICOVNOFPYLS;GZEYLLPOQRZUDF;BLFRQYKZFKYQLO;BKMMTJMQCTUHRP;CVGWRXFABVNKOQ;BXNJHAXVSOCGBA;NFGIENSPALNOON;VEQOALNAAJBPNY;AIXUQKMMBQJZCU;FFCCBBNQPIMUJI;CSRGRGSMEUKQSD;LORDFXWUHHSAQU;ZXRVKCBLGJOCEE;MKASXAGBWHIGCF;NMUSYJAQQFHJEW;SNPLKNRPJHDVJA;MUBZACKCHQIRSY;AJBXYCXQFLOEKN;HTTVYKXJCQENKW;YDCXQLUDGIVYHN;ROBVIMPUHSLWNV;BXJHWYVXLGLDMZ;HHJTWTPUPVQKNA;QAGPPGDCPAPQLW;MUUDQLHCIAOWPR;NYMGNSNKLVNMIA;VQHLFUQPZRTKIV;YRCWQPVGYLYSOX;VNZLQLYBRIOLFZ;XADCESSVHJOZHK;GOEMGAFJFRBGGG
PUBCHEMCIDS: 
Num ProductIon (Formula ExactMass AccurateMass Intensity Error CandidateInChIKeys CandidateOntologies): 10
C3H10N	60.08132432	60.08001	537	0.0007657	LIWAQLJGPBVORC	CHEMONTID:0002228
C5H7O	83.049689844	83.03829	195	0.0108513	FVNIMHIOIXPIQT;HGBOYTHUEUWSSQ;ACWQBUSCFPJUPN;JYVLIDXNZAXMDK;PHTQWCKDNZKARW;AQIXEPGDORPWBJ;XNLICIUVMPYHGG;YGHRJJRRZDOVPD	CHEMONTID:0001167;CHEMONTID:0002434;CHEMONTID:0002436;CHEMONTID:0001661;CHEMONTID:0000286;CHEMONTID:0000118
C5H7O	83.049689844	83.05225	205	-0.0031087	FVNIMHIOIXPIQT;HGBOYTHUEUWSSQ;ACWQBUSCFPJUPN;JYVLIDXNZAXMDK;PHTQWCKDNZKARW;AQIXEPGDORPWBJ;XNLICIUVMPYHGG;YGHRJJRRZDOVPD	CHEMONTID:0001167;CHEMONTID:0002434;CHEMONTID:0002436;CHEMONTID:0001661;CHEMONTID:0000286;CHEMONTID:0000118
C6H7O2	111.044604464	111.02971	404	0.0143459	GHMLBKRAJCXXBS;VKMRVNVYNKTCBS;TVJVIYLWQZECEQ;HNBDRPTVWVGKBR;GAMDXQSXPWOUOG	CHEMONTID:0000137;CHEMONTID:0002436;CHEMONTID:0000481;CHEMONTID:0003417;CHEMONTID:0001167
C6H7O2	111.044604464	111.04653	412	-0.0024741	GHMLBKRAJCXXBS;VKMRVNVYNKTCBS;TVJVIYLWQZECEQ;HNBDRPTVWVGKBR;GAMDXQSXPWOUOG	CHEMONTID:0000137;CHEMONTID:0002436;CHEMONTID:0000481;CHEMONTID:0003417;CHEMONTID:0001167
C11H7N	153.057849224	153.05811	262	-0.0008094	YDNBZEZHOYJIKQ	CHEMONTID:0002336
C11H13NO2	191.094628656	191.10426	246	-0.0101799	NWYBPFPJJYBYSR;XNZFFRJWTVYMBF;BNTRVDDOQOJGCY;FELOSQQXIHRUSH;CEIXWJHURKEBMQ	CHEMONTID:0004111;CHEMONTID:0002955;CHEMONTID:0000195
C11H15N2O	191.1184381	191.11296	252	0.0049295	ANJTVLIZGCUXLD	CHEMONTID:0002722
C8H17O6	209.102513264	209.11758	1054	-0.0156153	WYUFTYLVLQZQNH	CHEMONTID:0002207
	0	368.42453	17613	0.0023976	NA	NA
Num NeutralLoss (Formula ExactMass PrecursorMz ProductMz PrecursorIntensity ProductIntensity LossMass Error CandidateInChIKeys CandidateOntologies): 29
C7H8O2	124.052429496	333.17612	209.11758	502	1054	124.05854	-0.0061105	LHGVFZTZFXWLCP;ASHGTJPOSUFTGB;OIPPWFOQEKKFEE	CHEMONTID:0000190;CHEMONTID:0000137
C7H8O2	124.052429496	333.15814	209.11758	505	1054	124.04056	0.0118695	LHGVFZTZFXWLCP;ASHGTJPOSUFTGB;OIPPWFOQEKKFEE	CHEMONTID:0000190;CHEMONTID:0000137
H2O	18.010564684	209.11758	191.11296	1054	252	18.00462	0.0059447	XLYOFNOQVPJJNP	NonID:H2O
H2O	18.010564684	209.11758	191.10426	1054	246	18.01332	-0.0027553	XLYOFNOQVPJJNP	NonID:H2O
C4H8	56.062600256	209.11758	153.05811	1054	262	56.05947	0.0031303	NNPPMTNAJDCUHE;IJDNQMDRQITEOD;VQTUBCCKSQIDNK	CHEMONTID:0004620;CHEMONTID:0002500;CHEMONTID:0004622
C5H10N2	98.08439832	209.11758	111.04653	1054	412	98.07105	0.0133483	SMRGCMLEAAXFFD	CHEMONTID:0001045
C5H10N2	98.08439832	209.11758	111.02971	1054	404	98.08787	-0.0034717	SMRGCMLEAAXFFD	CHEMONTID:0001045
C5H9O5	149.044998388	209.11758	60.08001	1054	537	149.03757	0.0074284	HEBKCHPVOIAQTA;SRBFZHDQGSBBOR	CHEMONTID:0002210;CHEMONTID:0001497
C9H7O	131.049689844	191.11296	60.08001	252	537	131.03295	0.0167398	UAJRSHJHFRVGMG;KJPRLNWUNMBNBZ	CHEMONTID:0000138;CHEMONTID:0000029
O	15.99491462	349.13568	333.15814	322	505	15.97754	0.0173746	XLYOFNOQVPJJNP	NonID:H2O
C6H8NO3	142.050418116	333.15814	191.11296	505	252	142.04518	0.0052381	DHDRGOURKDLAOT	CHEMONTID:0004322
C6H8NO3	142.050418116	333.15814	191.10426	505	246	142.05388	-0.0034619	DHDRGOURKDLAOT	CHEMONTID:0004322
C10H14NO2	180.102453688	333.15814	153.05811	505	262	180.10003	0.0024237	OPJOMVMFYOUDPK	CHEMONTID:0000296
C7H10O3	142.06299418	333.17612	191.11296	502	252	142.06316	-0.0001658	JLNIGUCDBFYXDC	CHEMONTID:0000324
C7H10O3	142.06299418	333.17612	191.10426	502	246	142.07186	-0.0088658	JLNIGUCDBFYXDC	CHEMONTID:0000324
C10H14NO2	180.102453688	333.17612	153.05811	502	262	180.11801	-0.0155563	OPJOMVMFYOUDPK	CHEMONTID:0000296
C2H2O	42.010564684	153.05811	111.04653	262	412	42.01158	-0.0010153	IKHGUXGNUITLKF;LFQSCWFLJHTTHZ;IMROMDMJAWUWLK	CHEMONTID:0002230;CHEMONTID:0000286;CHEMONTID:0000132
CO	27.99491462	111.04653	83.05225	412	205	27.99428	0.0006346	WSFSSNUMVMOOMR;OKKJLVBELUTLKV	CHEMONTID:0001831;CHEMONTID:0000286
CH2N	28.018724064	111.04653	83.03829	412	195	28.00824	0.0104841	BAVYZALUXZFZLV	CHEMONTID:0000469
C2H4N	42.034374128	153.05811	111.02971	262	404	42.0284	0.0059741	ROSDSFDQCJNGOL;QUSNBJAOOMFDIB	CHEMONTID:0002228;CHEMONTID:0000469
CO	27.99491462	111.02971	83.05225	404	205	27.97746	0.0174546	WSFSSNUMVMOOMR;OKKJLVBELUTLKV	CHEMONTID:0001831;CHEMONTID:0000286
CO	27.99491462	111.02971	83.03829	404	195	27.99142	0.0034946	WSFSSNUMVMOOMR;OKKJLVBELUTLKV	CHEMONTID:0001831;CHEMONTID:0000286
C13H12N2	196.100048384	349.13568	153.05811	322	262	196.07757	0.0224784	VENAANZHUCMOGD	CHEMONTID:0001140
C3H2O2	70.005479304	153.05811	83.05225	262	205	70.00586	-0.0003807	NIXOWILDQLNWCW	CHEMONTID:0004451
C3H2O2	70.005479304	153.05811	83.03829	262	195	70.01982	-0.0143407	NIXOWILDQLNWCW	CHEMONTID:0004451
C7H8O	108.057514876	191.11296	83.05225	252	205	108.06071	-0.0031951	RDOXTESZEPMUJZ;IWDCLRJOBJJRNH	CHEMONTID:0000138;CHEMONTID:0001275
C7H8O	108.057514876	191.11296	83.03829	252	195	108.07467	-0.0171551	RDOXTESZEPMUJZ;IWDCLRJOBJJRNH	CHEMONTID:0000138;CHEMONTID:0001275
C7H8O	108.057514876	191.10426	83.05225	246	205	108.05201	0.0055049	RDOXTESZEPMUJZ;IWDCLRJOBJJRNH	CHEMONTID:0000138;CHEMONTID:0001275
C7H8O	108.057514876	191.10426	83.03829	246	195	108.06597	-0.0084551	RDOXTESZEPMUJZ;IWDCLRJOBJJRNH	CHEMONTID:0000138;CHEMONTID:0001275
Num AdductIon (AdductType Mass LinkedMz): 0
Num IsotopicIon (IsotopeName Mass LinkedMz WeightedForm WeightNumber): 0

NAME: C11H55F4N4O3
EXACTMASS: 367.4210295
ISSELECTED: False
ACCURATEMASS: 367.4181235
MASSDIFFERENCE: 0.002906
TOTALSCORE: 3.142
ISOTOPICINTENSITY[M+1]: 0.1411
ISOTOPICINTENSITY[M+2]: 0.0154
ISOTOPICDIFF[M+1]: -0.0835
ISOTOPICDIFF[M+2]: -0.0116
MASSDIFFSCORE: 0.845
ISOTOPICSCORE: 0.957
PRODUCTIONSCORE: 0.923
NEUTRALLOSSSCORE: 0.417
PRODUCTIONPEAKNUMBER: 12
PRODUCTIONHITSNUMBER: 8
NEUTRALLOSSPEAKNUMBER: 36
NEUTRALLOSSHITSNUMBER: 15
RESOURCENAMES: 
RESOURCERECORDS: 0
ChemOntDescriptions: Quinoline carboxylic acids;Phenylpiperidines
ChemOntIDs: Quinoline carboxylic acids;Phenylpiperidines
ChemOntScores: 7.02717084766639E-05;0.00135806304165564
ChemOntInChIKeys: ZEKZLJVOYLTDKK;AHOUBRCZNHFOSL
PUBCHEMCIDS: 
Num ProductIon (Formula ExactMass AccurateMass Intensity Error CandidateInChIKeys CandidateOntologies): 12
C3H10N	60.08132432	60.08001	537	0.0007657	LIWAQLJGPBVORC	CHEMONTID:0002228
C5H7O	83.049689844	83.03829	195	0.0108513	FVNIMHIOIXPIQT;HGBOYTHUEUWSSQ;ACWQBUSCFPJUPN;JYVLIDXNZAXMDK;PHTQWCKDNZKARW;AQIXEPGDORPWBJ;XNLICIUVMPYHGG;YGHRJJRRZDOVPD	CHEMONTID:0001167;CHEMONTID:0002434;CHEMONTID:0002436;CHEMONTID:0001661;CHEMONTID:0000286;CHEMONTID:0000118
C5H7O	83.049689844	83.05225	205	-0.0031087	FVNIMHIOIXPIQT;HGBOYTHUEUWSSQ;ACWQBUSCFPJUPN;JYVLIDXNZAXMDK;PHTQWCKDNZKARW;AQIXEPGDORPWBJ;XNLICIUVMPYHGG;YGHRJJRRZDOVPD	CHEMONTID:0001167;CHEMONTID:0002434;CHEMONTID:0002436;CHEMONTID:0001661;CHEMONTID:0000286;CHEMONTID:0000118
C6H7O2	111.044604464	111.02971	404	0.0143459	GHMLBKRAJCXXBS;VKMRVNVYNKTCBS;TVJVIYLWQZECEQ;HNBDRPTVWVGKBR;GAMDXQSXPWOUOG	CHEMONTID:0000137;CHEMONTID:0002436;CHEMONTID:0000481;CHEMONTID:0003417;CHEMONTID:0001167
C6H7O2	111.044604464	111.04653	412	-0.0024741	GHMLBKRAJCXXBS;VKMRVNVYNKTCBS;TVJVIYLWQZECEQ;HNBDRPTVWVGKBR;GAMDXQSXPWOUOG	CHEMONTID:0000137;CHEMONTID:0002436;CHEMONTID:0000481;CHEMONTID:0003417;CHEMONTID:0001167
C11H7N	153.057849224	153.05811	262	-0.0008094	YDNBZEZHOYJIKQ	CHEMONTID:0002336
C11H13NO2	191.094628656	191.10426	246	-0.0101799	NWYBPFPJJYBYSR;XNZFFRJWTVYMBF;BNTRVDDOQOJGCY;FELOSQQXIHRUSH;CEIXWJHURKEBMQ	CHEMONTID:0004111;CHEMONTID:0002955;CHEMONTID:0000195
C11H15N2O	191.1184381	191.11296	252	0.0049295	ANJTVLIZGCUXLD	CHEMONTID:0002722
C10H14FN4	209.120249668	209.11758	1054	0.0021211	NA	NA
C11H21F4N4O3	333.154978412	333.15814	505	-0.0037102	NA	NA
C11H21F4N4O3	333.154978412	333.17612	502	-0.0216902	NA	NA
	0	368.42453	17613	0.003776	NA	NA
Num NeutralLoss (Formula ExactMass PrecursorMz ProductMz PrecursorIntensity ProductIntensity LossMass Error CandidateInChIKeys CandidateOntologies): 28
C7H8O2	124.052429496	333.17612	209.11758	502	1054	124.05854	-0.0061105	LHGVFZTZFXWLCP;ASHGTJPOSUFTGB;OIPPWFOQEKKFEE	CHEMONTID:0000190;CHEMONTID:0000137
C7H8O2	124.052429496	333.15814	209.11758	505	1054	124.04056	0.0118695	LHGVFZTZFXWLCP;ASHGTJPOSUFTGB;OIPPWFOQEKKFEE	CHEMONTID:0000190;CHEMONTID:0000137
H2O	18.010564684	209.11758	191.11296	1054	252	18.00462	0.0059447	XLYOFNOQVPJJNP	NonID:H2O
H2O	18.010564684	209.11758	191.10426	1054	246	18.01332	-0.0027553	XLYOFNOQVPJJNP	NonID:H2O
C4H8	56.062600256	209.11758	153.05811	1054	262	56.05947	0.0031303	NNPPMTNAJDCUHE;IJDNQMDRQITEOD;VQTUBCCKSQIDNK	CHEMONTID:0004620;CHEMONTID:0002500;CHEMONTID:0004622
C5H10N2	98.08439832	209.11758	111.04653	1054	412	98.07105	0.0133483	SMRGCMLEAAXFFD	CHEMONTID:0001045
C5H10N2	98.08439832	209.11758	111.02971	1054	404	98.08787	-0.0034717	SMRGCMLEAAXFFD	CHEMONTID:0001045
C8H7NO2	149.047678464	209.11758	60.08001	1054	537	149.03757	0.0101085	HZJROTBCTUGDMG	CHEMONTID:0000285
C9H7O	131.049689844	191.11296	60.08001	252	537	131.03295	0.0167398	UAJRSHJHFRVGMG;KJPRLNWUNMBNBZ	CHEMONTID:0000138;CHEMONTID:0000029
O	15.99491462	349.13568	333.15814	322	505	15.97754	0.0173746	XLYOFNOQVPJJNP	NonID:H2O
C6H8NO3	142.050418116	333.15814	191.11296	505	252	142.04518	0.0052381	DHDRGOURKDLAOT	CHEMONTID:0004322
C6H8NO3	142.050418116	333.15814	191.10426	505	246	142.05388	-0.0034619	DHDRGOURKDLAOT	CHEMONTID:0004322
C10H14NO2	180.102453688	333.15814	153.05811	505	262	180.10003	0.0024237	OPJOMVMFYOUDPK	CHEMONTID:0000296
C7H10O3	142.06299418	333.17612	191.11296	502	252	142.06316	-0.0001658	JLNIGUCDBFYXDC	CHEMONTID:0000324
C7H10O3	142.06299418	333.17612	191.10426	502	246	142.07186	-0.0088658	JLNIGUCDBFYXDC	CHEMONTID:0000324
C10H14NO2	180.102453688	333.17612	153.05811	502	262	180.11801	-0.0155563	OPJOMVMFYOUDPK	CHEMONTID:0000296
C2H2O	42.010564684	153.05811	111.04653	262	412	42.01158	-0.0010153	IKHGUXGNUITLKF;LFQSCWFLJHTTHZ;IMROMDMJAWUWLK	CHEMONTID:0002230;CHEMONTID:0000286;CHEMONTID:0000132
CO	27.99491462	111.04653	83.05225	412	205	27.99428	0.0006346	WSFSSNUMVMOOMR;OKKJLVBELUTLKV	CHEMONTID:0001831;CHEMONTID:0000286
CH2N	28.018724064	111.04653	83.03829	412	195	28.00824	0.0104841	BAVYZALUXZFZLV	CHEMONTID:0000469
C2H4N	42.034374128	153.05811	111.02971	262	404	42.0284	0.0059741	ROSDSFDQCJNGOL;QUSNBJAOOMFDIB	CHEMONTID:0002228;CHEMONTID:0000469
CO	27.99491462	111.02971	83.05225	404	205	27.97746	0.0174546	WSFSSNUMVMOOMR;OKKJLVBELUTLKV	CHEMONTID:0001831;CHEMONTID:0000286
CO	27.99491462	111.02971	83.03829	404	195	27.99142	0.0034946	WSFSSNUMVMOOMR;OKKJLVBELUTLKV	CHEMONTID:0001831;CHEMONTID:0000286
C3H2O2	70.005479304	153.05811	83.05225	262	205	70.00586	-0.0003807	NIXOWILDQLNWCW	CHEMONTID:0004451
C3H2O2	70.005479304	153.05811	83.03829	262	195	70.01982	-0.0143407	NIXOWILDQLNWCW	CHEMONTID:0004451
C7H8O	108.057514876	191.11296	83.05225	252	205	108.06071	-0.0031951	RDOXTESZEPMUJZ;IWDCLRJOBJJRNH	CHEMONTID:0000138;CHEMONTID:0001275
C7H8O	108.057514876	191.11296	83.03829	252	195	108.07467	-0.0171551	RDOXTESZEPMUJZ;IWDCLRJOBJJRNH	CHEMONTID:0000138;CHEMONTID:0001275
C7H8O	108.057514876	191.10426	83.05225	246	205	108.05201	0.0055049	RDOXTESZEPMUJZ;IWDCLRJOBJJRNH	CHEMONTID:0000138;CHEMONTID:0001275
C7H8O	108.057514876	191.10426	83.03829	246	195	108.06597	-0.0084551	RDOXTESZEPMUJZ;IWDCLRJOBJJRNH	CHEMONTID:0000138;CHEMONTID:0001275
Num AdductIon (AdductType Mass LinkedMz): 0
Num IsotopicIon (IsotopeName Mass LinkedMz WeightedForm WeightNumber): 0

NAME: C20H52FN4
EXACTMASS: 367.417600884
ISSELECTED: False
ACCURATEMASS: 367.4181235
MASSDIFFERENCE: -0.0005227
TOTALSCORE: 3.139
ISOTOPICINTENSITY[M+1]: 0.2369
ISOTOPICINTENSITY[M+2]: 0.0269
ISOTOPICDIFF[M+1]: 0.0123
ISOTOPICDIFF[M+2]: -0.0001
MASSDIFFSCORE: 0.995
ISOTOPICSCORE: 0.999
PRODUCTIONSCORE: 0.923
NEUTRALLOSSSCORE: 0.222
PRODUCTIONPEAKNUMBER: 12
PRODUCTIONHITSNUMBER: 5
NEUTRALLOSSPEAKNUMBER: 36
NEUTRALLOSSHITSNUMBER: 8
RESOURCENAMES: 
RESOURCERECORDS: 0
ChemOntDescriptions: Amines;Phenylpiperazines
ChemOntIDs: Amines;Phenylpiperazines
ChemOntScores: 0.000142706281930599;0.000199788794702862
ChemOntInChIKeys: MLBHFBKZUPLWBD;KKIMDKMETPPURN
PUBCHEMCIDS: 
Num ProductIon (Formula ExactMass AccurateMass Intensity Error CandidateInChIKeys CandidateOntologies): 12
C3H10N	60.08132432	60.08001	537	0.0007657	LIWAQLJGPBVORC	CHEMONTID:0002228
C4H7N2	83.060923224	83.03829	195	0.0220846	XLSZMDLNRCVEIJ;MCTWTZJPVLRJOU;IRPGEJFWOSJAFR	CHEMONTID:0000078;CHEMONTID:0002311;CHEMONTID:0000470
C4H7N2	83.060923224	83.05225	205	0.0081246	XLSZMDLNRCVEIJ;MCTWTZJPVLRJOU;IRPGEJFWOSJAFR	CHEMONTID:0000078;CHEMONTID:0002311;CHEMONTID:0000470
C5H4FN2	111.035851348	111.02971	404	0.0055928	NA	NA
C5H4FN2	111.035851348	111.04653	412	-0.0112272	NA	NA
C11H7N	153.057849224	153.05811	262	-0.0008094	YDNBZEZHOYJIKQ	CHEMONTID:0002336
C11H12FN2	191.098451604	191.10426	246	-0.006357	NA	NA
C13H16F	191.123603732	191.11296	252	0.0100952	NA	NA
C14H13N2	209.107873416	209.11758	1054	-0.0102552	BBOAWHADGQBLBD;PUPXFZBRONUIFP	CHEMONTID:0001140;CHEMONTID:0002497
C20H18FN4	333.151549796	333.15814	505	-0.0071388	NA	NA
C20H18FN4	333.151549796	333.17612	502	-0.0251188	NA	NA
	0	368.42453	17613	0.0003473	NA	NA
Num NeutralLoss (Formula ExactMass PrecursorMz ProductMz PrecursorIntensity ProductIntensity LossMass Error CandidateInChIKeys CandidateOntologies): 12
H4N	18.034374128	209.11758	191.10426	1054	246	18.01332	0.0210541	QGZKDVFQNNGYKY	NonID:NH2
C4H8	56.062600256	209.11758	153.05811	1054	262	56.05947	0.0031303	NNPPMTNAJDCUHE;IJDNQMDRQITEOD;VQTUBCCKSQIDNK	CHEMONTID:0004620;CHEMONTID:0002500;CHEMONTID:0004622
C5H10N2	98.08439832	209.11758	111.04653	1054	412	98.07105	0.0133483	SMRGCMLEAAXFFD	CHEMONTID:0001045
C5H10N2	98.08439832	209.11758	111.02971	1054	404	98.08787	-0.0034717	SMRGCMLEAAXFFD	CHEMONTID:0001045
C15H14N2	222.115698448	333.15814	111.04653	505	412	222.11161	0.0040884	OURDZMSSMGUMKR	CHEMONTID:0001914
C15H14N2	222.115698448	333.15814	111.02971	505	404	222.12843	-0.0127316	OURDZMSSMGUMKR	CHEMONTID:0001914
C15H14N2	222.115698448	333.17612	111.04653	502	412	222.12959	-0.0138916	OURDZMSSMGUMKR	CHEMONTID:0001914
CH2N2	42.021798064	153.05811	111.04653	262	412	42.01158	0.0102181	PNKUSGQVOMIXLU	CHEMONTID:0001045
CH2N	28.018724064	111.04653	83.05225	412	205	27.99428	0.0244441	BAVYZALUXZFZLV	CHEMONTID:0000469
CH2N	28.018724064	111.04653	83.03829	412	195	28.00824	0.0104841	BAVYZALUXZFZLV	CHEMONTID:0000469
C2H4N	42.034374128	153.05811	111.02971	262	404	42.0284	0.0059741	ROSDSFDQCJNGOL;QUSNBJAOOMFDIB	CHEMONTID:0002228;CHEMONTID:0000469
C13H12N2	196.100048384	349.13568	153.05811	322	262	196.07757	0.0224784	VENAANZHUCMOGD	CHEMONTID:0001140
Num AdductIon (AdductType Mass LinkedMz): 0
Num IsotopicIon (IsotopeName Mass LinkedMz WeightedForm WeightNumber): 0

NAME: C15H62NO3PS
EXACTMASS: 367.418802474
ISSELECTED: False
ACCURATEMASS: 367.4181235
MASSDIFFERENCE: 0.0006789
TOTALSCORE: 3.128
ISOTOPICINTENSITY[M+1]: 0.1821
ISOTOPICINTENSITY[M+2]: 0.0666
ISOTOPICDIFF[M+1]: -0.0425
ISOTOPICDIFF[M+2]: 0.0396
MASSDIFFSCORE: 0.991
ISOTOPICSCORE: 0.979
PRODUCTIONSCORE: 0.769
NEUTRALLOSSSCORE: 0.389
PRODUCTIONPEAKNUMBER: 10
PRODUCTIONHITSNUMBER: 8
NEUTRALLOSSPEAKNUMBER: 36
NEUTRALLOSSHITSNUMBER: 14
RESOURCENAMES: 
RESOURCERECORDS: 0
ChemOntDescriptions: 
ChemOntIDs: 
ChemOntScores: 
ChemOntInChIKeys: 
PUBCHEMCIDS: 
Num ProductIon (Formula ExactMass AccurateMass Intensity Error CandidateInChIKeys CandidateOntologies): 10
C3H10N	60.08132432	60.08001	537	0.0007657	LIWAQLJGPBVORC	CHEMONTID:0002228
C5H7O	83.049689844	83.03829	195	0.0108513	FVNIMHIOIXPIQT;HGBOYTHUEUWSSQ;ACWQBUSCFPJUPN;JYVLIDXNZAXMDK;PHTQWCKDNZKARW;AQIXEPGDORPWBJ;XNLICIUVMPYHGG;YGHRJJRRZDOVPD	CHEMONTID:0001167;CHEMONTID:0002434;CHEMONTID:0002436;CHEMONTID:0001661;CHEMONTID:0000286;CHEMONTID:0000118
C5H7O	83.049689844	83.05225	205	-0.0031087	FVNIMHIOIXPIQT;HGBOYTHUEUWSSQ;ACWQBUSCFPJUPN;JYVLIDXNZAXMDK;PHTQWCKDNZKARW;AQIXEPGDORPWBJ;XNLICIUVMPYHGG;YGHRJJRRZDOVPD	CHEMONTID:0001167;CHEMONTID:0002434;CHEMONTID:0002436;CHEMONTID:0001661;CHEMONTID:0000286;CHEMONTID:0000118
C6H7O2	111.044604464	111.02971	404	0.0143459	GHMLBKRAJCXXBS;VKMRVNVYNKTCBS;TVJVIYLWQZECEQ;HNBDRPTVWVGKBR;GAMDXQSXPWOUOG	CHEMONTID:0000137;CHEMONTID:0002436;CHEMONTID:0000481;CHEMONTID:0003417;CHEMONTID:0001167
C6H7O2	111.044604464	111.04653	412	-0.0024741	GHMLBKRAJCXXBS;VKMRVNVYNKTCBS;TVJVIYLWQZECEQ;HNBDRPTVWVGKBR;GAMDXQSXPWOUOG	CHEMONTID:0000137;CHEMONTID:0002436;CHEMONTID:0000481;CHEMONTID:0003417;CHEMONTID:0001167
C11H7N	153.057849224	153.05811	262	-0.0008094	YDNBZEZHOYJIKQ	CHEMONTID:0002336
C11H13NO2	191.094628656	191.10426	246	-0.0101799	NWYBPFPJJYBYSR;XNZFFRJWTVYMBF;BNTRVDDOQOJGCY;FELOSQQXIHRUSH;CEIXWJHURKEBMQ	CHEMONTID:0004111;CHEMONTID:0002955;CHEMONTID:0000195
C11H13NO2	191.094628656	191.11296	252	-0.0188799	NWYBPFPJJYBYSR;XNZFFRJWTVYMBF;BNTRVDDOQOJGCY;FELOSQQXIHRUSH;CEIXWJHURKEBMQ	CHEMONTID:0004111;CHEMONTID:0002955;CHEMONTID:0000195
C12H17O3	209.117769404	209.11758	1054	-0.0003592	NA	NA
	0	368.42453	17613	0.0015489	NA	NA
Num NeutralLoss (Formula ExactMass PrecursorMz ProductMz PrecursorIntensity ProductIntensity LossMass Error CandidateInChIKeys CandidateOntologies): 27
C7H8O2	124.052429496	333.17612	209.11758	502	1054	124.05854	-0.0061105	LHGVFZTZFXWLCP;ASHGTJPOSUFTGB;OIPPWFOQEKKFEE	CHEMONTID:0000190;CHEMONTID:0000137
C7H8O2	124.052429496	333.15814	209.11758	505	1054	124.04056	0.0118695	LHGVFZTZFXWLCP;ASHGTJPOSUFTGB;OIPPWFOQEKKFEE	CHEMONTID:0000190;CHEMONTID:0000137
H2O	18.010564684	209.11758	191.11296	1054	252	18.00462	0.0059447	XLYOFNOQVPJJNP	NonID:H2O
H2O	18.010564684	209.11758	191.10426	1054	246	18.01332	-0.0027553	XLYOFNOQVPJJNP	NonID:H2O
C4H8	56.062600256	209.11758	153.05811	1054	262	56.05947	0.0031303	NNPPMTNAJDCUHE;IJDNQMDRQITEOD;VQTUBCCKSQIDNK	CHEMONTID:0004620;CHEMONTID:0002500;CHEMONTID:0004622
C8H7NO2	149.047678464	209.11758	60.08001	1054	537	149.03757	0.0101085	HZJROTBCTUGDMG	CHEMONTID:0000285
C5H9NOS	131.040484908	191.11296	60.08001	252	537	131.03295	0.0075349	AMRLMYBWZLIJPE	CHEMONTID:0003862
C5H9NOS	131.040484908	191.10426	60.08001	246	537	131.02425	0.0162349	AMRLMYBWZLIJPE	CHEMONTID:0003862
O	15.99491462	349.13568	333.15814	322	505	15.97754	0.0173746	XLYOFNOQVPJJNP	NonID:H2O
C6H8NO3	142.050418116	333.15814	191.11296	505	252	142.04518	0.0052381	DHDRGOURKDLAOT	CHEMONTID:0004322
C6H8NO3	142.050418116	333.15814	191.10426	505	246	142.05388	-0.0034619	DHDRGOURKDLAOT	CHEMONTID:0004322
C10H14NO2	180.102453688	333.15814	153.05811	505	262	180.10003	0.0024237	OPJOMVMFYOUDPK	CHEMONTID:0000296
C7H10O3	142.06299418	333.17612	191.11296	502	252	142.06316	-0.0001658	JLNIGUCDBFYXDC	CHEMONTID:0000324
C7H10O3	142.06299418	333.17612	191.10426	502	246	142.07186	-0.0088658	JLNIGUCDBFYXDC	CHEMONTID:0000324
C10H14NO2	180.102453688	333.17612	153.05811	502	262	180.11801	-0.0155563	OPJOMVMFYOUDPK	CHEMONTID:0000296
C2H2O	42.010564684	153.05811	111.04653	262	412	42.01158	-0.0010153	IKHGUXGNUITLKF;LFQSCWFLJHTTHZ;IMROMDMJAWUWLK	CHEMONTID:0002230;CHEMONTID:0000286;CHEMONTID:0000132
CO	27.99491462	111.04653	83.05225	412	205	27.99428	0.0006346	WSFSSNUMVMOOMR;OKKJLVBELUTLKV	CHEMONTID:0001831;CHEMONTID:0000286
CH2N	28.018724064	111.04653	83.03829	412	195	28.00824	0.0104841	BAVYZALUXZFZLV	CHEMONTID:0000469
C2H4N	42.034374128	153.05811	111.02971	262	404	42.0284	0.0059741	ROSDSFDQCJNGOL;QUSNBJAOOMFDIB	CHEMONTID:0002228;CHEMONTID:0000469
CO	27.99491462	111.02971	83.05225	404	205	27.97746	0.0174546	WSFSSNUMVMOOMR;OKKJLVBELUTLKV	CHEMONTID:0001831;CHEMONTID:0000286
CO	27.99491462	111.02971	83.03829	404	195	27.99142	0.0034946	WSFSSNUMVMOOMR;OKKJLVBELUTLKV	CHEMONTID:0001831;CHEMONTID:0000286
C3H2O2	70.005479304	153.05811	83.05225	262	205	70.00586	-0.0003807	NIXOWILDQLNWCW	CHEMONTID:0004451
C3H2O2	70.005479304	153.05811	83.03829	262	195	70.01982	-0.0143407	NIXOWILDQLNWCW	CHEMONTID:0004451
C7H8O	108.057514876	191.11296	83.05225	252	205	108.06071	-0.0031951	RDOXTESZEPMUJZ;IWDCLRJOBJJRNH	CHEMONTID:0000138;CHEMONTID:0001275
C7H8O	108.057514876	191.11296	83.03829	252	195	108.07467	-0.0171551	RDOXTESZEPMUJZ;IWDCLRJOBJJRNH	CHEMONTID:0000138;CHEMONTID:0001275
C7H8O	108.057514876	191.10426	83.05225	246	205	108.05201	0.0055049	RDOXTESZEPMUJZ;IWDCLRJOBJJRNH	CHEMONTID:0000138;CHEMONTID:0001275
C7H8O	108.057514876	191.10426	83.03829	246	195	108.06597	-0.0084551	RDOXTESZEPMUJZ;IWDCLRJOBJJRNH	CHEMONTID:0000138;CHEMONTID:0001275
Num AdductIon (AdductType Mass LinkedMz): 0
Num IsotopicIon (IsotopeName Mass LinkedMz WeightedForm WeightNumber): 0

NAME: C12H59N6OS2
EXACTMASS: 367.419177508
ISSELECTED: False
ACCURATEMASS: 367.4181235
MASSDIFFERENCE: 0.001054
TOTALSCORE: 3.126
ISOTOPICINTENSITY[M+1]: 0.1747
ISOTOPICINTENSITY[M+2]: 0.106
ISOTOPICDIFF[M+1]: -0.0499
ISOTOPICDIFF[M+2]: 0.079
MASSDIFFSCORE: 0.978
ISOTOPICSCORE: 0.947
PRODUCTIONSCORE: 0.923
NEUTRALLOSSSCORE: 0.278
PRODUCTIONPEAKNUMBER: 12
PRODUCTIONHITSNUMBER: 6
NEUTRALLOSSPEAKNUMBER: 36
NEUTRALLOSSHITSNUMBER: 10
RESOURCENAMES: 
RESOURCERECORDS: 0
ChemOntDescriptions: Peptides;Organic sulfuric acid and derivatives;Fatty acid and derivatives;Benzenesulfonamides;Pyrimidones;Benzothiazoles;Amino acids and derivatives;N-acyl-amino acids;Indole and derivatives;Hydroxybenzenoids;Coumarin and derivatives;Amines;Sulfoxides
ChemOntIDs: Peptides;Organic sulfuric acid and derivatives;Fatty acid and derivatives;Benzenesulfonamides;Pyrimidones;Benzothiazoles;Amino acids and derivatives;N-acyl-amino acids;Indole and derivatives;Hydroxybenzenoids;Coumarin and derivatives;Amines;Sulfoxides
ChemOntScores: 1.85682471722961E-08;3.49739684381228E-06;5.24609526571897E-06;0.000101842904646663;0.000187913659876948;0.000266385059603768;0.000279538549883681;0.000279538549883681;0.000792160385417574;0.00157044622781558;0.00201320877931167;0.00259447654016241;0.00385759762943819
ChemOntInChIKeys: ROWCTNFEMKOIFQ;YNLCVAQJIKOXER;NOEWVZWKWVGZJG;OUDSBRTVNLOZBN;KNAHARQHSZJURB;KZHGPDSVHSDCMX;XUYPXLNMDZIRQH;MNNBCKASUFBXCO;OZCACMPSTYQSMM;YBHQCJILTOVLHD;HKOKDCKQIDYUFY;MKWKNSIESPFAQN;SUVMJBTUFCVSAD
PUBCHEMCIDS: 
Num ProductIon (Formula ExactMass AccurateMass Intensity Error CandidateInChIKeys CandidateOntologies): 12
C3H10N	60.08132432	60.08001	537	0.0007657	LIWAQLJGPBVORC	CHEMONTID:0002228
C5H7O	83.049689844	83.03829	195	0.0108513	FVNIMHIOIXPIQT;HGBOYTHUEUWSSQ;ACWQBUSCFPJUPN;JYVLIDXNZAXMDK;PHTQWCKDNZKARW;AQIXEPGDORPWBJ;XNLICIUVMPYHGG;YGHRJJRRZDOVPD	CHEMONTID:0001167;CHEMONTID:0002434;CHEMONTID:0002436;CHEMONTID:0001661;CHEMONTID:0000286;CHEMONTID:0000118
C5H7O	83.049689844	83.05225	205	-0.0031087	FVNIMHIOIXPIQT;HGBOYTHUEUWSSQ;ACWQBUSCFPJUPN;JYVLIDXNZAXMDK;PHTQWCKDNZKARW;AQIXEPGDORPWBJ;XNLICIUVMPYHGG;YGHRJJRRZDOVPD	CHEMONTID:0001167;CHEMONTID:0002434;CHEMONTID:0002436;CHEMONTID:0001661;CHEMONTID:0000286;CHEMONTID:0000118
C3H11S2	111.030217352	111.02971	404	-4.12E-05	NA	NA
C2H3N6	111.041919096	111.04653	412	-0.0051595	NA	NA
C11H7N	153.057849224	153.05811	262	-0.0008094	YDNBZEZHOYJIKQ	CHEMONTID:0002336
C11H15N2O	191.1184381	191.10426	246	0.0136295	ANJTVLIZGCUXLD	CHEMONTID:0002722
C11H15N2O	191.1184381	191.11296	252	0.0049295	ANJTVLIZGCUXLD	CHEMONTID:0002722
C5H17N6OS	209.118455164	209.11758	1054	0.0003266	NA	NA
C12H25N6OS2	333.15312642	333.15814	505	-0.0055622	NA	NA
C12H25N6OS2	333.15312642	333.17612	502	-0.0235422	NA	NA
	0	368.42453	17613	0.001924	NA	NA
Num NeutralLoss (Formula ExactMass PrecursorMz ProductMz PrecursorIntensity ProductIntensity LossMass Error CandidateInChIKeys CandidateOntologies): 19
H2O	18.010564684	209.11758	191.11296	1054	252	18.00462	0.0059447	XLYOFNOQVPJJNP	NonID:H2O
H2O	18.010564684	209.11758	191.10426	1054	246	18.01332	-0.0027553	XLYOFNOQVPJJNP	NonID:H2O
C4H8	56.062600256	209.11758	153.05811	1054	262	56.05947	0.0031303	NNPPMTNAJDCUHE;IJDNQMDRQITEOD;VQTUBCCKSQIDNK	CHEMONTID:0004620;CHEMONTID:0002500;CHEMONTID:0004622
C5H10N2	98.08439832	209.11758	111.04653	1054	412	98.07105	0.0133483	SMRGCMLEAAXFFD	CHEMONTID:0001045
C5H10N2	98.08439832	209.11758	111.02971	1054	404	98.08787	-0.0034717	SMRGCMLEAAXFFD	CHEMONTID:0001045
C5H9NOS	131.040484908	191.11296	60.08001	252	537	131.03295	0.0075349	AMRLMYBWZLIJPE	CHEMONTID:0003862
C5H9NOS	131.040484908	191.10426	60.08001	246	537	131.02425	0.0162349	AMRLMYBWZLIJPE	CHEMONTID:0003862
O	15.99491462	349.13568	333.15814	322	505	15.97754	0.0173746	XLYOFNOQVPJJNP	NonID:H2O
C2H2O	42.010564684	153.05811	111.04653	262	412	42.01158	-0.0010153	IKHGUXGNUITLKF;LFQSCWFLJHTTHZ;IMROMDMJAWUWLK	CHEMONTID:0002230;CHEMONTID:0000286;CHEMONTID:0000132
CO	27.99491462	111.04653	83.05225	412	205	27.99428	0.0006346	WSFSSNUMVMOOMR;OKKJLVBELUTLKV	CHEMONTID:0001831;CHEMONTID:0000286
CH2N	28.018724064	111.04653	83.03829	412	195	28.00824	0.0104841	BAVYZALUXZFZLV	CHEMONTID:0000469
C2H4N	42.034374128	153.05811	111.02971	262	404	42.0284	0.0059741	ROSDSFDQCJNGOL;QUSNBJAOOMFDIB	CHEMONTID:0002228;CHEMONTID:0000469
CO	27.99491462	111.02971	83.05225	404	205	27.97746	0.0174546	WSFSSNUMVMOOMR;OKKJLVBELUTLKV	CHEMONTID:0001831;CHEMONTID:0000286
CO	27.99491462	111.02971	83.03829	404	195	27.99142	0.0034946	WSFSSNUMVMOOMR;OKKJLVBELUTLKV	CHEMONTID:0001831;CHEMONTID:0000286
C4H6O	70.041864812	153.05811	83.03829	262	195	70.01982	0.0220448	ZTQSAGDEMFDKMZ	CHEMONTID:0002434
C7H8O	108.057514876	191.11296	83.05225	252	205	108.06071	-0.0031951	RDOXTESZEPMUJZ;IWDCLRJOBJJRNH	CHEMONTID:0000138;CHEMONTID:0001275
C7H8O	108.057514876	191.11296	83.03829	252	195	108.07467	-0.0171551	RDOXTESZEPMUJZ;IWDCLRJOBJJRNH	CHEMONTID:0000138;CHEMONTID:0001275
C7H8O	108.057514876	191.10426	83.05225	246	205	108.05201	0.0055049	RDOXTESZEPMUJZ;IWDCLRJOBJJRNH	CHEMONTID:0000138;CHEMONTID:0001275
C7H8O	108.057514876	191.10426	83.03829	246	195	108.06597	-0.0084551	RDOXTESZEPMUJZ;IWDCLRJOBJJRNH	CHEMONTID:0000138;CHEMONTID:0001275
Num AdductIon (AdductType Mass LinkedMz): 0
Num IsotopicIon (IsotopeName Mass LinkedMz WeightedForm WeightNumber): 0

NAME: C11H56F3N3O5
EXACTMASS: 367.417206552
ISSELECTED: False
ACCURATEMASS: 367.4181235
MASSDIFFERENCE: -0.000917
TOTALSCORE: 3.124
ISOTOPICINTENSITY[M+1]: 0.1383
ISOTOPICINTENSITY[M+2]: 0.0192
ISOTOPICDIFF[M+1]: -0.0863
ISOTOPICDIFF[M+2]: -0.0078
MASSDIFFSCORE: 0.983
ISOTOPICSCORE: 0.955
PRODUCTIONSCORE: 0.769
NEUTRALLOSSSCORE: 0.417
PRODUCTIONPEAKNUMBER: 10
PRODUCTIONHITSNUMBER: 8
NEUTRALLOSSPEAKNUMBER: 36
NEUTRALLOSSHITSNUMBER: 15
RESOURCENAMES: 
RESOURCERECORDS: 0
ChemOntDescriptions: Quinoline carboxylic acids;Phenylpiperidines
ChemOntIDs: Quinoline carboxylic acids;Phenylpiperidines
ChemOntScores: 7.02717084766639E-05;0.00135806304165564
ChemOntInChIKeys: ZEKZLJVOYLTDKK;AHOUBRCZNHFOSL
PUBCHEMCIDS: 
Num ProductIon (Formula ExactMass AccurateMass Intensity Error CandidateInChIKeys CandidateOntologies): 10
C3H10N	60.08132432	60.08001	537	0.0007657	LIWAQLJGPBVORC	CHEMONTID:0002228
C5H7O	83.049689844	83.03829	195	0.0108513	FVNIMHIOIXPIQT;HGBOYTHUEUWSSQ;ACWQBUSCFPJUPN;JYVLIDXNZAXMDK;PHTQWCKDNZKARW;AQIXEPGDORPWBJ;XNLICIUVMPYHGG;YGHRJJRRZDOVPD	CHEMONTID:0001167;CHEMONTID:0002434;CHEMONTID:0002436;CHEMONTID:0001661;CHEMONTID:0000286;CHEMONTID:0000118
C5H7O	83.049689844	83.05225	205	-0.0031087	FVNIMHIOIXPIQT;HGBOYTHUEUWSSQ;ACWQBUSCFPJUPN;JYVLIDXNZAXMDK;PHTQWCKDNZKARW;AQIXEPGDORPWBJ;XNLICIUVMPYHGG;YGHRJJRRZDOVPD	CHEMONTID:0001167;CHEMONTID:0002434;CHEMONTID:0002436;CHEMONTID:0001661;CHEMONTID:0000286;CHEMONTID:0000118
C6H7O2	111.044604464	111.02971	404	0.0143459	GHMLBKRAJCXXBS;VKMRVNVYNKTCBS;TVJVIYLWQZECEQ;HNBDRPTVWVGKBR;GAMDXQSXPWOUOG	CHEMONTID:0000137;CHEMONTID:0002436;CHEMONTID:0000481;CHEMONTID:0003417;CHEMONTID:0001167
C6H7O2	111.044604464	111.04653	412	-0.0024741	GHMLBKRAJCXXBS;VKMRVNVYNKTCBS;TVJVIYLWQZECEQ;HNBDRPTVWVGKBR;GAMDXQSXPWOUOG	CHEMONTID:0000137;CHEMONTID:0002436;CHEMONTID:0000481;CHEMONTID:0003417;CHEMONTID:0001167
C11H7N	153.057849224	153.05811	262	-0.0008094	YDNBZEZHOYJIKQ	CHEMONTID:0002336
C11H13NO2	191.094628656	191.10426	246	-0.0101799	NWYBPFPJJYBYSR;XNZFFRJWTVYMBF;BNTRVDDOQOJGCY;FELOSQQXIHRUSH;CEIXWJHURKEBMQ	CHEMONTID:0004111;CHEMONTID:0002955;CHEMONTID:0000195
C11H15N2O	191.1184381	191.11296	252	0.0049295	ANJTVLIZGCUXLD	CHEMONTID:0002722
C9H18FO4	209.118912276	209.11758	1054	0.0007837	NA	NA
	0	368.42453	17613	-4.7E-05	NA	NA
Num NeutralLoss (Formula ExactMass PrecursorMz ProductMz PrecursorIntensity ProductIntensity LossMass Error CandidateInChIKeys CandidateOntologies): 28
C7H8O2	124.052429496	333.17612	209.11758	502	1054	124.05854	-0.0061105	LHGVFZTZFXWLCP;ASHGTJPOSUFTGB;OIPPWFOQEKKFEE	CHEMONTID:0000190;CHEMONTID:0000137
C7H8O2	124.052429496	333.15814	209.11758	505	1054	124.04056	0.0118695	LHGVFZTZFXWLCP;ASHGTJPOSUFTGB;OIPPWFOQEKKFEE	CHEMONTID:0000190;CHEMONTID:0000137
H2O	18.010564684	209.11758	191.11296	1054	252	18.00462	0.0059447	XLYOFNOQVPJJNP	NonID:H2O
H2O	18.010564684	209.11758	191.10426	1054	246	18.01332	-0.0027553	XLYOFNOQVPJJNP	NonID:H2O
C4H8	56.062600256	209.11758	153.05811	1054	262	56.05947	0.0031303	NNPPMTNAJDCUHE;IJDNQMDRQITEOD;VQTUBCCKSQIDNK	CHEMONTID:0004620;CHEMONTID:0002500;CHEMONTID:0004622
C5H10N2	98.08439832	209.11758	111.04653	1054	412	98.07105	0.0133483	SMRGCMLEAAXFFD	CHEMONTID:0001045
C5H10N2	98.08439832	209.11758	111.02971	1054	404	98.08787	-0.0034717	SMRGCMLEAAXFFD	CHEMONTID:0001045
C5H9O5	149.044998388	209.11758	60.08001	1054	537	149.03757	0.0074284	HEBKCHPVOIAQTA;SRBFZHDQGSBBOR	CHEMONTID:0002210;CHEMONTID:0001497
C9H7O	131.049689844	191.11296	60.08001	252	537	131.03295	0.0167398	UAJRSHJHFRVGMG;KJPRLNWUNMBNBZ	CHEMONTID:0000138;CHEMONTID:0000029
O	15.99491462	349.13568	333.15814	322	505	15.97754	0.0173746	XLYOFNOQVPJJNP	NonID:H2O
C6H8NO3	142.050418116	333.15814	191.11296	505	252	142.04518	0.0052381	DHDRGOURKDLAOT	CHEMONTID:0004322
C6H8NO3	142.050418116	333.15814	191.10426	505	246	142.05388	-0.0034619	DHDRGOURKDLAOT	CHEMONTID:0004322
C10H14NO2	180.102453688	333.15814	153.05811	505	262	180.10003	0.0024237	OPJOMVMFYOUDPK	CHEMONTID:0000296
C7H10O3	142.06299418	333.17612	191.11296	502	252	142.06316	-0.0001658	JLNIGUCDBFYXDC	CHEMONTID:0000324
C7H10O3	142.06299418	333.17612	191.10426	502	246	142.07186	-0.0088658	JLNIGUCDBFYXDC	CHEMONTID:0000324
C10H14NO2	180.102453688	333.17612	153.05811	502	262	180.11801	-0.0155563	OPJOMVMFYOUDPK	CHEMONTID:0000296
C2H2O	42.010564684	153.05811	111.04653	262	412	42.01158	-0.0010153	IKHGUXGNUITLKF;LFQSCWFLJHTTHZ;IMROMDMJAWUWLK	CHEMONTID:0002230;CHEMONTID:0000286;CHEMONTID:0000132
CO	27.99491462	111.04653	83.05225	412	205	27.99428	0.0006346	WSFSSNUMVMOOMR;OKKJLVBELUTLKV	CHEMONTID:0001831;CHEMONTID:0000286
CH2N	28.018724064	111.04653	83.03829	412	195	28.00824	0.0104841	BAVYZALUXZFZLV	CHEMONTID:0000469
C2H4N	42.034374128	153.05811	111.02971	262	404	42.0284	0.0059741	ROSDSFDQCJNGOL;QUSNBJAOOMFDIB	CHEMONTID:0002228;CHEMONTID:0000469
CO	27.99491462	111.02971	83.05225	404	205	27.97746	0.0174546	WSFSSNUMVMOOMR;OKKJLVBELUTLKV	CHEMONTID:0001831;CHEMONTID:0000286
CO	27.99491462	111.02971	83.03829	404	195	27.99142	0.0034946	WSFSSNUMVMOOMR;OKKJLVBELUTLKV	CHEMONTID:0001831;CHEMONTID:0000286
C3H2O2	70.005479304	153.05811	83.05225	262	205	70.00586	-0.0003807	NIXOWILDQLNWCW	CHEMONTID:0004451
C3H2O2	70.005479304	153.05811	83.03829	262	195	70.01982	-0.0143407	NIXOWILDQLNWCW	CHEMONTID:0004451
C7H8O	108.057514876	191.11296	83.05225	252	205	108.06071	-0.0031951	RDOXTESZEPMUJZ;IWDCLRJOBJJRNH	CHEMONTID:0000138;CHEMONTID:0001275
C7H8O	108.057514876	191.11296	83.03829	252	195	108.07467	-0.0171551	RDOXTESZEPMUJZ;IWDCLRJOBJJRNH	CHEMONTID:0000138;CHEMONTID:0001275
C7H8O	108.057514876	191.10426	83.05225	246	205	108.05201	0.0055049	RDOXTESZEPMUJZ;IWDCLRJOBJJRNH	CHEMONTID:0000138;CHEMONTID:0001275
C7H8O	108.057514876	191.10426	83.03829	246	195	108.06597	-0.0084551	RDOXTESZEPMUJZ;IWDCLRJOBJJRNH	CHEMONTID:0000138;CHEMONTID:0001275
Num AdductIon (AdductType Mass LinkedMz): 0
Num IsotopicIon (IsotopeName Mass LinkedMz WeightedForm WeightNumber): 0

NAME: C10H56N8O3P
EXACTMASS: 367.421299282
ISSELECTED: False
ACCURATEMASS: 367.4181235
MASSDIFFERENCE: 0.0031757
TOTALSCORE: 3.118
ISOTOPICINTENSITY[M+1]: 0.145
ISOTOPICINTENSITY[M+2]: 0.016
ISOTOPICDIFF[M+1]: -0.0796
ISOTOPICDIFF[M+2]: -0.011
MASSDIFFSCORE: 0.817
ISOTOPICSCORE: 0.961
PRODUCTIONSCORE: 0.923
NEUTRALLOSSSCORE: 0.417
PRODUCTIONPEAKNUMBER: 12
PRODUCTIONHITSNUMBER: 6
NEUTRALLOSSPEAKNUMBER: 36
NEUTRALLOSSHITSNUMBER: 15
RESOURCENAMES: 
RESOURCERECORDS: 0
ChemOntDescriptions: Organic phosphoric acid and derivatives
ChemOntIDs: Organic phosphoric acid and derivatives
ChemOntScores: 0.00600832956299426
ChemOntInChIKeys: IDPXFPYGZRMMKZ
PUBCHEMCIDS: 
Num ProductIon (Formula ExactMass AccurateMass Intensity Error CandidateInChIKeys CandidateOntologies): 12
C3H10N	60.08132432	60.08001	537	0.0007657	LIWAQLJGPBVORC	CHEMONTID:0002228
C5H7O	83.049689844	83.03829	195	0.0108513	FVNIMHIOIXPIQT;HGBOYTHUEUWSSQ;ACWQBUSCFPJUPN;JYVLIDXNZAXMDK;PHTQWCKDNZKARW;AQIXEPGDORPWBJ;XNLICIUVMPYHGG;YGHRJJRRZDOVPD	CHEMONTID:0001167;CHEMONTID:0002434;CHEMONTID:0002436;CHEMONTID:0001661;CHEMONTID:0000286;CHEMONTID:0000118
C5H7O	83.049689844	83.05225	205	-0.0031087	FVNIMHIOIXPIQT;HGBOYTHUEUWSSQ;ACWQBUSCFPJUPN;JYVLIDXNZAXMDK;PHTQWCKDNZKARW;AQIXEPGDORPWBJ;XNLICIUVMPYHGG;YGHRJJRRZDOVPD	CHEMONTID:0001167;CHEMONTID:0002434;CHEMONTID:0002436;CHEMONTID:0001661;CHEMONTID:0000286;CHEMONTID:0000118
C6H7O2	111.044604464	111.02971	404	0.0143459	GHMLBKRAJCXXBS;VKMRVNVYNKTCBS;TVJVIYLWQZECEQ;HNBDRPTVWVGKBR;GAMDXQSXPWOUOG	CHEMONTID:0000137;CHEMONTID:0002436;CHEMONTID:0000481;CHEMONTID:0003417;CHEMONTID:0001167
C6H7O2	111.044604464	111.04653	412	-0.0024741	GHMLBKRAJCXXBS;VKMRVNVYNKTCBS;TVJVIYLWQZECEQ;HNBDRPTVWVGKBR;GAMDXQSXPWOUOG	CHEMONTID:0000137;CHEMONTID:0002436;CHEMONTID:0000481;CHEMONTID:0003417;CHEMONTID:0001167
C8H9O3	153.055169148	153.05811	262	-0.0034894	KLIDCXVFHGNTTM;WBIZZNFQJPOKDK;LZQFCQFMVUXLTE;IIVIBYBQXSHRGE;PCPXULICWBYAAW	CHEMONTID:0000190;CHEMONTID:0000324;CHEMONTID:0003891;CHEMONTID:0000137
C8H11N6	191.104519352	191.10426	246	-0.0002892	NA	NA
C6H15N4O3	191.11441534	191.11296	252	0.0009068	NA	NA
C6H18N4O2P	209.116737446	209.11758	1054	-0.0013911	NA	NA
C10H22N8O3P	333.155248194	333.15814	505	-0.0034404	NA	NA
C10H22N8O3P	333.155248194	333.17612	502	-0.0214204	NA	NA
	0	368.42453	17613	0.0040457	NA	NA
Num NeutralLoss (Formula ExactMass PrecursorMz ProductMz PrecursorIntensity ProductIntensity LossMass Error CandidateInChIKeys CandidateOntologies): 28
C7H8O2	124.052429496	333.17612	209.11758	502	1054	124.05854	-0.0061105	LHGVFZTZFXWLCP;ASHGTJPOSUFTGB;OIPPWFOQEKKFEE	CHEMONTID:0000190;CHEMONTID:0000137
C7H8O2	124.052429496	333.15814	209.11758	505	1054	124.04056	0.0118695	LHGVFZTZFXWLCP;ASHGTJPOSUFTGB;OIPPWFOQEKKFEE	CHEMONTID:0000190;CHEMONTID:0000137
H2O	18.010564684	209.11758	191.11296	1054	252	18.00462	0.0059447	XLYOFNOQVPJJNP	NonID:H2O
H2O	18.010564684	209.11758	191.10426	1054	246	18.01332	-0.0027553	XLYOFNOQVPJJNP	NonID:H2O
C4H8	56.062600256	209.11758	153.05811	1054	262	56.05947	0.0031303	NNPPMTNAJDCUHE;IJDNQMDRQITEOD;VQTUBCCKSQIDNK	CHEMONTID:0004620;CHEMONTID:0002500;CHEMONTID:0004622
C5H10N2	98.08439832	209.11758	111.04653	1054	412	98.07105	0.0133483	SMRGCMLEAAXFFD	CHEMONTID:0001045
C5H10N2	98.08439832	209.11758	111.02971	1054	404	98.08787	-0.0034717	SMRGCMLEAAXFFD	CHEMONTID:0001045
C8H7NO2	149.047678464	209.11758	60.08001	1054	537	149.03757	0.0101085	HZJROTBCTUGDMG	CHEMONTID:0000285
C9H7O	131.049689844	191.11296	60.08001	252	537	131.03295	0.0167398	UAJRSHJHFRVGMG;KJPRLNWUNMBNBZ	CHEMONTID:0000138;CHEMONTID:0000029
O	15.99491462	349.13568	333.15814	322	505	15.97754	0.0173746	XLYOFNOQVPJJNP	NonID:H2O
C6H8NO3	142.050418116	333.15814	191.11296	505	252	142.04518	0.0052381	DHDRGOURKDLAOT	CHEMONTID:0004322
C6H8NO3	142.050418116	333.15814	191.10426	505	246	142.05388	-0.0034619	DHDRGOURKDLAOT	CHEMONTID:0004322
C10H14NO2	180.102453688	333.15814	153.05811	505	262	180.10003	0.0024237	OPJOMVMFYOUDPK	CHEMONTID:0000296
C7H10O3	142.06299418	333.17612	191.11296	502	252	142.06316	-0.0001658	JLNIGUCDBFYXDC	CHEMONTID:0000324
C7H10O3	142.06299418	333.17612	191.10426	502	246	142.07186	-0.0088658	JLNIGUCDBFYXDC	CHEMONTID:0000324
C10H14NO2	180.102453688	333.17612	153.05811	502	262	180.11801	-0.0155563	OPJOMVMFYOUDPK	CHEMONTID:0000296
C2H2O	42.010564684	153.05811	111.04653	262	412	42.01158	-0.0010153	IKHGUXGNUITLKF;LFQSCWFLJHTTHZ;IMROMDMJAWUWLK	CHEMONTID:0002230;CHEMONTID:0000286;CHEMONTID:0000132
CO	27.99491462	111.04653	83.05225	412	205	27.99428	0.0006346	WSFSSNUMVMOOMR;OKKJLVBELUTLKV	CHEMONTID:0001831;CHEMONTID:0000286
CH2N	28.018724064	111.04653	83.03829	412	195	28.00824	0.0104841	BAVYZALUXZFZLV	CHEMONTID:0000469
C2H4N	42.034374128	153.05811	111.02971	262	404	42.0284	0.0059741	ROSDSFDQCJNGOL;QUSNBJAOOMFDIB	CHEMONTID:0002228;CHEMONTID:0000469
CO	27.99491462	111.02971	83.05225	404	205	27.97746	0.0174546	WSFSSNUMVMOOMR;OKKJLVBELUTLKV	CHEMONTID:0001831;CHEMONTID:0000286
CO	27.99491462	111.02971	83.03829	404	195	27.99142	0.0034946	WSFSSNUMVMOOMR;OKKJLVBELUTLKV	CHEMONTID:0001831;CHEMONTID:0000286
C3H2O2	70.005479304	153.05811	83.05225	262	205	70.00586	-0.0003807	NIXOWILDQLNWCW	CHEMONTID:0004451
C3H2O2	70.005479304	153.05811	83.03829	262	195	70.01982	-0.0143407	NIXOWILDQLNWCW	CHEMONTID:0004451
C7H8O	108.057514876	191.11296	83.05225	252	205	108.06071	-0.0031951	RDOXTESZEPMUJZ;IWDCLRJOBJJRNH	CHEMONTID:0000138;CHEMONTID:0001275
C7H8O	108.057514876	191.11296	83.03829	252	195	108.07467	-0.0171551	RDOXTESZEPMUJZ;IWDCLRJOBJJRNH	CHEMONTID:0000138;CHEMONTID:0001275
C7H8O	108.057514876	191.10426	83.05225	246	205	108.05201	0.0055049	RDOXTESZEPMUJZ;IWDCLRJOBJJRNH	CHEMONTID:0000138;CHEMONTID:0001275
C7H8O	108.057514876	191.10426	83.03829	246	195	108.06597	-0.0084551	RDOXTESZEPMUJZ;IWDCLRJOBJJRNH	CHEMONTID:0000138;CHEMONTID:0001275
Num AdductIon (AdductType Mass LinkedMz): 0
Num IsotopicIon (IsotopeName Mass LinkedMz WeightedForm WeightNumber): 0

NAME: C9H60FN6O2S2
EXACTMASS: 367.42032038
ISSELECTED: False
ACCURATEMASS: 367.4181235
MASSDIFFERENCE: 0.0021968
TOTALSCORE: 3.117
ISOTOPICINTENSITY[M+1]: 0.1427
ISOTOPICINTENSITY[M+2]: 0.1031
ISOTOPICDIFF[M+1]: -0.0819
ISOTOPICDIFF[M+2]: 0.0761
MASSDIFFSCORE: 0.908
ISOTOPICSCORE: 0.925
PRODUCTIONSCORE: 0.923
NEUTRALLOSSSCORE: 0.361
PRODUCTIONPEAKNUMBER: 12
PRODUCTIONHITSNUMBER: 6
NEUTRALLOSSPEAKNUMBER: 36
NEUTRALLOSSHITSNUMBER: 13
RESOURCENAMES: 
RESOURCERECORDS: 0
ChemOntDescriptions: Benzothiazoles
ChemOntIDs: Benzothiazoles
ChemOntScores: 0.00305764192088611
ChemOntInChIKeys: FTALBRSUTCGOEG
PUBCHEMCIDS: 
Num ProductIon (Formula ExactMass AccurateMass Intensity Error CandidateInChIKeys CandidateOntologies): 12
C3H10N	60.08132432	60.08001	537	0.0007657	LIWAQLJGPBVORC	CHEMONTID:0002228
C5H7O	83.049689844	83.03829	195	0.0108513	FVNIMHIOIXPIQT;HGBOYTHUEUWSSQ;ACWQBUSCFPJUPN;JYVLIDXNZAXMDK;PHTQWCKDNZKARW;AQIXEPGDORPWBJ;XNLICIUVMPYHGG;YGHRJJRRZDOVPD	CHEMONTID:0001167;CHEMONTID:0002434;CHEMONTID:0002436;CHEMONTID:0001661;CHEMONTID:0000286;CHEMONTID:0000118
C5H7O	83.049689844	83.05225	205	-0.0031087	FVNIMHIOIXPIQT;HGBOYTHUEUWSSQ;ACWQBUSCFPJUPN;JYVLIDXNZAXMDK;PHTQWCKDNZKARW;AQIXEPGDORPWBJ;XNLICIUVMPYHGG;YGHRJJRRZDOVPD	CHEMONTID:0001167;CHEMONTID:0002434;CHEMONTID:0002436;CHEMONTID:0001661;CHEMONTID:0000286;CHEMONTID:0000118
C6H7O2	111.044604464	111.02971	404	0.0143459	GHMLBKRAJCXXBS;VKMRVNVYNKTCBS;TVJVIYLWQZECEQ;HNBDRPTVWVGKBR;GAMDXQSXPWOUOG	CHEMONTID:0000137;CHEMONTID:0002436;CHEMONTID:0000481;CHEMONTID:0003417;CHEMONTID:0001167
C6H7O2	111.044604464	111.04653	412	-0.0024741	GHMLBKRAJCXXBS;VKMRVNVYNKTCBS;TVJVIYLWQZECEQ;HNBDRPTVWVGKBR;GAMDXQSXPWOUOG	CHEMONTID:0000137;CHEMONTID:0002436;CHEMONTID:0000481;CHEMONTID:0003417;CHEMONTID:0001167
C8H11NO2	153.078978592	153.05811	262	0.02032	VOUIHMBRJVKANW	CHEMONTID:0001879
C8H11N6	191.104519352	191.10426	246	-0.0002892	NA	NA
C6H23O2S2	191.113946976	191.11296	252	0.0004384	NA	NA
C5H17N6OS	209.118455164	209.11758	1054	0.0003266	NA	NA
C9H26FN6O2S2	333.154269292	333.15814	505	-0.0044193	NA	NA
C9H26FN6O2S2	333.154269292	333.17612	502	-0.0223993	NA	NA
	0	368.42453	17613	0.0030668	NA	NA
Num NeutralLoss (Formula ExactMass PrecursorMz ProductMz PrecursorIntensity ProductIntensity LossMass Error CandidateInChIKeys CandidateOntologies): 24
C7H8O2	124.052429496	333.17612	209.11758	502	1054	124.05854	-0.0061105	LHGVFZTZFXWLCP;ASHGTJPOSUFTGB;OIPPWFOQEKKFEE	CHEMONTID:0000190;CHEMONTID:0000137
C7H8O2	124.052429496	333.15814	209.11758	505	1054	124.04056	0.0118695	LHGVFZTZFXWLCP;ASHGTJPOSUFTGB;OIPPWFOQEKKFEE	CHEMONTID:0000190;CHEMONTID:0000137
H2O	18.010564684	209.11758	191.11296	1054	252	18.00462	0.0059447	XLYOFNOQVPJJNP	NonID:H2O
H2O	18.010564684	209.11758	191.10426	1054	246	18.01332	-0.0027553	XLYOFNOQVPJJNP	NonID:H2O
C4H8	56.062600256	209.11758	153.05811	1054	262	56.05947	0.0031303	NNPPMTNAJDCUHE;IJDNQMDRQITEOD;VQTUBCCKSQIDNK	CHEMONTID:0004620;CHEMONTID:0002500;CHEMONTID:0004622
C5H10N2	98.08439832	209.11758	111.04653	1054	412	98.07105	0.0133483	SMRGCMLEAAXFFD	CHEMONTID:0001045
C5H10N2	98.08439832	209.11758	111.02971	1054	404	98.08787	-0.0034717	SMRGCMLEAAXFFD	CHEMONTID:0001045
C8H7NO2	149.047678464	209.11758	60.08001	1054	537	149.03757	0.0101085	HZJROTBCTUGDMG	CHEMONTID:0000285
C5H9NOS	131.040484908	191.11296	60.08001	252	537	131.03295	0.0075349	AMRLMYBWZLIJPE	CHEMONTID:0003862
C5H9NOS	131.040484908	191.10426	60.08001	246	537	131.02425	0.0162349	AMRLMYBWZLIJPE	CHEMONTID:0003862
O	15.99491462	349.13568	333.15814	322	505	15.97754	0.0173746	XLYOFNOQVPJJNP	NonID:H2O
C9H12N2O2	180.089877624	333.15814	153.05811	505	262	180.10003	-0.0101524	PQFMNVGMJJMLAE	CHEMONTID:0004319
C2H2O	42.010564684	153.05811	111.04653	262	412	42.01158	-0.0010153	IKHGUXGNUITLKF;LFQSCWFLJHTTHZ;IMROMDMJAWUWLK	CHEMONTID:0002230;CHEMONTID:0000286;CHEMONTID:0000132
CO	27.99491462	111.04653	83.05225	412	205	27.99428	0.0006346	WSFSSNUMVMOOMR;OKKJLVBELUTLKV	CHEMONTID:0001831;CHEMONTID:0000286
CH2N	28.018724064	111.04653	83.03829	412	195	28.00824	0.0104841	BAVYZALUXZFZLV	CHEMONTID:0000469
C2H4N	42.034374128	153.05811	111.02971	262	404	42.0284	0.0059741	ROSDSFDQCJNGOL;QUSNBJAOOMFDIB	CHEMONTID:0002228;CHEMONTID:0000469
CO	27.99491462	111.02971	83.05225	404	205	27.97746	0.0174546	WSFSSNUMVMOOMR;OKKJLVBELUTLKV	CHEMONTID:0001831;CHEMONTID:0000286
CO	27.99491462	111.02971	83.03829	404	195	27.99142	0.0034946	WSFSSNUMVMOOMR;OKKJLVBELUTLKV	CHEMONTID:0001831;CHEMONTID:0000286
C3H2O2	70.005479304	153.05811	83.05225	262	205	70.00586	-0.0003807	NIXOWILDQLNWCW	CHEMONTID:0004451
C3H2O2	70.005479304	153.05811	83.03829	262	195	70.01982	-0.0143407	NIXOWILDQLNWCW	CHEMONTID:0004451
C7H8O	108.057514876	191.11296	83.05225	252	205	108.06071	-0.0031951	RDOXTESZEPMUJZ;IWDCLRJOBJJRNH	CHEMONTID:0000138;CHEMONTID:0001275
C7H8O	108.057514876	191.11296	83.03829	252	195	108.07467	-0.0171551	RDOXTESZEPMUJZ;IWDCLRJOBJJRNH	CHEMONTID:0000138;CHEMONTID:0001275
C7H8O	108.057514876	191.10426	83.05225	246	205	108.05201	0.0055049	RDOXTESZEPMUJZ;IWDCLRJOBJJRNH	CHEMONTID:0000138;CHEMONTID:0001275
C7H8O	108.057514876	191.10426	83.03829	246	195	108.06597	-0.0084551	RDOXTESZEPMUJZ;IWDCLRJOBJJRNH	CHEMONTID:0000138;CHEMONTID:0001275
Num AdductIon (AdductType Mass LinkedMz): 0
Num IsotopicIon (IsotopeName Mass LinkedMz WeightedForm WeightNumber): 0

NAME: C9H53N9O5
EXACTMASS: 367.416965796
ISSELECTED: False
ACCURATEMASS: 367.4181235
MASSDIFFERENCE: -0.0011578
TOTALSCORE: 3.115
ISOTOPICINTENSITY[M+1]: 0.1382
ISOTOPICINTENSITY[M+2]: 0.0192
ISOTOPICDIFF[M+1]: -0.0864
ISOTOPICDIFF[M+2]: -0.0078
MASSDIFFSCORE: 0.974
ISOTOPICSCORE: 0.955
PRODUCTIONSCORE: 0.769
NEUTRALLOSSSCORE: 0.417
PRODUCTIONPEAKNUMBER: 10
PRODUCTIONHITSNUMBER: 8
NEUTRALLOSSPEAKNUMBER: 36
NEUTRALLOSSHITSNUMBER: 15
RESOURCENAMES: 
RESOURCERECORDS: 0
ChemOntDescriptions: Morphinans;Lignols;Anisoles;Phenolic compounds;Alkaloids and derivatives;N-acyl-amino acids;Steroidal saponins;Cinnamic acid and derivatives;Phenylacetamides;Other flavonoids;Quinazolines;Carboximidic acids;Amino acids and derivatives;Saccharides;Coumarin and derivatives;Amines;Aminoalcohols;Aurone O-glycosides;Peptides;Phenylpyrazoles;Carbolines;Indole and derivatives;Benzoic acids and derivatives;Ceramides;Gallic acid and derivatives;Aralkylamines;Aminobenzoic acids;Nucleosides;N-acyl amines;Chalcones;Benzene and substituted derivatives;Chromones and derivatives;Fatty acid and derivatives;Anilines and derivatives;Purines;Hex ceramide;Steroids;Hydroxybenzenoids;Pyridinecarboxylic acids;Pyridines and derivatives;Phenylpiperidines;Phenylpiperazines;Alkylphenylketones;Quinoline carboxylic acids;Phenylmethylamines;Phenylpropanes
ChemOntIDs: Morphinans;Lignols;Anisoles;Phenolic compounds;Alkaloids and derivatives;N-acyl-amino acids;Steroidal saponins;Cinnamic acid and derivatives;Phenylacetamides;Other flavonoids;Quinazolines;Carboximidic acids;Amino acids and derivatives;Saccharides;Coumarin and derivatives;Amines;Aminoalcohols;Aurone O-glycosides;Peptides;Phenylpyrazoles;Carbolines;Indole and derivatives;Benzoic acids and derivatives;Ceramides;Gallic acid and derivatives;Aralkylamines;Aminobenzoic acids;Nucleosides;N-acyl amines;Chalcones;Benzene and substituted derivatives;Chromones and derivatives;Fatty acid and derivatives;Anilines and derivatives;Purines;Hex ceramide;Steroids;Hydroxybenzenoids;Pyridinecarboxylic acids;Pyridines and derivatives;Phenylpiperidines;Phenylpiperazines;Alkylphenylketones;Quinoline carboxylic acids;Phenylmethylamines;Phenylpropanes
ChemOntScores: 2.43272706471702E-08;1.16414609663842E-07;1.33682698500341E-06;3.2744734818477E-06;3.95399926457272E-06;5.69097407395347E-06;1.02865625222407E-05;1.30683248457549E-05;1.37397733149791E-05;1.78617053094743E-05;1.79349795458613E-05;1.81977338450015E-05;2.27330794847846E-05;2.57216251086106E-05;3.57534789868638E-05;5.41455535537288E-05;5.41455535537288E-05;5.41455535537288E-05;6.32198493215928E-05;6.32198493215928E-05;7.02717084766639E-05;7.02717084766639E-05;0.000172787979839295;0.000172787979839295;0.000172787979839295;0.000219177323624589;0.000262763290790374;0.000262763290790374;0.000453013829450674;0.000584997480013468;0.000627907640494781;0.000742072666039201;0.000742072666039201;0.000920562993547811;0.00105517839298531;0.00148498613309966;0.00148498613309966;0.00171120209368584;0.00185624337504127;0.00185624337504127;0.00190806310241093;0.00219049458704752;0.00431071746538211;0.00706933712293669;0.0088811126986027;0.0088811126986027
ChemOntInChIKeys: INYYVPJSBIVGPH;WVTKBKWTSCPRNU;IEDVJHCEMCRBQM;JWJCTZKFYGDABJ;QUCQEUCGKKTEBI;PHSRRHGYXQCRPU;HYDDDNUKNMMWBD;VABYUUZNAVQNPG;MXJWRABVEGLYDG;SRKMAHYDQNVWHY;KWNQIIMVPSMYEM;FONIWJIDLJEJTL;DDRJAANPRJIHGJ;DWAICOVNOFPYLS;GZEYLLPOQRZUDF;BLFRQYKZFKYQLO;BKMMTJMQCTUHRP;CVGWRXFABVNKOQ;ILJOYLTXYCZXTB;VEQOALNAAJBPNY;BHNLFXNCZURVOM;NFGIENSPALNOON;FFCCBBNQPIMUJI;CSRGRGSMEUKQSD;LORDFXWUHHSAQU;ZXRVKCBLGJOCEE;MKASXAGBWHIGCF;NMUSYJAQQFHJEW;SNPLKNRPJHDVJA;JWHAUXFOSRPERK;MUBZACKCHQIRSY;HTTVYKXJCQENKW;YDCXQLUDGIVYHN;ROBVIMPUHSLWNV;BXJHWYVXLGLDMZ;HHJTWTPUPVQKNA;QAGPPGDCPAPQLW;YRCWQPVGYLYSOX;MUUDQLHCIAOWPR;NYMGNSNKLVNMIA;XADCESSVHJOZHK;VNZLQLYBRIOLFZ;GOEMGAFJFRBGGG;CABMTIJINOIHOD;IDPURXSQCKYKIJ;BMUKKTUHUDJSNZ
PUBCHEMCIDS: 
Num ProductIon (Formula ExactMass AccurateMass Intensity Error CandidateInChIKeys CandidateOntologies): 10
C3H10N	60.08132432	60.08001	537	0.0007657	LIWAQLJGPBVORC	CHEMONTID:0002228
C5H7O	83.049689844	83.03829	195	0.0108513	FVNIMHIOIXPIQT;HGBOYTHUEUWSSQ;ACWQBUSCFPJUPN;JYVLIDXNZAXMDK;PHTQWCKDNZKARW;AQIXEPGDORPWBJ;XNLICIUVMPYHGG;YGHRJJRRZDOVPD	CHEMONTID:0001167;CHEMONTID:0002434;CHEMONTID:0002436;CHEMONTID:0001661;CHEMONTID:0000286;CHEMONTID:0000118
C5H7O	83.049689844	83.05225	205	-0.0031087	FVNIMHIOIXPIQT;HGBOYTHUEUWSSQ;ACWQBUSCFPJUPN;JYVLIDXNZAXMDK;PHTQWCKDNZKARW;AQIXEPGDORPWBJ;XNLICIUVMPYHGG;YGHRJJRRZDOVPD	CHEMONTID:0001167;CHEMONTID:0002434;CHEMONTID:0002436;CHEMONTID:0001661;CHEMONTID:0000286;CHEMONTID:0000118
C6H7O2	111.044604464	111.02971	404	0.0143459	GHMLBKRAJCXXBS;VKMRVNVYNKTCBS;TVJVIYLWQZECEQ;HNBDRPTVWVGKBR;GAMDXQSXPWOUOG	CHEMONTID:0000137;CHEMONTID:0002436;CHEMONTID:0000481;CHEMONTID:0003417;CHEMONTID:0001167
C6H7O2	111.044604464	111.04653	412	-0.0024741	GHMLBKRAJCXXBS;VKMRVNVYNKTCBS;TVJVIYLWQZECEQ;HNBDRPTVWVGKBR;GAMDXQSXPWOUOG	CHEMONTID:0000137;CHEMONTID:0002436;CHEMONTID:0000481;CHEMONTID:0003417;CHEMONTID:0001167
C8H9O3	153.055169148	153.05811	262	-0.0034894	KLIDCXVFHGNTTM;WBIZZNFQJPOKDK;LZQFCQFMVUXLTE;IIVIBYBQXSHRGE;PCPXULICWBYAAW	CHEMONTID:0000190;CHEMONTID:0000324;CHEMONTID:0003891;CHEMONTID:0000137
C8H15O5	191.09194858	191.10426	246	-0.01286	MKDUXFDVPZJGSI	CHEMONTID:0001238
C8H15O5	191.09194858	191.11296	252	-0.02156	MKDUXFDVPZJGSI	CHEMONTID:0001238
C8H13N6O	209.115084036	209.11758	1054	-0.0030445	NA	NA
	0	368.42453	17613	-0.0002878	NA	NA
Num NeutralLoss (Formula ExactMass PrecursorMz ProductMz PrecursorIntensity ProductIntensity LossMass Error CandidateInChIKeys CandidateOntologies): 27
C7H8O2	124.052429496	333.17612	209.11758	502	1054	124.05854	-0.0061105	LHGVFZTZFXWLCP;ASHGTJPOSUFTGB;OIPPWFOQEKKFEE	CHEMONTID:0000190;CHEMONTID:0000137
C7H8O2	124.052429496	333.15814	209.11758	505	1054	124.04056	0.0118695	LHGVFZTZFXWLCP;ASHGTJPOSUFTGB;OIPPWFOQEKKFEE	CHEMONTID:0000190;CHEMONTID:0000137
H2O	18.010564684	209.11758	191.11296	1054	252	18.00462	0.0059447	XLYOFNOQVPJJNP	NonID:H2O
H2O	18.010564684	209.11758	191.10426	1054	246	18.01332	-0.0027553	XLYOFNOQVPJJNP	NonID:H2O
C4H8	56.062600256	209.11758	153.05811	1054	262	56.05947	0.0031303	NNPPMTNAJDCUHE;IJDNQMDRQITEOD;VQTUBCCKSQIDNK	CHEMONTID:0004620;CHEMONTID:0002500;CHEMONTID:0004622
C5H10N2	98.08439832	209.11758	111.04653	1054	412	98.07105	0.0133483	SMRGCMLEAAXFFD	CHEMONTID:0001045
C5H10N2	98.08439832	209.11758	111.02971	1054	404	98.08787	-0.0034717	SMRGCMLEAAXFFD	CHEMONTID:0001045
C5H9O5	149.044998388	209.11758	60.08001	1054	537	149.03757	0.0074284	HEBKCHPVOIAQTA;SRBFZHDQGSBBOR	CHEMONTID:0002210;CHEMONTID:0001497
C9H7O	131.049689844	191.11296	60.08001	252	537	131.03295	0.0167398	UAJRSHJHFRVGMG;KJPRLNWUNMBNBZ	CHEMONTID:0000138;CHEMONTID:0000029
O	15.99491462	349.13568	333.15814	322	505	15.97754	0.0173746	XLYOFNOQVPJJNP	NonID:H2O
C6H8NO3	142.050418116	333.15814	191.11296	505	252	142.04518	0.0052381	DHDRGOURKDLAOT	CHEMONTID:0004322
C6H8NO3	142.050418116	333.15814	191.10426	505	246	142.05388	-0.0034619	DHDRGOURKDLAOT	CHEMONTID:0004322
C9H12N2O2	180.089877624	333.15814	153.05811	505	262	180.10003	-0.0101524	PQFMNVGMJJMLAE	CHEMONTID:0004319
C7H10O3	142.06299418	333.17612	191.11296	502	252	142.06316	-0.0001658	JLNIGUCDBFYXDC	CHEMONTID:0000324
C7H10O3	142.06299418	333.17612	191.10426	502	246	142.07186	-0.0088658	JLNIGUCDBFYXDC	CHEMONTID:0000324
C2H2O	42.010564684	153.05811	111.04653	262	412	42.01158	-0.0010153	IKHGUXGNUITLKF;LFQSCWFLJHTTHZ;IMROMDMJAWUWLK	CHEMONTID:0002230;CHEMONTID:0000286;CHEMONTID:0000132
CO	27.99491462	111.04653	83.05225	412	205	27.99428	0.0006346	WSFSSNUMVMOOMR;OKKJLVBELUTLKV	CHEMONTID:0001831;CHEMONTID:0000286
CH2N	28.018724064	111.04653	83.03829	412	195	28.00824	0.0104841	BAVYZALUXZFZLV	CHEMONTID:0000469
C2H4N	42.034374128	153.05811	111.02971	262	404	42.0284	0.0059741	ROSDSFDQCJNGOL;QUSNBJAOOMFDIB	CHEMONTID:0002228;CHEMONTID:0000469
CO	27.99491462	111.02971	83.05225	404	205	27.97746	0.0174546	WSFSSNUMVMOOMR;OKKJLVBELUTLKV	CHEMONTID:0001831;CHEMONTID:0000286
CO	27.99491462	111.02971	83.03829	404	195	27.99142	0.0034946	WSFSSNUMVMOOMR;OKKJLVBELUTLKV	CHEMONTID:0001831;CHEMONTID:0000286
C3H2O2	70.005479304	153.05811	83.05225	262	205	70.00586	-0.0003807	NIXOWILDQLNWCW	CHEMONTID:0004451
C3H2O2	70.005479304	153.05811	83.03829	262	195	70.01982	-0.0143407	NIXOWILDQLNWCW	CHEMONTID:0004451
C7H8O	108.057514876	191.11296	83.05225	252	205	108.06071	-0.0031951	RDOXTESZEPMUJZ;IWDCLRJOBJJRNH	CHEMONTID:0000138;CHEMONTID:0001275
C7H8O	108.057514876	191.11296	83.03829	252	195	108.07467	-0.0171551	RDOXTESZEPMUJZ;IWDCLRJOBJJRNH	CHEMONTID:0000138;CHEMONTID:0001275
C7H8O	108.057514876	191.10426	83.05225	246	205	108.05201	0.0055049	RDOXTESZEPMUJZ;IWDCLRJOBJJRNH	CHEMONTID:0000138;CHEMONTID:0001275
C7H8O	108.057514876	191.10426	83.03829	246	195	108.06597	-0.0084551	RDOXTESZEPMUJZ;IWDCLRJOBJJRNH	CHEMONTID:0000138;CHEMONTID:0001275
Num AdductIon (AdductType Mass LinkedMz): 0
Num IsotopicIon (IsotopeName Mass LinkedMz WeightedForm WeightNumber): 0

NAME: C14H55F2N3O4
EXACTMASS: 367.41606368
ISSELECTED: False
ACCURATEMASS: 367.4181235
MASSDIFFERENCE: -0.0020599
TOTALSCORE: 3.114
ISOTOPICINTENSITY[M+1]: 0.1702
ISOTOPICINTENSITY[M+2]: 0.0219
ISOTOPICDIFF[M+1]: -0.0544
ISOTOPICDIFF[M+2]: -0.0051
MASSDIFFSCORE: 0.919
ISOTOPICSCORE: 0.982
PRODUCTIONSCORE: 0.769
NEUTRALLOSSSCORE: 0.444
PRODUCTIONPEAKNUMBER: 10
PRODUCTIONHITSNUMBER: 9
NEUTRALLOSSPEAKNUMBER: 36
NEUTRALLOSSHITSNUMBER: 16
RESOURCENAMES: 
RESOURCERECORDS: 0
ChemOntDescriptions: Quinoline carboxylic acids;Phenylpiperidines
ChemOntIDs: Quinoline carboxylic acids;Phenylpiperidines
ChemOntScores: 8.92871598323787E-05;0.00171120209368584
ChemOntInChIKeys: ZEKZLJVOYLTDKK;AHOUBRCZNHFOSL
PUBCHEMCIDS: 
Num ProductIon (Formula ExactMass AccurateMass Intensity Error CandidateInChIKeys CandidateOntologies): 10
C3H10N	60.08132432	60.08001	537	0.0007657	LIWAQLJGPBVORC	CHEMONTID:0002228
C5H7O	83.049689844	83.03829	195	0.0108513	FVNIMHIOIXPIQT;HGBOYTHUEUWSSQ;ACWQBUSCFPJUPN;JYVLIDXNZAXMDK;PHTQWCKDNZKARW;AQIXEPGDORPWBJ;XNLICIUVMPYHGG;YGHRJJRRZDOVPD	CHEMONTID:0001167;CHEMONTID:0002434;CHEMONTID:0002436;CHEMONTID:0001661;CHEMONTID:0000286;CHEMONTID:0000118
C5H7O	83.049689844	83.05225	205	-0.0031087	FVNIMHIOIXPIQT;HGBOYTHUEUWSSQ;ACWQBUSCFPJUPN;JYVLIDXNZAXMDK;PHTQWCKDNZKARW;AQIXEPGDORPWBJ;XNLICIUVMPYHGG;YGHRJJRRZDOVPD	CHEMONTID:0001167;CHEMONTID:0002434;CHEMONTID:0002436;CHEMONTID:0001661;CHEMONTID:0000286;CHEMONTID:0000118
C6H7O2	111.044604464	111.02971	404	0.0143459	GHMLBKRAJCXXBS;VKMRVNVYNKTCBS;TVJVIYLWQZECEQ;HNBDRPTVWVGKBR;GAMDXQSXPWOUOG	CHEMONTID:0000137;CHEMONTID:0002436;CHEMONTID:0000481;CHEMONTID:0003417;CHEMONTID:0001167
C6H7O2	111.044604464	111.04653	412	-0.0024741	GHMLBKRAJCXXBS;VKMRVNVYNKTCBS;TVJVIYLWQZECEQ;HNBDRPTVWVGKBR;GAMDXQSXPWOUOG	CHEMONTID:0000137;CHEMONTID:0002436;CHEMONTID:0000481;CHEMONTID:0003417;CHEMONTID:0001167
C11H7N	153.057849224	153.05811	262	-0.0008094	YDNBZEZHOYJIKQ	CHEMONTID:0002336
C11H13NO2	191.094628656	191.10426	246	-0.0101799	NWYBPFPJJYBYSR;XNZFFRJWTVYMBF;BNTRVDDOQOJGCY;FELOSQQXIHRUSH;CEIXWJHURKEBMQ	CHEMONTID:0004111;CHEMONTID:0002955;CHEMONTID:0000195
C11H15N2O	191.1184381	191.11296	252	0.0049295	ANJTVLIZGCUXLD	CHEMONTID:0002722
C14H13N2	209.107873416	209.11758	1054	-0.0102552	BBOAWHADGQBLBD;PUPXFZBRONUIFP	CHEMONTID:0001140;CHEMONTID:0002497
	0	368.42453	17613	-0.0011899	NA	NA
Num NeutralLoss (Formula ExactMass PrecursorMz ProductMz PrecursorIntensity ProductIntensity LossMass Error CandidateInChIKeys CandidateOntologies): 29
C7H8O2	124.052429496	333.17612	209.11758	502	1054	124.05854	-0.0061105	LHGVFZTZFXWLCP;ASHGTJPOSUFTGB;OIPPWFOQEKKFEE	CHEMONTID:0000190;CHEMONTID:0000137
C7H8O2	124.052429496	333.15814	209.11758	505	1054	124.04056	0.0118695	LHGVFZTZFXWLCP;ASHGTJPOSUFTGB;OIPPWFOQEKKFEE	CHEMONTID:0000190;CHEMONTID:0000137
H2O	18.010564684	209.11758	191.11296	1054	252	18.00462	0.0059447	XLYOFNOQVPJJNP	NonID:H2O
H2O	18.010564684	209.11758	191.10426	1054	246	18.01332	-0.0027553	XLYOFNOQVPJJNP	NonID:H2O
C4H8	56.062600256	209.11758	153.05811	1054	262	56.05947	0.0031303	NNPPMTNAJDCUHE;IJDNQMDRQITEOD;VQTUBCCKSQIDNK	CHEMONTID:0004620;CHEMONTID:0002500;CHEMONTID:0004622
C5H10N2	98.08439832	209.11758	111.04653	1054	412	98.07105	0.0133483	SMRGCMLEAAXFFD	CHEMONTID:0001045
C5H10N2	98.08439832	209.11758	111.02971	1054	404	98.08787	-0.0034717	SMRGCMLEAAXFFD	CHEMONTID:0001045
C8H7NO2	149.047678464	209.11758	60.08001	1054	537	149.03757	0.0101085	HZJROTBCTUGDMG	CHEMONTID:0000285
C9H7O	131.049689844	191.11296	60.08001	252	537	131.03295	0.0167398	UAJRSHJHFRVGMG;KJPRLNWUNMBNBZ	CHEMONTID:0000138;CHEMONTID:0000029
O	15.99491462	349.13568	333.15814	322	505	15.97754	0.0173746	XLYOFNOQVPJJNP	NonID:H2O
C6H8NO3	142.050418116	333.15814	191.11296	505	252	142.04518	0.0052381	DHDRGOURKDLAOT	CHEMONTID:0004322
C6H8NO3	142.050418116	333.15814	191.10426	505	246	142.05388	-0.0034619	DHDRGOURKDLAOT	CHEMONTID:0004322
C10H14NO2	180.102453688	333.15814	153.05811	505	262	180.10003	0.0024237	OPJOMVMFYOUDPK	CHEMONTID:0000296
C7H10O3	142.06299418	333.17612	191.11296	502	252	142.06316	-0.0001658	JLNIGUCDBFYXDC	CHEMONTID:0000324
C7H10O3	142.06299418	333.17612	191.10426	502	246	142.07186	-0.0088658	JLNIGUCDBFYXDC	CHEMONTID:0000324
C10H14NO2	180.102453688	333.17612	153.05811	502	262	180.11801	-0.0155563	OPJOMVMFYOUDPK	CHEMONTID:0000296
C2H2O	42.010564684	153.05811	111.04653	262	412	42.01158	-0.0010153	IKHGUXGNUITLKF;LFQSCWFLJHTTHZ;IMROMDMJAWUWLK	CHEMONTID:0002230;CHEMONTID:0000286;CHEMONTID:0000132
CO	27.99491462	111.04653	83.05225	412	205	27.99428	0.0006346	WSFSSNUMVMOOMR;OKKJLVBELUTLKV	CHEMONTID:0001831;CHEMONTID:0000286
CH2N	28.018724064	111.04653	83.03829	412	195	28.00824	0.0104841	BAVYZALUXZFZLV	CHEMONTID:0000469
C2H4N	42.034374128	153.05811	111.02971	262	404	42.0284	0.0059741	ROSDSFDQCJNGOL;QUSNBJAOOMFDIB	CHEMONTID:0002228;CHEMONTID:0000469
CO	27.99491462	111.02971	83.05225	404	205	27.97746	0.0174546	WSFSSNUMVMOOMR;OKKJLVBELUTLKV	CHEMONTID:0001831;CHEMONTID:0000286
CO	27.99491462	111.02971	83.03829	404	195	27.99142	0.0034946	WSFSSNUMVMOOMR;OKKJLVBELUTLKV	CHEMONTID:0001831;CHEMONTID:0000286
C13H12N2	196.100048384	349.13568	153.05811	322	262	196.07757	0.0224784	VENAANZHUCMOGD	CHEMONTID:0001140
C3H2O2	70.005479304	153.05811	83.05225	262	205	70.00586	-0.0003807	NIXOWILDQLNWCW	CHEMONTID:0004451
C3H2O2	70.005479304	153.05811	83.03829	262	195	70.01982	-0.0143407	NIXOWILDQLNWCW	CHEMONTID:0004451
C7H8O	108.057514876	191.11296	83.05225	252	205	108.06071	-0.0031951	RDOXTESZEPMUJZ;IWDCLRJOBJJRNH	CHEMONTID:0000138;CHEMONTID:0001275
C7H8O	108.057514876	191.11296	83.03829	252	195	108.07467	-0.0171551	RDOXTESZEPMUJZ;IWDCLRJOBJJRNH	CHEMONTID:0000138;CHEMONTID:0001275
C7H8O	108.057514876	191.10426	83.05225	246	205	108.05201	0.0055049	RDOXTESZEPMUJZ;IWDCLRJOBJJRNH	CHEMONTID:0000138;CHEMONTID:0001275
C7H8O	108.057514876	191.10426	83.03829	246	195	108.06597	-0.0084551	RDOXTESZEPMUJZ;IWDCLRJOBJJRNH	CHEMONTID:0000138;CHEMONTID:0001275
Num AdductIon (AdductType Mass LinkedMz): 0
Num IsotopicIon (IsotopeName Mass LinkedMz WeightedForm WeightNumber): 0

NAME: C12H60F2NO5P
EXACTMASS: 367.41771709
ISSELECTED: False
ACCURATEMASS: 367.4181235
MASSDIFFERENCE: -0.0004065
TOTALSCORE: 3.114
ISOTOPICINTENSITY[M+1]: 0.1422
ISOTOPICINTENSITY[M+2]: 0.0197
ISOTOPICDIFF[M+1]: -0.0824
ISOTOPICDIFF[M+2]: -0.0073
MASSDIFFSCORE: 0.997
ISOTOPICSCORE: 0.959
PRODUCTIONSCORE: 0.769
NEUTRALLOSSSCORE: 0.389
PRODUCTIONPEAKNUMBER: 10
PRODUCTIONHITSNUMBER: 8
NEUTRALLOSSPEAKNUMBER: 36
NEUTRALLOSSHITSNUMBER: 14
RESOURCENAMES: 
RESOURCERECORDS: 0
ChemOntDescriptions: 
ChemOntIDs: 
ChemOntScores: 
ChemOntInChIKeys: 
PUBCHEMCIDS: 
Num ProductIon (Formula ExactMass AccurateMass Intensity Error CandidateInChIKeys CandidateOntologies): 10
C3H10N	60.08132432	60.08001	537	0.0007657	LIWAQLJGPBVORC	CHEMONTID:0002228
C5H7O	83.049689844	83.03829	195	0.0108513	FVNIMHIOIXPIQT;HGBOYTHUEUWSSQ;ACWQBUSCFPJUPN;JYVLIDXNZAXMDK;PHTQWCKDNZKARW;AQIXEPGDORPWBJ;XNLICIUVMPYHGG;YGHRJJRRZDOVPD	CHEMONTID:0001167;CHEMONTID:0002434;CHEMONTID:0002436;CHEMONTID:0001661;CHEMONTID:0000286;CHEMONTID:0000118
C5H7O	83.049689844	83.05225	205	-0.0031087	FVNIMHIOIXPIQT;HGBOYTHUEUWSSQ;ACWQBUSCFPJUPN;JYVLIDXNZAXMDK;PHTQWCKDNZKARW;AQIXEPGDORPWBJ;XNLICIUVMPYHGG;YGHRJJRRZDOVPD	CHEMONTID:0001167;CHEMONTID:0002434;CHEMONTID:0002436;CHEMONTID:0001661;CHEMONTID:0000286;CHEMONTID:0000118
C6H7O2	111.044604464	111.02971	404	0.0143459	GHMLBKRAJCXXBS;VKMRVNVYNKTCBS;TVJVIYLWQZECEQ;HNBDRPTVWVGKBR;GAMDXQSXPWOUOG	CHEMONTID:0000137;CHEMONTID:0002436;CHEMONTID:0000481;CHEMONTID:0003417;CHEMONTID:0001167
C6H7O2	111.044604464	111.04653	412	-0.0024741	GHMLBKRAJCXXBS;VKMRVNVYNKTCBS;TVJVIYLWQZECEQ;HNBDRPTVWVGKBR;GAMDXQSXPWOUOG	CHEMONTID:0000137;CHEMONTID:0002436;CHEMONTID:0000481;CHEMONTID:0003417;CHEMONTID:0001167
C11H7N	153.057849224	153.05811	262	-0.0008094	YDNBZEZHOYJIKQ	CHEMONTID:0002336
C11H13NO2	191.094628656	191.10426	246	-0.0101799	NWYBPFPJJYBYSR;XNZFFRJWTVYMBF;BNTRVDDOQOJGCY;FELOSQQXIHRUSH;CEIXWJHURKEBMQ	CHEMONTID:0004111;CHEMONTID:0002955;CHEMONTID:0000195
C11H13NO2	191.094628656	191.11296	252	-0.0188799	NWYBPFPJJYBYSR;XNZFFRJWTVYMBF;BNTRVDDOQOJGCY;FELOSQQXIHRUSH;CEIXWJHURKEBMQ	CHEMONTID:0004111;CHEMONTID:0002955;CHEMONTID:0000195
C12H17O3	209.117769404	209.11758	1054	-0.0003592	NA	NA
	0	368.42453	17613	0.0004635	NA	NA
Num NeutralLoss (Formula ExactMass PrecursorMz ProductMz PrecursorIntensity ProductIntensity LossMass Error CandidateInChIKeys CandidateOntologies): 26
C7H8O2	124.052429496	333.17612	209.11758	502	1054	124.05854	-0.0061105	LHGVFZTZFXWLCP;ASHGTJPOSUFTGB;OIPPWFOQEKKFEE	CHEMONTID:0000190;CHEMONTID:0000137
C7H8O2	124.052429496	333.15814	209.11758	505	1054	124.04056	0.0118695	LHGVFZTZFXWLCP;ASHGTJPOSUFTGB;OIPPWFOQEKKFEE	CHEMONTID:0000190;CHEMONTID:0000137
H2O	18.010564684	209.11758	191.11296	1054	252	18.00462	0.0059447	XLYOFNOQVPJJNP	NonID:H2O
H2O	18.010564684	209.11758	191.10426	1054	246	18.01332	-0.0027553	XLYOFNOQVPJJNP	NonID:H2O
C4H8	56.062600256	209.11758	153.05811	1054	262	56.05947	0.0031303	NNPPMTNAJDCUHE;IJDNQMDRQITEOD;VQTUBCCKSQIDNK	CHEMONTID:0004620;CHEMONTID:0002500;CHEMONTID:0004622
C5H9O5	149.044998388	209.11758	60.08001	1054	537	149.03757	0.0074284	HEBKCHPVOIAQTA;SRBFZHDQGSBBOR	CHEMONTID:0002210;CHEMONTID:0001497
C9H7O	131.049689844	191.11296	60.08001	252	537	131.03295	0.0167398	UAJRSHJHFRVGMG;KJPRLNWUNMBNBZ	CHEMONTID:0000138;CHEMONTID:0000029
O	15.99491462	349.13568	333.15814	322	505	15.97754	0.0173746	XLYOFNOQVPJJNP	NonID:H2O
C6H8NO3	142.050418116	333.15814	191.11296	505	252	142.04518	0.0052381	DHDRGOURKDLAOT	CHEMONTID:0004322
C6H8NO3	142.050418116	333.15814	191.10426	505	246	142.05388	-0.0034619	DHDRGOURKDLAOT	CHEMONTID:0004322
C10H14NO2	180.102453688	333.15814	153.05811	505	262	180.10003	0.0024237	OPJOMVMFYOUDPK	CHEMONTID:0000296
C7H10O3	142.06299418	333.17612	191.11296	502	252	142.06316	-0.0001658	JLNIGUCDBFYXDC	CHEMONTID:0000324
C7H10O3	142.06299418	333.17612	191.10426	502	246	142.07186	-0.0088658	JLNIGUCDBFYXDC	CHEMONTID:0000324
C10H14NO2	180.102453688	333.17612	153.05811	502	262	180.11801	-0.0155563	OPJOMVMFYOUDPK	CHEMONTID:0000296
C2H2O	42.010564684	153.05811	111.04653	262	412	42.01158	-0.0010153	IKHGUXGNUITLKF;LFQSCWFLJHTTHZ;IMROMDMJAWUWLK	CHEMONTID:0002230;CHEMONTID:0000286;CHEMONTID:0000132
CO	27.99491462	111.04653	83.05225	412	205	27.99428	0.0006346	WSFSSNUMVMOOMR;OKKJLVBELUTLKV	CHEMONTID:0001831;CHEMONTID:0000286
CH2N	28.018724064	111.04653	83.03829	412	195	28.00824	0.0104841	BAVYZALUXZFZLV	CHEMONTID:0000469
C2H4N	42.034374128	153.05811	111.02971	262	404	42.0284	0.0059741	ROSDSFDQCJNGOL;QUSNBJAOOMFDIB	CHEMONTID:0002228;CHEMONTID:0000469
CO	27.99491462	111.02971	83.05225	404	205	27.97746	0.0174546	WSFSSNUMVMOOMR;OKKJLVBELUTLKV	CHEMONTID:0001831;CHEMONTID:0000286
CO	27.99491462	111.02971	83.03829	404	195	27.99142	0.0034946	WSFSSNUMVMOOMR;OKKJLVBELUTLKV	CHEMONTID:0001831;CHEMONTID:0000286
C3H2O2	70.005479304	153.05811	83.05225	262	205	70.00586	-0.0003807	NIXOWILDQLNWCW	CHEMONTID:0004451
C3H2O2	70.005479304	153.05811	83.03829	262	195	70.01982	-0.0143407	NIXOWILDQLNWCW	CHEMONTID:0004451
C7H8O	108.057514876	191.11296	83.05225	252	205	108.06071	-0.0031951	RDOXTESZEPMUJZ;IWDCLRJOBJJRNH	CHEMONTID:0000138;CHEMONTID:0001275
C7H8O	108.057514876	191.11296	83.03829	252	195	108.07467	-0.0171551	RDOXTESZEPMUJZ;IWDCLRJOBJJRNH	CHEMONTID:0000138;CHEMONTID:0001275
C7H8O	108.057514876	191.10426	83.05225	246	205	108.05201	0.0055049	RDOXTESZEPMUJZ;IWDCLRJOBJJRNH	CHEMONTID:0000138;CHEMONTID:0001275
C7H8O	108.057514876	191.10426	83.03829	246	195	108.06597	-0.0084551	RDOXTESZEPMUJZ;IWDCLRJOBJJRNH	CHEMONTID:0000138;CHEMONTID:0001275
Num AdductIon (AdductType Mass LinkedMz): 0
Num IsotopicIon (IsotopeName Mass LinkedMz WeightedForm WeightNumber): 0

NAME: C13H57FN4O3P
EXACTMASS: 367.415231534
ISSELECTED: False
ACCURATEMASS: 367.4181235
MASSDIFFERENCE: -0.002892
TOTALSCORE: 3.112
ISOTOPICINTENSITY[M+1]: 0.1629
ISOTOPICINTENSITY[M+2]: 0.0186
ISOTOPICDIFF[M+1]: -0.0617
ISOTOPICDIFF[M+2]: -0.0084
MASSDIFFSCORE: 0.846
ISOTOPICSCORE: 0.976
PRODUCTIONSCORE: 0.846
NEUTRALLOSSSCORE: 0.444
PRODUCTIONPEAKNUMBER: 11
PRODUCTIONHITSNUMBER: 8
NEUTRALLOSSPEAKNUMBER: 36
NEUTRALLOSSHITSNUMBER: 16
RESOURCENAMES: 
RESOURCERECORDS: 0
ChemOntDescriptions: 
ChemOntIDs: 
ChemOntScores: 
ChemOntInChIKeys: 
PUBCHEMCIDS: 
Num ProductIon (Formula ExactMass AccurateMass Intensity Error CandidateInChIKeys CandidateOntologies): 11
C3H10N	60.08132432	60.08001	537	0.0007657	LIWAQLJGPBVORC	CHEMONTID:0002228
C5H7O	83.049689844	83.03829	195	0.0108513	FVNIMHIOIXPIQT;HGBOYTHUEUWSSQ;ACWQBUSCFPJUPN;JYVLIDXNZAXMDK;PHTQWCKDNZKARW;AQIXEPGDORPWBJ;XNLICIUVMPYHGG;YGHRJJRRZDOVPD	CHEMONTID:0001167;CHEMONTID:0002434;CHEMONTID:0002436;CHEMONTID:0001661;CHEMONTID:0000286;CHEMONTID:0000118
C5H7O	83.049689844	83.05225	205	-0.0031087	FVNIMHIOIXPIQT;HGBOYTHUEUWSSQ;ACWQBUSCFPJUPN;JYVLIDXNZAXMDK;PHTQWCKDNZKARW;AQIXEPGDORPWBJ;XNLICIUVMPYHGG;YGHRJJRRZDOVPD	CHEMONTID:0001167;CHEMONTID:0002434;CHEMONTID:0002436;CHEMONTID:0001661;CHEMONTID:0000286;CHEMONTID:0000118
C6H7O2	111.044604464	111.02971	404	0.0143459	GHMLBKRAJCXXBS;VKMRVNVYNKTCBS;TVJVIYLWQZECEQ;HNBDRPTVWVGKBR;GAMDXQSXPWOUOG	CHEMONTID:0000137;CHEMONTID:0002436;CHEMONTID:0000481;CHEMONTID:0003417;CHEMONTID:0001167
C6H7O2	111.044604464	111.04653	412	-0.0024741	GHMLBKRAJCXXBS;VKMRVNVYNKTCBS;TVJVIYLWQZECEQ;HNBDRPTVWVGKBR;GAMDXQSXPWOUOG	CHEMONTID:0000137;CHEMONTID:0002436;CHEMONTID:0000481;CHEMONTID:0003417;CHEMONTID:0001167
C11H7N	153.057849224	153.05811	262	-0.0008094	YDNBZEZHOYJIKQ	CHEMONTID:0002336
C11H13NO2	191.094628656	191.10426	246	-0.0101799	NWYBPFPJJYBYSR;XNZFFRJWTVYMBF;BNTRVDDOQOJGCY;FELOSQQXIHRUSH;CEIXWJHURKEBMQ	CHEMONTID:0004111;CHEMONTID:0002955;CHEMONTID:0000195
C11H15N2O	191.1184381	191.11296	252	0.0049295	ANJTVLIZGCUXLD	CHEMONTID:0002722
C12H17O3	209.117769404	209.11758	1054	-0.0003592	NA	NA
C13H23FN4O3P	333.149180446	333.15814	505	-0.0095081	NA	NA
	0	368.42453	17613	-0.002022	NA	NA
Num NeutralLoss (Formula ExactMass PrecursorMz ProductMz PrecursorIntensity ProductIntensity LossMass Error CandidateInChIKeys CandidateOntologies): 29
C7H8O2	124.052429496	333.17612	209.11758	502	1054	124.05854	-0.0061105	LHGVFZTZFXWLCP;ASHGTJPOSUFTGB;OIPPWFOQEKKFEE	CHEMONTID:0000190;CHEMONTID:0000137
C7H8O2	124.052429496	333.15814	209.11758	505	1054	124.04056	0.0118695	LHGVFZTZFXWLCP;ASHGTJPOSUFTGB;OIPPWFOQEKKFEE	CHEMONTID:0000190;CHEMONTID:0000137
H2O	18.010564684	209.11758	191.11296	1054	252	18.00462	0.0059447	XLYOFNOQVPJJNP	NonID:H2O
H2O	18.010564684	209.11758	191.10426	1054	246	18.01332	-0.0027553	XLYOFNOQVPJJNP	NonID:H2O
C4H8	56.062600256	209.11758	153.05811	1054	262	56.05947	0.0031303	NNPPMTNAJDCUHE;IJDNQMDRQITEOD;VQTUBCCKSQIDNK	CHEMONTID:0004620;CHEMONTID:0002500;CHEMONTID:0004622
C5H10N2	98.08439832	209.11758	111.04653	1054	412	98.07105	0.0133483	SMRGCMLEAAXFFD	CHEMONTID:0001045
C5H10N2	98.08439832	209.11758	111.02971	1054	404	98.08787	-0.0034717	SMRGCMLEAAXFFD	CHEMONTID:0001045
C8H7NO2	149.047678464	209.11758	60.08001	1054	537	149.03757	0.0101085	HZJROTBCTUGDMG	CHEMONTID:0000285
C9H7O	131.049689844	191.11296	60.08001	252	537	131.03295	0.0167398	UAJRSHJHFRVGMG;KJPRLNWUNMBNBZ	CHEMONTID:0000138;CHEMONTID:0000029
O	15.99491462	349.13568	333.15814	322	505	15.97754	0.0173746	XLYOFNOQVPJJNP	NonID:H2O
C6H8NO3	142.050418116	333.15814	191.11296	505	252	142.04518	0.0052381	DHDRGOURKDLAOT	CHEMONTID:0004322
C6H8NO3	142.050418116	333.15814	191.10426	505	246	142.05388	-0.0034619	DHDRGOURKDLAOT	CHEMONTID:0004322
C10H14NO2	180.102453688	333.15814	153.05811	505	262	180.10003	0.0024237	OPJOMVMFYOUDPK	CHEMONTID:0000296
C7H10O3	142.06299418	333.17612	191.11296	502	252	142.06316	-0.0001658	JLNIGUCDBFYXDC	CHEMONTID:0000324
C7H10O3	142.06299418	333.17612	191.10426	502	246	142.07186	-0.0088658	JLNIGUCDBFYXDC	CHEMONTID:0000324
C10H14NO2	180.102453688	333.17612	153.05811	502	262	180.11801	-0.0155563	OPJOMVMFYOUDPK	CHEMONTID:0000296
C2H2O	42.010564684	153.05811	111.04653	262	412	42.01158	-0.0010153	IKHGUXGNUITLKF;LFQSCWFLJHTTHZ;IMROMDMJAWUWLK	CHEMONTID:0002230;CHEMONTID:0000286;CHEMONTID:0000132
CO	27.99491462	111.04653	83.05225	412	205	27.99428	0.0006346	WSFSSNUMVMOOMR;OKKJLVBELUTLKV	CHEMONTID:0001831;CHEMONTID:0000286
CH2N	28.018724064	111.04653	83.03829	412	195	28.00824	0.0104841	BAVYZALUXZFZLV	CHEMONTID:0000469
C2H4N	42.034374128	153.05811	111.02971	262	404	42.0284	0.0059741	ROSDSFDQCJNGOL;QUSNBJAOOMFDIB	CHEMONTID:0002228;CHEMONTID:0000469
CO	27.99491462	111.02971	83.05225	404	205	27.97746	0.0174546	WSFSSNUMVMOOMR;OKKJLVBELUTLKV	CHEMONTID:0001831;CHEMONTID:0000286
CO	27.99491462	111.02971	83.03829	404	195	27.99142	0.0034946	WSFSSNUMVMOOMR;OKKJLVBELUTLKV	CHEMONTID:0001831;CHEMONTID:0000286
C13H12N2	196.100048384	349.13568	153.05811	322	262	196.07757	0.0224784	VENAANZHUCMOGD	CHEMONTID:0001140
C3H2O2	70.005479304	153.05811	83.05225	262	205	70.00586	-0.0003807	NIXOWILDQLNWCW	CHEMONTID:0004451
C3H2O2	70.005479304	153.05811	83.03829	262	195	70.01982	-0.0143407	NIXOWILDQLNWCW	CHEMONTID:0004451
C7H8O	108.057514876	191.11296	83.05225	252	205	108.06071	-0.0031951	RDOXTESZEPMUJZ;IWDCLRJOBJJRNH	CHEMONTID:0000138;CHEMONTID:0001275
C7H8O	108.057514876	191.11296	83.03829	252	195	108.07467	-0.0171551	RDOXTESZEPMUJZ;IWDCLRJOBJJRNH	CHEMONTID:0000138;CHEMONTID:0001275
C7H8O	108.057514876	191.10426	83.05225	246	205	108.05201	0.0055049	RDOXTESZEPMUJZ;IWDCLRJOBJJRNH	CHEMONTID:0000138;CHEMONTID:0001275
C7H8O	108.057514876	191.10426	83.03829	246	195	108.06597	-0.0084551	RDOXTESZEPMUJZ;IWDCLRJOBJJRNH	CHEMONTID:0000138;CHEMONTID:0001275
Num AdductIon (AdductType Mass LinkedMz): 0
Num IsotopicIon (IsotopeName Mass LinkedMz WeightedForm WeightNumber): 0

NAME: C9H59F2N6OP2
EXACTMASS: 367.419365208
ISSELECTED: False
ACCURATEMASS: 367.4181235
MASSDIFFERENCE: 0.0012417
TOTALSCORE: 3.112
ISOTOPICINTENSITY[M+1]: 0.1264
ISOTOPICINTENSITY[M+2]: 0.0095
ISOTOPICDIFF[M+1]: -0.0982
ISOTOPICDIFF[M+2]: -0.0175
MASSDIFFSCORE: 0.97
ISOTOPICSCORE: 0.941
PRODUCTIONSCORE: 0.923
NEUTRALLOSSSCORE: 0.278
PRODUCTIONPEAKNUMBER: 12
PRODUCTIONHITSNUMBER: 3
NEUTRALLOSSPEAKNUMBER: 36
NEUTRALLOSSHITSNUMBER: 10
RESOURCENAMES: 
RESOURCERECORDS: 0
ChemOntDescriptions: 
ChemOntIDs: 
ChemOntScores: 
ChemOntInChIKeys: 
PUBCHEMCIDS: 
Num ProductIon (Formula ExactMass AccurateMass Intensity Error CandidateInChIKeys CandidateOntologies): 12
C3H10N	60.08132432	60.08001	537	0.0007657	LIWAQLJGPBVORC	CHEMONTID:0002228
C5H7O	83.049689844	83.03829	195	0.0108513	FVNIMHIOIXPIQT;HGBOYTHUEUWSSQ;ACWQBUSCFPJUPN;JYVLIDXNZAXMDK;PHTQWCKDNZKARW;AQIXEPGDORPWBJ;XNLICIUVMPYHGG;YGHRJJRRZDOVPD	CHEMONTID:0001167;CHEMONTID:0002434;CHEMONTID:0002436;CHEMONTID:0001661;CHEMONTID:0000286;CHEMONTID:0000118
C5H7O	83.049689844	83.05225	205	-0.0031087	FVNIMHIOIXPIQT;HGBOYTHUEUWSSQ;ACWQBUSCFPJUPN;JYVLIDXNZAXMDK;PHTQWCKDNZKARW;AQIXEPGDORPWBJ;XNLICIUVMPYHGG;YGHRJJRRZDOVPD	CHEMONTID:0001167;CHEMONTID:0002434;CHEMONTID:0002436;CHEMONTID:0001661;CHEMONTID:0000286;CHEMONTID:0000118
C3H3N4O	111.030685716	111.02971	404	0.0004271	NA	NA
CH5F2N4	111.0482276	111.04653	412	0.001149	NA	NA
C3H7F2N4O	153.058792284	153.05811	262	0.0001337	NA	NA
C8H11N6	191.104519352	191.10426	246	-0.0002892	NA	NA
C9H21P2	191.111848932	191.11296	252	-0.0016596	NA	NA
C8H13N6O	209.115084036	209.11758	1054	-0.0030445	NA	NA
C9H25F2N6OP2	333.15331412	333.15814	505	-0.0053745	NA	NA
C9H25F2N6OP2	333.15331412	333.17612	502	-0.0233545	NA	NA
	0	368.42453	17613	0.0021117	NA	NA
Num NeutralLoss (Formula ExactMass PrecursorMz ProductMz PrecursorIntensity ProductIntensity LossMass Error CandidateInChIKeys CandidateOntologies): 18
H2O	18.010564684	209.11758	191.11296	1054	252	18.00462	0.0059447	XLYOFNOQVPJJNP	NonID:H2O
H2O	18.010564684	209.11758	191.10426	1054	246	18.01332	-0.0027553	XLYOFNOQVPJJNP	NonID:H2O
C4H8	56.062600256	209.11758	153.05811	1054	262	56.05947	0.0031303	NNPPMTNAJDCUHE;IJDNQMDRQITEOD;VQTUBCCKSQIDNK	CHEMONTID:0004620;CHEMONTID:0002500;CHEMONTID:0004622
C5H10N2	98.08439832	209.11758	111.04653	1054	412	98.07105	0.0133483	SMRGCMLEAAXFFD	CHEMONTID:0001045
C5H10N2	98.08439832	209.11758	111.02971	1054	404	98.08787	-0.0034717	SMRGCMLEAAXFFD	CHEMONTID:0001045
C9H7O	131.049689844	191.11296	60.08001	252	537	131.03295	0.0167398	UAJRSHJHFRVGMG;KJPRLNWUNMBNBZ	CHEMONTID:0000138;CHEMONTID:0000029
O	15.99491462	349.13568	333.15814	322	505	15.97754	0.0173746	XLYOFNOQVPJJNP	NonID:H2O
C2H2O	42.010564684	153.05811	111.04653	262	412	42.01158	-0.0010153	IKHGUXGNUITLKF;LFQSCWFLJHTTHZ;IMROMDMJAWUWLK	CHEMONTID:0002230;CHEMONTID:0000286;CHEMONTID:0000132
CO	27.99491462	111.04653	83.05225	412	205	27.99428	0.0006346	WSFSSNUMVMOOMR;OKKJLVBELUTLKV	CHEMONTID:0001831;CHEMONTID:0000286
CH2N	28.018724064	111.04653	83.03829	412	195	28.00824	0.0104841	BAVYZALUXZFZLV	CHEMONTID:0000469
C2H4N	42.034374128	153.05811	111.02971	262	404	42.0284	0.0059741	ROSDSFDQCJNGOL;QUSNBJAOOMFDIB	CHEMONTID:0002228;CHEMONTID:0000469
CO	27.99491462	111.02971	83.05225	404	205	27.97746	0.0174546	WSFSSNUMVMOOMR;OKKJLVBELUTLKV	CHEMONTID:0001831;CHEMONTID:0000286
CO	27.99491462	111.02971	83.03829	404	195	27.99142	0.0034946	WSFSSNUMVMOOMR;OKKJLVBELUTLKV	CHEMONTID:0001831;CHEMONTID:0000286
C4H6O	70.041864812	153.05811	83.03829	262	195	70.01982	0.0220448	ZTQSAGDEMFDKMZ	CHEMONTID:0002434
C7H8O	108.057514876	191.11296	83.05225	252	205	108.06071	-0.0031951	RDOXTESZEPMUJZ;IWDCLRJOBJJRNH	CHEMONTID:0000138;CHEMONTID:0001275
C7H8O	108.057514876	191.11296	83.03829	252	195	108.07467	-0.0171551	RDOXTESZEPMUJZ;IWDCLRJOBJJRNH	CHEMONTID:0000138;CHEMONTID:0001275
C7H8O	108.057514876	191.10426	83.05225	246	205	108.05201	0.0055049	RDOXTESZEPMUJZ;IWDCLRJOBJJRNH	CHEMONTID:0000138;CHEMONTID:0001275
C7H8O	108.057514876	191.10426	83.03829	246	195	108.06597	-0.0084551	RDOXTESZEPMUJZ;IWDCLRJOBJJRNH	CHEMONTID:0000138;CHEMONTID:0001275
Num AdductIon (AdductType Mass LinkedMz): 0
Num IsotopicIon (IsotopeName Mass LinkedMz WeightedForm WeightNumber): 0

NAME: C9H54F3N6O4
EXACTMASS: 367.415863868
ISSELECTED: False
ACCURATEMASS: 367.4181235
MASSDIFFERENCE: -0.0022597
TOTALSCORE: 3.109
ISOTOPICINTENSITY[M+1]: 0.127
ISOTOPICINTENSITY[M+2]: 0.0157
ISOTOPICDIFF[M+1]: -0.0976
ISOTOPICDIFF[M+2]: -0.0113
MASSDIFFSCORE: 0.903
ISOTOPICSCORE: 0.943
PRODUCTIONSCORE: 0.846
NEUTRALLOSSSCORE: 0.417
PRODUCTIONPEAKNUMBER: 11
PRODUCTIONHITSNUMBER: 6
NEUTRALLOSSPEAKNUMBER: 36
NEUTRALLOSSHITSNUMBER: 15
RESOURCENAMES: 
RESOURCERECORDS: 0
ChemOntDescriptions: Quinoline carboxylic acids
ChemOntIDs: Quinoline carboxylic acids
ChemOntScores: 7.02717084766639E-05
ChemOntInChIKeys: ZEKZLJVOYLTDKK
PUBCHEMCIDS: 
Num ProductIon (Formula ExactMass AccurateMass Intensity Error CandidateInChIKeys CandidateOntologies): 11
C3H10N	60.08132432	60.08001	537	0.0007657	LIWAQLJGPBVORC	CHEMONTID:0002228
C5H7O	83.049689844	83.03829	195	0.0108513	FVNIMHIOIXPIQT;HGBOYTHUEUWSSQ;ACWQBUSCFPJUPN;JYVLIDXNZAXMDK;PHTQWCKDNZKARW;AQIXEPGDORPWBJ;XNLICIUVMPYHGG;YGHRJJRRZDOVPD	CHEMONTID:0001167;CHEMONTID:0002434;CHEMONTID:0002436;CHEMONTID:0001661;CHEMONTID:0000286;CHEMONTID:0000118
C5H7O	83.049689844	83.05225	205	-0.0031087	FVNIMHIOIXPIQT;HGBOYTHUEUWSSQ;ACWQBUSCFPJUPN;JYVLIDXNZAXMDK;PHTQWCKDNZKARW;AQIXEPGDORPWBJ;XNLICIUVMPYHGG;YGHRJJRRZDOVPD	CHEMONTID:0001167;CHEMONTID:0002434;CHEMONTID:0002436;CHEMONTID:0001661;CHEMONTID:0000286;CHEMONTID:0000118
C6H7O2	111.044604464	111.02971	404	0.0143459	GHMLBKRAJCXXBS;VKMRVNVYNKTCBS;TVJVIYLWQZECEQ;HNBDRPTVWVGKBR;GAMDXQSXPWOUOG	CHEMONTID:0000137;CHEMONTID:0002436;CHEMONTID:0000481;CHEMONTID:0003417;CHEMONTID:0001167
C6H7O2	111.044604464	111.04653	412	-0.0024741	GHMLBKRAJCXXBS;VKMRVNVYNKTCBS;TVJVIYLWQZECEQ;HNBDRPTVWVGKBR;GAMDXQSXPWOUOG	CHEMONTID:0000137;CHEMONTID:0002436;CHEMONTID:0000481;CHEMONTID:0003417;CHEMONTID:0001167
C8H9O3	153.055169148	153.05811	262	-0.0034894	KLIDCXVFHGNTTM;WBIZZNFQJPOKDK;LZQFCQFMVUXLTE;IIVIBYBQXSHRGE;PCPXULICWBYAAW	CHEMONTID:0000190;CHEMONTID:0000324;CHEMONTID:0003891;CHEMONTID:0000137
C8H11N6	191.104519352	191.10426	246	-0.0002892	NA	NA
C6H15N4O3	191.11441534	191.11296	252	0.0009068	NA	NA
C9H18FO4	209.118912276	209.11758	1054	0.0007837	NA	NA
C9H20F3N6O4	333.14981278	333.15814	505	-0.0088758	NA	NA
	0	368.42453	17613	-0.0013897	NA	NA
Num NeutralLoss (Formula ExactMass PrecursorMz ProductMz PrecursorIntensity ProductIntensity LossMass Error CandidateInChIKeys CandidateOntologies): 27
C7H8O2	124.052429496	333.17612	209.11758	502	1054	124.05854	-0.0061105	LHGVFZTZFXWLCP;ASHGTJPOSUFTGB;OIPPWFOQEKKFEE	CHEMONTID:0000190;CHEMONTID:0000137
C7H8O2	124.052429496	333.15814	209.11758	505	1054	124.04056	0.0118695	LHGVFZTZFXWLCP;ASHGTJPOSUFTGB;OIPPWFOQEKKFEE	CHEMONTID:0000190;CHEMONTID:0000137
H2O	18.010564684	209.11758	191.11296	1054	252	18.00462	0.0059447	XLYOFNOQVPJJNP	NonID:H2O
H2O	18.010564684	209.11758	191.10426	1054	246	18.01332	-0.0027553	XLYOFNOQVPJJNP	NonID:H2O
C4H8	56.062600256	209.11758	153.05811	1054	262	56.05947	0.0031303	NNPPMTNAJDCUHE;IJDNQMDRQITEOD;VQTUBCCKSQIDNK	CHEMONTID:0004620;CHEMONTID:0002500;CHEMONTID:0004622
C5H10N2	98.08439832	209.11758	111.04653	1054	412	98.07105	0.0133483	SMRGCMLEAAXFFD	CHEMONTID:0001045
C5H10N2	98.08439832	209.11758	111.02971	1054	404	98.08787	-0.0034717	SMRGCMLEAAXFFD	CHEMONTID:0001045
C8H7NO2	149.047678464	209.11758	60.08001	1054	537	149.03757	0.0101085	HZJROTBCTUGDMG	CHEMONTID:0000285
C9H7O	131.049689844	191.11296	60.08001	252	537	131.03295	0.0167398	UAJRSHJHFRVGMG;KJPRLNWUNMBNBZ	CHEMONTID:0000138;CHEMONTID:0000029
O	15.99491462	349.13568	333.15814	322	505	15.97754	0.0173746	XLYOFNOQVPJJNP	NonID:H2O
C6H8NO3	142.050418116	333.15814	191.11296	505	252	142.04518	0.0052381	DHDRGOURKDLAOT	CHEMONTID:0004322
C6H8NO3	142.050418116	333.15814	191.10426	505	246	142.05388	-0.0034619	DHDRGOURKDLAOT	CHEMONTID:0004322
C9H12N2O2	180.089877624	333.15814	153.05811	505	262	180.10003	-0.0101524	PQFMNVGMJJMLAE	CHEMONTID:0004319
C7H10O3	142.06299418	333.17612	191.11296	502	252	142.06316	-0.0001658	JLNIGUCDBFYXDC	CHEMONTID:0000324
C7H10O3	142.06299418	333.17612	191.10426	502	246	142.07186	-0.0088658	JLNIGUCDBFYXDC	CHEMONTID:0000324
C2H2O	42.010564684	153.05811	111.04653	262	412	42.01158	-0.0010153	IKHGUXGNUITLKF;LFQSCWFLJHTTHZ;IMROMDMJAWUWLK	CHEMONTID:0002230;CHEMONTID:0000286;CHEMONTID:0000132
CO	27.99491462	111.04653	83.05225	412	205	27.99428	0.0006346	WSFSSNUMVMOOMR;OKKJLVBELUTLKV	CHEMONTID:0001831;CHEMONTID:0000286
CH2N	28.018724064	111.04653	83.03829	412	195	28.00824	0.0104841	BAVYZALUXZFZLV	CHEMONTID:0000469
C2H4N	42.034374128	153.05811	111.02971	262	404	42.0284	0.0059741	ROSDSFDQCJNGOL;QUSNBJAOOMFDIB	CHEMONTID:0002228;CHEMONTID:0000469
CO	27.99491462	111.02971	83.05225	404	205	27.97746	0.0174546	WSFSSNUMVMOOMR;OKKJLVBELUTLKV	CHEMONTID:0001831;CHEMONTID:0000286
CO	27.99491462	111.02971	83.03829	404	195	27.99142	0.0034946	WSFSSNUMVMOOMR;OKKJLVBELUTLKV	CHEMONTID:0001831;CHEMONTID:0000286
C3H2O2	70.005479304	153.05811	83.05225	262	205	70.00586	-0.0003807	NIXOWILDQLNWCW	CHEMONTID:0004451
C3H2O2	70.005479304	153.05811	83.03829	262	195	70.01982	-0.0143407	NIXOWILDQLNWCW	CHEMONTID:0004451
C7H8O	108.057514876	191.11296	83.05225	252	205	108.06071	-0.0031951	RDOXTESZEPMUJZ;IWDCLRJOBJJRNH	CHEMONTID:0000138;CHEMONTID:0001275
C7H8O	108.057514876	191.11296	83.03829	252	195	108.07467	-0.0171551	RDOXTESZEPMUJZ;IWDCLRJOBJJRNH	CHEMONTID:0000138;CHEMONTID:0001275
C7H8O	108.057514876	191.10426	83.05225	246	205	108.05201	0.0055049	RDOXTESZEPMUJZ;IWDCLRJOBJJRNH	CHEMONTID:0000138;CHEMONTID:0001275
C7H8O	108.057514876	191.10426	83.03829	246	195	108.06597	-0.0084551	RDOXTESZEPMUJZ;IWDCLRJOBJJRNH	CHEMONTID:0000138;CHEMONTID:0001275
Num AdductIon (AdductType Mass LinkedMz): 0
Num IsotopicIon (IsotopeName Mass LinkedMz WeightedForm WeightNumber): 0

NAME: C19H59O3S
EXACTMASS: 367.418491748
ISSELECTED: False
ACCURATEMASS: 367.4181235
MASSDIFFERENCE: 0.0003682
TOTALSCORE: 3.107
ISOTOPICINTENSITY[M+1]: 0.2213
ISOTOPICINTENSITY[M+2]: 0.0743
ISOTOPICDIFF[M+1]: -0.0033
ISOTOPICDIFF[M+2]: 0.0473
MASSDIFFSCORE: 0.997
ISOTOPICSCORE: 0.986
PRODUCTIONSCORE: 0.846
NEUTRALLOSSSCORE: 0.278
PRODUCTIONPEAKNUMBER: 11
PRODUCTIONHITSNUMBER: 5
NEUTRALLOSSPEAKNUMBER: 36
NEUTRALLOSSHITSNUMBER: 10
RESOURCENAMES: 
RESOURCERECORDS: 0
ChemOntDescriptions: Coumarin and derivatives;Alcohols;Stilbene glycosides
ChemOntIDs: Coumarin and derivatives;Alcohols;Stilbene glycosides
ChemOntScores: 5.22936676152689E-05;0.00118130330631474;0.00683235435007838
ChemOntInChIKeys: YFFNEJWGBZCLPX;CZUGFKJYCPYHHV;DULQFFCIVGYOFH
PUBCHEMCIDS: 
Num ProductIon (Formula ExactMass AccurateMass Intensity Error CandidateInChIKeys CandidateOntologies): 11
C5H7O	83.049689844	83.03829	195	0.0108513	FVNIMHIOIXPIQT;HGBOYTHUEUWSSQ;ACWQBUSCFPJUPN;JYVLIDXNZAXMDK;PHTQWCKDNZKARW;AQIXEPGDORPWBJ;XNLICIUVMPYHGG;YGHRJJRRZDOVPD	CHEMONTID:0001167;CHEMONTID:0002434;CHEMONTID:0002436;CHEMONTID:0001661;CHEMONTID:0000286;CHEMONTID:0000118
C5H7O	83.049689844	83.05225	205	-0.0031087	FVNIMHIOIXPIQT;HGBOYTHUEUWSSQ;ACWQBUSCFPJUPN;JYVLIDXNZAXMDK;PHTQWCKDNZKARW;AQIXEPGDORPWBJ;XNLICIUVMPYHGG;YGHRJJRRZDOVPD	CHEMONTID:0001167;CHEMONTID:0002434;CHEMONTID:0002436;CHEMONTID:0001661;CHEMONTID:0000286;CHEMONTID:0000118
C6H7O2	111.044604464	111.02971	404	0.0143459	GHMLBKRAJCXXBS;VKMRVNVYNKTCBS;TVJVIYLWQZECEQ;HNBDRPTVWVGKBR;GAMDXQSXPWOUOG	CHEMONTID:0000137;CHEMONTID:0002436;CHEMONTID:0000481;CHEMONTID:0003417;CHEMONTID:0001167
C6H7O2	111.044604464	111.04653	412	-0.0024741	GHMLBKRAJCXXBS;VKMRVNVYNKTCBS;TVJVIYLWQZECEQ;HNBDRPTVWVGKBR;GAMDXQSXPWOUOG	CHEMONTID:0000137;CHEMONTID:0002436;CHEMONTID:0000481;CHEMONTID:0003417;CHEMONTID:0001167
C8H9O3	153.055169148	153.05811	262	-0.0034894	KLIDCXVFHGNTTM;WBIZZNFQJPOKDK;LZQFCQFMVUXLTE;IIVIBYBQXSHRGE;PCPXULICWBYAAW	CHEMONTID:0000190;CHEMONTID:0000324;CHEMONTID:0003891;CHEMONTID:0000137
C12H15O2	191.10720472	191.10426	246	0.0023961	NA	NA
C9H19O2S	191.110575848	191.11296	252	-0.0029327	NA	NA
C12H17O3	209.117769404	209.11758	1054	-0.0003592	NA	NA
C19H25O3S	333.15244066	333.15814	505	-0.0062479	NA	NA
C19H25O3S	333.15244066	333.17612	502	-0.0242279	NA	NA
	0	368.42453	17613	0.0012382	NA	NA
Num NeutralLoss (Formula ExactMass PrecursorMz ProductMz PrecursorIntensity ProductIntensity LossMass Error CandidateInChIKeys CandidateOntologies): 24
C7H8O2	124.052429496	333.17612	209.11758	502	1054	124.05854	-0.0061105	LHGVFZTZFXWLCP;ASHGTJPOSUFTGB;OIPPWFOQEKKFEE	CHEMONTID:0000190;CHEMONTID:0000137
C7H8O2	124.052429496	333.15814	209.11758	505	1054	124.04056	0.0118695	LHGVFZTZFXWLCP;ASHGTJPOSUFTGB;OIPPWFOQEKKFEE	CHEMONTID:0000190;CHEMONTID:0000137
H2O	18.010564684	209.11758	191.11296	1054	252	18.00462	0.0059447	XLYOFNOQVPJJNP	NonID:H2O
H2O	18.010564684	209.11758	191.10426	1054	246	18.01332	-0.0027553	XLYOFNOQVPJJNP	NonID:H2O
C4H8	56.062600256	209.11758	153.05811	1054	262	56.05947	0.0031303	NNPPMTNAJDCUHE;IJDNQMDRQITEOD;VQTUBCCKSQIDNK	CHEMONTID:0004620;CHEMONTID:0002500;CHEMONTID:0004622
C8H5O3	149.02386902	209.11758	60.08001	1054	537	149.03757	-0.013701	SULYEHHGGXARJS;RGFKONOOOXBVQC;WBIZZNFQJPOKDK	CHEMONTID:0004298;CHEMONTID:0000135;CHEMONTID:0000190
C9H7O	131.049689844	191.11296	60.08001	252	537	131.03295	0.0167398	UAJRSHJHFRVGMG;KJPRLNWUNMBNBZ	CHEMONTID:0000138;CHEMONTID:0000029
O	15.99491462	349.13568	333.15814	322	505	15.97754	0.0173746	XLYOFNOQVPJJNP	NonID:H2O
C7H10O3	142.06299418	333.15814	191.11296	505	252	142.04518	0.0178142	JLNIGUCDBFYXDC	CHEMONTID:0000324
C7H10O3	142.06299418	333.15814	191.10426	505	246	142.05388	0.0091142	JLNIGUCDBFYXDC	CHEMONTID:0000324
C7H10O3	142.06299418	333.17612	191.11296	502	252	142.06316	-0.0001658	JLNIGUCDBFYXDC	CHEMONTID:0000324
C7H10O3	142.06299418	333.17612	191.10426	502	246	142.07186	-0.0088658	JLNIGUCDBFYXDC	CHEMONTID:0000324
C2H2O	42.010564684	153.05811	111.04653	262	412	42.01158	-0.0010153	IKHGUXGNUITLKF;LFQSCWFLJHTTHZ;IMROMDMJAWUWLK	CHEMONTID:0002230;CHEMONTID:0000286;CHEMONTID:0000132
CO	27.99491462	111.04653	83.05225	412	205	27.99428	0.0006346	WSFSSNUMVMOOMR;OKKJLVBELUTLKV	CHEMONTID:0001831;CHEMONTID:0000286
CO	27.99491462	111.04653	83.03829	412	195	28.00824	-0.0133254	WSFSSNUMVMOOMR;OKKJLVBELUTLKV	CHEMONTID:0001831;CHEMONTID:0000286
C2H2O	42.010564684	153.05811	111.02971	262	404	42.0284	-0.0178353	IKHGUXGNUITLKF;LFQSCWFLJHTTHZ;IMROMDMJAWUWLK	CHEMONTID:0002230;CHEMONTID:0000286;CHEMONTID:0000132
CO	27.99491462	111.02971	83.05225	404	205	27.97746	0.0174546	WSFSSNUMVMOOMR;OKKJLVBELUTLKV	CHEMONTID:0001831;CHEMONTID:0000286
CO	27.99491462	111.02971	83.03829	404	195	27.99142	0.0034946	WSFSSNUMVMOOMR;OKKJLVBELUTLKV	CHEMONTID:0001831;CHEMONTID:0000286
C3H2O2	70.005479304	153.05811	83.05225	262	205	70.00586	-0.0003807	NIXOWILDQLNWCW	CHEMONTID:0004451
C3H2O2	70.005479304	153.05811	83.03829	262	195	70.01982	-0.0143407	NIXOWILDQLNWCW	CHEMONTID:0004451
C7H8O	108.057514876	191.11296	83.05225	252	205	108.06071	-0.0031951	RDOXTESZEPMUJZ;IWDCLRJOBJJRNH	CHEMONTID:0000138;CHEMONTID:0001275
C7H8O	108.057514876	191.11296	83.03829	252	195	108.07467	-0.0171551	RDOXTESZEPMUJZ;IWDCLRJOBJJRNH	CHEMONTID:0000138;CHEMONTID:0001275
C7H8O	108.057514876	191.10426	83.05225	246	205	108.05201	0.0055049	RDOXTESZEPMUJZ;IWDCLRJOBJJRNH	CHEMONTID:0000138;CHEMONTID:0001275
C7H8O	108.057514876	191.10426	83.03829	246	195	108.06597	-0.0084551	RDOXTESZEPMUJZ;IWDCLRJOBJJRNH	CHEMONTID:0000138;CHEMONTID:0001275
Num AdductIon (AdductType Mass LinkedMz): 0
Num IsotopicIon (IsotopeName Mass LinkedMz WeightedForm WeightNumber): 0

NAME: C11H59F2N3O4S
EXACTMASS: 367.419434808
ISSELECTED: False
ACCURATEMASS: 367.4181235
MASSDIFFERENCE: 0.0013113
TOTALSCORE: 3.107
ISOTOPICINTENSITY[M+1]: 0.1461
ISOTOPICINTENSITY[M+2]: 0.0629
ISOTOPICDIFF[M+1]: -0.0785
ISOTOPICDIFF[M+2]: 0.0359
MASSDIFFSCORE: 0.966
ISOTOPICSCORE: 0.955
PRODUCTIONSCORE: 0.769
NEUTRALLOSSSCORE: 0.417
PRODUCTIONPEAKNUMBER: 10
PRODUCTIONHITSNUMBER: 8
NEUTRALLOSSPEAKNUMBER: 36
NEUTRALLOSSHITSNUMBER: 15
RESOURCENAMES: 
RESOURCERECORDS: 0
ChemOntDescriptions: Benzothiazoles
ChemOntIDs: Benzothiazoles
ChemOntScores: 0.00431071746538211
ChemOntInChIKeys: FTALBRSUTCGOEG
PUBCHEMCIDS: 
Num ProductIon (Formula ExactMass AccurateMass Intensity Error CandidateInChIKeys CandidateOntologies): 10
C3H10N	60.08132432	60.08001	537	0.0007657	LIWAQLJGPBVORC	CHEMONTID:0002228
C5H7O	83.049689844	83.03829	195	0.0108513	FVNIMHIOIXPIQT;HGBOYTHUEUWSSQ;ACWQBUSCFPJUPN;JYVLIDXNZAXMDK;PHTQWCKDNZKARW;AQIXEPGDORPWBJ;XNLICIUVMPYHGG;YGHRJJRRZDOVPD	CHEMONTID:0001167;CHEMONTID:0002434;CHEMONTID:0002436;CHEMONTID:0001661;CHEMONTID:0000286;CHEMONTID:0000118
C5H7O	83.049689844	83.05225	205	-0.0031087	FVNIMHIOIXPIQT;HGBOYTHUEUWSSQ;ACWQBUSCFPJUPN;JYVLIDXNZAXMDK;PHTQWCKDNZKARW;AQIXEPGDORPWBJ;XNLICIUVMPYHGG;YGHRJJRRZDOVPD	CHEMONTID:0001167;CHEMONTID:0002434;CHEMONTID:0002436;CHEMONTID:0001661;CHEMONTID:0000286;CHEMONTID:0000118
C6H7O2	111.044604464	111.02971	404	0.0143459	GHMLBKRAJCXXBS;VKMRVNVYNKTCBS;TVJVIYLWQZECEQ;HNBDRPTVWVGKBR;GAMDXQSXPWOUOG	CHEMONTID:0000137;CHEMONTID:0002436;CHEMONTID:0000481;CHEMONTID:0003417;CHEMONTID:0001167
C6H7O2	111.044604464	111.04653	412	-0.0024741	GHMLBKRAJCXXBS;VKMRVNVYNKTCBS;TVJVIYLWQZECEQ;HNBDRPTVWVGKBR;GAMDXQSXPWOUOG	CHEMONTID:0000137;CHEMONTID:0002436;CHEMONTID:0000481;CHEMONTID:0003417;CHEMONTID:0001167
C11H7N	153.057849224	153.05811	262	-0.0008094	YDNBZEZHOYJIKQ	CHEMONTID:0002336
C11H13NO2	191.094628656	191.10426	246	-0.0101799	NWYBPFPJJYBYSR;XNZFFRJWTVYMBF;BNTRVDDOQOJGCY;FELOSQQXIHRUSH;CEIXWJHURKEBMQ	CHEMONTID:0004111;CHEMONTID:0002955;CHEMONTID:0000195
C11H15N2O	191.1184381	191.11296	252	0.0049295	ANJTVLIZGCUXLD	CHEMONTID:0002722
C10H19F2S	209.117553048	209.11758	1054	-0.0005755	NA	NA
	0	368.42453	17613	0.0021813	NA	NA
Num NeutralLoss (Formula ExactMass PrecursorMz ProductMz PrecursorIntensity ProductIntensity LossMass Error CandidateInChIKeys CandidateOntologies): 29
C7H8O2	124.052429496	333.17612	209.11758	502	1054	124.05854	-0.0061105	LHGVFZTZFXWLCP;ASHGTJPOSUFTGB;OIPPWFOQEKKFEE	CHEMONTID:0000190;CHEMONTID:0000137
C7H8O2	124.052429496	333.15814	209.11758	505	1054	124.04056	0.0118695	LHGVFZTZFXWLCP;ASHGTJPOSUFTGB;OIPPWFOQEKKFEE	CHEMONTID:0000190;CHEMONTID:0000137
H2O	18.010564684	209.11758	191.11296	1054	252	18.00462	0.0059447	XLYOFNOQVPJJNP	NonID:H2O
H2O	18.010564684	209.11758	191.10426	1054	246	18.01332	-0.0027553	XLYOFNOQVPJJNP	NonID:H2O
C4H8	56.062600256	209.11758	153.05811	1054	262	56.05947	0.0031303	NNPPMTNAJDCUHE;IJDNQMDRQITEOD;VQTUBCCKSQIDNK	CHEMONTID:0004620;CHEMONTID:0002500;CHEMONTID:0004622
C5H10N2	98.08439832	209.11758	111.04653	1054	412	98.07105	0.0133483	SMRGCMLEAAXFFD	CHEMONTID:0001045
C5H10N2	98.08439832	209.11758	111.02971	1054	404	98.08787	-0.0034717	SMRGCMLEAAXFFD	CHEMONTID:0001045
C8H7NO2	149.047678464	209.11758	60.08001	1054	537	149.03757	0.0101085	HZJROTBCTUGDMG	CHEMONTID:0000285
C5H9NOS	131.040484908	191.11296	60.08001	252	537	131.03295	0.0075349	AMRLMYBWZLIJPE	CHEMONTID:0003862
C5H9NOS	131.040484908	191.10426	60.08001	246	537	131.02425	0.0162349	AMRLMYBWZLIJPE	CHEMONTID:0003862
O	15.99491462	349.13568	333.15814	322	505	15.97754	0.0173746	XLYOFNOQVPJJNP	NonID:H2O
C6H8NO3	142.050418116	333.15814	191.11296	505	252	142.04518	0.0052381	DHDRGOURKDLAOT	CHEMONTID:0004322
C6H8NO3	142.050418116	333.15814	191.10426	505	246	142.05388	-0.0034619	DHDRGOURKDLAOT	CHEMONTID:0004322
C10H14NO2	180.102453688	333.15814	153.05811	505	262	180.10003	0.0024237	OPJOMVMFYOUDPK	CHEMONTID:0000296
C7H10O3	142.06299418	333.17612	191.11296	502	252	142.06316	-0.0001658	JLNIGUCDBFYXDC	CHEMONTID:0000324
C7H10O3	142.06299418	333.17612	191.10426	502	246	142.07186	-0.0088658	JLNIGUCDBFYXDC	CHEMONTID:0000324
C10H14NO2	180.102453688	333.17612	153.05811	502	262	180.11801	-0.0155563	OPJOMVMFYOUDPK	CHEMONTID:0000296
C2H2O	42.010564684	153.05811	111.04653	262	412	42.01158	-0.0010153	IKHGUXGNUITLKF;LFQSCWFLJHTTHZ;IMROMDMJAWUWLK	CHEMONTID:0002230;CHEMONTID:0000286;CHEMONTID:0000132
CO	27.99491462	111.04653	83.05225	412	205	27.99428	0.0006346	WSFSSNUMVMOOMR;OKKJLVBELUTLKV	CHEMONTID:0001831;CHEMONTID:0000286
CH2N	28.018724064	111.04653	83.03829	412	195	28.00824	0.0104841	BAVYZALUXZFZLV	CHEMONTID:0000469
C2H4N	42.034374128	153.05811	111.02971	262	404	42.0284	0.0059741	ROSDSFDQCJNGOL;QUSNBJAOOMFDIB	CHEMONTID:0002228;CHEMONTID:0000469
CO	27.99491462	111.02971	83.05225	404	205	27.97746	0.0174546	WSFSSNUMVMOOMR;OKKJLVBELUTLKV	CHEMONTID:0001831;CHEMONTID:0000286
CO	27.99491462	111.02971	83.03829	404	195	27.99142	0.0034946	WSFSSNUMVMOOMR;OKKJLVBELUTLKV	CHEMONTID:0001831;CHEMONTID:0000286
C3H2O2	70.005479304	153.05811	83.05225	262	205	70.00586	-0.0003807	NIXOWILDQLNWCW	CHEMONTID:0004451
C3H2O2	70.005479304	153.05811	83.03829	262	195	70.01982	-0.0143407	NIXOWILDQLNWCW	CHEMONTID:0004451
C7H8O	108.057514876	191.11296	83.05225	252	205	108.06071	-0.0031951	RDOXTESZEPMUJZ;IWDCLRJOBJJRNH	CHEMONTID:0000138;CHEMONTID:0001275
C7H8O	108.057514876	191.11296	83.03829	252	195	108.07467	-0.0171551	RDOXTESZEPMUJZ;IWDCLRJOBJJRNH	CHEMONTID:0000138;CHEMONTID:0001275
C7H8O	108.057514876	191.10426	83.05225	246	205	108.05201	0.0055049	RDOXTESZEPMUJZ;IWDCLRJOBJJRNH	CHEMONTID:0000138;CHEMONTID:0001275
C7H8O	108.057514876	191.10426	83.03829	246	195	108.06597	-0.0084551	RDOXTESZEPMUJZ;IWDCLRJOBJJRNH	CHEMONTID:0000138;CHEMONTID:0001275
Num AdductIon (AdductType Mass LinkedMz): 0
Num IsotopicIon (IsotopeName Mass LinkedMz WeightedForm WeightNumber): 0

NAME: C7H51F4N10O
EXACTMASS: 367.418344132
ISSELECTED: False
ACCURATEMASS: 367.4181235
MASSDIFFERENCE: 0.0002206
TOTALSCORE: 3.104
ISOTOPICINTENSITY[M+1]: 0.1185
ISOTOPICINTENSITY[M+2]: 0.0086
ISOTOPICDIFF[M+1]: -0.1061
ISOTOPICDIFF[M+2]: -0.0184
MASSDIFFSCORE: 0.999
ISOTOPICSCORE: 0.932
PRODUCTIONSCORE: 0.923
NEUTRALLOSSSCORE: 0.25
PRODUCTIONPEAKNUMBER: 12
PRODUCTIONHITSNUMBER: 3
NEUTRALLOSSPEAKNUMBER: 36
NEUTRALLOSSHITSNUMBER: 9
RESOURCENAMES: 
RESOURCERECORDS: 0
ChemOntDescriptions: Quinoline carboxylic acids
ChemOntIDs: Quinoline carboxylic acids
ChemOntScores: 1.38745404212296E-05
ChemOntInChIKeys: ZEKZLJVOYLTDKK
PUBCHEMCIDS: 
Num ProductIon (Formula ExactMass AccurateMass Intensity Error CandidateInChIKeys CandidateOntologies): 12
C3H10N	60.08132432	60.08001	537	0.0007657	LIWAQLJGPBVORC	CHEMONTID:0002228
C5H7O	83.049689844	83.03829	195	0.0108513	FVNIMHIOIXPIQT;HGBOYTHUEUWSSQ;ACWQBUSCFPJUPN;JYVLIDXNZAXMDK;PHTQWCKDNZKARW;AQIXEPGDORPWBJ;XNLICIUVMPYHGG;YGHRJJRRZDOVPD	CHEMONTID:0001167;CHEMONTID:0002434;CHEMONTID:0002436;CHEMONTID:0001661;CHEMONTID:0000286;CHEMONTID:0000118
C5H7O	83.049689844	83.05225	205	-0.0031087	FVNIMHIOIXPIQT;HGBOYTHUEUWSSQ;ACWQBUSCFPJUPN;JYVLIDXNZAXMDK;PHTQWCKDNZKARW;AQIXEPGDORPWBJ;XNLICIUVMPYHGG;YGHRJJRRZDOVPD	CHEMONTID:0001167;CHEMONTID:0002434;CHEMONTID:0002436;CHEMONTID:0001661;CHEMONTID:0000286;CHEMONTID:0000118
C3H3N4O	111.030685716	111.02971	404	0.0004271	NA	NA
CH5F2N4	111.0482276	111.04653	412	0.001149	NA	NA
C3H7F2N4O	153.058792284	153.05811	262	0.0001337	NA	NA
C5H12FN6O	191.105662224	191.10426	246	0.0008536	NA	NA
C2H11N10O	191.111729972	191.11296	252	-0.0017786	NA	NA
C7H15F2N4O	209.12139254	209.11758	1054	0.003264	NA	NA
C7H17F4N10O	333.152293044	333.15814	505	-0.0063955	NA	NA
C7H17F4N10O	333.152293044	333.17612	502	-0.0243755	NA	NA
	0	368.42453	17613	0.0010906	NA	NA
Num NeutralLoss (Formula ExactMass PrecursorMz ProductMz PrecursorIntensity ProductIntensity LossMass Error CandidateInChIKeys CandidateOntologies): 17
H2O	18.010564684	209.11758	191.11296	1054	252	18.00462	0.0059447	XLYOFNOQVPJJNP	NonID:H2O
H2O	18.010564684	209.11758	191.10426	1054	246	18.01332	-0.0027553	XLYOFNOQVPJJNP	NonID:H2O
C4H8	56.062600256	209.11758	153.05811	1054	262	56.05947	0.0031303	NNPPMTNAJDCUHE;IJDNQMDRQITEOD;VQTUBCCKSQIDNK	CHEMONTID:0004620;CHEMONTID:0002500;CHEMONTID:0004622
C5H10N2	98.08439832	209.11758	111.04653	1054	412	98.07105	0.0133483	SMRGCMLEAAXFFD	CHEMONTID:0001045
C5H10N2	98.08439832	209.11758	111.02971	1054	404	98.08787	-0.0034717	SMRGCMLEAAXFFD	CHEMONTID:0001045
O	15.99491462	349.13568	333.15814	322	505	15.97754	0.0173746	XLYOFNOQVPJJNP	NonID:H2O
C2H2O	42.010564684	153.05811	111.04653	262	412	42.01158	-0.0010153	IKHGUXGNUITLKF;LFQSCWFLJHTTHZ;IMROMDMJAWUWLK	CHEMONTID:0002230;CHEMONTID:0000286;CHEMONTID:0000132
CO	27.99491462	111.04653	83.05225	412	205	27.99428	0.0006346	WSFSSNUMVMOOMR;OKKJLVBELUTLKV	CHEMONTID:0001831;CHEMONTID:0000286
CH2N	28.018724064	111.04653	83.03829	412	195	28.00824	0.0104841	BAVYZALUXZFZLV	CHEMONTID:0000469
C2H4N	42.034374128	153.05811	111.02971	262	404	42.0284	0.0059741	ROSDSFDQCJNGOL;QUSNBJAOOMFDIB	CHEMONTID:0002228;CHEMONTID:0000469
CO	27.99491462	111.02971	83.05225	404	205	27.97746	0.0174546	WSFSSNUMVMOOMR;OKKJLVBELUTLKV	CHEMONTID:0001831;CHEMONTID:0000286
CO	27.99491462	111.02971	83.03829	404	195	27.99142	0.0034946	WSFSSNUMVMOOMR;OKKJLVBELUTLKV	CHEMONTID:0001831;CHEMONTID:0000286
C4H6O	70.041864812	153.05811	83.03829	262	195	70.01982	0.0220448	ZTQSAGDEMFDKMZ	CHEMONTID:0002434
C7H8O	108.057514876	191.11296	83.05225	252	205	108.06071	-0.0031951	RDOXTESZEPMUJZ;IWDCLRJOBJJRNH	CHEMONTID:0000138;CHEMONTID:0001275
C7H8O	108.057514876	191.11296	83.03829	252	195	108.07467	-0.0171551	RDOXTESZEPMUJZ;IWDCLRJOBJJRNH	CHEMONTID:0000138;CHEMONTID:0001275
C7H8O	108.057514876	191.10426	83.05225	246	205	108.05201	0.0055049	RDOXTESZEPMUJZ;IWDCLRJOBJJRNH	CHEMONTID:0000138;CHEMONTID:0001275
C7H8O	108.057514876	191.10426	83.03829	246	195	108.06597	-0.0084551	RDOXTESZEPMUJZ;IWDCLRJOBJJRNH	CHEMONTID:0000138;CHEMONTID:0001275
Num AdductIon (AdductType Mass LinkedMz): 0
Num IsotopicIon (IsotopeName Mass LinkedMz WeightedForm WeightNumber): 0

NAME: C16H57F2O5
EXACTMASS: 367.417406364
ISSELECTED: False
ACCURATEMASS: 367.4181235
MASSDIFFERENCE: -0.0007172
TOTALSCORE: 3.103
ISOTOPICINTENSITY[M+1]: 0.1815
ISOTOPICINTENSITY[M+2]: 0.0258
ISOTOPICDIFF[M+1]: -0.0431
ISOTOPICDIFF[M+2]: -0.0012
MASSDIFFSCORE: 0.99
ISOTOPICSCORE: 0.989
PRODUCTIONSCORE: 0.846
NEUTRALLOSSSCORE: 0.278
PRODUCTIONPEAKNUMBER: 11
PRODUCTIONHITSNUMBER: 7
NEUTRALLOSSPEAKNUMBER: 36
NEUTRALLOSSHITSNUMBER: 10
RESOURCENAMES: 
RESOURCERECORDS: 0
ChemOntDescriptions: Other flavonoids;Coumarin and derivatives;Fatty acid and derivatives;Steroids
ChemOntIDs: Other flavonoids;Coumarin and derivatives;Fatty acid and derivatives;Steroids
ChemOntScores: 0.000187913659876948;0.00250910283755892;0.00259447654016241;0.00493067040700823
ChemOntInChIKeys: UABWOOMAZRKCLR;JCOYNGQUPPGRNB;WSNODXPBBALQOF;FAOZLTXFLGPHNG
PUBCHEMCIDS: 
Num ProductIon (Formula ExactMass AccurateMass Intensity Error CandidateInChIKeys CandidateOntologies): 11
C5H7O	83.049689844	83.03829	195	0.0108513	FVNIMHIOIXPIQT;HGBOYTHUEUWSSQ;ACWQBUSCFPJUPN;JYVLIDXNZAXMDK;PHTQWCKDNZKARW;AQIXEPGDORPWBJ;XNLICIUVMPYHGG;YGHRJJRRZDOVPD	CHEMONTID:0001167;CHEMONTID:0002434;CHEMONTID:0002436;CHEMONTID:0001661;CHEMONTID:0000286;CHEMONTID:0000118
C5H7O	83.049689844	83.05225	205	-0.0031087	FVNIMHIOIXPIQT;HGBOYTHUEUWSSQ;ACWQBUSCFPJUPN;JYVLIDXNZAXMDK;PHTQWCKDNZKARW;AQIXEPGDORPWBJ;XNLICIUVMPYHGG;YGHRJJRRZDOVPD	CHEMONTID:0001167;CHEMONTID:0002434;CHEMONTID:0002436;CHEMONTID:0001661;CHEMONTID:0000286;CHEMONTID:0000118
C6H7O2	111.044604464	111.02971	404	0.0143459	GHMLBKRAJCXXBS;VKMRVNVYNKTCBS;TVJVIYLWQZECEQ;HNBDRPTVWVGKBR;GAMDXQSXPWOUOG	CHEMONTID:0000137;CHEMONTID:0002436;CHEMONTID:0000481;CHEMONTID:0003417;CHEMONTID:0001167
C6H7O2	111.044604464	111.04653	412	-0.0024741	GHMLBKRAJCXXBS;VKMRVNVYNKTCBS;TVJVIYLWQZECEQ;HNBDRPTVWVGKBR;GAMDXQSXPWOUOG	CHEMONTID:0000137;CHEMONTID:0002436;CHEMONTID:0000481;CHEMONTID:0003417;CHEMONTID:0001167
C8H9O3	153.055169148	153.05811	262	-0.0034894	KLIDCXVFHGNTTM;WBIZZNFQJPOKDK;LZQFCQFMVUXLTE;IIVIBYBQXSHRGE;PCPXULICWBYAAW	CHEMONTID:0000190;CHEMONTID:0000324;CHEMONTID:0003891;CHEMONTID:0000137
C8H15O5	191.09194858	191.10426	246	-0.01286	MKDUXFDVPZJGSI	CHEMONTID:0001238
C8H15O5	191.09194858	191.11296	252	-0.02156	MKDUXFDVPZJGSI	CHEMONTID:0001238
C12H17O3	209.117769404	209.11758	1054	-0.0003592	NA	NA
C16H23F2O5	333.151355276	333.15814	505	-0.0073333	NA	NA
C16H23F2O5	333.151355276	333.17612	502	-0.0253133	NA	NA
	0	368.42453	17613	0.0001528	NA	NA
Num NeutralLoss (Formula ExactMass PrecursorMz ProductMz PrecursorIntensity ProductIntensity LossMass Error CandidateInChIKeys CandidateOntologies): 24
C7H8O2	124.052429496	333.17612	209.11758	502	1054	124.05854	-0.0061105	LHGVFZTZFXWLCP;ASHGTJPOSUFTGB;OIPPWFOQEKKFEE	CHEMONTID:0000190;CHEMONTID:0000137
C7H8O2	124.052429496	333.15814	209.11758	505	1054	124.04056	0.0118695	LHGVFZTZFXWLCP;ASHGTJPOSUFTGB;OIPPWFOQEKKFEE	CHEMONTID:0000190;CHEMONTID:0000137
H2O	18.010564684	209.11758	191.11296	1054	252	18.00462	0.0059447	XLYOFNOQVPJJNP	NonID:H2O
H2O	18.010564684	209.11758	191.10426	1054	246	18.01332	-0.0027553	XLYOFNOQVPJJNP	NonID:H2O
C4H8	56.062600256	209.11758	153.05811	1054	262	56.05947	0.0031303	NNPPMTNAJDCUHE;IJDNQMDRQITEOD;VQTUBCCKSQIDNK	CHEMONTID:0004620;CHEMONTID:0002500;CHEMONTID:0004622
C5H9O5	149.044998388	209.11758	60.08001	1054	537	149.03757	0.0074284	HEBKCHPVOIAQTA;SRBFZHDQGSBBOR	CHEMONTID:0002210;CHEMONTID:0001497
C9H7O	131.049689844	191.11296	60.08001	252	537	131.03295	0.0167398	UAJRSHJHFRVGMG;KJPRLNWUNMBNBZ	CHEMONTID:0000138;CHEMONTID:0000029
O	15.99491462	349.13568	333.15814	322	505	15.97754	0.0173746	XLYOFNOQVPJJNP	NonID:H2O
C7H10O3	142.06299418	333.15814	191.11296	505	252	142.04518	0.0178142	JLNIGUCDBFYXDC	CHEMONTID:0000324
C7H10O3	142.06299418	333.15814	191.10426	505	246	142.05388	0.0091142	JLNIGUCDBFYXDC	CHEMONTID:0000324
C7H10O3	142.06299418	333.17612	191.11296	502	252	142.06316	-0.0001658	JLNIGUCDBFYXDC	CHEMONTID:0000324
C7H10O3	142.06299418	333.17612	191.10426	502	246	142.07186	-0.0088658	JLNIGUCDBFYXDC	CHEMONTID:0000324
C2H2O	42.010564684	153.05811	111.04653	262	412	42.01158	-0.0010153	IKHGUXGNUITLKF;LFQSCWFLJHTTHZ;IMROMDMJAWUWLK	CHEMONTID:0002230;CHEMONTID:0000286;CHEMONTID:0000132
CO	27.99491462	111.04653	83.05225	412	205	27.99428	0.0006346	WSFSSNUMVMOOMR;OKKJLVBELUTLKV	CHEMONTID:0001831;CHEMONTID:0000286
CO	27.99491462	111.04653	83.03829	412	195	28.00824	-0.0133254	WSFSSNUMVMOOMR;OKKJLVBELUTLKV	CHEMONTID:0001831;CHEMONTID:0000286
C2H2O	42.010564684	153.05811	111.02971	262	404	42.0284	-0.0178353	IKHGUXGNUITLKF;LFQSCWFLJHTTHZ;IMROMDMJAWUWLK	CHEMONTID:0002230;CHEMONTID:0000286;CHEMONTID:0000132
CO	27.99491462	111.02971	83.05225	404	205	27.97746	0.0174546	WSFSSNUMVMOOMR;OKKJLVBELUTLKV	CHEMONTID:0001831;CHEMONTID:0000286
CO	27.99491462	111.02971	83.03829	404	195	27.99142	0.0034946	WSFSSNUMVMOOMR;OKKJLVBELUTLKV	CHEMONTID:0001831;CHEMONTID:0000286
C3H2O2	70.005479304	153.05811	83.05225	262	205	70.00586	-0.0003807	NIXOWILDQLNWCW	CHEMONTID:0004451
C3H2O2	70.005479304	153.05811	83.03829	262	195	70.01982	-0.0143407	NIXOWILDQLNWCW	CHEMONTID:0004451
C7H8O	108.057514876	191.11296	83.05225	252	205	108.06071	-0.0031951	RDOXTESZEPMUJZ;IWDCLRJOBJJRNH	CHEMONTID:0000138;CHEMONTID:0001275
C7H8O	108.057514876	191.11296	83.03829	252	195	108.07467	-0.0171551	RDOXTESZEPMUJZ;IWDCLRJOBJJRNH	CHEMONTID:0000138;CHEMONTID:0001275
C7H8O	108.057514876	191.10426	83.05225	246	205	108.05201	0.0055049	RDOXTESZEPMUJZ;IWDCLRJOBJJRNH	CHEMONTID:0000138;CHEMONTID:0001275
C7H8O	108.057514876	191.10426	83.03829	246	195	108.06597	-0.0084551	RDOXTESZEPMUJZ;IWDCLRJOBJJRNH	CHEMONTID:0000138;CHEMONTID:0001275
Num AdductIon (AdductType Mass LinkedMz): 0
Num IsotopicIon (IsotopeName Mass LinkedMz WeightedForm WeightNumber): 0

NAME: C8H55F3N8OP
EXACTMASS: 367.41885467
ISSELECTED: False
ACCURATEMASS: 367.4181235
MASSDIFFERENCE: 0.0007311
TOTALSCORE: 3.099
ISOTOPICINTENSITY[M+1]: 0.1225
ISOTOPICINTENSITY[M+2]: 0.009
ISOTOPICDIFF[M+1]: -0.1021
ISOTOPICDIFF[M+2]: -0.018
MASSDIFFSCORE: 0.989
ISOTOPICSCORE: 0.937
PRODUCTIONSCORE: 0.923
NEUTRALLOSSSCORE: 0.25
PRODUCTIONPEAKNUMBER: 12
PRODUCTIONHITSNUMBER: 3
NEUTRALLOSSPEAKNUMBER: 36
NEUTRALLOSSHITSNUMBER: 9
RESOURCENAMES: 
RESOURCERECORDS: 0
ChemOntDescriptions: 
ChemOntIDs: 
ChemOntScores: 
ChemOntInChIKeys: 
PUBCHEMCIDS: 
Num ProductIon (Formula ExactMass AccurateMass Intensity Error CandidateInChIKeys CandidateOntologies): 12
C3H10N	60.08132432	60.08001	537	0.0007657	LIWAQLJGPBVORC	CHEMONTID:0002228
C5H7O	83.049689844	83.03829	195	0.0108513	FVNIMHIOIXPIQT;HGBOYTHUEUWSSQ;ACWQBUSCFPJUPN;JYVLIDXNZAXMDK;PHTQWCKDNZKARW;AQIXEPGDORPWBJ;XNLICIUVMPYHGG;YGHRJJRRZDOVPD	CHEMONTID:0001167;CHEMONTID:0002434;CHEMONTID:0002436;CHEMONTID:0001661;CHEMONTID:0000286;CHEMONTID:0000118
C5H7O	83.049689844	83.05225	205	-0.0031087	FVNIMHIOIXPIQT;HGBOYTHUEUWSSQ;ACWQBUSCFPJUPN;JYVLIDXNZAXMDK;PHTQWCKDNZKARW;AQIXEPGDORPWBJ;XNLICIUVMPYHGG;YGHRJJRRZDOVPD	CHEMONTID:0001167;CHEMONTID:0002434;CHEMONTID:0002436;CHEMONTID:0001661;CHEMONTID:0000286;CHEMONTID:0000118
C3H3N4O	111.030685716	111.02971	404	0.0004271	NA	NA
CH5F2N4	111.0482276	111.04653	412	0.001149	NA	NA
C3H7F2N4O	153.058792284	153.05811	262	0.0001337	NA	NA
C8H11N6	191.104519352	191.10426	246	-0.0002892	NA	NA
C8H17FN2P	191.111338394	191.11296	252	-0.0021702	NA	NA
C8H13N6O	209.115084036	209.11758	1054	-0.0030445	NA	NA
C8H21F3N8OP	333.152803582	333.15814	505	-0.005885	NA	NA
C8H21F3N8OP	333.152803582	333.17612	502	-0.023865	NA	NA
	0	368.42453	17613	0.0016011	NA	NA
Num NeutralLoss (Formula ExactMass PrecursorMz ProductMz PrecursorIntensity ProductIntensity LossMass Error CandidateInChIKeys CandidateOntologies): 17
H2O	18.010564684	209.11758	191.11296	1054	252	18.00462	0.0059447	XLYOFNOQVPJJNP	NonID:H2O
H2O	18.010564684	209.11758	191.10426	1054	246	18.01332	-0.0027553	XLYOFNOQVPJJNP	NonID:H2O
C4H8	56.062600256	209.11758	153.05811	1054	262	56.05947	0.0031303	NNPPMTNAJDCUHE;IJDNQMDRQITEOD;VQTUBCCKSQIDNK	CHEMONTID:0004620;CHEMONTID:0002500;CHEMONTID:0004622
C5H10N2	98.08439832	209.11758	111.04653	1054	412	98.07105	0.0133483	SMRGCMLEAAXFFD	CHEMONTID:0001045
C5H10N2	98.08439832	209.11758	111.02971	1054	404	98.08787	-0.0034717	SMRGCMLEAAXFFD	CHEMONTID:0001045
O	15.99491462	349.13568	333.15814	322	505	15.97754	0.0173746	XLYOFNOQVPJJNP	NonID:H2O
C2H2O	42.010564684	153.05811	111.04653	262	412	42.01158	-0.0010153	IKHGUXGNUITLKF;LFQSCWFLJHTTHZ;IMROMDMJAWUWLK	CHEMONTID:0002230;CHEMONTID:0000286;CHEMONTID:0000132
CO	27.99491462	111.04653	83.05225	412	205	27.99428	0.0006346	WSFSSNUMVMOOMR;OKKJLVBELUTLKV	CHEMONTID:0001831;CHEMONTID:0000286
CH2N	28.018724064	111.04653	83.03829	412	195	28.00824	0.0104841	BAVYZALUXZFZLV	CHEMONTID:0000469
C2H4N	42.034374128	153.05811	111.02971	262	404	42.0284	0.0059741	ROSDSFDQCJNGOL;QUSNBJAOOMFDIB	CHEMONTID:0002228;CHEMONTID:0000469
CO	27.99491462	111.02971	83.05225	404	205	27.97746	0.0174546	WSFSSNUMVMOOMR;OKKJLVBELUTLKV	CHEMONTID:0001831;CHEMONTID:0000286
CO	27.99491462	111.02971	83.03829	404	195	27.99142	0.0034946	WSFSSNUMVMOOMR;OKKJLVBELUTLKV	CHEMONTID:0001831;CHEMONTID:0000286
C4H6O	70.041864812	153.05811	83.03829	262	195	70.01982	0.0220448	ZTQSAGDEMFDKMZ	CHEMONTID:0002434
C7H8O	108.057514876	191.11296	83.05225	252	205	108.06071	-0.0031951	RDOXTESZEPMUJZ;IWDCLRJOBJJRNH	CHEMONTID:0000138;CHEMONTID:0001275
C7H8O	108.057514876	191.11296	83.03829	252	195	108.07467	-0.0171551	RDOXTESZEPMUJZ;IWDCLRJOBJJRNH	CHEMONTID:0000138;CHEMONTID:0001275
C7H8O	108.057514876	191.10426	83.05225	246	205	108.05201	0.0055049	RDOXTESZEPMUJZ;IWDCLRJOBJJRNH	CHEMONTID:0000138;CHEMONTID:0001275
C7H8O	108.057514876	191.10426	83.03829	246	195	108.06597	-0.0084551	RDOXTESZEPMUJZ;IWDCLRJOBJJRNH	CHEMONTID:0000138;CHEMONTID:0001275
Num AdductIon (AdductType Mass LinkedMz): 0
Num IsotopicIon (IsotopeName Mass LinkedMz WeightedForm WeightNumber): 0

NAME: C15H59FNO4P
EXACTMASS: 367.416574218
ISSELECTED: False
ACCURATEMASS: 367.4181235
MASSDIFFERENCE: -0.0015493
TOTALSCORE: 3.095
ISOTOPICINTENSITY[M+1]: 0.1742
ISOTOPICINTENSITY[M+2]: 0.0225
ISOTOPICDIFF[M+1]: -0.0504
ISOTOPICDIFF[M+2]: -0.0045
MASSDIFFSCORE: 0.953
ISOTOPICSCORE: 0.984
PRODUCTIONSCORE: 0.769
NEUTRALLOSSSCORE: 0.389
PRODUCTIONPEAKNUMBER: 10
PRODUCTIONHITSNUMBER: 8
NEUTRALLOSSPEAKNUMBER: 36
NEUTRALLOSSHITSNUMBER: 14
RESOURCENAMES: 
RESOURCERECORDS: 0
ChemOntDescriptions: 
ChemOntIDs: 
ChemOntScores: 
ChemOntInChIKeys: 
PUBCHEMCIDS: 
Num ProductIon (Formula ExactMass AccurateMass Intensity Error CandidateInChIKeys CandidateOntologies): 10
C3H10N	60.08132432	60.08001	537	0.0007657	LIWAQLJGPBVORC	CHEMONTID:0002228
C5H7O	83.049689844	83.03829	195	0.0108513	FVNIMHIOIXPIQT;HGBOYTHUEUWSSQ;ACWQBUSCFPJUPN;JYVLIDXNZAXMDK;PHTQWCKDNZKARW;AQIXEPGDORPWBJ;XNLICIUVMPYHGG;YGHRJJRRZDOVPD	CHEMONTID:0001167;CHEMONTID:0002434;CHEMONTID:0002436;CHEMONTID:0001661;CHEMONTID:0000286;CHEMONTID:0000118
C5H7O	83.049689844	83.05225	205	-0.0031087	FVNIMHIOIXPIQT;HGBOYTHUEUWSSQ;ACWQBUSCFPJUPN;JYVLIDXNZAXMDK;PHTQWCKDNZKARW;AQIXEPGDORPWBJ;XNLICIUVMPYHGG;YGHRJJRRZDOVPD	CHEMONTID:0001167;CHEMONTID:0002434;CHEMONTID:0002436;CHEMONTID:0001661;CHEMONTID:0000286;CHEMONTID:0000118
C6H7O2	111.044604464	111.02971	404	0.0143459	GHMLBKRAJCXXBS;VKMRVNVYNKTCBS;TVJVIYLWQZECEQ;HNBDRPTVWVGKBR;GAMDXQSXPWOUOG	CHEMONTID:0000137;CHEMONTID:0002436;CHEMONTID:0000481;CHEMONTID:0003417;CHEMONTID:0001167
C6H7O2	111.044604464	111.04653	412	-0.0024741	GHMLBKRAJCXXBS;VKMRVNVYNKTCBS;TVJVIYLWQZECEQ;HNBDRPTVWVGKBR;GAMDXQSXPWOUOG	CHEMONTID:0000137;CHEMONTID:0002436;CHEMONTID:0000481;CHEMONTID:0003417;CHEMONTID:0001167
C11H7N	153.057849224	153.05811	262	-0.0008094	YDNBZEZHOYJIKQ	CHEMONTID:0002336
C11H13NO2	191.094628656	191.10426	246	-0.0101799	NWYBPFPJJYBYSR;XNZFFRJWTVYMBF;BNTRVDDOQOJGCY;FELOSQQXIHRUSH;CEIXWJHURKEBMQ	CHEMONTID:0004111;CHEMONTID:0002955;CHEMONTID:0000195
C11H13NO2	191.094628656	191.11296	252	-0.0188799	NWYBPFPJJYBYSR;XNZFFRJWTVYMBF;BNTRVDDOQOJGCY;FELOSQQXIHRUSH;CEIXWJHURKEBMQ	CHEMONTID:0004111;CHEMONTID:0002955;CHEMONTID:0000195
C12H17O3	209.117769404	209.11758	1054	-0.0003592	NA	NA
	0	368.42453	17613	-0.0006793	NA	NA
Num NeutralLoss (Formula ExactMass PrecursorMz ProductMz PrecursorIntensity ProductIntensity LossMass Error CandidateInChIKeys CandidateOntologies): 26
C7H8O2	124.052429496	333.17612	209.11758	502	1054	124.05854	-0.0061105	LHGVFZTZFXWLCP;ASHGTJPOSUFTGB;OIPPWFOQEKKFEE	CHEMONTID:0000190;CHEMONTID:0000137
C7H8O2	124.052429496	333.15814	209.11758	505	1054	124.04056	0.0118695	LHGVFZTZFXWLCP;ASHGTJPOSUFTGB;OIPPWFOQEKKFEE	CHEMONTID:0000190;CHEMONTID:0000137
H2O	18.010564684	209.11758	191.11296	1054	252	18.00462	0.0059447	XLYOFNOQVPJJNP	NonID:H2O
H2O	18.010564684	209.11758	191.10426	1054	246	18.01332	-0.0027553	XLYOFNOQVPJJNP	NonID:H2O
C4H8	56.062600256	209.11758	153.05811	1054	262	56.05947	0.0031303	NNPPMTNAJDCUHE;IJDNQMDRQITEOD;VQTUBCCKSQIDNK	CHEMONTID:0004620;CHEMONTID:0002500;CHEMONTID:0004622
C8H7NO2	149.047678464	209.11758	60.08001	1054	537	149.03757	0.0101085	HZJROTBCTUGDMG	CHEMONTID:0000285
C9H7O	131.049689844	191.11296	60.08001	252	537	131.03295	0.0167398	UAJRSHJHFRVGMG;KJPRLNWUNMBNBZ	CHEMONTID:0000138;CHEMONTID:0000029
O	15.99491462	349.13568	333.15814	322	505	15.97754	0.0173746	XLYOFNOQVPJJNP	NonID:H2O
C6H8NO3	142.050418116	333.15814	191.11296	505	252	142.04518	0.0052381	DHDRGOURKDLAOT	CHEMONTID:0004322
C6H8NO3	142.050418116	333.15814	191.10426	505	246	142.05388	-0.0034619	DHDRGOURKDLAOT	CHEMONTID:0004322
C10H14NO2	180.102453688	333.15814	153.05811	505	262	180.10003	0.0024237	OPJOMVMFYOUDPK	CHEMONTID:0000296
C7H10O3	142.06299418	333.17612	191.11296	502	252	142.06316	-0.0001658	JLNIGUCDBFYXDC	CHEMONTID:0000324
C7H10O3	142.06299418	333.17612	191.10426	502	246	142.07186	-0.0088658	JLNIGUCDBFYXDC	CHEMONTID:0000324
C10H14NO2	180.102453688	333.17612	153.05811	502	262	180.11801	-0.0155563	OPJOMVMFYOUDPK	CHEMONTID:0000296
C2H2O	42.010564684	153.05811	111.04653	262	412	42.01158	-0.0010153	IKHGUXGNUITLKF;LFQSCWFLJHTTHZ;IMROMDMJAWUWLK	CHEMONTID:0002230;CHEMONTID:0000286;CHEMONTID:0000132
CO	27.99491462	111.04653	83.05225	412	205	27.99428	0.0006346	WSFSSNUMVMOOMR;OKKJLVBELUTLKV	CHEMONTID:0001831;CHEMONTID:0000286
CH2N	28.018724064	111.04653	83.03829	412	195	28.00824	0.0104841	BAVYZALUXZFZLV	CHEMONTID:0000469
C2H4N	42.034374128	153.05811	111.02971	262	404	42.0284	0.0059741	ROSDSFDQCJNGOL;QUSNBJAOOMFDIB	CHEMONTID:0002228;CHEMONTID:0000469
CO	27.99491462	111.02971	83.05225	404	205	27.97746	0.0174546	WSFSSNUMVMOOMR;OKKJLVBELUTLKV	CHEMONTID:0001831;CHEMONTID:0000286
CO	27.99491462	111.02971	83.03829	404	195	27.99142	0.0034946	WSFSSNUMVMOOMR;OKKJLVBELUTLKV	CHEMONTID:0001831;CHEMONTID:0000286
C3H2O2	70.005479304	153.05811	83.05225	262	205	70.00586	-0.0003807	NIXOWILDQLNWCW	CHEMONTID:0004451
C3H2O2	70.005479304	153.05811	83.03829	262	195	70.01982	-0.0143407	NIXOWILDQLNWCW	CHEMONTID:0004451
C7H8O	108.057514876	191.11296	83.05225	252	205	108.06071	-0.0031951	RDOXTESZEPMUJZ;IWDCLRJOBJJRNH	CHEMONTID:0000138;CHEMONTID:0001275
C7H8O	108.057514876	191.11296	83.03829	252	195	108.07467	-0.0171551	RDOXTESZEPMUJZ;IWDCLRJOBJJRNH	CHEMONTID:0000138;CHEMONTID:0001275
C7H8O	108.057514876	191.10426	83.05225	246	205	108.05201	0.0055049	RDOXTESZEPMUJZ;IWDCLRJOBJJRNH	CHEMONTID:0000138;CHEMONTID:0001275
C7H8O	108.057514876	191.10426	83.03829	246	195	108.06597	-0.0084551	RDOXTESZEPMUJZ;IWDCLRJOBJJRNH	CHEMONTID:0000138;CHEMONTID:0001275
Num AdductIon (AdductType Mass LinkedMz): 0
Num IsotopicIon (IsotopeName Mass LinkedMz WeightedForm WeightNumber): 0

NAME: C11H60FN2O6S
EXACTMASS: 367.41561186
ISSELECTED: False
ACCURATEMASS: 367.4181235
MASSDIFFERENCE: -0.0025117
TOTALSCORE: 3.095
ISOTOPICINTENSITY[M+1]: 0.1434
ISOTOPICINTENSITY[M+2]: 0.0667
ISOTOPICDIFF[M+1]: -0.0812
ISOTOPICDIFF[M+2]: 0.0397
MASSDIFFSCORE: 0.881
ISOTOPICSCORE: 0.951
PRODUCTIONSCORE: 0.846
NEUTRALLOSSSCORE: 0.417
PRODUCTIONPEAKNUMBER: 11
PRODUCTIONHITSNUMBER: 9
NEUTRALLOSSPEAKNUMBER: 36
NEUTRALLOSSHITSNUMBER: 15
RESOURCENAMES: 
RESOURCERECORDS: 0
ChemOntDescriptions: Benzothiazoles
ChemOntIDs: Benzothiazoles
ChemOntScores: 0.0050142891824286
ChemOntInChIKeys: FTALBRSUTCGOEG
PUBCHEMCIDS: 
Num ProductIon (Formula ExactMass AccurateMass Intensity Error CandidateInChIKeys CandidateOntologies): 11
C3H10N	60.08132432	60.08001	537	0.0007657	LIWAQLJGPBVORC	CHEMONTID:0002228
C5H7O	83.049689844	83.03829	195	0.0108513	FVNIMHIOIXPIQT;HGBOYTHUEUWSSQ;ACWQBUSCFPJUPN;JYVLIDXNZAXMDK;PHTQWCKDNZKARW;AQIXEPGDORPWBJ;XNLICIUVMPYHGG;YGHRJJRRZDOVPD	CHEMONTID:0001167;CHEMONTID:0002434;CHEMONTID:0002436;CHEMONTID:0001661;CHEMONTID:0000286;CHEMONTID:0000118
C5H7O	83.049689844	83.05225	205	-0.0031087	FVNIMHIOIXPIQT;HGBOYTHUEUWSSQ;ACWQBUSCFPJUPN;JYVLIDXNZAXMDK;PHTQWCKDNZKARW;AQIXEPGDORPWBJ;XNLICIUVMPYHGG;YGHRJJRRZDOVPD	CHEMONTID:0001167;CHEMONTID:0002434;CHEMONTID:0002436;CHEMONTID:0001661;CHEMONTID:0000286;CHEMONTID:0000118
C6H7O2	111.044604464	111.02971	404	0.0143459	GHMLBKRAJCXXBS;VKMRVNVYNKTCBS;TVJVIYLWQZECEQ;HNBDRPTVWVGKBR;GAMDXQSXPWOUOG	CHEMONTID:0000137;CHEMONTID:0002436;CHEMONTID:0000481;CHEMONTID:0003417;CHEMONTID:0001167
C6H7O2	111.044604464	111.04653	412	-0.0024741	GHMLBKRAJCXXBS;VKMRVNVYNKTCBS;TVJVIYLWQZECEQ;HNBDRPTVWVGKBR;GAMDXQSXPWOUOG	CHEMONTID:0000137;CHEMONTID:0002436;CHEMONTID:0000481;CHEMONTID:0003417;CHEMONTID:0001167
C11H7N	153.057849224	153.05811	262	-0.0008094	YDNBZEZHOYJIKQ	CHEMONTID:0002336
C11H13NO2	191.094628656	191.10426	246	-0.0101799	NWYBPFPJJYBYSR;XNZFFRJWTVYMBF;BNTRVDDOQOJGCY;FELOSQQXIHRUSH;CEIXWJHURKEBMQ	CHEMONTID:0004111;CHEMONTID:0002955;CHEMONTID:0000195
C11H15N2O	191.1184381	191.11296	252	0.0049295	ANJTVLIZGCUXLD	CHEMONTID:0002722
C8H17O6	209.102513264	209.11758	1054	-0.0156153	WYUFTYLVLQZQNH	CHEMONTID:0002207
C11H26FN2O6S	333.149560772	333.15814	505	-0.0091278	NA	NA
	0	368.42453	17613	-0.0016417	NA	NA
Num NeutralLoss (Formula ExactMass PrecursorMz ProductMz PrecursorIntensity ProductIntensity LossMass Error CandidateInChIKeys CandidateOntologies): 29
C7H8O2	124.052429496	333.17612	209.11758	502	1054	124.05854	-0.0061105	LHGVFZTZFXWLCP;ASHGTJPOSUFTGB;OIPPWFOQEKKFEE	CHEMONTID:0000190;CHEMONTID:0000137
C7H8O2	124.052429496	333.15814	209.11758	505	1054	124.04056	0.0118695	LHGVFZTZFXWLCP;ASHGTJPOSUFTGB;OIPPWFOQEKKFEE	CHEMONTID:0000190;CHEMONTID:0000137
H2O	18.010564684	209.11758	191.11296	1054	252	18.00462	0.0059447	XLYOFNOQVPJJNP	NonID:H2O
H2O	18.010564684	209.11758	191.10426	1054	246	18.01332	-0.0027553	XLYOFNOQVPJJNP	NonID:H2O
C4H8	56.062600256	209.11758	153.05811	1054	262	56.05947	0.0031303	NNPPMTNAJDCUHE;IJDNQMDRQITEOD;VQTUBCCKSQIDNK	CHEMONTID:0004620;CHEMONTID:0002500;CHEMONTID:0004622
C5H10N2	98.08439832	209.11758	111.04653	1054	412	98.07105	0.0133483	SMRGCMLEAAXFFD	CHEMONTID:0001045
C5H10N2	98.08439832	209.11758	111.02971	1054	404	98.08787	-0.0034717	SMRGCMLEAAXFFD	CHEMONTID:0001045
C5H9O5	149.044998388	209.11758	60.08001	1054	537	149.03757	0.0074284	HEBKCHPVOIAQTA;SRBFZHDQGSBBOR	CHEMONTID:0002210;CHEMONTID:0001497
C5H9NOS	131.040484908	191.11296	60.08001	252	537	131.03295	0.0075349	AMRLMYBWZLIJPE	CHEMONTID:0003862
C5H9NOS	131.040484908	191.10426	60.08001	246	537	131.02425	0.0162349	AMRLMYBWZLIJPE	CHEMONTID:0003862
O	15.99491462	349.13568	333.15814	322	505	15.97754	0.0173746	XLYOFNOQVPJJNP	NonID:H2O
C6H8NO3	142.050418116	333.15814	191.11296	505	252	142.04518	0.0052381	DHDRGOURKDLAOT	CHEMONTID:0004322
C6H8NO3	142.050418116	333.15814	191.10426	505	246	142.05388	-0.0034619	DHDRGOURKDLAOT	CHEMONTID:0004322
C10H14NO2	180.102453688	333.15814	153.05811	505	262	180.10003	0.0024237	OPJOMVMFYOUDPK	CHEMONTID:0000296
C7H10O3	142.06299418	333.17612	191.11296	502	252	142.06316	-0.0001658	JLNIGUCDBFYXDC	CHEMONTID:0000324
C7H10O3	142.06299418	333.17612	191.10426	502	246	142.07186	-0.0088658	JLNIGUCDBFYXDC	CHEMONTID:0000324
C10H14NO2	180.102453688	333.17612	153.05811	502	262	180.11801	-0.0155563	OPJOMVMFYOUDPK	CHEMONTID:0000296
C2H2O	42.010564684	153.05811	111.04653	262	412	42.01158	-0.0010153	IKHGUXGNUITLKF;LFQSCWFLJHTTHZ;IMROMDMJAWUWLK	CHEMONTID:0002230;CHEMONTID:0000286;CHEMONTID:0000132
CO	27.99491462	111.04653	83.05225	412	205	27.99428	0.0006346	WSFSSNUMVMOOMR;OKKJLVBELUTLKV	CHEMONTID:0001831;CHEMONTID:0000286
CH2N	28.018724064	111.04653	83.03829	412	195	28.00824	0.0104841	BAVYZALUXZFZLV	CHEMONTID:0000469
C2H4N	42.034374128	153.05811	111.02971	262	404	42.0284	0.0059741	ROSDSFDQCJNGOL;QUSNBJAOOMFDIB	CHEMONTID:0002228;CHEMONTID:0000469
CO	27.99491462	111.02971	83.05225	404	205	27.97746	0.0174546	WSFSSNUMVMOOMR;OKKJLVBELUTLKV	CHEMONTID:0001831;CHEMONTID:0000286
CO	27.99491462	111.02971	83.03829	404	195	27.99142	0.0034946	WSFSSNUMVMOOMR;OKKJLVBELUTLKV	CHEMONTID:0001831;CHEMONTID:0000286
C3H2O2	70.005479304	153.05811	83.05225	262	205	70.00586	-0.0003807	NIXOWILDQLNWCW	CHEMONTID:0004451
C3H2O2	70.005479304	153.05811	83.03829	262	195	70.01982	-0.0143407	NIXOWILDQLNWCW	CHEMONTID:0004451
C7H8O	108.057514876	191.11296	83.05225	252	205	108.06071	-0.0031951	RDOXTESZEPMUJZ;IWDCLRJOBJJRNH	CHEMONTID:0000138;CHEMONTID:0001275
C7H8O	108.057514876	191.11296	83.03829	252	195	108.07467	-0.0171551	RDOXTESZEPMUJZ;IWDCLRJOBJJRNH	CHEMONTID:0000138;CHEMONTID:0001275
C7H8O	108.057514876	191.10426	83.05225	246	205	108.05201	0.0055049	RDOXTESZEPMUJZ;IWDCLRJOBJJRNH	CHEMONTID:0000138;CHEMONTID:0001275
C7H8O	108.057514876	191.10426	83.03829	246	195	108.06597	-0.0084551	RDOXTESZEPMUJZ;IWDCLRJOBJJRNH	CHEMONTID:0000138;CHEMONTID:0001275
Num AdductIon (AdductType Mass LinkedMz): 0
Num IsotopicIon (IsotopeName Mass LinkedMz WeightedForm WeightNumber): 0

NAME: C12H59F3N2O3P
EXACTMASS: 367.421540038
ISSELECTED: False
ACCURATEMASS: 367.4181235
MASSDIFFERENCE: 0.0034165
TOTALSCORE: 3.093
ISOTOPICINTENSITY[M+1]: 0.145
ISOTOPICINTENSITY[M+2]: 0.016
ISOTOPICDIFF[M+1]: -0.0796
ISOTOPICDIFF[M+2]: -0.011
MASSDIFFSCORE: 0.792
ISOTOPICSCORE: 0.961
PRODUCTIONSCORE: 0.923
NEUTRALLOSSSCORE: 0.417
PRODUCTIONPEAKNUMBER: 12
PRODUCTIONHITSNUMBER: 8
NEUTRALLOSSPEAKNUMBER: 36
NEUTRALLOSSHITSNUMBER: 15
RESOURCENAMES: 
RESOURCERECORDS: 0
ChemOntDescriptions: 
ChemOntIDs: 
ChemOntScores: 
ChemOntInChIKeys: 
PUBCHEMCIDS: 
Num ProductIon (Formula ExactMass AccurateMass Intensity Error CandidateInChIKeys CandidateOntologies): 12
C3H10N	60.08132432	60.08001	537	0.0007657	LIWAQLJGPBVORC	CHEMONTID:0002228
C5H7O	83.049689844	83.03829	195	0.0108513	FVNIMHIOIXPIQT;HGBOYTHUEUWSSQ;ACWQBUSCFPJUPN;JYVLIDXNZAXMDK;PHTQWCKDNZKARW;AQIXEPGDORPWBJ;XNLICIUVMPYHGG;YGHRJJRRZDOVPD	CHEMONTID:0001167;CHEMONTID:0002434;CHEMONTID:0002436;CHEMONTID:0001661;CHEMONTID:0000286;CHEMONTID:0000118
C5H7O	83.049689844	83.05225	205	-0.0031087	FVNIMHIOIXPIQT;HGBOYTHUEUWSSQ;ACWQBUSCFPJUPN;JYVLIDXNZAXMDK;PHTQWCKDNZKARW;AQIXEPGDORPWBJ;XNLICIUVMPYHGG;YGHRJJRRZDOVPD	CHEMONTID:0001167;CHEMONTID:0002434;CHEMONTID:0002436;CHEMONTID:0001661;CHEMONTID:0000286;CHEMONTID:0000118
C6H7O2	111.044604464	111.02971	404	0.0143459	GHMLBKRAJCXXBS;VKMRVNVYNKTCBS;TVJVIYLWQZECEQ;HNBDRPTVWVGKBR;GAMDXQSXPWOUOG	CHEMONTID:0000137;CHEMONTID:0002436;CHEMONTID:0000481;CHEMONTID:0003417;CHEMONTID:0001167
C6H7O2	111.044604464	111.04653	412	-0.0024741	GHMLBKRAJCXXBS;VKMRVNVYNKTCBS;TVJVIYLWQZECEQ;HNBDRPTVWVGKBR;GAMDXQSXPWOUOG	CHEMONTID:0000137;CHEMONTID:0002436;CHEMONTID:0000481;CHEMONTID:0003417;CHEMONTID:0001167
C11H7N	153.057849224	153.05811	262	-0.0008094	YDNBZEZHOYJIKQ	CHEMONTID:0002336
C11H13NO2	191.094628656	191.10426	246	-0.0101799	NWYBPFPJJYBYSR;XNZFFRJWTVYMBF;BNTRVDDOQOJGCY;FELOSQQXIHRUSH;CEIXWJHURKEBMQ	CHEMONTID:0004111;CHEMONTID:0002955;CHEMONTID:0000195
C11H15N2O	191.1184381	191.11296	252	0.0049295	ANJTVLIZGCUXLD	CHEMONTID:0002722
C12H17O3	209.117769404	209.11758	1054	-0.0003592	NA	NA
C12H25F3N2O3P	333.15548895	333.15814	505	-0.0031996	NA	NA
C12H25F3N2O3P	333.15548895	333.17612	502	-0.0211796	NA	NA
	0	368.42453	17613	0.0042865	NA	NA
Num NeutralLoss (Formula ExactMass PrecursorMz ProductMz PrecursorIntensity ProductIntensity LossMass Error CandidateInChIKeys CandidateOntologies): 28
C7H8O2	124.052429496	333.17612	209.11758	502	1054	124.05854	-0.0061105	LHGVFZTZFXWLCP;ASHGTJPOSUFTGB;OIPPWFOQEKKFEE	CHEMONTID:0000190;CHEMONTID:0000137
C7H8O2	124.052429496	333.15814	209.11758	505	1054	124.04056	0.0118695	LHGVFZTZFXWLCP;ASHGTJPOSUFTGB;OIPPWFOQEKKFEE	CHEMONTID:0000190;CHEMONTID:0000137
H2O	18.010564684	209.11758	191.11296	1054	252	18.00462	0.0059447	XLYOFNOQVPJJNP	NonID:H2O
H2O	18.010564684	209.11758	191.10426	1054	246	18.01332	-0.0027553	XLYOFNOQVPJJNP	NonID:H2O
C4H8	56.062600256	209.11758	153.05811	1054	262	56.05947	0.0031303	NNPPMTNAJDCUHE;IJDNQMDRQITEOD;VQTUBCCKSQIDNK	CHEMONTID:0004620;CHEMONTID:0002500;CHEMONTID:0004622
C5H10N2	98.08439832	209.11758	111.04653	1054	412	98.07105	0.0133483	SMRGCMLEAAXFFD	CHEMONTID:0001045
C5H10N2	98.08439832	209.11758	111.02971	1054	404	98.08787	-0.0034717	SMRGCMLEAAXFFD	CHEMONTID:0001045
C8H7NO2	149.047678464	209.11758	60.08001	1054	537	149.03757	0.0101085	HZJROTBCTUGDMG	CHEMONTID:0000285
C9H7O	131.049689844	191.11296	60.08001	252	537	131.03295	0.0167398	UAJRSHJHFRVGMG;KJPRLNWUNMBNBZ	CHEMONTID:0000138;CHEMONTID:0000029
O	15.99491462	349.13568	333.15814	322	505	15.97754	0.0173746	XLYOFNOQVPJJNP	NonID:H2O
C6H8NO3	142.050418116	333.15814	191.11296	505	252	142.04518	0.0052381	DHDRGOURKDLAOT	CHEMONTID:0004322
C6H8NO3	142.050418116	333.15814	191.10426	505	246	142.05388	-0.0034619	DHDRGOURKDLAOT	CHEMONTID:0004322
C10H14NO2	180.102453688	333.15814	153.05811	505	262	180.10003	0.0024237	OPJOMVMFYOUDPK	CHEMONTID:0000296
C7H10O3	142.06299418	333.17612	191.11296	502	252	142.06316	-0.0001658	JLNIGUCDBFYXDC	CHEMONTID:0000324
C7H10O3	142.06299418	333.17612	191.10426	502	246	142.07186	-0.0088658	JLNIGUCDBFYXDC	CHEMONTID:0000324
C10H14NO2	180.102453688	333.17612	153.05811	502	262	180.11801	-0.0155563	OPJOMVMFYOUDPK	CHEMONTID:0000296
C2H2O	42.010564684	153.05811	111.04653	262	412	42.01158	-0.0010153	IKHGUXGNUITLKF;LFQSCWFLJHTTHZ;IMROMDMJAWUWLK	CHEMONTID:0002230;CHEMONTID:0000286;CHEMONTID:0000132
CO	27.99491462	111.04653	83.05225	412	205	27.99428	0.0006346	WSFSSNUMVMOOMR;OKKJLVBELUTLKV	CHEMONTID:0001831;CHEMONTID:0000286
CH2N	28.018724064	111.04653	83.03829	412	195	28.00824	0.0104841	BAVYZALUXZFZLV	CHEMONTID:0000469
C2H4N	42.034374128	153.05811	111.02971	262	404	42.0284	0.0059741	ROSDSFDQCJNGOL;QUSNBJAOOMFDIB	CHEMONTID:0002228;CHEMONTID:0000469
CO	27.99491462	111.02971	83.05225	404	205	27.97746	0.0174546	WSFSSNUMVMOOMR;OKKJLVBELUTLKV	CHEMONTID:0001831;CHEMONTID:0000286
CO	27.99491462	111.02971	83.03829	404	195	27.99142	0.0034946	WSFSSNUMVMOOMR;OKKJLVBELUTLKV	CHEMONTID:0001831;CHEMONTID:0000286
C3H2O2	70.005479304	153.05811	83.05225	262	205	70.00586	-0.0003807	NIXOWILDQLNWCW	CHEMONTID:0004451
C3H2O2	70.005479304	153.05811	83.03829	262	195	70.01982	-0.0143407	NIXOWILDQLNWCW	CHEMONTID:0004451
C7H8O	108.057514876	191.11296	83.05225	252	205	108.06071	-0.0031951	RDOXTESZEPMUJZ;IWDCLRJOBJJRNH	CHEMONTID:0000138;CHEMONTID:0001275
C7H8O	108.057514876	191.11296	83.03829	252	195	108.07467	-0.0171551	RDOXTESZEPMUJZ;IWDCLRJOBJJRNH	CHEMONTID:0000138;CHEMONTID:0001275
C7H8O	108.057514876	191.10426	83.05225	246	205	108.05201	0.0055049	RDOXTESZEPMUJZ;IWDCLRJOBJJRNH	CHEMONTID:0000138;CHEMONTID:0001275
C7H8O	108.057514876	191.10426	83.03829	246	195	108.06597	-0.0084551	RDOXTESZEPMUJZ;IWDCLRJOBJJRNH	CHEMONTID:0000138;CHEMONTID:0001275
Num AdductIon (AdductType Mass LinkedMz): 0
Num IsotopicIon (IsotopeName Mass LinkedMz WeightedForm WeightNumber): 0

NAME: C16H55N4O4
EXACTMASS: 367.42233124
ISSELECTED: False
ACCURATEMASS: 367.4181235
MASSDIFFERENCE: 0.0042077
TOTALSCORE: 3.092
ISOTOPICINTENSITY[M+1]: 0.1955
ISOTOPICINTENSITY[M+2]: 0.0264
ISOTOPICDIFF[M+1]: -0.0291
ISOTOPICDIFF[M+2]: -0.0006
MASSDIFFSCORE: 0.702
ISOTOPICSCORE: 0.995
PRODUCTIONSCORE: 0.923
NEUTRALLOSSSCORE: 0.472
PRODUCTIONPEAKNUMBER: 12
PRODUCTIONHITSNUMBER: 9
NEUTRALLOSSPEAKNUMBER: 36
NEUTRALLOSSHITSNUMBER: 17
RESOURCENAMES: 
RESOURCERECORDS: 0
ChemOntDescriptions: Morphinans;Lignols;Carbolines;Alkaloids and derivatives;Indole and derivatives;Anisoles;Phenylpyrazoles;Phenolic compounds;N-acyl-amino acids;Phenylacetamides;Cinnamic acid and derivatives;Other flavonoids;Carboximidic acids;Amino acids and derivatives;Quinazolines;Coumarin and derivatives;Amines;Aminoalcohols;Aurone O-glycosides;Peptides;Benzoic acids and derivatives;Ceramides;Gallic acid and derivatives;Aralkylamines;Steroidal saponins;Aminobenzoic acids;N-acyl amines;Benzene and substituted derivatives;Chalcones;Chromones and derivatives;Fatty acid and derivatives;Anilines and derivatives;Benzodiazepines;Saccharides;Purines;Hex ceramide;Steroids;Pyridinecarboxylic acids;Pyridines and derivatives;Quinoline carboxylic acids;Hydroxybenzenoids;Phenylpiperazines;Phenylpiperidines;Alkylphenylketones
ChemOntIDs: Morphinans;Lignols;Carbolines;Alkaloids and derivatives;Indole and derivatives;Anisoles;Phenylpyrazoles;Phenolic compounds;N-acyl-amino acids;Phenylacetamides;Cinnamic acid and derivatives;Other flavonoids;Carboximidic acids;Amino acids and derivatives;Quinazolines;Coumarin and derivatives;Amines;Aminoalcohols;Aurone O-glycosides;Peptides;Benzoic acids and derivatives;Ceramides;Gallic acid and derivatives;Aralkylamines;Steroidal saponins;Aminobenzoic acids;N-acyl amines;Benzene and substituted derivatives;Chalcones;Chromones and derivatives;Fatty acid and derivatives;Anilines and derivatives;Benzodiazepines;Saccharides;Purines;Hex ceramide;Steroids;Pyridinecarboxylic acids;Pyridines and derivatives;Quinoline carboxylic acids;Hydroxybenzenoids;Phenylpiperazines;Phenylpiperidines;Alkylphenylketones
ChemOntScores: 7.85688665160471E-08;3.31778426205218E-07;5.48385689326247E-07;9.57599612902327E-07;9.970648896836E-07;2.693718235849E-06;3.05323440422808E-06;7.47083577261325E-06;1.07870738759052E-05;2.27330794847846E-05;2.46820626115648E-05;2.84163493559755E-05;3.27327066269512E-05;3.49739684381172E-05;3.57534789868638E-05;6.40803464744881E-05;8.92871598323787E-05;8.92871598323787E-05;8.92871598323787E-05;0.000219177323624589;0.000273054985132325;0.000273054985132325;0.000273054985132325;0.000334941488140865;0.00038487081103683;0.000430415731087643;0.000739579228378222;0.000865751443712286;0.000865751443712286;0.000998943973514199;0.000998943973514199;0.00144024171799235;0.00144024171799235;0.00144024171799235;0.00171120209368584;0.00240021562257143;0.00240021562257143;0.00255178817174005;0.00255178817174005;0.00255178817174005;0.00258027511074875;0.00293999922166031;0.0029653615512751;0.0057685764417194
ChemOntInChIKeys: INYYVPJSBIVGPH;WVTKBKWTSCPRNU;BXNJHAXVSOCGBA;WYJAPUKIYAZSEM;NFGIENSPALNOON;IEDVJHCEMCRBQM;VEQOALNAAJBPNY;JWJCTZKFYGDABJ;PHSRRHGYXQCRPU;MXJWRABVEGLYDG;VABYUUZNAVQNPG;SRKMAHYDQNVWHY;FONIWJIDLJEJTL;DDRJAANPRJIHGJ;KWNQIIMVPSMYEM;GZEYLLPOQRZUDF;BLFRQYKZFKYQLO;BKMMTJMQCTUHRP;CVGWRXFABVNKOQ;AIXUQKMMBQJZCU;FFCCBBNQPIMUJI;CSRGRGSMEUKQSD;LORDFXWUHHSAQU;ZXRVKCBLGJOCEE;HYDDDNUKNMMWBD;MKASXAGBWHIGCF;SNPLKNRPJHDVJA;MUBZACKCHQIRSY;AJBXYCXQFLOEKN;HTTVYKXJCQENKW;YDCXQLUDGIVYHN;ROBVIMPUHSLWNV;MXBNEEHQIDLPLQ;DWAICOVNOFPYLS;BXJHWYVXLGLDMZ;HHJTWTPUPVQKNA;QAGPPGDCPAPQLW;MUUDQLHCIAOWPR;NYMGNSNKLVNMIA;VQHLFUQPZRTKIV;YRCWQPVGYLYSOX;VNZLQLYBRIOLFZ;XADCESSVHJOZHK;GOEMGAFJFRBGGG
PUBCHEMCIDS: 
Num ProductIon (Formula ExactMass AccurateMass Intensity Error CandidateInChIKeys CandidateOntologies): 12
C3H10N	60.08132432	60.08001	537	0.0007657	LIWAQLJGPBVORC	CHEMONTID:0002228
C5H7O	83.049689844	83.03829	195	0.0108513	FVNIMHIOIXPIQT;HGBOYTHUEUWSSQ;ACWQBUSCFPJUPN;JYVLIDXNZAXMDK;PHTQWCKDNZKARW;AQIXEPGDORPWBJ;XNLICIUVMPYHGG;YGHRJJRRZDOVPD	CHEMONTID:0001167;CHEMONTID:0002434;CHEMONTID:0002436;CHEMONTID:0001661;CHEMONTID:0000286;CHEMONTID:0000118
C5H7O	83.049689844	83.05225	205	-0.0031087	FVNIMHIOIXPIQT;HGBOYTHUEUWSSQ;ACWQBUSCFPJUPN;JYVLIDXNZAXMDK;PHTQWCKDNZKARW;AQIXEPGDORPWBJ;XNLICIUVMPYHGG;YGHRJJRRZDOVPD	CHEMONTID:0001167;CHEMONTID:0002434;CHEMONTID:0002436;CHEMONTID:0001661;CHEMONTID:0000286;CHEMONTID:0000118
C6H7O2	111.044604464	111.02971	404	0.0143459	GHMLBKRAJCXXBS;VKMRVNVYNKTCBS;TVJVIYLWQZECEQ;HNBDRPTVWVGKBR;GAMDXQSXPWOUOG	CHEMONTID:0000137;CHEMONTID:0002436;CHEMONTID:0000481;CHEMONTID:0003417;CHEMONTID:0001167
C6H7O2	111.044604464	111.04653	412	-0.0024741	GHMLBKRAJCXXBS;VKMRVNVYNKTCBS;TVJVIYLWQZECEQ;HNBDRPTVWVGKBR;GAMDXQSXPWOUOG	CHEMONTID:0000137;CHEMONTID:0002436;CHEMONTID:0000481;CHEMONTID:0003417;CHEMONTID:0001167
C11H7N	153.057849224	153.05811	262	-0.0008094	YDNBZEZHOYJIKQ	CHEMONTID:0002336
C11H13NO2	191.094628656	191.10426	246	-0.0101799	NWYBPFPJJYBYSR;XNZFFRJWTVYMBF;BNTRVDDOQOJGCY;FELOSQQXIHRUSH;CEIXWJHURKEBMQ	CHEMONTID:0004111;CHEMONTID:0002955;CHEMONTID:0000195
C11H15N2O	191.1184381	191.11296	252	0.0049295	ANJTVLIZGCUXLD	CHEMONTID:0002722
C14H13N2	209.107873416	209.11758	1054	-0.0102552	BBOAWHADGQBLBD;PUPXFZBRONUIFP	CHEMONTID:0001140;CHEMONTID:0002497
C16H21N4O4	333.156280152	333.15814	505	-0.0024084	NA	NA
C16H21N4O4	333.156280152	333.17612	502	-0.0203884	NA	NA
	0	368.42453	17613	0.0050777	NA	NA
Num NeutralLoss (Formula ExactMass PrecursorMz ProductMz PrecursorIntensity ProductIntensity LossMass Error CandidateInChIKeys CandidateOntologies): 32
C7H8O2	124.052429496	333.17612	209.11758	502	1054	124.05854	-0.0061105	LHGVFZTZFXWLCP;ASHGTJPOSUFTGB;OIPPWFOQEKKFEE	CHEMONTID:0000190;CHEMONTID:0000137
C7H8O2	124.052429496	333.15814	209.11758	505	1054	124.04056	0.0118695	LHGVFZTZFXWLCP;ASHGTJPOSUFTGB;OIPPWFOQEKKFEE	CHEMONTID:0000190;CHEMONTID:0000137
H2O	18.010564684	209.11758	191.11296	1054	252	18.00462	0.0059447	XLYOFNOQVPJJNP	NonID:H2O
H2O	18.010564684	209.11758	191.10426	1054	246	18.01332	-0.0027553	XLYOFNOQVPJJNP	NonID:H2O
C4H8	56.062600256	209.11758	153.05811	1054	262	56.05947	0.0031303	NNPPMTNAJDCUHE;IJDNQMDRQITEOD;VQTUBCCKSQIDNK	CHEMONTID:0004620;CHEMONTID:0002500;CHEMONTID:0004622
C5H10N2	98.08439832	209.11758	111.04653	1054	412	98.07105	0.0133483	SMRGCMLEAAXFFD	CHEMONTID:0001045
C5H10N2	98.08439832	209.11758	111.02971	1054	404	98.08787	-0.0034717	SMRGCMLEAAXFFD	CHEMONTID:0001045
C8H7NO2	149.047678464	209.11758	60.08001	1054	537	149.03757	0.0101085	HZJROTBCTUGDMG	CHEMONTID:0000285
C9H7O	131.049689844	191.11296	60.08001	252	537	131.03295	0.0167398	UAJRSHJHFRVGMG;KJPRLNWUNMBNBZ	CHEMONTID:0000138;CHEMONTID:0000029
O	15.99491462	349.13568	333.15814	322	505	15.97754	0.0173746	XLYOFNOQVPJJNP	NonID:H2O
C6H8NO3	142.050418116	333.15814	191.11296	505	252	142.04518	0.0052381	DHDRGOURKDLAOT	CHEMONTID:0004322
C6H8NO3	142.050418116	333.15814	191.10426	505	246	142.05388	-0.0034619	DHDRGOURKDLAOT	CHEMONTID:0004322
C10H14NO2	180.102453688	333.15814	153.05811	505	262	180.10003	0.0024237	OPJOMVMFYOUDPK	CHEMONTID:0000296
C15H14N2	222.115698448	333.15814	111.04653	505	412	222.11161	0.0040884	OURDZMSSMGUMKR	CHEMONTID:0001914
C15H14N2	222.115698448	333.15814	111.02971	505	404	222.12843	-0.0127316	OURDZMSSMGUMKR	CHEMONTID:0001914
C7H10O3	142.06299418	333.17612	191.11296	502	252	142.06316	-0.0001658	JLNIGUCDBFYXDC	CHEMONTID:0000324
C7H10O3	142.06299418	333.17612	191.10426	502	246	142.07186	-0.0088658	JLNIGUCDBFYXDC	CHEMONTID:0000324
C10H14NO2	180.102453688	333.17612	153.05811	502	262	180.11801	-0.0155563	OPJOMVMFYOUDPK	CHEMONTID:0000296
C15H14N2	222.115698448	333.17612	111.04653	502	412	222.12959	-0.0138916	OURDZMSSMGUMKR	CHEMONTID:0001914
C2H2O	42.010564684	153.05811	111.04653	262	412	42.01158	-0.0010153	IKHGUXGNUITLKF;LFQSCWFLJHTTHZ;IMROMDMJAWUWLK	CHEMONTID:0002230;CHEMONTID:0000286;CHEMONTID:0000132
CO	27.99491462	111.04653	83.05225	412	205	27.99428	0.0006346	WSFSSNUMVMOOMR;OKKJLVBELUTLKV	CHEMONTID:0001831;CHEMONTID:0000286
CH2N	28.018724064	111.04653	83.03829	412	195	28.00824	0.0104841	BAVYZALUXZFZLV	CHEMONTID:0000469
C2H4N	42.034374128	153.05811	111.02971	262	404	42.0284	0.0059741	ROSDSFDQCJNGOL;QUSNBJAOOMFDIB	CHEMONTID:0002228;CHEMONTID:0000469
CO	27.99491462	111.02971	83.05225	404	205	27.97746	0.0174546	WSFSSNUMVMOOMR;OKKJLVBELUTLKV	CHEMONTID:0001831;CHEMONTID:0000286
CO	27.99491462	111.02971	83.03829	404	195	27.99142	0.0034946	WSFSSNUMVMOOMR;OKKJLVBELUTLKV	CHEMONTID:0001831;CHEMONTID:0000286
C13H12N2	196.100048384	349.13568	153.05811	322	262	196.07757	0.0224784	VENAANZHUCMOGD	CHEMONTID:0001140
C3H2O2	70.005479304	153.05811	83.05225	262	205	70.00586	-0.0003807	NIXOWILDQLNWCW	CHEMONTID:0004451
C3H2O2	70.005479304	153.05811	83.03829	262	195	70.01982	-0.0143407	NIXOWILDQLNWCW	CHEMONTID:0004451
C7H8O	108.057514876	191.11296	83.05225	252	205	108.06071	-0.0031951	RDOXTESZEPMUJZ;IWDCLRJOBJJRNH	CHEMONTID:0000138;CHEMONTID:0001275
C7H8O	108.057514876	191.11296	83.03829	252	195	108.07467	-0.0171551	RDOXTESZEPMUJZ;IWDCLRJOBJJRNH	CHEMONTID:0000138;CHEMONTID:0001275
C7H8O	108.057514876	191.10426	83.05225	246	205	108.05201	0.0055049	RDOXTESZEPMUJZ;IWDCLRJOBJJRNH	CHEMONTID:0000138;CHEMONTID:0001275
C7H8O	108.057514876	191.10426	83.03829	246	195	108.06597	-0.0084551	RDOXTESZEPMUJZ;IWDCLRJOBJJRNH	CHEMONTID:0000138;CHEMONTID:0001275
Num AdductIon (AdductType Mass LinkedMz): 0
Num IsotopicIon (IsotopeName Mass LinkedMz WeightedForm WeightNumber): 0

NAME: C10H63FN4OP3
EXACTMASS: 367.419875746
ISSELECTED: False
ACCURATEMASS: 367.4181235
MASSDIFFERENCE: 0.0017522
TOTALSCORE: 3.087
ISOTOPICINTENSITY[M+1]: 0.1304
ISOTOPICINTENSITY[M+2]: 0.0099
ISOTOPICDIFF[M+1]: -0.0942
ISOTOPICDIFF[M+2]: -0.0171
MASSDIFFSCORE: 0.94
ISOTOPICSCORE: 0.946
PRODUCTIONSCORE: 0.923
NEUTRALLOSSSCORE: 0.278
PRODUCTIONPEAKNUMBER: 12
PRODUCTIONHITSNUMBER: 3
NEUTRALLOSSPEAKNUMBER: 36
NEUTRALLOSSHITSNUMBER: 10
RESOURCENAMES: 
RESOURCERECORDS: 0
ChemOntDescriptions: 
ChemOntIDs: 
ChemOntScores: 
ChemOntInChIKeys: 
PUBCHEMCIDS: 
Num ProductIon (Formula ExactMass AccurateMass Intensity Error CandidateInChIKeys CandidateOntologies): 12
C3H10N	60.08132432	60.08001	537	0.0007657	LIWAQLJGPBVORC	CHEMONTID:0002228
C5H7O	83.049689844	83.03829	195	0.0108513	FVNIMHIOIXPIQT;HGBOYTHUEUWSSQ;ACWQBUSCFPJUPN;JYVLIDXNZAXMDK;PHTQWCKDNZKARW;AQIXEPGDORPWBJ;XNLICIUVMPYHGG;YGHRJJRRZDOVPD	CHEMONTID:0001167;CHEMONTID:0002434;CHEMONTID:0002436;CHEMONTID:0001661;CHEMONTID:0000286;CHEMONTID:0000118
C5H7O	83.049689844	83.05225	205	-0.0031087	FVNIMHIOIXPIQT;HGBOYTHUEUWSSQ;ACWQBUSCFPJUPN;JYVLIDXNZAXMDK;PHTQWCKDNZKARW;AQIXEPGDORPWBJ;XNLICIUVMPYHGG;YGHRJJRRZDOVPD	CHEMONTID:0001167;CHEMONTID:0002434;CHEMONTID:0002436;CHEMONTID:0001661;CHEMONTID:0000286;CHEMONTID:0000118
C3H3N4O	111.030685716	111.02971	404	0.0004271	NA	NA
C2H9FN2P	111.048738138	111.04653	412	0.0016596	NA	NA
C7H10N2P	153.05815995	153.05811	262	-0.0004986	NA	NA
C6H16N4OP	191.106172762	191.10426	246	0.0013642	NA	NA
C9H21P2	191.111848932	191.11296	252	-0.0016596	NA	NA
C10H14FN4	209.120249668	209.11758	1054	0.0021211	NA	NA
C10H29FN4OP3	333.153824658	333.15814	505	-0.0048639	NA	NA
C10H29FN4OP3	333.153824658	333.17612	502	-0.0228439	NA	NA
	0	368.42453	17613	0.0026222	NA	NA
Num NeutralLoss (Formula ExactMass PrecursorMz ProductMz PrecursorIntensity ProductIntensity LossMass Error CandidateInChIKeys CandidateOntologies): 18
H2O	18.010564684	209.11758	191.11296	1054	252	18.00462	0.0059447	XLYOFNOQVPJJNP	NonID:H2O
H2O	18.010564684	209.11758	191.10426	1054	246	18.01332	-0.0027553	XLYOFNOQVPJJNP	NonID:H2O
C4H8	56.062600256	209.11758	153.05811	1054	262	56.05947	0.0031303	NNPPMTNAJDCUHE;IJDNQMDRQITEOD;VQTUBCCKSQIDNK	CHEMONTID:0004620;CHEMONTID:0002500;CHEMONTID:0004622
C5H10N2	98.08439832	209.11758	111.04653	1054	412	98.07105	0.0133483	SMRGCMLEAAXFFD	CHEMONTID:0001045
C5H10N2	98.08439832	209.11758	111.02971	1054	404	98.08787	-0.0034717	SMRGCMLEAAXFFD	CHEMONTID:0001045
C9H7O	131.049689844	191.11296	60.08001	252	537	131.03295	0.0167398	UAJRSHJHFRVGMG;KJPRLNWUNMBNBZ	CHEMONTID:0000138;CHEMONTID:0000029
O	15.99491462	349.13568	333.15814	322	505	15.97754	0.0173746	XLYOFNOQVPJJNP	NonID:H2O
C2H2O	42.010564684	153.05811	111.04653	262	412	42.01158	-0.0010153	IKHGUXGNUITLKF;LFQSCWFLJHTTHZ;IMROMDMJAWUWLK	CHEMONTID:0002230;CHEMONTID:0000286;CHEMONTID:0000132
CO	27.99491462	111.04653	83.05225	412	205	27.99428	0.0006346	WSFSSNUMVMOOMR;OKKJLVBELUTLKV	CHEMONTID:0001831;CHEMONTID:0000286
CH2N	28.018724064	111.04653	83.03829	412	195	28.00824	0.0104841	BAVYZALUXZFZLV	CHEMONTID:0000469
C2H4N	42.034374128	153.05811	111.02971	262	404	42.0284	0.0059741	ROSDSFDQCJNGOL;QUSNBJAOOMFDIB	CHEMONTID:0002228;CHEMONTID:0000469
CO	27.99491462	111.02971	83.05225	404	205	27.97746	0.0174546	WSFSSNUMVMOOMR;OKKJLVBELUTLKV	CHEMONTID:0001831;CHEMONTID:0000286
CO	27.99491462	111.02971	83.03829	404	195	27.99142	0.0034946	WSFSSNUMVMOOMR;OKKJLVBELUTLKV	CHEMONTID:0001831;CHEMONTID:0000286
C4H6O	70.041864812	153.05811	83.03829	262	195	70.01982	0.0220448	ZTQSAGDEMFDKMZ	CHEMONTID:0002434
C7H8O	108.057514876	191.11296	83.05225	252	205	108.06071	-0.0031951	RDOXTESZEPMUJZ;IWDCLRJOBJJRNH	CHEMONTID:0000138;CHEMONTID:0001275
C7H8O	108.057514876	191.11296	83.03829	252	195	108.07467	-0.0171551	RDOXTESZEPMUJZ;IWDCLRJOBJJRNH	CHEMONTID:0000138;CHEMONTID:0001275
C7H8O	108.057514876	191.10426	83.05225	246	205	108.05201	0.0055049	RDOXTESZEPMUJZ;IWDCLRJOBJJRNH	CHEMONTID:0000138;CHEMONTID:0001275
C7H8O	108.057514876	191.10426	83.03829	246	195	108.06597	-0.0084551	RDOXTESZEPMUJZ;IWDCLRJOBJJRNH	CHEMONTID:0000138;CHEMONTID:0001275
Num AdductIon (AdductType Mass LinkedMz): 0
Num IsotopicIon (IsotopeName Mass LinkedMz WeightedForm WeightNumber): 0

NAME: C13H58F3O6
EXACTMASS: 367.418549236
ISSELECTED: False
ACCURATEMASS: 367.4181235
MASSDIFFERENCE: 0.0004257
TOTALSCORE: 3.086
ISOTOPICINTENSITY[M+1]: 0.1496
ISOTOPICINTENSITY[M+2]: 0.0228
ISOTOPICDIFF[M+1]: -0.075
ISOTOPICDIFF[M+2]: -0.0042
MASSDIFFSCORE: 0.996
ISOTOPICSCORE: 0.966
PRODUCTIONSCORE: 0.846
NEUTRALLOSSSCORE: 0.278
PRODUCTIONPEAKNUMBER: 11
PRODUCTIONHITSNUMBER: 8
NEUTRALLOSSPEAKNUMBER: 36
NEUTRALLOSSHITSNUMBER: 10
RESOURCENAMES: 
RESOURCERECORDS: 0
ChemOntDescriptions: Other flavonoids;Coumarin and derivatives;Fatty acid and derivatives;Steroids
ChemOntIDs: Other flavonoids;Coumarin and derivatives;Fatty acid and derivatives;Steroids
ChemOntScores: 0.000279538549883681;0.00305764192088611;0.00332106124008331;0.00612714655476675
ChemOntInChIKeys: UABWOOMAZRKCLR;JCOYNGQUPPGRNB;WSNODXPBBALQOF;FAOZLTXFLGPHNG
PUBCHEMCIDS: 
Num ProductIon (Formula ExactMass AccurateMass Intensity Error CandidateInChIKeys CandidateOntologies): 11
C5H7O	83.049689844	83.03829	195	0.0108513	FVNIMHIOIXPIQT;HGBOYTHUEUWSSQ;ACWQBUSCFPJUPN;JYVLIDXNZAXMDK;PHTQWCKDNZKARW;AQIXEPGDORPWBJ;XNLICIUVMPYHGG;YGHRJJRRZDOVPD	CHEMONTID:0001167;CHEMONTID:0002434;CHEMONTID:0002436;CHEMONTID:0001661;CHEMONTID:0000286;CHEMONTID:0000118
C5H7O	83.049689844	83.05225	205	-0.0031087	FVNIMHIOIXPIQT;HGBOYTHUEUWSSQ;ACWQBUSCFPJUPN;JYVLIDXNZAXMDK;PHTQWCKDNZKARW;AQIXEPGDORPWBJ;XNLICIUVMPYHGG;YGHRJJRRZDOVPD	CHEMONTID:0001167;CHEMONTID:0002434;CHEMONTID:0002436;CHEMONTID:0001661;CHEMONTID:0000286;CHEMONTID:0000118
C6H7O2	111.044604464	111.02971	404	0.0143459	GHMLBKRAJCXXBS;VKMRVNVYNKTCBS;TVJVIYLWQZECEQ;HNBDRPTVWVGKBR;GAMDXQSXPWOUOG	CHEMONTID:0000137;CHEMONTID:0002436;CHEMONTID:0000481;CHEMONTID:0003417;CHEMONTID:0001167
C6H7O2	111.044604464	111.04653	412	-0.0024741	GHMLBKRAJCXXBS;VKMRVNVYNKTCBS;TVJVIYLWQZECEQ;HNBDRPTVWVGKBR;GAMDXQSXPWOUOG	CHEMONTID:0000137;CHEMONTID:0002436;CHEMONTID:0000481;CHEMONTID:0003417;CHEMONTID:0001167
C8H9O3	153.055169148	153.05811	262	-0.0034894	KLIDCXVFHGNTTM;WBIZZNFQJPOKDK;LZQFCQFMVUXLTE;IIVIBYBQXSHRGE;PCPXULICWBYAAW	CHEMONTID:0000190;CHEMONTID:0000324;CHEMONTID:0003891;CHEMONTID:0000137
C8H15O5	191.09194858	191.10426	246	-0.01286	MKDUXFDVPZJGSI	CHEMONTID:0001238
C8H15O5	191.09194858	191.11296	252	-0.02156	MKDUXFDVPZJGSI	CHEMONTID:0001238
C8H17O6	209.102513264	209.11758	1054	-0.0156153	WYUFTYLVLQZQNH	CHEMONTID:0002207
C13H24F3O6	333.152498148	333.15814	505	-0.0061904	NA	NA
C13H24F3O6	333.152498148	333.17612	502	-0.0241704	NA	NA
	0	368.42453	17613	0.0012957	NA	NA
Num NeutralLoss (Formula ExactMass PrecursorMz ProductMz PrecursorIntensity ProductIntensity LossMass Error CandidateInChIKeys CandidateOntologies): 24
C7H8O2	124.052429496	333.17612	209.11758	502	1054	124.05854	-0.0061105	LHGVFZTZFXWLCP;ASHGTJPOSUFTGB;OIPPWFOQEKKFEE	CHEMONTID:0000190;CHEMONTID:0000137
C7H8O2	124.052429496	333.15814	209.11758	505	1054	124.04056	0.0118695	LHGVFZTZFXWLCP;ASHGTJPOSUFTGB;OIPPWFOQEKKFEE	CHEMONTID:0000190;CHEMONTID:0000137
H2O	18.010564684	209.11758	191.11296	1054	252	18.00462	0.0059447	XLYOFNOQVPJJNP	NonID:H2O
H2O	18.010564684	209.11758	191.10426	1054	246	18.01332	-0.0027553	XLYOFNOQVPJJNP	NonID:H2O
C4H8	56.062600256	209.11758	153.05811	1054	262	56.05947	0.0031303	NNPPMTNAJDCUHE;IJDNQMDRQITEOD;VQTUBCCKSQIDNK	CHEMONTID:0004620;CHEMONTID:0002500;CHEMONTID:0004622
C5H9O5	149.044998388	209.11758	60.08001	1054	537	149.03757	0.0074284	HEBKCHPVOIAQTA;SRBFZHDQGSBBOR	CHEMONTID:0002210;CHEMONTID:0001497
C9H7O	131.049689844	191.11296	60.08001	252	537	131.03295	0.0167398	UAJRSHJHFRVGMG;KJPRLNWUNMBNBZ	CHEMONTID:0000138;CHEMONTID:0000029
O	15.99491462	349.13568	333.15814	322	505	15.97754	0.0173746	XLYOFNOQVPJJNP	NonID:H2O
C7H10O3	142.06299418	333.15814	191.11296	505	252	142.04518	0.0178142	JLNIGUCDBFYXDC	CHEMONTID:0000324
C7H10O3	142.06299418	333.15814	191.10426	505	246	142.05388	0.0091142	JLNIGUCDBFYXDC	CHEMONTID:0000324
C7H10O3	142.06299418	333.17612	191.11296	502	252	142.06316	-0.0001658	JLNIGUCDBFYXDC	CHEMONTID:0000324
C7H10O3	142.06299418	333.17612	191.10426	502	246	142.07186	-0.0088658	JLNIGUCDBFYXDC	CHEMONTID:0000324
C2H2O	42.010564684	153.05811	111.04653	262	412	42.01158	-0.0010153	IKHGUXGNUITLKF;LFQSCWFLJHTTHZ;IMROMDMJAWUWLK	CHEMONTID:0002230;CHEMONTID:0000286;CHEMONTID:0000132
CO	27.99491462	111.04653	83.05225	412	205	27.99428	0.0006346	WSFSSNUMVMOOMR;OKKJLVBELUTLKV	CHEMONTID:0001831;CHEMONTID:0000286
CO	27.99491462	111.04653	83.03829	412	195	28.00824	-0.0133254	WSFSSNUMVMOOMR;OKKJLVBELUTLKV	CHEMONTID:0001831;CHEMONTID:0000286
C2H2O	42.010564684	153.05811	111.02971	262	404	42.0284	-0.0178353	IKHGUXGNUITLKF;LFQSCWFLJHTTHZ;IMROMDMJAWUWLK	CHEMONTID:0002230;CHEMONTID:0000286;CHEMONTID:0000132
CO	27.99491462	111.02971	83.05225	404	205	27.97746	0.0174546	WSFSSNUMVMOOMR;OKKJLVBELUTLKV	CHEMONTID:0001831;CHEMONTID:0000286
CO	27.99491462	111.02971	83.03829	404	195	27.99142	0.0034946	WSFSSNUMVMOOMR;OKKJLVBELUTLKV	CHEMONTID:0001831;CHEMONTID:0000286
C3H2O2	70.005479304	153.05811	83.05225	262	205	70.00586	-0.0003807	NIXOWILDQLNWCW	CHEMONTID:0004451
C3H2O2	70.005479304	153.05811	83.03829	262	195	70.01982	-0.0143407	NIXOWILDQLNWCW	CHEMONTID:0004451
C7H8O	108.057514876	191.11296	83.05225	252	205	108.06071	-0.0031951	RDOXTESZEPMUJZ;IWDCLRJOBJJRNH	CHEMONTID:0000138;CHEMONTID:0001275
C7H8O	108.057514876	191.11296	83.03829	252	195	108.07467	-0.0171551	RDOXTESZEPMUJZ;IWDCLRJOBJJRNH	CHEMONTID:0000138;CHEMONTID:0001275
C7H8O	108.057514876	191.10426	83.05225	246	205	108.05201	0.0055049	RDOXTESZEPMUJZ;IWDCLRJOBJJRNH	CHEMONTID:0000138;CHEMONTID:0001275
C7H8O	108.057514876	191.10426	83.03829	246	195	108.06597	-0.0084551	RDOXTESZEPMUJZ;IWDCLRJOBJJRNH	CHEMONTID:0000138;CHEMONTID:0001275
Num AdductIon (AdductType Mass LinkedMz): 0
Num IsotopicIon (IsotopeName Mass LinkedMz WeightedForm WeightNumber): 0

NAME: C13H57F5N2P
EXACTMASS: 367.417952554
ISSELECTED: False
ACCURATEMASS: 367.4181235
MASSDIFFERENCE: -0.000171
TOTALSCORE: 3.085
ISOTOPICINTENSITY[M+1]: 0.1545
ISOTOPICINTENSITY[M+2]: 0.0112
ISOTOPICDIFF[M+1]: -0.0701
ISOTOPICDIFF[M+2]: -0.0158
MASSDIFFSCORE: 0.999
ISOTOPICSCORE: 0.969
PRODUCTIONSCORE: 0.923
NEUTRALLOSSSCORE: 0.194
PRODUCTIONPEAKNUMBER: 12
PRODUCTIONHITSNUMBER: 4
NEUTRALLOSSPEAKNUMBER: 36
NEUTRALLOSSHITSNUMBER: 7
RESOURCENAMES: 
RESOURCERECORDS: 0
ChemOntDescriptions: 
ChemOntIDs: 
ChemOntScores: 
ChemOntInChIKeys: 
PUBCHEMCIDS: 
Num ProductIon (Formula ExactMass AccurateMass Intensity Error CandidateInChIKeys CandidateOntologies): 12
C3H10N	60.08132432	60.08001	537	0.0007657	LIWAQLJGPBVORC	CHEMONTID:0002228
C4H7N2	83.060923224	83.03829	195	0.0220846	XLSZMDLNRCVEIJ;MCTWTZJPVLRJOU;IRPGEJFWOSJAFR	CHEMONTID:0000078;CHEMONTID:0002311;CHEMONTID:0000470
C4H7N2	83.060923224	83.05225	205	0.0081246	XLSZMDLNRCVEIJ;MCTWTZJPVLRJOU;IRPGEJFWOSJAFR	CHEMONTID:0000078;CHEMONTID:0002311;CHEMONTID:0000470
C5H4FN2	111.035851348	111.02971	404	0.0055928	NA	NA
C2H9FN2P	111.048738138	111.04653	412	0.0016596	NA	NA
C11H7N	153.057849224	153.05811	262	-0.0008094	YDNBZEZHOYJIKQ	CHEMONTID:0002336
C10H14F3	191.104760108	191.10426	246	-4.85E-05	NA	NA
C8H17FN2P	191.111338394	191.11296	252	-0.0021702	NA	NA
C11H18N2P	209.120760206	209.11758	1054	0.0026316	NA	NA
C13H23F5N2P	333.151901466	333.15814	505	-0.0067871	NA	NA
C13H23F5N2P	333.151901466	333.17612	502	-0.0247671	NA	NA
	0	368.42453	17613	0.000699	NA	NA
Num NeutralLoss (Formula ExactMass PrecursorMz ProductMz PrecursorIntensity ProductIntensity LossMass Error CandidateInChIKeys CandidateOntologies): 9
H4N	18.034374128	209.11758	191.10426	1054	246	18.01332	0.0210541	QGZKDVFQNNGYKY	NonID:NH2
C4H8	56.062600256	209.11758	153.05811	1054	262	56.05947	0.0031303	NNPPMTNAJDCUHE;IJDNQMDRQITEOD;VQTUBCCKSQIDNK	CHEMONTID:0004620;CHEMONTID:0002500;CHEMONTID:0004622
C5H10N2	98.08439832	209.11758	111.04653	1054	412	98.07105	0.0133483	SMRGCMLEAAXFFD	CHEMONTID:0001045
C5H10N2	98.08439832	209.11758	111.02971	1054	404	98.08787	-0.0034717	SMRGCMLEAAXFFD	CHEMONTID:0001045
CH2N2	42.021798064	153.05811	111.04653	262	412	42.01158	0.0102181	PNKUSGQVOMIXLU	CHEMONTID:0001045
CH2N	28.018724064	111.04653	83.05225	412	205	27.99428	0.0244441	BAVYZALUXZFZLV	CHEMONTID:0000469
CH2N	28.018724064	111.04653	83.03829	412	195	28.00824	0.0104841	BAVYZALUXZFZLV	CHEMONTID:0000469
C2H4N	42.034374128	153.05811	111.02971	262	404	42.0284	0.0059741	ROSDSFDQCJNGOL;QUSNBJAOOMFDIB	CHEMONTID:0002228;CHEMONTID:0000469
C13H12N2	196.100048384	349.13568	153.05811	322	262	196.07757	0.0224784	VENAANZHUCMOGD	CHEMONTID:0001140
Num AdductIon (AdductType Mass LinkedMz): 0
Num IsotopicIon (IsotopeName Mass LinkedMz WeightedForm WeightNumber): 0

NAME: C13H62N4P3
EXACTMASS: 367.418732874
ISSELECTED: False
ACCURATEMASS: 367.4181235
MASSDIFFERENCE: 0.0006093
TOTALSCORE: 3.085
ISOTOPICINTENSITY[M+1]: 0.1623
ISOTOPICINTENSITY[M+2]: 0.0124
ISOTOPICDIFF[M+1]: -0.0623
ISOTOPICDIFF[M+2]: -0.0146
MASSDIFFSCORE: 0.993
ISOTOPICSCORE: 0.975
PRODUCTIONSCORE: 0.923
NEUTRALLOSSSCORE: 0.194
PRODUCTIONPEAKNUMBER: 12
PRODUCTIONHITSNUMBER: 4
NEUTRALLOSSPEAKNUMBER: 36
NEUTRALLOSSHITSNUMBER: 7
RESOURCENAMES: 
RESOURCERECORDS: 0
ChemOntDescriptions: 
ChemOntIDs: 
ChemOntScores: 
ChemOntInChIKeys: 
PUBCHEMCIDS: 
Num ProductIon (Formula ExactMass AccurateMass Intensity Error CandidateInChIKeys CandidateOntologies): 12
C3H10N	60.08132432	60.08001	537	0.0007657	LIWAQLJGPBVORC	CHEMONTID:0002228
C4H7N2	83.060923224	83.03829	195	0.0220846	XLSZMDLNRCVEIJ;MCTWTZJPVLRJOU;IRPGEJFWOSJAFR	CHEMONTID:0000078;CHEMONTID:0002311;CHEMONTID:0000470
C4H7N2	83.060923224	83.05225	205	0.0081246	XLSZMDLNRCVEIJ;MCTWTZJPVLRJOU;IRPGEJFWOSJAFR	CHEMONTID:0000078;CHEMONTID:0002311;CHEMONTID:0000470
C6H8P	111.036361886	111.02971	404	0.0061033	NA	NA
C3H13P2	111.049248676	111.04653	412	0.0021701	NA	NA
C11H7N	153.057849224	153.05811	262	-0.0008094	YDNBZEZHOYJIKQ	CHEMONTID:0002336
C4H22N2P3	191.099583594	191.10426	246	-0.005225	NA	NA
C9H21P2	191.111848932	191.11296	252	-0.0016596	NA	NA
C11H18N2P	209.120760206	209.11758	1054	0.0026316	NA	NA
C13H28N4P3	333.152681786	333.15814	505	-0.0060068	NA	NA
C13H28N4P3	333.152681786	333.17612	502	-0.0239868	NA	NA
	0	368.42453	17613	0.0014793	NA	NA
Num NeutralLoss (Formula ExactMass PrecursorMz ProductMz PrecursorIntensity ProductIntensity LossMass Error CandidateInChIKeys CandidateOntologies): 9
H4N	18.034374128	209.11758	191.10426	1054	246	18.01332	0.0210541	QGZKDVFQNNGYKY	NonID:NH2
C4H8	56.062600256	209.11758	153.05811	1054	262	56.05947	0.0031303	NNPPMTNAJDCUHE;IJDNQMDRQITEOD;VQTUBCCKSQIDNK	CHEMONTID:0004620;CHEMONTID:0002500;CHEMONTID:0004622
C5H10N2	98.08439832	209.11758	111.04653	1054	412	98.07105	0.0133483	SMRGCMLEAAXFFD	CHEMONTID:0001045
C5H10N2	98.08439832	209.11758	111.02971	1054	404	98.08787	-0.0034717	SMRGCMLEAAXFFD	CHEMONTID:0001045
CH2N2	42.021798064	153.05811	111.04653	262	412	42.01158	0.0102181	PNKUSGQVOMIXLU	CHEMONTID:0001045
CH2N	28.018724064	111.04653	83.05225	412	205	27.99428	0.0244441	BAVYZALUXZFZLV	CHEMONTID:0000469
CH2N	28.018724064	111.04653	83.03829	412	195	28.00824	0.0104841	BAVYZALUXZFZLV	CHEMONTID:0000469
C2H4N	42.034374128	153.05811	111.02971	262	404	42.0284	0.0059741	ROSDSFDQCJNGOL;QUSNBJAOOMFDIB	CHEMONTID:0002228;CHEMONTID:0000469
C13H12N2	196.100048384	349.13568	153.05811	322	262	196.07757	0.0224784	VENAANZHUCMOGD	CHEMONTID:0001140
Num AdductIon (AdductType Mass LinkedMz): 0
Num IsotopicIon (IsotopeName Mass LinkedMz WeightedForm WeightNumber): 0

NAME: C10H64N4O2PS2
EXACTMASS: 367.420830918
ISSELECTED: False
ACCURATEMASS: 367.4181235
MASSDIFFERENCE: 0.0027074
TOTALSCORE: 3.076
ISOTOPICINTENSITY[M+1]: 0.1467
ISOTOPICINTENSITY[M+2]: 0.1037
ISOTOPICDIFF[M+1]: -0.0779
ISOTOPICDIFF[M+2]: 0.0767
MASSDIFFSCORE: 0.864
ISOTOPICSCORE: 0.928
PRODUCTIONSCORE: 0.923
NEUTRALLOSSSCORE: 0.361
PRODUCTIONPEAKNUMBER: 12
PRODUCTIONHITSNUMBER: 6
NEUTRALLOSSPEAKNUMBER: 36
NEUTRALLOSSHITSNUMBER: 13
RESOURCENAMES: 
RESOURCERECORDS: 0
ChemOntDescriptions: 
ChemOntIDs: 
ChemOntScores: 
ChemOntInChIKeys: 
PUBCHEMCIDS: 
Num ProductIon (Formula ExactMass AccurateMass Intensity Error CandidateInChIKeys CandidateOntologies): 12
C3H10N	60.08132432	60.08001	537	0.0007657	LIWAQLJGPBVORC	CHEMONTID:0002228
C5H7O	83.049689844	83.03829	195	0.0108513	FVNIMHIOIXPIQT;HGBOYTHUEUWSSQ;ACWQBUSCFPJUPN;JYVLIDXNZAXMDK;PHTQWCKDNZKARW;AQIXEPGDORPWBJ;XNLICIUVMPYHGG;YGHRJJRRZDOVPD	CHEMONTID:0001167;CHEMONTID:0002434;CHEMONTID:0002436;CHEMONTID:0001661;CHEMONTID:0000286;CHEMONTID:0000118
C5H7O	83.049689844	83.05225	205	-0.0031087	FVNIMHIOIXPIQT;HGBOYTHUEUWSSQ;ACWQBUSCFPJUPN;JYVLIDXNZAXMDK;PHTQWCKDNZKARW;AQIXEPGDORPWBJ;XNLICIUVMPYHGG;YGHRJJRRZDOVPD	CHEMONTID:0001167;CHEMONTID:0002434;CHEMONTID:0002436;CHEMONTID:0001661;CHEMONTID:0000286;CHEMONTID:0000118
C6H7O2	111.044604464	111.02971	404	0.0143459	GHMLBKRAJCXXBS;VKMRVNVYNKTCBS;TVJVIYLWQZECEQ;HNBDRPTVWVGKBR;GAMDXQSXPWOUOG	CHEMONTID:0000137;CHEMONTID:0002436;CHEMONTID:0000481;CHEMONTID:0003417;CHEMONTID:0001167
C6H7O2	111.044604464	111.04653	412	-0.0024741	GHMLBKRAJCXXBS;VKMRVNVYNKTCBS;TVJVIYLWQZECEQ;HNBDRPTVWVGKBR;GAMDXQSXPWOUOG	CHEMONTID:0000137;CHEMONTID:0002436;CHEMONTID:0000481;CHEMONTID:0003417;CHEMONTID:0001167
C8H11NO2	153.078978592	153.05811	262	0.02032	VOUIHMBRJVKANW	CHEMONTID:0001879
C6H24PS2	191.105704398	191.10426	246	0.0008958	NA	NA
C6H23O2S2	191.113946976	191.11296	252	0.0004384	NA	NA
C6H18N4O2P	209.116737446	209.11758	1054	-0.0013911	NA	NA
C10H30N4O2PS2	333.15477983	333.15814	505	-0.0039087	NA	NA
C10H30N4O2PS2	333.15477983	333.17612	502	-0.0218887	NA	NA
	0	368.42453	17613	0.0035774	NA	NA
Num NeutralLoss (Formula ExactMass PrecursorMz ProductMz PrecursorIntensity ProductIntensity LossMass Error CandidateInChIKeys CandidateOntologies): 25
C7H8O2	124.052429496	333.17612	209.11758	502	1054	124.05854	-0.0061105	LHGVFZTZFXWLCP;ASHGTJPOSUFTGB;OIPPWFOQEKKFEE	CHEMONTID:0000190;CHEMONTID:0000137
C7H8O2	124.052429496	333.15814	209.11758	505	1054	124.04056	0.0118695	LHGVFZTZFXWLCP;ASHGTJPOSUFTGB;OIPPWFOQEKKFEE	CHEMONTID:0000190;CHEMONTID:0000137
H2O	18.010564684	209.11758	191.11296	1054	252	18.00462	0.0059447	XLYOFNOQVPJJNP	NonID:H2O
H2O	18.010564684	209.11758	191.10426	1054	246	18.01332	-0.0027553	XLYOFNOQVPJJNP	NonID:H2O
C4H8	56.062600256	209.11758	153.05811	1054	262	56.05947	0.0031303	NNPPMTNAJDCUHE;IJDNQMDRQITEOD;VQTUBCCKSQIDNK	CHEMONTID:0004620;CHEMONTID:0002500;CHEMONTID:0004622
C5H10N2	98.08439832	209.11758	111.04653	1054	412	98.07105	0.0133483	SMRGCMLEAAXFFD	CHEMONTID:0001045
C5H10N2	98.08439832	209.11758	111.02971	1054	404	98.08787	-0.0034717	SMRGCMLEAAXFFD	CHEMONTID:0001045
C8H7NO2	149.047678464	209.11758	60.08001	1054	537	149.03757	0.0101085	HZJROTBCTUGDMG	CHEMONTID:0000285
C5H9NOS	131.040484908	191.11296	60.08001	252	537	131.03295	0.0075349	AMRLMYBWZLIJPE	CHEMONTID:0003862
C5H9NOS	131.040484908	191.10426	60.08001	246	537	131.02425	0.0162349	AMRLMYBWZLIJPE	CHEMONTID:0003862
O	15.99491462	349.13568	333.15814	322	505	15.97754	0.0173746	XLYOFNOQVPJJNP	NonID:H2O
C10H14NO2	180.102453688	333.15814	153.05811	505	262	180.10003	0.0024237	OPJOMVMFYOUDPK	CHEMONTID:0000296
C10H14NO2	180.102453688	333.17612	153.05811	502	262	180.11801	-0.0155563	OPJOMVMFYOUDPK	CHEMONTID:0000296
C2H2O	42.010564684	153.05811	111.04653	262	412	42.01158	-0.0010153	IKHGUXGNUITLKF;LFQSCWFLJHTTHZ;IMROMDMJAWUWLK	CHEMONTID:0002230;CHEMONTID:0000286;CHEMONTID:0000132
CO	27.99491462	111.04653	83.05225	412	205	27.99428	0.0006346	WSFSSNUMVMOOMR;OKKJLVBELUTLKV	CHEMONTID:0001831;CHEMONTID:0000286
CH2N	28.018724064	111.04653	83.03829	412	195	28.00824	0.0104841	BAVYZALUXZFZLV	CHEMONTID:0000469
C2H4N	42.034374128	153.05811	111.02971	262	404	42.0284	0.0059741	ROSDSFDQCJNGOL;QUSNBJAOOMFDIB	CHEMONTID:0002228;CHEMONTID:0000469
CO	27.99491462	111.02971	83.05225	404	205	27.97746	0.0174546	WSFSSNUMVMOOMR;OKKJLVBELUTLKV	CHEMONTID:0001831;CHEMONTID:0000286
CO	27.99491462	111.02971	83.03829	404	195	27.99142	0.0034946	WSFSSNUMVMOOMR;OKKJLVBELUTLKV	CHEMONTID:0001831;CHEMONTID:0000286
C3H2O2	70.005479304	153.05811	83.05225	262	205	70.00586	-0.0003807	NIXOWILDQLNWCW	CHEMONTID:0004451
C3H2O2	70.005479304	153.05811	83.03829	262	195	70.01982	-0.0143407	NIXOWILDQLNWCW	CHEMONTID:0004451
C7H8O	108.057514876	191.11296	83.05225	252	205	108.06071	-0.0031951	RDOXTESZEPMUJZ;IWDCLRJOBJJRNH	CHEMONTID:0000138;CHEMONTID:0001275
C7H8O	108.057514876	191.11296	83.03829	252	195	108.07467	-0.0171551	RDOXTESZEPMUJZ;IWDCLRJOBJJRNH	CHEMONTID:0000138;CHEMONTID:0001275
C7H8O	108.057514876	191.10426	83.05225	246	205	108.05201	0.0055049	RDOXTESZEPMUJZ;IWDCLRJOBJJRNH	CHEMONTID:0000138;CHEMONTID:0001275
C7H8O	108.057514876	191.10426	83.03829	246	195	108.06597	-0.0084551	RDOXTESZEPMUJZ;IWDCLRJOBJJRNH	CHEMONTID:0000138;CHEMONTID:0001275
Num AdductIon (AdductType Mass LinkedMz): 0
Num IsotopicIon (IsotopeName Mass LinkedMz WeightedForm WeightNumber): 0

NAME: C9H63N5O2P2S
EXACTMASS: 367.417770516
ISSELECTED: False
ACCURATEMASS: 367.4181235
MASSDIFFERENCE: -0.000353
TOTALSCORE: 3.071
ISOTOPICINTENSITY[M+1]: 0.1315
ISOTOPICINTENSITY[M+2]: 0.0569
ISOTOPICDIFF[M+1]: -0.0931
ISOTOPICDIFF[M+2]: 0.0299
MASSDIFFSCORE: 0.998
ISOTOPICSCORE: 0.943
PRODUCTIONSCORE: 0.769
NEUTRALLOSSSCORE: 0.361
PRODUCTIONPEAKNUMBER: 10
PRODUCTIONHITSNUMBER: 6
NEUTRALLOSSPEAKNUMBER: 36
NEUTRALLOSSHITSNUMBER: 13
RESOURCENAMES: 
RESOURCERECORDS: 0
ChemOntDescriptions: 
ChemOntIDs: 
ChemOntScores: 
ChemOntInChIKeys: 
PUBCHEMCIDS: 
Num ProductIon (Formula ExactMass AccurateMass Intensity Error CandidateInChIKeys CandidateOntologies): 10
C3H10N	60.08132432	60.08001	537	0.0007657	LIWAQLJGPBVORC	CHEMONTID:0002228
C5H7O	83.049689844	83.03829	195	0.0108513	FVNIMHIOIXPIQT;HGBOYTHUEUWSSQ;ACWQBUSCFPJUPN;JYVLIDXNZAXMDK;PHTQWCKDNZKARW;AQIXEPGDORPWBJ;XNLICIUVMPYHGG;YGHRJJRRZDOVPD	CHEMONTID:0001167;CHEMONTID:0002434;CHEMONTID:0002436;CHEMONTID:0001661;CHEMONTID:0000286;CHEMONTID:0000118
C5H7O	83.049689844	83.05225	205	-0.0031087	FVNIMHIOIXPIQT;HGBOYTHUEUWSSQ;ACWQBUSCFPJUPN;JYVLIDXNZAXMDK;PHTQWCKDNZKARW;AQIXEPGDORPWBJ;XNLICIUVMPYHGG;YGHRJJRRZDOVPD	CHEMONTID:0001167;CHEMONTID:0002434;CHEMONTID:0002436;CHEMONTID:0001661;CHEMONTID:0000286;CHEMONTID:0000118
C6H7O2	111.044604464	111.02971	404	0.0143459	GHMLBKRAJCXXBS;VKMRVNVYNKTCBS;TVJVIYLWQZECEQ;HNBDRPTVWVGKBR;GAMDXQSXPWOUOG	CHEMONTID:0000137;CHEMONTID:0002436;CHEMONTID:0000481;CHEMONTID:0003417;CHEMONTID:0001167
C6H7O2	111.044604464	111.04653	412	-0.0024741	GHMLBKRAJCXXBS;VKMRVNVYNKTCBS;TVJVIYLWQZECEQ;HNBDRPTVWVGKBR;GAMDXQSXPWOUOG	CHEMONTID:0000137;CHEMONTID:0002436;CHEMONTID:0000481;CHEMONTID:0003417;CHEMONTID:0001167
C8H11NO2	153.078978592	153.05811	262	0.02032	VOUIHMBRJVKANW	CHEMONTID:0001879
C6H16N4OP	191.106172762	191.10426	246	0.0013642	NA	NA
C9H21P2	191.111848932	191.11296	252	-0.0016596	NA	NA
C6H18N4O2P	209.116737446	209.11758	1054	-0.0013911	NA	NA
	0	368.42453	17613	0.000517	NA	NA
Num NeutralLoss (Formula ExactMass PrecursorMz ProductMz PrecursorIntensity ProductIntensity LossMass Error CandidateInChIKeys CandidateOntologies): 24
C7H8O2	124.052429496	333.17612	209.11758	502	1054	124.05854	-0.0061105	LHGVFZTZFXWLCP;ASHGTJPOSUFTGB;OIPPWFOQEKKFEE	CHEMONTID:0000190;CHEMONTID:0000137
C7H8O2	124.052429496	333.15814	209.11758	505	1054	124.04056	0.0118695	LHGVFZTZFXWLCP;ASHGTJPOSUFTGB;OIPPWFOQEKKFEE	CHEMONTID:0000190;CHEMONTID:0000137
H2O	18.010564684	209.11758	191.11296	1054	252	18.00462	0.0059447	XLYOFNOQVPJJNP	NonID:H2O
H2O	18.010564684	209.11758	191.10426	1054	246	18.01332	-0.0027553	XLYOFNOQVPJJNP	NonID:H2O
C4H8	56.062600256	209.11758	153.05811	1054	262	56.05947	0.0031303	NNPPMTNAJDCUHE;IJDNQMDRQITEOD;VQTUBCCKSQIDNK	CHEMONTID:0004620;CHEMONTID:0002500;CHEMONTID:0004622
C5H10N2	98.08439832	209.11758	111.04653	1054	412	98.07105	0.0133483	SMRGCMLEAAXFFD	CHEMONTID:0001045
C5H10N2	98.08439832	209.11758	111.02971	1054	404	98.08787	-0.0034717	SMRGCMLEAAXFFD	CHEMONTID:0001045
C8H7NO2	149.047678464	209.11758	60.08001	1054	537	149.03757	0.0101085	HZJROTBCTUGDMG	CHEMONTID:0000285
C5H9NOS	131.040484908	191.11296	60.08001	252	537	131.03295	0.0075349	AMRLMYBWZLIJPE	CHEMONTID:0003862
C5H9NOS	131.040484908	191.10426	60.08001	246	537	131.02425	0.0162349	AMRLMYBWZLIJPE	CHEMONTID:0003862
O	15.99491462	349.13568	333.15814	322	505	15.97754	0.0173746	XLYOFNOQVPJJNP	NonID:H2O
C9H12N2O2	180.089877624	333.15814	153.05811	505	262	180.10003	-0.0101524	PQFMNVGMJJMLAE	CHEMONTID:0004319
C2H2O	42.010564684	153.05811	111.04653	262	412	42.01158	-0.0010153	IKHGUXGNUITLKF;LFQSCWFLJHTTHZ;IMROMDMJAWUWLK	CHEMONTID:0002230;CHEMONTID:0000286;CHEMONTID:0000132
CO	27.99491462	111.04653	83.05225	412	205	27.99428	0.0006346	WSFSSNUMVMOOMR;OKKJLVBELUTLKV	CHEMONTID:0001831;CHEMONTID:0000286
CH2N	28.018724064	111.04653	83.03829	412	195	28.00824	0.0104841	BAVYZALUXZFZLV	CHEMONTID:0000469
C2H4N	42.034374128	153.05811	111.02971	262	404	42.0284	0.0059741	ROSDSFDQCJNGOL;QUSNBJAOOMFDIB	CHEMONTID:0002228;CHEMONTID:0000469
CO	27.99491462	111.02971	83.05225	404	205	27.97746	0.0174546	WSFSSNUMVMOOMR;OKKJLVBELUTLKV	CHEMONTID:0001831;CHEMONTID:0000286
CO	27.99491462	111.02971	83.03829	404	195	27.99142	0.0034946	WSFSSNUMVMOOMR;OKKJLVBELUTLKV	CHEMONTID:0001831;CHEMONTID:0000286
C3H2O2	70.005479304	153.05811	83.05225	262	205	70.00586	-0.0003807	NIXOWILDQLNWCW	CHEMONTID:0004451
C3H2O2	70.005479304	153.05811	83.03829	262	195	70.01982	-0.0143407	NIXOWILDQLNWCW	CHEMONTID:0004451
C7H8O	108.057514876	191.11296	83.05225	252	205	108.06071	-0.0031951	RDOXTESZEPMUJZ;IWDCLRJOBJJRNH	CHEMONTID:0000138;CHEMONTID:0001275
C7H8O	108.057514876	191.11296	83.03829	252	195	108.07467	-0.0171551	RDOXTESZEPMUJZ;IWDCLRJOBJJRNH	CHEMONTID:0000138;CHEMONTID:0001275
C7H8O	108.057514876	191.10426	83.05225	246	205	108.05201	0.0055049	RDOXTESZEPMUJZ;IWDCLRJOBJJRNH	CHEMONTID:0000138;CHEMONTID:0001275
C7H8O	108.057514876	191.10426	83.03829	246	195	108.06597	-0.0084551	RDOXTESZEPMUJZ;IWDCLRJOBJJRNH	CHEMONTID:0000138;CHEMONTID:0001275
Num AdductIon (AdductType Mass LinkedMz): 0
Num IsotopicIon (IsotopeName Mass LinkedMz WeightedForm WeightNumber): 0

NAME: C12H66O4P3
EXACTMASS: 367.417395482
ISSELECTED: False
ACCURATEMASS: 367.4181235
MASSDIFFERENCE: -0.0007281
TOTALSCORE: 3.069
ISOTOPICINTENSITY[M+1]: 0.1389
ISOTOPICINTENSITY[M+2]: 0.0172
ISOTOPICDIFF[M+1]: -0.0857
ISOTOPICDIFF[M+2]: -0.0098
MASSDIFFSCORE: 0.989
ISOTOPICSCORE: 0.956
PRODUCTIONSCORE: 0.846
NEUTRALLOSSSCORE: 0.278
PRODUCTIONPEAKNUMBER: 11
PRODUCTIONHITSNUMBER: 5
NEUTRALLOSSPEAKNUMBER: 36
NEUTRALLOSSHITSNUMBER: 10
RESOURCENAMES: 
RESOURCERECORDS: 0
ChemOntDescriptions: Organic phosphoric acid and derivatives
ChemOntIDs: Organic phosphoric acid and derivatives
ChemOntScores: 0.000594994637635797
ChemOntInChIKeys: WTLBZVNBAKMVDP
PUBCHEMCIDS: 
Num ProductIon (Formula ExactMass AccurateMass Intensity Error CandidateInChIKeys CandidateOntologies): 11
C5H7O	83.049689844	83.03829	195	0.0108513	FVNIMHIOIXPIQT;HGBOYTHUEUWSSQ;ACWQBUSCFPJUPN;JYVLIDXNZAXMDK;PHTQWCKDNZKARW;AQIXEPGDORPWBJ;XNLICIUVMPYHGG;YGHRJJRRZDOVPD	CHEMONTID:0001167;CHEMONTID:0002434;CHEMONTID:0002436;CHEMONTID:0001661;CHEMONTID:0000286;CHEMONTID:0000118
C5H7O	83.049689844	83.05225	205	-0.0031087	FVNIMHIOIXPIQT;HGBOYTHUEUWSSQ;ACWQBUSCFPJUPN;JYVLIDXNZAXMDK;PHTQWCKDNZKARW;AQIXEPGDORPWBJ;XNLICIUVMPYHGG;YGHRJJRRZDOVPD	CHEMONTID:0001167;CHEMONTID:0002434;CHEMONTID:0002436;CHEMONTID:0001661;CHEMONTID:0000286;CHEMONTID:0000118
C6H7O2	111.044604464	111.02971	404	0.0143459	GHMLBKRAJCXXBS;VKMRVNVYNKTCBS;TVJVIYLWQZECEQ;HNBDRPTVWVGKBR;GAMDXQSXPWOUOG	CHEMONTID:0000137;CHEMONTID:0002436;CHEMONTID:0000481;CHEMONTID:0003417;CHEMONTID:0001167
C6H7O2	111.044604464	111.04653	412	-0.0024741	GHMLBKRAJCXXBS;VKMRVNVYNKTCBS;TVJVIYLWQZECEQ;HNBDRPTVWVGKBR;GAMDXQSXPWOUOG	CHEMONTID:0000137;CHEMONTID:0002436;CHEMONTID:0000481;CHEMONTID:0003417;CHEMONTID:0001167
C8H9O3	153.055169148	153.05811	262	-0.0034894	KLIDCXVFHGNTTM;WBIZZNFQJPOKDK;LZQFCQFMVUXLTE;IIVIBYBQXSHRGE;PCPXULICWBYAAW	CHEMONTID:0000190;CHEMONTID:0000324;CHEMONTID:0003891;CHEMONTID:0000137
C12H15O2	191.10720472	191.10426	246	0.0023961	NA	NA
C9H21P2	191.111848932	191.11296	252	-0.0016596	NA	NA
C12H17O3	209.117769404	209.11758	1054	-0.0003592	NA	NA
C12H32O4P3	333.151344394	333.15814	505	-0.0073442	NA	NA
C12H32O4P3	333.151344394	333.17612	502	-0.0253242	NA	NA
	0	368.42453	17613	0.0001419	NA	NA
Num NeutralLoss (Formula ExactMass PrecursorMz ProductMz PrecursorIntensity ProductIntensity LossMass Error CandidateInChIKeys CandidateOntologies): 24
C7H8O2	124.052429496	333.17612	209.11758	502	1054	124.05854	-0.0061105	LHGVFZTZFXWLCP;ASHGTJPOSUFTGB;OIPPWFOQEKKFEE	CHEMONTID:0000190;CHEMONTID:0000137
C7H8O2	124.052429496	333.15814	209.11758	505	1054	124.04056	0.0118695	LHGVFZTZFXWLCP;ASHGTJPOSUFTGB;OIPPWFOQEKKFEE	CHEMONTID:0000190;CHEMONTID:0000137
H2O	18.010564684	209.11758	191.11296	1054	252	18.00462	0.0059447	XLYOFNOQVPJJNP	NonID:H2O
H2O	18.010564684	209.11758	191.10426	1054	246	18.01332	-0.0027553	XLYOFNOQVPJJNP	NonID:H2O
C4H8	56.062600256	209.11758	153.05811	1054	262	56.05947	0.0031303	NNPPMTNAJDCUHE;IJDNQMDRQITEOD;VQTUBCCKSQIDNK	CHEMONTID:0004620;CHEMONTID:0002500;CHEMONTID:0004622
C8H5O3	149.02386902	209.11758	60.08001	1054	537	149.03757	-0.013701	SULYEHHGGXARJS;RGFKONOOOXBVQC;WBIZZNFQJPOKDK	CHEMONTID:0004298;CHEMONTID:0000135;CHEMONTID:0000190
C9H7O	131.049689844	191.11296	60.08001	252	537	131.03295	0.0167398	UAJRSHJHFRVGMG;KJPRLNWUNMBNBZ	CHEMONTID:0000138;CHEMONTID:0000029
O	15.99491462	349.13568	333.15814	322	505	15.97754	0.0173746	XLYOFNOQVPJJNP	NonID:H2O
C7H10O3	142.06299418	333.15814	191.11296	505	252	142.04518	0.0178142	JLNIGUCDBFYXDC	CHEMONTID:0000324
C7H10O3	142.06299418	333.15814	191.10426	505	246	142.05388	0.0091142	JLNIGUCDBFYXDC	CHEMONTID:0000324
C7H10O3	142.06299418	333.17612	191.11296	502	252	142.06316	-0.0001658	JLNIGUCDBFYXDC	CHEMONTID:0000324
C7H10O3	142.06299418	333.17612	191.10426	502	246	142.07186	-0.0088658	JLNIGUCDBFYXDC	CHEMONTID:0000324
C2H2O	42.010564684	153.05811	111.04653	262	412	42.01158	-0.0010153	IKHGUXGNUITLKF;LFQSCWFLJHTTHZ;IMROMDMJAWUWLK	CHEMONTID:0002230;CHEMONTID:0000286;CHEMONTID:0000132
CO	27.99491462	111.04653	83.05225	412	205	27.99428	0.0006346	WSFSSNUMVMOOMR;OKKJLVBELUTLKV	CHEMONTID:0001831;CHEMONTID:0000286
CO	27.99491462	111.04653	83.03829	412	195	28.00824	-0.0133254	WSFSSNUMVMOOMR;OKKJLVBELUTLKV	CHEMONTID:0001831;CHEMONTID:0000286
C2H2O	42.010564684	153.05811	111.02971	262	404	42.0284	-0.0178353	IKHGUXGNUITLKF;LFQSCWFLJHTTHZ;IMROMDMJAWUWLK	CHEMONTID:0002230;CHEMONTID:0000286;CHEMONTID:0000132
CO	27.99491462	111.02971	83.05225	404	205	27.97746	0.0174546	WSFSSNUMVMOOMR;OKKJLVBELUTLKV	CHEMONTID:0001831;CHEMONTID:0000286
CO	27.99491462	111.02971	83.03829	404	195	27.99142	0.0034946	WSFSSNUMVMOOMR;OKKJLVBELUTLKV	CHEMONTID:0001831;CHEMONTID:0000286
C3H2O2	70.005479304	153.05811	83.05225	262	205	70.00586	-0.0003807	NIXOWILDQLNWCW	CHEMONTID:0004451
C3H2O2	70.005479304	153.05811	83.03829	262	195	70.01982	-0.0143407	NIXOWILDQLNWCW	CHEMONTID:0004451
C7H8O	108.057514876	191.11296	83.05225	252	205	108.06071	-0.0031951	RDOXTESZEPMUJZ;IWDCLRJOBJJRNH	CHEMONTID:0000138;CHEMONTID:0001275
C7H8O	108.057514876	191.11296	83.03829	252	195	108.07467	-0.0171551	RDOXTESZEPMUJZ;IWDCLRJOBJJRNH	CHEMONTID:0000138;CHEMONTID:0001275
C7H8O	108.057514876	191.10426	83.05225	246	205	108.05201	0.0055049	RDOXTESZEPMUJZ;IWDCLRJOBJJRNH	CHEMONTID:0000138;CHEMONTID:0001275
C7H8O	108.057514876	191.10426	83.03829	246	195	108.06597	-0.0084551	RDOXTESZEPMUJZ;IWDCLRJOBJJRNH	CHEMONTID:0000138;CHEMONTID:0001275
Num AdductIon (AdductType Mass LinkedMz): 0
Num IsotopicIon (IsotopeName Mass LinkedMz WeightedForm WeightNumber): 0

NAME: C15H55N6OS
EXACTMASS: 367.41580638
ISSELECTED: False
ACCURATEMASS: 367.4181235
MASSDIFFERENCE: -0.0023172
TOTALSCORE: 3.064
ISOTOPICINTENSITY[M+1]: 0.1988
ISOTOPICINTENSITY[M+2]: 0.0656
ISOTOPICDIFF[M+1]: -0.0258
ISOTOPICDIFF[M+2]: 0.0386
MASSDIFFSCORE: 0.898
ISOTOPICSCORE: 0.987
PRODUCTIONSCORE: 0.846
NEUTRALLOSSSCORE: 0.333
PRODUCTIONPEAKNUMBER: 11
PRODUCTIONHITSNUMBER: 7
NEUTRALLOSSPEAKNUMBER: 36
NEUTRALLOSSHITSNUMBER: 12
RESOURCENAMES: 
RESOURCERECORDS: 0
ChemOntDescriptions: Peptides;Organic sulfuric acid and derivatives;Fatty acid and derivatives;Benzenesulfonamides;Pyrimidones;Benzothiazoles;Amino acids and derivatives;N-acyl-amino acids;Indole and derivatives;Hydroxybenzenoids;Coumarin and derivatives;Amines;Sulfoxides
ChemOntIDs: Peptides;Organic sulfuric acid and derivatives;Fatty acid and derivatives;Benzenesulfonamides;Pyrimidones;Benzothiazoles;Amino acids and derivatives;N-acyl-amino acids;Indole and derivatives;Hydroxybenzenoids;Coumarin and derivatives;Amines;Sulfoxides
ChemOntScores: 8.26351449711362E-08;7.49442180816979E-06;1.03048299862336E-05;0.000198060967139886;0.000396033053083353;0.000428118845791782;0.000540029599091022;0.000540029599091022;0.00126936769332402;0.00250910283755892;0.00305764192088611;0.00413301964217476;0.00612714655476675
ChemOntInChIKeys: ROWCTNFEMKOIFQ;YNLCVAQJIKOXER;NOEWVZWKWVGZJG;OUDSBRTVNLOZBN;KNAHARQHSZJURB;KZHGPDSVHSDCMX;XUYPXLNMDZIRQH;MNNBCKASUFBXCO;OZCACMPSTYQSMM;YBHQCJILTOVLHD;HKOKDCKQIDYUFY;MKWKNSIESPFAQN;SUVMJBTUFCVSAD
PUBCHEMCIDS: 
Num ProductIon (Formula ExactMass AccurateMass Intensity Error CandidateInChIKeys CandidateOntologies): 11
C3H10N	60.08132432	60.08001	537	0.0007657	LIWAQLJGPBVORC	CHEMONTID:0002228
C5H7O	83.049689844	83.03829	195	0.0108513	FVNIMHIOIXPIQT;HGBOYTHUEUWSSQ;ACWQBUSCFPJUPN;JYVLIDXNZAXMDK;PHTQWCKDNZKARW;AQIXEPGDORPWBJ;XNLICIUVMPYHGG;YGHRJJRRZDOVPD	CHEMONTID:0001167;CHEMONTID:0002434;CHEMONTID:0002436;CHEMONTID:0001661;CHEMONTID:0000286;CHEMONTID:0000118
C5H7O	83.049689844	83.05225	205	-0.0031087	FVNIMHIOIXPIQT;HGBOYTHUEUWSSQ;ACWQBUSCFPJUPN;JYVLIDXNZAXMDK;PHTQWCKDNZKARW;AQIXEPGDORPWBJ;XNLICIUVMPYHGG;YGHRJJRRZDOVPD	CHEMONTID:0001167;CHEMONTID:0002434;CHEMONTID:0002436;CHEMONTID:0001661;CHEMONTID:0000286;CHEMONTID:0000118
C3H3N4O	111.030685716	111.02971	404	0.0004271	NA	NA
C2H3N6	111.041919096	111.04653	412	-0.0051595	NA	NA
C11H7N	153.057849224	153.05811	262	-0.0008094	YDNBZEZHOYJIKQ	CHEMONTID:0002336
C11H15N2O	191.1184381	191.10426	246	0.0136295	ANJTVLIZGCUXLD	CHEMONTID:0002722
C11H15N2O	191.1184381	191.11296	252	0.0049295	ANJTVLIZGCUXLD	CHEMONTID:0002722
C14H13N2	209.107873416	209.11758	1054	-0.0102552	BBOAWHADGQBLBD;PUPXFZBRONUIFP	CHEMONTID:0001140;CHEMONTID:0002497
C15H21N6OS	333.149755292	333.15814	505	-0.0089333	NA	NA
	0	368.42453	17613	-0.0014472	NA	NA
Num NeutralLoss (Formula ExactMass PrecursorMz ProductMz PrecursorIntensity ProductIntensity LossMass Error CandidateInChIKeys CandidateOntologies): 23
H2O	18.010564684	209.11758	191.11296	1054	252	18.00462	0.0059447	XLYOFNOQVPJJNP	NonID:H2O
H2O	18.010564684	209.11758	191.10426	1054	246	18.01332	-0.0027553	XLYOFNOQVPJJNP	NonID:H2O
C4H8	56.062600256	209.11758	153.05811	1054	262	56.05947	0.0031303	NNPPMTNAJDCUHE;IJDNQMDRQITEOD;VQTUBCCKSQIDNK	CHEMONTID:0004620;CHEMONTID:0002500;CHEMONTID:0004622
C5H10N2	98.08439832	209.11758	111.04653	1054	412	98.07105	0.0133483	SMRGCMLEAAXFFD	CHEMONTID:0001045
C5H10N2	98.08439832	209.11758	111.02971	1054	404	98.08787	-0.0034717	SMRGCMLEAAXFFD	CHEMONTID:0001045
C5H9NOS	131.040484908	191.11296	60.08001	252	537	131.03295	0.0075349	AMRLMYBWZLIJPE	CHEMONTID:0003862
C5H9NOS	131.040484908	191.10426	60.08001	246	537	131.02425	0.0162349	AMRLMYBWZLIJPE	CHEMONTID:0003862
O	15.99491462	349.13568	333.15814	322	505	15.97754	0.0173746	XLYOFNOQVPJJNP	NonID:H2O
C15H14N2	222.115698448	333.15814	111.04653	505	412	222.11161	0.0040884	OURDZMSSMGUMKR	CHEMONTID:0001914
C15H14N2	222.115698448	333.15814	111.02971	505	404	222.12843	-0.0127316	OURDZMSSMGUMKR	CHEMONTID:0001914
C15H14N2	222.115698448	333.17612	111.04653	502	412	222.12959	-0.0138916	OURDZMSSMGUMKR	CHEMONTID:0001914
C2H2O	42.010564684	153.05811	111.04653	262	412	42.01158	-0.0010153	IKHGUXGNUITLKF;LFQSCWFLJHTTHZ;IMROMDMJAWUWLK	CHEMONTID:0002230;CHEMONTID:0000286;CHEMONTID:0000132
CO	27.99491462	111.04653	83.05225	412	205	27.99428	0.0006346	WSFSSNUMVMOOMR;OKKJLVBELUTLKV	CHEMONTID:0001831;CHEMONTID:0000286
CH2N	28.018724064	111.04653	83.03829	412	195	28.00824	0.0104841	BAVYZALUXZFZLV	CHEMONTID:0000469
C2H4N	42.034374128	153.05811	111.02971	262	404	42.0284	0.0059741	ROSDSFDQCJNGOL;QUSNBJAOOMFDIB	CHEMONTID:0002228;CHEMONTID:0000469
CO	27.99491462	111.02971	83.05225	404	205	27.97746	0.0174546	WSFSSNUMVMOOMR;OKKJLVBELUTLKV	CHEMONTID:0001831;CHEMONTID:0000286
CO	27.99491462	111.02971	83.03829	404	195	27.99142	0.0034946	WSFSSNUMVMOOMR;OKKJLVBELUTLKV	CHEMONTID:0001831;CHEMONTID:0000286
C13H12N2	196.100048384	349.13568	153.05811	322	262	196.07757	0.0224784	VENAANZHUCMOGD	CHEMONTID:0001140
C4H6O	70.041864812	153.05811	83.03829	262	195	70.01982	0.0220448	ZTQSAGDEMFDKMZ	CHEMONTID:0002434
C7H8O	108.057514876	191.11296	83.05225	252	205	108.06071	-0.0031951	RDOXTESZEPMUJZ;IWDCLRJOBJJRNH	CHEMONTID:0000138;CHEMONTID:0001275
C7H8O	108.057514876	191.11296	83.03829	252	195	108.07467	-0.0171551	RDOXTESZEPMUJZ;IWDCLRJOBJJRNH	CHEMONTID:0000138;CHEMONTID:0001275
C7H8O	108.057514876	191.10426	83.05225	246	205	108.05201	0.0055049	RDOXTESZEPMUJZ;IWDCLRJOBJJRNH	CHEMONTID:0000138;CHEMONTID:0001275
C7H8O	108.057514876	191.10426	83.03829	246	195	108.06597	-0.0084551	RDOXTESZEPMUJZ;IWDCLRJOBJJRNH	CHEMONTID:0000138;CHEMONTID:0001275
Num AdductIon (AdductType Mass LinkedMz): 0
Num IsotopicIon (IsotopeName Mass LinkedMz WeightedForm WeightNumber): 0

NAME: C12H58FN6P2
EXACTMASS: 367.418222336
ISSELECTED: False
ACCURATEMASS: 367.4181235
MASSDIFFERENCE: 9.88E-05
TOTALSCORE: 3.062
ISOTOPICINTENSITY[M+1]: 0.1584
ISOTOPICINTENSITY[M+2]: 0.0118
ISOTOPICDIFF[M+1]: -0.0662
ISOTOPICDIFF[M+2]: -0.0152
MASSDIFFSCORE: 1
ISOTOPICSCORE: 0.972
PRODUCTIONSCORE: 0.923
NEUTRALLOSSSCORE: 0.167
PRODUCTIONPEAKNUMBER: 12
PRODUCTIONHITSNUMBER: 4
NEUTRALLOSSPEAKNUMBER: 36
NEUTRALLOSSHITSNUMBER: 6
RESOURCENAMES: 
RESOURCERECORDS: 0
ChemOntDescriptions: 
ChemOntIDs: 
ChemOntScores: 
ChemOntInChIKeys: 
PUBCHEMCIDS: 
Num ProductIon (Formula ExactMass AccurateMass Intensity Error CandidateInChIKeys CandidateOntologies): 12
C3H10N	60.08132432	60.08001	537	0.0007657	LIWAQLJGPBVORC	CHEMONTID:0002228
C4H7N2	83.060923224	83.03829	195	0.0220846	XLSZMDLNRCVEIJ;MCTWTZJPVLRJOU;IRPGEJFWOSJAFR	CHEMONTID:0000078;CHEMONTID:0002311;CHEMONTID:0000470
C4H7N2	83.060923224	83.05225	205	0.0081246	XLSZMDLNRCVEIJ;MCTWTZJPVLRJOU;IRPGEJFWOSJAFR	CHEMONTID:0000078;CHEMONTID:0002311;CHEMONTID:0000470
C5H4FN2	111.035851348	111.02971	404	0.0055928	NA	NA
C2H9FN2P	111.048738138	111.04653	412	0.0016596	NA	NA
C11H7N	153.057849224	153.05811	262	-0.0008094	YDNBZEZHOYJIKQ	CHEMONTID:0002336
C8H11N6	191.104519352	191.10426	246	-0.0002892	NA	NA
C9H21P2	191.111848932	191.11296	252	-0.0016596	NA	NA
C10H14FN4	209.120249668	209.11758	1054	0.0021211	NA	NA
C12H24FN6P2	333.152171248	333.15814	505	-0.0065173	NA	NA
C12H24FN6P2	333.152171248	333.17612	502	-0.0244973	NA	NA
	0	368.42453	17613	0.0009688	NA	NA
Num NeutralLoss (Formula ExactMass PrecursorMz ProductMz PrecursorIntensity ProductIntensity LossMass Error CandidateInChIKeys CandidateOntologies): 8
H4N	18.034374128	209.11758	191.10426	1054	246	18.01332	0.0210541	QGZKDVFQNNGYKY	NonID:NH2
C4H8	56.062600256	209.11758	153.05811	1054	262	56.05947	0.0031303	NNPPMTNAJDCUHE;IJDNQMDRQITEOD;VQTUBCCKSQIDNK	CHEMONTID:0004620;CHEMONTID:0002500;CHEMONTID:0004622
C5H10N2	98.08439832	209.11758	111.04653	1054	412	98.07105	0.0133483	SMRGCMLEAAXFFD	CHEMONTID:0001045
C5H10N2	98.08439832	209.11758	111.02971	1054	404	98.08787	-0.0034717	SMRGCMLEAAXFFD	CHEMONTID:0001045
CH2N2	42.021798064	153.05811	111.04653	262	412	42.01158	0.0102181	PNKUSGQVOMIXLU	CHEMONTID:0001045
CH2N	28.018724064	111.04653	83.05225	412	205	27.99428	0.0244441	BAVYZALUXZFZLV	CHEMONTID:0000469
CH2N	28.018724064	111.04653	83.03829	412	195	28.00824	0.0104841	BAVYZALUXZFZLV	CHEMONTID:0000469
C2H4N	42.034374128	153.05811	111.02971	262	404	42.0284	0.0059741	ROSDSFDQCJNGOL;QUSNBJAOOMFDIB	CHEMONTID:0002228;CHEMONTID:0000469
Num AdductIon (AdductType Mass LinkedMz): 0
Num IsotopicIon (IsotopeName Mass LinkedMz WeightedForm WeightNumber): 0

NAME: C16H60FO4S
EXACTMASS: 367.41963462
ISSELECTED: False
ACCURATEMASS: 367.4181235
MASSDIFFERENCE: 0.0015111
TOTALSCORE: 3.06
ISOTOPICINTENSITY[M+1]: 0.1894
ISOTOPICINTENSITY[M+2]: 0.0699
ISOTOPICDIFF[M+1]: -0.0352
ISOTOPICDIFF[M+2]: 0.0429
MASSDIFFSCORE: 0.955
ISOTOPICSCORE: 0.981
PRODUCTIONSCORE: 0.846
NEUTRALLOSSSCORE: 0.278
PRODUCTIONPEAKNUMBER: 11
PRODUCTIONHITSNUMBER: 5
NEUTRALLOSSPEAKNUMBER: 36
NEUTRALLOSSHITSNUMBER: 10
RESOURCENAMES: 
RESOURCERECORDS: 0
ChemOntDescriptions: 
ChemOntIDs: 
ChemOntScores: 
ChemOntInChIKeys: 
PUBCHEMCIDS: 
Num ProductIon (Formula ExactMass AccurateMass Intensity Error CandidateInChIKeys CandidateOntologies): 11
C5H7O	83.049689844	83.03829	195	0.0108513	FVNIMHIOIXPIQT;HGBOYTHUEUWSSQ;ACWQBUSCFPJUPN;JYVLIDXNZAXMDK;PHTQWCKDNZKARW;AQIXEPGDORPWBJ;XNLICIUVMPYHGG;YGHRJJRRZDOVPD	CHEMONTID:0001167;CHEMONTID:0002434;CHEMONTID:0002436;CHEMONTID:0001661;CHEMONTID:0000286;CHEMONTID:0000118
C5H7O	83.049689844	83.05225	205	-0.0031087	FVNIMHIOIXPIQT;HGBOYTHUEUWSSQ;ACWQBUSCFPJUPN;JYVLIDXNZAXMDK;PHTQWCKDNZKARW;AQIXEPGDORPWBJ;XNLICIUVMPYHGG;YGHRJJRRZDOVPD	CHEMONTID:0001167;CHEMONTID:0002434;CHEMONTID:0002436;CHEMONTID:0001661;CHEMONTID:0000286;CHEMONTID:0000118
C6H7O2	111.044604464	111.02971	404	0.0143459	GHMLBKRAJCXXBS;VKMRVNVYNKTCBS;TVJVIYLWQZECEQ;HNBDRPTVWVGKBR;GAMDXQSXPWOUOG	CHEMONTID:0000137;CHEMONTID:0002436;CHEMONTID:0000481;CHEMONTID:0003417;CHEMONTID:0001167
C6H7O2	111.044604464	111.04653	412	-0.0024741	GHMLBKRAJCXXBS;VKMRVNVYNKTCBS;TVJVIYLWQZECEQ;HNBDRPTVWVGKBR;GAMDXQSXPWOUOG	CHEMONTID:0000137;CHEMONTID:0002436;CHEMONTID:0000481;CHEMONTID:0003417;CHEMONTID:0001167
C8H9O3	153.055169148	153.05811	262	-0.0034894	KLIDCXVFHGNTTM;WBIZZNFQJPOKDK;LZQFCQFMVUXLTE;IIVIBYBQXSHRGE;PCPXULICWBYAAW	CHEMONTID:0000190;CHEMONTID:0000324;CHEMONTID:0003891;CHEMONTID:0000137
C12H15O2	191.10720472	191.10426	246	0.0023961	NA	NA
C9H19O2S	191.110575848	191.11296	252	-0.0029327	NA	NA
C12H17O3	209.117769404	209.11758	1054	-0.0003592	NA	NA
C16H26FO4S	333.153583532	333.15814	505	-0.005105	NA	NA
C16H26FO4S	333.153583532	333.17612	502	-0.023085	NA	NA
	0	368.42453	17613	0.0023811	NA	NA
Num NeutralLoss (Formula ExactMass PrecursorMz ProductMz PrecursorIntensity ProductIntensity LossMass Error CandidateInChIKeys CandidateOntologies): 24
C7H8O2	124.052429496	333.17612	209.11758	502	1054	124.05854	-0.0061105	LHGVFZTZFXWLCP;ASHGTJPOSUFTGB;OIPPWFOQEKKFEE	CHEMONTID:0000190;CHEMONTID:0000137
C7H8O2	124.052429496	333.15814	209.11758	505	1054	124.04056	0.0118695	LHGVFZTZFXWLCP;ASHGTJPOSUFTGB;OIPPWFOQEKKFEE	CHEMONTID:0000190;CHEMONTID:0000137
H2O	18.010564684	209.11758	191.11296	1054	252	18.00462	0.0059447	XLYOFNOQVPJJNP	NonID:H2O
H2O	18.010564684	209.11758	191.10426	1054	246	18.01332	-0.0027553	XLYOFNOQVPJJNP	NonID:H2O
C4H8	56.062600256	209.11758	153.05811	1054	262	56.05947	0.0031303	NNPPMTNAJDCUHE;IJDNQMDRQITEOD;VQTUBCCKSQIDNK	CHEMONTID:0004620;CHEMONTID:0002500;CHEMONTID:0004622
C8H5O3	149.02386902	209.11758	60.08001	1054	537	149.03757	-0.013701	SULYEHHGGXARJS;RGFKONOOOXBVQC;WBIZZNFQJPOKDK	CHEMONTID:0004298;CHEMONTID:0000135;CHEMONTID:0000190
C9H7O	131.049689844	191.11296	60.08001	252	537	131.03295	0.0167398	UAJRSHJHFRVGMG;KJPRLNWUNMBNBZ	CHEMONTID:0000138;CHEMONTID:0000029
O	15.99491462	349.13568	333.15814	322	505	15.97754	0.0173746	XLYOFNOQVPJJNP	NonID:H2O
C7H10O3	142.06299418	333.15814	191.11296	505	252	142.04518	0.0178142	JLNIGUCDBFYXDC	CHEMONTID:0000324
C7H10O3	142.06299418	333.15814	191.10426	505	246	142.05388	0.0091142	JLNIGUCDBFYXDC	CHEMONTID:0000324
C7H10O3	142.06299418	333.17612	191.11296	502	252	142.06316	-0.0001658	JLNIGUCDBFYXDC	CHEMONTID:0000324
C7H10O3	142.06299418	333.17612	191.10426	502	246	142.07186	-0.0088658	JLNIGUCDBFYXDC	CHEMONTID:0000324
C2H2O	42.010564684	153.05811	111.04653	262	412	42.01158	-0.0010153	IKHGUXGNUITLKF;LFQSCWFLJHTTHZ;IMROMDMJAWUWLK	CHEMONTID:0002230;CHEMONTID:0000286;CHEMONTID:0000132
CO	27.99491462	111.04653	83.05225	412	205	27.99428	0.0006346	WSFSSNUMVMOOMR;OKKJLVBELUTLKV	CHEMONTID:0001831;CHEMONTID:0000286
CO	27.99491462	111.04653	83.03829	412	195	28.00824	-0.0133254	WSFSSNUMVMOOMR;OKKJLVBELUTLKV	CHEMONTID:0001831;CHEMONTID:0000286
C2H2O	42.010564684	153.05811	111.02971	262	404	42.0284	-0.0178353	IKHGUXGNUITLKF;LFQSCWFLJHTTHZ;IMROMDMJAWUWLK	CHEMONTID:0002230;CHEMONTID:0000286;CHEMONTID:0000132
CO	27.99491462	111.02971	83.05225	404	205	27.97746	0.0174546	WSFSSNUMVMOOMR;OKKJLVBELUTLKV	CHEMONTID:0001831;CHEMONTID:0000286
CO	27.99491462	111.02971	83.03829	404	195	27.99142	0.0034946	WSFSSNUMVMOOMR;OKKJLVBELUTLKV	CHEMONTID:0001831;CHEMONTID:0000286
C3H2O2	70.005479304	153.05811	83.05225	262	205	70.00586	-0.0003807	NIXOWILDQLNWCW	CHEMONTID:0004451
C3H2O2	70.005479304	153.05811	83.03829	262	195	70.01982	-0.0143407	NIXOWILDQLNWCW	CHEMONTID:0004451
C7H8O	108.057514876	191.11296	83.05225	252	205	108.06071	-0.0031951	RDOXTESZEPMUJZ;IWDCLRJOBJJRNH	CHEMONTID:0000138;CHEMONTID:0001275
C7H8O	108.057514876	191.11296	83.03829	252	195	108.07467	-0.0171551	RDOXTESZEPMUJZ;IWDCLRJOBJJRNH	CHEMONTID:0000138;CHEMONTID:0001275
C7H8O	108.057514876	191.10426	83.05225	246	205	108.05201	0.0055049	RDOXTESZEPMUJZ;IWDCLRJOBJJRNH	CHEMONTID:0000138;CHEMONTID:0001275
C7H8O	108.057514876	191.10426	83.03829	246	195	108.06597	-0.0084551	RDOXTESZEPMUJZ;IWDCLRJOBJJRNH	CHEMONTID:0000138;CHEMONTID:0001275
Num AdductIon (AdductType Mass LinkedMz): 0
Num IsotopicIon (IsotopeName Mass LinkedMz WeightedForm WeightNumber): 0

NAME: C11H54F2N8P
EXACTMASS: 367.417711798
ISSELECTED: False
ACCURATEMASS: 367.4181235
MASSDIFFERENCE: -0.0004117
TOTALSCORE: 3.056
ISOTOPICINTENSITY[M+1]: 0.1544
ISOTOPICINTENSITY[M+2]: 0.0112
ISOTOPICDIFF[M+1]: -0.0702
ISOTOPICDIFF[M+2]: -0.0158
MASSDIFFSCORE: 0.997
ISOTOPICSCORE: 0.969
PRODUCTIONSCORE: 0.923
NEUTRALLOSSSCORE: 0.167
PRODUCTIONPEAKNUMBER: 12
PRODUCTIONHITSNUMBER: 4
NEUTRALLOSSPEAKNUMBER: 36
NEUTRALLOSSHITSNUMBER: 6
RESOURCENAMES: 
RESOURCERECORDS: 0
ChemOntDescriptions: 
ChemOntIDs: 
ChemOntScores: 
ChemOntInChIKeys: 
PUBCHEMCIDS: 
Num ProductIon (Formula ExactMass AccurateMass Intensity Error CandidateInChIKeys CandidateOntologies): 12
C3H10N	60.08132432	60.08001	537	0.0007657	LIWAQLJGPBVORC	CHEMONTID:0002228
C4H7N2	83.060923224	83.03829	195	0.0220846	XLSZMDLNRCVEIJ;MCTWTZJPVLRJOU;IRPGEJFWOSJAFR	CHEMONTID:0000078;CHEMONTID:0002311;CHEMONTID:0000470
C4H7N2	83.060923224	83.05225	205	0.0081246	XLSZMDLNRCVEIJ;MCTWTZJPVLRJOU;IRPGEJFWOSJAFR	CHEMONTID:0000078;CHEMONTID:0002311;CHEMONTID:0000470
C5H4FN2	111.035851348	111.02971	404	0.0055928	NA	NA
CH5F2N4	111.0482276	111.04653	412	0.001149	NA	NA
C11H7N	153.057849224	153.05811	262	-0.0008094	YDNBZEZHOYJIKQ	CHEMONTID:0002336
C8H11N6	191.104519352	191.10426	246	-0.0002892	NA	NA
C8H17FN2P	191.111338394	191.11296	252	-0.0021702	NA	NA
C10H14FN4	209.120249668	209.11758	1054	0.0021211	NA	NA
C11H20F2N8P	333.15166071	333.15814	505	-0.0070279	NA	NA
C11H20F2N8P	333.15166071	333.17612	502	-0.0250079	NA	NA
	0	368.42453	17613	0.0004583	NA	NA
Num NeutralLoss (Formula ExactMass PrecursorMz ProductMz PrecursorIntensity ProductIntensity LossMass Error CandidateInChIKeys CandidateOntologies): 8
H4N	18.034374128	209.11758	191.10426	1054	246	18.01332	0.0210541	QGZKDVFQNNGYKY	NonID:NH2
C4H8	56.062600256	209.11758	153.05811	1054	262	56.05947	0.0031303	NNPPMTNAJDCUHE;IJDNQMDRQITEOD;VQTUBCCKSQIDNK	CHEMONTID:0004620;CHEMONTID:0002500;CHEMONTID:0004622
C5H10N2	98.08439832	209.11758	111.04653	1054	412	98.07105	0.0133483	SMRGCMLEAAXFFD	CHEMONTID:0001045
C5H10N2	98.08439832	209.11758	111.02971	1054	404	98.08787	-0.0034717	SMRGCMLEAAXFFD	CHEMONTID:0001045
CH2N2	42.021798064	153.05811	111.04653	262	412	42.01158	0.0102181	PNKUSGQVOMIXLU	CHEMONTID:0001045
CH2N	28.018724064	111.04653	83.05225	412	205	27.99428	0.0244441	BAVYZALUXZFZLV	CHEMONTID:0000469
CH2N	28.018724064	111.04653	83.03829	412	195	28.00824	0.0104841	BAVYZALUXZFZLV	CHEMONTID:0000469
C2H4N	42.034374128	153.05811	111.02971	262	404	42.0284	0.0059741	ROSDSFDQCJNGOL;QUSNBJAOOMFDIB	CHEMONTID:0002228;CHEMONTID:0000469
Num AdductIon (AdductType Mass LinkedMz): 0
Num IsotopicIon (IsotopeName Mass LinkedMz WeightedForm WeightNumber): 0

NAME: C11H67N2OP4
EXACTMASS: 367.420386284
ISSELECTED: False
ACCURATEMASS: 367.4181235
MASSDIFFERENCE: 0.0022627
TOTALSCORE: 3.054
ISOTOPICINTENSITY[M+1]: 0.1344
ISOTOPICINTENSITY[M+2]: 0.0104
ISOTOPICDIFF[M+1]: -0.0902
ISOTOPICDIFF[M+2]: -0.0166
MASSDIFFSCORE: 0.903
ISOTOPICSCORE: 0.95
PRODUCTIONSCORE: 0.923
NEUTRALLOSSSCORE: 0.278
PRODUCTIONPEAKNUMBER: 12
PRODUCTIONHITSNUMBER: 6
NEUTRALLOSSPEAKNUMBER: 36
NEUTRALLOSSHITSNUMBER: 10
RESOURCENAMES: 
RESOURCERECORDS: 0
ChemOntDescriptions: Organic phosphoric acid and derivatives
ChemOntIDs: Organic phosphoric acid and derivatives
ChemOntScores: 0.00195445759462371
ChemOntInChIKeys: IDPXFPYGZRMMKZ
PUBCHEMCIDS: 
Num ProductIon (Formula ExactMass AccurateMass Intensity Error CandidateInChIKeys CandidateOntologies): 12
C3H10N	60.08132432	60.08001	537	0.0007657	LIWAQLJGPBVORC	CHEMONTID:0002228
C5H7O	83.049689844	83.03829	195	0.0108513	FVNIMHIOIXPIQT;HGBOYTHUEUWSSQ;ACWQBUSCFPJUPN;JYVLIDXNZAXMDK;PHTQWCKDNZKARW;AQIXEPGDORPWBJ;XNLICIUVMPYHGG;YGHRJJRRZDOVPD	CHEMONTID:0001167;CHEMONTID:0002434;CHEMONTID:0002436;CHEMONTID:0001661;CHEMONTID:0000286;CHEMONTID:0000118
C5H7O	83.049689844	83.05225	205	-0.0031087	FVNIMHIOIXPIQT;HGBOYTHUEUWSSQ;ACWQBUSCFPJUPN;JYVLIDXNZAXMDK;PHTQWCKDNZKARW;AQIXEPGDORPWBJ;XNLICIUVMPYHGG;YGHRJJRRZDOVPD	CHEMONTID:0001167;CHEMONTID:0002434;CHEMONTID:0002436;CHEMONTID:0001661;CHEMONTID:0000286;CHEMONTID:0000118
C6H8P	111.036361886	111.02971	404	0.0061033	NA	NA
C3H13P2	111.049248676	111.04653	412	0.0021701	NA	NA
C11H7N	153.057849224	153.05811	262	-0.0008094	YDNBZEZHOYJIKQ	CHEMONTID:0002336
C11H15N2O	191.1184381	191.10426	246	0.0136295	ANJTVLIZGCUXLD	CHEMONTID:0002722
C11H15N2O	191.1184381	191.11296	252	0.0049295	ANJTVLIZGCUXLD	CHEMONTID:0002722
C11H18N2P	209.120760206	209.11758	1054	0.0026316	NA	NA
C11H33N2OP4	333.154335196	333.15814	505	-0.0043534	NA	NA
C11H33N2OP4	333.154335196	333.17612	502	-0.0223334	NA	NA
	0	368.42453	17613	0.0031327	NA	NA
Num NeutralLoss (Formula ExactMass PrecursorMz ProductMz PrecursorIntensity ProductIntensity LossMass Error CandidateInChIKeys CandidateOntologies): 18
H2O	18.010564684	209.11758	191.11296	1054	252	18.00462	0.0059447	XLYOFNOQVPJJNP	NonID:H2O
H2O	18.010564684	209.11758	191.10426	1054	246	18.01332	-0.0027553	XLYOFNOQVPJJNP	NonID:H2O
C4H8	56.062600256	209.11758	153.05811	1054	262	56.05947	0.0031303	NNPPMTNAJDCUHE;IJDNQMDRQITEOD;VQTUBCCKSQIDNK	CHEMONTID:0004620;CHEMONTID:0002500;CHEMONTID:0004622
C5H10N2	98.08439832	209.11758	111.04653	1054	412	98.07105	0.0133483	SMRGCMLEAAXFFD	CHEMONTID:0001045
C5H10N2	98.08439832	209.11758	111.02971	1054	404	98.08787	-0.0034717	SMRGCMLEAAXFFD	CHEMONTID:0001045
C9H7O	131.049689844	191.11296	60.08001	252	537	131.03295	0.0167398	UAJRSHJHFRVGMG;KJPRLNWUNMBNBZ	CHEMONTID:0000138;CHEMONTID:0000029
O	15.99491462	349.13568	333.15814	322	505	15.97754	0.0173746	XLYOFNOQVPJJNP	NonID:H2O
C2H2O	42.010564684	153.05811	111.04653	262	412	42.01158	-0.0010153	IKHGUXGNUITLKF;LFQSCWFLJHTTHZ;IMROMDMJAWUWLK	CHEMONTID:0002230;CHEMONTID:0000286;CHEMONTID:0000132
CO	27.99491462	111.04653	83.05225	412	205	27.99428	0.0006346	WSFSSNUMVMOOMR;OKKJLVBELUTLKV	CHEMONTID:0001831;CHEMONTID:0000286
CH2N	28.018724064	111.04653	83.03829	412	195	28.00824	0.0104841	BAVYZALUXZFZLV	CHEMONTID:0000469
C2H4N	42.034374128	153.05811	111.02971	262	404	42.0284	0.0059741	ROSDSFDQCJNGOL;QUSNBJAOOMFDIB	CHEMONTID:0002228;CHEMONTID:0000469
CO	27.99491462	111.02971	83.05225	404	205	27.97746	0.0174546	WSFSSNUMVMOOMR;OKKJLVBELUTLKV	CHEMONTID:0001831;CHEMONTID:0000286
CO	27.99491462	111.02971	83.03829	404	195	27.99142	0.0034946	WSFSSNUMVMOOMR;OKKJLVBELUTLKV	CHEMONTID:0001831;CHEMONTID:0000286
C4H6O	70.041864812	153.05811	83.03829	262	195	70.01982	0.0220448	ZTQSAGDEMFDKMZ	CHEMONTID:0002434
C7H8O	108.057514876	191.11296	83.05225	252	205	108.06071	-0.0031951	RDOXTESZEPMUJZ;IWDCLRJOBJJRNH	CHEMONTID:0000138;CHEMONTID:0001275
C7H8O	108.057514876	191.11296	83.03829	252	195	108.07467	-0.0171551	RDOXTESZEPMUJZ;IWDCLRJOBJJRNH	CHEMONTID:0000138;CHEMONTID:0001275
C7H8O	108.057514876	191.10426	83.05225	246	205	108.05201	0.0055049	RDOXTESZEPMUJZ;IWDCLRJOBJJRNH	CHEMONTID:0000138;CHEMONTID:0001275
C7H8O	108.057514876	191.10426	83.03829	246	195	108.06597	-0.0084551	RDOXTESZEPMUJZ;IWDCLRJOBJJRNH	CHEMONTID:0000138;CHEMONTID:0001275
Num AdductIon (AdductType Mass LinkedMz): 0
Num IsotopicIon (IsotopeName Mass LinkedMz WeightedForm WeightNumber): 0

NAME: C17H54FN3O3
EXACTMASS: 367.414920808
ISSELECTED: False
ACCURATEMASS: 367.4181235
MASSDIFFERENCE: -0.0032027
TOTALSCORE: 3.053
ISOTOPICINTENSITY[M+1]: 0.2022
ISOTOPICINTENSITY[M+2]: 0.0256
ISOTOPICDIFF[M+1]: -0.0224
ISOTOPICDIFF[M+2]: -0.0014
MASSDIFFSCORE: 0.815
ISOTOPICSCORE: 0.997
PRODUCTIONSCORE: 0.769
NEUTRALLOSSSCORE: 0.472
PRODUCTIONPEAKNUMBER: 10
PRODUCTIONHITSNUMBER: 9
NEUTRALLOSSPEAKNUMBER: 36
NEUTRALLOSSHITSNUMBER: 17
RESOURCENAMES: 
RESOURCERECORDS: 0
ChemOntDescriptions: Quinoline carboxylic acids;Phenylpiperidines
ChemOntIDs: Quinoline carboxylic acids;Phenylpiperidines
ChemOntScores: 0.000111422000902442;0.00211764265875945
ChemOntInChIKeys: ZEKZLJVOYLTDKK;AHOUBRCZNHFOSL
PUBCHEMCIDS: 
Num ProductIon (Formula ExactMass AccurateMass Intensity Error CandidateInChIKeys CandidateOntologies): 10
C3H10N	60.08132432	60.08001	537	0.0007657	LIWAQLJGPBVORC	CHEMONTID:0002228
C5H7O	83.049689844	83.03829	195	0.0108513	FVNIMHIOIXPIQT;HGBOYTHUEUWSSQ;ACWQBUSCFPJUPN;JYVLIDXNZAXMDK;PHTQWCKDNZKARW;AQIXEPGDORPWBJ;XNLICIUVMPYHGG;YGHRJJRRZDOVPD	CHEMONTID:0001167;CHEMONTID:0002434;CHEMONTID:0002436;CHEMONTID:0001661;CHEMONTID:0000286;CHEMONTID:0000118
C5H7O	83.049689844	83.05225	205	-0.0031087	FVNIMHIOIXPIQT;HGBOYTHUEUWSSQ;ACWQBUSCFPJUPN;JYVLIDXNZAXMDK;PHTQWCKDNZKARW;AQIXEPGDORPWBJ;XNLICIUVMPYHGG;YGHRJJRRZDOVPD	CHEMONTID:0001167;CHEMONTID:0002434;CHEMONTID:0002436;CHEMONTID:0001661;CHEMONTID:0000286;CHEMONTID:0000118
C6H7O2	111.044604464	111.02971	404	0.0143459	GHMLBKRAJCXXBS;VKMRVNVYNKTCBS;TVJVIYLWQZECEQ;HNBDRPTVWVGKBR;GAMDXQSXPWOUOG	CHEMONTID:0000137;CHEMONTID:0002436;CHEMONTID:0000481;CHEMONTID:0003417;CHEMONTID:0001167
C6H7O2	111.044604464	111.04653	412	-0.0024741	GHMLBKRAJCXXBS;VKMRVNVYNKTCBS;TVJVIYLWQZECEQ;HNBDRPTVWVGKBR;GAMDXQSXPWOUOG	CHEMONTID:0000137;CHEMONTID:0002436;CHEMONTID:0000481;CHEMONTID:0003417;CHEMONTID:0001167
C11H7N	153.057849224	153.05811	262	-0.0008094	YDNBZEZHOYJIKQ	CHEMONTID:0002336
C11H13NO2	191.094628656	191.10426	246	-0.0101799	NWYBPFPJJYBYSR;XNZFFRJWTVYMBF;BNTRVDDOQOJGCY;FELOSQQXIHRUSH;CEIXWJHURKEBMQ	CHEMONTID:0004111;CHEMONTID:0002955;CHEMONTID:0000195
C11H15N2O	191.1184381	191.11296	252	0.0049295	ANJTVLIZGCUXLD	CHEMONTID:0002722
C14H13N2	209.107873416	209.11758	1054	-0.0102552	BBOAWHADGQBLBD;PUPXFZBRONUIFP	CHEMONTID:0001140;CHEMONTID:0002497
	0	368.42453	17613	-0.0023327	NA	NA
Num NeutralLoss (Formula ExactMass PrecursorMz ProductMz PrecursorIntensity ProductIntensity LossMass Error CandidateInChIKeys CandidateOntologies): 32
C7H8O2	124.052429496	333.17612	209.11758	502	1054	124.05854	-0.0061105	LHGVFZTZFXWLCP;ASHGTJPOSUFTGB;OIPPWFOQEKKFEE	CHEMONTID:0000190;CHEMONTID:0000137
C7H8O2	124.052429496	333.15814	209.11758	505	1054	124.04056	0.0118695	LHGVFZTZFXWLCP;ASHGTJPOSUFTGB;OIPPWFOQEKKFEE	CHEMONTID:0000190;CHEMONTID:0000137
H2O	18.010564684	209.11758	191.11296	1054	252	18.00462	0.0059447	XLYOFNOQVPJJNP	NonID:H2O
H2O	18.010564684	209.11758	191.10426	1054	246	18.01332	-0.0027553	XLYOFNOQVPJJNP	NonID:H2O
C4H8	56.062600256	209.11758	153.05811	1054	262	56.05947	0.0031303	NNPPMTNAJDCUHE;IJDNQMDRQITEOD;VQTUBCCKSQIDNK	CHEMONTID:0004620;CHEMONTID:0002500;CHEMONTID:0004622
C5H10N2	98.08439832	209.11758	111.04653	1054	412	98.07105	0.0133483	SMRGCMLEAAXFFD	CHEMONTID:0001045
C5H10N2	98.08439832	209.11758	111.02971	1054	404	98.08787	-0.0034717	SMRGCMLEAAXFFD	CHEMONTID:0001045
C8H7NO2	149.047678464	209.11758	60.08001	1054	537	149.03757	0.0101085	HZJROTBCTUGDMG	CHEMONTID:0000285
C9H7O	131.049689844	191.11296	60.08001	252	537	131.03295	0.0167398	UAJRSHJHFRVGMG;KJPRLNWUNMBNBZ	CHEMONTID:0000138;CHEMONTID:0000029
O	15.99491462	349.13568	333.15814	322	505	15.97754	0.0173746	XLYOFNOQVPJJNP	NonID:H2O
C6H8NO3	142.050418116	333.15814	191.11296	505	252	142.04518	0.0052381	DHDRGOURKDLAOT	CHEMONTID:0004322
C6H8NO3	142.050418116	333.15814	191.10426	505	246	142.05388	-0.0034619	DHDRGOURKDLAOT	CHEMONTID:0004322
C10H14NO2	180.102453688	333.15814	153.05811	505	262	180.10003	0.0024237	OPJOMVMFYOUDPK	CHEMONTID:0000296
C15H14N2	222.115698448	333.15814	111.04653	505	412	222.11161	0.0040884	OURDZMSSMGUMKR	CHEMONTID:0001914
C15H14N2	222.115698448	333.15814	111.02971	505	404	222.12843	-0.0127316	OURDZMSSMGUMKR	CHEMONTID:0001914
C7H10O3	142.06299418	333.17612	191.11296	502	252	142.06316	-0.0001658	JLNIGUCDBFYXDC	CHEMONTID:0000324
C7H10O3	142.06299418	333.17612	191.10426	502	246	142.07186	-0.0088658	JLNIGUCDBFYXDC	CHEMONTID:0000324
C10H14NO2	180.102453688	333.17612	153.05811	502	262	180.11801	-0.0155563	OPJOMVMFYOUDPK	CHEMONTID:0000296
C15H14N2	222.115698448	333.17612	111.04653	502	412	222.12959	-0.0138916	OURDZMSSMGUMKR	CHEMONTID:0001914
C2H2O	42.010564684	153.05811	111.04653	262	412	42.01158	-0.0010153	IKHGUXGNUITLKF;LFQSCWFLJHTTHZ;IMROMDMJAWUWLK	CHEMONTID:0002230;CHEMONTID:0000286;CHEMONTID:0000132
CO	27.99491462	111.04653	83.05225	412	205	27.99428	0.0006346	WSFSSNUMVMOOMR;OKKJLVBELUTLKV	CHEMONTID:0001831;CHEMONTID:0000286
CH2N	28.018724064	111.04653	83.03829	412	195	28.00824	0.0104841	BAVYZALUXZFZLV	CHEMONTID:0000469
C2H4N	42.034374128	153.05811	111.02971	262	404	42.0284	0.0059741	ROSDSFDQCJNGOL;QUSNBJAOOMFDIB	CHEMONTID:0002228;CHEMONTID:0000469
CO	27.99491462	111.02971	83.05225	404	205	27.97746	0.0174546	WSFSSNUMVMOOMR;OKKJLVBELUTLKV	CHEMONTID:0001831;CHEMONTID:0000286
CO	27.99491462	111.02971	83.03829	404	195	27.99142	0.0034946	WSFSSNUMVMOOMR;OKKJLVBELUTLKV	CHEMONTID:0001831;CHEMONTID:0000286
C13H12N2	196.100048384	349.13568	153.05811	322	262	196.07757	0.0224784	VENAANZHUCMOGD	CHEMONTID:0001140
C3H2O2	70.005479304	153.05811	83.05225	262	205	70.00586	-0.0003807	NIXOWILDQLNWCW	CHEMONTID:0004451
C3H2O2	70.005479304	153.05811	83.03829	262	195	70.01982	-0.0143407	NIXOWILDQLNWCW	CHEMONTID:0004451
C7H8O	108.057514876	191.11296	83.05225	252	205	108.06071	-0.0031951	RDOXTESZEPMUJZ;IWDCLRJOBJJRNH	CHEMONTID:0000138;CHEMONTID:0001275
C7H8O	108.057514876	191.11296	83.03829	252	195	108.07467	-0.0171551	RDOXTESZEPMUJZ;IWDCLRJOBJJRNH	CHEMONTID:0000138;CHEMONTID:0001275
C7H8O	108.057514876	191.10426	83.05225	246	205	108.05201	0.0055049	RDOXTESZEPMUJZ;IWDCLRJOBJJRNH	CHEMONTID:0000138;CHEMONTID:0001275
C7H8O	108.057514876	191.10426	83.03829	246	195	108.06597	-0.0084551	RDOXTESZEPMUJZ;IWDCLRJOBJJRNH	CHEMONTID:0000138;CHEMONTID:0001275
Num AdductIon (AdductType Mass LinkedMz): 0
Num IsotopicIon (IsotopeName Mass LinkedMz WeightedForm WeightNumber): 0

NAME: C9H61N5O4S2
EXACTMASS: 367.416497432
ISSELECTED: False
ACCURATEMASS: 367.4181235
MASSDIFFERENCE: -0.0016261
TOTALSCORE: 3.053
ISOTOPICINTENSITY[M+1]: 0.1399
ISOTOPICINTENSITY[M+2]: 0.1069
ISOTOPICDIFF[M+1]: -0.0847
ISOTOPICDIFF[M+2]: 0.0799
MASSDIFFSCORE: 0.948
ISOTOPICSCORE: 0.919
PRODUCTIONSCORE: 0.769
NEUTRALLOSSSCORE: 0.417
PRODUCTIONPEAKNUMBER: 10
PRODUCTIONHITSNUMBER: 6
NEUTRALLOSSPEAKNUMBER: 36
NEUTRALLOSSHITSNUMBER: 15
RESOURCENAMES: 
RESOURCERECORDS: 0
ChemOntDescriptions: Organic sulfuric acid and derivatives;Peptides;Fatty acid and derivatives;Benzenesulfonamides;Benzothiazoles;Pyrimidones;Amino acids and derivatives;N-acyl-amino acids;Indole and derivatives;Hydroxybenzenoids;Coumarin and derivatives;Amines
ChemOntIDs: Organic sulfuric acid and derivatives;Peptides;Fatty acid and derivatives;Benzenesulfonamides;Benzothiazoles;Pyrimidones;Amino acids and derivatives;N-acyl-amino acids;Indole and derivatives;Hydroxybenzenoids;Coumarin and derivatives;Amines
ChemOntScores: 1.78617053094743E-05;1.78617053094743E-05;2.27330794847846E-05;0.000430415731087643;0.000742072666039201;0.000920562993547811;0.00116187467930167;0.00116187467930167;0.00219049458704752;0.00431071746538211;0.0050142891824286;0.00706933712293669
ChemOntInChIKeys: YNLCVAQJIKOXER;YSGSDAIMSCVPHG;NOEWVZWKWVGZJG;OUDSBRTVNLOZBN;KZHGPDSVHSDCMX;KNAHARQHSZJURB;XUYPXLNMDZIRQH;MNNBCKASUFBXCO;OZCACMPSTYQSMM;YBHQCJILTOVLHD;HKOKDCKQIDYUFY;MKWKNSIESPFAQN
PUBCHEMCIDS: 
Num ProductIon (Formula ExactMass AccurateMass Intensity Error CandidateInChIKeys CandidateOntologies): 10
C3H10N	60.08132432	60.08001	537	0.0007657	LIWAQLJGPBVORC	CHEMONTID:0002228
C5H7O	83.049689844	83.03829	195	0.0108513	FVNIMHIOIXPIQT;HGBOYTHUEUWSSQ;ACWQBUSCFPJUPN;JYVLIDXNZAXMDK;PHTQWCKDNZKARW;AQIXEPGDORPWBJ;XNLICIUVMPYHGG;YGHRJJRRZDOVPD	CHEMONTID:0001167;CHEMONTID:0002434;CHEMONTID:0002436;CHEMONTID:0001661;CHEMONTID:0000286;CHEMONTID:0000118
C5H7O	83.049689844	83.05225	205	-0.0031087	FVNIMHIOIXPIQT;HGBOYTHUEUWSSQ;ACWQBUSCFPJUPN;JYVLIDXNZAXMDK;PHTQWCKDNZKARW;AQIXEPGDORPWBJ;XNLICIUVMPYHGG;YGHRJJRRZDOVPD	CHEMONTID:0001167;CHEMONTID:0002434;CHEMONTID:0002436;CHEMONTID:0001661;CHEMONTID:0000286;CHEMONTID:0000118
C6H7O2	111.044604464	111.02971	404	0.0143459	GHMLBKRAJCXXBS;VKMRVNVYNKTCBS;TVJVIYLWQZECEQ;HNBDRPTVWVGKBR;GAMDXQSXPWOUOG	CHEMONTID:0000137;CHEMONTID:0002436;CHEMONTID:0000481;CHEMONTID:0003417;CHEMONTID:0001167
C6H7O2	111.044604464	111.04653	412	-0.0024741	GHMLBKRAJCXXBS;VKMRVNVYNKTCBS;TVJVIYLWQZECEQ;HNBDRPTVWVGKBR;GAMDXQSXPWOUOG	CHEMONTID:0000137;CHEMONTID:0002436;CHEMONTID:0000481;CHEMONTID:0003417;CHEMONTID:0001167
C8H9O3	153.055169148	153.05811	262	-0.0034894	KLIDCXVFHGNTTM;WBIZZNFQJPOKDK;LZQFCQFMVUXLTE;IIVIBYBQXSHRGE;PCPXULICWBYAAW	CHEMONTID:0000190;CHEMONTID:0000324;CHEMONTID:0003891;CHEMONTID:0000137
C7H15N2O4	191.10318196	191.10426	246	-0.0016266	NA	NA
C6H23O2S2	191.113946976	191.11296	252	0.0004384	NA	NA
C9H21O3S	209.121140532	209.11758	1054	0.003012	NA	NA
	0	368.42453	17613	-0.0007561	NA	NA
Num NeutralLoss (Formula ExactMass PrecursorMz ProductMz PrecursorIntensity ProductIntensity LossMass Error CandidateInChIKeys CandidateOntologies): 28
C7H8O2	124.052429496	333.17612	209.11758	502	1054	124.05854	-0.0061105	LHGVFZTZFXWLCP;ASHGTJPOSUFTGB;OIPPWFOQEKKFEE	CHEMONTID:0000190;CHEMONTID:0000137
C7H8O2	124.052429496	333.15814	209.11758	505	1054	124.04056	0.0118695	LHGVFZTZFXWLCP;ASHGTJPOSUFTGB;OIPPWFOQEKKFEE	CHEMONTID:0000190;CHEMONTID:0000137
H2O	18.010564684	209.11758	191.11296	1054	252	18.00462	0.0059447	XLYOFNOQVPJJNP	NonID:H2O
H2O	18.010564684	209.11758	191.10426	1054	246	18.01332	-0.0027553	XLYOFNOQVPJJNP	NonID:H2O
C4H8	56.062600256	209.11758	153.05811	1054	262	56.05947	0.0031303	NNPPMTNAJDCUHE;IJDNQMDRQITEOD;VQTUBCCKSQIDNK	CHEMONTID:0004620;CHEMONTID:0002500;CHEMONTID:0004622
C5H10N2	98.08439832	209.11758	111.04653	1054	412	98.07105	0.0133483	SMRGCMLEAAXFFD	CHEMONTID:0001045
C5H10N2	98.08439832	209.11758	111.02971	1054	404	98.08787	-0.0034717	SMRGCMLEAAXFFD	CHEMONTID:0001045
C8H7NO2	149.047678464	209.11758	60.08001	1054	537	149.03757	0.0101085	HZJROTBCTUGDMG	CHEMONTID:0000285
C5H9NOS	131.040484908	191.11296	60.08001	252	537	131.03295	0.0075349	AMRLMYBWZLIJPE	CHEMONTID:0003862
C5H9NOS	131.040484908	191.10426	60.08001	246	537	131.02425	0.0162349	AMRLMYBWZLIJPE	CHEMONTID:0003862
O	15.99491462	349.13568	333.15814	322	505	15.97754	0.0173746	XLYOFNOQVPJJNP	NonID:H2O
C6H8NO3	142.050418116	333.15814	191.11296	505	252	142.04518	0.0052381	DHDRGOURKDLAOT	CHEMONTID:0004322
C6H8NO3	142.050418116	333.15814	191.10426	505	246	142.05388	-0.0034619	DHDRGOURKDLAOT	CHEMONTID:0004322
C9H12N2O2	180.089877624	333.15814	153.05811	505	262	180.10003	-0.0101524	PQFMNVGMJJMLAE	CHEMONTID:0004319
C7H10O3	142.06299418	333.17612	191.11296	502	252	142.06316	-0.0001658	JLNIGUCDBFYXDC	CHEMONTID:0000324
C7H10O3	142.06299418	333.17612	191.10426	502	246	142.07186	-0.0088658	JLNIGUCDBFYXDC	CHEMONTID:0000324
C2H2O	42.010564684	153.05811	111.04653	262	412	42.01158	-0.0010153	IKHGUXGNUITLKF;LFQSCWFLJHTTHZ;IMROMDMJAWUWLK	CHEMONTID:0002230;CHEMONTID:0000286;CHEMONTID:0000132
CO	27.99491462	111.04653	83.05225	412	205	27.99428	0.0006346	WSFSSNUMVMOOMR;OKKJLVBELUTLKV	CHEMONTID:0001831;CHEMONTID:0000286
CH2N	28.018724064	111.04653	83.03829	412	195	28.00824	0.0104841	BAVYZALUXZFZLV	CHEMONTID:0000469
C2H4N	42.034374128	153.05811	111.02971	262	404	42.0284	0.0059741	ROSDSFDQCJNGOL;QUSNBJAOOMFDIB	CHEMONTID:0002228;CHEMONTID:0000469
CO	27.99491462	111.02971	83.05225	404	205	27.97746	0.0174546	WSFSSNUMVMOOMR;OKKJLVBELUTLKV	CHEMONTID:0001831;CHEMONTID:0000286
CO	27.99491462	111.02971	83.03829	404	195	27.99142	0.0034946	WSFSSNUMVMOOMR;OKKJLVBELUTLKV	CHEMONTID:0001831;CHEMONTID:0000286
C3H2O2	70.005479304	153.05811	83.05225	262	205	70.00586	-0.0003807	NIXOWILDQLNWCW	CHEMONTID:0004451
C3H2O2	70.005479304	153.05811	83.03829	262	195	70.01982	-0.0143407	NIXOWILDQLNWCW	CHEMONTID:0004451
C7H8O	108.057514876	191.11296	83.05225	252	205	108.06071	-0.0031951	RDOXTESZEPMUJZ;IWDCLRJOBJJRNH	CHEMONTID:0000138;CHEMONTID:0001275
C7H8O	108.057514876	191.11296	83.03829	252	195	108.07467	-0.0171551	RDOXTESZEPMUJZ;IWDCLRJOBJJRNH	CHEMONTID:0000138;CHEMONTID:0001275
C7H8O	108.057514876	191.10426	83.05225	246	205	108.05201	0.0055049	RDOXTESZEPMUJZ;IWDCLRJOBJJRNH	CHEMONTID:0000138;CHEMONTID:0001275
C7H8O	108.057514876	191.10426	83.03829	246	195	108.06597	-0.0084551	RDOXTESZEPMUJZ;IWDCLRJOBJJRNH	CHEMONTID:0000138;CHEMONTID:0001275
Num AdductIon (AdductType Mass LinkedMz): 0
Num IsotopicIon (IsotopeName Mass LinkedMz WeightedForm WeightNumber): 0

NAME: C14H53N7O3
EXACTMASS: 367.420988556
ISSELECTED: False
ACCURATEMASS: 367.4181235
MASSDIFFERENCE: 0.002865
TOTALSCORE: 3.052
ISOTOPICINTENSITY[M+1]: 0.1842
ISOTOPICINTENSITY[M+2]: 0.0223
ISOTOPICDIFF[M+1]: -0.0404
ISOTOPICDIFF[M+2]: -0.0047
MASSDIFFSCORE: 0.849
ISOTOPICSCORE: 0.99
PRODUCTIONSCORE: 0.769
NEUTRALLOSSSCORE: 0.444
PRODUCTIONPEAKNUMBER: 10
PRODUCTIONHITSNUMBER: 9
NEUTRALLOSSPEAKNUMBER: 36
NEUTRALLOSSHITSNUMBER: 16
RESOURCENAMES: 
RESOURCERECORDS: 0
ChemOntDescriptions: Morphinans;Lignols;Indole and derivatives;Anisoles;Phenylpyrazoles;Alkaloids and derivatives;Phenolic compounds;N-acyl-amino acids;Phenylacetamides;Carbolines;Cinnamic acid and derivatives;Other flavonoids;Carboximidic acids;Quinazolines;Amino acids and derivatives;Coumarin and derivatives;Amines;Aminoalcohols;Aurone O-glycosides;Peptides;Benzoic acids and derivatives;Ceramides;Gallic acid and derivatives;Steroidal saponins;Aralkylamines;Aminobenzoic acids;N-acyl amines;Chalcones;Benzene and substituted derivatives;Chromones and derivatives;Fatty acid and derivatives;Anilines and derivatives;Benzodiazepines;Saccharides;Purines;Hex ceramide;Steroids;Hydroxybenzenoids;Pyridinecarboxylic acids;Pyridines and derivatives;Quinoline carboxylic acids;Phenylpiperidines;Phenylpiperazines;Alkylphenylketones
ChemOntIDs: Morphinans;Lignols;Indole and derivatives;Anisoles;Phenylpyrazoles;Alkaloids and derivatives;Phenolic compounds;N-acyl-amino acids;Phenylacetamides;Carbolines;Cinnamic acid and derivatives;Other flavonoids;Carboximidic acids;Quinazolines;Amino acids and derivatives;Coumarin and derivatives;Amines;Aminoalcohols;Aurone O-glycosides;Peptides;Benzoic acids and derivatives;Ceramides;Gallic acid and derivatives;Steroidal saponins;Aralkylamines;Aminobenzoic acids;N-acyl amines;Chalcones;Benzene and substituted derivatives;Chromones and derivatives;Fatty acid and derivatives;Anilines and derivatives;Benzodiazepines;Saccharides;Purines;Hex ceramide;Steroids;Hydroxybenzenoids;Pyridinecarboxylic acids;Pyridines and derivatives;Quinoline carboxylic acids;Phenylpiperidines;Phenylpiperazines;Alkylphenylketones
ChemOntScores: 4.48996455428062E-08;2.01384467880531E-07;7.47798667262993E-07;1.92752809589418E-06;2.11489001201251E-06;2.68229203214527E-06;5.03681863904126E-06;7.93891528496076E-06;1.78617053094743E-05;1.80453629788394E-05;1.81977338450015E-05;2.27330794847846E-05;2.46820626115648E-05;2.57216251086106E-05;2.84163493559755E-05;4.84065265924748E-05;7.02717084766639E-05;7.02717084766639E-05;7.02717084766639E-05;0.000172787979839295;0.000219177323624589;0.000219177323624589;0.000219177323624589;0.00027268587178241;0.000273054985132325;0.000339884985413606;0.000584997480013468;0.000739579228378222;0.000742072666039201;0.000865751443712286;0.000865751443712286;0.00116187467930167;0.00116187467930167;0.00116187467930167;0.00135806304165564;0.00190806310241093;0.00190806310241093;0.00211764265875945;0.00219049458704752;0.00219049458704752;0.00219049458704752;0.00240021562257143;0.00255178817174005;0.0050142891824286
ChemOntInChIKeys: INYYVPJSBIVGPH;WVTKBKWTSCPRNU;NFGIENSPALNOON;IEDVJHCEMCRBQM;VEQOALNAAJBPNY;SSSCMFCWHWCCEH;JWJCTZKFYGDABJ;PHSRRHGYXQCRPU;MXJWRABVEGLYDG;TXDUTHBFYKGSAH;VABYUUZNAVQNPG;SRKMAHYDQNVWHY;FONIWJIDLJEJTL;KWNQIIMVPSMYEM;DDRJAANPRJIHGJ;GZEYLLPOQRZUDF;BLFRQYKZFKYQLO;BKMMTJMQCTUHRP;CVGWRXFABVNKOQ;AIXUQKMMBQJZCU;FFCCBBNQPIMUJI;CSRGRGSMEUKQSD;LORDFXWUHHSAQU;HYDDDNUKNMMWBD;ZXRVKCBLGJOCEE;MKASXAGBWHIGCF;SNPLKNRPJHDVJA;JWHAUXFOSRPERK;MUBZACKCHQIRSY;HTTVYKXJCQENKW;YDCXQLUDGIVYHN;ROBVIMPUHSLWNV;MXBNEEHQIDLPLQ;DWAICOVNOFPYLS;BXJHWYVXLGLDMZ;HHJTWTPUPVQKNA;QAGPPGDCPAPQLW;YRCWQPVGYLYSOX;MUUDQLHCIAOWPR;NYMGNSNKLVNMIA;VQHLFUQPZRTKIV;XADCESSVHJOZHK;VNZLQLYBRIOLFZ;GOEMGAFJFRBGGG
PUBCHEMCIDS: 
Num ProductIon (Formula ExactMass AccurateMass Intensity Error CandidateInChIKeys CandidateOntologies): 10
C3H10N	60.08132432	60.08001	537	0.0007657	LIWAQLJGPBVORC	CHEMONTID:0002228
C5H7O	83.049689844	83.03829	195	0.0108513	FVNIMHIOIXPIQT;HGBOYTHUEUWSSQ;ACWQBUSCFPJUPN;JYVLIDXNZAXMDK;PHTQWCKDNZKARW;AQIXEPGDORPWBJ;XNLICIUVMPYHGG;YGHRJJRRZDOVPD	CHEMONTID:0001167;CHEMONTID:0002434;CHEMONTID:0002436;CHEMONTID:0001661;CHEMONTID:0000286;CHEMONTID:0000118
C5H7O	83.049689844	83.05225	205	-0.0031087	FVNIMHIOIXPIQT;HGBOYTHUEUWSSQ;ACWQBUSCFPJUPN;JYVLIDXNZAXMDK;PHTQWCKDNZKARW;AQIXEPGDORPWBJ;XNLICIUVMPYHGG;YGHRJJRRZDOVPD	CHEMONTID:0001167;CHEMONTID:0002434;CHEMONTID:0002436;CHEMONTID:0001661;CHEMONTID:0000286;CHEMONTID:0000118
C6H7O2	111.044604464	111.02971	404	0.0143459	GHMLBKRAJCXXBS;VKMRVNVYNKTCBS;TVJVIYLWQZECEQ;HNBDRPTVWVGKBR;GAMDXQSXPWOUOG	CHEMONTID:0000137;CHEMONTID:0002436;CHEMONTID:0000481;CHEMONTID:0003417;CHEMONTID:0001167
C6H7O2	111.044604464	111.04653	412	-0.0024741	GHMLBKRAJCXXBS;VKMRVNVYNKTCBS;TVJVIYLWQZECEQ;HNBDRPTVWVGKBR;GAMDXQSXPWOUOG	CHEMONTID:0000137;CHEMONTID:0002436;CHEMONTID:0000481;CHEMONTID:0003417;CHEMONTID:0001167
C11H7N	153.057849224	153.05811	262	-0.0008094	YDNBZEZHOYJIKQ	CHEMONTID:0002336
C11H13NO2	191.094628656	191.10426	246	-0.0101799	NWYBPFPJJYBYSR;XNZFFRJWTVYMBF;BNTRVDDOQOJGCY;FELOSQQXIHRUSH;CEIXWJHURKEBMQ	CHEMONTID:0004111;CHEMONTID:0002955;CHEMONTID:0000195
C11H15N2O	191.1184381	191.11296	252	0.0049295	ANJTVLIZGCUXLD	CHEMONTID:0002722
C14H13N2	209.107873416	209.11758	1054	-0.0102552	BBOAWHADGQBLBD;PUPXFZBRONUIFP	CHEMONTID:0001140;CHEMONTID:0002497
	0	368.42453	17613	0.003735	NA	NA
Num NeutralLoss (Formula ExactMass PrecursorMz ProductMz PrecursorIntensity ProductIntensity LossMass Error CandidateInChIKeys CandidateOntologies): 29
C7H8O2	124.052429496	333.17612	209.11758	502	1054	124.05854	-0.0061105	LHGVFZTZFXWLCP;ASHGTJPOSUFTGB;OIPPWFOQEKKFEE	CHEMONTID:0000190;CHEMONTID:0000137
C7H8O2	124.052429496	333.15814	209.11758	505	1054	124.04056	0.0118695	LHGVFZTZFXWLCP;ASHGTJPOSUFTGB;OIPPWFOQEKKFEE	CHEMONTID:0000190;CHEMONTID:0000137
H2O	18.010564684	209.11758	191.11296	1054	252	18.00462	0.0059447	XLYOFNOQVPJJNP	NonID:H2O
H2O	18.010564684	209.11758	191.10426	1054	246	18.01332	-0.0027553	XLYOFNOQVPJJNP	NonID:H2O
C4H8	56.062600256	209.11758	153.05811	1054	262	56.05947	0.0031303	NNPPMTNAJDCUHE;IJDNQMDRQITEOD;VQTUBCCKSQIDNK	CHEMONTID:0004620;CHEMONTID:0002500;CHEMONTID:0004622
C5H10N2	98.08439832	209.11758	111.04653	1054	412	98.07105	0.0133483	SMRGCMLEAAXFFD	CHEMONTID:0001045
C5H10N2	98.08439832	209.11758	111.02971	1054	404	98.08787	-0.0034717	SMRGCMLEAAXFFD	CHEMONTID:0001045
C8H7NO2	149.047678464	209.11758	60.08001	1054	537	149.03757	0.0101085	HZJROTBCTUGDMG	CHEMONTID:0000285
C9H7O	131.049689844	191.11296	60.08001	252	537	131.03295	0.0167398	UAJRSHJHFRVGMG;KJPRLNWUNMBNBZ	CHEMONTID:0000138;CHEMONTID:0000029
O	15.99491462	349.13568	333.15814	322	505	15.97754	0.0173746	XLYOFNOQVPJJNP	NonID:H2O
C6H8NO3	142.050418116	333.15814	191.11296	505	252	142.04518	0.0052381	DHDRGOURKDLAOT	CHEMONTID:0004322
C6H8NO3	142.050418116	333.15814	191.10426	505	246	142.05388	-0.0034619	DHDRGOURKDLAOT	CHEMONTID:0004322
C10H14NO2	180.102453688	333.15814	153.05811	505	262	180.10003	0.0024237	OPJOMVMFYOUDPK	CHEMONTID:0000296
C7H10O3	142.06299418	333.17612	191.11296	502	252	142.06316	-0.0001658	JLNIGUCDBFYXDC	CHEMONTID:0000324
C7H10O3	142.06299418	333.17612	191.10426	502	246	142.07186	-0.0088658	JLNIGUCDBFYXDC	CHEMONTID:0000324
C10H14NO2	180.102453688	333.17612	153.05811	502	262	180.11801	-0.0155563	OPJOMVMFYOUDPK	CHEMONTID:0000296
C2H2O	42.010564684	153.05811	111.04653	262	412	42.01158	-0.0010153	IKHGUXGNUITLKF;LFQSCWFLJHTTHZ;IMROMDMJAWUWLK	CHEMONTID:0002230;CHEMONTID:0000286;CHEMONTID:0000132
CO	27.99491462	111.04653	83.05225	412	205	27.99428	0.0006346	WSFSSNUMVMOOMR;OKKJLVBELUTLKV	CHEMONTID:0001831;CHEMONTID:0000286
CH2N	28.018724064	111.04653	83.03829	412	195	28.00824	0.0104841	BAVYZALUXZFZLV	CHEMONTID:0000469
C2H4N	42.034374128	153.05811	111.02971	262	404	42.0284	0.0059741	ROSDSFDQCJNGOL;QUSNBJAOOMFDIB	CHEMONTID:0002228;CHEMONTID:0000469
CO	27.99491462	111.02971	83.05225	404	205	27.97746	0.0174546	WSFSSNUMVMOOMR;OKKJLVBELUTLKV	CHEMONTID:0001831;CHEMONTID:0000286
CO	27.99491462	111.02971	83.03829	404	195	27.99142	0.0034946	WSFSSNUMVMOOMR;OKKJLVBELUTLKV	CHEMONTID:0001831;CHEMONTID:0000286
C13H12N2	196.100048384	349.13568	153.05811	322	262	196.07757	0.0224784	VENAANZHUCMOGD	CHEMONTID:0001140
C3H2O2	70.005479304	153.05811	83.05225	262	205	70.00586	-0.0003807	NIXOWILDQLNWCW	CHEMONTID:0004451
C3H2O2	70.005479304	153.05811	83.03829	262	195	70.01982	-0.0143407	NIXOWILDQLNWCW	CHEMONTID:0004451
C7H8O	108.057514876	191.11296	83.05225	252	205	108.06071	-0.0031951	RDOXTESZEPMUJZ;IWDCLRJOBJJRNH	CHEMONTID:0000138;CHEMONTID:0001275
C7H8O	108.057514876	191.11296	83.03829	252	195	108.07467	-0.0171551	RDOXTESZEPMUJZ;IWDCLRJOBJJRNH	CHEMONTID:0000138;CHEMONTID:0001275
C7H8O	108.057514876	191.10426	83.05225	246	205	108.05201	0.0055049	RDOXTESZEPMUJZ;IWDCLRJOBJJRNH	CHEMONTID:0000138;CHEMONTID:0001275
C7H8O	108.057514876	191.10426	83.03829	246	195	108.06597	-0.0084551	RDOXTESZEPMUJZ;IWDCLRJOBJJRNH	CHEMONTID:0000138;CHEMONTID:0001275
Num AdductIon (AdductType Mass LinkedMz): 0
Num IsotopicIon (IsotopeName Mass LinkedMz WeightedForm WeightNumber): 0

NAME: C12H63FNO4PS
EXACTMASS: 367.419945346
ISSELECTED: False
ACCURATEMASS: 367.4181235
MASSDIFFERENCE: 0.0018218
TOTALSCORE: 3.052
ISOTOPICINTENSITY[M+1]: 0.1501
ISOTOPICINTENSITY[M+2]: 0.0635
ISOTOPICDIFF[M+1]: -0.0745
ISOTOPICDIFF[M+2]: 0.0365
MASSDIFFSCORE: 0.936
ISOTOPICSCORE: 0.958
PRODUCTIONSCORE: 0.769
NEUTRALLOSSSCORE: 0.389
PRODUCTIONPEAKNUMBER: 10
PRODUCTIONHITSNUMBER: 8
NEUTRALLOSSPEAKNUMBER: 36
NEUTRALLOSSHITSNUMBER: 14
RESOURCENAMES: 
RESOURCERECORDS: 0
ChemOntDescriptions: 
ChemOntIDs: 
ChemOntScores: 
ChemOntInChIKeys: 
PUBCHEMCIDS: 
Num ProductIon (Formula ExactMass AccurateMass Intensity Error CandidateInChIKeys CandidateOntologies): 10
C3H10N	60.08132432	60.08001	537	0.0007657	LIWAQLJGPBVORC	CHEMONTID:0002228
C5H7O	83.049689844	83.03829	195	0.0108513	FVNIMHIOIXPIQT;HGBOYTHUEUWSSQ;ACWQBUSCFPJUPN;JYVLIDXNZAXMDK;PHTQWCKDNZKARW;AQIXEPGDORPWBJ;XNLICIUVMPYHGG;YGHRJJRRZDOVPD	CHEMONTID:0001167;CHEMONTID:0002434;CHEMONTID:0002436;CHEMONTID:0001661;CHEMONTID:0000286;CHEMONTID:0000118
C5H7O	83.049689844	83.05225	205	-0.0031087	FVNIMHIOIXPIQT;HGBOYTHUEUWSSQ;ACWQBUSCFPJUPN;JYVLIDXNZAXMDK;PHTQWCKDNZKARW;AQIXEPGDORPWBJ;XNLICIUVMPYHGG;YGHRJJRRZDOVPD	CHEMONTID:0001167;CHEMONTID:0002434;CHEMONTID:0002436;CHEMONTID:0001661;CHEMONTID:0000286;CHEMONTID:0000118
C6H7O2	111.044604464	111.02971	404	0.0143459	GHMLBKRAJCXXBS;VKMRVNVYNKTCBS;TVJVIYLWQZECEQ;HNBDRPTVWVGKBR;GAMDXQSXPWOUOG	CHEMONTID:0000137;CHEMONTID:0002436;CHEMONTID:0000481;CHEMONTID:0003417;CHEMONTID:0001167
C6H7O2	111.044604464	111.04653	412	-0.0024741	GHMLBKRAJCXXBS;VKMRVNVYNKTCBS;TVJVIYLWQZECEQ;HNBDRPTVWVGKBR;GAMDXQSXPWOUOG	CHEMONTID:0000137;CHEMONTID:0002436;CHEMONTID:0000481;CHEMONTID:0003417;CHEMONTID:0001167
C11H7N	153.057849224	153.05811	262	-0.0008094	YDNBZEZHOYJIKQ	CHEMONTID:0002336
C11H13NO2	191.094628656	191.10426	246	-0.0101799	NWYBPFPJJYBYSR;XNZFFRJWTVYMBF;BNTRVDDOQOJGCY;FELOSQQXIHRUSH;CEIXWJHURKEBMQ	CHEMONTID:0004111;CHEMONTID:0002955;CHEMONTID:0000195
C11H13NO2	191.094628656	191.11296	252	-0.0188799	NWYBPFPJJYBYSR;XNZFFRJWTVYMBF;BNTRVDDOQOJGCY;FELOSQQXIHRUSH;CEIXWJHURKEBMQ	CHEMONTID:0004111;CHEMONTID:0002955;CHEMONTID:0000195
C12H17O3	209.117769404	209.11758	1054	-0.0003592	NA	NA
	0	368.42453	17613	0.0026918	NA	NA
Num NeutralLoss (Formula ExactMass PrecursorMz ProductMz PrecursorIntensity ProductIntensity LossMass Error CandidateInChIKeys CandidateOntologies): 27
C7H8O2	124.052429496	333.17612	209.11758	502	1054	124.05854	-0.0061105	LHGVFZTZFXWLCP;ASHGTJPOSUFTGB;OIPPWFOQEKKFEE	CHEMONTID:0000190;CHEMONTID:0000137
C7H8O2	124.052429496	333.15814	209.11758	505	1054	124.04056	0.0118695	LHGVFZTZFXWLCP;ASHGTJPOSUFTGB;OIPPWFOQEKKFEE	CHEMONTID:0000190;CHEMONTID:0000137
H2O	18.010564684	209.11758	191.11296	1054	252	18.00462	0.0059447	XLYOFNOQVPJJNP	NonID:H2O
H2O	18.010564684	209.11758	191.10426	1054	246	18.01332	-0.0027553	XLYOFNOQVPJJNP	NonID:H2O
C4H8	56.062600256	209.11758	153.05811	1054	262	56.05947	0.0031303	NNPPMTNAJDCUHE;IJDNQMDRQITEOD;VQTUBCCKSQIDNK	CHEMONTID:0004620;CHEMONTID:0002500;CHEMONTID:0004622
C8H7NO2	149.047678464	209.11758	60.08001	1054	537	149.03757	0.0101085	HZJROTBCTUGDMG	CHEMONTID:0000285
C5H9NOS	131.040484908	191.11296	60.08001	252	537	131.03295	0.0075349	AMRLMYBWZLIJPE	CHEMONTID:0003862
C5H9NOS	131.040484908	191.10426	60.08001	246	537	131.02425	0.0162349	AMRLMYBWZLIJPE	CHEMONTID:0003862
O	15.99491462	349.13568	333.15814	322	505	15.97754	0.0173746	XLYOFNOQVPJJNP	NonID:H2O
C6H8NO3	142.050418116	333.15814	191.11296	505	252	142.04518	0.0052381	DHDRGOURKDLAOT	CHEMONTID:0004322
C6H8NO3	142.050418116	333.15814	191.10426	505	246	142.05388	-0.0034619	DHDRGOURKDLAOT	CHEMONTID:0004322
C10H14NO2	180.102453688	333.15814	153.05811	505	262	180.10003	0.0024237	OPJOMVMFYOUDPK	CHEMONTID:0000296
C7H10O3	142.06299418	333.17612	191.11296	502	252	142.06316	-0.0001658	JLNIGUCDBFYXDC	CHEMONTID:0000324
C7H10O3	142.06299418	333.17612	191.10426	502	246	142.07186	-0.0088658	JLNIGUCDBFYXDC	CHEMONTID:0000324
C10H14NO2	180.102453688	333.17612	153.05811	502	262	180.11801	-0.0155563	OPJOMVMFYOUDPK	CHEMONTID:0000296
C2H2O	42.010564684	153.05811	111.04653	262	412	42.01158	-0.0010153	IKHGUXGNUITLKF;LFQSCWFLJHTTHZ;IMROMDMJAWUWLK	CHEMONTID:0002230;CHEMONTID:0000286;CHEMONTID:0000132
CO	27.99491462	111.04653	83.05225	412	205	27.99428	0.0006346	WSFSSNUMVMOOMR;OKKJLVBELUTLKV	CHEMONTID:0001831;CHEMONTID:0000286
CH2N	28.018724064	111.04653	83.03829	412	195	28.00824	0.0104841	BAVYZALUXZFZLV	CHEMONTID:0000469
C2H4N	42.034374128	153.05811	111.02971	262	404	42.0284	0.0059741	ROSDSFDQCJNGOL;QUSNBJAOOMFDIB	CHEMONTID:0002228;CHEMONTID:0000469
CO	27.99491462	111.02971	83.05225	404	205	27.97746	0.0174546	WSFSSNUMVMOOMR;OKKJLVBELUTLKV	CHEMONTID:0001831;CHEMONTID:0000286
CO	27.99491462	111.02971	83.03829	404	195	27.99142	0.0034946	WSFSSNUMVMOOMR;OKKJLVBELUTLKV	CHEMONTID:0001831;CHEMONTID:0000286
C3H2O2	70.005479304	153.05811	83.05225	262	205	70.00586	-0.0003807	NIXOWILDQLNWCW	CHEMONTID:0004451
C3H2O2	70.005479304	153.05811	83.03829	262	195	70.01982	-0.0143407	NIXOWILDQLNWCW	CHEMONTID:0004451
C7H8O	108.057514876	191.11296	83.05225	252	205	108.06071	-0.0031951	RDOXTESZEPMUJZ;IWDCLRJOBJJRNH	CHEMONTID:0000138;CHEMONTID:0001275
C7H8O	108.057514876	191.11296	83.03829	252	195	108.07467	-0.0171551	RDOXTESZEPMUJZ;IWDCLRJOBJJRNH	CHEMONTID:0000138;CHEMONTID:0001275
C7H8O	108.057514876	191.10426	83.05225	246	205	108.05201	0.0055049	RDOXTESZEPMUJZ;IWDCLRJOBJJRNH	CHEMONTID:0000138;CHEMONTID:0001275
C7H8O	108.057514876	191.10426	83.03829	246	195	108.06597	-0.0084551	RDOXTESZEPMUJZ;IWDCLRJOBJJRNH	CHEMONTID:0000138;CHEMONTID:0001275
Num AdductIon (AdductType Mass LinkedMz): 0
Num IsotopicIon (IsotopeName Mass LinkedMz WeightedForm WeightNumber): 0

NAME: C14H59F4O2S
EXACTMASS: 367.417190008
ISSELECTED: False
ACCURATEMASS: 367.4181235
MASSDIFFERENCE: -0.0009335
TOTALSCORE: 3.051
ISOTOPICINTENSITY[M+1]: 0.1669
ISOTOPICINTENSITY[M+2]: 0.0619
ISOTOPICDIFF[M+1]: -0.0577
ISOTOPICDIFF[M+2]: 0.0349
MASSDIFFSCORE: 0.983
ISOTOPICSCORE: 0.972
PRODUCTIONSCORE: 0.846
NEUTRALLOSSSCORE: 0.25
PRODUCTIONPEAKNUMBER: 11
PRODUCTIONHITSNUMBER: 4
NEUTRALLOSSPEAKNUMBER: 36
NEUTRALLOSSHITSNUMBER: 9
RESOURCENAMES: 
RESOURCERECORDS: 0
ChemOntDescriptions: 
ChemOntIDs: 
ChemOntScores: 
ChemOntInChIKeys: 
PUBCHEMCIDS: 
Num ProductIon (Formula ExactMass AccurateMass Intensity Error CandidateInChIKeys CandidateOntologies): 11
C5H7O	83.049689844	83.03829	195	0.0108513	FVNIMHIOIXPIQT;HGBOYTHUEUWSSQ;ACWQBUSCFPJUPN;JYVLIDXNZAXMDK;PHTQWCKDNZKARW;AQIXEPGDORPWBJ;XNLICIUVMPYHGG;YGHRJJRRZDOVPD	CHEMONTID:0001167;CHEMONTID:0002434;CHEMONTID:0002436;CHEMONTID:0001661;CHEMONTID:0000286;CHEMONTID:0000118
C5H7O	83.049689844	83.05225	205	-0.0031087	FVNIMHIOIXPIQT;HGBOYTHUEUWSSQ;ACWQBUSCFPJUPN;JYVLIDXNZAXMDK;PHTQWCKDNZKARW;AQIXEPGDORPWBJ;XNLICIUVMPYHGG;YGHRJJRRZDOVPD	CHEMONTID:0001167;CHEMONTID:0002434;CHEMONTID:0002436;CHEMONTID:0001661;CHEMONTID:0000286;CHEMONTID:0000118
C6H7O2	111.044604464	111.02971	404	0.0143459	GHMLBKRAJCXXBS;VKMRVNVYNKTCBS;TVJVIYLWQZECEQ;HNBDRPTVWVGKBR;GAMDXQSXPWOUOG	CHEMONTID:0000137;CHEMONTID:0002436;CHEMONTID:0000481;CHEMONTID:0003417;CHEMONTID:0001167
C6H7O2	111.044604464	111.04653	412	-0.0024741	GHMLBKRAJCXXBS;VKMRVNVYNKTCBS;TVJVIYLWQZECEQ;HNBDRPTVWVGKBR;GAMDXQSXPWOUOG	CHEMONTID:0000137;CHEMONTID:0002436;CHEMONTID:0000481;CHEMONTID:0003417;CHEMONTID:0001167
C6H11F2S	153.054952792	153.05811	262	-0.0037058	NA	NA
C10H14F3	191.104760108	191.10426	246	-4.85E-05	NA	NA
C9H19O2S	191.110575848	191.11296	252	-0.0029327	NA	NA
C10H19F2S	209.117553048	209.11758	1054	-0.0005755	NA	NA
C14H25F4O2S	333.15113892	333.15814	505	-0.0075497	NA	NA
C14H25F4O2S	333.15113892	333.17612	502	-0.0255297	NA	NA
	0	368.42453	17613	-6.35E-05	NA	NA
Num NeutralLoss (Formula ExactMass PrecursorMz ProductMz PrecursorIntensity ProductIntensity LossMass Error CandidateInChIKeys CandidateOntologies): 20
C7H8O2	124.052429496	333.17612	209.11758	502	1054	124.05854	-0.0061105	LHGVFZTZFXWLCP;ASHGTJPOSUFTGB;OIPPWFOQEKKFEE	CHEMONTID:0000190;CHEMONTID:0000137
C7H8O2	124.052429496	333.15814	209.11758	505	1054	124.04056	0.0118695	LHGVFZTZFXWLCP;ASHGTJPOSUFTGB;OIPPWFOQEKKFEE	CHEMONTID:0000190;CHEMONTID:0000137
H2O	18.010564684	209.11758	191.11296	1054	252	18.00462	0.0059447	XLYOFNOQVPJJNP	NonID:H2O
H2O	18.010564684	209.11758	191.10426	1054	246	18.01332	-0.0027553	XLYOFNOQVPJJNP	NonID:H2O
C4H8	56.062600256	209.11758	153.05811	1054	262	56.05947	0.0031303	NNPPMTNAJDCUHE;IJDNQMDRQITEOD;VQTUBCCKSQIDNK	CHEMONTID:0004620;CHEMONTID:0002500;CHEMONTID:0004622
C9H9O2	149.060254528	209.11758	60.08001	1054	537	149.03757	0.0226845	CJXMVKYNVIGQBS;HLOZUROOXAWGSD;ARGITQZGLVBTTI	CHEMONTID:0000029;CHEMONTID:0000138;CHEMONTID:0000296
C9H7O	131.049689844	191.11296	60.08001	252	537	131.03295	0.0167398	UAJRSHJHFRVGMG;KJPRLNWUNMBNBZ	CHEMONTID:0000138;CHEMONTID:0000029
O	15.99491462	349.13568	333.15814	322	505	15.97754	0.0173746	XLYOFNOQVPJJNP	NonID:H2O
C2H2O	42.010564684	153.05811	111.04653	262	412	42.01158	-0.0010153	IKHGUXGNUITLKF;LFQSCWFLJHTTHZ;IMROMDMJAWUWLK	CHEMONTID:0002230;CHEMONTID:0000286;CHEMONTID:0000132
CO	27.99491462	111.04653	83.05225	412	205	27.99428	0.0006346	WSFSSNUMVMOOMR;OKKJLVBELUTLKV	CHEMONTID:0001831;CHEMONTID:0000286
CO	27.99491462	111.04653	83.03829	412	195	28.00824	-0.0133254	WSFSSNUMVMOOMR;OKKJLVBELUTLKV	CHEMONTID:0001831;CHEMONTID:0000286
C2H2O	42.010564684	153.05811	111.02971	262	404	42.0284	-0.0178353	IKHGUXGNUITLKF;LFQSCWFLJHTTHZ;IMROMDMJAWUWLK	CHEMONTID:0002230;CHEMONTID:0000286;CHEMONTID:0000132
CO	27.99491462	111.02971	83.05225	404	205	27.97746	0.0174546	WSFSSNUMVMOOMR;OKKJLVBELUTLKV	CHEMONTID:0001831;CHEMONTID:0000286
CO	27.99491462	111.02971	83.03829	404	195	27.99142	0.0034946	WSFSSNUMVMOOMR;OKKJLVBELUTLKV	CHEMONTID:0001831;CHEMONTID:0000286
C3H2O2	70.005479304	153.05811	83.05225	262	205	70.00586	-0.0003807	NIXOWILDQLNWCW	CHEMONTID:0004451
C3H2O2	70.005479304	153.05811	83.03829	262	195	70.01982	-0.0143407	NIXOWILDQLNWCW	CHEMONTID:0004451
C7H8O	108.057514876	191.11296	83.05225	252	205	108.06071	-0.0031951	RDOXTESZEPMUJZ;IWDCLRJOBJJRNH	CHEMONTID:0000138;CHEMONTID:0001275
C7H8O	108.057514876	191.11296	83.03829	252	195	108.07467	-0.0171551	RDOXTESZEPMUJZ;IWDCLRJOBJJRNH	CHEMONTID:0000138;CHEMONTID:0001275
C7H8O	108.057514876	191.10426	83.05225	246	205	108.05201	0.0055049	RDOXTESZEPMUJZ;IWDCLRJOBJJRNH	CHEMONTID:0000138;CHEMONTID:0001275
C7H8O	108.057514876	191.10426	83.03829	246	195	108.06597	-0.0084551	RDOXTESZEPMUJZ;IWDCLRJOBJJRNH	CHEMONTID:0000138;CHEMONTID:0001275
Num AdductIon (AdductType Mass LinkedMz): 0
Num IsotopicIon (IsotopeName Mass LinkedMz WeightedForm WeightNumber): 0

NAME: C8H57F4N3O6
EXACTMASS: 367.418349424
ISSELECTED: False
ACCURATEMASS: 367.4181235
MASSDIFFERENCE: 0.0002259
TOTALSCORE: 3.048
ISOTOPICINTENSITY[M+1]: 0.1063
ISOTOPICINTENSITY[M+2]: 0.0175
ISOTOPICDIFF[M+1]: -0.1183
ISOTOPICDIFF[M+2]: -0.0095
MASSDIFFSCORE: 0.999
ISOTOPICSCORE: 0.919
PRODUCTIONSCORE: 0.769
NEUTRALLOSSSCORE: 0.361
PRODUCTIONPEAKNUMBER: 10
PRODUCTIONHITSNUMBER: 9
NEUTRALLOSSPEAKNUMBER: 36
NEUTRALLOSSHITSNUMBER: 13
RESOURCENAMES: 
RESOURCERECORDS: 0
ChemOntDescriptions: Quinoline carboxylic acids
ChemOntIDs: Quinoline carboxylic acids
ChemOntScores: 7.02717084766639E-05
ChemOntInChIKeys: ZEKZLJVOYLTDKK
PUBCHEMCIDS: 
Num ProductIon (Formula ExactMass AccurateMass Intensity Error CandidateInChIKeys CandidateOntologies): 10
C3H10N	60.08132432	60.08001	537	0.0007657	LIWAQLJGPBVORC	CHEMONTID:0002228
C5H7O	83.049689844	83.03829	195	0.0108513	FVNIMHIOIXPIQT;HGBOYTHUEUWSSQ;ACWQBUSCFPJUPN;JYVLIDXNZAXMDK;PHTQWCKDNZKARW;AQIXEPGDORPWBJ;XNLICIUVMPYHGG;YGHRJJRRZDOVPD	CHEMONTID:0001167;CHEMONTID:0002434;CHEMONTID:0002436;CHEMONTID:0001661;CHEMONTID:0000286;CHEMONTID:0000118
C5H7O	83.049689844	83.05225	205	-0.0031087	FVNIMHIOIXPIQT;HGBOYTHUEUWSSQ;ACWQBUSCFPJUPN;JYVLIDXNZAXMDK;PHTQWCKDNZKARW;AQIXEPGDORPWBJ;XNLICIUVMPYHGG;YGHRJJRRZDOVPD	CHEMONTID:0001167;CHEMONTID:0002434;CHEMONTID:0002436;CHEMONTID:0001661;CHEMONTID:0000286;CHEMONTID:0000118
C6H7O2	111.044604464	111.02971	404	0.0143459	GHMLBKRAJCXXBS;VKMRVNVYNKTCBS;TVJVIYLWQZECEQ;HNBDRPTVWVGKBR;GAMDXQSXPWOUOG	CHEMONTID:0000137;CHEMONTID:0002436;CHEMONTID:0000481;CHEMONTID:0003417;CHEMONTID:0001167
C6H7O2	111.044604464	111.04653	412	-0.0024741	GHMLBKRAJCXXBS;VKMRVNVYNKTCBS;TVJVIYLWQZECEQ;HNBDRPTVWVGKBR;GAMDXQSXPWOUOG	CHEMONTID:0000137;CHEMONTID:0002436;CHEMONTID:0000481;CHEMONTID:0003417;CHEMONTID:0001167
C8H9O3	153.055169148	153.05811	262	-0.0034894	KLIDCXVFHGNTTM;WBIZZNFQJPOKDK;LZQFCQFMVUXLTE;IIVIBYBQXSHRGE;PCPXULICWBYAAW	CHEMONTID:0000190;CHEMONTID:0000324;CHEMONTID:0003891;CHEMONTID:0000137
C8H15O5	191.09194858	191.10426	246	-0.01286	MKDUXFDVPZJGSI	CHEMONTID:0001238
C8H15O5	191.09194858	191.11296	252	-0.02156	MKDUXFDVPZJGSI	CHEMONTID:0001238
C8H17O6	209.102513264	209.11758	1054	-0.0156153	WYUFTYLVLQZQNH	CHEMONTID:0002207
	0	368.42453	17613	0.0010959	NA	NA
Num NeutralLoss (Formula ExactMass PrecursorMz ProductMz PrecursorIntensity ProductIntensity LossMass Error CandidateInChIKeys CandidateOntologies): 25
C7H8O2	124.052429496	333.17612	209.11758	502	1054	124.05854	-0.0061105	LHGVFZTZFXWLCP;ASHGTJPOSUFTGB;OIPPWFOQEKKFEE	CHEMONTID:0000190;CHEMONTID:0000137
C7H8O2	124.052429496	333.15814	209.11758	505	1054	124.04056	0.0118695	LHGVFZTZFXWLCP;ASHGTJPOSUFTGB;OIPPWFOQEKKFEE	CHEMONTID:0000190;CHEMONTID:0000137
H2O	18.010564684	209.11758	191.11296	1054	252	18.00462	0.0059447	XLYOFNOQVPJJNP	NonID:H2O
H2O	18.010564684	209.11758	191.10426	1054	246	18.01332	-0.0027553	XLYOFNOQVPJJNP	NonID:H2O
C4H8	56.062600256	209.11758	153.05811	1054	262	56.05947	0.0031303	NNPPMTNAJDCUHE;IJDNQMDRQITEOD;VQTUBCCKSQIDNK	CHEMONTID:0004620;CHEMONTID:0002500;CHEMONTID:0004622
C5H10N2	98.08439832	209.11758	111.04653	1054	412	98.07105	0.0133483	SMRGCMLEAAXFFD	CHEMONTID:0001045
C5H10N2	98.08439832	209.11758	111.02971	1054	404	98.08787	-0.0034717	SMRGCMLEAAXFFD	CHEMONTID:0001045
C5H9O5	149.044998388	209.11758	60.08001	1054	537	149.03757	0.0074284	HEBKCHPVOIAQTA;SRBFZHDQGSBBOR	CHEMONTID:0002210;CHEMONTID:0001497
O	15.99491462	349.13568	333.15814	322	505	15.97754	0.0173746	XLYOFNOQVPJJNP	NonID:H2O
C6H8NO3	142.050418116	333.15814	191.11296	505	252	142.04518	0.0052381	DHDRGOURKDLAOT	CHEMONTID:0004322
C6H8NO3	142.050418116	333.15814	191.10426	505	246	142.05388	-0.0034619	DHDRGOURKDLAOT	CHEMONTID:0004322
C7H10O3	142.06299418	333.17612	191.11296	502	252	142.06316	-0.0001658	JLNIGUCDBFYXDC	CHEMONTID:0000324
C7H10O3	142.06299418	333.17612	191.10426	502	246	142.07186	-0.0088658	JLNIGUCDBFYXDC	CHEMONTID:0000324
C2H2O	42.010564684	153.05811	111.04653	262	412	42.01158	-0.0010153	IKHGUXGNUITLKF;LFQSCWFLJHTTHZ;IMROMDMJAWUWLK	CHEMONTID:0002230;CHEMONTID:0000286;CHEMONTID:0000132
CO	27.99491462	111.04653	83.05225	412	205	27.99428	0.0006346	WSFSSNUMVMOOMR;OKKJLVBELUTLKV	CHEMONTID:0001831;CHEMONTID:0000286
CH2N	28.018724064	111.04653	83.03829	412	195	28.00824	0.0104841	BAVYZALUXZFZLV	CHEMONTID:0000469
C2H4N	42.034374128	153.05811	111.02971	262	404	42.0284	0.0059741	ROSDSFDQCJNGOL;QUSNBJAOOMFDIB	CHEMONTID:0002228;CHEMONTID:0000469
CO	27.99491462	111.02971	83.05225	404	205	27.97746	0.0174546	WSFSSNUMVMOOMR;OKKJLVBELUTLKV	CHEMONTID:0001831;CHEMONTID:0000286
CO	27.99491462	111.02971	83.03829	404	195	27.99142	0.0034946	WSFSSNUMVMOOMR;OKKJLVBELUTLKV	CHEMONTID:0001831;CHEMONTID:0000286
C3H2O2	70.005479304	153.05811	83.05225	262	205	70.00586	-0.0003807	NIXOWILDQLNWCW	CHEMONTID:0004451
C3H2O2	70.005479304	153.05811	83.03829	262	195	70.01982	-0.0143407	NIXOWILDQLNWCW	CHEMONTID:0004451
C7H8O	108.057514876	191.11296	83.05225	252	205	108.06071	-0.0031951	RDOXTESZEPMUJZ;IWDCLRJOBJJRNH	CHEMONTID:0000138;CHEMONTID:0001275
C7H8O	108.057514876	191.11296	83.03829	252	195	108.07467	-0.0171551	RDOXTESZEPMUJZ;IWDCLRJOBJJRNH	CHEMONTID:0000138;CHEMONTID:0001275
C7H8O	108.057514876	191.10426	83.05225	246	205	108.05201	0.0055049	RDOXTESZEPMUJZ;IWDCLRJOBJJRNH	CHEMONTID:0000138;CHEMONTID:0001275
C7H8O	108.057514876	191.10426	83.03829	246	195	108.06597	-0.0084551	RDOXTESZEPMUJZ;IWDCLRJOBJJRNH	CHEMONTID:0000138;CHEMONTID:0001275
Num AdductIon (AdductType Mass LinkedMz): 0
Num IsotopicIon (IsotopeName Mass LinkedMz WeightedForm WeightNumber): 0

NAME: C10H64N3O3P3
EXACTMASS: 367.416052798
ISSELECTED: False
ACCURATEMASS: 367.4181235
MASSDIFFERENCE: -0.0020707
TOTALSCORE: 3.047
ISOTOPICINTENSITY[M+1]: 0.1276
ISOTOPICINTENSITY[M+2]: 0.0137
ISOTOPICDIFF[M+1]: -0.097
ISOTOPICDIFF[M+2]: -0.0133
MASSDIFFSCORE: 0.918
ISOTOPICSCORE: 0.943
PRODUCTIONSCORE: 0.769
NEUTRALLOSSSCORE: 0.417
PRODUCTIONPEAKNUMBER: 10
PRODUCTIONHITSNUMBER: 6
NEUTRALLOSSPEAKNUMBER: 36
NEUTRALLOSSHITSNUMBER: 15
RESOURCENAMES: 
RESOURCERECORDS: 0
ChemOntDescriptions: Organic phosphoric acid and derivatives
ChemOntIDs: Organic phosphoric acid and derivatives
ChemOntScores: 0.00600832956299426
ChemOntInChIKeys: IDPXFPYGZRMMKZ
PUBCHEMCIDS: 
Num ProductIon (Formula ExactMass AccurateMass Intensity Error CandidateInChIKeys CandidateOntologies): 10
C3H10N	60.08132432	60.08001	537	0.0007657	LIWAQLJGPBVORC	CHEMONTID:0002228
C5H7O	83.049689844	83.03829	195	0.0108513	FVNIMHIOIXPIQT;HGBOYTHUEUWSSQ;ACWQBUSCFPJUPN;JYVLIDXNZAXMDK;PHTQWCKDNZKARW;AQIXEPGDORPWBJ;XNLICIUVMPYHGG;YGHRJJRRZDOVPD	CHEMONTID:0001167;CHEMONTID:0002434;CHEMONTID:0002436;CHEMONTID:0001661;CHEMONTID:0000286;CHEMONTID:0000118
C5H7O	83.049689844	83.05225	205	-0.0031087	FVNIMHIOIXPIQT;HGBOYTHUEUWSSQ;ACWQBUSCFPJUPN;JYVLIDXNZAXMDK;PHTQWCKDNZKARW;AQIXEPGDORPWBJ;XNLICIUVMPYHGG;YGHRJJRRZDOVPD	CHEMONTID:0001167;CHEMONTID:0002434;CHEMONTID:0002436;CHEMONTID:0001661;CHEMONTID:0000286;CHEMONTID:0000118
C6H7O2	111.044604464	111.02971	404	0.0143459	GHMLBKRAJCXXBS;VKMRVNVYNKTCBS;TVJVIYLWQZECEQ;HNBDRPTVWVGKBR;GAMDXQSXPWOUOG	CHEMONTID:0000137;CHEMONTID:0002436;CHEMONTID:0000481;CHEMONTID:0003417;CHEMONTID:0001167
C6H7O2	111.044604464	111.04653	412	-0.0024741	GHMLBKRAJCXXBS;VKMRVNVYNKTCBS;TVJVIYLWQZECEQ;HNBDRPTVWVGKBR;GAMDXQSXPWOUOG	CHEMONTID:0000137;CHEMONTID:0002436;CHEMONTID:0000481;CHEMONTID:0003417;CHEMONTID:0001167
C8H9O3	153.055169148	153.05811	262	-0.0034894	KLIDCXVFHGNTTM;WBIZZNFQJPOKDK;LZQFCQFMVUXLTE;IIVIBYBQXSHRGE;PCPXULICWBYAAW	CHEMONTID:0000190;CHEMONTID:0000324;CHEMONTID:0003891;CHEMONTID:0000137
C4H22N2P3	191.099583594	191.10426	246	-0.005225	NA	NA
C9H21P2	191.111848932	191.11296	252	-0.0016596	NA	NA
C9H23OP2	209.122413616	209.11758	1054	0.004285	NA	NA
	0	368.42453	17613	-0.0012007	NA	NA
Num NeutralLoss (Formula ExactMass PrecursorMz ProductMz PrecursorIntensity ProductIntensity LossMass Error CandidateInChIKeys CandidateOntologies): 28
C7H8O2	124.052429496	333.17612	209.11758	502	1054	124.05854	-0.0061105	LHGVFZTZFXWLCP;ASHGTJPOSUFTGB;OIPPWFOQEKKFEE	CHEMONTID:0000190;CHEMONTID:0000137
C7H8O2	124.052429496	333.15814	209.11758	505	1054	124.04056	0.0118695	LHGVFZTZFXWLCP;ASHGTJPOSUFTGB;OIPPWFOQEKKFEE	CHEMONTID:0000190;CHEMONTID:0000137
H2O	18.010564684	209.11758	191.11296	1054	252	18.00462	0.0059447	XLYOFNOQVPJJNP	NonID:H2O
H2O	18.010564684	209.11758	191.10426	1054	246	18.01332	-0.0027553	XLYOFNOQVPJJNP	NonID:H2O
C4H8	56.062600256	209.11758	153.05811	1054	262	56.05947	0.0031303	NNPPMTNAJDCUHE;IJDNQMDRQITEOD;VQTUBCCKSQIDNK	CHEMONTID:0004620;CHEMONTID:0002500;CHEMONTID:0004622
C5H10N2	98.08439832	209.11758	111.04653	1054	412	98.07105	0.0133483	SMRGCMLEAAXFFD	CHEMONTID:0001045
C5H10N2	98.08439832	209.11758	111.02971	1054	404	98.08787	-0.0034717	SMRGCMLEAAXFFD	CHEMONTID:0001045
C8H7NO2	149.047678464	209.11758	60.08001	1054	537	149.03757	0.0101085	HZJROTBCTUGDMG	CHEMONTID:0000285
C9H7O	131.049689844	191.11296	60.08001	252	537	131.03295	0.0167398	UAJRSHJHFRVGMG;KJPRLNWUNMBNBZ	CHEMONTID:0000138;CHEMONTID:0000029
O	15.99491462	349.13568	333.15814	322	505	15.97754	0.0173746	XLYOFNOQVPJJNP	NonID:H2O
C6H8NO3	142.050418116	333.15814	191.11296	505	252	142.04518	0.0052381	DHDRGOURKDLAOT	CHEMONTID:0004322
C6H8NO3	142.050418116	333.15814	191.10426	505	246	142.05388	-0.0034619	DHDRGOURKDLAOT	CHEMONTID:0004322
C10H14NO2	180.102453688	333.15814	153.05811	505	262	180.10003	0.0024237	OPJOMVMFYOUDPK	CHEMONTID:0000296
C7H10O3	142.06299418	333.17612	191.11296	502	252	142.06316	-0.0001658	JLNIGUCDBFYXDC	CHEMONTID:0000324
C7H10O3	142.06299418	333.17612	191.10426	502	246	142.07186	-0.0088658	JLNIGUCDBFYXDC	CHEMONTID:0000324
C10H14NO2	180.102453688	333.17612	153.05811	502	262	180.11801	-0.0155563	OPJOMVMFYOUDPK	CHEMONTID:0000296
C2H2O	42.010564684	153.05811	111.04653	262	412	42.01158	-0.0010153	IKHGUXGNUITLKF;LFQSCWFLJHTTHZ;IMROMDMJAWUWLK	CHEMONTID:0002230;CHEMONTID:0000286;CHEMONTID:0000132
CO	27.99491462	111.04653	83.05225	412	205	27.99428	0.0006346	WSFSSNUMVMOOMR;OKKJLVBELUTLKV	CHEMONTID:0001831;CHEMONTID:0000286
CH2N	28.018724064	111.04653	83.03829	412	195	28.00824	0.0104841	BAVYZALUXZFZLV	CHEMONTID:0000469
C2H4N	42.034374128	153.05811	111.02971	262	404	42.0284	0.0059741	ROSDSFDQCJNGOL;QUSNBJAOOMFDIB	CHEMONTID:0002228;CHEMONTID:0000469
CO	27.99491462	111.02971	83.05225	404	205	27.97746	0.0174546	WSFSSNUMVMOOMR;OKKJLVBELUTLKV	CHEMONTID:0001831;CHEMONTID:0000286
CO	27.99491462	111.02971	83.03829	404	195	27.99142	0.0034946	WSFSSNUMVMOOMR;OKKJLVBELUTLKV	CHEMONTID:0001831;CHEMONTID:0000286
C3H2O2	70.005479304	153.05811	83.05225	262	205	70.00586	-0.0003807	NIXOWILDQLNWCW	CHEMONTID:0004451
C3H2O2	70.005479304	153.05811	83.03829	262	195	70.01982	-0.0143407	NIXOWILDQLNWCW	CHEMONTID:0004451
C7H8O	108.057514876	191.11296	83.05225	252	205	108.06071	-0.0031951	RDOXTESZEPMUJZ;IWDCLRJOBJJRNH	CHEMONTID:0000138;CHEMONTID:0001275
C7H8O	108.057514876	191.11296	83.03829	252	195	108.07467	-0.0171551	RDOXTESZEPMUJZ;IWDCLRJOBJJRNH	CHEMONTID:0000138;CHEMONTID:0001275
C7H8O	108.057514876	191.10426	83.05225	246	205	108.05201	0.0055049	RDOXTESZEPMUJZ;IWDCLRJOBJJRNH	CHEMONTID:0000138;CHEMONTID:0001275
C7H8O	108.057514876	191.10426	83.03829	246	195	108.06597	-0.0084551	RDOXTESZEPMUJZ;IWDCLRJOBJJRNH	CHEMONTID:0000138;CHEMONTID:0001275
Num AdductIon (AdductType Mass LinkedMz): 0
Num IsotopicIon (IsotopeName Mass LinkedMz WeightedForm WeightNumber): 0

NAME: C12H53F6N4
EXACTMASS: 367.417442016
ISSELECTED: False
ACCURATEMASS: 367.4181235
MASSDIFFERENCE: -0.0006815
TOTALSCORE: 3.046
ISOTOPICINTENSITY[M+1]: 0.1505
ISOTOPICINTENSITY[M+2]: 0.0106
ISOTOPICDIFF[M+1]: -0.0741
ISOTOPICDIFF[M+2]: -0.0164
MASSDIFFSCORE: 0.991
ISOTOPICSCORE: 0.965
PRODUCTIONSCORE: 0.923
NEUTRALLOSSSCORE: 0.167
PRODUCTIONPEAKNUMBER: 12
PRODUCTIONHITSNUMBER: 4
NEUTRALLOSSPEAKNUMBER: 36
NEUTRALLOSSHITSNUMBER: 6
RESOURCENAMES: 
RESOURCERECORDS: 0
ChemOntDescriptions: Amines;Phenylpiperazines
ChemOntIDs: Amines;Phenylpiperazines
ChemOntScores: 5.70825127722122E-05;9.51375212870204E-05
ChemOntInChIKeys: MLBHFBKZUPLWBD;KKIMDKMETPPURN
PUBCHEMCIDS: 
Num ProductIon (Formula ExactMass AccurateMass Intensity Error CandidateInChIKeys CandidateOntologies): 12
C3H10N	60.08132432	60.08001	537	0.0007657	LIWAQLJGPBVORC	CHEMONTID:0002228
C4H7N2	83.060923224	83.03829	195	0.0220846	XLSZMDLNRCVEIJ;MCTWTZJPVLRJOU;IRPGEJFWOSJAFR	CHEMONTID:0000078;CHEMONTID:0002311;CHEMONTID:0000470
C4H7N2	83.060923224	83.05225	205	0.0081246	XLSZMDLNRCVEIJ;MCTWTZJPVLRJOU;IRPGEJFWOSJAFR	CHEMONTID:0000078;CHEMONTID:0002311;CHEMONTID:0000470
C5H4FN2	111.035851348	111.02971	404	0.0055928	NA	NA
CH5F2N4	111.0482276	111.04653	412	0.001149	NA	NA
C11H7N	153.057849224	153.05811	262	-0.0008094	YDNBZEZHOYJIKQ	CHEMONTID:0002336
C10H14F3	191.104760108	191.10426	246	-4.85E-05	NA	NA
C7H13F2N4	191.110827856	191.11296	252	-0.0026807	NA	NA
C10H14FN4	209.120249668	209.11758	1054	0.0021211	NA	NA
C12H19F6N4	333.151390928	333.15814	505	-0.0072977	NA	NA
C12H19F6N4	333.151390928	333.17612	502	-0.0252777	NA	NA
	0	368.42453	17613	0.0001885	NA	NA
Num NeutralLoss (Formula ExactMass PrecursorMz ProductMz PrecursorIntensity ProductIntensity LossMass Error CandidateInChIKeys CandidateOntologies): 8
H4N	18.034374128	209.11758	191.10426	1054	246	18.01332	0.0210541	QGZKDVFQNNGYKY	NonID:NH2
C4H8	56.062600256	209.11758	153.05811	1054	262	56.05947	0.0031303	NNPPMTNAJDCUHE;IJDNQMDRQITEOD;VQTUBCCKSQIDNK	CHEMONTID:0004620;CHEMONTID:0002500;CHEMONTID:0004622
C5H10N2	98.08439832	209.11758	111.04653	1054	412	98.07105	0.0133483	SMRGCMLEAAXFFD	CHEMONTID:0001045
C5H10N2	98.08439832	209.11758	111.02971	1054	404	98.08787	-0.0034717	SMRGCMLEAAXFFD	CHEMONTID:0001045
CH2N2	42.021798064	153.05811	111.04653	262	412	42.01158	0.0102181	PNKUSGQVOMIXLU	CHEMONTID:0001045
CH2N	28.018724064	111.04653	83.05225	412	205	27.99428	0.0244441	BAVYZALUXZFZLV	CHEMONTID:0000469
CH2N	28.018724064	111.04653	83.03829	412	195	28.00824	0.0104841	BAVYZALUXZFZLV	CHEMONTID:0000469
C2H4N	42.034374128	153.05811	111.02971	262	404	42.0284	0.0059741	ROSDSFDQCJNGOL;QUSNBJAOOMFDIB	CHEMONTID:0002228;CHEMONTID:0000469
Num AdductIon (AdductType Mass LinkedMz): 0
Num IsotopicIon (IsotopeName Mass LinkedMz WeightedForm WeightNumber): 0

NAME: C8H63F2N2O5P2
EXACTMASS: 367.418027816
ISSELECTED: False
ACCURATEMASS: 367.4181235
MASSDIFFERENCE: -9.57E-05
TOTALSCORE: 3.045
ISOTOPICINTENSITY[M+1]: 0.103
ISOTOPICINTENSITY[M+2]: 0.0151
ISOTOPICDIFF[M+1]: -0.1216
ISOTOPICDIFF[M+2]: -0.0119
MASSDIFFSCORE: 1
ISOTOPICSCORE: 0.915
PRODUCTIONSCORE: 0.769
NEUTRALLOSSSCORE: 0.361
PRODUCTIONPEAKNUMBER: 10
PRODUCTIONHITSNUMBER: 8
NEUTRALLOSSPEAKNUMBER: 36
NEUTRALLOSSHITSNUMBER: 13
RESOURCENAMES: 
RESOURCERECORDS: 0
ChemOntDescriptions: 
ChemOntIDs: 
ChemOntScores: 
ChemOntInChIKeys: 
PUBCHEMCIDS: 
Num ProductIon (Formula ExactMass AccurateMass Intensity Error CandidateInChIKeys CandidateOntologies): 10
C3H10N	60.08132432	60.08001	537	0.0007657	LIWAQLJGPBVORC	CHEMONTID:0002228
C5H7O	83.049689844	83.03829	195	0.0108513	FVNIMHIOIXPIQT;HGBOYTHUEUWSSQ;ACWQBUSCFPJUPN;JYVLIDXNZAXMDK;PHTQWCKDNZKARW;AQIXEPGDORPWBJ;XNLICIUVMPYHGG;YGHRJJRRZDOVPD	CHEMONTID:0001167;CHEMONTID:0002434;CHEMONTID:0002436;CHEMONTID:0001661;CHEMONTID:0000286;CHEMONTID:0000118
C5H7O	83.049689844	83.05225	205	-0.0031087	FVNIMHIOIXPIQT;HGBOYTHUEUWSSQ;ACWQBUSCFPJUPN;JYVLIDXNZAXMDK;PHTQWCKDNZKARW;AQIXEPGDORPWBJ;XNLICIUVMPYHGG;YGHRJJRRZDOVPD	CHEMONTID:0001167;CHEMONTID:0002434;CHEMONTID:0002436;CHEMONTID:0001661;CHEMONTID:0000286;CHEMONTID:0000118
C6H7O2	111.044604464	111.02971	404	0.0143459	GHMLBKRAJCXXBS;VKMRVNVYNKTCBS;TVJVIYLWQZECEQ;HNBDRPTVWVGKBR;GAMDXQSXPWOUOG	CHEMONTID:0000137;CHEMONTID:0002436;CHEMONTID:0000481;CHEMONTID:0003417;CHEMONTID:0001167
C6H7O2	111.044604464	111.04653	412	-0.0024741	GHMLBKRAJCXXBS;VKMRVNVYNKTCBS;TVJVIYLWQZECEQ;HNBDRPTVWVGKBR;GAMDXQSXPWOUOG	CHEMONTID:0000137;CHEMONTID:0002436;CHEMONTID:0000481;CHEMONTID:0003417;CHEMONTID:0001167
C8H9O3	153.055169148	153.05811	262	-0.0034894	KLIDCXVFHGNTTM;WBIZZNFQJPOKDK;LZQFCQFMVUXLTE;IIVIBYBQXSHRGE;PCPXULICWBYAAW	CHEMONTID:0000190;CHEMONTID:0000324;CHEMONTID:0003891;CHEMONTID:0000137
C8H15O5	191.09194858	191.10426	246	-0.01286	MKDUXFDVPZJGSI	CHEMONTID:0001238
C8H15O5	191.09194858	191.11296	252	-0.02156	MKDUXFDVPZJGSI	CHEMONTID:0001238
C8H19FN2OP	209.121903078	209.11758	1054	0.0037745	NA	NA
	0	368.42453	17613	0.0007743	NA	NA
Num NeutralLoss (Formula ExactMass PrecursorMz ProductMz PrecursorIntensity ProductIntensity LossMass Error CandidateInChIKeys CandidateOntologies): 25
C7H8O2	124.052429496	333.17612	209.11758	502	1054	124.05854	-0.0061105	LHGVFZTZFXWLCP;ASHGTJPOSUFTGB;OIPPWFOQEKKFEE	CHEMONTID:0000190;CHEMONTID:0000137
C7H8O2	124.052429496	333.15814	209.11758	505	1054	124.04056	0.0118695	LHGVFZTZFXWLCP;ASHGTJPOSUFTGB;OIPPWFOQEKKFEE	CHEMONTID:0000190;CHEMONTID:0000137
H2O	18.010564684	209.11758	191.11296	1054	252	18.00462	0.0059447	XLYOFNOQVPJJNP	NonID:H2O
H2O	18.010564684	209.11758	191.10426	1054	246	18.01332	-0.0027553	XLYOFNOQVPJJNP	NonID:H2O
C4H8	56.062600256	209.11758	153.05811	1054	262	56.05947	0.0031303	NNPPMTNAJDCUHE;IJDNQMDRQITEOD;VQTUBCCKSQIDNK	CHEMONTID:0004620;CHEMONTID:0002500;CHEMONTID:0004622
C5H10N2	98.08439832	209.11758	111.04653	1054	412	98.07105	0.0133483	SMRGCMLEAAXFFD	CHEMONTID:0001045
C5H10N2	98.08439832	209.11758	111.02971	1054	404	98.08787	-0.0034717	SMRGCMLEAAXFFD	CHEMONTID:0001045
C5H9O5	149.044998388	209.11758	60.08001	1054	537	149.03757	0.0074284	HEBKCHPVOIAQTA;SRBFZHDQGSBBOR	CHEMONTID:0002210;CHEMONTID:0001497
O	15.99491462	349.13568	333.15814	322	505	15.97754	0.0173746	XLYOFNOQVPJJNP	NonID:H2O
C6H8NO3	142.050418116	333.15814	191.11296	505	252	142.04518	0.0052381	DHDRGOURKDLAOT	CHEMONTID:0004322
C6H8NO3	142.050418116	333.15814	191.10426	505	246	142.05388	-0.0034619	DHDRGOURKDLAOT	CHEMONTID:0004322
C7H10O3	142.06299418	333.17612	191.11296	502	252	142.06316	-0.0001658	JLNIGUCDBFYXDC	CHEMONTID:0000324
C7H10O3	142.06299418	333.17612	191.10426	502	246	142.07186	-0.0088658	JLNIGUCDBFYXDC	CHEMONTID:0000324
C2H2O	42.010564684	153.05811	111.04653	262	412	42.01158	-0.0010153	IKHGUXGNUITLKF;LFQSCWFLJHTTHZ;IMROMDMJAWUWLK	CHEMONTID:0002230;CHEMONTID:0000286;CHEMONTID:0000132
CO	27.99491462	111.04653	83.05225	412	205	27.99428	0.0006346	WSFSSNUMVMOOMR;OKKJLVBELUTLKV	CHEMONTID:0001831;CHEMONTID:0000286
CH2N	28.018724064	111.04653	83.03829	412	195	28.00824	0.0104841	BAVYZALUXZFZLV	CHEMONTID:0000469
C2H4N	42.034374128	153.05811	111.02971	262	404	42.0284	0.0059741	ROSDSFDQCJNGOL;QUSNBJAOOMFDIB	CHEMONTID:0002228;CHEMONTID:0000469
CO	27.99491462	111.02971	83.05225	404	205	27.97746	0.0174546	WSFSSNUMVMOOMR;OKKJLVBELUTLKV	CHEMONTID:0001831;CHEMONTID:0000286
CO	27.99491462	111.02971	83.03829	404	195	27.99142	0.0034946	WSFSSNUMVMOOMR;OKKJLVBELUTLKV	CHEMONTID:0001831;CHEMONTID:0000286
C3H2O2	70.005479304	153.05811	83.05225	262	205	70.00586	-0.0003807	NIXOWILDQLNWCW	CHEMONTID:0004451
C3H2O2	70.005479304	153.05811	83.03829	262	195	70.01982	-0.0143407	NIXOWILDQLNWCW	CHEMONTID:0004451
C7H8O	108.057514876	191.11296	83.05225	252	205	108.06071	-0.0031951	RDOXTESZEPMUJZ;IWDCLRJOBJJRNH	CHEMONTID:0000138;CHEMONTID:0001275
C7H8O	108.057514876	191.11296	83.03829	252	195	108.07467	-0.0171551	RDOXTESZEPMUJZ;IWDCLRJOBJJRNH	CHEMONTID:0000138;CHEMONTID:0001275
C7H8O	108.057514876	191.10426	83.05225	246	205	108.05201	0.0055049	RDOXTESZEPMUJZ;IWDCLRJOBJJRNH	CHEMONTID:0000138;CHEMONTID:0001275
C7H8O	108.057514876	191.10426	83.03829	246	195	108.06597	-0.0084551	RDOXTESZEPMUJZ;IWDCLRJOBJJRNH	CHEMONTID:0000138;CHEMONTID:0001275
Num AdductIon (AdductType Mass LinkedMz): 0
Num IsotopicIon (IsotopeName Mass LinkedMz WeightedForm WeightNumber): 0

NAME: C9H61F3NO6P
EXACTMASS: 367.418859962
ISSELECTED: False
ACCURATEMASS: 367.4181235
MASSDIFFERENCE: 0.0007364
TOTALSCORE: 3.043
ISOTOPICINTENSITY[M+1]: 0.1103
ISOTOPICINTENSITY[M+2]: 0.0179
ISOTOPICDIFF[M+1]: -0.1143
ISOTOPICDIFF[M+2]: -0.0091
MASSDIFFSCORE: 0.989
ISOTOPICSCORE: 0.924
PRODUCTIONSCORE: 0.769
NEUTRALLOSSSCORE: 0.361
PRODUCTIONPEAKNUMBER: 10
PRODUCTIONHITSNUMBER: 9
NEUTRALLOSSPEAKNUMBER: 36
NEUTRALLOSSHITSNUMBER: 13
RESOURCENAMES: 
RESOURCERECORDS: 0
ChemOntDescriptions: 
ChemOntIDs: 
ChemOntScores: 
ChemOntInChIKeys: 
PUBCHEMCIDS: 
Num ProductIon (Formula ExactMass AccurateMass Intensity Error CandidateInChIKeys CandidateOntologies): 10
C3H10N	60.08132432	60.08001	537	0.0007657	LIWAQLJGPBVORC	CHEMONTID:0002228
C5H7O	83.049689844	83.03829	195	0.0108513	FVNIMHIOIXPIQT;HGBOYTHUEUWSSQ;ACWQBUSCFPJUPN;JYVLIDXNZAXMDK;PHTQWCKDNZKARW;AQIXEPGDORPWBJ;XNLICIUVMPYHGG;YGHRJJRRZDOVPD	CHEMONTID:0001167;CHEMONTID:0002434;CHEMONTID:0002436;CHEMONTID:0001661;CHEMONTID:0000286;CHEMONTID:0000118
C5H7O	83.049689844	83.05225	205	-0.0031087	FVNIMHIOIXPIQT;HGBOYTHUEUWSSQ;ACWQBUSCFPJUPN;JYVLIDXNZAXMDK;PHTQWCKDNZKARW;AQIXEPGDORPWBJ;XNLICIUVMPYHGG;YGHRJJRRZDOVPD	CHEMONTID:0001167;CHEMONTID:0002434;CHEMONTID:0002436;CHEMONTID:0001661;CHEMONTID:0000286;CHEMONTID:0000118
C6H7O2	111.044604464	111.02971	404	0.0143459	GHMLBKRAJCXXBS;VKMRVNVYNKTCBS;TVJVIYLWQZECEQ;HNBDRPTVWVGKBR;GAMDXQSXPWOUOG	CHEMONTID:0000137;CHEMONTID:0002436;CHEMONTID:0000481;CHEMONTID:0003417;CHEMONTID:0001167
C6H7O2	111.044604464	111.04653	412	-0.0024741	GHMLBKRAJCXXBS;VKMRVNVYNKTCBS;TVJVIYLWQZECEQ;HNBDRPTVWVGKBR;GAMDXQSXPWOUOG	CHEMONTID:0000137;CHEMONTID:0002436;CHEMONTID:0000481;CHEMONTID:0003417;CHEMONTID:0001167
C8H9O3	153.055169148	153.05811	262	-0.0034894	KLIDCXVFHGNTTM;WBIZZNFQJPOKDK;LZQFCQFMVUXLTE;IIVIBYBQXSHRGE;PCPXULICWBYAAW	CHEMONTID:0000190;CHEMONTID:0000324;CHEMONTID:0003891;CHEMONTID:0000137
C8H15O5	191.09194858	191.10426	246	-0.01286	MKDUXFDVPZJGSI	CHEMONTID:0001238
C8H15O5	191.09194858	191.11296	252	-0.02156	MKDUXFDVPZJGSI	CHEMONTID:0001238
C8H17O6	209.102513264	209.11758	1054	-0.0156153	WYUFTYLVLQZQNH	CHEMONTID:0002207
	0	368.42453	17613	0.0016064	NA	NA
Num NeutralLoss (Formula ExactMass PrecursorMz ProductMz PrecursorIntensity ProductIntensity LossMass Error CandidateInChIKeys CandidateOntologies): 24
C7H8O2	124.052429496	333.17612	209.11758	502	1054	124.05854	-0.0061105	LHGVFZTZFXWLCP;ASHGTJPOSUFTGB;OIPPWFOQEKKFEE	CHEMONTID:0000190;CHEMONTID:0000137
C7H8O2	124.052429496	333.15814	209.11758	505	1054	124.04056	0.0118695	LHGVFZTZFXWLCP;ASHGTJPOSUFTGB;OIPPWFOQEKKFEE	CHEMONTID:0000190;CHEMONTID:0000137
H2O	18.010564684	209.11758	191.11296	1054	252	18.00462	0.0059447	XLYOFNOQVPJJNP	NonID:H2O
H2O	18.010564684	209.11758	191.10426	1054	246	18.01332	-0.0027553	XLYOFNOQVPJJNP	NonID:H2O
C4H8	56.062600256	209.11758	153.05811	1054	262	56.05947	0.0031303	NNPPMTNAJDCUHE;IJDNQMDRQITEOD;VQTUBCCKSQIDNK	CHEMONTID:0004620;CHEMONTID:0002500;CHEMONTID:0004622
C5H9O5	149.044998388	209.11758	60.08001	1054	537	149.03757	0.0074284	HEBKCHPVOIAQTA;SRBFZHDQGSBBOR	CHEMONTID:0002210;CHEMONTID:0001497
C9H7O	131.049689844	191.11296	60.08001	252	537	131.03295	0.0167398	UAJRSHJHFRVGMG;KJPRLNWUNMBNBZ	CHEMONTID:0000138;CHEMONTID:0000029
O	15.99491462	349.13568	333.15814	322	505	15.97754	0.0173746	XLYOFNOQVPJJNP	NonID:H2O
C6H8NO3	142.050418116	333.15814	191.11296	505	252	142.04518	0.0052381	DHDRGOURKDLAOT	CHEMONTID:0004322
C6H8NO3	142.050418116	333.15814	191.10426	505	246	142.05388	-0.0034619	DHDRGOURKDLAOT	CHEMONTID:0004322
C7H10O3	142.06299418	333.17612	191.11296	502	252	142.06316	-0.0001658	JLNIGUCDBFYXDC	CHEMONTID:0000324
C7H10O3	142.06299418	333.17612	191.10426	502	246	142.07186	-0.0088658	JLNIGUCDBFYXDC	CHEMONTID:0000324
C2H2O	42.010564684	153.05811	111.04653	262	412	42.01158	-0.0010153	IKHGUXGNUITLKF;LFQSCWFLJHTTHZ;IMROMDMJAWUWLK	CHEMONTID:0002230;CHEMONTID:0000286;CHEMONTID:0000132
CO	27.99491462	111.04653	83.05225	412	205	27.99428	0.0006346	WSFSSNUMVMOOMR;OKKJLVBELUTLKV	CHEMONTID:0001831;CHEMONTID:0000286
CH2N	28.018724064	111.04653	83.03829	412	195	28.00824	0.0104841	BAVYZALUXZFZLV	CHEMONTID:0000469
C2H4N	42.034374128	153.05811	111.02971	262	404	42.0284	0.0059741	ROSDSFDQCJNGOL;QUSNBJAOOMFDIB	CHEMONTID:0002228;CHEMONTID:0000469
CO	27.99491462	111.02971	83.05225	404	205	27.97746	0.0174546	WSFSSNUMVMOOMR;OKKJLVBELUTLKV	CHEMONTID:0001831;CHEMONTID:0000286
CO	27.99491462	111.02971	83.03829	404	195	27.99142	0.0034946	WSFSSNUMVMOOMR;OKKJLVBELUTLKV	CHEMONTID:0001831;CHEMONTID:0000286
C3H2O2	70.005479304	153.05811	83.05225	262	205	70.00586	-0.0003807	NIXOWILDQLNWCW	CHEMONTID:0004451
C3H2O2	70.005479304	153.05811	83.03829	262	195	70.01982	-0.0143407	NIXOWILDQLNWCW	CHEMONTID:0004451
C7H8O	108.057514876	191.11296	83.05225	252	205	108.06071	-0.0031951	RDOXTESZEPMUJZ;IWDCLRJOBJJRNH	CHEMONTID:0000138;CHEMONTID:0001275
C7H8O	108.057514876	191.11296	83.03829	252	195	108.07467	-0.0171551	RDOXTESZEPMUJZ;IWDCLRJOBJJRNH	CHEMONTID:0000138;CHEMONTID:0001275
C7H8O	108.057514876	191.10426	83.05225	246	205	108.05201	0.0055049	RDOXTESZEPMUJZ;IWDCLRJOBJJRNH	CHEMONTID:0000138;CHEMONTID:0001275
C7H8O	108.057514876	191.10426	83.03829	246	195	108.06597	-0.0084551	RDOXTESZEPMUJZ;IWDCLRJOBJJRNH	CHEMONTID:0000138;CHEMONTID:0001275
Num AdductIon (AdductType Mass LinkedMz): 0
Num IsotopicIon (IsotopeName Mass LinkedMz WeightedForm WeightNumber): 0

NAME: C9H58F5N3O2S
EXACTMASS: 367.416990196
ISSELECTED: False
ACCURATEMASS: 367.4181235
MASSDIFFERENCE: -0.0011334
TOTALSCORE: 3.04
ISOTOPICINTENSITY[M+1]: 0.1236
ISOTOPICINTENSITY[M+2]: 0.0559
ISOTOPICDIFF[M+1]: -0.101
ISOTOPICDIFF[M+2]: 0.0289
MASSDIFFSCORE: 0.975
ISOTOPICSCORE: 0.935
PRODUCTIONSCORE: 0.769
NEUTRALLOSSSCORE: 0.361
PRODUCTIONPEAKNUMBER: 10
PRODUCTIONHITSNUMBER: 6
NEUTRALLOSSPEAKNUMBER: 36
NEUTRALLOSSHITSNUMBER: 13
RESOURCENAMES: 
RESOURCERECORDS: 0
ChemOntDescriptions: Benzothiazoles
ChemOntIDs: Benzothiazoles
ChemOntScores: 0.00305764192088611
ChemOntInChIKeys: FTALBRSUTCGOEG
PUBCHEMCIDS: 
Num ProductIon (Formula ExactMass AccurateMass Intensity Error CandidateInChIKeys CandidateOntologies): 10
C3H10N	60.08132432	60.08001	537	0.0007657	LIWAQLJGPBVORC	CHEMONTID:0002228
C5H7O	83.049689844	83.03829	195	0.0108513	FVNIMHIOIXPIQT;HGBOYTHUEUWSSQ;ACWQBUSCFPJUPN;JYVLIDXNZAXMDK;PHTQWCKDNZKARW;AQIXEPGDORPWBJ;XNLICIUVMPYHGG;YGHRJJRRZDOVPD	CHEMONTID:0001167;CHEMONTID:0002434;CHEMONTID:0002436;CHEMONTID:0001661;CHEMONTID:0000286;CHEMONTID:0000118
C5H7O	83.049689844	83.05225	205	-0.0031087	FVNIMHIOIXPIQT;HGBOYTHUEUWSSQ;ACWQBUSCFPJUPN;JYVLIDXNZAXMDK;PHTQWCKDNZKARW;AQIXEPGDORPWBJ;XNLICIUVMPYHGG;YGHRJJRRZDOVPD	CHEMONTID:0001167;CHEMONTID:0002434;CHEMONTID:0002436;CHEMONTID:0001661;CHEMONTID:0000286;CHEMONTID:0000118
C6H7O2	111.044604464	111.02971	404	0.0143459	GHMLBKRAJCXXBS;VKMRVNVYNKTCBS;TVJVIYLWQZECEQ;HNBDRPTVWVGKBR;GAMDXQSXPWOUOG	CHEMONTID:0000137;CHEMONTID:0002436;CHEMONTID:0000481;CHEMONTID:0003417;CHEMONTID:0001167
C6H7O2	111.044604464	111.04653	412	-0.0024741	GHMLBKRAJCXXBS;VKMRVNVYNKTCBS;TVJVIYLWQZECEQ;HNBDRPTVWVGKBR;GAMDXQSXPWOUOG	CHEMONTID:0000137;CHEMONTID:0002436;CHEMONTID:0000481;CHEMONTID:0003417;CHEMONTID:0001167
C8H11NO2	153.078978592	153.05811	262	0.02032	VOUIHMBRJVKANW	CHEMONTID:0001879
C5H17F2N2OS	191.102965604	191.10426	246	-0.001843	NA	NA
C9H19O2S	191.110575848	191.11296	252	-0.0029327	NA	NA
C8H18FN2OS	209.112387416	209.11758	1054	-0.0057412	NA	NA
	0	368.42453	17613	-0.0002634	NA	NA
Num NeutralLoss (Formula ExactMass PrecursorMz ProductMz PrecursorIntensity ProductIntensity LossMass Error CandidateInChIKeys CandidateOntologies): 24
C7H8O2	124.052429496	333.17612	209.11758	502	1054	124.05854	-0.0061105	LHGVFZTZFXWLCP;ASHGTJPOSUFTGB;OIPPWFOQEKKFEE	CHEMONTID:0000190;CHEMONTID:0000137
C7H8O2	124.052429496	333.15814	209.11758	505	1054	124.04056	0.0118695	LHGVFZTZFXWLCP;ASHGTJPOSUFTGB;OIPPWFOQEKKFEE	CHEMONTID:0000190;CHEMONTID:0000137
H2O	18.010564684	209.11758	191.11296	1054	252	18.00462	0.0059447	XLYOFNOQVPJJNP	NonID:H2O
H2O	18.010564684	209.11758	191.10426	1054	246	18.01332	-0.0027553	XLYOFNOQVPJJNP	NonID:H2O
C4H8	56.062600256	209.11758	153.05811	1054	262	56.05947	0.0031303	NNPPMTNAJDCUHE;IJDNQMDRQITEOD;VQTUBCCKSQIDNK	CHEMONTID:0004620;CHEMONTID:0002500;CHEMONTID:0004622
C5H10N2	98.08439832	209.11758	111.04653	1054	412	98.07105	0.0133483	SMRGCMLEAAXFFD	CHEMONTID:0001045
C5H10N2	98.08439832	209.11758	111.02971	1054	404	98.08787	-0.0034717	SMRGCMLEAAXFFD	CHEMONTID:0001045
C8H7NO2	149.047678464	209.11758	60.08001	1054	537	149.03757	0.0101085	HZJROTBCTUGDMG	CHEMONTID:0000285
C5H9NOS	131.040484908	191.11296	60.08001	252	537	131.03295	0.0075349	AMRLMYBWZLIJPE	CHEMONTID:0003862
C5H9NOS	131.040484908	191.10426	60.08001	246	537	131.02425	0.0162349	AMRLMYBWZLIJPE	CHEMONTID:0003862
O	15.99491462	349.13568	333.15814	322	505	15.97754	0.0173746	XLYOFNOQVPJJNP	NonID:H2O
C9H12N2O2	180.089877624	333.15814	153.05811	505	262	180.10003	-0.0101524	PQFMNVGMJJMLAE	CHEMONTID:0004319
C2H2O	42.010564684	153.05811	111.04653	262	412	42.01158	-0.0010153	IKHGUXGNUITLKF;LFQSCWFLJHTTHZ;IMROMDMJAWUWLK	CHEMONTID:0002230;CHEMONTID:0000286;CHEMONTID:0000132
CO	27.99491462	111.04653	83.05225	412	205	27.99428	0.0006346	WSFSSNUMVMOOMR;OKKJLVBELUTLKV	CHEMONTID:0001831;CHEMONTID:0000286
CH2N	28.018724064	111.04653	83.03829	412	195	28.00824	0.0104841	BAVYZALUXZFZLV	CHEMONTID:0000469
C2H4N	42.034374128	153.05811	111.02971	262	404	42.0284	0.0059741	ROSDSFDQCJNGOL;QUSNBJAOOMFDIB	CHEMONTID:0002228;CHEMONTID:0000469
CO	27.99491462	111.02971	83.05225	404	205	27.97746	0.0174546	WSFSSNUMVMOOMR;OKKJLVBELUTLKV	CHEMONTID:0001831;CHEMONTID:0000286
CO	27.99491462	111.02971	83.03829	404	195	27.99142	0.0034946	WSFSSNUMVMOOMR;OKKJLVBELUTLKV	CHEMONTID:0001831;CHEMONTID:0000286
C3H2O2	70.005479304	153.05811	83.05225	262	205	70.00586	-0.0003807	NIXOWILDQLNWCW	CHEMONTID:0004451
C3H2O2	70.005479304	153.05811	83.03829	262	195	70.01982	-0.0143407	NIXOWILDQLNWCW	CHEMONTID:0004451
C7H8O	108.057514876	191.11296	83.05225	252	205	108.06071	-0.0031951	RDOXTESZEPMUJZ;IWDCLRJOBJJRNH	CHEMONTID:0000138;CHEMONTID:0001275
C7H8O	108.057514876	191.11296	83.03829	252	195	108.07467	-0.0171551	RDOXTESZEPMUJZ;IWDCLRJOBJJRNH	CHEMONTID:0000138;CHEMONTID:0001275
C7H8O	108.057514876	191.10426	83.05225	246	205	108.05201	0.0055049	RDOXTESZEPMUJZ;IWDCLRJOBJJRNH	CHEMONTID:0000138;CHEMONTID:0001275
C7H8O	108.057514876	191.10426	83.03829	246	195	108.06597	-0.0084551	RDOXTESZEPMUJZ;IWDCLRJOBJJRNH	CHEMONTID:0000138;CHEMONTID:0001275
Num AdductIon (AdductType Mass LinkedMz): 0
Num IsotopicIon (IsotopeName Mass LinkedMz WeightedForm WeightNumber): 0

NAME: C8H64FN2O6S2
EXACTMASS: 367.418982988
ISSELECTED: False
ACCURATEMASS: 367.4181235
MASSDIFFERENCE: 0.0008594
TOTALSCORE: 3.039
ISOTOPICINTENSITY[M+1]: 0.1193
ISOTOPICINTENSITY[M+2]: 0.1084
ISOTOPICDIFF[M+1]: -0.1053
ISOTOPICDIFF[M+2]: 0.0814
MASSDIFFSCORE: 0.985
ISOTOPICSCORE: 0.896
PRODUCTIONSCORE: 0.769
NEUTRALLOSSSCORE: 0.389
PRODUCTIONPEAKNUMBER: 10
PRODUCTIONHITSNUMBER: 9
NEUTRALLOSSPEAKNUMBER: 36
NEUTRALLOSSHITSNUMBER: 14
RESOURCENAMES: 
RESOURCERECORDS: 0
ChemOntDescriptions: Benzothiazoles
ChemOntIDs: Benzothiazoles
ChemOntScores: 0.00431071746538211
ChemOntInChIKeys: FTALBRSUTCGOEG
PUBCHEMCIDS: 
Num ProductIon (Formula ExactMass AccurateMass Intensity Error CandidateInChIKeys CandidateOntologies): 10
C3H10N	60.08132432	60.08001	537	0.0007657	LIWAQLJGPBVORC	CHEMONTID:0002228
C5H7O	83.049689844	83.03829	195	0.0108513	FVNIMHIOIXPIQT;HGBOYTHUEUWSSQ;ACWQBUSCFPJUPN;JYVLIDXNZAXMDK;PHTQWCKDNZKARW;AQIXEPGDORPWBJ;XNLICIUVMPYHGG;YGHRJJRRZDOVPD	CHEMONTID:0001167;CHEMONTID:0002434;CHEMONTID:0002436;CHEMONTID:0001661;CHEMONTID:0000286;CHEMONTID:0000118
C5H7O	83.049689844	83.05225	205	-0.0031087	FVNIMHIOIXPIQT;HGBOYTHUEUWSSQ;ACWQBUSCFPJUPN;JYVLIDXNZAXMDK;PHTQWCKDNZKARW;AQIXEPGDORPWBJ;XNLICIUVMPYHGG;YGHRJJRRZDOVPD	CHEMONTID:0001167;CHEMONTID:0002434;CHEMONTID:0002436;CHEMONTID:0001661;CHEMONTID:0000286;CHEMONTID:0000118
C6H7O2	111.044604464	111.02971	404	0.0143459	GHMLBKRAJCXXBS;VKMRVNVYNKTCBS;TVJVIYLWQZECEQ;HNBDRPTVWVGKBR;GAMDXQSXPWOUOG	CHEMONTID:0000137;CHEMONTID:0002436;CHEMONTID:0000481;CHEMONTID:0003417;CHEMONTID:0001167
C6H7O2	111.044604464	111.04653	412	-0.0024741	GHMLBKRAJCXXBS;VKMRVNVYNKTCBS;TVJVIYLWQZECEQ;HNBDRPTVWVGKBR;GAMDXQSXPWOUOG	CHEMONTID:0000137;CHEMONTID:0002436;CHEMONTID:0000481;CHEMONTID:0003417;CHEMONTID:0001167
C8H9O3	153.055169148	153.05811	262	-0.0034894	KLIDCXVFHGNTTM;WBIZZNFQJPOKDK;LZQFCQFMVUXLTE;IIVIBYBQXSHRGE;PCPXULICWBYAAW	CHEMONTID:0000190;CHEMONTID:0000324;CHEMONTID:0003891;CHEMONTID:0000137
C8H15O5	191.09194858	191.10426	246	-0.01286	MKDUXFDVPZJGSI	CHEMONTID:0001238
C8H15O5	191.09194858	191.11296	252	-0.02156	MKDUXFDVPZJGSI	CHEMONTID:0001238
C8H17O6	209.102513264	209.11758	1054	-0.0156153	WYUFTYLVLQZQNH	CHEMONTID:0002207
	0	368.42453	17613	0.0017294	NA	NA
Num NeutralLoss (Formula ExactMass PrecursorMz ProductMz PrecursorIntensity ProductIntensity LossMass Error CandidateInChIKeys CandidateOntologies): 27
C7H8O2	124.052429496	333.17612	209.11758	502	1054	124.05854	-0.0061105	LHGVFZTZFXWLCP;ASHGTJPOSUFTGB;OIPPWFOQEKKFEE	CHEMONTID:0000190;CHEMONTID:0000137
C7H8O2	124.052429496	333.15814	209.11758	505	1054	124.04056	0.0118695	LHGVFZTZFXWLCP;ASHGTJPOSUFTGB;OIPPWFOQEKKFEE	CHEMONTID:0000190;CHEMONTID:0000137
H2O	18.010564684	209.11758	191.11296	1054	252	18.00462	0.0059447	XLYOFNOQVPJJNP	NonID:H2O
H2O	18.010564684	209.11758	191.10426	1054	246	18.01332	-0.0027553	XLYOFNOQVPJJNP	NonID:H2O
C4H8	56.062600256	209.11758	153.05811	1054	262	56.05947	0.0031303	NNPPMTNAJDCUHE;IJDNQMDRQITEOD;VQTUBCCKSQIDNK	CHEMONTID:0004620;CHEMONTID:0002500;CHEMONTID:0004622
C5H10N2	98.08439832	209.11758	111.04653	1054	412	98.07105	0.0133483	SMRGCMLEAAXFFD	CHEMONTID:0001045
C5H10N2	98.08439832	209.11758	111.02971	1054	404	98.08787	-0.0034717	SMRGCMLEAAXFFD	CHEMONTID:0001045
C5H9O5	149.044998388	209.11758	60.08001	1054	537	149.03757	0.0074284	HEBKCHPVOIAQTA;SRBFZHDQGSBBOR	CHEMONTID:0002210;CHEMONTID:0001497
C5H9NOS	131.040484908	191.11296	60.08001	252	537	131.03295	0.0075349	AMRLMYBWZLIJPE	CHEMONTID:0003862
C5H9NOS	131.040484908	191.10426	60.08001	246	537	131.02425	0.0162349	AMRLMYBWZLIJPE	CHEMONTID:0003862
O	15.99491462	349.13568	333.15814	322	505	15.97754	0.0173746	XLYOFNOQVPJJNP	NonID:H2O
C6H8NO3	142.050418116	333.15814	191.11296	505	252	142.04518	0.0052381	DHDRGOURKDLAOT	CHEMONTID:0004322
C6H8NO3	142.050418116	333.15814	191.10426	505	246	142.05388	-0.0034619	DHDRGOURKDLAOT	CHEMONTID:0004322
C7H10O3	142.06299418	333.17612	191.11296	502	252	142.06316	-0.0001658	JLNIGUCDBFYXDC	CHEMONTID:0000324
C7H10O3	142.06299418	333.17612	191.10426	502	246	142.07186	-0.0088658	JLNIGUCDBFYXDC	CHEMONTID:0000324
C2H2O	42.010564684	153.05811	111.04653	262	412	42.01158	-0.0010153	IKHGUXGNUITLKF;LFQSCWFLJHTTHZ;IMROMDMJAWUWLK	CHEMONTID:0002230;CHEMONTID:0000286;CHEMONTID:0000132
CO	27.99491462	111.04653	83.05225	412	205	27.99428	0.0006346	WSFSSNUMVMOOMR;OKKJLVBELUTLKV	CHEMONTID:0001831;CHEMONTID:0000286
CH2N	28.018724064	111.04653	83.03829	412	195	28.00824	0.0104841	BAVYZALUXZFZLV	CHEMONTID:0000469
C2H4N	42.034374128	153.05811	111.02971	262	404	42.0284	0.0059741	ROSDSFDQCJNGOL;QUSNBJAOOMFDIB	CHEMONTID:0002228;CHEMONTID:0000469
CO	27.99491462	111.02971	83.05225	404	205	27.97746	0.0174546	WSFSSNUMVMOOMR;OKKJLVBELUTLKV	CHEMONTID:0001831;CHEMONTID:0000286
CO	27.99491462	111.02971	83.03829	404	195	27.99142	0.0034946	WSFSSNUMVMOOMR;OKKJLVBELUTLKV	CHEMONTID:0001831;CHEMONTID:0000286
C3H2O2	70.005479304	153.05811	83.05225	262	205	70.00586	-0.0003807	NIXOWILDQLNWCW	CHEMONTID:0004451
C3H2O2	70.005479304	153.05811	83.03829	262	195	70.01982	-0.0143407	NIXOWILDQLNWCW	CHEMONTID:0004451
C7H8O	108.057514876	191.11296	83.05225	252	205	108.06071	-0.0031951	RDOXTESZEPMUJZ;IWDCLRJOBJJRNH	CHEMONTID:0000138;CHEMONTID:0001275
C7H8O	108.057514876	191.11296	83.03829	252	195	108.07467	-0.0171551	RDOXTESZEPMUJZ;IWDCLRJOBJJRNH	CHEMONTID:0000138;CHEMONTID:0001275
C7H8O	108.057514876	191.10426	83.05225	246	205	108.05201	0.0055049	RDOXTESZEPMUJZ;IWDCLRJOBJJRNH	CHEMONTID:0000138;CHEMONTID:0001275
C7H8O	108.057514876	191.10426	83.03829	246	195	108.06597	-0.0084551	RDOXTESZEPMUJZ;IWDCLRJOBJJRNH	CHEMONTID:0000138;CHEMONTID:0001275
Num AdductIon (AdductType Mass LinkedMz): 0
Num IsotopicIon (IsotopeName Mass LinkedMz WeightedForm WeightNumber): 0

NAME: C10H50F3N10
EXACTMASS: 367.41720126
ISSELECTED: False
ACCURATEMASS: 367.4181235
MASSDIFFERENCE: -0.0009223
TOTALSCORE: 3.038
ISOTOPICINTENSITY[M+1]: 0.1504
ISOTOPICINTENSITY[M+2]: 0.0107
ISOTOPICDIFF[M+1]: -0.0742
ISOTOPICDIFF[M+2]: -0.0163
MASSDIFFSCORE: 0.983
ISOTOPICSCORE: 0.965
PRODUCTIONSCORE: 0.923
NEUTRALLOSSSCORE: 0.167
PRODUCTIONPEAKNUMBER: 12
PRODUCTIONHITSNUMBER: 3
NEUTRALLOSSPEAKNUMBER: 36
NEUTRALLOSSHITSNUMBER: 6
RESOURCENAMES: 
RESOURCERECORDS: 0
ChemOntDescriptions: Amines;Phenylpiperazines
ChemOntIDs: Amines;Phenylpiperazines
ChemOntScores: 5.70825127722122E-05;9.51375212870204E-05
ChemOntInChIKeys: MLBHFBKZUPLWBD;KKIMDKMETPPURN
PUBCHEMCIDS: 
Num ProductIon (Formula ExactMass AccurateMass Intensity Error CandidateInChIKeys CandidateOntologies): 12
C3H10N	60.08132432	60.08001	537	0.0007657	LIWAQLJGPBVORC	CHEMONTID:0002228
C4H7N2	83.060923224	83.03829	195	0.0220846	XLSZMDLNRCVEIJ;MCTWTZJPVLRJOU;IRPGEJFWOSJAFR	CHEMONTID:0000078;CHEMONTID:0002311;CHEMONTID:0000470
C4H7N2	83.060923224	83.05225	205	0.0081246	XLSZMDLNRCVEIJ;MCTWTZJPVLRJOU;IRPGEJFWOSJAFR	CHEMONTID:0000078;CHEMONTID:0002311;CHEMONTID:0000470
C5H4FN2	111.035851348	111.02971	404	0.0055928	NA	NA
CH5F2N4	111.0482276	111.04653	412	0.001149	NA	NA
C6H6FN4	153.057649412	153.05811	262	-0.0010092	NA	NA
C10H14F3	191.104760108	191.10426	246	-4.85E-05	NA	NA
C7H13F2N4	191.110827856	191.11296	252	-0.0026807	NA	NA
C10H14FN4	209.120249668	209.11758	1054	0.0021211	NA	NA
C10H16F3N10	333.151150172	333.15814	505	-0.0075384	NA	NA
C10H16F3N10	333.151150172	333.17612	502	-0.0255184	NA	NA
	0	368.42453	17613	-5.23E-05	NA	NA
[truncated: 141,516 more chars]
