# Supplementary material for: Combination of Structure Databases, In Silico Fragmentation, and MS/MS Libraries for Untargeted Screening of Non-Volatile Migrants from Recycled High-Density Polyethylene Milk Bottles
Source: Anal Chem. 2023 Jun 1;95(23):8780–8. doi: 10.1021/acs.analchem.2c05389 (PMC10267890; doi:10.1021/acs.analchem.2c05389)
Supplement: Supplementary file 2 — ac2c05389_si_002.zip [file ac2c05389_si_002.zip › Appendix C/AlignmentID 313_6.88_393.1799_2021_2_18_2354_2021_2_10_forMRMPROBS.fgt]

Version: 2
NAME: C23H24N2O4
EXACTMASS: 392.173607248
ISSELECTED: True
ACCURATEMASS: 392.1726235
MASSDIFFERENCE: 0.0009837
TOTALSCORE: 3.705
ISOTOPICINTENSITY[M+1]: 0.2604
ISOTOPICINTENSITY[M+2]: 0.0408
ISOTOPICDIFF[M+1]: 0.0844
ISOTOPICDIFF[M+2]: 0.021
MASSDIFFSCORE: 0.981
ISOTOPICSCORE: 0.955
PRODUCTIONSCORE: 0.674
NEUTRALLOSSSCORE: 0.157
PRODUCTIONPEAKNUMBER: 29
PRODUCTIONHITSNUMBER: 22
NEUTRALLOSSPEAKNUMBER: 413
NEUTRALLOSSHITSNUMBER: 65
RESOURCENAMES: HMDB,KNApSAcK,ChEBI,Urine,Serum,UNPD,BLEXP,NPA,COCONUT,MINE
RESOURCERECORDS: 10
ChemOntDescriptions: Alkaloids and derivatives;Lignols;Coumarin and derivatives;Quinazolines;Benzene and substituted derivatives;Indole and derivatives;Aminobenzoic acids;Steroids;Carbolines;Morphinans;Purines;Benzoic acids and derivatives;Fatty acid and derivatives;Benzodiazepines;Amino acids and derivatives;Alkylphenylketones;Anisoles;Retrochalcones;Phenylpiperidines;Peptides;Anilines and derivatives;Phenolic compounds;N-acyl amines;Aralkylamines;Phenylacetamides;Pyridinecarboxylic acids;Benzophenones;Hydroxybenzenoids;Cinnamic acid and derivatives;Phenylpropanoic acids;Aurone O-glycosides;N-acyl-amino acids;Other flavonoids;Phenylpyrazoles;Nitrobenzoic acid and derivatives;Carboximidic acids;Quinoline carboxylic acids;Chromones and derivatives;Gallic acid and derivatives;Phenylpiperazines;Phenylpropanes;Steroidal saponins;Amines;Phenylmethylamines;Aminoalcohols;Ceramides;Chalcones;Stilbene glycosides;Hexosyl compounds;Benzimidazoles;Pyridines and derivatives
ChemOntIDs: Alkaloids and derivatives;Lignols;Coumarin and derivatives;Quinazolines;Benzene and substituted derivatives;Indole and derivatives;Aminobenzoic acids;Steroids;Carbolines;Morphinans;Purines;Benzoic acids and derivatives;Fatty acid and derivatives;Benzodiazepines;Amino acids and derivatives;Alkylphenylketones;Anisoles;Retrochalcones;Phenylpiperidines;Peptides;Anilines and derivatives;Phenolic compounds;N-acyl amines;Aralkylamines;Phenylacetamides;Pyridinecarboxylic acids;Benzophenones;Hydroxybenzenoids;Cinnamic acid and derivatives;Phenylpropanoic acids;Aurone O-glycosides;N-acyl-amino acids;Other flavonoids;Phenylpyrazoles;Nitrobenzoic acid and derivatives;Carboximidic acids;Quinoline carboxylic acids;Chromones and derivatives;Gallic acid and derivatives;Phenylpiperazines;Phenylpropanes;Steroidal saponins;Amines;Phenylmethylamines;Aminoalcohols;Ceramides;Chalcones;Stilbene glycosides;Hexosyl compounds;Benzimidazoles;Pyridines and derivatives
ChemOntScores: 2.28314936368421E-09;1.45590453764369E-08;1.98167993721255E-08;9.50861580597695E-08;3.66658661690185E-07;3.66658661690185E-07;1.84866518204256E-06;1.84866518204256E-06;3.83450693064964E-06;3.85054870240998E-06;5.82132500976852E-06;7.68719374013083E-06;1.60092020773588E-05;1.97078725595769E-05;2.80830950594945E-05;3.33713313768759E-05;3.33713313768759E-05;4.61287296956202E-05;6.68353285521236E-05;8.12857839837889E-05;9.64166634467372E-05;9.64166634467372E-05;0.000118016032516252;0.000126405914497752;0.000143643084656612;0.000143643084656612;0.000162379139176986;0.000216662064965552;0.000254657496562942;0.000297311269202679;0.000553781891048409;0.000553781891048409;0.000553781891048409;0.000613216190267335;0.000624946028237851;0.00116112753023705;0.00117827456402174;0.00133439773174569;0.00150331480433958;0.00227526334372336;0.00227526334372336;0.00253836067954589;0.00257237879983114;0.00257237879983114;0.0026257955875227;0.0026257955875227;0.0026257955875227;0.0026257955875227;0.00433916635054835;0.00762457493328703;0.00762457493328703
ChemOntInChIKeys: NFYYATWFXNPTRM;WVTKBKWTSCPRNU;TZYPRPCYNHPLDY;YIICVSCAKJMMDJ;REOJLIXKJWXUGB;VTLYEMHGPMGUOT;MKASXAGBWHIGCF;BTYBADZGKGWDHC;RYENLSMHLCNXJT;INYYVPJSBIVGPH;BTIHMVBBUGXLCJ;BLFLLBZGZJTVJG;FATBGEAMYMYZAF;MXBNEEHQIDLPLQ;ONIBWKKTOPOVIA;OWYLAEYXIQKAOL;IEDVJHCEMCRBQM;CANOJKGQDCJDOX;XADCESSVHJOZHK;ZKAOJVJQGVUIIU;DNTGGZPQPQTDQF;ZMXYNJXDULEQCK;QRMZDMUHHZLRMH;UYNCFCUHRNOSCN;MXJWRABVEGLYDG;BLHCMGRVFXRYRN;OPXLLQIJSORQAM;RDUHXGIIUDVSHR;VABYUUZNAVQNPG;CJCSPKMFHVPWAR;CVGWRXFABVNKOQ;FJKYEEIXZIAAOS;LPGQJMGJXIZHRI;PXWLVJLKJGVOKE;SLAMLWHELXOEJZ;BNBSCAZCQDLUDU;CABMTIJINOIHOD;FNRLRLMPBIRUSQ;LORDFXWUHHSAQU;PTVWPYVOOKLBCG;JMFCQRKXGIHOAN;TYNQWWGVEGFKRU;LTPVSOCPYWDIFU;IDPURXSQCKYKIJ;WRIRWRKPLXCTFD;LGOFBZUQIUVJFS;AJBXYCXQFLOEKN;IKACRWYHQXOSGM;XVARCVCWNFACQC;SILNNFMWIMZVEQ;NOIIUHRQUVNIDD
PUBCHEMCIDS: 
Num ProductIon (Formula ExactMass AccurateMass Intensity Error CandidateInChIKeys CandidateOntologies): 29
C5H11	71.086075352	71.0864	45	-0.0008732	OFBQJSOFQDEBGM;QWTDNUCVQCZILF	CHEMONTID:0002500;CHEMONTID:0004620
C6H7	79.054775224	79.0549	48	-0.0006734	UHOVQNZJYSORNB;AFABGHUZZDYHJO;PRBHEGAFLDMLAL;ZQDPJFUHLCOCRG;PFEOZHBOMNWTJB;LDTAOIUHUHHCMU;GDOPTJXRTPNYNR;LIKMAJRDDDTEIG;HNRMPXKDFBEGFZ;PYGSKMBEVAICCR	CHEMONTID:0002279;CHEMONTID:0004620;CHEMONTID:0001019;CHEMONTID:0004476;CHEMONTID:0001016
C6H13	85.101725416	85.10386	61	-0.0026832	VLKZOEOYAKHREP;AFABGHUZZDYHJO	CHEMONTID:0002500;CHEMONTID:0004620
C6H13	85.101725416	85.11139	61	-0.0102132	VLKZOEOYAKHREP;AFABGHUZZDYHJO	CHEMONTID:0002500;CHEMONTID:0004620
C7H11	95.086075352	95.09	62	-0.0044732	VLJXXKKOSFGPHI;UAEPNZWRGJTJPN;IMNFDUFMRHMDMM;FMAMSYPJXSEYSW;BZHMBWZPUJHVEE;WZHKDGJSXCTSCK;QWHNJUXXYKPLQM;ZGEGCLOFRBLKSE;OTTZHAVKAVGASB;JAGYXYUAYDLKNO;AEXMKKGTQYQZCS;GXDHCNNESPLIKD;ADHCYQWFCLQBFG	CHEMONTID:0004620;CHEMONTID:0001016;CHEMONTID:0002500;CHEMONTID:0001019;CHEMONTID:0004476;CHEMONTID:0004622
C4H3O3	99.008218956	98.98624	42	0.0214304	UIUJIQZEACWQSV	CHEMONTID:0000333
C4H3O3	99.008218956	98.99376	34	0.0139104	UIUJIQZEACWQSV	CHEMONTID:0000333
C7H6O	106.041864812	106.04063	805	0.0006862	RDOXTESZEPMUJZ;IWDCLRJOBJJRNH;HUMNYLRZRPPJDN;WVDDGKGOMKODPV	CHEMONTID:0000138;CHEMONTID:0001275;CHEMONTID:0000321;CHEMONTID:0000033
C7H8N	106.065674256	106.06591	2753	-0.0007843	RNVCVTLRINQCPJ;AFBPFSWMIHJQDM;ONQLCPDIXPYJSS;CSNWPSHAZNPDBA;WGQKYBSKWIADBV;MFEIKQPHQINPRI;KPDBFXIKMXHJEB;VULHYRAYXYTONQ	CHEMONTID:0003964;CHEMONTID:0003924;CHEMONTID:0000195;CHEMONTID:0000219;CHEMONTID:0000185;CHEMONTID:0000089;CHEMONTID:0002279
C8H13	109.101725416	109.10177	38	-0.0005932	JVSWJIKNEAIKJW;GDDAJHJRAKOILH;KWKAKUADMBZCLK;QEGNUYASOUJEHD;KVZJLSYJROEPSQ;QJXCDRBHYIAFTH;WEPNJTDVIIKRIK;TVMXDCGIABBOFY;LETYIFNDQBJGPJ;RNTWWGNZUXGTAX;QRMPKOFEUHIBNM	CHEMONTID:0004620;CHEMONTID:0001019;CHEMONTID:0004476;CHEMONTID:0001016;CHEMONTID:0004622;CHEMONTID:0002500
C9H11	119.086075352	119.08476	41	0.0007668	ODLMAHJVESYWTB;NABXNTPHRFMODH;PYOLJOJPIPCRDP;XARGIVYWQPXRTC;ILIUIABCBOXIRX;NUHCEMOQRZEGAQ;KPADFPAILITQBG;YPJRYQGOKHKNKZ;UTPOSGXXIJEVFD	CHEMONTID:0002811;CHEMONTID:0002841;CHEMONTID:0001016;CHEMONTID:0004622;CHEMONTID:0004476
C9H11	119.086075352	119.09165	41	-0.0061232	ODLMAHJVESYWTB;NABXNTPHRFMODH;PYOLJOJPIPCRDP;XARGIVYWQPXRTC;ILIUIABCBOXIRX;NUHCEMOQRZEGAQ;KPADFPAILITQBG;YPJRYQGOKHKNKZ;UTPOSGXXIJEVFD	CHEMONTID:0002811;CHEMONTID:0002841;CHEMONTID:0001016;CHEMONTID:0004622;CHEMONTID:0004476
C8H11O	123.080989972	123.0751	37	0.0053414	NDFYWJZFESRLBQ;OSIGJGFTADMDOB;MOJOWKUQPWRMIA;CHLICZRVGGXEOD;MNBIBGDICHMQFN;SIXBTZFYFSHXJI	CHEMONTID:0004325;CHEMONTID:0000138;CHEMONTID:0000323;CHEMONTID:0001661;CHEMONTID:0000118
C8H6NO	132.044938812	132.03702	299	0.0073702	XAWPKHNOFIWWNZ;JYGFTBXVXVMTGB;CDEBRYPYJRWMDC;FZERHIULMFGESH;NCCHARWOCKOHIH	CHEMONTID:0004162;CHEMONTID:0001146;CHEMONTID:0001160;CHEMONTID:0002279;CHEMONTID:0000178
C8H6NO	132.044938812	132.04739	297	-0.0029998	XAWPKHNOFIWWNZ;JYGFTBXVXVMTGB;CDEBRYPYJRWMDC;FZERHIULMFGESH;NCCHARWOCKOHIH	CHEMONTID:0004162;CHEMONTID:0001146;CHEMONTID:0001160;CHEMONTID:0002279;CHEMONTID:0000178
C8H6O3	150.031694052	150.02948	187	0.0016655	JUVBQNZOSSOEHM;PCPXULICWBYAAW;ZENOXNGFMSCLLL;ASROQXGLZMIYNN;OUWKTIRCGDAGJB	CHEMONTID:0000190;CHEMONTID:0000137;CHEMONTID:0000037;CHEMONTID:0000135
C9H10O2	150.06807956	150.05692	2220	0.010611	GYPMBQZAVBFUIZ;ARGITQZGLVBTTI;RIZBLVRXRWHLFA;FRJSUXZTSKUONA;YOMSJEATGXXYPX	CHEMONTID:0004111;CHEMONTID:0000296;CHEMONTID:0002229;CHEMONTID:0000190
C11H17O3	197.117769404	197.11293	36	0.0042908	VYVAHKTUGZCJCU	CHEMONTID:0000324
C13H15N2	199.12352348	199.11287	32	0.0101049	VENAANZHUCMOGD;SADQHDNOURAXEV	CHEMONTID:0001140;CHEMONTID:0000183
C13H24NO2	226.180704008	226.20129	55	-0.0211346	NA	NA
C15H9O3	237.055169148	237.07317	51	-0.0185494	WMKOZARWBMFKAS;BJDQPQWMJZEAPE	CHEMONTID:0000494
C15H13N2O	237.102788036	237.08803	56	0.0142095	YNOIPVLDARDPCN	CHEMONTID:0002497
C15H9O4	253.050083768	253.04721	40	0.0023252	ZQSIJRDFPHDXIC;RTIXKCRFFJGDFG;PJJGZPJJTHBVMX;ZKMZBAABQFUXFE;OKRNDQLCMXUCGG	CHEMONTID:0000494;CHEMONTID:0001615;CHEMONTID:0002993
C23H7	283.054775224	283.05957	48	-0.0053434	NA	NA
C19H11N2O	283.087137972	283.08389	48	0.0026994	NA	NA
C18H15N2O4	323.10318196	323.09241	30	0.0102234	NA	NA
C20H19N2O4	351.134482088	351.1283	200	0.0056335	NA	NA
C22H23O4	351.159634216	351.15881	105	0.0002756	NA	NA
	0	393.17923	585	0.0016537	NA	NA
Num NeutralLoss (Formula ExactMass PrecursorMz ProductMz PrecursorIntensity ProductIntensity LossMass Error CandidateInChIKeys CandidateOntologies): 214
C6H7N	93.057849224	199.11287	106.06591	32	2753	93.04696	0.0108892	PAYRUJLWNCNPSJ	CHEMONTID:0000284
C6H5N	91.04219916	197.11293	106.06591	36	2753	91.04702	-0.0048208	PAYRUJLWNCNPSJ	CHEMONTID:0000284
CO2	43.98982924	150.05692	106.06591	2220	2753	43.99101	-0.0011808	BDAGIHXWWSANSR	CHEMONTID:0001205
CN	26.003074	132.04739	106.06591	297	2753	25.98148	0.021594	LELOWRISYMNNSU	CHEMONTID:0000362
HO	17.002739652	123.0751	106.06591	37	2753	17.00919	-0.0064503	XLYOFNOQVPJJNP	NonID:H2O
CH	13.007825032	119.09165	106.06591	41	2753	13.02574	-0.017915	VNWKTOKETHGBQD	CHEMONTID:0002500
CH	13.007825032	119.08476	106.06591	41	2753	13.01885	-0.011025	VNWKTOKETHGBQD	CHEMONTID:0002500
CHN	27.010899032	106.06591	79.0549	2753	48	27.01101	-0.000111	BAVYZALUXZFZLV;LELOWRISYMNNSU;WDWDWGRYHDPSDS	CHEMONTID:0000469;CHEMONTID:0000362;CHEMONTID:0000117
C16H23O	231.174890356	381.24847	150.05692	31	2220	231.19155	-0.0166596	MCJZAFLSUPAMEV	CHEMONTID:0000298
C5H9O4	133.050083768	283.08389	150.05692	48	2220	133.02697	0.0231138	QXAMTEJJAZOINB	CHEMONTID:0002012
C3H5NO2	87.0320284	237.08803	150.05692	56	2220	87.03111	0.0009184	QNAYBMKLOCPYGJ;UXPVGJOKPUABJV	CHEMONTID:0004314;CHEMONTID:0000286
C7H3	87.023475096	237.07317	150.05692	51	2220	87.01625	0.0072251	YXFVVABEGXRONW	CHEMONTID:0001091
C2H7O	47.049689844	197.11293	150.05692	36	2220	47.05601	-0.0063202	LFQSCWFLJHTTHZ;LCGLNKUTAGEVQW	CHEMONTID:0000286;CHEMONTID:0001167
H2O	18.010564684	150.05692	132.04739	2220	297	18.00953	0.0010347	XLYOFNOQVPJJNP	NonID:H2O
H2O	18.010564684	150.05692	132.03702	2220	299	18.0199	-0.0093353	XLYOFNOQVPJJNP	NonID:H2O
CH2NO	44.013638684	150.05692	106.04063	2220	805	44.01629	-0.0026513	ZHNUHDYFZUAESO	CHEMONTID:0002484
C2HNO2	71.000728272	150.05692	79.0549	2220	48	71.00202	-0.0012917	AIDQCFHFXWPAFG	CHEMONTID:0001659
C6H7	79.054775224	150.05692	70.97903	2220	36	79.07789	-0.0231148	UHOVQNZJYSORNB	CHEMONTID:0002279
C9H7O	131.049689844	237.08803	106.04063	56	805	131.0474	0.0022898	UAJRSHJHFRVGMG;KJPRLNWUNMBNBZ	CHEMONTID:0000138;CHEMONTID:0000029
C9H7O	131.049689844	237.07317	106.04063	51	805	131.03254	0.0171498	UAJRSHJHFRVGMG;KJPRLNWUNMBNBZ	CHEMONTID:0000138;CHEMONTID:0000029
C6H7N	93.057849224	199.11287	106.04063	32	805	93.07224	-0.0143908	PAYRUJLWNCNPSJ	CHEMONTID:0000284
C7H7	91.054775224	197.11293	106.04063	36	805	91.0723	-0.0175248	YXFVVABEGXRONW	CHEMONTID:0001091
CO2	43.98982924	150.02948	106.04063	187	805	43.98885	0.0009792	BDAGIHXWWSANSR	CHEMONTID:0001205
CN	26.003074	132.04739	106.04063	297	805	26.00676	-0.003686	LELOWRISYMNNSU	CHEMONTID:0000362
CN	26.003074	132.03702	106.04063	299	805	25.99639	0.006684	LELOWRISYMNNSU	CHEMONTID:0000362
CH5	17.03912516	123.0751	106.04063	37	805	17.03447	0.0046552	VNWKTOKETHGBQD	CHEMONTID:0002500
CH2N2	42.021798064	393.17923	351.15881	585	105	42.02042	0.0013781	PNKUSGQVOMIXLU	CHEMONTID:0001045
C3H6	42.046950192	393.17923	351.1283	585	200	42.05093	-0.0039798	ATUOYWHBWRKTHZ;QQONPFPTGQHPMA	CHEMONTID:0002500;CHEMONTID:0004476
C5H10	70.07825032	393.17923	323.09241	585	30	70.08682	-0.0085697	OFBQJSOFQDEBGM	CHEMONTID:0002500
C9H16O	140.120115132	393.17923	253.04721	585	40	140.13202	-0.0119049	SOUITUXPBGREAE	CHEMONTID:0002647
C7H12N2O2	156.089877624	393.17923	237.08803	585	56	156.0912	-0.0013224	ISWZMNIHDVCPSK	CHEMONTID:0002312
C7H12N2O2	156.089877624	393.17923	237.07317	585	51	156.10606	-0.0161824	ISWZMNIHDVCPSK	CHEMONTID:0002312
C10H10O4	194.0579088	393.17923	199.11287	585	32	194.06636	-0.0084512	ORFFGRQMMWVHIB	CHEMONTID:0001873
C7H9O2	125.060254528	365.30862	240.23764	65	437	125.07098	-0.0107255	LHGVFZTZFXWLCP	CHEMONTID:0000190
C6H5O3	125.02386902	365.27969	240.23764	271	437	125.04205	-0.018181	QCDYQQDYXPDABM	CHEMONTID:0000382
C6H5O3	125.02386902	365.26123	240.23764	242	437	125.02359	0.000279	QCDYQQDYXPDABM	CHEMONTID:0000382
C6H3O3	123.008218956	363.24319	240.23764	30	437	123.00555	0.002669	QCDYQQDYXPDABM	CHEMONTID:0000382
C4H9NO2	103.063328528	343.29715	240.23764	49	437	103.05951	0.0038185	OQEBBZSWEGYTPG	CHEMONTID:0001878
CH2	14.015650064	240.23764	226.22713	437	52	14.01051	0.0051401	VNWKTOKETHGBQD	CHEMONTID:0002500
CH2	14.015650064	240.23764	226.21808	437	58	14.01956	-0.0039099	VNWKTOKETHGBQD	CHEMONTID:0002500
CH2	14.015650064	240.23764	226.20129	437	55	14.03635	-0.0206999	VNWKTOKETHGBQD	CHEMONTID:0002500
C10H19O	155.143590228	240.23764	85.11139	437	61	155.12625	0.0173402	KSMVZQYAVGTKIV	CHEMONTID:0002229
C10H19O	155.143590228	240.23764	85.10386	437	61	155.13378	0.0098102	KSMVZQYAVGTKIV	CHEMONTID:0002229
C11H21O	169.159240292	240.23764	71.0864	437	45	169.15124	0.0080003	KMPQYAYAQWNLME	CHEMONTID:0002229
C7H9O2	125.060254528	365.30862	240.22932	65	431	125.0793	-0.0190455	LHGVFZTZFXWLCP	CHEMONTID:0000190
C7H9O2	125.060254528	365.27969	240.22932	271	431	125.05037	0.0098845	LHGVFZTZFXWLCP	CHEMONTID:0000190
C6H5O3	125.02386902	365.26123	240.22932	242	431	125.03191	-0.008041	QCDYQQDYXPDABM	CHEMONTID:0000382
C6H3O3	123.008218956	363.24319	240.22932	30	431	123.01387	-0.005651	QCDYQQDYXPDABM	CHEMONTID:0000382
C4H9NO2	103.063328528	343.29715	240.22932	49	431	103.06783	-0.0045015	OQEBBZSWEGYTPG	CHEMONTID:0001878
CH2	14.015650064	240.22932	226.22713	431	52	14.00219	0.0134601	VNWKTOKETHGBQD	CHEMONTID:0002500
CH2	14.015650064	240.22932	226.21808	431	58	14.01124	0.0044101	VNWKTOKETHGBQD	CHEMONTID:0002500
CH2	14.015650064	240.22932	226.20129	431	55	14.02803	-0.0123799	VNWKTOKETHGBQD	CHEMONTID:0002500
C10H19O	155.143590228	240.22932	85.10386	431	61	155.12546	0.0181302	KSMVZQYAVGTKIV	CHEMONTID:0002229
C11H21O	169.159240292	240.22932	71.0864	431	45	169.14292	0.0163203	KMPQYAYAQWNLME	CHEMONTID:0002229
C7H9O2	125.060254528	365.30862	240.25537	65	357	125.05325	0.0070045	LHGVFZTZFXWLCP	CHEMONTID:0000190
C6H5O3	125.02386902	365.27969	240.25537	271	357	125.02432	-0.000451	QCDYQQDYXPDABM	CHEMONTID:0000382
C6H5O3	125.02386902	365.26123	240.25537	242	357	125.00586	0.018009	QCDYQQDYXPDABM	CHEMONTID:0000382
C6H3O3	123.008218956	363.24319	240.25537	30	357	122.98782	0.020399	QCDYQQDYXPDABM	CHEMONTID:0000382
C8H7	103.054775224	343.29715	240.25537	49	357	103.04178	0.0129952	PPBRXRYQALVLMV;YNQLUTRBYVCPMQ	CHEMONTID:0000037;CHEMONTID:0002279
CH2	14.015650064	240.25537	226.22713	357	52	14.02824	-0.0125899	VNWKTOKETHGBQD	CHEMONTID:0002500
CH2	14.015650064	240.25537	226.21808	357	58	14.03729	-0.0216399	VNWKTOKETHGBQD	CHEMONTID:0002500
C10H19O	155.143590228	240.25537	85.11139	357	61	155.14398	-0.0003898	KSMVZQYAVGTKIV	CHEMONTID:0002229
C10H19O	155.143590228	240.25537	85.10386	357	61	155.15151	-0.0079198	KSMVZQYAVGTKIV	CHEMONTID:0002229
C11H21O	169.159240292	240.25537	71.0864	357	45	169.16897	-0.0097297	KMPQYAYAQWNLME	CHEMONTID:0002229
C13H17NO2	219.125928784	351.15881	132.03702	105	299	219.12179	0.0041388	HRSIPKSSEVRSPG	CHEMONTID:0002955
C8H7O3	151.039519084	283.08389	132.03702	48	299	151.04687	-0.0073509	WBIZZNFQJPOKDK;JUUBCHWRXWPFFH	CHEMONTID:0000190;CHEMONTID:0003698
C8H7O3	151.039519084	283.05957	132.03702	48	299	151.02255	0.0169691	WBIZZNFQJPOKDK;JUUBCHWRXWPFFH	CHEMONTID:0000190;CHEMONTID:0003698
C7H5O2	121.0289544	253.04721	132.03702	40	299	121.01019	0.0187644	RGHHSNMVTDWUBI;WPYMKLBDIGXBTP	CHEMONTID:0003978;CHEMONTID:0002565
C7H5O	105.03403978	237.08803	132.03702	56	299	105.05101	-0.0169702	IWDCLRJOBJJRNH;HUMNYLRZRPPJDN	CHEMONTID:0001275;CHEMONTID:0000321
C7H5O	105.03403978	237.07317	132.03702	51	299	105.03615	-0.0021102	IWDCLRJOBJJRNH;HUMNYLRZRPPJDN	CHEMONTID:0001275;CHEMONTID:0000321
H2O	18.010564684	150.02948	132.03702	187	299	17.99246	0.0181047	XLYOFNOQVPJJNP	NonID:H2O
CH5O	33.03403978	132.03702	98.99376	299	34	33.04326	-0.0092202	OKKJLVBELUTLKV	CHEMONTID:0000286
CH5O	33.03403978	132.03702	98.98624	299	42	33.05078	-0.0167402	OKKJLVBELUTLKV	CHEMONTID:0000286
C2H7NO	61.052763844	132.03702	70.97903	299	36	61.05799	-0.0052262	HZAXFHJVJLSVMW	CHEMONTID:0001897
C3H9O	61.065339908	132.03702	70.96161	299	33	61.07541	-0.0100701	XOBKSJJDNFUZPF;KFZMGEQAYNKOFK;BDERNNFJNOPAEC	CHEMONTID:0001167;CHEMONTID:0001661;CHEMONTID:0000286
C16H23O	231.174890356	363.24319	132.04739	30	297	231.1958	-0.0209096	MCJZAFLSUPAMEV	CHEMONTID:0000298
C13H17NO2	219.125928784	351.15881	132.04739	105	297	219.11142	0.0145088	HRSIPKSSEVRSPG	CHEMONTID:0002955
C8H7O3	151.039519084	283.08389	132.04739	48	297	151.0365	0.0030191	WBIZZNFQJPOKDK;JUUBCHWRXWPFFH	CHEMONTID:0000190;CHEMONTID:0003698
C7H3O4	151.003133576	283.05957	132.04739	48	297	151.01218	-0.0090464	BTQAJGSMXCDDAJ	CHEMONTID:0002519
C7H5O	105.03403978	237.08803	132.04739	56	297	105.04064	-0.0066002	IWDCLRJOBJJRNH;HUMNYLRZRPPJDN	CHEMONTID:0001275;CHEMONTID:0000321
C7H5O	105.03403978	237.07317	132.04739	51	297	105.02578	0.0082598	IWDCLRJOBJJRNH;HUMNYLRZRPPJDN	CHEMONTID:0001275;CHEMONTID:0000321
C4H5N	67.04219916	199.11287	132.04739	32	297	67.06548	-0.0232808	RWRDLPDLKQPQOW	CHEMONTID:0000218
CH5O	33.03403978	132.04739	98.99376	297	34	33.05363	-0.0195902	OKKJLVBELUTLKV	CHEMONTID:0000286
C3H9O	61.065339908	132.04739	70.97903	297	36	61.06836	-0.0030201	XOBKSJJDNFUZPF;KFZMGEQAYNKOFK;BDERNNFJNOPAEC	CHEMONTID:0001167;CHEMONTID:0001661;CHEMONTID:0000286
C3H9O	61.065339908	132.04739	70.96161	297	33	61.08578	-0.0204401	XOBKSJJDNFUZPF;KFZMGEQAYNKOFK;BDERNNFJNOPAEC	CHEMONTID:0001167;CHEMONTID:0001661;CHEMONTID:0000286
O	15.99491462	381.26358	365.27969	30	271	15.98389	0.0110246	XLYOFNOQVPJJNP	NonID:H2O
C8H11O2	139.075904592	365.27969	226.22713	271	52	139.05256	0.0233446	ABDKAPXRBAPSQN;IFNDEOYXGHGERA;DPZNOMCNRMUKPS	CHEMONTID:0004111;CHEMONTID:0000190
C8H11O2	139.075904592	365.27969	226.21808	271	58	139.06161	0.0142946	ABDKAPXRBAPSQN;IFNDEOYXGHGERA;DPZNOMCNRMUKPS	CHEMONTID:0004111;CHEMONTID:0000190
C8H11O2	139.075904592	365.27969	226.20129	271	55	139.0784	-0.0024954	ABDKAPXRBAPSQN;IFNDEOYXGHGERA;DPZNOMCNRMUKPS	CHEMONTID:0004111;CHEMONTID:0000190
C11H20O	168.15141526	365.27969	197.11293	271	36	168.16676	-0.0153447	ZGVYVWSAAMJYCN	CHEMONTID:0001292
C16H20N2O	256.15756326	365.27969	109.10177	271	38	256.17792	-0.0203567	OBVMPKMPQYQXKI	CHEMONTID:0001914
O	15.99491462	381.26358	365.26123	30	242	16.00235	-0.0074354	XLYOFNOQVPJJNP	NonID:H2O
O	15.99491462	381.24847	365.26123	31	242	15.98724	0.0076746	XLYOFNOQVPJJNP	NonID:H2O
C8H11O2	139.075904592	365.26123	226.20129	242	55	139.05994	0.0159646	ABDKAPXRBAPSQN;IFNDEOYXGHGERA;DPZNOMCNRMUKPS	CHEMONTID:0004111;CHEMONTID:0000190
C11H18O	166.135765196	365.26123	199.11287	242	32	166.14836	-0.0125948	ZGVYVWSAAMJYCN	CHEMONTID:0001292
C11H20O	168.15141526	365.26123	197.11293	242	36	168.1483	0.0031153	ZGVYVWSAAMJYCN	CHEMONTID:0001292
C16H20N2O	256.15756326	365.26123	109.10177	242	38	256.15946	-0.0018967	OBVMPKMPQYQXKI	CHEMONTID:0001914
C2H4	28.031300128	351.1283	323.09241	200	30	28.0358900000001	-0.0045899	OTMSDBZUPAUEDD;VGGSQFUCUMXWEO	CHEMONTID:0002500;CHEMONTID:0004476
C3H4N2	68.037448128	351.1283	283.08389	200	48	68.04441	-0.0069619	RAXXELZNTBOGNW	CHEMONTID:0000078
C5H8	68.062600256	351.1283	283.05957	200	48	68.06873	-0.0061297	YHQXBTXEYZIYOV;BKOOMYPCSUNDGP	CHEMONTID:0004476;CHEMONTID:0004622
C5H10N2	98.08439832	351.1283	253.04721	200	40	98.08109	0.0033083	SMRGCMLEAAXFFD	CHEMONTID:0001045
C4H6N2O2	114.042927432	351.1283	237.08803	200	56	114.04027	0.0026574	FVRHIJPPPSYMGI	CHEMONTID:0001878
C4H6N2O2	114.042927432	351.1283	237.07317	200	51	114.05513	-0.0122026	FVRHIJPPPSYMGI	CHEMONTID:0001878
C7H4O4	152.010958608	351.1283	199.11287	200	32	152.01543	-0.0044714	BTQAJGSMXCDDAJ	CHEMONTID:0002519
C7H6O4	154.026608672	351.1283	197.11293	200	36	154.01537	0.0112387	BTQAJGSMXCDDAJ	CHEMONTID:0002519
C13H17N2	201.139173544	351.15881	150.02948	105	187	201.12933	0.0098435	VENAANZHUCMOGD	CHEMONTID:0001140
C10H9N2O	173.071487908	323.09241	150.02948	30	187	173.06293	0.0085579	ZOAMBXDOGPRZLP	CHEMONTID:0004196
C8H7NO	133.052763844	283.08389	150.02948	48	187	133.05441	-0.0016462	JYGFTBXVXVMTGB	CHEMONTID:0001146
C5H9O4	133.050083768	283.05957	150.02948	48	187	133.03009	0.0199938	QXAMTEJJAZOINB	CHEMONTID:0002012
C7H3O	103.018389716	253.04721	150.02948	40	187	103.01773	0.0006597	IWDCLRJOBJJRNH	CHEMONTID:0001275
C4H9NO	87.068413908	237.08803	150.02948	56	187	87.05855	0.0098639	YNAVUWVOSKDBBP	CHEMONTID:0000392
C4H7O2	87.044604464	237.07317	150.02948	51	187	87.04369	0.0009145	PIAOXUVIBAKVSP	CHEMONTID:0002434
C6H7	79.054775224	150.02948	70.97903	187	36	79.05045	0.0043252	UHOVQNZJYSORNB	CHEMONTID:0002279
C6H7	79.054775224	150.02948	70.96161	187	33	79.06787	-0.0130948	UHOVQNZJYSORNB	CHEMONTID:0002279
C5H8	68.062600256	351.15881	283.08389	105	48	68.07492	-0.0123197	YHQXBTXEYZIYOV;BKOOMYPCSUNDGP	CHEMONTID:0004476;CHEMONTID:0004622
C7H14O	114.104465068	351.15881	237.07317	105	51	114.08564	0.0188251	MQWCXKGKQLNYQG	CHEMONTID:0002647
C8H8O3	152.047344116	351.15881	199.11287	105	32	152.04594	0.0014041	JUUBCHWRXWPFFH	CHEMONTID:0003698
C8H10O3	154.06299418	351.15881	197.11293	105	36	154.04588	0.0171142	KLIDCXVFHGNTTM;XQDNFAMOIPNVES;IIVIBYBQXSHRGE;SMFFZOQLHYIRDA	CHEMONTID:0000190;CHEMONTID:0003891
C12H12N2O3	232.084792244	351.15881	119.09165	105	41	232.06716	0.0176322	RNEMLJPSSOJRHX	CHEMONTID:0002964
C12H12N2O3	232.084792244	351.15881	119.08476	105	41	232.07405	0.0107422	RNEMLJPSSOJRHX	CHEMONTID:0002964
C8H11O2	139.075904592	365.30862	226.22713	65	52	139.08149	-0.0055854	ABDKAPXRBAPSQN;IFNDEOYXGHGERA;DPZNOMCNRMUKPS	CHEMONTID:0004111;CHEMONTID:0000190
C8H11O2	139.075904592	365.30862	226.21808	65	58	139.09054	-0.0146354	ABDKAPXRBAPSQN;IFNDEOYXGHGERA;DPZNOMCNRMUKPS	CHEMONTID:0004111;CHEMONTID:0000190
C6H13NO2	131.094628656	226.20129	95.09	55	62	131.11129	-0.0166613	SLXKOJJOQWFEFD	CHEMONTID:0003086
C7H4O	104.026214748	199.11287	95.09	32	62	104.02287	0.0033447	IWDCLRJOBJJRNH	CHEMONTID:0001275
C4H6O3	102.031694052	197.11293	95.09	36	62	102.02293	0.0087641	ARXKVVRQIIOZGF;LPEKGGXMPWTOCB;FVYNPFNRUNVROH	CHEMONTID:0001661;CHEMONTID:0003416;CHEMONTID:0004450
CO	27.99491462	123.0751	95.09	37	62	27.9851	0.0098146	WSFSSNUMVMOOMR;OKKJLVBELUTLKV	CHEMONTID:0001831;CHEMONTID:0000286
CH2	14.015650064	109.10177	95.09	38	62	14.01177	0.0038801	VNWKTOKETHGBQD	CHEMONTID:0002500
CH4	16.031300128	95.09	79.0549	62	48	16.0351	-0.0037999	VNWKTOKETHGBQD	CHEMONTID:0002500
C9H17O	141.127940164	226.22713	85.11139	52	61	141.11574	0.0122002	GYHFUZHODSMOHU	CHEMONTID:0002229
C9H17O	141.127940164	226.22713	85.10386	52	61	141.12327	0.0046702	GYHFUZHODSMOHU	CHEMONTID:0002229
C9H17O	141.127940164	226.21808	85.11139	58	61	141.10669	0.0212502	GYHFUZHODSMOHU	CHEMONTID:0002229
C9H17O	141.127940164	226.21808	85.10386	58	61	141.11422	0.0137202	GYHFUZHODSMOHU	CHEMONTID:0002229
C5H6O3	114.031694052	199.11287	85.10386	32	61	114.00901	0.0226841	AUTCCPQKLPMHDN	CHEMONTID:0004450
CH2	14.015650064	85.11139	71.0864	61	45	14.02499	-0.0093399	VNWKTOKETHGBQD	CHEMONTID:0002500
CH2	14.015650064	85.10386	71.0864	61	45	14.01746	-0.0018099	VNWKTOKETHGBQD	CHEMONTID:0002500
C7H7O4	155.034433704	381.26358	226.21808	30	58	155.0455	-0.0110663	BTQAJGSMXCDDAJ	CHEMONTID:0002519
C7H7O4	155.034433704	381.24847	226.21808	31	58	155.03039	0.0040437	BTQAJGSMXCDDAJ	CHEMONTID:0002519
C7H5O3	137.02386902	363.24319	226.21808	30	58	137.02511	-0.001241	IUNJCFABHJZSKB	CHEMONTID:0003978
C8H7N	117.057849224	343.29715	226.21808	49	58	117.07907	-0.0212208	SIKJAQJRHWYJAI	CHEMONTID:0002497
C6H15NO	117.1153641	226.21808	109.10177	58	38	117.11631	-0.0009459	BFSVOASYOCHEOV	CHEMONTID:0001897
C10H19O	155.143590228	226.21808	71.0864	58	45	155.13168	0.0119102	KSMVZQYAVGTKIV	CHEMONTID:0002229
NO2	45.99290324	283.08389	237.08803	48	56	45.99586	-0.0029568	JCXJVPUVTGWSNB	NonID:NO2
NO2	45.99290324	283.05957	237.08803	48	56	45.97154	0.0213632	JCXJVPUVTGWSNB	NonID:NO2
C2O	39.99491462	237.08803	197.11293	56	36	39.9751	0.0198146	IKHGUXGNUITLKF	CHEMONTID:0002230
C5H6O3	114.031694052	237.08803	123.0751	56	37	114.01293	0.0187641	AUTCCPQKLPMHDN	CHEMONTID:0004450
C7H2O2	118.005479304	237.08803	119.09165	56	41	117.99638	0.0090993	ZBCATMYQYDCTIZ	CHEMONTID:0000135
C7H2O2	118.005479304	237.08803	119.08476	56	41	118.00327	0.0022093	ZBCATMYQYDCTIZ	CHEMONTID:0000135
C9H14O	138.104465068	237.08803	98.99376	56	34	138.09427	0.0101951	SOUITUXPBGREAE	CHEMONTID:0002647
C9H14O	138.104465068	237.08803	98.98624	56	42	138.10179	0.0026751	SOUITUXPBGREAE	CHEMONTID:0002647
C8H6O4	166.026608672	237.08803	71.0864	56	45	166.00163	0.0249787	XLEYFDVVXLMULC;DYKBONVDLJHZLM;LTJNCZSXVJCHGE;HWLRTXHDKIOPHF	CHEMONTID:0004298;CHEMONTID:0000135;CHEMONTID:0000190
C10H16NO	166.123189132	237.08803	70.97903	56	36	166.109	0.0141891	GAFZBOMPQVRGKU	CHEMONTID:0000252
C10H16NO	166.123189132	237.08803	70.96161	56	33	166.12642	-0.0032309	GAFZBOMPQVRGKU	CHEMONTID:0000252
C7H9NO3	155.058243148	381.26358	226.20129	30	55	155.06229	-0.0040469	GNMSLDIYJOSUSW	CHEMONTID:0002402
C7H9NO3	155.058243148	381.24847	226.20129	31	55	155.04718	0.0110631	GNMSLDIYJOSUSW	CHEMONTID:0002402
C7H7NO2	137.047678464	363.24319	226.20129	30	55	137.0419	0.0057785	ALYNCZNDIQEVRV;RWZYAGGXGHYGMB	CHEMONTID:0002948
C6H15NO	117.1153641	343.29715	226.20129	49	55	117.09586	0.0195041	BFSVOASYOCHEOV	CHEMONTID:0001897
C6H15NO	117.1153641	226.20129	109.10177	55	38	117.09952	0.0158441	BFSVOASYOCHEOV	CHEMONTID:0001897
C7H7O4	155.034433704	381.26358	226.22713	30	52	155.03645	-0.0020163	BTQAJGSMXCDDAJ	CHEMONTID:0002519
C7H7O4	155.034433704	381.24847	226.22713	31	52	155.02134	0.0130937	BTQAJGSMXCDDAJ	CHEMONTID:0002519
C7H5O3	137.02386902	363.24319	226.22713	30	52	137.01606	0.007809	IUNJCFABHJZSKB	CHEMONTID:0003978
C8H7N	117.057849224	343.29715	226.22713	49	52	117.07002	-0.0121708	SIKJAQJRHWYJAI	CHEMONTID:0002497
C6H15NO	117.1153641	226.22713	109.10177	52	38	117.12536	-0.0099959	BFSVOASYOCHEOV	CHEMONTID:0001897
C10H19O	155.143590228	226.22713	71.0864	52	45	155.14073	0.0028602	KSMVZQYAVGTKIV	CHEMONTID:0002229
C4H6O2	86.036779432	323.09241	237.07317	30	51	86.01924	0.0175394	BAPJBEWLBFYGME	CHEMONTID:0004452
CH2O2	46.005479304	283.08389	237.07317	48	51	46.01072	-0.0052407	BDAGIHXWWSANSR;CKFGINPQOCXMAZ	CHEMONTID:0001205;CHEMONTID:0001605
NO2	45.99290324	283.05957	237.07317	48	51	45.9864	0.0065032	JCXJVPUVTGWSNB	NonID:NO2
O	15.99491462	253.04721	237.07317	40	51	15.97404	0.0208746	XLYOFNOQVPJJNP	NonID:H2O
C7H2O2	118.005479304	237.07317	119.09165	51	41	117.98152	0.0239593	ZBCATMYQYDCTIZ	CHEMONTID:0000135
C7H2O2	118.005479304	237.07317	119.08476	51	41	117.98841	0.0170693	ZBCATMYQYDCTIZ	CHEMONTID:0000135
C8H10O2	138.06807956	237.07317	98.99376	51	34	138.07941	-0.0113304	ABDKAPXRBAPSQN;DPZNOMCNRMUKPS;IFNDEOYXGHGERA	CHEMONTID:0004111;CHEMONTID:0000190
C9H14O	138.104465068	237.07317	98.98624	51	42	138.08693	0.0175351	SOUITUXPBGREAE	CHEMONTID:0002647
C10H16NO	166.123189132	237.07317	70.96161	51	33	166.11156	0.0116291	GAFZBOMPQVRGKU	CHEMONTID:0000252
C2O	39.99491462	323.09241	283.08389	30	48	40.00852	-0.0136054	IKHGUXGNUITLKF	CHEMONTID:0002230
C3H4	40.031300128	323.09241	283.05957	30	48	40.03284	-0.0015399	QQONPFPTGQHPMA;ATUOYWHBWRKTHZ	CHEMONTID:0004476;CHEMONTID:0002500
CH4N	30.034374128	283.08389	253.04721	48	40	30.03668	-0.0023059	BAVYZALUXZFZLV	CHEMONTID:0000469
C8H4O4	164.010958608	283.08389	119.09165	48	41	163.99224	0.0187186	XLEYFDVVXLMULC;ABNNGIOYMQTQQO	CHEMONTID:0004298;CHEMONTID:0000190
C8H4O4	164.010958608	283.08389	119.08476	48	41	163.99913	0.0118286	XLEYFDVVXLMULC;ABNNGIOYMQTQQO	CHEMONTID:0004298;CHEMONTID:0000190
C8H12N2O3	184.084792244	283.08389	98.99376	48	34	184.09013	-0.0053378	XMPWCYNJUJLWKF	CHEMONTID:0000335
C12H12N2	184.100048384	283.08389	98.98624	48	42	184.09765	0.0023984	JOFKCNJIUXPJAC	CHEMONTID:0001914
CH2O	30.010564684	283.05957	253.04721	48	40	30.01236	-0.0017953	OKKJLVBELUTLKV;WSFSSNUMVMOOMR	CHEMONTID:0000286;CHEMONTID:0001831
C8H12N2O3	184.084792244	283.05957	98.99376	48	34	184.06581	0.0189822	XMPWCYNJUJLWKF	CHEMONTID:0000335
C8H12N2O3	184.084792244	283.05957	98.98624	48	42	184.07333	0.0114622	XMPWCYNJUJLWKF	CHEMONTID:0000335
C8H8O	120.057514876	199.11287	79.0549	32	48	120.05797	-0.0004551	FUGYGGDSWSUORM;HXDOZKJGKXYMEW;CHLICZRVGGXEOD;VEIIEWOTAHXGKS	CHEMONTID:0000037;CHEMONTID:0004646;CHEMONTID:0000138
C8H8N	118.065674256	197.11293	79.0549	36	48	118.05803	0.0076443	SIKJAQJRHWYJAI	CHEMONTID:0002497
C2H4O	44.026214748	123.0751	79.0549	37	48	44.0202	0.0060147	LFQSCWFLJHTTHZ;IKHGUXGNUITLKF;LCGLNKUTAGEVQW	CHEMONTID:0000286;CHEMONTID:0002230;CHEMONTID:0001167
C3H4	40.031300128	119.09165	79.0549	41	48	40.03675	-0.0054499	QQONPFPTGQHPMA;ATUOYWHBWRKTHZ	CHEMONTID:0004476;CHEMONTID:0002500
C3H4	40.031300128	119.08476	79.0549	41	48	40.02986	0.0014401	QQONPFPTGQHPMA;ATUOYWHBWRKTHZ	CHEMONTID:0004476;CHEMONTID:0002500
C2H6	30.046950192	109.10177	79.0549	38	48	30.04687	8.02E-05	OTMSDBZUPAUEDD	CHEMONTID:0002500
C9H4O	128.026214748	199.11287	71.0864	32	45	128.02647	-0.0002553	KJPRLNWUNMBNBZ	CHEMONTID:0000029
C6H6O3	126.031694052	197.11293	71.0864	36	45	126.02653	0.0051641	QCDYQQDYXPDABM;WQGWDDDVZFFDIG	CHEMONTID:0000382;CHEMONTID:0004657
CH4O2	48.021129368	119.09165	71.0864	41	45	48.00525	0.0158794	CKFGINPQOCXMAZ	CHEMONTID:0001605
CH4O2	48.021129368	119.08476	71.0864	41	45	47.99836	0.0227694	CKFGINPQOCXMAZ	CHEMONTID:0001605
C12H18NO3	224.128668436	323.09241	98.98624	30	42	224.10617	0.0224984	HIKHPXKYXLQZFQ	CHEMONTID:0000195
C8H10O3	154.06299418	253.04721	98.98624	40	42	154.06097	0.0020242	KLIDCXVFHGNTTM;XQDNFAMOIPNVES;IIVIBYBQXSHRGE;SMFFZOQLHYIRDA	CHEMONTID:0000190;CHEMONTID:0003891
CH2N	28.018724064	98.98624	70.97903	42	36	28.00721	0.0115141	BAVYZALUXZFZLV	CHEMONTID:0000469
CH2N	28.018724064	98.98624	70.96161	42	33	28.02463	-0.0059059	BAVYZALUXZFZLV	CHEMONTID:0000469
C6H6	78.046950192	197.11293	119.08476	36	41	78.02817	0.0187802	UHOVQNZJYSORNB	CHEMONTID:0002279
C4H6O	70.041864812	323.09241	253.04721	30	40	70.0452	-0.0033352	ZTQSAGDEMFDKMZ	CHEMONTID:0002434
C8H10O3	154.06299418	253.04721	98.99376	40	34	154.05345	0.0095442	KLIDCXVFHGNTTM;XQDNFAMOIPNVES;IIVIBYBQXSHRGE;SMFFZOQLHYIRDA	CHEMONTID:0000190;CHEMONTID:0003891
C12H10N2	182.08439832	253.04721	70.97903	40	36	182.06818	0.0162183	JOFKCNJIUXPJAC	CHEMONTID:0001914
C12H10N2	182.08439832	253.04721	70.96161	40	33	182.0856	-0.0012017	JOFKCNJIUXPJAC	CHEMONTID:0001914
C3H6O3	90.031694052	199.11287	109.10177	32	38	90.0111	0.0205941	PEDCQBHIVMGVHV	CHEMONTID:0002210
C3H4O3	88.016043988	197.11293	109.10177	36	38	88.01116	0.004884	JVTAAEKCZFNVCJ	CHEMONTID:0001359
C13H22NO3	240.159968564	363.24319	123.0751	30	37	240.16809	-0.0081214	FYMHCWBPOCZPKA	CHEMONTID:0000195
C2H6NO2	76.039853432	199.11287	123.0751	32	37	76.03777	0.0020834	BYYUJTPNKCFZST	CHEMONTID:0000265
C3H6O2	74.036779432	197.11293	123.0751	36	37	74.03783	-0.0010506	XBDQKXXYIPTUBI;WBJINCZRORDGAQ;DNIAPMSPPWPWGF;RRLWYLINGKISHN	CHEMONTID:0001205;CHEMONTID:0001238;CHEMONTID:0002467;CHEMONTID:0001092
C11H18O	166.135765196	363.24319	197.11293	30	36	166.13026	0.0055052	ZGVYVWSAAMJYCN	CHEMONTID:0001292
C8H16O	128.120115132	199.11287	70.97903	32	36	128.13384	-0.0137249	ZBAXJUPCYVIBSP	CHEMONTID:0002647
CH2N	28.018724064	98.99376	70.97903	34	36	28.01473	0.0039941	BAVYZALUXZFZLV	CHEMONTID:0000469
C5H12N2	100.100048384	199.11287	98.99376	32	34	100.11911	-0.0190616	PVOAHINGSUIXLS	CHEMONTID:0003358
C2H4	28.031300128	98.99376	70.96161	34	33	28.03215	-0.0008499	OTMSDBZUPAUEDD;VGGSQFUCUMXWEO	CHEMONTID:0002500;CHEMONTID:0004476
C12H22O	182.167065324	381.26358	199.11287	30	32	182.15071	0.0163553	BLWZCYSWLRGLHU;HFJRKMMYBMWEAD	CHEMONTID:0001292;CHEMONTID:0002229
H2O	18.010564684	381.24847	363.24319	31	30	18.00528	0.0052847	XLYOFNOQVPJJNP	NonID:H2O
H2O	18.010564684	381.26358	363.24319	30	30	18.02039	-0.0098253	XLYOFNOQVPJJNP	NonID:H2O
Num AdductIon (AdductType Mass LinkedMz): 8
[M+K]+	123.0751	85.10386
[M+K]+	237.07317	199.11287
[M+K]+	237.08803	199.11287
[M+Na]+	365.26123	343.29715
[M+Na]+	365.27969	343.29715
[M+Na]+	365.30862	343.29715
[M+K]+	381.24847	343.29715
[M+K]+	381.26358	343.29715
Num IsotopicIon (IsotopeName Mass LinkedMz WeightedForm WeightNumber): 17
C-13	107.03716	106.04063	M+1	1
C-13	107.04823	106.06591	M+1	1
C-13	107.06761	106.06591	M+1	1
C-13	107.07383	106.06591	M+1	1
C-13	107.08813	106.06591	M+1	1
2C-13	108.0704	106.06591	M+2	2
C-13	133.05888	132.04739	M+1	1
C-13	151.04221	150.05692	M+1	1
C-13	151.05934	150.05692	M+1	1
C-13	151.0672	150.05692	M+1	1
2C-13	152.04128	150.05692	M+2	2
2C-13	152.06081	150.05692	M+2	2
N-14	241.2121	240.23764	M+1	1
C-13	241.24188	240.25537	M+1	1
C-13	352.14151	351.15881	M+1	1
C-13	366.26578	365.27969	M+1	1
C-13	366.28851	365.27969	M+1	1

NAME: C18H24N4O6
EXACTMASS: 392.169584488
ISSELECTED: True
ACCURATEMASS: 392.1726235
MASSDIFFERENCE: -0.0030391
TOTALSCORE: 3.428
ISOTOPICINTENSITY[M+1]: 0.2143
ISOTOPICINTENSITY[M+2]: 0.0342
ISOTOPICDIFF[M+1]: 0.0383
ISOTOPICDIFF[M+2]: 0.0144
MASSDIFFSCORE: 0.831
ISOTOPICSCORE: 0.99
PRODUCTIONSCORE: 0.674
NEUTRALLOSSSCORE: 0.162
PRODUCTIONPEAKNUMBER: 29
PRODUCTIONHITSNUMBER: 24
NEUTRALLOSSPEAKNUMBER: 413
NEUTRALLOSSHITSNUMBER: 67
RESOURCENAMES: BLEXP,COCONUT,MINE
RESOURCERECORDS: 3
ChemOntDescriptions: Alkaloids and derivatives;Lignols;Coumarin and derivatives;Quinazolines;Benzene and substituted derivatives;Indole and derivatives;Aminobenzoic acids;Steroids;Morphinans;Carbolines;Purines;Benzoic acids and derivatives;Fatty acid and derivatives;Benzodiazepines;Amino acids and derivatives;Alkylphenylketones;Anisoles;Retrochalcones;Phenylpiperidines;Peptides;Anilines and derivatives;Phenolic compounds;Aralkylamines;N-acyl amines;Phenylacetamides;Pyridinecarboxylic acids;Benzophenones;Steroidal saponins;Hydroxybenzenoids;Cinnamic acid and derivatives;Phenylpropanoic acids;Aurone O-glycosides;N-acyl-amino acids;Other flavonoids;Nitrobenzoic acid and derivatives;Phenylpyrazoles;Quinoline carboxylic acids;Carboximidic acids;Chromones and derivatives;Gallic acid and derivatives;Phenylpiperazines;Phenylpropanes;Amines;Aminoalcohols;Ceramides;Chalcones;Stilbene glycosides;Phenylmethylamines;Hexosyl compounds;Benzimidazoles;Pyridines and derivatives
ChemOntIDs: Alkaloids and derivatives;Lignols;Coumarin and derivatives;Quinazolines;Benzene and substituted derivatives;Indole and derivatives;Aminobenzoic acids;Steroids;Morphinans;Carbolines;Purines;Benzoic acids and derivatives;Fatty acid and derivatives;Benzodiazepines;Amino acids and derivatives;Alkylphenylketones;Anisoles;Retrochalcones;Phenylpiperidines;Peptides;Anilines and derivatives;Phenolic compounds;Aralkylamines;N-acyl amines;Phenylacetamides;Pyridinecarboxylic acids;Benzophenones;Steroidal saponins;Hydroxybenzenoids;Cinnamic acid and derivatives;Phenylpropanoic acids;Aurone O-glycosides;N-acyl-amino acids;Other flavonoids;Nitrobenzoic acid and derivatives;Phenylpyrazoles;Quinoline carboxylic acids;Carboximidic acids;Chromones and derivatives;Gallic acid and derivatives;Phenylpiperazines;Phenylpropanes;Amines;Aminoalcohols;Ceramides;Chalcones;Stilbene glycosides;Phenylmethylamines;Hexosyl compounds;Benzimidazoles;Pyridines and derivatives
ChemOntScores: 3.38962293968234E-09;2.05204343471798E-08;2.70099335533501E-08;1.23370080570196E-07;4.7478703007483E-07;4.7478703007483E-07;2.28446270102243E-06;2.28446270102243E-06;5.11504945390109E-06;5.23718910538184E-06;6.93014882115418E-06;9.39830447010277E-06;1.97078725595769E-05;2.40487436965166E-05;3.33713313768759E-05;3.93668451198089E-05;3.93668451198089E-05;5.37182402388521E-05;8.19637924271816E-05;9.64166634467372E-05;0.000113531609381826;0.000113531609381826;0.000143643084656612;0.000144454342602017;0.000162379139176986;0.000162379139176986;0.000182676531574118;0.000238050681564293;0.000254657496562942;0.000297311269202679;0.000344963530603633;0.000624946028237851;0.000624946028237851;0.000624946028237851;0.000701862462942086;0.000723410649198661;0.00133439773174569;0.0013573391192336;0.00150331480433958;0.00168546306393756;0.00257237879983114;0.00257237879983114;0.00285412563861252;0.00285412563861252;0.00285412563861252;0.00285412563861252;0.00285412563861252;0.00289309799891512;0.00487192837542389;0.00827509074612163;0.00827509074612163
ChemOntInChIKeys: NFYYATWFXNPTRM;WVTKBKWTSCPRNU;TZYPRPCYNHPLDY;YIICVSCAKJMMDJ;REOJLIXKJWXUGB;VTLYEMHGPMGUOT;MKASXAGBWHIGCF;BTYBADZGKGWDHC;INYYVPJSBIVGPH;RYENLSMHLCNXJT;BTIHMVBBUGXLCJ;BLFLLBZGZJTVJG;FATBGEAMYMYZAF;MXBNEEHQIDLPLQ;ONIBWKKTOPOVIA;OWYLAEYXIQKAOL;IEDVJHCEMCRBQM;CANOJKGQDCJDOX;XADCESSVHJOZHK;ZKAOJVJQGVUIIU;DNTGGZPQPQTDQF;ZMXYNJXDULEQCK;UYNCFCUHRNOSCN;QRMZDMUHHZLRMH;MXJWRABVEGLYDG;BLHCMGRVFXRYRN;OPXLLQIJSORQAM;TYNQWWGVEGFKRU;RDUHXGIIUDVSHR;VABYUUZNAVQNPG;CJCSPKMFHVPWAR;CVGWRXFABVNKOQ;FJKYEEIXZIAAOS;LPGQJMGJXIZHRI;SLAMLWHELXOEJZ;PXWLVJLKJGVOKE;CABMTIJINOIHOD;BNBSCAZCQDLUDU;FNRLRLMPBIRUSQ;LORDFXWUHHSAQU;PTVWPYVOOKLBCG;JMFCQRKXGIHOAN;FTLDJPRFCGDUFH;WRIRWRKPLXCTFD;LGOFBZUQIUVJFS;AJBXYCXQFLOEKN;IKACRWYHQXOSGM;IDPURXSQCKYKIJ;XVARCVCWNFACQC;SILNNFMWIMZVEQ;NOIIUHRQUVNIDD
PUBCHEMCIDS: 
Num ProductIon (Formula ExactMass AccurateMass Intensity Error CandidateInChIKeys CandidateOntologies): 29
C5H11	71.086075352	71.0864	45	-0.0008732	OFBQJSOFQDEBGM;QWTDNUCVQCZILF	CHEMONTID:0002500;CHEMONTID:0004620
C6H7	79.054775224	79.0549	48	-0.0006734	UHOVQNZJYSORNB;AFABGHUZZDYHJO;PRBHEGAFLDMLAL;ZQDPJFUHLCOCRG;PFEOZHBOMNWTJB;LDTAOIUHUHHCMU;GDOPTJXRTPNYNR;LIKMAJRDDDTEIG;HNRMPXKDFBEGFZ;PYGSKMBEVAICCR	CHEMONTID:0002279;CHEMONTID:0004620;CHEMONTID:0001019;CHEMONTID:0004476;CHEMONTID:0001016
C6H13	85.101725416	85.10386	61	-0.0026832	VLKZOEOYAKHREP;AFABGHUZZDYHJO	CHEMONTID:0002500;CHEMONTID:0004620
C6H13	85.101725416	85.11139	61	-0.0102132	VLKZOEOYAKHREP;AFABGHUZZDYHJO	CHEMONTID:0002500;CHEMONTID:0004620
C7H11	95.086075352	95.09	62	-0.0044732	VLJXXKKOSFGPHI;UAEPNZWRGJTJPN;IMNFDUFMRHMDMM;FMAMSYPJXSEYSW;BZHMBWZPUJHVEE;WZHKDGJSXCTSCK;QWHNJUXXYKPLQM;ZGEGCLOFRBLKSE;OTTZHAVKAVGASB;JAGYXYUAYDLKNO;AEXMKKGTQYQZCS;GXDHCNNESPLIKD;ADHCYQWFCLQBFG	CHEMONTID:0004620;CHEMONTID:0001016;CHEMONTID:0002500;CHEMONTID:0001019;CHEMONTID:0004476;CHEMONTID:0004622
C4H3O3	99.008218956	98.98624	42	0.0214304	UIUJIQZEACWQSV	CHEMONTID:0000333
C4H3O3	99.008218956	98.99376	34	0.0139104	UIUJIQZEACWQSV	CHEMONTID:0000333
C7H6O	106.041864812	106.04063	805	0.0006862	RDOXTESZEPMUJZ;IWDCLRJOBJJRNH;HUMNYLRZRPPJDN;WVDDGKGOMKODPV	CHEMONTID:0000138;CHEMONTID:0001275;CHEMONTID:0000321;CHEMONTID:0000033
C7H8N	106.065674256	106.06591	2753	-0.0007843	RNVCVTLRINQCPJ;AFBPFSWMIHJQDM;ONQLCPDIXPYJSS;CSNWPSHAZNPDBA;WGQKYBSKWIADBV;MFEIKQPHQINPRI;KPDBFXIKMXHJEB;VULHYRAYXYTONQ	CHEMONTID:0003964;CHEMONTID:0003924;CHEMONTID:0000195;CHEMONTID:0000219;CHEMONTID:0000185;CHEMONTID:0000089;CHEMONTID:0002279
C8H13	109.101725416	109.10177	38	-0.0005932	JVSWJIKNEAIKJW;GDDAJHJRAKOILH;KWKAKUADMBZCLK;QEGNUYASOUJEHD;KVZJLSYJROEPSQ;QJXCDRBHYIAFTH;WEPNJTDVIIKRIK;TVMXDCGIABBOFY;LETYIFNDQBJGPJ;RNTWWGNZUXGTAX;QRMPKOFEUHIBNM	CHEMONTID:0004620;CHEMONTID:0001019;CHEMONTID:0004476;CHEMONTID:0001016;CHEMONTID:0004622;CHEMONTID:0002500
C9H11	119.086075352	119.08476	41	0.0007668	ODLMAHJVESYWTB;NABXNTPHRFMODH;PYOLJOJPIPCRDP;XARGIVYWQPXRTC;ILIUIABCBOXIRX;NUHCEMOQRZEGAQ;KPADFPAILITQBG;YPJRYQGOKHKNKZ;UTPOSGXXIJEVFD	CHEMONTID:0002811;CHEMONTID:0002841;CHEMONTID:0001016;CHEMONTID:0004622;CHEMONTID:0004476
C9H11	119.086075352	119.09165	41	-0.0061232	ODLMAHJVESYWTB;NABXNTPHRFMODH;PYOLJOJPIPCRDP;XARGIVYWQPXRTC;ILIUIABCBOXIRX;NUHCEMOQRZEGAQ;KPADFPAILITQBG;YPJRYQGOKHKNKZ;UTPOSGXXIJEVFD	CHEMONTID:0002811;CHEMONTID:0002841;CHEMONTID:0001016;CHEMONTID:0004622;CHEMONTID:0004476
C8H11O	123.080989972	123.0751	37	0.0053414	NDFYWJZFESRLBQ;OSIGJGFTADMDOB;MOJOWKUQPWRMIA;CHLICZRVGGXEOD;MNBIBGDICHMQFN;SIXBTZFYFSHXJI	CHEMONTID:0004325;CHEMONTID:0000138;CHEMONTID:0000323;CHEMONTID:0001661;CHEMONTID:0000118
C8H6NO	132.044938812	132.03702	299	0.0073702	XAWPKHNOFIWWNZ;JYGFTBXVXVMTGB;CDEBRYPYJRWMDC;FZERHIULMFGESH;NCCHARWOCKOHIH	CHEMONTID:0004162;CHEMONTID:0001146;CHEMONTID:0001160;CHEMONTID:0002279;CHEMONTID:0000178
C8H6NO	132.044938812	132.04739	297	-0.0029998	XAWPKHNOFIWWNZ;JYGFTBXVXVMTGB;CDEBRYPYJRWMDC;FZERHIULMFGESH;NCCHARWOCKOHIH	CHEMONTID:0004162;CHEMONTID:0001146;CHEMONTID:0001160;CHEMONTID:0002279;CHEMONTID:0000178
C8H6O3	150.031694052	150.02948	187	0.0016655	JUVBQNZOSSOEHM;PCPXULICWBYAAW;ZENOXNGFMSCLLL;ASROQXGLZMIYNN;OUWKTIRCGDAGJB	CHEMONTID:0000190;CHEMONTID:0000137;CHEMONTID:0000037;CHEMONTID:0000135
C9H10O2	150.06807956	150.05692	2220	0.010611	GYPMBQZAVBFUIZ;ARGITQZGLVBTTI;RIZBLVRXRWHLFA;FRJSUXZTSKUONA;YOMSJEATGXXYPX	CHEMONTID:0004111;CHEMONTID:0000296;CHEMONTID:0002229;CHEMONTID:0000190
C11H17O3	197.117769404	197.11293	36	0.0042908	VYVAHKTUGZCJCU	CHEMONTID:0000324
C13H15N2	199.12352348	199.11287	32	0.0101049	VENAANZHUCMOGD;SADQHDNOURAXEV	CHEMONTID:0001140;CHEMONTID:0000183
C12H24N3O	226.191937388	226.20129	55	-0.0099012	NA	NA
C15H9O3	237.055169148	237.07317	51	-0.0185494	WMKOZARWBMFKAS;BJDQPQWMJZEAPE	CHEMONTID:0000494
C15H13N2O	237.102788036	237.08803	56	0.0142095	YNOIPVLDARDPCN	CHEMONTID:0002497
C15H9O4	253.050083768	253.04721	40	0.0023252	ZQSIJRDFPHDXIC;RTIXKCRFFJGDFG;PJJGZPJJTHBVMX;ZKMZBAABQFUXFE;OKRNDQLCMXUCGG	CHEMONTID:0000494;CHEMONTID:0001615;CHEMONTID:0002993
C16H11O5	283.060648452	283.05957	48	0.0005299	YXIWGOWCOPLSJZ;ZLGRXDWWYMFIGI	CHEMONTID:0001615
C16H11O5	283.060648452	283.08389	48	-0.0237901	YXIWGOWCOPLSJZ;ZLGRXDWWYMFIGI	CHEMONTID:0001615
C13H15N4O6	323.0991592	323.09241	30	0.0062006	NA	NA
C15H19N4O6	351.130459328	351.1283	200	0.0016107	NA	NA
C17H23N2O6	351.155611456	351.15881	105	-0.0037471	NA	NA
	0	393.17923	585	-0.0023691	NA	NA
Num NeutralLoss (Formula ExactMass PrecursorMz ProductMz PrecursorIntensity ProductIntensity LossMass Error CandidateInChIKeys CandidateOntologies): 216
C6H7N	93.057849224	199.11287	106.06591	32	2753	93.04696	0.0108892	PAYRUJLWNCNPSJ	CHEMONTID:0000284
C6H5N	91.04219916	197.11293	106.06591	36	2753	91.04702	-0.0048208	PAYRUJLWNCNPSJ	CHEMONTID:0000284
CO2	43.98982924	150.05692	106.06591	2220	2753	43.99101	-0.0011808	BDAGIHXWWSANSR	CHEMONTID:0001205
CN	26.003074	132.04739	106.06591	297	2753	25.98148	0.021594	LELOWRISYMNNSU	CHEMONTID:0000362
HO	17.002739652	123.0751	106.06591	37	2753	17.00919	-0.0064503	XLYOFNOQVPJJNP	NonID:H2O
CH	13.007825032	119.09165	106.06591	41	2753	13.02574	-0.017915	VNWKTOKETHGBQD	CHEMONTID:0002500
CH	13.007825032	119.08476	106.06591	41	2753	13.01885	-0.011025	VNWKTOKETHGBQD	CHEMONTID:0002500
CHN	27.010899032	106.06591	79.0549	2753	48	27.01101	-0.000111	BAVYZALUXZFZLV;LELOWRISYMNNSU;WDWDWGRYHDPSDS	CHEMONTID:0000469;CHEMONTID:0000362;CHEMONTID:0000117
C16H23O	231.174890356	381.24847	150.05692	31	2220	231.19155	-0.0166596	MCJZAFLSUPAMEV	CHEMONTID:0000298
C5H9O4	133.050083768	283.08389	150.05692	48	2220	133.02697	0.0231138	QXAMTEJJAZOINB	CHEMONTID:0002012
C3H5NO2	87.0320284	237.08803	150.05692	56	2220	87.03111	0.0009184	QNAYBMKLOCPYGJ;UXPVGJOKPUABJV	CHEMONTID:0004314;CHEMONTID:0000286
C7H3	87.023475096	237.07317	150.05692	51	2220	87.01625	0.0072251	YXFVVABEGXRONW	CHEMONTID:0001091
C2H7O	47.049689844	197.11293	150.05692	36	2220	47.05601	-0.0063202	LFQSCWFLJHTTHZ;LCGLNKUTAGEVQW	CHEMONTID:0000286;CHEMONTID:0001167
H2O	18.010564684	150.05692	132.04739	2220	297	18.00953	0.0010347	XLYOFNOQVPJJNP	NonID:H2O
H2O	18.010564684	150.05692	132.03702	2220	299	18.0199	-0.0093353	XLYOFNOQVPJJNP	NonID:H2O
CH2NO	44.013638684	150.05692	106.04063	2220	805	44.01629	-0.0026513	ZHNUHDYFZUAESO	CHEMONTID:0002484
C2HNO2	71.000728272	150.05692	79.0549	2220	48	71.00202	-0.0012917	AIDQCFHFXWPAFG	CHEMONTID:0001659
C6H7	79.054775224	150.05692	70.97903	2220	36	79.07789	-0.0231148	UHOVQNZJYSORNB	CHEMONTID:0002279
C9H7O	131.049689844	237.08803	106.04063	56	805	131.0474	0.0022898	UAJRSHJHFRVGMG;KJPRLNWUNMBNBZ	CHEMONTID:0000138;CHEMONTID:0000029
C9H7O	131.049689844	237.07317	106.04063	51	805	131.03254	0.0171498	UAJRSHJHFRVGMG;KJPRLNWUNMBNBZ	CHEMONTID:0000138;CHEMONTID:0000029
C6H7N	93.057849224	199.11287	106.04063	32	805	93.07224	-0.0143908	PAYRUJLWNCNPSJ	CHEMONTID:0000284
C7H7	91.054775224	197.11293	106.04063	36	805	91.0723	-0.0175248	YXFVVABEGXRONW	CHEMONTID:0001091
CO2	43.98982924	150.02948	106.04063	187	805	43.98885	0.0009792	BDAGIHXWWSANSR	CHEMONTID:0001205
CN	26.003074	132.04739	106.04063	297	805	26.00676	-0.003686	LELOWRISYMNNSU	CHEMONTID:0000362
CN	26.003074	132.03702	106.04063	299	805	25.99639	0.006684	LELOWRISYMNNSU	CHEMONTID:0000362
CH5	17.03912516	123.0751	106.04063	37	805	17.03447	0.0046552	VNWKTOKETHGBQD	CHEMONTID:0002500
CH2N2	42.021798064	393.17923	351.15881	585	105	42.02042	0.0013781	PNKUSGQVOMIXLU	CHEMONTID:0001045
C3H6	42.046950192	393.17923	351.1283	585	200	42.05093	-0.0039798	ATUOYWHBWRKTHZ;QQONPFPTGQHPMA	CHEMONTID:0002500;CHEMONTID:0004476
C5H10	70.07825032	393.17923	323.09241	585	30	70.08682	-0.0085697	OFBQJSOFQDEBGM	CHEMONTID:0002500
C9H16O	140.120115132	393.17923	253.04721	585	40	140.13202	-0.0119049	SOUITUXPBGREAE	CHEMONTID:0002647
C7H12N2O2	156.089877624	393.17923	237.08803	585	56	156.0912	-0.0013224	ISWZMNIHDVCPSK	CHEMONTID:0002312
C6H12N4O	156.101111004	393.17923	237.07317	585	51	156.10606	-0.004949	QJYRUYURLPTHLR	CHEMONTID:0000375
C10H10O4	194.0579088	393.17923	199.11287	585	32	194.06636	-0.0084512	ORFFGRQMMWVHIB	CHEMONTID:0001873
C7H9O2	125.060254528	365.30862	240.23764	65	437	125.07098	-0.0107255	LHGVFZTZFXWLCP	CHEMONTID:0000190
C6H5O3	125.02386902	365.27969	240.23764	271	437	125.04205	-0.018181	QCDYQQDYXPDABM	CHEMONTID:0000382
C6H5O3	125.02386902	365.26123	240.23764	242	437	125.02359	0.000279	QCDYQQDYXPDABM	CHEMONTID:0000382
C6H3O3	123.008218956	363.24319	240.23764	30	437	123.00555	0.002669	QCDYQQDYXPDABM	CHEMONTID:0000382
C4H9NO2	103.063328528	343.29715	240.23764	49	437	103.05951	0.0038185	OQEBBZSWEGYTPG	CHEMONTID:0001878
CH2	14.015650064	240.23764	226.22713	437	52	14.01051	0.0051401	VNWKTOKETHGBQD	CHEMONTID:0002500
CH2	14.015650064	240.23764	226.21808	437	58	14.01956	-0.0039099	VNWKTOKETHGBQD	CHEMONTID:0002500
CH2	14.015650064	240.23764	226.20129	437	55	14.03635	-0.0206999	VNWKTOKETHGBQD	CHEMONTID:0002500
C10H19O	155.143590228	240.23764	85.11139	437	61	155.12625	0.0173402	KSMVZQYAVGTKIV	CHEMONTID:0002229
C10H19O	155.143590228	240.23764	85.10386	437	61	155.13378	0.0098102	KSMVZQYAVGTKIV	CHEMONTID:0002229
C11H21O	169.159240292	240.23764	71.0864	437	45	169.15124	0.0080003	KMPQYAYAQWNLME	CHEMONTID:0002229
C7H9O2	125.060254528	365.30862	240.22932	65	431	125.0793	-0.0190455	LHGVFZTZFXWLCP	CHEMONTID:0000190
C7H9O2	125.060254528	365.27969	240.22932	271	431	125.05037	0.0098845	LHGVFZTZFXWLCP	CHEMONTID:0000190
C6H5O3	125.02386902	365.26123	240.22932	242	431	125.03191	-0.008041	QCDYQQDYXPDABM	CHEMONTID:0000382
C6H3O3	123.008218956	363.24319	240.22932	30	431	123.01387	-0.005651	QCDYQQDYXPDABM	CHEMONTID:0000382
C4H9NO2	103.063328528	343.29715	240.22932	49	431	103.06783	-0.0045015	OQEBBZSWEGYTPG	CHEMONTID:0001878
CH2	14.015650064	240.22932	226.22713	431	52	14.00219	0.0134601	VNWKTOKETHGBQD	CHEMONTID:0002500
CH2	14.015650064	240.22932	226.21808	431	58	14.01124	0.0044101	VNWKTOKETHGBQD	CHEMONTID:0002500
CH2	14.015650064	240.22932	226.20129	431	55	14.02803	-0.0123799	VNWKTOKETHGBQD	CHEMONTID:0002500
C10H19O	155.143590228	240.22932	85.10386	431	61	155.12546	0.0181302	KSMVZQYAVGTKIV	CHEMONTID:0002229
C11H21O	169.159240292	240.22932	71.0864	431	45	169.14292	0.0163203	KMPQYAYAQWNLME	CHEMONTID:0002229
C7H9O2	125.060254528	365.30862	240.25537	65	357	125.05325	0.0070045	LHGVFZTZFXWLCP	CHEMONTID:0000190
C6H5O3	125.02386902	365.27969	240.25537	271	357	125.02432	-0.000451	QCDYQQDYXPDABM	CHEMONTID:0000382
C6H5O3	125.02386902	365.26123	240.25537	242	357	125.00586	0.018009	QCDYQQDYXPDABM	CHEMONTID:0000382
C6H3O3	123.008218956	363.24319	240.25537	30	357	122.98782	0.020399	QCDYQQDYXPDABM	CHEMONTID:0000382
C8H7	103.054775224	343.29715	240.25537	49	357	103.04178	0.0129952	PPBRXRYQALVLMV;YNQLUTRBYVCPMQ	CHEMONTID:0000037;CHEMONTID:0002279
CH2	14.015650064	240.25537	226.22713	357	52	14.02824	-0.0125899	VNWKTOKETHGBQD	CHEMONTID:0002500
CH2	14.015650064	240.25537	226.21808	357	58	14.03729	-0.0216399	VNWKTOKETHGBQD	CHEMONTID:0002500
C10H19O	155.143590228	240.25537	85.11139	357	61	155.14398	-0.0003898	KSMVZQYAVGTKIV	CHEMONTID:0002229
C10H19O	155.143590228	240.25537	85.10386	357	61	155.15151	-0.0079198	KSMVZQYAVGTKIV	CHEMONTID:0002229
C11H21O	169.159240292	240.25537	71.0864	357	45	169.16897	-0.0097297	KMPQYAYAQWNLME	CHEMONTID:0002229
C13H17NO2	219.125928784	351.15881	132.03702	105	299	219.12179	0.0041388	HRSIPKSSEVRSPG	CHEMONTID:0002955
C7H11O6	191.055563072	323.09241	132.03702	30	299	191.05539	0.0001731	HOVAGTYPODGVJG	CHEMONTID:0002207
C8H7O3	151.039519084	283.08389	132.03702	48	299	151.04687	-0.0073509	WBIZZNFQJPOKDK;JUUBCHWRXWPFFH	CHEMONTID:0000190;CHEMONTID:0003698
C8H7O3	151.039519084	283.05957	132.03702	48	299	151.02255	0.0169691	WBIZZNFQJPOKDK;JUUBCHWRXWPFFH	CHEMONTID:0000190;CHEMONTID:0003698
C7H5O2	121.0289544	253.04721	132.03702	40	299	121.01019	0.0187644	RGHHSNMVTDWUBI;WPYMKLBDIGXBTP	CHEMONTID:0003978;CHEMONTID:0002565
C7H5O	105.03403978	237.08803	132.03702	56	299	105.05101	-0.0169702	IWDCLRJOBJJRNH;HUMNYLRZRPPJDN	CHEMONTID:0001275;CHEMONTID:0000321
C7H5O	105.03403978	237.07317	132.03702	51	299	105.03615	-0.0021102	IWDCLRJOBJJRNH;HUMNYLRZRPPJDN	CHEMONTID:0001275;CHEMONTID:0000321
H2O	18.010564684	150.02948	132.03702	187	299	17.99246	0.0181047	XLYOFNOQVPJJNP	NonID:H2O
CH5O	33.03403978	132.03702	98.99376	299	34	33.04326	-0.0092202	OKKJLVBELUTLKV	CHEMONTID:0000286
CH5O	33.03403978	132.03702	98.98624	299	42	33.05078	-0.0167402	OKKJLVBELUTLKV	CHEMONTID:0000286
C2H7NO	61.052763844	132.03702	70.97903	299	36	61.05799	-0.0052262	HZAXFHJVJLSVMW	CHEMONTID:0001897
C3H9O	61.065339908	132.03702	70.96161	299	33	61.07541	-0.0100701	XOBKSJJDNFUZPF;KFZMGEQAYNKOFK;BDERNNFJNOPAEC	CHEMONTID:0001167;CHEMONTID:0001661;CHEMONTID:0000286
C16H23O	231.174890356	363.24319	132.04739	30	297	231.1958	-0.0209096	MCJZAFLSUPAMEV	CHEMONTID:0000298
C13H17NO2	219.125928784	351.15881	132.04739	105	297	219.11142	0.0145088	HRSIPKSSEVRSPG	CHEMONTID:0002955
C7H11O6	191.055563072	323.09241	132.04739	30	297	191.04502	0.0105431	HOVAGTYPODGVJG	CHEMONTID:0002207
C8H7O3	151.039519084	283.08389	132.04739	48	297	151.0365	0.0030191	WBIZZNFQJPOKDK;JUUBCHWRXWPFFH	CHEMONTID:0000190;CHEMONTID:0003698
C7H3O4	151.003133576	283.05957	132.04739	48	297	151.01218	-0.0090464	BTQAJGSMXCDDAJ	CHEMONTID:0002519
C7H5O	105.03403978	237.08803	132.04739	56	297	105.04064	-0.0066002	IWDCLRJOBJJRNH;HUMNYLRZRPPJDN	CHEMONTID:0001275;CHEMONTID:0000321
C7H5O	105.03403978	237.07317	132.04739	51	297	105.02578	0.0082598	IWDCLRJOBJJRNH;HUMNYLRZRPPJDN	CHEMONTID:0001275;CHEMONTID:0000321
C4H5N	67.04219916	199.11287	132.04739	32	297	67.06548	-0.0232808	RWRDLPDLKQPQOW	CHEMONTID:0000218
CH5O	33.03403978	132.04739	98.99376	297	34	33.05363	-0.0195902	OKKJLVBELUTLKV	CHEMONTID:0000286
C3H9O	61.065339908	132.04739	70.97903	297	36	61.06836	-0.0030201	XOBKSJJDNFUZPF;KFZMGEQAYNKOFK;BDERNNFJNOPAEC	CHEMONTID:0001167;CHEMONTID:0001661;CHEMONTID:0000286
C3H9O	61.065339908	132.04739	70.96161	297	33	61.08578	-0.0204401	XOBKSJJDNFUZPF;KFZMGEQAYNKOFK;BDERNNFJNOPAEC	CHEMONTID:0001167;CHEMONTID:0001661;CHEMONTID:0000286
O	15.99491462	381.26358	365.27969	30	271	15.98389	0.0110246	XLYOFNOQVPJJNP	NonID:H2O
C8H11O2	139.075904592	365.27969	226.22713	271	52	139.05256	0.0233446	ABDKAPXRBAPSQN;IFNDEOYXGHGERA;DPZNOMCNRMUKPS	CHEMONTID:0004111;CHEMONTID:0000190
C8H11O2	139.075904592	365.27969	226.21808	271	58	139.06161	0.0142946	ABDKAPXRBAPSQN;IFNDEOYXGHGERA;DPZNOMCNRMUKPS	CHEMONTID:0004111;CHEMONTID:0000190
C8H11O2	139.075904592	365.27969	226.20129	271	55	139.0784	-0.0024954	ABDKAPXRBAPSQN;IFNDEOYXGHGERA;DPZNOMCNRMUKPS	CHEMONTID:0004111;CHEMONTID:0000190
C11H20O	168.15141526	365.27969	197.11293	271	36	168.16676	-0.0153447	ZGVYVWSAAMJYCN	CHEMONTID:0001292
C16H20N2O	256.15756326	365.27969	109.10177	271	38	256.17792	-0.0203567	OBVMPKMPQYQXKI	CHEMONTID:0001914
O	15.99491462	381.26358	365.26123	30	242	16.00235	-0.0074354	XLYOFNOQVPJJNP	NonID:H2O
O	15.99491462	381.24847	365.26123	31	242	15.98724	0.0076746	XLYOFNOQVPJJNP	NonID:H2O
C8H11O2	139.075904592	365.26123	226.20129	242	55	139.05994	0.0159646	ABDKAPXRBAPSQN;IFNDEOYXGHGERA;DPZNOMCNRMUKPS	CHEMONTID:0004111;CHEMONTID:0000190
C11H18O	166.135765196	365.26123	199.11287	242	32	166.14836	-0.0125948	ZGVYVWSAAMJYCN	CHEMONTID:0001292
C11H20O	168.15141526	365.26123	197.11293	242	36	168.1483	0.0031153	ZGVYVWSAAMJYCN	CHEMONTID:0001292
C16H20N2O	256.15756326	365.26123	109.10177	242	38	256.15946	-0.0018967	OBVMPKMPQYQXKI	CHEMONTID:0001914
C2H4	28.031300128	351.1283	323.09241	200	30	28.0358900000001	-0.0045899	OTMSDBZUPAUEDD;VGGSQFUCUMXWEO	CHEMONTID:0002500;CHEMONTID:0004476
C3H4N2	68.037448128	351.1283	283.08389	200	48	68.04441	-0.0069619	RAXXELZNTBOGNW	CHEMONTID:0000078
C5H8	68.062600256	351.1283	283.05957	200	48	68.06873	-0.0061297	YHQXBTXEYZIYOV;BKOOMYPCSUNDGP	CHEMONTID:0004476;CHEMONTID:0004622
C5H10N2	98.08439832	351.1283	253.04721	200	40	98.08109	0.0033083	SMRGCMLEAAXFFD	CHEMONTID:0001045
C4H6N2O2	114.042927432	351.1283	237.08803	200	56	114.04027	0.0026574	FVRHIJPPPSYMGI	CHEMONTID:0001878
C4H6N2O2	114.042927432	351.1283	237.07317	200	51	114.05513	-0.0122026	FVRHIJPPPSYMGI	CHEMONTID:0001878
C7H4O4	152.010958608	351.1283	199.11287	200	32	152.01543	-0.0044714	BTQAJGSMXCDDAJ	CHEMONTID:0002519
C7H6O4	154.026608672	351.1283	197.11293	200	36	154.01537	0.0112387	BTQAJGSMXCDDAJ	CHEMONTID:0002519
C13H17N2	201.139173544	351.15881	150.02948	105	187	201.12933	0.0098435	VENAANZHUCMOGD	CHEMONTID:0001140
C10H9N2O	173.071487908	323.09241	150.02948	30	187	173.06293	0.0085579	ZOAMBXDOGPRZLP	CHEMONTID:0004196
C8H7NO	133.052763844	283.08389	150.02948	48	187	133.05441	-0.0016462	JYGFTBXVXVMTGB	CHEMONTID:0001146
C5H9O4	133.050083768	283.05957	150.02948	48	187	133.03009	0.0199938	QXAMTEJJAZOINB	CHEMONTID:0002012
C7H3O	103.018389716	253.04721	150.02948	40	187	103.01773	0.0006597	IWDCLRJOBJJRNH	CHEMONTID:0001275
C4H9NO	87.068413908	237.08803	150.02948	56	187	87.05855	0.0098639	YNAVUWVOSKDBBP	CHEMONTID:0000392
C4H7O2	87.044604464	237.07317	150.02948	51	187	87.04369	0.0009145	PIAOXUVIBAKVSP	CHEMONTID:0002434
C6H7	79.054775224	150.02948	70.97903	187	36	79.05045	0.0043252	UHOVQNZJYSORNB	CHEMONTID:0002279
C6H7	79.054775224	150.02948	70.96161	187	33	79.06787	-0.0130948	UHOVQNZJYSORNB	CHEMONTID:0002279
C5H8	68.062600256	351.15881	283.08389	105	48	68.07492	-0.0123197	YHQXBTXEYZIYOV;BKOOMYPCSUNDGP	CHEMONTID:0004476;CHEMONTID:0004622
C7H14O	114.104465068	351.15881	237.07317	105	51	114.08564	0.0188251	MQWCXKGKQLNYQG	CHEMONTID:0002647
C8H8O3	152.047344116	351.15881	199.11287	105	32	152.04594	0.0014041	JUUBCHWRXWPFFH	CHEMONTID:0003698
C8H10O3	154.06299418	351.15881	197.11293	105	36	154.04588	0.0171142	KLIDCXVFHGNTTM;XQDNFAMOIPNVES;IIVIBYBQXSHRGE;SMFFZOQLHYIRDA	CHEMONTID:0000190;CHEMONTID:0003891
C12H12N2O3	232.084792244	351.15881	119.09165	105	41	232.06716	0.0176322	RNEMLJPSSOJRHX	CHEMONTID:0002964
C12H12N2O3	232.084792244	351.15881	119.08476	105	41	232.07405	0.0107422	RNEMLJPSSOJRHX	CHEMONTID:0002964
C8H11O2	139.075904592	365.30862	226.22713	65	52	139.08149	-0.0055854	ABDKAPXRBAPSQN;IFNDEOYXGHGERA;DPZNOMCNRMUKPS	CHEMONTID:0004111;CHEMONTID:0000190
C8H11O2	139.075904592	365.30862	226.21808	65	58	139.09054	-0.0146354	ABDKAPXRBAPSQN;IFNDEOYXGHGERA;DPZNOMCNRMUKPS	CHEMONTID:0004111;CHEMONTID:0000190
C6H13NO2	131.094628656	226.20129	95.09	55	62	131.11129	-0.0166613	SLXKOJJOQWFEFD	CHEMONTID:0003086
C7H4O	104.026214748	199.11287	95.09	32	62	104.02287	0.0033447	IWDCLRJOBJJRNH	CHEMONTID:0001275
C4H6O3	102.031694052	197.11293	95.09	36	62	102.02293	0.0087641	ARXKVVRQIIOZGF;LPEKGGXMPWTOCB;FVYNPFNRUNVROH	CHEMONTID:0001661;CHEMONTID:0003416;CHEMONTID:0004450
CO	27.99491462	123.0751	95.09	37	62	27.9851	0.0098146	WSFSSNUMVMOOMR;OKKJLVBELUTLKV	CHEMONTID:0001831;CHEMONTID:0000286
CH2	14.015650064	109.10177	95.09	38	62	14.01177	0.0038801	VNWKTOKETHGBQD	CHEMONTID:0002500
CH4	16.031300128	95.09	79.0549	62	48	16.0351	-0.0037999	VNWKTOKETHGBQD	CHEMONTID:0002500
C9H17O	141.127940164	226.22713	85.11139	52	61	141.11574	0.0122002	GYHFUZHODSMOHU	CHEMONTID:0002229
C9H17O	141.127940164	226.22713	85.10386	52	61	141.12327	0.0046702	GYHFUZHODSMOHU	CHEMONTID:0002229
C9H17O	141.127940164	226.21808	85.11139	58	61	141.10669	0.0212502	GYHFUZHODSMOHU	CHEMONTID:0002229
C9H17O	141.127940164	226.21808	85.10386	58	61	141.11422	0.0137202	GYHFUZHODSMOHU	CHEMONTID:0002229
C5H6O3	114.031694052	199.11287	85.10386	32	61	114.00901	0.0226841	AUTCCPQKLPMHDN	CHEMONTID:0004450
CH2	14.015650064	85.11139	71.0864	61	45	14.02499	-0.0093399	VNWKTOKETHGBQD	CHEMONTID:0002500
CH2	14.015650064	85.10386	71.0864	61	45	14.01746	-0.0018099	VNWKTOKETHGBQD	CHEMONTID:0002500
C7H7O4	155.034433704	381.26358	226.21808	30	58	155.0455	-0.0110663	BTQAJGSMXCDDAJ	CHEMONTID:0002519
C7H7O4	155.034433704	381.24847	226.21808	31	58	155.03039	0.0040437	BTQAJGSMXCDDAJ	CHEMONTID:0002519
C7H5O3	137.02386902	363.24319	226.21808	30	58	137.02511	-0.001241	IUNJCFABHJZSKB	CHEMONTID:0003978
C8H7N	117.057849224	343.29715	226.21808	49	58	117.07907	-0.0212208	SIKJAQJRHWYJAI	CHEMONTID:0002497
C6H15NO	117.1153641	226.21808	109.10177	58	38	117.11631	-0.0009459	BFSVOASYOCHEOV	CHEMONTID:0001897
C10H19O	155.143590228	226.21808	71.0864	58	45	155.13168	0.0119102	KSMVZQYAVGTKIV	CHEMONTID:0002229
NO2	45.99290324	283.08389	237.08803	48	56	45.99586	-0.0029568	JCXJVPUVTGWSNB	NonID:NO2
NO2	45.99290324	283.05957	237.08803	48	56	45.97154	0.0213632	JCXJVPUVTGWSNB	NonID:NO2
C2O	39.99491462	237.08803	197.11293	56	36	39.9751	0.0198146	IKHGUXGNUITLKF	CHEMONTID:0002230
C5H6O3	114.031694052	237.08803	123.0751	56	37	114.01293	0.0187641	AUTCCPQKLPMHDN	CHEMONTID:0004450
C7H2O2	118.005479304	237.08803	119.09165	56	41	117.99638	0.0090993	ZBCATMYQYDCTIZ	CHEMONTID:0000135
C7H2O2	118.005479304	237.08803	119.08476	56	41	118.00327	0.0022093	ZBCATMYQYDCTIZ	CHEMONTID:0000135
C9H14O	138.104465068	237.08803	98.99376	56	34	138.09427	0.0101951	SOUITUXPBGREAE	CHEMONTID:0002647
C9H14O	138.104465068	237.08803	98.98624	56	42	138.10179	0.0026751	SOUITUXPBGREAE	CHEMONTID:0002647
C8H6O4	166.026608672	237.08803	71.0864	56	45	166.00163	0.0249787	XLEYFDVVXLMULC;DYKBONVDLJHZLM;LTJNCZSXVJCHGE;HWLRTXHDKIOPHF	CHEMONTID:0004298;CHEMONTID:0000135;CHEMONTID:0000190
C10H16NO	166.123189132	237.08803	70.97903	56	36	166.109	0.0141891	GAFZBOMPQVRGKU	CHEMONTID:0000252
C10H16NO	166.123189132	237.08803	70.96161	56	33	166.12642	-0.0032309	GAFZBOMPQVRGKU	CHEMONTID:0000252
C7H9NO3	155.058243148	381.26358	226.20129	30	55	155.06229	-0.0040469	GNMSLDIYJOSUSW	CHEMONTID:0002402
C7H9NO3	155.058243148	381.24847	226.20129	31	55	155.04718	0.0110631	GNMSLDIYJOSUSW	CHEMONTID:0002402
C7H7NO2	137.047678464	363.24319	226.20129	30	55	137.0419	0.0057785	ALYNCZNDIQEVRV;RWZYAGGXGHYGMB	CHEMONTID:0002948
C6H15NO	117.1153641	343.29715	226.20129	49	55	117.09586	0.0195041	BFSVOASYOCHEOV	CHEMONTID:0001897
C6H15NO	117.1153641	226.20129	109.10177	55	38	117.09952	0.0158441	BFSVOASYOCHEOV	CHEMONTID:0001897
C7H7O4	155.034433704	381.26358	226.22713	30	52	155.03645	-0.0020163	BTQAJGSMXCDDAJ	CHEMONTID:0002519
C7H7O4	155.034433704	381.24847	226.22713	31	52	155.02134	0.0130937	BTQAJGSMXCDDAJ	CHEMONTID:0002519
C7H5O3	137.02386902	363.24319	226.22713	30	52	137.01606	0.007809	IUNJCFABHJZSKB	CHEMONTID:0003978
C8H7N	117.057849224	343.29715	226.22713	49	52	117.07002	-0.0121708	SIKJAQJRHWYJAI	CHEMONTID:0002497
C6H15NO	117.1153641	226.22713	109.10177	52	38	117.12536	-0.0099959	BFSVOASYOCHEOV	CHEMONTID:0001897
C10H19O	155.143590228	226.22713	71.0864	52	45	155.14073	0.0028602	KSMVZQYAVGTKIV	CHEMONTID:0002229
C4H6O2	86.036779432	323.09241	237.07317	30	51	86.01924	0.0175394	BAPJBEWLBFYGME	CHEMONTID:0004452
CH2O2	46.005479304	283.08389	237.07317	48	51	46.01072	-0.0052407	BDAGIHXWWSANSR;CKFGINPQOCXMAZ	CHEMONTID:0001205;CHEMONTID:0001605
NO2	45.99290324	283.05957	237.07317	48	51	45.9864	0.0065032	JCXJVPUVTGWSNB	NonID:NO2
O	15.99491462	253.04721	237.07317	40	51	15.97404	0.0208746	XLYOFNOQVPJJNP	NonID:H2O
C7H2O2	118.005479304	237.07317	119.09165	51	41	117.98152	0.0239593	ZBCATMYQYDCTIZ	CHEMONTID:0000135
C7H2O2	118.005479304	237.07317	119.08476	51	41	117.98841	0.0170693	ZBCATMYQYDCTIZ	CHEMONTID:0000135
C8H10O2	138.06807956	237.07317	98.99376	51	34	138.07941	-0.0113304	ABDKAPXRBAPSQN;DPZNOMCNRMUKPS;IFNDEOYXGHGERA	CHEMONTID:0004111;CHEMONTID:0000190
C9H14O	138.104465068	237.07317	98.98624	51	42	138.08693	0.0175351	SOUITUXPBGREAE	CHEMONTID:0002647
C10H16NO	166.123189132	237.07317	70.96161	51	33	166.11156	0.0116291	GAFZBOMPQVRGKU	CHEMONTID:0000252
C2O	39.99491462	323.09241	283.08389	30	48	40.00852	-0.0136054	IKHGUXGNUITLKF	CHEMONTID:0002230
C3H4	40.031300128	323.09241	283.05957	30	48	40.03284	-0.0015399	QQONPFPTGQHPMA;ATUOYWHBWRKTHZ	CHEMONTID:0004476;CHEMONTID:0002500
CH4N	30.034374128	283.08389	253.04721	48	40	30.03668	-0.0023059	BAVYZALUXZFZLV	CHEMONTID:0000469
C8H4O4	164.010958608	283.08389	119.09165	48	41	163.99224	0.0187186	XLEYFDVVXLMULC;ABNNGIOYMQTQQO	CHEMONTID:0004298;CHEMONTID:0000190
C8H4O4	164.010958608	283.08389	119.08476	48	41	163.99913	0.0118286	XLEYFDVVXLMULC;ABNNGIOYMQTQQO	CHEMONTID:0004298;CHEMONTID:0000190
C8H12N2O3	184.084792244	283.08389	98.99376	48	34	184.09013	-0.0053378	XMPWCYNJUJLWKF	CHEMONTID:0000335
C12H12N2	184.100048384	283.08389	98.98624	48	42	184.09765	0.0023984	JOFKCNJIUXPJAC	CHEMONTID:0001914
CH2O	30.010564684	283.05957	253.04721	48	40	30.01236	-0.0017953	OKKJLVBELUTLKV;WSFSSNUMVMOOMR	CHEMONTID:0000286;CHEMONTID:0001831
C8H12N2O3	184.084792244	283.05957	98.99376	48	34	184.06581	0.0189822	XMPWCYNJUJLWKF	CHEMONTID:0000335
C8H12N2O3	184.084792244	283.05957	98.98624	48	42	184.07333	0.0114622	XMPWCYNJUJLWKF	CHEMONTID:0000335
C8H8O	120.057514876	199.11287	79.0549	32	48	120.05797	-0.0004551	FUGYGGDSWSUORM;HXDOZKJGKXYMEW;CHLICZRVGGXEOD;VEIIEWOTAHXGKS	CHEMONTID:0000037;CHEMONTID:0004646;CHEMONTID:0000138
C8H8N	118.065674256	197.11293	79.0549	36	48	118.05803	0.0076443	SIKJAQJRHWYJAI	CHEMONTID:0002497
C2H4O	44.026214748	123.0751	79.0549	37	48	44.0202	0.0060147	LFQSCWFLJHTTHZ;IKHGUXGNUITLKF;LCGLNKUTAGEVQW	CHEMONTID:0000286;CHEMONTID:0002230;CHEMONTID:0001167
C3H4	40.031300128	119.09165	79.0549	41	48	40.03675	-0.0054499	QQONPFPTGQHPMA;ATUOYWHBWRKTHZ	CHEMONTID:0004476;CHEMONTID:0002500
C3H4	40.031300128	119.08476	79.0549	41	48	40.02986	0.0014401	QQONPFPTGQHPMA;ATUOYWHBWRKTHZ	CHEMONTID:0004476;CHEMONTID:0002500
C2H6	30.046950192	109.10177	79.0549	38	48	30.04687	8.02E-05	OTMSDBZUPAUEDD	CHEMONTID:0002500
C9H4O	128.026214748	199.11287	71.0864	32	45	128.02647	-0.0002553	KJPRLNWUNMBNBZ	CHEMONTID:0000029
C6H6O3	126.031694052	197.11293	71.0864	36	45	126.02653	0.0051641	QCDYQQDYXPDABM;WQGWDDDVZFFDIG	CHEMONTID:0000382;CHEMONTID:0004657
CH4O2	48.021129368	119.09165	71.0864	41	45	48.00525	0.0158794	CKFGINPQOCXMAZ	CHEMONTID:0001605
CH4O2	48.021129368	119.08476	71.0864	41	45	47.99836	0.0227694	CKFGINPQOCXMAZ	CHEMONTID:0001605
C12H18NO3	224.128668436	323.09241	98.98624	30	42	224.10617	0.0224984	HIKHPXKYXLQZFQ	CHEMONTID:0000195
C8H10O3	154.06299418	253.04721	98.98624	40	42	154.06097	0.0020242	KLIDCXVFHGNTTM;XQDNFAMOIPNVES;IIVIBYBQXSHRGE;SMFFZOQLHYIRDA	CHEMONTID:0000190;CHEMONTID:0003891
CH2N	28.018724064	98.98624	70.97903	42	36	28.00721	0.0115141	BAVYZALUXZFZLV	CHEMONTID:0000469
CH2N	28.018724064	98.98624	70.96161	42	33	28.02463	-0.0059059	BAVYZALUXZFZLV	CHEMONTID:0000469
C6H6	78.046950192	197.11293	119.08476	36	41	78.02817	0.0187802	UHOVQNZJYSORNB	CHEMONTID:0002279
C4H6O	70.041864812	323.09241	253.04721	30	40	70.0452	-0.0033352	ZTQSAGDEMFDKMZ	CHEMONTID:0002434
C8H10O3	154.06299418	253.04721	98.99376	40	34	154.05345	0.0095442	KLIDCXVFHGNTTM;XQDNFAMOIPNVES;IIVIBYBQXSHRGE;SMFFZOQLHYIRDA	CHEMONTID:0000190;CHEMONTID:0003891
C12H10N2	182.08439832	253.04721	70.97903	40	36	182.06818	0.0162183	JOFKCNJIUXPJAC	CHEMONTID:0001914
C12H10N2	182.08439832	253.04721	70.96161	40	33	182.0856	-0.0012017	JOFKCNJIUXPJAC	CHEMONTID:0001914
C3H6O3	90.031694052	199.11287	109.10177	32	38	90.0111	0.0205941	PEDCQBHIVMGVHV	CHEMONTID:0002210
C3H4O3	88.016043988	197.11293	109.10177	36	38	88.01116	0.004884	JVTAAEKCZFNVCJ	CHEMONTID:0001359
C13H22NO3	240.159968564	363.24319	123.0751	30	37	240.16809	-0.0081214	FYMHCWBPOCZPKA	CHEMONTID:0000195
C2H6NO2	76.039853432	199.11287	123.0751	32	37	76.03777	0.0020834	BYYUJTPNKCFZST	CHEMONTID:0000265
C3H6O2	74.036779432	197.11293	123.0751	36	37	74.03783	-0.0010506	XBDQKXXYIPTUBI;WBJINCZRORDGAQ;DNIAPMSPPWPWGF;RRLWYLINGKISHN	CHEMONTID:0001205;CHEMONTID:0001238;CHEMONTID:0002467;CHEMONTID:0001092
C11H18O	166.135765196	363.24319	197.11293	30	36	166.13026	0.0055052	ZGVYVWSAAMJYCN	CHEMONTID:0001292
C8H16O	128.120115132	199.11287	70.97903	32	36	128.13384	-0.0137249	ZBAXJUPCYVIBSP	CHEMONTID:0002647
CH2N	28.018724064	98.99376	70.97903	34	36	28.01473	0.0039941	BAVYZALUXZFZLV	CHEMONTID:0000469
C5H12N2	100.100048384	199.11287	98.99376	32	34	100.11911	-0.0190616	PVOAHINGSUIXLS	CHEMONTID:0003358
C2H4	28.031300128	98.99376	70.96161	34	33	28.03215	-0.0008499	OTMSDBZUPAUEDD;VGGSQFUCUMXWEO	CHEMONTID:0002500;CHEMONTID:0004476
C12H22O	182.167065324	381.26358	199.11287	30	32	182.15071	0.0163553	BLWZCYSWLRGLHU;HFJRKMMYBMWEAD	CHEMONTID:0001292;CHEMONTID:0002229
H2O	18.010564684	381.24847	363.24319	31	30	18.00528	0.0052847	XLYOFNOQVPJJNP	NonID:H2O
H2O	18.010564684	381.26358	363.24319	30	30	18.02039	-0.0098253	XLYOFNOQVPJJNP	NonID:H2O
Num AdductIon (AdductType Mass LinkedMz): 8
[M+K]+	123.0751	85.10386
[M+K]+	237.07317	199.11287
[M+K]+	237.08803	199.11287
[M+Na]+	365.26123	343.29715
[M+Na]+	365.27969	343.29715
[M+Na]+	365.30862	343.29715
[M+K]+	381.24847	343.29715
[M+K]+	381.26358	343.29715
Num IsotopicIon (IsotopeName Mass LinkedMz WeightedForm WeightNumber): 17
C-13	107.03716	106.04063	M+1	1
C-13	107.04823	106.06591	M+1	1
C-13	107.06761	106.06591	M+1	1
C-13	107.07383	106.06591	M+1	1
C-13	107.08813	106.06591	M+1	1
2C-13	108.0704	106.06591	M+2	2
C-13	133.05888	132.04739	M+1	1
C-13	151.04221	150.05692	M+1	1
C-13	151.05934	150.05692	M+1	1
C-13	151.0672	150.05692	M+1	1
2C-13	152.04128	150.05692	M+2	2
2C-13	152.06081	150.05692	M+2	2
N-14	241.2121	240.23764	M+1	1
C-13	241.24188	240.25537	M+1	1
C-13	352.14151	351.15881	M+1	1
C-13	366.26578	365.27969	M+1	1
C-13	366.28851	365.27969	M+1	1

NAME: C20H28N2O4S
EXACTMASS: 392.176978376
ISSELECTED: True
ACCURATEMASS: 392.1726235
MASSDIFFERENCE: 0.0043548
TOTALSCORE: 3.356
ISOTOPICINTENSITY[M+1]: 0.2363
ISOTOPICINTENSITY[M+2]: 0.0797
ISOTOPICDIFF[M+1]: 0.0603
ISOTOPICDIFF[M+2]: 0.0599
MASSDIFFSCORE: 0.684
ISOTOPICSCORE: 0.956
PRODUCTIONSCORE: 0.744
NEUTRALLOSSSCORE: 0.177
PRODUCTIONPEAKNUMBER: 32
PRODUCTIONHITSNUMBER: 22
NEUTRALLOSSPEAKNUMBER: 413
NEUTRALLOSSHITSNUMBER: 73
RESOURCENAMES: DrugBank,UNPD,COCONUT,MINE
RESOURCERECORDS: 4
ChemOntDescriptions: Anilines and derivatives;Benzothiazoles;Alkylphenylketones;Amino acids and derivatives;Peptides;Phenylpyrazoles;N-acyl-amino acids;Benzenesulfonamides;Alkaloids and derivatives;Benzimidazoles;Organic sulfuric acid and derivatives;Phenothiazines;Cinnamic acid and derivatives;Chromones and derivatives;Pyrimidones;Aminobenzenesulfonamides;Indole and derivatives;N-acyl amines
ChemOntIDs: Anilines and derivatives;Benzothiazoles;Alkylphenylketones;Amino acids and derivatives;Peptides;Phenylpyrazoles;N-acyl-amino acids;Benzenesulfonamides;Alkaloids and derivatives;Benzimidazoles;Organic sulfuric acid and derivatives;Phenothiazines;Cinnamic acid and derivatives;Chromones and derivatives;Pyrimidones;Aminobenzenesulfonamides;Indole and derivatives;N-acyl amines
ChemOntScores: 0.000162379139176986;0.000228205144058738;0.000701862462942086;0.000701862462942086;0.000701862462942086;0.000701862462942086;0.000784739920601555;0.00168546306393756;0.0020911655588033;0.00309196944182958;0.00309196944182958;0.00309196944182958;0.00359619830465155;0.00400393601135028;0.00750132112847923;0.00895115004670321;0.00895115004670321;0.00965262792824435
ChemOntInChIKeys: BFSZJLBDHMMCAH;WHHIPMZEDGBUCC;OLTZHXYLLRJLST;FSNGLHIMQHWTNF;GBWVAAKKEIOROG;QWCJHSGMANYXCW;DHSUYTOATWAVLW;SFZYHNAGMAZZMB;AIVKMXQXXMVVJY;BEZZFPOZAYTVHN;AFCGFAGUEYAMAO;SLVMESMUVMCQIY;RSUVYMGADVXGOU;VMVYMIWOVFQGAH;KNAHARQHSZJURB;ASWVTGNCAZCNNR;OZCACMPSTYQSMM;KOGRJTUIKPMZEJ
PUBCHEMCIDS: 
Num ProductIon (Formula ExactMass AccurateMass Intensity Error CandidateInChIKeys CandidateOntologies): 32
C3H3S	70.995546096	70.97903	36	0.0159675	NA	NA
C5H11	71.086075352	71.0864	45	-0.0008732	OFBQJSOFQDEBGM;QWTDNUCVQCZILF	CHEMONTID:0002500;CHEMONTID:0004620
C6H7	79.054775224	79.0549	48	-0.0006734	UHOVQNZJYSORNB;AFABGHUZZDYHJO;PRBHEGAFLDMLAL;ZQDPJFUHLCOCRG;PFEOZHBOMNWTJB;LDTAOIUHUHHCMU;GDOPTJXRTPNYNR;LIKMAJRDDDTEIG;HNRMPXKDFBEGFZ;PYGSKMBEVAICCR	CHEMONTID:0002279;CHEMONTID:0004620;CHEMONTID:0001019;CHEMONTID:0004476;CHEMONTID:0001016
C6H13	85.101725416	85.10386	61	-0.0026832	VLKZOEOYAKHREP;AFABGHUZZDYHJO	CHEMONTID:0002500;CHEMONTID:0004620
C6H13	85.101725416	85.11139	61	-0.0102132	VLKZOEOYAKHREP;AFABGHUZZDYHJO	CHEMONTID:0002500;CHEMONTID:0004620
C7H11	95.086075352	95.09	62	-0.0044732	VLJXXKKOSFGPHI;UAEPNZWRGJTJPN;IMNFDUFMRHMDMM;FMAMSYPJXSEYSW;BZHMBWZPUJHVEE;WZHKDGJSXCTSCK;QWHNJUXXYKPLQM;ZGEGCLOFRBLKSE;OTTZHAVKAVGASB;JAGYXYUAYDLKNO;AEXMKKGTQYQZCS;GXDHCNNESPLIKD;ADHCYQWFCLQBFG	CHEMONTID:0004620;CHEMONTID:0001016;CHEMONTID:0002500;CHEMONTID:0001019;CHEMONTID:0004476;CHEMONTID:0004622
C4H3O3	99.008218956	98.98624	42	0.0214304	UIUJIQZEACWQSV	CHEMONTID:0000333
C4H3O3	99.008218956	98.99376	34	0.0139104	UIUJIQZEACWQSV	CHEMONTID:0000333
C7H6O	106.041864812	106.04063	805	0.0006862	RDOXTESZEPMUJZ;IWDCLRJOBJJRNH;HUMNYLRZRPPJDN;WVDDGKGOMKODPV	CHEMONTID:0000138;CHEMONTID:0001275;CHEMONTID:0000321;CHEMONTID:0000033
C7H8N	106.065674256	106.06591	2753	-0.0007843	RNVCVTLRINQCPJ;AFBPFSWMIHJQDM;ONQLCPDIXPYJSS;CSNWPSHAZNPDBA;WGQKYBSKWIADBV;MFEIKQPHQINPRI;KPDBFXIKMXHJEB;VULHYRAYXYTONQ	CHEMONTID:0003964;CHEMONTID:0003924;CHEMONTID:0000195;CHEMONTID:0000219;CHEMONTID:0000185;CHEMONTID:0000089;CHEMONTID:0002279
C8H13	109.101725416	109.10177	38	-0.0005932	JVSWJIKNEAIKJW;GDDAJHJRAKOILH;KWKAKUADMBZCLK;QEGNUYASOUJEHD;KVZJLSYJROEPSQ;QJXCDRBHYIAFTH;WEPNJTDVIIKRIK;TVMXDCGIABBOFY;LETYIFNDQBJGPJ;RNTWWGNZUXGTAX;QRMPKOFEUHIBNM	CHEMONTID:0004620;CHEMONTID:0001019;CHEMONTID:0004476;CHEMONTID:0001016;CHEMONTID:0004622;CHEMONTID:0002500
C9H11	119.086075352	119.08476	41	0.0007668	ODLMAHJVESYWTB;NABXNTPHRFMODH;PYOLJOJPIPCRDP;XARGIVYWQPXRTC;ILIUIABCBOXIRX;NUHCEMOQRZEGAQ;KPADFPAILITQBG;YPJRYQGOKHKNKZ;UTPOSGXXIJEVFD	CHEMONTID:0002811;CHEMONTID:0002841;CHEMONTID:0001016;CHEMONTID:0004622;CHEMONTID:0004476
C9H11	119.086075352	119.09165	41	-0.0061232	ODLMAHJVESYWTB;NABXNTPHRFMODH;PYOLJOJPIPCRDP;XARGIVYWQPXRTC;ILIUIABCBOXIRX;NUHCEMOQRZEGAQ;KPADFPAILITQBG;YPJRYQGOKHKNKZ;UTPOSGXXIJEVFD	CHEMONTID:0002811;CHEMONTID:0002841;CHEMONTID:0001016;CHEMONTID:0004622;CHEMONTID:0004476
C8H11O	123.080989972	123.0751	37	0.0053414	NDFYWJZFESRLBQ;OSIGJGFTADMDOB;MOJOWKUQPWRMIA;CHLICZRVGGXEOD;MNBIBGDICHMQFN;SIXBTZFYFSHXJI	CHEMONTID:0004325;CHEMONTID:0000138;CHEMONTID:0000323;CHEMONTID:0001661;CHEMONTID:0000118
C8H6NO	132.044938812	132.03702	299	0.0073702	XAWPKHNOFIWWNZ;JYGFTBXVXVMTGB;CDEBRYPYJRWMDC;FZERHIULMFGESH;NCCHARWOCKOHIH	CHEMONTID:0004162;CHEMONTID:0001146;CHEMONTID:0001160;CHEMONTID:0002279;CHEMONTID:0000178
C8H6NO	132.044938812	132.04739	297	-0.0029998	XAWPKHNOFIWWNZ;JYGFTBXVXVMTGB;CDEBRYPYJRWMDC;FZERHIULMFGESH;NCCHARWOCKOHIH	CHEMONTID:0004162;CHEMONTID:0001146;CHEMONTID:0001160;CHEMONTID:0002279;CHEMONTID:0000178
C8H6O3	150.031694052	150.02948	187	0.0016655	JUVBQNZOSSOEHM;PCPXULICWBYAAW;ZENOXNGFMSCLLL;ASROQXGLZMIYNN;OUWKTIRCGDAGJB	CHEMONTID:0000190;CHEMONTID:0000137;CHEMONTID:0000037;CHEMONTID:0000135
C9H10O2	150.06807956	150.05692	2220	0.010611	GYPMBQZAVBFUIZ;ARGITQZGLVBTTI;RIZBLVRXRWHLFA;FRJSUXZTSKUONA;YOMSJEATGXXYPX	CHEMONTID:0004111;CHEMONTID:0000296;CHEMONTID:0002229;CHEMONTID:0000190
C11H17O3	197.117769404	197.11293	36	0.0042908	VYVAHKTUGZCJCU	CHEMONTID:0000324
C13H15N2	199.12352348	199.11287	32	0.0101049	VENAANZHUCMOGD;SADQHDNOURAXEV	CHEMONTID:0001140;CHEMONTID:0000183
C14H28NO	226.217089516	226.20129	55	0.0152509	NA	NA
C14H28NO	226.217089516	226.21808	58	-0.0015391	NA	NA
C14H28NO	226.217089516	226.22713	52	-0.0105891	NA	NA
C15H9O3	237.055169148	237.07317	51	-0.0185494	WMKOZARWBMFKAS;BJDQPQWMJZEAPE	CHEMONTID:0000494
C15H13N2O	237.102788036	237.08803	56	0.0142095	YNOIPVLDARDPCN	CHEMONTID:0002497
C15H9O4	253.050083768	253.04721	40	0.0023252	ZQSIJRDFPHDXIC;RTIXKCRFFJGDFG;PJJGZPJJTHBVMX;ZKMZBAABQFUXFE;OKRNDQLCMXUCGG	CHEMONTID:0000494;CHEMONTID:0001615;CHEMONTID:0002993
C20H11S	283.058146352	283.05957	48	-0.0019722	NA	NA
C19H11N2O	283.087137972	283.08389	48	0.0026994	NA	NA
C18H15N2O2S	323.08542372	323.09241	30	-0.0075349	NA	NA
C20H19N2O4	351.134482088	351.1283	200	0.0056335	NA	NA
C19H27O4S	351.163005344	351.15881	105	0.0036468	NA	NA
	0	393.17923	585	0.0050248	NA	NA
Num NeutralLoss (Formula ExactMass PrecursorMz ProductMz PrecursorIntensity ProductIntensity LossMass Error CandidateInChIKeys CandidateOntologies): 231
C18H27O2	275.201105104	381.26358	106.06591	30	2753	275.19767	0.0034351	DEEQOBNVYSHJLG	CHEMONTID:0002951
C17H25NO2	275.18852904	381.24847	106.06591	31	2753	275.18256	0.005969	NJVCBRZYGVLGQI	CHEMONTID:0002955
C18H27O	259.206190484	365.27969	106.06591	271	2753	259.21378	-0.0075895	VWXPMSHGZMFPMK	CHEMONTID:0000298
C18H27O	259.206190484	365.26123	106.06591	242	2753	259.19532	0.0108705	VWXPMSHGZMFPMK	CHEMONTID:0000298
C18H25O	257.19054042	363.24319	106.06591	30	2753	257.17728	0.0132604	IITKKCIKFTVFKR	CHEMONTID:0000298
C5H9NOS	131.040484908	237.08803	106.06591	56	2753	131.02212	0.0183649	AMRLMYBWZLIJPE	CHEMONTID:0003862
C6H7N	93.057849224	199.11287	106.06591	32	2753	93.04696	0.0108892	PAYRUJLWNCNPSJ	CHEMONTID:0000284
C6H5N	91.04219916	197.11293	106.06591	36	2753	91.04702	-0.0048208	PAYRUJLWNCNPSJ	CHEMONTID:0000284
CO2	43.98982924	150.05692	106.06591	2220	2753	43.99101	-0.0011808	BDAGIHXWWSANSR	CHEMONTID:0001205
CN	26.003074	132.04739	106.06591	297	2753	25.98148	0.021594	LELOWRISYMNNSU	CHEMONTID:0000362
HO	17.002739652	123.0751	106.06591	37	2753	17.00919	-0.0064503	XLYOFNOQVPJJNP	NonID:H2O
CH	13.007825032	119.09165	106.06591	41	2753	13.02574	-0.017915	VNWKTOKETHGBQD	CHEMONTID:0002500
CH	13.007825032	119.08476	106.06591	41	2753	13.01885	-0.011025	VNWKTOKETHGBQD	CHEMONTID:0002500
CHN	27.010899032	106.06591	79.0549	2753	48	27.01101	-0.000111	BAVYZALUXZFZLV;LELOWRISYMNNSU;WDWDWGRYHDPSDS	CHEMONTID:0000469;CHEMONTID:0000362;CHEMONTID:0000117
C16H23O	231.174890356	381.24847	150.05692	31	2220	231.19155	-0.0166596	MCJZAFLSUPAMEV	CHEMONTID:0000298
C13H25O2	213.18545504	363.24319	150.05692	30	2220	213.18627	-0.000815	NAMFFBYYOKLDOM	CHEMONTID:0000298
C5H9O4	133.050083768	283.08389	150.05692	48	2220	133.02697	0.0231138	QXAMTEJJAZOINB	CHEMONTID:0002012
C3H5NO2	87.0320284	237.08803	150.05692	56	2220	87.03111	0.0009184	QNAYBMKLOCPYGJ;UXPVGJOKPUABJV	CHEMONTID:0004314;CHEMONTID:0000286
C7H3	87.023475096	237.07317	150.05692	51	2220	87.01625	0.0072251	YXFVVABEGXRONW	CHEMONTID:0001091
C2H7O	47.049689844	197.11293	150.05692	36	2220	47.05601	-0.0063202	LFQSCWFLJHTTHZ;LCGLNKUTAGEVQW	CHEMONTID:0000286;CHEMONTID:0001167
H2O	18.010564684	150.05692	132.04739	2220	297	18.00953	0.0010347	XLYOFNOQVPJJNP	NonID:H2O
H2O	18.010564684	150.05692	132.03702	2220	299	18.0199	-0.0093353	XLYOFNOQVPJJNP	NonID:H2O
CH2NO	44.013638684	150.05692	106.04063	2220	805	44.01629	-0.0026513	ZHNUHDYFZUAESO	CHEMONTID:0002484
C2HNO2	71.000728272	150.05692	79.0549	2220	48	71.00202	-0.0012917	AIDQCFHFXWPAFG	CHEMONTID:0001659
C6H7	79.054775224	150.05692	70.97903	2220	36	79.07789	-0.0231148	UHOVQNZJYSORNB	CHEMONTID:0002279
C18H27O2	275.201105104	381.26358	106.04063	30	805	275.22295	-0.0218449	DEEQOBNVYSHJLG	CHEMONTID:0002951
C18H27O2	275.201105104	381.24847	106.04063	31	805	275.20784	-0.0067349	DEEQOBNVYSHJLG	CHEMONTID:0002951
C18H27O	259.206190484	365.26123	106.04063	242	805	259.2206	-0.0144095	VWXPMSHGZMFPMK	CHEMONTID:0000298
C18H25O	257.19054042	363.24319	106.04063	30	805	257.20256	-0.0120196	IITKKCIKFTVFKR	CHEMONTID:0000298
C9H7O	131.049689844	237.08803	106.04063	56	805	131.0474	0.0022898	UAJRSHJHFRVGMG;KJPRLNWUNMBNBZ	CHEMONTID:0000138;CHEMONTID:0000029
C5H9NOS	131.040484908	237.07317	106.04063	51	805	131.03254	0.0079449	AMRLMYBWZLIJPE	CHEMONTID:0003862
C6H7N	93.057849224	199.11287	106.04063	32	805	93.07224	-0.0143908	PAYRUJLWNCNPSJ	CHEMONTID:0000284
C7H7	91.054775224	197.11293	106.04063	36	805	91.0723	-0.0175248	YXFVVABEGXRONW	CHEMONTID:0001091
CO2	43.98982924	150.02948	106.04063	187	805	43.98885	0.0009792	BDAGIHXWWSANSR	CHEMONTID:0001205
CN	26.003074	132.04739	106.04063	297	805	26.00676	-0.003686	LELOWRISYMNNSU	CHEMONTID:0000362
CN	26.003074	132.03702	106.04063	299	805	25.99639	0.006684	LELOWRISYMNNSU	CHEMONTID:0000362
CH5	17.03912516	123.0751	106.04063	37	805	17.03447	0.0046552	VNWKTOKETHGBQD	CHEMONTID:0002500
CH2N2	42.021798064	393.17923	351.15881	585	105	42.02042	0.0013781	PNKUSGQVOMIXLU	CHEMONTID:0001045
C3H6	42.046950192	393.17923	351.1283	585	200	42.05093	-0.0039798	ATUOYWHBWRKTHZ;QQONPFPTGQHPMA	CHEMONTID:0002500;CHEMONTID:0004476
C5H10	70.07825032	393.17923	323.09241	585	30	70.08682	-0.0085697	OFBQJSOFQDEBGM	CHEMONTID:0002500
C9H16O	140.120115132	393.17923	253.04721	585	40	140.13202	-0.0119049	SOUITUXPBGREAE	CHEMONTID:0002647
C7H12N2O2	156.089877624	393.17923	237.08803	585	56	156.0912	-0.0013224	ISWZMNIHDVCPSK	CHEMONTID:0002312
C7H12N2O2	156.089877624	393.17923	237.07317	585	51	156.10606	-0.0161824	ISWZMNIHDVCPSK	CHEMONTID:0002312
C10H10O4	194.0579088	393.17923	199.11287	585	32	194.06636	-0.0084512	ORFFGRQMMWVHIB	CHEMONTID:0001873
C7H9O2	125.060254528	365.30862	240.23764	65	437	125.07098	-0.0107255	LHGVFZTZFXWLCP	CHEMONTID:0000190
C6H5O3	125.02386902	365.27969	240.23764	271	437	125.04205	-0.018181	QCDYQQDYXPDABM	CHEMONTID:0000382
C6H5O3	125.02386902	365.26123	240.23764	242	437	125.02359	0.000279	QCDYQQDYXPDABM	CHEMONTID:0000382
C6H3O3	123.008218956	363.24319	240.23764	30	437	123.00555	0.002669	QCDYQQDYXPDABM	CHEMONTID:0000382
C4H9NO2	103.063328528	343.29715	240.23764	49	437	103.05951	0.0038185	OQEBBZSWEGYTPG	CHEMONTID:0001878
CH2	14.015650064	240.23764	226.22713	437	52	14.01051	0.0051401	VNWKTOKETHGBQD	CHEMONTID:0002500
CH2	14.015650064	240.23764	226.21808	437	58	14.01956	-0.0039099	VNWKTOKETHGBQD	CHEMONTID:0002500
CH2	14.015650064	240.23764	226.20129	437	55	14.03635	-0.0206999	VNWKTOKETHGBQD	CHEMONTID:0002500
C10H19O	155.143590228	240.23764	85.11139	437	61	155.12625	0.0173402	KSMVZQYAVGTKIV	CHEMONTID:0002229
C10H19O	155.143590228	240.23764	85.10386	437	61	155.13378	0.0098102	KSMVZQYAVGTKIV	CHEMONTID:0002229
C11H21O	169.159240292	240.23764	71.0864	437	45	169.15124	0.0080003	KMPQYAYAQWNLME	CHEMONTID:0002229
C7H9O2	125.060254528	365.30862	240.22932	65	431	125.0793	-0.0190455	LHGVFZTZFXWLCP	CHEMONTID:0000190
C7H9O2	125.060254528	365.27969	240.22932	271	431	125.05037	0.0098845	LHGVFZTZFXWLCP	CHEMONTID:0000190
C6H5O3	125.02386902	365.26123	240.22932	242	431	125.03191	-0.008041	QCDYQQDYXPDABM	CHEMONTID:0000382
C6H3O3	123.008218956	363.24319	240.22932	30	431	123.01387	-0.005651	QCDYQQDYXPDABM	CHEMONTID:0000382
C4H9NO2	103.063328528	343.29715	240.22932	49	431	103.06783	-0.0045015	OQEBBZSWEGYTPG	CHEMONTID:0001878
CH2	14.015650064	240.22932	226.22713	431	52	14.00219	0.0134601	VNWKTOKETHGBQD	CHEMONTID:0002500
CH2	14.015650064	240.22932	226.21808	431	58	14.01124	0.0044101	VNWKTOKETHGBQD	CHEMONTID:0002500
CH2	14.015650064	240.22932	226.20129	431	55	14.02803	-0.0123799	VNWKTOKETHGBQD	CHEMONTID:0002500
C10H19O	155.143590228	240.22932	85.10386	431	61	155.12546	0.0181302	KSMVZQYAVGTKIV	CHEMONTID:0002229
C11H21O	169.159240292	240.22932	71.0864	431	45	169.14292	0.0163203	KMPQYAYAQWNLME	CHEMONTID:0002229
C7H9O2	125.060254528	365.30862	240.25537	65	357	125.05325	0.0070045	LHGVFZTZFXWLCP	CHEMONTID:0000190
C6H5O3	125.02386902	365.27969	240.25537	271	357	125.02432	-0.000451	QCDYQQDYXPDABM	CHEMONTID:0000382
C6H5O3	125.02386902	365.26123	240.25537	242	357	125.00586	0.018009	QCDYQQDYXPDABM	CHEMONTID:0000382
C6H3O3	123.008218956	363.24319	240.25537	30	357	122.98782	0.020399	QCDYQQDYXPDABM	CHEMONTID:0000382
C8H7	103.054775224	343.29715	240.25537	49	357	103.04178	0.0129952	PPBRXRYQALVLMV;YNQLUTRBYVCPMQ	CHEMONTID:0000037;CHEMONTID:0002279
CH2	14.015650064	240.25537	226.22713	357	52	14.02824	-0.0125899	VNWKTOKETHGBQD	CHEMONTID:0002500
CH2	14.015650064	240.25537	226.21808	357	58	14.03729	-0.0216399	VNWKTOKETHGBQD	CHEMONTID:0002500
C10H19O	155.143590228	240.25537	85.11139	357	61	155.14398	-0.0003898	KSMVZQYAVGTKIV	CHEMONTID:0002229
C10H19O	155.143590228	240.25537	85.10386	357	61	155.15151	-0.0079198	KSMVZQYAVGTKIV	CHEMONTID:0002229
C11H21O	169.159240292	240.25537	71.0864	357	45	169.16897	-0.0097297	KMPQYAYAQWNLME	CHEMONTID:0002229
C13H17NO2	219.125928784	351.15881	132.03702	105	299	219.12179	0.0041388	HRSIPKSSEVRSPG	CHEMONTID:0002955
C8H7O3	151.039519084	283.08389	132.03702	48	299	151.04687	-0.0073509	WBIZZNFQJPOKDK;JUUBCHWRXWPFFH	CHEMONTID:0000190;CHEMONTID:0003698
C8H7O3	151.039519084	283.05957	132.03702	48	299	151.02255	0.0169691	WBIZZNFQJPOKDK;JUUBCHWRXWPFFH	CHEMONTID:0000190;CHEMONTID:0003698
C7H5O2	121.0289544	253.04721	132.03702	40	299	121.01019	0.0187644	RGHHSNMVTDWUBI;WPYMKLBDIGXBTP	CHEMONTID:0003978;CHEMONTID:0002565
C7H5O	105.03403978	237.08803	132.03702	56	299	105.05101	-0.0169702	IWDCLRJOBJJRNH;HUMNYLRZRPPJDN	CHEMONTID:0001275;CHEMONTID:0000321
C7H5O	105.03403978	237.07317	132.03702	51	299	105.03615	-0.0021102	IWDCLRJOBJJRNH;HUMNYLRZRPPJDN	CHEMONTID:0001275;CHEMONTID:0000321
H2O	18.010564684	150.02948	132.03702	187	299	17.99246	0.0181047	XLYOFNOQVPJJNP	NonID:H2O
CH5O	33.03403978	132.03702	98.99376	299	34	33.04326	-0.0092202	OKKJLVBELUTLKV	CHEMONTID:0000286
CH5O	33.03403978	132.03702	98.98624	299	42	33.05078	-0.0167402	OKKJLVBELUTLKV	CHEMONTID:0000286
C2H7NO	61.052763844	132.03702	70.97903	299	36	61.05799	-0.0052262	HZAXFHJVJLSVMW	CHEMONTID:0001897
C3H9O	61.065339908	132.03702	70.96161	299	33	61.07541	-0.0100701	XOBKSJJDNFUZPF;KFZMGEQAYNKOFK;BDERNNFJNOPAEC	CHEMONTID:0001167;CHEMONTID:0001661;CHEMONTID:0000286
C16H25O2	249.18545504	381.24847	132.04739	31	297	249.20108	-0.015625	XIOAXVAJCXMAIV	CHEMONTID:0000298
C16H25O	233.19054042	365.26123	132.04739	242	297	233.21384	-0.0232996	USMAGXMGZXKLHT	CHEMONTID:0000298
C16H23O	231.174890356	363.24319	132.04739	30	297	231.1958	-0.0209096	MCJZAFLSUPAMEV	CHEMONTID:0000298
C13H17NO2	219.125928784	351.15881	132.04739	105	297	219.11142	0.0145088	HRSIPKSSEVRSPG	CHEMONTID:0002955
C8H7O3	151.039519084	283.08389	132.04739	48	297	151.0365	0.0030191	WBIZZNFQJPOKDK;JUUBCHWRXWPFFH	CHEMONTID:0000190;CHEMONTID:0003698
C7H3O4	151.003133576	283.05957	132.04739	48	297	151.01218	-0.0090464	BTQAJGSMXCDDAJ	CHEMONTID:0002519
C7H5O	105.03403978	237.08803	132.04739	56	297	105.04064	-0.0066002	IWDCLRJOBJJRNH;HUMNYLRZRPPJDN	CHEMONTID:0001275;CHEMONTID:0000321
C7H5O	105.03403978	237.07317	132.04739	51	297	105.02578	0.0082598	IWDCLRJOBJJRNH;HUMNYLRZRPPJDN	CHEMONTID:0001275;CHEMONTID:0000321
C4H5N	67.04219916	199.11287	132.04739	32	297	67.06548	-0.0232808	RWRDLPDLKQPQOW	CHEMONTID:0000218
CH5O	33.03403978	132.04739	98.99376	297	34	33.05363	-0.0195902	OKKJLVBELUTLKV	CHEMONTID:0000286
C3H9O	61.065339908	132.04739	70.97903	297	36	61.06836	-0.0030201	XOBKSJJDNFUZPF;KFZMGEQAYNKOFK;BDERNNFJNOPAEC	CHEMONTID:0001167;CHEMONTID:0001661;CHEMONTID:0000286
C3H9O	61.065339908	132.04739	70.96161	297	33	61.08578	-0.0204401	XOBKSJJDNFUZPF;KFZMGEQAYNKOFK;BDERNNFJNOPAEC	CHEMONTID:0001167;CHEMONTID:0001661;CHEMONTID:0000286
O	15.99491462	381.26358	365.27969	30	271	15.98389	0.0110246	XLYOFNOQVPJJNP	NonID:H2O
C8H11O2	139.075904592	365.27969	226.22713	271	52	139.05256	0.0233446	ABDKAPXRBAPSQN;IFNDEOYXGHGERA;DPZNOMCNRMUKPS	CHEMONTID:0004111;CHEMONTID:0000190
C8H11O2	139.075904592	365.27969	226.21808	271	58	139.06161	0.0142946	ABDKAPXRBAPSQN;IFNDEOYXGHGERA;DPZNOMCNRMUKPS	CHEMONTID:0004111;CHEMONTID:0000190
C8H11O2	139.075904592	365.27969	226.20129	271	55	139.0784	-0.0024954	ABDKAPXRBAPSQN;IFNDEOYXGHGERA;DPZNOMCNRMUKPS	CHEMONTID:0004111;CHEMONTID:0000190
C11H20O	168.15141526	365.27969	197.11293	271	36	168.16676	-0.0153447	ZGVYVWSAAMJYCN	CHEMONTID:0001292
C16H20N2O	256.15756326	365.27969	109.10177	271	38	256.17792	-0.0203567	OBVMPKMPQYQXKI	CHEMONTID:0001914
O	15.99491462	381.26358	365.26123	30	242	16.00235	-0.0074354	XLYOFNOQVPJJNP	NonID:H2O
O	15.99491462	381.24847	365.26123	31	242	15.98724	0.0076746	XLYOFNOQVPJJNP	NonID:H2O
C8H11O2	139.075904592	365.26123	226.20129	242	55	139.05994	0.0159646	ABDKAPXRBAPSQN;IFNDEOYXGHGERA;DPZNOMCNRMUKPS	CHEMONTID:0004111;CHEMONTID:0000190
C11H18O	166.135765196	365.26123	199.11287	242	32	166.14836	-0.0125948	ZGVYVWSAAMJYCN	CHEMONTID:0001292
C11H20O	168.15141526	365.26123	197.11293	242	36	168.1483	0.0031153	ZGVYVWSAAMJYCN	CHEMONTID:0001292
C16H20N2O	256.15756326	365.26123	109.10177	242	38	256.15946	-0.0018967	OBVMPKMPQYQXKI	CHEMONTID:0001914
C2H4	28.031300128	351.1283	323.09241	200	30	28.0358900000001	-0.0045899	OTMSDBZUPAUEDD;VGGSQFUCUMXWEO	CHEMONTID:0002500;CHEMONTID:0004476
C3H4N2	68.037448128	351.1283	283.08389	200	48	68.04441	-0.0069619	RAXXELZNTBOGNW	CHEMONTID:0000078
C5H8	68.062600256	351.1283	283.05957	200	48	68.06873	-0.0061297	YHQXBTXEYZIYOV;BKOOMYPCSUNDGP	CHEMONTID:0004476;CHEMONTID:0004622
C5H10N2	98.08439832	351.1283	253.04721	200	40	98.08109	0.0033083	SMRGCMLEAAXFFD	CHEMONTID:0001045
C4H6N2O2	114.042927432	351.1283	237.08803	200	56	114.04027	0.0026574	FVRHIJPPPSYMGI	CHEMONTID:0001878
C4H6N2O2	114.042927432	351.1283	237.07317	200	51	114.05513	-0.0122026	FVRHIJPPPSYMGI	CHEMONTID:0001878
C7H4O4	152.010958608	351.1283	199.11287	200	32	152.01543	-0.0044714	BTQAJGSMXCDDAJ	CHEMONTID:0002519
C7H6O4	154.026608672	351.1283	197.11293	200	36	154.01537	0.0112387	BTQAJGSMXCDDAJ	CHEMONTID:0002519
C13H17N2	201.139173544	351.15881	150.02948	105	187	201.12933	0.0098435	VENAANZHUCMOGD	CHEMONTID:0001140
C10H9N2O	173.071487908	323.09241	150.02948	30	187	173.06293	0.0085579	ZOAMBXDOGPRZLP	CHEMONTID:0004196
C8H7NO	133.052763844	283.08389	150.02948	48	187	133.05441	-0.0016462	JYGFTBXVXVMTGB	CHEMONTID:0001146
C5H9O4	133.050083768	283.05957	150.02948	48	187	133.03009	0.0199938	QXAMTEJJAZOINB	CHEMONTID:0002012
C7H3O	103.018389716	253.04721	150.02948	40	187	103.01773	0.0006597	IWDCLRJOBJJRNH	CHEMONTID:0001275
C4H9NO	87.068413908	237.08803	150.02948	56	187	87.05855	0.0098639	YNAVUWVOSKDBBP	CHEMONTID:0000392
C4H7O2	87.044604464	237.07317	150.02948	51	187	87.04369	0.0009145	PIAOXUVIBAKVSP	CHEMONTID:0002434
C6H7	79.054775224	150.02948	70.97903	187	36	79.05045	0.0043252	UHOVQNZJYSORNB	CHEMONTID:0002279
C6H7	79.054775224	150.02948	70.96161	187	33	79.06787	-0.0130948	UHOVQNZJYSORNB	CHEMONTID:0002279
C5H8	68.062600256	351.15881	283.08389	105	48	68.07492	-0.0123197	YHQXBTXEYZIYOV;BKOOMYPCSUNDGP	CHEMONTID:0004476;CHEMONTID:0004622
C7H14O	114.104465068	351.15881	237.07317	105	51	114.08564	0.0188251	MQWCXKGKQLNYQG	CHEMONTID:0002647
C8H8O3	152.047344116	351.15881	199.11287	105	32	152.04594	0.0014041	JUUBCHWRXWPFFH	CHEMONTID:0003698
C8H10O3	154.06299418	351.15881	197.11293	105	36	154.04588	0.0171142	KLIDCXVFHGNTTM;XQDNFAMOIPNVES;IIVIBYBQXSHRGE;SMFFZOQLHYIRDA	CHEMONTID:0000190;CHEMONTID:0003891
C12H12N2O3	232.084792244	351.15881	119.09165	105	41	232.06716	0.0176322	RNEMLJPSSOJRHX	CHEMONTID:0002964
C12H12N2O3	232.084792244	351.15881	119.08476	105	41	232.07405	0.0107422	RNEMLJPSSOJRHX	CHEMONTID:0002964
C8H11O2	139.075904592	365.30862	226.22713	65	52	139.08149	-0.0055854	ABDKAPXRBAPSQN;IFNDEOYXGHGERA;DPZNOMCNRMUKPS	CHEMONTID:0004111;CHEMONTID:0000190
C8H11O2	139.075904592	365.30862	226.21808	65	58	139.09054	-0.0146354	ABDKAPXRBAPSQN;IFNDEOYXGHGERA;DPZNOMCNRMUKPS	CHEMONTID:0004111;CHEMONTID:0000190
C6H13NO2	131.094628656	226.20129	95.09	55	62	131.11129	-0.0166613	SLXKOJJOQWFEFD	CHEMONTID:0003086
C7H4O	104.026214748	199.11287	95.09	32	62	104.02287	0.0033447	IWDCLRJOBJJRNH	CHEMONTID:0001275
C4H6O3	102.031694052	197.11293	95.09	36	62	102.02293	0.0087641	ARXKVVRQIIOZGF;LPEKGGXMPWTOCB;FVYNPFNRUNVROH	CHEMONTID:0001661;CHEMONTID:0003416;CHEMONTID:0004450
CO	27.99491462	123.0751	95.09	37	62	27.9851	0.0098146	WSFSSNUMVMOOMR;OKKJLVBELUTLKV	CHEMONTID:0001831;CHEMONTID:0000286
CH2	14.015650064	109.10177	95.09	38	62	14.01177	0.0038801	VNWKTOKETHGBQD	CHEMONTID:0002500
CH4	16.031300128	95.09	79.0549	62	48	16.0351	-0.0037999	VNWKTOKETHGBQD	CHEMONTID:0002500
C9H17O	141.127940164	226.22713	85.11139	52	61	141.11574	0.0122002	GYHFUZHODSMOHU	CHEMONTID:0002229
C9H17O	141.127940164	226.22713	85.10386	52	61	141.12327	0.0046702	GYHFUZHODSMOHU	CHEMONTID:0002229
C9H17O	141.127940164	226.21808	85.11139	58	61	141.10669	0.0212502	GYHFUZHODSMOHU	CHEMONTID:0002229
C9H17O	141.127940164	226.21808	85.10386	58	61	141.11422	0.0137202	GYHFUZHODSMOHU	CHEMONTID:0002229
C5H6O3	114.031694052	199.11287	85.10386	32	61	114.00901	0.0226841	AUTCCPQKLPMHDN	CHEMONTID:0004450
H2S	33.987721064	119.09165	85.11139	41	61	33.98026	0.0074611	RWSOTUBLDIXVET	NonID:SH
H2S	33.987721064	119.09165	85.10386	41	61	33.98779	-6.89E-05	RWSOTUBLDIXVET	NonID:SH
H2S	33.987721064	119.08476	85.11139	41	61	33.97337	0.0143511	RWSOTUBLDIXVET	NonID:SH
H2S	33.987721064	119.08476	85.10386	41	61	33.9809	0.0068211	RWSOTUBLDIXVET	NonID:SH
CH2	14.015650064	85.11139	71.0864	61	45	14.02499	-0.0093399	VNWKTOKETHGBQD	CHEMONTID:0002500
CH2	14.015650064	85.10386	71.0864	61	45	14.01746	-0.0018099	VNWKTOKETHGBQD	CHEMONTID:0002500
C7H7O4	155.034433704	381.26358	226.21808	30	58	155.0455	-0.0110663	BTQAJGSMXCDDAJ	CHEMONTID:0002519
C7H7O4	155.034433704	381.24847	226.21808	31	58	155.03039	0.0040437	BTQAJGSMXCDDAJ	CHEMONTID:0002519
C7H5O3	137.02386902	363.24319	226.21808	30	58	137.02511	-0.001241	IUNJCFABHJZSKB	CHEMONTID:0003978
C8H7N	117.057849224	343.29715	226.21808	49	58	117.07907	-0.0212208	SIKJAQJRHWYJAI	CHEMONTID:0002497
C6H15NO	117.1153641	226.21808	109.10177	58	38	117.11631	-0.0009459	BFSVOASYOCHEOV	CHEMONTID:0001897
C10H19O	155.143590228	226.21808	71.0864	58	45	155.13168	0.0119102	KSMVZQYAVGTKIV	CHEMONTID:0002229
NO2	45.99290324	283.08389	237.08803	48	56	45.99586	-0.0029568	JCXJVPUVTGWSNB	NonID:NO2
NO2	45.99290324	283.05957	237.08803	48	56	45.97154	0.0213632	JCXJVPUVTGWSNB	NonID:NO2
C2O	39.99491462	237.08803	197.11293	56	36	39.9751	0.0198146	IKHGUXGNUITLKF	CHEMONTID:0002230
C5H6O3	114.031694052	237.08803	123.0751	56	37	114.01293	0.0187641	AUTCCPQKLPMHDN	CHEMONTID:0004450
C7H2O2	118.005479304	237.08803	119.09165	56	41	117.99638	0.0090993	ZBCATMYQYDCTIZ	CHEMONTID:0000135
C7H2O2	118.005479304	237.08803	119.08476	56	41	118.00327	0.0022093	ZBCATMYQYDCTIZ	CHEMONTID:0000135
C9H14O	138.104465068	237.08803	98.99376	56	34	138.09427	0.0101951	SOUITUXPBGREAE	CHEMONTID:0002647
C9H14O	138.104465068	237.08803	98.98624	56	42	138.10179	0.0026751	SOUITUXPBGREAE	CHEMONTID:0002647
C8H6O4	166.026608672	237.08803	71.0864	56	45	166.00163	0.0249787	XLEYFDVVXLMULC;DYKBONVDLJHZLM;LTJNCZSXVJCHGE;HWLRTXHDKIOPHF	CHEMONTID:0004298;CHEMONTID:0000135;CHEMONTID:0000190
C10H16NO	166.123189132	237.08803	70.97903	56	36	166.109	0.0141891	GAFZBOMPQVRGKU	CHEMONTID:0000252
C10H16NO	166.123189132	237.08803	70.96161	56	33	166.12642	-0.0032309	GAFZBOMPQVRGKU	CHEMONTID:0000252
C7H9NO3	155.058243148	381.26358	226.20129	30	55	155.06229	-0.0040469	GNMSLDIYJOSUSW	CHEMONTID:0002402
C7H9NO3	155.058243148	381.24847	226.20129	31	55	155.04718	0.0110631	GNMSLDIYJOSUSW	CHEMONTID:0002402
C7H7NO2	137.047678464	363.24319	226.20129	30	55	137.0419	0.0057785	ALYNCZNDIQEVRV;RWZYAGGXGHYGMB	CHEMONTID:0002948
C6H15NO	117.1153641	343.29715	226.20129	49	55	117.09586	0.0195041	BFSVOASYOCHEOV	CHEMONTID:0001897
C6H15NO	117.1153641	226.20129	109.10177	55	38	117.09952	0.0158441	BFSVOASYOCHEOV	CHEMONTID:0001897
C7H7O4	155.034433704	381.26358	226.22713	30	52	155.03645	-0.0020163	BTQAJGSMXCDDAJ	CHEMONTID:0002519
C7H7O4	155.034433704	381.24847	226.22713	31	52	155.02134	0.0130937	BTQAJGSMXCDDAJ	CHEMONTID:0002519
C7H5O3	137.02386902	363.24319	226.22713	30	52	137.01606	0.007809	IUNJCFABHJZSKB	CHEMONTID:0003978
C8H7N	117.057849224	343.29715	226.22713	49	52	117.07002	-0.0121708	SIKJAQJRHWYJAI	CHEMONTID:0002497
C6H15NO	117.1153641	226.22713	109.10177	52	38	117.12536	-0.0099959	BFSVOASYOCHEOV	CHEMONTID:0001897
C10H19O	155.143590228	226.22713	71.0864	52	45	155.14073	0.0028602	KSMVZQYAVGTKIV	CHEMONTID:0002229
C4H6O2	86.036779432	323.09241	237.07317	30	51	86.01924	0.0175394	BAPJBEWLBFYGME	CHEMONTID:0004452
CH2O2	46.005479304	283.08389	237.07317	48	51	46.01072	-0.0052407	BDAGIHXWWSANSR;CKFGINPQOCXMAZ	CHEMONTID:0001205;CHEMONTID:0001605
NO2	45.99290324	283.05957	237.07317	48	51	45.9864	0.0065032	JCXJVPUVTGWSNB	NonID:NO2
O	15.99491462	253.04721	237.07317	40	51	15.97404	0.0208746	XLYOFNOQVPJJNP	NonID:H2O
C7H2O2	118.005479304	237.07317	119.09165	51	41	117.98152	0.0239593	ZBCATMYQYDCTIZ	CHEMONTID:0000135
C7H2O2	118.005479304	237.07317	119.08476	51	41	117.98841	0.0170693	ZBCATMYQYDCTIZ	CHEMONTID:0000135
C8H10O2	138.06807956	237.07317	98.99376	51	34	138.07941	-0.0113304	ABDKAPXRBAPSQN;DPZNOMCNRMUKPS;IFNDEOYXGHGERA	CHEMONTID:0004111;CHEMONTID:0000190
C9H14O	138.104465068	237.07317	98.98624	51	42	138.08693	0.0175351	SOUITUXPBGREAE	CHEMONTID:0002647
C10H16NO	166.123189132	237.07317	70.96161	51	33	166.11156	0.0116291	GAFZBOMPQVRGKU	CHEMONTID:0000252
C2O	39.99491462	323.09241	283.08389	30	48	40.00852	-0.0136054	IKHGUXGNUITLKF	CHEMONTID:0002230
C3H4	40.031300128	323.09241	283.05957	30	48	40.03284	-0.0015399	QQONPFPTGQHPMA;ATUOYWHBWRKTHZ	CHEMONTID:0004476;CHEMONTID:0002500
CH4N	30.034374128	283.08389	253.04721	48	40	30.03668	-0.0023059	BAVYZALUXZFZLV	CHEMONTID:0000469
C8H4O4	164.010958608	283.08389	119.09165	48	41	163.99224	0.0187186	XLEYFDVVXLMULC;ABNNGIOYMQTQQO	CHEMONTID:0004298;CHEMONTID:0000190
C8H4O4	164.010958608	283.08389	119.08476	48	41	163.99913	0.0118286	XLEYFDVVXLMULC;ABNNGIOYMQTQQO	CHEMONTID:0004298;CHEMONTID:0000190
C8H12N2O3	184.084792244	283.08389	98.99376	48	34	184.09013	-0.0053378	XMPWCYNJUJLWKF	CHEMONTID:0000335
C12H12N2	184.100048384	283.08389	98.98624	48	42	184.09765	0.0023984	JOFKCNJIUXPJAC	CHEMONTID:0001914
CH2O	30.010564684	283.05957	253.04721	48	40	30.01236	-0.0017953	OKKJLVBELUTLKV;WSFSSNUMVMOOMR	CHEMONTID:0000286;CHEMONTID:0001831
C8H12N2O3	184.084792244	283.05957	98.99376	48	34	184.06581	0.0189822	XMPWCYNJUJLWKF	CHEMONTID:0000335
C8H12N2O3	184.084792244	283.05957	98.98624	48	42	184.07333	0.0114622	XMPWCYNJUJLWKF	CHEMONTID:0000335
C8H8O	120.057514876	199.11287	79.0549	32	48	120.05797	-0.0004551	FUGYGGDSWSUORM;HXDOZKJGKXYMEW;CHLICZRVGGXEOD;VEIIEWOTAHXGKS	CHEMONTID:0000037;CHEMONTID:0004646;CHEMONTID:0000138
C8H8N	118.065674256	197.11293	79.0549	36	48	118.05803	0.0076443	SIKJAQJRHWYJAI	CHEMONTID:0002497
C2H4O	44.026214748	123.0751	79.0549	37	48	44.0202	0.0060147	LFQSCWFLJHTTHZ;IKHGUXGNUITLKF;LCGLNKUTAGEVQW	CHEMONTID:0000286;CHEMONTID:0002230;CHEMONTID:0001167
C3H4	40.031300128	119.09165	79.0549	41	48	40.03675	-0.0054499	QQONPFPTGQHPMA;ATUOYWHBWRKTHZ	CHEMONTID:0004476;CHEMONTID:0002500
C3H4	40.031300128	119.08476	79.0549	41	48	40.02986	0.0014401	QQONPFPTGQHPMA;ATUOYWHBWRKTHZ	CHEMONTID:0004476;CHEMONTID:0002500
C2H6	30.046950192	109.10177	79.0549	38	48	30.04687	8.02E-05	OTMSDBZUPAUEDD	CHEMONTID:0002500
C9H4O	128.026214748	199.11287	71.0864	32	45	128.02647	-0.0002553	KJPRLNWUNMBNBZ	CHEMONTID:0000029
C6H6O3	126.031694052	197.11293	71.0864	36	45	126.02653	0.0051641	QCDYQQDYXPDABM;WQGWDDDVZFFDIG	CHEMONTID:0000382;CHEMONTID:0004657
CH4S	48.003371128	119.09165	71.0864	41	45	48.00525	-0.0018789	LSDPWZHWYPCBBB	CHEMONTID:0001212
CH4S	48.003371128	119.08476	71.0864	41	45	47.99836	0.0050111	LSDPWZHWYPCBBB	CHEMONTID:0001212
C12H18NO3	224.128668436	323.09241	98.98624	30	42	224.10617	0.0224984	HIKHPXKYXLQZFQ	CHEMONTID:0000195
C8H10O3	154.06299418	253.04721	98.98624	40	42	154.06097	0.0020242	KLIDCXVFHGNTTM;XQDNFAMOIPNVES;IIVIBYBQXSHRGE;SMFFZOQLHYIRDA	CHEMONTID:0000190;CHEMONTID:0003891
CH2N	28.018724064	98.98624	70.97903	42	36	28.00721	0.0115141	BAVYZALUXZFZLV	CHEMONTID:0000469
CH2N	28.018724064	98.98624	70.96161	42	33	28.02463	-0.0059059	BAVYZALUXZFZLV	CHEMONTID:0000469
C6H6	78.046950192	197.11293	119.08476	36	41	78.02817	0.0187802	UHOVQNZJYSORNB	CHEMONTID:0002279
C4H6O	70.041864812	323.09241	253.04721	30	40	70.0452	-0.0033352	ZTQSAGDEMFDKMZ	CHEMONTID:0002434
C8H10O3	154.06299418	253.04721	98.99376	40	34	154.05345	0.0095442	KLIDCXVFHGNTTM;XQDNFAMOIPNVES;IIVIBYBQXSHRGE;SMFFZOQLHYIRDA	CHEMONTID:0000190;CHEMONTID:0003891
C12H10N2	182.08439832	253.04721	70.97903	40	36	182.06818	0.0162183	JOFKCNJIUXPJAC	CHEMONTID:0001914
C12H10N2	182.08439832	253.04721	70.96161	40	33	182.0856	-0.0012017	JOFKCNJIUXPJAC	CHEMONTID:0001914
C3H6O3	90.031694052	199.11287	109.10177	32	38	90.0111	0.0205941	PEDCQBHIVMGVHV	CHEMONTID:0002210
C3H4O3	88.016043988	197.11293	109.10177	36	38	88.01116	0.004884	JVTAAEKCZFNVCJ	CHEMONTID:0001359
C13H22NO3	240.159968564	363.24319	123.0751	30	37	240.16809	-0.0081214	FYMHCWBPOCZPKA	CHEMONTID:0000195
C2H6NO2	76.039853432	199.11287	123.0751	32	37	76.03777	0.0020834	BYYUJTPNKCFZST	CHEMONTID:0000265
C3H6O2	74.036779432	197.11293	123.0751	36	37	74.03783	-0.0010506	XBDQKXXYIPTUBI;WBJINCZRORDGAQ;DNIAPMSPPWPWGF;RRLWYLINGKISHN	CHEMONTID:0001205;CHEMONTID:0001238;CHEMONTID:0002467;CHEMONTID:0001092
C11H18O	166.135765196	363.24319	197.11293	30	36	166.13026	0.0055052	ZGVYVWSAAMJYCN	CHEMONTID:0001292
C8H16O	128.120115132	199.11287	70.97903	32	36	128.13384	-0.0137249	ZBAXJUPCYVIBSP	CHEMONTID:0002647
CH2N	28.018724064	98.99376	70.97903	34	36	28.01473	0.0039941	BAVYZALUXZFZLV	CHEMONTID:0000469
C5H12N2	100.100048384	199.11287	98.99376	32	34	100.11911	-0.0190616	PVOAHINGSUIXLS	CHEMONTID:0003358
C2H4	28.031300128	98.99376	70.96161	34	33	28.03215	-0.0008499	OTMSDBZUPAUEDD;VGGSQFUCUMXWEO	CHEMONTID:0002500;CHEMONTID:0004476
C12H22O	182.167065324	381.26358	199.11287	30	32	182.15071	0.0163553	BLWZCYSWLRGLHU;HFJRKMMYBMWEAD	CHEMONTID:0001292;CHEMONTID:0002229
H2O	18.010564684	381.24847	363.24319	31	30	18.00528	0.0052847	XLYOFNOQVPJJNP	NonID:H2O
H2O	18.010564684	381.26358	363.24319	30	30	18.02039	-0.0098253	XLYOFNOQVPJJNP	NonID:H2O
Num AdductIon (AdductType Mass LinkedMz): 8
[M+K]+	123.0751	85.10386
[M+K]+	237.07317	199.11287
[M+K]+	237.08803	199.11287
[M+Na]+	365.26123	343.29715
[M+Na]+	365.27969	343.29715
[M+Na]+	365.30862	343.29715
[M+K]+	381.24847	343.29715
[M+K]+	381.26358	343.29715
Num IsotopicIon (IsotopeName Mass LinkedMz WeightedForm WeightNumber): 17
C-13	107.03716	106.04063	M+1	1
C-13	107.04823	106.06591	M+1	1
C-13	107.06761	106.06591	M+1	1
C-13	107.07383	106.06591	M+1	1
C-13	107.08813	106.06591	M+1	1
2C-13	108.0704	106.06591	M+2	2
C-13	133.05888	132.04739	M+1	1
C-13	151.04221	150.05692	M+1	1
C-13	151.05934	150.05692	M+1	1
C-13	151.0672	150.05692	M+1	1
2C-13	152.04128	150.05692	M+2	2
2C-13	152.06081	150.05692	M+2	2
N-14	241.2121	240.23764	M+1	1
C-13	241.24188	240.25537	M+1	1
C-13	352.14151	351.15881	M+1	1
C-13	366.26578	365.27969	M+1	1
C-13	366.28851	365.27969	M+1	1

NAME: C19H28N4OS2
EXACTMASS: 392.170453516
ISSELECTED: True
ACCURATEMASS: 392.1726235
MASSDIFFERENCE: -0.00217
TOTALSCORE: 3.223
ISOTOPICINTENSITY[M+1]: 0.2395
ISOTOPICINTENSITY[M+2]: 0.119
ISOTOPICDIFF[M+1]: 0.0635
ISOTOPICDIFF[M+2]: 0.0992
MASSDIFFSCORE: 0.91
ISOTOPICSCORE: 0.918
PRODUCTIONSCORE: 0.767
NEUTRALLOSSSCORE: 0.104
PRODUCTIONPEAKNUMBER: 33
PRODUCTIONHITSNUMBER: 16
NEUTRALLOSSPEAKNUMBER: 413
NEUTRALLOSSHITSNUMBER: 43
RESOURCENAMES: COCONUT
RESOURCERECORDS: 1
ChemOntDescriptions: Anilines and derivatives;Benzothiazoles;N-acyl-amino acids;Alkylphenylketones;Peptides;Phenylpyrazoles;Benzenesulfonamides;Benzimidazoles;Organic sulfuric acid and derivatives;Phenothiazines;Alkaloids and derivatives;Cinnamic acid and derivatives;Pyrimidones;Aminobenzenesulfonamides;Indole and derivatives;Coumarin and derivatives;Anisoles;Fatty acid and derivatives;Hydroxybenzenoids
ChemOntIDs: Anilines and derivatives;Benzothiazoles;N-acyl-amino acids;Alkylphenylketones;Peptides;Phenylpyrazoles;Benzenesulfonamides;Benzimidazoles;Organic sulfuric acid and derivatives;Phenothiazines;Alkaloids and derivatives;Cinnamic acid and derivatives;Pyrimidones;Aminobenzenesulfonamides;Indole and derivatives;Coumarin and derivatives;Anisoles;Fatty acid and derivatives;Hydroxybenzenoids
ChemOntScores: 3.49739684381172E-05;6.0517456100967E-05;0.000146320180671418;0.000165961997626574;0.000165961997626574;0.000165961997626574;0.000405349608697188;0.0011416502554445;0.0011416502554445;0.0011416502554445;0.00145560407569192;0.00145560407569192;0.0017578174193072;0.00335500282963199;0.00335500282963199;0.00657310097929638;0.00742738617621504;0.00833095705874924;0.00833095705874924
ChemOntInChIKeys: BFSZJLBDHMMCAH;WHHIPMZEDGBUCC;AVKUERGKIZMTKX;OLTZHXYLLRJLST;PDZYFGNOSMRVJC;QWCJHSGMANYXCW;SFZYHNAGMAZZMB;BEZZFPOZAYTVHN;AFCGFAGUEYAMAO;SLVMESMUVMCQIY;DMBUIFMXQQFLAB;RSUVYMGADVXGOU;KNAHARQHSZJURB;ASWVTGNCAZCNNR;OZCACMPSTYQSMM;HKOKDCKQIDYUFY;LQSZSWBMLMGWPC;UQZVCDCIMBLVNR;YBHQCJILTOVLHD
PUBCHEMCIDS: 
Num ProductIon (Formula ExactMass AccurateMass Intensity Error CandidateInChIKeys CandidateOntologies): 33
C3H3S	70.995546096	70.97903	36	0.0159675	NA	NA
C5H11	71.086075352	71.0864	45	-0.0008732	OFBQJSOFQDEBGM;QWTDNUCVQCZILF	CHEMONTID:0002500;CHEMONTID:0004620
C6H7	79.054775224	79.0549	48	-0.0006734	UHOVQNZJYSORNB;AFABGHUZZDYHJO;PRBHEGAFLDMLAL;ZQDPJFUHLCOCRG;PFEOZHBOMNWTJB;LDTAOIUHUHHCMU;GDOPTJXRTPNYNR;LIKMAJRDDDTEIG;HNRMPXKDFBEGFZ;PYGSKMBEVAICCR	CHEMONTID:0002279;CHEMONTID:0004620;CHEMONTID:0001019;CHEMONTID:0004476;CHEMONTID:0001016
C6H13	85.101725416	85.10386	61	-0.0026832	VLKZOEOYAKHREP;AFABGHUZZDYHJO	CHEMONTID:0002500;CHEMONTID:0004620
C6H13	85.101725416	85.11139	61	-0.0102132	VLKZOEOYAKHREP;AFABGHUZZDYHJO	CHEMONTID:0002500;CHEMONTID:0004620
C7H11	95.086075352	95.09	62	-0.0044732	VLJXXKKOSFGPHI;UAEPNZWRGJTJPN;IMNFDUFMRHMDMM;FMAMSYPJXSEYSW;BZHMBWZPUJHVEE;WZHKDGJSXCTSCK;QWHNJUXXYKPLQM;ZGEGCLOFRBLKSE;OTTZHAVKAVGASB;JAGYXYUAYDLKNO;AEXMKKGTQYQZCS;GXDHCNNESPLIKD;ADHCYQWFCLQBFG	CHEMONTID:0004620;CHEMONTID:0001016;CHEMONTID:0002500;CHEMONTID:0001019;CHEMONTID:0004476;CHEMONTID:0004622
C4H3OS	98.990460716	98.98624	42	0.0036721	NA	NA
CH7OS2	98.993831844	98.99376	34	-0.0004767	NA	NA
C7H6O	106.041864812	106.04063	805	0.0006862	RDOXTESZEPMUJZ;IWDCLRJOBJJRNH;HUMNYLRZRPPJDN;WVDDGKGOMKODPV	CHEMONTID:0000138;CHEMONTID:0001275;CHEMONTID:0000321;CHEMONTID:0000033
C7H8N	106.065674256	106.06591	2753	-0.0007843	RNVCVTLRINQCPJ;AFBPFSWMIHJQDM;ONQLCPDIXPYJSS;CSNWPSHAZNPDBA;WGQKYBSKWIADBV;MFEIKQPHQINPRI;KPDBFXIKMXHJEB;VULHYRAYXYTONQ	CHEMONTID:0003964;CHEMONTID:0003924;CHEMONTID:0000195;CHEMONTID:0000219;CHEMONTID:0000185;CHEMONTID:0000089;CHEMONTID:0002279
C8H13	109.101725416	109.10177	38	-0.0005932	JVSWJIKNEAIKJW;GDDAJHJRAKOILH;KWKAKUADMBZCLK;QEGNUYASOUJEHD;KVZJLSYJROEPSQ;QJXCDRBHYIAFTH;WEPNJTDVIIKRIK;TVMXDCGIABBOFY;LETYIFNDQBJGPJ;RNTWWGNZUXGTAX;QRMPKOFEUHIBNM	CHEMONTID:0004620;CHEMONTID:0001019;CHEMONTID:0004476;CHEMONTID:0001016;CHEMONTID:0004622;CHEMONTID:0002500
C9H11	119.086075352	119.08476	41	0.0007668	ODLMAHJVESYWTB;NABXNTPHRFMODH;PYOLJOJPIPCRDP;XARGIVYWQPXRTC;ILIUIABCBOXIRX;NUHCEMOQRZEGAQ;KPADFPAILITQBG;YPJRYQGOKHKNKZ;UTPOSGXXIJEVFD	CHEMONTID:0002811;CHEMONTID:0002841;CHEMONTID:0001016;CHEMONTID:0004622;CHEMONTID:0004476
C9H11	119.086075352	119.09165	41	-0.0061232	ODLMAHJVESYWTB;NABXNTPHRFMODH;PYOLJOJPIPCRDP;XARGIVYWQPXRTC;ILIUIABCBOXIRX;NUHCEMOQRZEGAQ;KPADFPAILITQBG;YPJRYQGOKHKNKZ;UTPOSGXXIJEVFD	CHEMONTID:0002811;CHEMONTID:0002841;CHEMONTID:0001016;CHEMONTID:0004622;CHEMONTID:0004476
C8H11O	123.080989972	123.0751	37	0.0053414	NDFYWJZFESRLBQ;OSIGJGFTADMDOB;MOJOWKUQPWRMIA;CHLICZRVGGXEOD;MNBIBGDICHMQFN;SIXBTZFYFSHXJI	CHEMONTID:0004325;CHEMONTID:0000138;CHEMONTID:0000323;CHEMONTID:0001661;CHEMONTID:0000118
C8H6NO	132.044938812	132.03702	299	0.0073702	XAWPKHNOFIWWNZ;JYGFTBXVXVMTGB;CDEBRYPYJRWMDC;FZERHIULMFGESH;NCCHARWOCKOHIH	CHEMONTID:0004162;CHEMONTID:0001146;CHEMONTID:0001160;CHEMONTID:0002279;CHEMONTID:0000178
C8H6NO	132.044938812	132.04739	297	-0.0029998	XAWPKHNOFIWWNZ;JYGFTBXVXVMTGB;CDEBRYPYJRWMDC;FZERHIULMFGESH;NCCHARWOCKOHIH	CHEMONTID:0004162;CHEMONTID:0001146;CHEMONTID:0001160;CHEMONTID:0002279;CHEMONTID:0000178
C11H4N	150.034374128	150.02948	187	0.0043455	NA	NA
C7H8N3O	150.066736876	150.05692	2220	0.0092683	NA	NA
C13H13N2	197.107873416	197.11293	36	-0.0056052	VENAANZHUCMOGD;SADQHDNOURAXEV	CHEMONTID:0001140;CHEMONTID:0000183
C13H15N2	199.12352348	199.11287	32	0.0101049	VENAANZHUCMOGD;SADQHDNOURAXEV	CHEMONTID:0001140;CHEMONTID:0000183
C9H28N3OS	226.195308516	226.20129	55	-0.0065301	NA	NA
C14H28NO	226.217089516	226.21808	58	-0.0015391	NA	NA
C13H28N3	226.228322896	226.22713	52	0.0006443	NA	NA
C16H13S	237.073796416	237.07317	51	7.78E-05	NA	NA
C15H13N2O	237.102788036	237.08803	56	0.0142095	YNOIPVLDARDPCN	CHEMONTID:0002497
C13H26N3O	240.207587452	240.22932	431	-0.0222811	NA	NA
C11H13N2OS2	253.046930036	253.04721	40	-0.0008285	NA	NA
C17H15S2	283.06151748	283.05957	48	0.0013989	NA	NA
C19H11N2O	283.087137972	283.08389	48	0.0026994	NA	NA
C17H15N4OS	323.0966571	323.09241	30	0.0036985	NA	NA
C19H19N4OS	351.127957228	351.1283	200	-0.0008914	NA	NA
C18H27N2OS2	351.156480484	351.15881	105	-0.0028781	NA	NA
	0	393.17923	585	-0.0015	NA	NA
Num NeutralLoss (Formula ExactMass PrecursorMz ProductMz PrecursorIntensity ProductIntensity LossMass Error CandidateInChIKeys CandidateOntologies): 158
C18H27O	259.206190484	365.27969	106.06591	271	2753	259.21378	-0.0075895	VWXPMSHGZMFPMK	CHEMONTID:0000298
C18H27O	259.206190484	365.26123	106.06591	242	2753	259.19532	0.0108705	VWXPMSHGZMFPMK	CHEMONTID:0000298
C18H25O	257.19054042	363.24319	106.06591	30	2753	257.17728	0.0132604	IITKKCIKFTVFKR	CHEMONTID:0000298
C5H9NOS	131.040484908	237.08803	106.06591	56	2753	131.02212	0.0183649	AMRLMYBWZLIJPE	CHEMONTID:0003862
C6H7N	93.057849224	199.11287	106.06591	32	2753	93.04696	0.0108892	PAYRUJLWNCNPSJ	CHEMONTID:0000284
C6H5N	91.04219916	197.11293	106.06591	36	2753	91.04702	-0.0048208	PAYRUJLWNCNPSJ	CHEMONTID:0000284
CH2NO	44.013638684	150.05692	106.06591	2220	2753	43.99101	0.0226287	ZHNUHDYFZUAESO	CHEMONTID:0002484
CN	26.003074	132.04739	106.06591	297	2753	25.98148	0.021594	LELOWRISYMNNSU	CHEMONTID:0000362
HO	17.002739652	123.0751	106.06591	37	2753	17.00919	-0.0064503	XLYOFNOQVPJJNP	NonID:H2O
CH	13.007825032	119.09165	106.06591	41	2753	13.02574	-0.017915	VNWKTOKETHGBQD	CHEMONTID:0002500
CH	13.007825032	119.08476	106.06591	41	2753	13.01885	-0.011025	VNWKTOKETHGBQD	CHEMONTID:0002500
CHN	27.010899032	106.06591	79.0549	2753	48	27.01101	-0.000111	BAVYZALUXZFZLV;LELOWRISYMNNSU;WDWDWGRYHDPSDS	CHEMONTID:0000469;CHEMONTID:0000362;CHEMONTID:0000117
C16H23O	231.174890356	381.24847	150.05692	31	2220	231.19155	-0.0166596	MCJZAFLSUPAMEV	CHEMONTID:0000298
C7H3	87.023475096	237.08803	150.05692	56	2220	87.03111	-0.0076349	YXFVVABEGXRONW	CHEMONTID:0001091
C7H3	87.023475096	237.07317	150.05692	51	2220	87.01625	0.0072251	YXFVVABEGXRONW	CHEMONTID:0001091
C2H7O	47.049689844	197.11293	150.05692	36	2220	47.05601	-0.0063202	LFQSCWFLJHTTHZ;LCGLNKUTAGEVQW	CHEMONTID:0000286;CHEMONTID:0001167
H2O	18.010564684	150.05692	132.04739	2220	297	18.00953	0.0010347	XLYOFNOQVPJJNP	NonID:H2O
H2O	18.010564684	150.05692	132.03702	2220	299	18.0199	-0.0093353	XLYOFNOQVPJJNP	NonID:H2O
CH2NO	44.013638684	150.05692	106.04063	2220	805	44.01629	-0.0026513	ZHNUHDYFZUAESO	CHEMONTID:0002484
C6H7	79.054775224	150.05692	70.97903	2220	36	79.07789	-0.0231148	UHOVQNZJYSORNB	CHEMONTID:0002279
C18H27O	259.206190484	365.26123	106.04063	242	805	259.2206	-0.0144095	VWXPMSHGZMFPMK	CHEMONTID:0000298
C18H25O	257.19054042	363.24319	106.04063	30	805	257.20256	-0.0120196	IITKKCIKFTVFKR	CHEMONTID:0000298
C9H7O	131.049689844	237.08803	106.04063	56	805	131.0474	0.0022898	UAJRSHJHFRVGMG;KJPRLNWUNMBNBZ	CHEMONTID:0000138;CHEMONTID:0000029
C5H9NOS	131.040484908	237.07317	106.04063	51	805	131.03254	0.0079449	AMRLMYBWZLIJPE	CHEMONTID:0003862
C6H7N	93.057849224	199.11287	106.04063	32	805	93.07224	-0.0143908	PAYRUJLWNCNPSJ	CHEMONTID:0000284
C7H7	91.054775224	197.11293	106.04063	36	805	91.0723	-0.0175248	YXFVVABEGXRONW	CHEMONTID:0001091
CH2NO	44.013638684	150.02948	106.04063	187	805	43.98885	0.0247887	ZHNUHDYFZUAESO	CHEMONTID:0002484
CN	26.003074	132.04739	106.04063	297	805	26.00676	-0.003686	LELOWRISYMNNSU	CHEMONTID:0000362
CN	26.003074	132.03702	106.04063	299	805	25.99639	0.006684	LELOWRISYMNNSU	CHEMONTID:0000362
CH5	17.03912516	123.0751	106.04063	37	805	17.03447	0.0046552	VNWKTOKETHGBQD	CHEMONTID:0002500
CH2N2	42.021798064	393.17923	351.15881	585	105	42.02042	0.0013781	PNKUSGQVOMIXLU	CHEMONTID:0001045
C3H6	42.046950192	393.17923	351.1283	585	200	42.05093	-0.0039798	ATUOYWHBWRKTHZ;QQONPFPTGQHPMA	CHEMONTID:0002500;CHEMONTID:0004476
C5H10	70.07825032	393.17923	323.09241	585	30	70.08682	-0.0085697	OFBQJSOFQDEBGM	CHEMONTID:0002500
C9H16O	140.120115132	393.17923	253.04721	585	40	140.13202	-0.0119049	SOUITUXPBGREAE	CHEMONTID:0002647
C6H12N4O	156.101111004	393.17923	237.08803	585	56	156.0912	0.009911	QJYRUYURLPTHLR	CHEMONTID:0000375
C6H12N4O	156.101111004	393.17923	237.07317	585	51	156.10606	-0.004949	QJYRUYURLPTHLR	CHEMONTID:0000375
C8H7	103.054775224	343.29715	240.23764	49	437	103.05951	-0.0047348	PPBRXRYQALVLMV;YNQLUTRBYVCPMQ	CHEMONTID:0000037;CHEMONTID:0002279
CH2	14.015650064	240.23764	226.22713	437	52	14.01051	0.0051401	VNWKTOKETHGBQD	CHEMONTID:0002500
CH2	14.015650064	240.23764	226.21808	437	58	14.01956	-0.0039099	VNWKTOKETHGBQD	CHEMONTID:0002500
CH2	14.015650064	240.23764	226.20129	437	55	14.03635	-0.0206999	VNWKTOKETHGBQD	CHEMONTID:0002500
C10H19O	155.143590228	240.23764	85.11139	437	61	155.12625	0.0173402	KSMVZQYAVGTKIV	CHEMONTID:0002229
C10H19O	155.143590228	240.23764	85.10386	437	61	155.13378	0.0098102	KSMVZQYAVGTKIV	CHEMONTID:0002229
C11H21O	169.159240292	240.23764	71.0864	437	45	169.15124	0.0080003	KMPQYAYAQWNLME	CHEMONTID:0002229
C8H7	103.054775224	343.29715	240.22932	49	431	103.06783	-0.0130548	PPBRXRYQALVLMV;YNQLUTRBYVCPMQ	CHEMONTID:0000037;CHEMONTID:0002279
CH2	14.015650064	240.22932	226.22713	431	52	14.00219	0.0134601	VNWKTOKETHGBQD	CHEMONTID:0002500
CH2	14.015650064	240.22932	226.21808	431	58	14.01124	0.0044101	VNWKTOKETHGBQD	CHEMONTID:0002500
CH2	14.015650064	240.22932	226.20129	431	55	14.02803	-0.0123799	VNWKTOKETHGBQD	CHEMONTID:0002500
C10H19O	155.143590228	240.22932	85.10386	431	61	155.12546	0.0181302	KSMVZQYAVGTKIV	CHEMONTID:0002229
C11H21O	169.159240292	240.22932	71.0864	431	45	169.14292	0.0163203	KMPQYAYAQWNLME	CHEMONTID:0002229
C8H7	103.054775224	343.29715	240.25537	49	357	103.04178	0.0129952	PPBRXRYQALVLMV;YNQLUTRBYVCPMQ	CHEMONTID:0000037;CHEMONTID:0002279
CH2	14.015650064	240.25537	226.22713	357	52	14.02824	-0.0125899	VNWKTOKETHGBQD	CHEMONTID:0002500
CH2	14.015650064	240.25537	226.21808	357	58	14.03729	-0.0216399	VNWKTOKETHGBQD	CHEMONTID:0002500
C10H19O	155.143590228	240.25537	85.11139	357	61	155.14398	-0.0003898	KSMVZQYAVGTKIV	CHEMONTID:0002229
C10H19O	155.143590228	240.25537	85.10386	357	61	155.15151	-0.0079198	KSMVZQYAVGTKIV	CHEMONTID:0002229
C11H21O	169.159240292	240.25537	71.0864	357	45	169.16897	-0.0097297	KMPQYAYAQWNLME	CHEMONTID:0002229
C7H5O	105.03403978	237.08803	132.03702	56	299	105.05101	-0.0169702	IWDCLRJOBJJRNH;HUMNYLRZRPPJDN	CHEMONTID:0001275;CHEMONTID:0000321
C7H5O	105.03403978	237.07317	132.03702	51	299	105.03615	-0.0021102	IWDCLRJOBJJRNH;HUMNYLRZRPPJDN	CHEMONTID:0001275;CHEMONTID:0000321
H2O	18.010564684	150.02948	132.03702	187	299	17.99246	0.0181047	XLYOFNOQVPJJNP	NonID:H2O
CH5O	33.03403978	132.03702	98.99376	299	34	33.04326	-0.0092202	OKKJLVBELUTLKV	CHEMONTID:0000286
CH5O	33.03403978	132.03702	98.98624	299	42	33.05078	-0.0167402	OKKJLVBELUTLKV	CHEMONTID:0000286
C2H7NO	61.052763844	132.03702	70.97903	299	36	61.05799	-0.0052262	HZAXFHJVJLSVMW	CHEMONTID:0001897
C3H9O	61.065339908	132.03702	70.96161	299	33	61.07541	-0.0100701	XOBKSJJDNFUZPF;KFZMGEQAYNKOFK;BDERNNFJNOPAEC	CHEMONTID:0001167;CHEMONTID:0001661;CHEMONTID:0000286
C16H25O	233.19054042	365.26123	132.04739	242	297	233.21384	-0.0232996	USMAGXMGZXKLHT	CHEMONTID:0000298
C16H23O	231.174890356	363.24319	132.04739	30	297	231.1958	-0.0209096	MCJZAFLSUPAMEV	CHEMONTID:0000298
C7H5O	105.03403978	237.08803	132.04739	56	297	105.04064	-0.0066002	IWDCLRJOBJJRNH;HUMNYLRZRPPJDN	CHEMONTID:0001275;CHEMONTID:0000321
C7H5O	105.03403978	237.07317	132.04739	51	297	105.02578	0.0082598	IWDCLRJOBJJRNH;HUMNYLRZRPPJDN	CHEMONTID:0001275;CHEMONTID:0000321
C4H5N	67.04219916	199.11287	132.04739	32	297	67.06548	-0.0232808	RWRDLPDLKQPQOW	CHEMONTID:0000218
CH5O	33.03403978	132.04739	98.99376	297	34	33.05363	-0.0195902	OKKJLVBELUTLKV	CHEMONTID:0000286
C3H9O	61.065339908	132.04739	70.97903	297	36	61.06836	-0.0030201	XOBKSJJDNFUZPF;KFZMGEQAYNKOFK;BDERNNFJNOPAEC	CHEMONTID:0001167;CHEMONTID:0001661;CHEMONTID:0000286
C3H9O	61.065339908	132.04739	70.96161	297	33	61.08578	-0.0204401	XOBKSJJDNFUZPF;KFZMGEQAYNKOFK;BDERNNFJNOPAEC	CHEMONTID:0001167;CHEMONTID:0001661;CHEMONTID:0000286
O	15.99491462	381.26358	365.27969	30	271	15.98389	0.0110246	XLYOFNOQVPJJNP	NonID:H2O
C11H20O	168.15141526	365.27969	197.11293	271	36	168.16676	-0.0153447	ZGVYVWSAAMJYCN	CHEMONTID:0001292
C16H20N2O	256.15756326	365.27969	109.10177	271	38	256.17792	-0.0203567	OBVMPKMPQYQXKI	CHEMONTID:0001914
O	15.99491462	381.26358	365.26123	30	242	16.00235	-0.0074354	XLYOFNOQVPJJNP	NonID:H2O
O	15.99491462	381.24847	365.26123	31	242	15.98724	0.0076746	XLYOFNOQVPJJNP	NonID:H2O
C11H18O	166.135765196	365.26123	199.11287	242	32	166.14836	-0.0125948	ZGVYVWSAAMJYCN	CHEMONTID:0001292
C11H20O	168.15141526	365.26123	197.11293	242	36	168.1483	0.0031153	ZGVYVWSAAMJYCN	CHEMONTID:0001292
C16H20N2O	256.15756326	365.26123	109.10177	242	38	256.15946	-0.0018967	OBVMPKMPQYQXKI	CHEMONTID:0001914
C2H4	28.031300128	351.1283	323.09241	200	30	28.0358900000001	-0.0045899	OTMSDBZUPAUEDD;VGGSQFUCUMXWEO	CHEMONTID:0002500;CHEMONTID:0004476
C3H4N2	68.037448128	351.1283	283.08389	200	48	68.04441	-0.0069619	RAXXELZNTBOGNW	CHEMONTID:0000078
C5H8	68.062600256	351.1283	283.05957	200	48	68.06873	-0.0061297	YHQXBTXEYZIYOV;BKOOMYPCSUNDGP	CHEMONTID:0004476;CHEMONTID:0004622
C5H10N2	98.08439832	351.1283	253.04721	200	40	98.08109	0.0033083	SMRGCMLEAAXFFD	CHEMONTID:0001045
C13H17N2	201.139173544	351.15881	150.02948	105	187	201.12933	0.0098435	VENAANZHUCMOGD	CHEMONTID:0001140
C10H9N2O	173.071487908	323.09241	150.02948	30	187	173.06293	0.0085579	ZOAMBXDOGPRZLP	CHEMONTID:0004196
C8H7NO	133.052763844	283.08389	150.02948	48	187	133.05441	-0.0016462	JYGFTBXVXVMTGB	CHEMONTID:0001146
C8H7NO	133.052763844	283.05957	150.02948	48	187	133.03009	0.0226738	JYGFTBXVXVMTGB	CHEMONTID:0001146
C7H3O	103.018389716	253.04721	150.02948	40	187	103.01773	0.0006597	IWDCLRJOBJJRNH	CHEMONTID:0001275
C4H9NO	87.068413908	237.08803	150.02948	56	187	87.05855	0.0098639	YNAVUWVOSKDBBP	CHEMONTID:0000392
C7H3	87.023475096	237.07317	150.02948	51	187	87.04369	-0.0202149	YXFVVABEGXRONW	CHEMONTID:0001091
C6H7	79.054775224	150.02948	70.97903	187	36	79.05045	0.0043252	UHOVQNZJYSORNB	CHEMONTID:0002279
C6H7	79.054775224	150.02948	70.96161	187	33	79.06787	-0.0130948	UHOVQNZJYSORNB	CHEMONTID:0002279
C5H8	68.062600256	351.15881	283.08389	105	48	68.07492	-0.0123197	YHQXBTXEYZIYOV;BKOOMYPCSUNDGP	CHEMONTID:0004476;CHEMONTID:0004622
C7H14O	114.104465068	351.15881	237.07317	105	51	114.08564	0.0188251	MQWCXKGKQLNYQG	CHEMONTID:0002647
C7H4O	104.026214748	199.11287	95.09	32	62	104.02287	0.0033447	IWDCLRJOBJJRNH	CHEMONTID:0001275
C7H2O	102.010564684	197.11293	95.09	36	62	102.02293	-0.0123653	IWDCLRJOBJJRNH	CHEMONTID:0001275
CO	27.99491462	123.0751	95.09	37	62	27.9851	0.0098146	WSFSSNUMVMOOMR;OKKJLVBELUTLKV	CHEMONTID:0001831;CHEMONTID:0000286
CH2	14.015650064	109.10177	95.09	38	62	14.01177	0.0038801	VNWKTOKETHGBQD	CHEMONTID:0002500
CH4	16.031300128	95.09	79.0549	62	48	16.0351	-0.0037999	VNWKTOKETHGBQD	CHEMONTID:0002500
C9H17O	141.127940164	226.22713	85.11139	52	61	141.11574	0.0122002	GYHFUZHODSMOHU	CHEMONTID:0002229
C9H17O	141.127940164	226.22713	85.10386	52	61	141.12327	0.0046702	GYHFUZHODSMOHU	CHEMONTID:0002229
C9H17O	141.127940164	226.21808	85.11139	58	61	141.10669	0.0212502	GYHFUZHODSMOHU	CHEMONTID:0002229
C9H17O	141.127940164	226.21808	85.10386	58	61	141.11422	0.0137202	GYHFUZHODSMOHU	CHEMONTID:0002229
H2S	33.987721064	119.09165	85.11139	41	61	33.98026	0.0074611	RWSOTUBLDIXVET	NonID:SH
H2S	33.987721064	119.09165	85.10386	41	61	33.98779	-6.89E-05	RWSOTUBLDIXVET	NonID:SH
H2S	33.987721064	119.08476	85.11139	41	61	33.97337	0.0143511	RWSOTUBLDIXVET	NonID:SH
H2S	33.987721064	119.08476	85.10386	41	61	33.9809	0.0068211	RWSOTUBLDIXVET	NonID:SH
CH2	14.015650064	85.11139	71.0864	61	45	14.02499	-0.0093399	VNWKTOKETHGBQD	CHEMONTID:0002500
CH2	14.015650064	85.10386	71.0864	61	45	14.01746	-0.0018099	VNWKTOKETHGBQD	CHEMONTID:0002500
C8H7N	117.057849224	343.29715	226.21808	49	58	117.07907	-0.0212208	SIKJAQJRHWYJAI	CHEMONTID:0002497
C6H15NO	117.1153641	226.21808	109.10177	58	38	117.11631	-0.0009459	BFSVOASYOCHEOV	CHEMONTID:0001897
C10H19O	155.143590228	226.21808	71.0864	58	45	155.13168	0.0119102	KSMVZQYAVGTKIV	CHEMONTID:0002229
C2O	39.99491462	237.08803	197.11293	56	36	39.9751	0.0198146	IKHGUXGNUITLKF	CHEMONTID:0002230
C9H14O	138.104465068	237.08803	98.99376	56	34	138.09427	0.0101951	SOUITUXPBGREAE	CHEMONTID:0002647
C9H14O	138.104465068	237.08803	98.98624	56	42	138.10179	0.0026751	SOUITUXPBGREAE	CHEMONTID:0002647
C10H16NO	166.123189132	237.08803	70.97903	56	36	166.109	0.0141891	GAFZBOMPQVRGKU	CHEMONTID:0000252
C10H16NO	166.123189132	237.08803	70.96161	56	33	166.12642	-0.0032309	GAFZBOMPQVRGKU	CHEMONTID:0000252
C6H7N3O	137.058911844	363.24319	226.20129	30	55	137.0419	0.0170118	VYOIELONWKIZJS	CHEMONTID:0003899
C6H15NO	117.1153641	343.29715	226.20129	49	55	117.09586	0.0195041	BFSVOASYOCHEOV	CHEMONTID:0001897
C6H15NO	117.1153641	226.20129	109.10177	55	38	117.09952	0.0158441	BFSVOASYOCHEOV	CHEMONTID:0001897
C8H7N	117.057849224	343.29715	226.22713	49	52	117.07002	-0.0121708	SIKJAQJRHWYJAI	CHEMONTID:0002497
C6H15NO	117.1153641	226.22713	109.10177	52	38	117.12536	-0.0099959	BFSVOASYOCHEOV	CHEMONTID:0001897
C10H19O	155.143590228	226.22713	71.0864	52	45	155.14073	0.0028602	KSMVZQYAVGTKIV	CHEMONTID:0002229
CH4NO	46.029288748	283.08389	237.07317	48	51	46.01072	0.0185687	ZHNUHDYFZUAESO	CHEMONTID:0002484
O	15.99491462	253.04721	237.07317	40	51	15.97404	0.0208746	XLYOFNOQVPJJNP	NonID:H2O
C9H14O	138.104465068	237.07317	98.98624	51	42	138.08693	0.0175351	SOUITUXPBGREAE	CHEMONTID:0002647
C10H16NO	166.123189132	237.07317	70.96161	51	33	166.11156	0.0116291	GAFZBOMPQVRGKU	CHEMONTID:0000252
C2O	39.99491462	323.09241	283.08389	30	48	40.00852	-0.0136054	IKHGUXGNUITLKF	CHEMONTID:0002230
C3H4	40.031300128	323.09241	283.05957	30	48	40.03284	-0.0015399	QQONPFPTGQHPMA;ATUOYWHBWRKTHZ	CHEMONTID:0004476;CHEMONTID:0002500
CH4N	30.034374128	283.08389	253.04721	48	40	30.03668	-0.0023059	BAVYZALUXZFZLV	CHEMONTID:0000469
C12H12N2	184.100048384	283.08389	98.99376	48	34	184.09013	0.0099184	JOFKCNJIUXPJAC	CHEMONTID:0001914
C12H12N2	184.100048384	283.08389	98.98624	48	42	184.09765	0.0023984	JOFKCNJIUXPJAC	CHEMONTID:0001914
CH2O	30.010564684	283.05957	253.04721	48	40	30.01236	-0.0017953	OKKJLVBELUTLKV;WSFSSNUMVMOOMR	CHEMONTID:0000286;CHEMONTID:0001831
C8H8O	120.057514876	199.11287	79.0549	32	48	120.05797	-0.0004551	FUGYGGDSWSUORM;HXDOZKJGKXYMEW;CHLICZRVGGXEOD;VEIIEWOTAHXGKS	CHEMONTID:0000037;CHEMONTID:0004646;CHEMONTID:0000138
C8H8N	118.065674256	197.11293	79.0549	36	48	118.05803	0.0076443	SIKJAQJRHWYJAI	CHEMONTID:0002497
C2H4O	44.026214748	123.0751	79.0549	37	48	44.0202	0.0060147	LFQSCWFLJHTTHZ;IKHGUXGNUITLKF;LCGLNKUTAGEVQW	CHEMONTID:0000286;CHEMONTID:0002230;CHEMONTID:0001167
C3H4	40.031300128	119.09165	79.0549	41	48	40.03675	-0.0054499	QQONPFPTGQHPMA;ATUOYWHBWRKTHZ	CHEMONTID:0004476;CHEMONTID:0002500
C3H4	40.031300128	119.08476	79.0549	41	48	40.02986	0.0014401	QQONPFPTGQHPMA;ATUOYWHBWRKTHZ	CHEMONTID:0004476;CHEMONTID:0002500
C2H6	30.046950192	109.10177	79.0549	38	48	30.04687	8.02E-05	OTMSDBZUPAUEDD	CHEMONTID:0002500
C9H4O	128.026214748	199.11287	71.0864	32	45	128.02647	-0.0002553	KJPRLNWUNMBNBZ	CHEMONTID:0000029
CH4S	48.003371128	119.09165	71.0864	41	45	48.00525	-0.0018789	LSDPWZHWYPCBBB	CHEMONTID:0001212
CH4S	48.003371128	119.08476	71.0864	41	45	47.99836	0.0050111	LSDPWZHWYPCBBB	CHEMONTID:0001212
CH2N	28.018724064	98.98624	70.97903	42	36	28.00721	0.0115141	BAVYZALUXZFZLV	CHEMONTID:0000469
CH2N	28.018724064	98.98624	70.96161	42	33	28.02463	-0.0059059	BAVYZALUXZFZLV	CHEMONTID:0000469
C6H6	78.046950192	197.11293	119.08476	36	41	78.02817	0.0187802	UHOVQNZJYSORNB	CHEMONTID:0002279
C4H6O	70.041864812	323.09241	253.04721	30	40	70.0452	-0.0033352	ZTQSAGDEMFDKMZ	CHEMONTID:0002434
C12H10N2	182.08439832	253.04721	70.97903	40	36	182.06818	0.0162183	JOFKCNJIUXPJAC	CHEMONTID:0001914
C12H10N2	182.08439832	253.04721	70.96161	40	33	182.0856	-0.0012017	JOFKCNJIUXPJAC	CHEMONTID:0001914
C7H4	88.031300128	197.11293	109.10177	36	38	88.01116	0.0201401	YXFVVABEGXRONW	CHEMONTID:0001091
C6H4	76.031300128	199.11287	123.0751	32	37	76.03777	-0.0064699	UHOVQNZJYSORNB	CHEMONTID:0002279
C2H6N2O	74.048012812	197.11293	123.0751	36	37	74.03783	0.0101828	BEBCJVAWIBVWNZ	CHEMONTID:0002484
C11H18O	166.135765196	363.24319	197.11293	30	36	166.13026	0.0055052	ZGVYVWSAAMJYCN	CHEMONTID:0001292
C8H16O	128.120115132	199.11287	70.97903	32	36	128.13384	-0.0137249	ZBAXJUPCYVIBSP	CHEMONTID:0002647
CH2N	28.018724064	98.99376	70.97903	34	36	28.01473	0.0039941	BAVYZALUXZFZLV	CHEMONTID:0000469
C5H12N2	100.100048384	199.11287	98.99376	32	34	100.11911	-0.0190616	PVOAHINGSUIXLS	CHEMONTID:0003358
C2H4	28.031300128	98.99376	70.96161	34	33	28.03215	-0.0008499	OTMSDBZUPAUEDD;VGGSQFUCUMXWEO	CHEMONTID:0002500;CHEMONTID:0004476
C12H22O	182.167065324	381.26358	199.11287	30	32	182.15071	0.0163553	BLWZCYSWLRGLHU;HFJRKMMYBMWEAD	CHEMONTID:0001292;CHEMONTID:0002229
H2O	18.010564684	381.24847	363.24319	31	30	18.00528	0.0052847	XLYOFNOQVPJJNP	NonID:H2O
H2O	18.010564684	381.26358	363.24319	30	30	18.02039	-0.0098253	XLYOFNOQVPJJNP	NonID:H2O
Num AdductIon (AdductType Mass LinkedMz): 8
[M+K]+	123.0751	85.10386
[M+K]+	237.07317	199.11287
[M+K]+	237.08803	199.11287
[M+Na]+	365.26123	343.29715
[M+Na]+	365.27969	343.29715
[M+Na]+	365.30862	343.29715
[M+K]+	381.24847	343.29715
[M+K]+	381.26358	343.29715
Num IsotopicIon (IsotopeName Mass LinkedMz WeightedForm WeightNumber): 17
C-13	107.03716	106.04063	M+1	1
C-13	107.04823	106.06591	M+1	1
C-13	107.06761	106.06591	M+1	1
C-13	107.07383	106.06591	M+1	1
C-13	107.08813	106.06591	M+1	1
2C-13	108.0704	106.06591	M+2	2
C-13	133.05888	132.04739	M+1	1
C-13	151.04221	150.05692	M+1	1
C-13	151.05934	150.05692	M+1	1
C-13	151.0672	150.05692	M+1	1
2C-13	152.04128	150.05692	M+2	2
2C-13	152.06081	150.05692	M+2	2
N-14	241.2121	240.23764	M+1	1
C-13	241.24188	240.25537	M+1	1
C-13	352.14151	351.15881	M+1	1
C-13	366.26578	365.27969	M+1	1
C-13	366.28851	365.27969	M+1	1

NAME: C17H28O10
EXACTMASS: 392.168247096
ISSELECTED: True
ACCURATEMASS: 392.1726235
MASSDIFFERENCE: -0.0043765
TOTALSCORE: 3.203
ISOTOPICINTENSITY[M+1]: 0.1909
ISOTOPICINTENSITY[M+2]: 0.0378
ISOTOPICDIFF[M+1]: 0.0149
ISOTOPICDIFF[M+2]: 0.018
MASSDIFFSCORE: 0.682
ISOTOPICSCORE: 0.997
PRODUCTIONSCORE: 0.651
NEUTRALLOSSSCORE: 0.102
PRODUCTIONPEAKNUMBER: 28
PRODUCTIONHITSNUMBER: 22
NEUTRALLOSSPEAKNUMBER: 413
NEUTRALLOSSHITSNUMBER: 42
RESOURCENAMES: UNPD,COCONUT,MINE
RESOURCERECORDS: 3
ChemOntDescriptions: Stilbene glycosides;Flavone C-glycosides;Flavone O-glycosides;Flavonol O-glycosides;Flavanone O-glycosides;Chalcones;Phenolic compounds;Caffeic acid and derivatives;Coumarin and derivatives;Flavanol O-glycosides;Lignols;Chromones and derivatives;Other flavonoids;Anisoles;Anthocyanidin O-glycosides;Cinnamic acid and derivatives;Catechin and derivatives;Coumaric acid and derivatives;Ferulic acid and derivatives;Retrochalcones;Gamma butyrolactones;Gallic acid and derivatives;Alkylphenylketones;Phenylpropanoic acids;Fatty acid and derivatives;Delta valerolactones;Triterpene saponins;Aurone O-glycosides;Steroids;Benzophenones;MAG lipids;Hexosyl compounds;Benzoic acids and derivatives;DAG lipids;Steroidal saponins;Alcohols;Naphthopyrans;Bicyclic monoterpenoids;CE lipids;Saccharides;Benzene and substituted derivatives;Carboxylic acids and derivatives;Phenylpropanes;TAG lipids
ChemOntIDs: Stilbene glycosides;Flavone C-glycosides;Flavone O-glycosides;Flavonol O-glycosides;Flavanone O-glycosides;Chalcones;Phenolic compounds;Caffeic acid and derivatives;Coumarin and derivatives;Flavanol O-glycosides;Lignols;Chromones and derivatives;Other flavonoids;Anisoles;Anthocyanidin O-glycosides;Cinnamic acid and derivatives;Catechin and derivatives;Coumaric acid and derivatives;Ferulic acid and derivatives;Retrochalcones;Gamma butyrolactones;Gallic acid and derivatives;Alkylphenylketones;Phenylpropanoic acids;Fatty acid and derivatives;Delta valerolactones;Triterpene saponins;Aurone O-glycosides;Steroids;Benzophenones;MAG lipids;Hexosyl compounds;Benzoic acids and derivatives;DAG lipids;Steroidal saponins;Alcohols;Naphthopyrans;Bicyclic monoterpenoids;CE lipids;Saccharides;Benzene and substituted derivatives;Carboxylic acids and derivatives;Phenylpropanes;TAG lipids
ChemOntScores: -4.75290650548874E-13;-4.73548901543457E-13;-3.70180526702806E-13;-3.70180526702806E-13;-2.35966921771743E-13;-2.43376930209479E-14;1.18338354109018E-12;2.74109798375368E-12;3.24877945956268E-12;1.47946650255007E-11;2.60445647282819E-11;2.65678126210678E-11;2.65678126210678E-11;1.17144032074728E-10;2.2597545499467E-10;1.97562057031901E-09;3.12857171139144E-09;4.87061196535751E-09;1.05930952552466E-08;2.93633081162211E-08;7.0002841065303E-08;1.40268242040503E-07;1.58535845942037E-07;2.38968681841648E-07;4.09223228350177E-07;1.39543445401117E-06;1.43388871397409E-06;1.67638382551179E-06;1.85357461125502E-06;2.65427439039467E-06;1.03370857999782E-05;2.39225819134059E-05;3.01928108498505E-05;3.01928108498505E-05;5.44432328026842E-05;6.0517456100967E-05;6.0517456100967E-05;7.11970071776075E-05;7.11970071776075E-05;0.00018644031691592;0.000276825205002053;0.00162685161400867;0.00426488809007379;0.00475951992959749
ChemOntInChIKeys: VLEUZFDZJKSGMX;MYXNWGACZJSMBT;IQPNAANSBPBGFQ;REFJWTPEDVJJIY;AIONOLUJZLIMTK;BWFSBUVPIAIXKJ;DKZBBWMURDFHNE;QAIPRVGONGVQAS;JHGVLAHJJNKSAW;CXQWRCVTCMQVQX;MATGKVZWFZHCLI;CZACKYMYCASXIR;DEMDRGFMSDURSV;HSRJKNPTNIJEKV;VEVZSMAEJFVWIL;HJBWJAPEBGSQPR;PFTAWBLQPZVEMU;CJXMVKYNVIGQBS;KSEBMYQBYZTDHS;LSHZPTCZLWATBZ;JBFHTYHTHYHCDJ;YWJXCIXBAKGUKZ;SULYEHHGGXARJS;JVGVDSSUAVXRDY;OSYQOBUUFRGFNG;RZTOWFMDBDPERY;KEOITPILCOILGM;HPSPCMSCDNHZJM;CQOQDQWUFQDJMK;DXGLGDHPHMLXJC;ZXNAIPHYBVMMPY;JCQLYHFGKNRPGE;ZLJOKYGJNOQXDP;HSQHRRHRYJNSOC;UVYVLBIGDKGWPX;NDVWOBYBJYUSMF;WROKSYFOSDWFHL;LGIPMFCHTFFLFR;MPXJSJVWSXWSNI;WQZGKKKJIJFFOK;IWYDHOAUDWTVEP;VRGWBRLULZUWAJ;OFJWFSNDPCAWDK;MAYCICSNZYXLHB
PUBCHEMCIDS: 
Num ProductIon (Formula ExactMass AccurateMass Intensity Error CandidateInChIKeys CandidateOntologies): 28
C5H11	71.086075352	71.0864	45	-0.0008732	OFBQJSOFQDEBGM;QWTDNUCVQCZILF	CHEMONTID:0002500;CHEMONTID:0004620
C6H7	79.054775224	79.0549	48	-0.0006734	UHOVQNZJYSORNB;AFABGHUZZDYHJO;PRBHEGAFLDMLAL;ZQDPJFUHLCOCRG;PFEOZHBOMNWTJB;LDTAOIUHUHHCMU;GDOPTJXRTPNYNR;LIKMAJRDDDTEIG;HNRMPXKDFBEGFZ;PYGSKMBEVAICCR	CHEMONTID:0002279;CHEMONTID:0004620;CHEMONTID:0001019;CHEMONTID:0004476;CHEMONTID:0001016
C6H13	85.101725416	85.10386	61	-0.0026832	VLKZOEOYAKHREP;AFABGHUZZDYHJO	CHEMONTID:0002500;CHEMONTID:0004620
C6H13	85.101725416	85.11139	61	-0.0102132	VLKZOEOYAKHREP;AFABGHUZZDYHJO	CHEMONTID:0002500;CHEMONTID:0004620
C7H11	95.086075352	95.09	62	-0.0044732	VLJXXKKOSFGPHI;UAEPNZWRGJTJPN;IMNFDUFMRHMDMM;FMAMSYPJXSEYSW;BZHMBWZPUJHVEE;WZHKDGJSXCTSCK;QWHNJUXXYKPLQM;ZGEGCLOFRBLKSE;OTTZHAVKAVGASB;JAGYXYUAYDLKNO;AEXMKKGTQYQZCS;GXDHCNNESPLIKD;ADHCYQWFCLQBFG	CHEMONTID:0004620;CHEMONTID:0001016;CHEMONTID:0002500;CHEMONTID:0001019;CHEMONTID:0004476;CHEMONTID:0004622
C4H3O3	99.008218956	98.98624	42	0.0214304	UIUJIQZEACWQSV	CHEMONTID:0000333
C4H3O3	99.008218956	98.99376	34	0.0139104	UIUJIQZEACWQSV	CHEMONTID:0000333
C7H6O	106.041864812	106.04063	805	0.0006862	RDOXTESZEPMUJZ;IWDCLRJOBJJRNH;HUMNYLRZRPPJDN;WVDDGKGOMKODPV	CHEMONTID:0000138;CHEMONTID:0001275;CHEMONTID:0000321;CHEMONTID:0000033
C8H10	106.07825032	106.06591	2753	0.0117917	YNQLUTRBYVCPMQ;QEGNUYASOUJEHD	CHEMONTID:0002279;CHEMONTID:0001016
C8H13	109.101725416	109.10177	38	-0.0005932	JVSWJIKNEAIKJW;GDDAJHJRAKOILH;KWKAKUADMBZCLK;QEGNUYASOUJEHD;KVZJLSYJROEPSQ;QJXCDRBHYIAFTH;WEPNJTDVIIKRIK;TVMXDCGIABBOFY;LETYIFNDQBJGPJ;RNTWWGNZUXGTAX;QRMPKOFEUHIBNM	CHEMONTID:0004620;CHEMONTID:0001019;CHEMONTID:0004476;CHEMONTID:0001016;CHEMONTID:0004622;CHEMONTID:0002500
C9H11	119.086075352	119.08476	41	0.0007668	ODLMAHJVESYWTB;NABXNTPHRFMODH;PYOLJOJPIPCRDP;XARGIVYWQPXRTC;ILIUIABCBOXIRX;NUHCEMOQRZEGAQ;KPADFPAILITQBG;YPJRYQGOKHKNKZ;UTPOSGXXIJEVFD	CHEMONTID:0002811;CHEMONTID:0002841;CHEMONTID:0001016;CHEMONTID:0004622;CHEMONTID:0004476
C9H11	119.086075352	119.09165	41	-0.0061232	ODLMAHJVESYWTB;NABXNTPHRFMODH;PYOLJOJPIPCRDP;XARGIVYWQPXRTC;ILIUIABCBOXIRX;NUHCEMOQRZEGAQ;KPADFPAILITQBG;YPJRYQGOKHKNKZ;UTPOSGXXIJEVFD	CHEMONTID:0002811;CHEMONTID:0002841;CHEMONTID:0001016;CHEMONTID:0004622;CHEMONTID:0004476
C8H11O	123.080989972	123.0751	37	0.0053414	NDFYWJZFESRLBQ;OSIGJGFTADMDOB;MOJOWKUQPWRMIA;CHLICZRVGGXEOD;MNBIBGDICHMQFN;SIXBTZFYFSHXJI	CHEMONTID:0004325;CHEMONTID:0000138;CHEMONTID:0000323;CHEMONTID:0001661;CHEMONTID:0000118
C8H4O2	132.021129368	132.03702	299	-0.0164392	FBTSUTGMWBDAAC	CHEMONTID:0000135
C9H8O	132.057514876	132.04739	297	0.0095763	UAJRSHJHFRVGMG;PECUPOXPPBBFLU;DWLZULQNIPIABE;KJPRLNWUNMBNBZ;HDNRAPAFJLXKBV;ZFBRJUBOJXNIQM;YGCZTXZTJXYWCO	CHEMONTID:0000138;CHEMONTID:0000029;CHEMONTID:0001257;CHEMONTID:0002279
C8H6O3	150.031694052	150.02948	187	0.0016655	JUVBQNZOSSOEHM;PCPXULICWBYAAW;ZENOXNGFMSCLLL;ASROQXGLZMIYNN;OUWKTIRCGDAGJB	CHEMONTID:0000190;CHEMONTID:0000137;CHEMONTID:0000037;CHEMONTID:0000135
C9H10O2	150.06807956	150.05692	2220	0.010611	GYPMBQZAVBFUIZ;ARGITQZGLVBTTI;RIZBLVRXRWHLFA;FRJSUXZTSKUONA;YOMSJEATGXXYPX	CHEMONTID:0004111;CHEMONTID:0000296;CHEMONTID:0002229;CHEMONTID:0000190
C11H17O3	197.117769404	197.11293	36	0.0042908	VYVAHKTUGZCJCU	CHEMONTID:0000324
C14H15O	199.1122901	199.11287	32	-0.0011285	NA	NA
C15H9O3	237.055169148	237.07317	51	-0.0185494	WMKOZARWBMFKAS;BJDQPQWMJZEAPE	CHEMONTID:0000494
C16H13O2	237.091554656	237.08803	56	0.0029761	NA	NA
C15H9O4	253.050083768	253.04721	40	0.0023252	ZQSIJRDFPHDXIC;RTIXKCRFFJGDFG;PJJGZPJJTHBVMX;ZKMZBAABQFUXFE;OKRNDQLCMXUCGG	CHEMONTID:0000494;CHEMONTID:0001615;CHEMONTID:0002993
C16H11O5	283.060648452	283.05957	48	0.0005299	YXIWGOWCOPLSJZ;ZLGRXDWWYMFIGI	CHEMONTID:0001615
C16H11O5	283.060648452	283.08389	48	-0.0237901	YXIWGOWCOPLSJZ;ZLGRXDWWYMFIGI	CHEMONTID:0001615
C12H19O10	323.097821808	323.09241	30	0.0048632	NA	NA
C14H23O10	351.129121936	351.1283	200	0.0002734	NA	NA
C15H27O9	351.165507444	351.15881	105	0.0061489	NA	NA
	0	393.17923	585	-0.0037065	NA	NA
Num NeutralLoss (Formula ExactMass PrecursorMz ProductMz PrecursorIntensity ProductIntensity LossMass Error CandidateInChIKeys CandidateOntologies): 195
C6H5O	93.03403978	199.11287	106.06591	32	2753	93.04696	-0.0129202	ISWSIDIOOBJBQZ	CHEMONTID:0004647
C3H7O3	91.039519084	197.11293	106.06591	36	2753	91.04702	-0.0075009	PEDCQBHIVMGVHV	CHEMONTID:0002210
CO2	43.98982924	150.05692	106.06591	2220	2753	43.99101	-0.0011808	BDAGIHXWWSANSR	CHEMONTID:0001205
HO	17.002739652	123.0751	106.06591	37	2753	17.00919	-0.0064503	XLYOFNOQVPJJNP	NonID:H2O
CH	13.007825032	119.09165	106.06591	41	2753	13.02574	-0.017915	VNWKTOKETHGBQD	CHEMONTID:0002500
CH	13.007825032	119.08476	106.06591	41	2753	13.01885	-0.011025	VNWKTOKETHGBQD	CHEMONTID:0002500
C2H3	27.023475096	106.06591	79.0549	2753	48	27.01101	0.0124651	VGGSQFUCUMXWEO;OTMSDBZUPAUEDD	CHEMONTID:0004476;CHEMONTID:0002500
C16H23O	231.174890356	381.24847	150.05692	31	2220	231.19155	-0.0166596	MCJZAFLSUPAMEV	CHEMONTID:0000298
C13H25O2	213.18545504	363.24319	150.05692	30	2220	213.18627	-0.000815	NAMFFBYYOKLDOM	CHEMONTID:0000298
C5H9O4	133.050083768	283.08389	150.05692	48	2220	133.02697	0.0231138	QXAMTEJJAZOINB	CHEMONTID:0002012
C7H3	87.023475096	237.08803	150.05692	56	2220	87.03111	-0.0076349	YXFVVABEGXRONW	CHEMONTID:0001091
C7H3	87.023475096	237.07317	150.05692	51	2220	87.01625	0.0072251	YXFVVABEGXRONW	CHEMONTID:0001091
C2H7O	47.049689844	197.11293	150.05692	36	2220	47.05601	-0.0063202	LFQSCWFLJHTTHZ;LCGLNKUTAGEVQW	CHEMONTID:0000286;CHEMONTID:0001167
H2O	18.010564684	150.05692	132.04739	2220	297	18.00953	0.0010347	XLYOFNOQVPJJNP	NonID:H2O
H2O	18.010564684	150.05692	132.03702	2220	299	18.0199	-0.0093353	XLYOFNOQVPJJNP	NonID:H2O
C2H4O	44.026214748	150.05692	106.04063	2220	805	44.01629	0.0099247	LFQSCWFLJHTTHZ;IKHGUXGNUITLKF;LCGLNKUTAGEVQW	CHEMONTID:0000286;CHEMONTID:0002230;CHEMONTID:0001167
C3H3O2	71.013304336	150.05692	79.0549	2220	48	71.00202	0.0112843	NIXOWILDQLNWCW	CHEMONTID:0004451
C6H7	79.054775224	150.05692	70.97903	2220	36	79.07789	-0.0231148	UHOVQNZJYSORNB	CHEMONTID:0002279
C9H7O	131.049689844	237.08803	106.04063	56	805	131.0474	0.0022898	UAJRSHJHFRVGMG;KJPRLNWUNMBNBZ	CHEMONTID:0000138;CHEMONTID:0000029
C9H7O	131.049689844	237.07317	106.04063	51	805	131.03254	0.0171498	UAJRSHJHFRVGMG;KJPRLNWUNMBNBZ	CHEMONTID:0000138;CHEMONTID:0000029
C7H7	91.054775224	197.11293	106.04063	36	805	91.0723	-0.0175248	YXFVVABEGXRONW	CHEMONTID:0001091
CO2	43.98982924	150.02948	106.04063	187	805	43.98885	0.0009792	BDAGIHXWWSANSR	CHEMONTID:0001205
C2H2	26.015650064	132.04739	106.04063	297	805	26.00676	0.0088901	OTMSDBZUPAUEDD;VGGSQFUCUMXWEO	CHEMONTID:0002500;CHEMONTID:0004476
C2H2	26.015650064	132.03702	106.04063	299	805	25.99639	0.0192601	OTMSDBZUPAUEDD;VGGSQFUCUMXWEO	CHEMONTID:0002500;CHEMONTID:0004476
CH5	17.03912516	123.0751	106.04063	37	805	17.03447	0.0046552	VNWKTOKETHGBQD	CHEMONTID:0002500
C2H2O	42.010564684	393.17923	351.15881	585	105	42.02042	-0.0098553	IKHGUXGNUITLKF;LFQSCWFLJHTTHZ;IMROMDMJAWUWLK	CHEMONTID:0002230;CHEMONTID:0000286;CHEMONTID:0000132
C3H6	42.046950192	393.17923	351.1283	585	200	42.05093	-0.0039798	ATUOYWHBWRKTHZ;QQONPFPTGQHPMA	CHEMONTID:0002500;CHEMONTID:0004476
C5H10	70.07825032	393.17923	323.09241	585	30	70.08682	-0.0085697	OFBQJSOFQDEBGM	CHEMONTID:0002500
C9H16O	140.120115132	393.17923	253.04721	585	40	140.13202	-0.0119049	SOUITUXPBGREAE	CHEMONTID:0002647
C8H12O3	156.078644244	393.17923	237.08803	585	56	156.0912	-0.0125558	IIVIBYBQXSHRGE	CHEMONTID:0003891
C10H10O4	194.0579088	393.17923	199.11287	585	32	194.06636	-0.0084512	ORFFGRQMMWVHIB	CHEMONTID:0001873
C12H12O8	284.053217344	393.17923	109.10177	585	38	284.07746	-0.0242427	WHDIYCULVGAWGN	CHEMONTID:0004165
C15H16O7	308.089602852	393.17923	85.11139	585	61	308.06784	0.0217629	WZQIRMNZNKYTMX	CHEMONTID:0000465
C15H16O7	308.089602852	393.17923	85.10386	585	61	308.07537	0.0142329	WZQIRMNZNKYTMX	CHEMONTID:0000465
C7H9O2	125.060254528	365.30862	240.23764	65	437	125.07098	-0.0107255	LHGVFZTZFXWLCP	CHEMONTID:0000190
C6H5O3	125.02386902	365.27969	240.23764	271	437	125.04205	-0.018181	QCDYQQDYXPDABM	CHEMONTID:0000382
C6H5O3	125.02386902	365.26123	240.23764	242	437	125.02359	0.000279	QCDYQQDYXPDABM	CHEMONTID:0000382
C6H3O3	123.008218956	363.24319	240.23764	30	437	123.00555	0.002669	QCDYQQDYXPDABM	CHEMONTID:0000382
C8H7	103.054775224	343.29715	240.23764	49	437	103.05951	-0.0047348	PPBRXRYQALVLMV;YNQLUTRBYVCPMQ	CHEMONTID:0000037;CHEMONTID:0002279
CH2	14.015650064	240.23764	226.22713	437	52	14.01051	0.0051401	VNWKTOKETHGBQD	CHEMONTID:0002500
CH2	14.015650064	240.23764	226.21808	437	58	14.01956	-0.0039099	VNWKTOKETHGBQD	CHEMONTID:0002500
CH2	14.015650064	240.23764	226.20129	437	55	14.03635	-0.0206999	VNWKTOKETHGBQD	CHEMONTID:0002500
C10H19O	155.143590228	240.23764	85.11139	437	61	155.12625	0.0173402	KSMVZQYAVGTKIV	CHEMONTID:0002229
C10H19O	155.143590228	240.23764	85.10386	437	61	155.13378	0.0098102	KSMVZQYAVGTKIV	CHEMONTID:0002229
C11H21O	169.159240292	240.23764	71.0864	437	45	169.15124	0.0080003	KMPQYAYAQWNLME	CHEMONTID:0002229
C7H9O2	125.060254528	365.30862	240.22932	65	431	125.0793	-0.0190455	LHGVFZTZFXWLCP	CHEMONTID:0000190
C7H9O2	125.060254528	365.27969	240.22932	271	431	125.05037	0.0098845	LHGVFZTZFXWLCP	CHEMONTID:0000190
C6H5O3	125.02386902	365.26123	240.22932	242	431	125.03191	-0.008041	QCDYQQDYXPDABM	CHEMONTID:0000382
C6H3O3	123.008218956	363.24319	240.22932	30	431	123.01387	-0.005651	QCDYQQDYXPDABM	CHEMONTID:0000382
C8H7	103.054775224	343.29715	240.22932	49	431	103.06783	-0.0130548	PPBRXRYQALVLMV;YNQLUTRBYVCPMQ	CHEMONTID:0000037;CHEMONTID:0002279
CH2	14.015650064	240.22932	226.22713	431	52	14.00219	0.0134601	VNWKTOKETHGBQD	CHEMONTID:0002500
CH2	14.015650064	240.22932	226.21808	431	58	14.01124	0.0044101	VNWKTOKETHGBQD	CHEMONTID:0002500
CH2	14.015650064	240.22932	226.20129	431	55	14.02803	-0.0123799	VNWKTOKETHGBQD	CHEMONTID:0002500
C10H19O	155.143590228	240.22932	85.10386	431	61	155.12546	0.0181302	KSMVZQYAVGTKIV	CHEMONTID:0002229
C11H21O	169.159240292	240.22932	71.0864	431	45	169.14292	0.0163203	KMPQYAYAQWNLME	CHEMONTID:0002229
C7H9O2	125.060254528	365.30862	240.25537	65	357	125.05325	0.0070045	LHGVFZTZFXWLCP	CHEMONTID:0000190
C6H5O3	125.02386902	365.27969	240.25537	271	357	125.02432	-0.000451	QCDYQQDYXPDABM	CHEMONTID:0000382
C6H5O3	125.02386902	365.26123	240.25537	242	357	125.00586	0.018009	QCDYQQDYXPDABM	CHEMONTID:0000382
C6H3O3	123.008218956	363.24319	240.25537	30	357	122.98782	0.020399	QCDYQQDYXPDABM	CHEMONTID:0000382
C8H7	103.054775224	343.29715	240.25537	49	357	103.04178	0.0129952	PPBRXRYQALVLMV;YNQLUTRBYVCPMQ	CHEMONTID:0000037;CHEMONTID:0002279
CH2	14.015650064	240.25537	226.22713	357	52	14.02824	-0.0125899	VNWKTOKETHGBQD	CHEMONTID:0002500
CH2	14.015650064	240.25537	226.21808	357	58	14.03729	-0.0216399	VNWKTOKETHGBQD	CHEMONTID:0002500
C10H19O	155.143590228	240.25537	85.11139	357	61	155.14398	-0.0003898	KSMVZQYAVGTKIV	CHEMONTID:0002229
C10H19O	155.143590228	240.25537	85.10386	357	61	155.15151	-0.0079198	KSMVZQYAVGTKIV	CHEMONTID:0002229
C11H21O	169.159240292	240.25537	71.0864	357	45	169.16897	-0.0097297	KMPQYAYAQWNLME	CHEMONTID:0002229
C7H11O6	191.055563072	323.09241	132.03702	30	299	191.05539	0.0001731	HOVAGTYPODGVJG	CHEMONTID:0002207
C8H7O3	151.039519084	283.08389	132.03702	48	299	151.04687	-0.0073509	WBIZZNFQJPOKDK;JUUBCHWRXWPFFH	CHEMONTID:0000190;CHEMONTID:0003698
C8H7O3	151.039519084	283.05957	132.03702	48	299	151.02255	0.0169691	WBIZZNFQJPOKDK;JUUBCHWRXWPFFH	CHEMONTID:0000190;CHEMONTID:0003698
C7H5O2	121.0289544	253.04721	132.03702	40	299	121.01019	0.0187644	RGHHSNMVTDWUBI;WPYMKLBDIGXBTP	CHEMONTID:0003978;CHEMONTID:0002565
C7H5O	105.03403978	237.08803	132.03702	56	299	105.05101	-0.0169702	IWDCLRJOBJJRNH;HUMNYLRZRPPJDN	CHEMONTID:0001275;CHEMONTID:0000321
C7H5O	105.03403978	237.07317	132.03702	51	299	105.03615	-0.0021102	IWDCLRJOBJJRNH;HUMNYLRZRPPJDN	CHEMONTID:0001275;CHEMONTID:0000321
H2O	18.010564684	150.02948	132.03702	187	299	17.99246	0.0181047	XLYOFNOQVPJJNP	NonID:H2O
CH5O	33.03403978	132.03702	98.99376	299	34	33.04326	-0.0092202	OKKJLVBELUTLKV	CHEMONTID:0000286
CH5O	33.03403978	132.03702	98.98624	299	42	33.05078	-0.0167402	OKKJLVBELUTLKV	CHEMONTID:0000286
C3H9O	61.065339908	132.03702	70.97903	299	36	61.05799	0.0073499	XOBKSJJDNFUZPF;KFZMGEQAYNKOFK;BDERNNFJNOPAEC	CHEMONTID:0001167;CHEMONTID:0001661;CHEMONTID:0000286
C3H9O	61.065339908	132.03702	70.96161	299	33	61.07541	-0.0100701	XOBKSJJDNFUZPF;KFZMGEQAYNKOFK;BDERNNFJNOPAEC	CHEMONTID:0001167;CHEMONTID:0001661;CHEMONTID:0000286
C16H25O2	249.18545504	381.24847	132.04739	31	297	249.20108	-0.015625	XIOAXVAJCXMAIV	CHEMONTID:0000298
C16H25O	233.19054042	365.26123	132.04739	242	297	233.21384	-0.0232996	USMAGXMGZXKLHT	CHEMONTID:0000298
C16H23O	231.174890356	363.24319	132.04739	30	297	231.1958	-0.0209096	MCJZAFLSUPAMEV	CHEMONTID:0000298
C7H11O6	191.055563072	323.09241	132.04739	30	297	191.04502	0.0105431	HOVAGTYPODGVJG	CHEMONTID:0002207
C8H7O3	151.039519084	283.08389	132.04739	48	297	151.0365	0.0030191	WBIZZNFQJPOKDK;JUUBCHWRXWPFFH	CHEMONTID:0000190;CHEMONTID:0003698
C7H3O4	151.003133576	283.05957	132.04739	48	297	151.01218	-0.0090464	BTQAJGSMXCDDAJ	CHEMONTID:0002519
C7H5O	105.03403978	237.08803	132.04739	56	297	105.04064	-0.0066002	IWDCLRJOBJJRNH;HUMNYLRZRPPJDN	CHEMONTID:0001275;CHEMONTID:0000321
C7H5O	105.03403978	237.07317	132.04739	51	297	105.02578	0.0082598	IWDCLRJOBJJRNH;HUMNYLRZRPPJDN	CHEMONTID:0001275;CHEMONTID:0000321
CH5O	33.03403978	132.04739	98.99376	297	34	33.05363	-0.0195902	OKKJLVBELUTLKV	CHEMONTID:0000286
C3H9O	61.065339908	132.04739	70.97903	297	36	61.06836	-0.0030201	XOBKSJJDNFUZPF;KFZMGEQAYNKOFK;BDERNNFJNOPAEC	CHEMONTID:0001167;CHEMONTID:0001661;CHEMONTID:0000286
C3H9O	61.065339908	132.04739	70.96161	297	33	61.08578	-0.0204401	XOBKSJJDNFUZPF;KFZMGEQAYNKOFK;BDERNNFJNOPAEC	CHEMONTID:0001167;CHEMONTID:0001661;CHEMONTID:0000286
O	15.99491462	381.26358	365.27969	30	271	15.98389	0.0110246	XLYOFNOQVPJJNP	NonID:H2O
C8H11O2	139.075904592	365.27969	226.22713	271	52	139.05256	0.0233446	ABDKAPXRBAPSQN;IFNDEOYXGHGERA;DPZNOMCNRMUKPS	CHEMONTID:0004111;CHEMONTID:0000190
C8H11O2	139.075904592	365.27969	226.21808	271	58	139.06161	0.0142946	ABDKAPXRBAPSQN;IFNDEOYXGHGERA;DPZNOMCNRMUKPS	CHEMONTID:0004111;CHEMONTID:0000190
C8H11O2	139.075904592	365.27969	226.20129	271	55	139.0784	-0.0024954	ABDKAPXRBAPSQN;IFNDEOYXGHGERA;DPZNOMCNRMUKPS	CHEMONTID:0004111;CHEMONTID:0000190
C11H20O	168.15141526	365.27969	197.11293	271	36	168.16676	-0.0153447	ZGVYVWSAAMJYCN	CHEMONTID:0001292
O	15.99491462	381.26358	365.26123	30	242	16.00235	-0.0074354	XLYOFNOQVPJJNP	NonID:H2O
O	15.99491462	381.24847	365.26123	31	242	15.98724	0.0076746	XLYOFNOQVPJJNP	NonID:H2O
C8H11O2	139.075904592	365.26123	226.20129	242	55	139.05994	0.0159646	ABDKAPXRBAPSQN;IFNDEOYXGHGERA;DPZNOMCNRMUKPS	CHEMONTID:0004111;CHEMONTID:0000190
C11H18O	166.135765196	365.26123	199.11287	242	32	166.14836	-0.0125948	ZGVYVWSAAMJYCN	CHEMONTID:0001292
C11H20O	168.15141526	365.26123	197.11293	242	36	168.1483	0.0031153	ZGVYVWSAAMJYCN	CHEMONTID:0001292
C2H4	28.031300128	351.1283	323.09241	200	30	28.0358900000001	-0.0045899	OTMSDBZUPAUEDD;VGGSQFUCUMXWEO	CHEMONTID:0002500;CHEMONTID:0004476
C5H8	68.062600256	351.1283	283.08389	200	48	68.04441	0.0181903	YHQXBTXEYZIYOV;BKOOMYPCSUNDGP	CHEMONTID:0004476;CHEMONTID:0004622
C5H8	68.062600256	351.1283	283.05957	200	48	68.06873	-0.0061297	YHQXBTXEYZIYOV;BKOOMYPCSUNDGP	CHEMONTID:0004476;CHEMONTID:0004622
C5H6O3	114.031694052	351.1283	237.08803	200	56	114.04027	-0.0085759	AUTCCPQKLPMHDN	CHEMONTID:0004450
C5H6O3	114.031694052	351.1283	237.07317	200	51	114.05513	-0.0234359	AUTCCPQKLPMHDN	CHEMONTID:0004450
C7H4O4	152.010958608	351.1283	199.11287	200	32	152.01543	-0.0044714	BTQAJGSMXCDDAJ	CHEMONTID:0002519
C7H6O4	154.026608672	351.1283	197.11293	200	36	154.01537	0.0112387	BTQAJGSMXCDDAJ	CHEMONTID:0002519
C5H9O4	133.050083768	283.08389	150.02948	48	187	133.05441	-0.0043262	QXAMTEJJAZOINB	CHEMONTID:0002012
C5H9O4	133.050083768	283.05957	150.02948	48	187	133.03009	0.0199938	QXAMTEJJAZOINB	CHEMONTID:0002012
C7H3O	103.018389716	253.04721	150.02948	40	187	103.01773	0.0006597	IWDCLRJOBJJRNH	CHEMONTID:0001275
C4H7O2	87.044604464	237.08803	150.02948	56	187	87.05855	-0.0139455	PIAOXUVIBAKVSP	CHEMONTID:0002434
C4H7O2	87.044604464	237.07317	150.02948	51	187	87.04369	0.0009145	PIAOXUVIBAKVSP	CHEMONTID:0002434
C6H7	79.054775224	150.02948	70.97903	187	36	79.05045	0.0043252	UHOVQNZJYSORNB	CHEMONTID:0002279
C6H7	79.054775224	150.02948	70.96161	187	33	79.06787	-0.0130948	UHOVQNZJYSORNB	CHEMONTID:0002279
C5H8	68.062600256	351.15881	283.08389	105	48	68.07492	-0.0123197	YHQXBTXEYZIYOV;BKOOMYPCSUNDGP	CHEMONTID:0004476;CHEMONTID:0004622
C7H14O	114.104465068	351.15881	237.07317	105	51	114.08564	0.0188251	MQWCXKGKQLNYQG	CHEMONTID:0002647
C8H8O3	152.047344116	351.15881	199.11287	105	32	152.04594	0.0014041	JUUBCHWRXWPFFH	CHEMONTID:0003698
C8H10O3	154.06299418	351.15881	197.11293	105	36	154.04588	0.0171142	KLIDCXVFHGNTTM;XQDNFAMOIPNVES;IIVIBYBQXSHRGE;SMFFZOQLHYIRDA	CHEMONTID:0000190;CHEMONTID:0003891
C10H16O6	232.094688232	351.15881	119.08476	105	41	232.07405	0.0206382	VDNOKVNTQJWRAC	CHEMONTID:0003861
C8H11O2	139.075904592	365.30862	226.22713	65	52	139.08149	-0.0055854	ABDKAPXRBAPSQN;IFNDEOYXGHGERA;DPZNOMCNRMUKPS	CHEMONTID:0004111;CHEMONTID:0000190
C8H11O2	139.075904592	365.30862	226.21808	65	58	139.09054	-0.0146354	ABDKAPXRBAPSQN;IFNDEOYXGHGERA;DPZNOMCNRMUKPS	CHEMONTID:0004111;CHEMONTID:0000190
C7H4O	104.026214748	199.11287	95.09	32	62	104.02287	0.0033447	IWDCLRJOBJJRNH	CHEMONTID:0001275
C4H6O3	102.031694052	197.11293	95.09	36	62	102.02293	0.0087641	ARXKVVRQIIOZGF;LPEKGGXMPWTOCB;FVYNPFNRUNVROH	CHEMONTID:0001661;CHEMONTID:0003416;CHEMONTID:0004450
CO	27.99491462	123.0751	95.09	37	62	27.9851	0.0098146	WSFSSNUMVMOOMR;OKKJLVBELUTLKV	CHEMONTID:0001831;CHEMONTID:0000286
CH2	14.015650064	109.10177	95.09	38	62	14.01177	0.0038801	VNWKTOKETHGBQD	CHEMONTID:0002500
CH4	16.031300128	95.09	79.0549	62	48	16.0351	-0.0037999	VNWKTOKETHGBQD	CHEMONTID:0002500
C9H17O	141.127940164	226.22713	85.11139	52	61	141.11574	0.0122002	GYHFUZHODSMOHU	CHEMONTID:0002229
C9H17O	141.127940164	226.22713	85.10386	52	61	141.12327	0.0046702	GYHFUZHODSMOHU	CHEMONTID:0002229
C9H17O	141.127940164	226.21808	85.11139	58	61	141.10669	0.0212502	GYHFUZHODSMOHU	CHEMONTID:0002229
C9H17O	141.127940164	226.21808	85.10386	58	61	141.11422	0.0137202	GYHFUZHODSMOHU	CHEMONTID:0002229
C5H6O3	114.031694052	199.11287	85.10386	32	61	114.00901	0.0226841	AUTCCPQKLPMHDN	CHEMONTID:0004450
CH2	14.015650064	85.11139	71.0864	61	45	14.02499	-0.0093399	VNWKTOKETHGBQD	CHEMONTID:0002500
CH2	14.015650064	85.10386	71.0864	61	45	14.01746	-0.0018099	VNWKTOKETHGBQD	CHEMONTID:0002500
C7H7O4	155.034433704	381.26358	226.21808	30	58	155.0455	-0.0110663	BTQAJGSMXCDDAJ	CHEMONTID:0002519
C7H7O4	155.034433704	381.24847	226.21808	31	58	155.03039	0.0040437	BTQAJGSMXCDDAJ	CHEMONTID:0002519
C7H5O3	137.02386902	363.24319	226.21808	30	58	137.02511	-0.001241	IUNJCFABHJZSKB	CHEMONTID:0003978
C5H9O3	117.055169148	343.29715	226.21808	49	58	117.07907	-0.0239009	AUTCCPQKLPMHDN	CHEMONTID:0004450
C10H19O	155.143590228	226.21808	71.0864	58	45	155.13168	0.0119102	KSMVZQYAVGTKIV	CHEMONTID:0002229
CH2O2	46.005479304	283.08389	237.08803	48	56	45.99586	0.0096193	BDAGIHXWWSANSR;CKFGINPQOCXMAZ	CHEMONTID:0001205;CHEMONTID:0001605
C2O	39.99491462	237.08803	197.11293	56	36	39.9751	0.0198146	IKHGUXGNUITLKF	CHEMONTID:0002230
C5H6O3	114.031694052	237.08803	123.0751	56	37	114.01293	0.0187641	AUTCCPQKLPMHDN	CHEMONTID:0004450
C7H2O2	118.005479304	237.08803	119.09165	56	41	117.99638	0.0090993	ZBCATMYQYDCTIZ	CHEMONTID:0000135
C7H2O2	118.005479304	237.08803	119.08476	56	41	118.00327	0.0022093	ZBCATMYQYDCTIZ	CHEMONTID:0000135
C9H14O	138.104465068	237.08803	98.99376	56	34	138.09427	0.0101951	SOUITUXPBGREAE	CHEMONTID:0002647
C9H14O	138.104465068	237.08803	98.98624	56	42	138.10179	0.0026751	SOUITUXPBGREAE	CHEMONTID:0002647
C8H6O4	166.026608672	237.08803	71.0864	56	45	166.00163	0.0249787	XLEYFDVVXLMULC;DYKBONVDLJHZLM;LTJNCZSXVJCHGE;HWLRTXHDKIOPHF	CHEMONTID:0004298;CHEMONTID:0000135;CHEMONTID:0000190
C11H18O	166.135765196	237.08803	70.96161	56	33	166.12642	0.0093452	ZGVYVWSAAMJYCN	CHEMONTID:0001292
C7H7O4	155.034433704	381.24847	226.20129	31	55	155.04718	-0.0127463	BTQAJGSMXCDDAJ	CHEMONTID:0002519
C7H5O3	137.02386902	363.24319	226.20129	30	55	137.0419	-0.018031	IUNJCFABHJZSKB	CHEMONTID:0003978
C7H7O4	155.034433704	381.26358	226.22713	30	52	155.03645	-0.0020163	BTQAJGSMXCDDAJ	CHEMONTID:0002519
C7H7O4	155.034433704	381.24847	226.22713	31	52	155.02134	0.0130937	BTQAJGSMXCDDAJ	CHEMONTID:0002519
C7H5O3	137.02386902	363.24319	226.22713	30	52	137.01606	0.007809	IUNJCFABHJZSKB	CHEMONTID:0003978
C5H9O3	117.055169148	343.29715	226.22713	49	52	117.07002	-0.0148509	AUTCCPQKLPMHDN	CHEMONTID:0004450
C10H19O	155.143590228	226.22713	71.0864	52	45	155.14073	0.0028602	KSMVZQYAVGTKIV	CHEMONTID:0002229
C4H6O2	86.036779432	323.09241	237.07317	30	51	86.01924	0.0175394	BAPJBEWLBFYGME	CHEMONTID:0004452
CH2O2	46.005479304	283.08389	237.07317	48	51	46.01072	-0.0052407	BDAGIHXWWSANSR;CKFGINPQOCXMAZ	CHEMONTID:0001205;CHEMONTID:0001605
CH2O2	46.005479304	283.05957	237.07317	48	51	45.9864	0.0190793	BDAGIHXWWSANSR;CKFGINPQOCXMAZ	CHEMONTID:0001205;CHEMONTID:0001605
O	15.99491462	253.04721	237.07317	40	51	15.97404	0.0208746	XLYOFNOQVPJJNP	NonID:H2O
C7H2O2	118.005479304	237.07317	119.09165	51	41	117.98152	0.0239593	ZBCATMYQYDCTIZ	CHEMONTID:0000135
C7H2O2	118.005479304	237.07317	119.08476	51	41	117.98841	0.0170693	ZBCATMYQYDCTIZ	CHEMONTID:0000135
C8H10O2	138.06807956	237.07317	98.99376	51	34	138.07941	-0.0113304	ABDKAPXRBAPSQN;DPZNOMCNRMUKPS;IFNDEOYXGHGERA	CHEMONTID:0004111;CHEMONTID:0000190
C9H14O	138.104465068	237.07317	98.98624	51	42	138.08693	0.0175351	SOUITUXPBGREAE	CHEMONTID:0002647
C11H18O	166.135765196	237.07317	70.96161	51	33	166.11156	0.0242052	ZGVYVWSAAMJYCN	CHEMONTID:0001292
C2O	39.99491462	323.09241	283.08389	30	48	40.00852	-0.0136054	IKHGUXGNUITLKF	CHEMONTID:0002230
C3H4	40.031300128	323.09241	283.05957	30	48	40.03284	-0.0015399	QQONPFPTGQHPMA;ATUOYWHBWRKTHZ	CHEMONTID:0004476;CHEMONTID:0002500
C2H6	30.046950192	283.08389	253.04721	48	40	30.03668	0.0102702	OTMSDBZUPAUEDD	CHEMONTID:0002500
C8H4O4	164.010958608	283.08389	119.09165	48	41	163.99224	0.0187186	XLEYFDVVXLMULC;ABNNGIOYMQTQQO	CHEMONTID:0004298;CHEMONTID:0000190
C8H4O4	164.010958608	283.08389	119.08476	48	41	163.99913	0.0118286	XLEYFDVVXLMULC;ABNNGIOYMQTQQO	CHEMONTID:0004298;CHEMONTID:0000190
C10H16O3	184.109944372	283.08389	98.99376	48	34	184.09013	0.0198144	TYXOEOVOUIVPQE	CHEMONTID:0000324
C10H16O3	184.109944372	283.08389	98.98624	48	42	184.09765	0.0122944	TYXOEOVOUIVPQE	CHEMONTID:0000324
CH2O	30.010564684	283.05957	253.04721	48	40	30.01236	-0.0017953	OKKJLVBELUTLKV;WSFSSNUMVMOOMR	CHEMONTID:0000286;CHEMONTID:0001831
C8H8O	120.057514876	199.11287	79.0549	32	48	120.05797	-0.0004551	FUGYGGDSWSUORM;HXDOZKJGKXYMEW;CHLICZRVGGXEOD;VEIIEWOTAHXGKS	CHEMONTID:0000037;CHEMONTID:0004646;CHEMONTID:0000138
C8H6O	118.041864812	197.11293	79.0549	36	48	118.05803	-0.0161652	FUGYGGDSWSUORM;CHLICZRVGGXEOD	CHEMONTID:0000037;CHEMONTID:0000138
C2H4O	44.026214748	123.0751	79.0549	37	48	44.0202	0.0060147	LFQSCWFLJHTTHZ;IKHGUXGNUITLKF;LCGLNKUTAGEVQW	CHEMONTID:0000286;CHEMONTID:0002230;CHEMONTID:0001167
C3H4	40.031300128	119.09165	79.0549	41	48	40.03675	-0.0054499	QQONPFPTGQHPMA;ATUOYWHBWRKTHZ	CHEMONTID:0004476;CHEMONTID:0002500
C3H4	40.031300128	119.08476	79.0549	41	48	40.02986	0.0014401	QQONPFPTGQHPMA;ATUOYWHBWRKTHZ	CHEMONTID:0004476;CHEMONTID:0002500
C2H6	30.046950192	109.10177	79.0549	38	48	30.04687	8.02E-05	OTMSDBZUPAUEDD	CHEMONTID:0002500
C9H4O	128.026214748	199.11287	71.0864	32	45	128.02647	-0.0002553	KJPRLNWUNMBNBZ	CHEMONTID:0000029
C6H6O3	126.031694052	197.11293	71.0864	36	45	126.02653	0.0051641	QCDYQQDYXPDABM;WQGWDDDVZFFDIG	CHEMONTID:0000382;CHEMONTID:0004657
CH4O2	48.021129368	119.09165	71.0864	41	45	48.00525	0.0158794	CKFGINPQOCXMAZ	CHEMONTID:0001605
CH4O2	48.021129368	119.08476	71.0864	41	45	47.99836	0.0227694	CKFGINPQOCXMAZ	CHEMONTID:0001605
C8H10O3	154.06299418	253.04721	98.98624	40	42	154.06097	0.0020242	KLIDCXVFHGNTTM;XQDNFAMOIPNVES;IIVIBYBQXSHRGE;SMFFZOQLHYIRDA	CHEMONTID:0000190;CHEMONTID:0003891
CO	27.99491462	98.98624	70.97903	42	36	28.00721	-0.0122954	WSFSSNUMVMOOMR;OKKJLVBELUTLKV	CHEMONTID:0001831;CHEMONTID:0000286
C2H4	28.031300128	98.98624	70.96161	42	33	28.02463	0.0066701	OTMSDBZUPAUEDD;VGGSQFUCUMXWEO	CHEMONTID:0002500;CHEMONTID:0004476
C6H6	78.046950192	197.11293	119.08476	36	41	78.02817	0.0187802	UHOVQNZJYSORNB	CHEMONTID:0002279
C4H6O	70.041864812	323.09241	253.04721	30	40	70.0452	-0.0033352	ZTQSAGDEMFDKMZ	CHEMONTID:0002434
C8H10O3	154.06299418	253.04721	98.99376	40	34	154.05345	0.0095442	KLIDCXVFHGNTTM;XQDNFAMOIPNVES;IIVIBYBQXSHRGE;SMFFZOQLHYIRDA	CHEMONTID:0000190;CHEMONTID:0003891
C3H6O3	90.031694052	199.11287	109.10177	32	38	90.0111	0.0205941	PEDCQBHIVMGVHV	CHEMONTID:0002210
C3H4O3	88.016043988	197.11293	109.10177	36	38	88.01116	0.004884	JVTAAEKCZFNVCJ	CHEMONTID:0001359
C6H4	76.031300128	199.11287	123.0751	32	37	76.03777	-0.0064699	UHOVQNZJYSORNB	CHEMONTID:0002279
C3H6O2	74.036779432	197.11293	123.0751	36	37	74.03783	-0.0010506	XBDQKXXYIPTUBI;WBJINCZRORDGAQ;DNIAPMSPPWPWGF;RRLWYLINGKISHN	CHEMONTID:0001205;CHEMONTID:0001238;CHEMONTID:0002467;CHEMONTID:0001092
C11H18O	166.135765196	363.24319	197.11293	30	36	166.13026	0.0055052	ZGVYVWSAAMJYCN	CHEMONTID:0001292
C8H16O	128.120115132	199.11287	70.97903	32	36	128.13384	-0.0137249	ZBAXJUPCYVIBSP	CHEMONTID:0002647
C2H4	28.031300128	98.99376	70.97903	34	36	28.01473	0.0165701	OTMSDBZUPAUEDD;VGGSQFUCUMXWEO	CHEMONTID:0002500;CHEMONTID:0004476
C2H4	28.031300128	98.99376	70.96161	34	33	28.03215	-0.0008499	OTMSDBZUPAUEDD;VGGSQFUCUMXWEO	CHEMONTID:0002500;CHEMONTID:0004476
C12H22O	182.167065324	381.26358	199.11287	30	32	182.15071	0.0163553	BLWZCYSWLRGLHU;HFJRKMMYBMWEAD	CHEMONTID:0001292;CHEMONTID:0002229
H2O	18.010564684	381.24847	363.24319	31	30	18.00528	0.0052847	XLYOFNOQVPJJNP	NonID:H2O
H2O	18.010564684	381.26358	363.24319	30	30	18.02039	-0.0098253	XLYOFNOQVPJJNP	NonID:H2O
Num AdductIon (AdductType Mass LinkedMz): 8
[M+K]+	123.0751	85.10386
[M+K]+	237.07317	199.11287
[M+K]+	237.08803	199.11287
[M+Na]+	365.26123	343.29715
[M+Na]+	365.27969	343.29715
[M+Na]+	365.30862	343.29715
[M+K]+	381.24847	343.29715
[M+K]+	381.26358	343.29715
Num IsotopicIon (IsotopeName Mass LinkedMz WeightedForm WeightNumber): 17
C-13	107.03716	106.04063	M+1	1
C-13	107.04823	106.06591	M+1	1
C-13	107.06761	106.06591	M+1	1
C-13	107.07383	106.06591	M+1	1
C-13	107.08813	106.06591	M+1	1
2C-13	108.0704	106.06591	M+2	2
C-13	133.05888	132.04739	M+1	1
C-13	151.04221	150.05692	M+1	1
C-13	151.05934	150.05692	M+1	1
C-13	151.0672	150.05692	M+1	1
2C-13	152.04128	150.05692	M+2	2
2C-13	152.06081	150.05692	M+2	2
N-14	241.2121	240.23764	M+1	1
C-13	241.24188	240.25537	M+1	1
C-13	352.14151	351.15881	M+1	1
C-13	366.26578	365.27969	M+1	1
C-13	366.28851	365.27969	M+1	1

NAME: C24H22F2N2O
EXACTMASS: 392.170019764
ISSELECTED: False
ACCURATEMASS: 392.1726235
MASSDIFFERENCE: -0.0026038
TOTALSCORE: 3.104
ISOTOPICINTENSITY[M+1]: 0.2698
ISOTOPICINTENSITY[M+2]: 0.037
ISOTOPICDIFF[M+1]: 0.0938
ISOTOPICDIFF[M+2]: 0.0172
MASSDIFFSCORE: 0.873
ISOTOPICSCORE: 0.946
PRODUCTIONSCORE: 0.674
NEUTRALLOSSSCORE: 0.087
PRODUCTIONPEAKNUMBER: 29
PRODUCTIONHITSNUMBER: 16
NEUTRALLOSSPEAKNUMBER: 413
NEUTRALLOSSHITSNUMBER: 36
RESOURCENAMES: COCONUT
RESOURCERECORDS: 1
ChemOntDescriptions: Fatty acid and derivatives;Alkylphenylketones;Benzophenones;Carbolines;Peptides
ChemOntIDs: Fatty acid and derivatives;Alkylphenylketones;Benzophenones;Carbolines;Peptides
ChemOntScores: 2.46820626115648E-05;0.0011416502554445;0.0011416502554445;0.0050142891824286;0.0050142891824286
ChemOntInChIKeys: QLKKMIWGFNMQJQ;DKGZKTPJOSAWFA;CPEUVMUXAHMANV;DMSRUJBXNPIECM;FEAMDIVMHZYOEM
PUBCHEMCIDS: 
Num ProductIon (Formula ExactMass AccurateMass Intensity Error CandidateInChIKeys CandidateOntologies): 29
C3FO	70.99331784	70.97903	36	0.0137393	NA	NA
C5H11	71.086075352	71.0864	45	-0.0008732	OFBQJSOFQDEBGM;QWTDNUCVQCZILF	CHEMONTID:0002500;CHEMONTID:0004620
C6H7	79.054775224	79.0549	48	-0.0006734	UHOVQNZJYSORNB;AFABGHUZZDYHJO;PRBHEGAFLDMLAL;ZQDPJFUHLCOCRG;PFEOZHBOMNWTJB;LDTAOIUHUHHCMU;GDOPTJXRTPNYNR;LIKMAJRDDDTEIG;HNRMPXKDFBEGFZ;PYGSKMBEVAICCR	CHEMONTID:0002279;CHEMONTID:0004620;CHEMONTID:0001019;CHEMONTID:0004476;CHEMONTID:0001016
C6H13	85.101725416	85.10386	61	-0.0026832	VLKZOEOYAKHREP;AFABGHUZZDYHJO	CHEMONTID:0002500;CHEMONTID:0004620
C6H13	85.101725416	85.11139	61	-0.0102132	VLKZOEOYAKHREP;AFABGHUZZDYHJO	CHEMONTID:0002500;CHEMONTID:0004620
C7H11	95.086075352	95.09	62	-0.0044732	VLJXXKKOSFGPHI;UAEPNZWRGJTJPN;IMNFDUFMRHMDMM;FMAMSYPJXSEYSW;BZHMBWZPUJHVEE;WZHKDGJSXCTSCK;QWHNJUXXYKPLQM;ZGEGCLOFRBLKSE;OTTZHAVKAVGASB;JAGYXYUAYDLKNO;AEXMKKGTQYQZCS;GXDHCNNESPLIKD;ADHCYQWFCLQBFG	CHEMONTID:0004620;CHEMONTID:0001016;CHEMONTID:0002500;CHEMONTID:0001019;CHEMONTID:0004476;CHEMONTID:0004622
C3FN2O	98.99946584	98.98624	42	0.0126773	NA	NA
C3FN2O	98.99946584	98.99376	34	0.0051573	NA	NA
C7H6O	106.041864812	106.04063	805	0.0006862	RDOXTESZEPMUJZ;IWDCLRJOBJJRNH;HUMNYLRZRPPJDN;WVDDGKGOMKODPV	CHEMONTID:0000138;CHEMONTID:0001275;CHEMONTID:0000321;CHEMONTID:0000033
C7H8N	106.065674256	106.06591	2753	-0.0007843	RNVCVTLRINQCPJ;AFBPFSWMIHJQDM;ONQLCPDIXPYJSS;CSNWPSHAZNPDBA;WGQKYBSKWIADBV;MFEIKQPHQINPRI;KPDBFXIKMXHJEB;VULHYRAYXYTONQ	CHEMONTID:0003964;CHEMONTID:0003924;CHEMONTID:0000195;CHEMONTID:0000219;CHEMONTID:0000185;CHEMONTID:0000089;CHEMONTID:0002279
C8H13	109.101725416	109.10177	38	-0.0005932	JVSWJIKNEAIKJW;GDDAJHJRAKOILH;KWKAKUADMBZCLK;QEGNUYASOUJEHD;KVZJLSYJROEPSQ;QJXCDRBHYIAFTH;WEPNJTDVIIKRIK;TVMXDCGIABBOFY;LETYIFNDQBJGPJ;RNTWWGNZUXGTAX;QRMPKOFEUHIBNM	CHEMONTID:0004620;CHEMONTID:0001019;CHEMONTID:0004476;CHEMONTID:0001016;CHEMONTID:0004622;CHEMONTID:0002500
C9H11	119.086075352	119.08476	41	0.0007668	ODLMAHJVESYWTB;NABXNTPHRFMODH;PYOLJOJPIPCRDP;XARGIVYWQPXRTC;ILIUIABCBOXIRX;NUHCEMOQRZEGAQ;KPADFPAILITQBG;YPJRYQGOKHKNKZ;UTPOSGXXIJEVFD	CHEMONTID:0002811;CHEMONTID:0002841;CHEMONTID:0001016;CHEMONTID:0004622;CHEMONTID:0004476
C9H11	119.086075352	119.09165	41	-0.0061232	ODLMAHJVESYWTB;NABXNTPHRFMODH;PYOLJOJPIPCRDP;XARGIVYWQPXRTC;ILIUIABCBOXIRX;NUHCEMOQRZEGAQ;KPADFPAILITQBG;YPJRYQGOKHKNKZ;UTPOSGXXIJEVFD	CHEMONTID:0002811;CHEMONTID:0002841;CHEMONTID:0001016;CHEMONTID:0004622;CHEMONTID:0004476
C8H11O	123.080989972	123.0751	37	0.0053414	NDFYWJZFESRLBQ;OSIGJGFTADMDOB;MOJOWKUQPWRMIA;CHLICZRVGGXEOD;MNBIBGDICHMQFN;SIXBTZFYFSHXJI	CHEMONTID:0004325;CHEMONTID:0000138;CHEMONTID:0000323;CHEMONTID:0001661;CHEMONTID:0000118
C8H6NO	132.044938812	132.03702	299	0.0073702	XAWPKHNOFIWWNZ;JYGFTBXVXVMTGB;CDEBRYPYJRWMDC;FZERHIULMFGESH;NCCHARWOCKOHIH	CHEMONTID:0004162;CHEMONTID:0001146;CHEMONTID:0001160;CHEMONTID:0002279;CHEMONTID:0000178
C8H6NO	132.044938812	132.04739	297	-0.0029998	XAWPKHNOFIWWNZ;JYGFTBXVXVMTGB;CDEBRYPYJRWMDC;FZERHIULMFGESH;NCCHARWOCKOHIH	CHEMONTID:0004162;CHEMONTID:0001146;CHEMONTID:0001160;CHEMONTID:0002279;CHEMONTID:0000178
C11H4N	150.034374128	150.02948	187	0.0043455	NA	NA
C9H9FN	150.071902508	150.05692	2220	0.0144339	NA	NA
C13H13N2	197.107873416	197.11293	36	-0.0056052	VENAANZHUCMOGD;SADQHDNOURAXEV	CHEMONTID:0001140;CHEMONTID:0000183
C13H15N2	199.12352348	199.11287	32	0.0101049	VENAANZHUCMOGD;SADQHDNOURAXEV	CHEMONTID:0001140;CHEMONTID:0000183
C16H10FO	237.07156816	237.07317	51	-0.0021504	NA	NA
C15H13N2O	237.102788036	237.08803	56	0.0142095	YNOIPVLDARDPCN	CHEMONTID:0002497
C16H7F2O	253.046496284	253.04721	40	-0.0012623	NA	NA
C20H8FO	283.055918096	283.05957	48	-0.0042005	NA	NA
C19H11N2O	283.087137972	283.08389	48	0.0026994	NA	NA
C22H12FN2	323.098451604	323.09241	30	0.005493	NA	NA
C24H16FN2	351.129751732	351.1283	200	0.0009032	NA	NA
C23H21F2O	351.156046732	351.15881	105	-0.0033118	NA	NA
	0	393.17923	585	-0.0019338	NA	NA
Num NeutralLoss (Formula ExactMass PrecursorMz ProductMz PrecursorIntensity ProductIntensity LossMass Error CandidateInChIKeys CandidateOntologies): 140
C6H7N	93.057849224	199.11287	106.06591	32	2753	93.04696	0.0108892	PAYRUJLWNCNPSJ	CHEMONTID:0000284
C6H5N	91.04219916	197.11293	106.06591	36	2753	91.04702	-0.0048208	PAYRUJLWNCNPSJ	CHEMONTID:0000284
CH2NO	44.013638684	150.05692	106.06591	2220	2753	43.99101	0.0226287	ZHNUHDYFZUAESO	CHEMONTID:0002484
CN	26.003074	132.04739	106.06591	297	2753	25.98148	0.021594	LELOWRISYMNNSU	CHEMONTID:0000362
HO	17.002739652	123.0751	106.06591	37	2753	17.00919	-0.0064503	XLYOFNOQVPJJNP	NonID:H2O
CH	13.007825032	119.09165	106.06591	41	2753	13.02574	-0.017915	VNWKTOKETHGBQD	CHEMONTID:0002500
CH	13.007825032	119.08476	106.06591	41	2753	13.01885	-0.011025	VNWKTOKETHGBQD	CHEMONTID:0002500
CHN	27.010899032	106.06591	79.0549	2753	48	27.01101	-0.000111	BAVYZALUXZFZLV;LELOWRISYMNNSU;WDWDWGRYHDPSDS	CHEMONTID:0000469;CHEMONTID:0000362;CHEMONTID:0000117
C7H3	87.023475096	237.08803	150.05692	56	2220	87.03111	-0.0076349	YXFVVABEGXRONW	CHEMONTID:0001091
C7H3	87.023475096	237.07317	150.05692	51	2220	87.01625	0.0072251	YXFVVABEGXRONW	CHEMONTID:0001091
C2H7O	47.049689844	197.11293	150.05692	36	2220	47.05601	-0.0063202	LFQSCWFLJHTTHZ;LCGLNKUTAGEVQW	CHEMONTID:0000286;CHEMONTID:0001167
H2O	18.010564684	150.05692	132.04739	2220	297	18.00953	0.0010347	XLYOFNOQVPJJNP	NonID:H2O
H2O	18.010564684	150.05692	132.03702	2220	299	18.0199	-0.0093353	XLYOFNOQVPJJNP	NonID:H2O
CH2NO	44.013638684	150.05692	106.04063	2220	805	44.01629	-0.0026513	ZHNUHDYFZUAESO	CHEMONTID:0002484
C6H7	79.054775224	150.05692	70.97903	2220	36	79.07789	-0.0231148	UHOVQNZJYSORNB	CHEMONTID:0002279
C9H7O	131.049689844	237.08803	106.04063	56	805	131.0474	0.0022898	UAJRSHJHFRVGMG;KJPRLNWUNMBNBZ	CHEMONTID:0000138;CHEMONTID:0000029
C9H7O	131.049689844	237.07317	106.04063	51	805	131.03254	0.0171498	UAJRSHJHFRVGMG;KJPRLNWUNMBNBZ	CHEMONTID:0000138;CHEMONTID:0000029
C6H7N	93.057849224	199.11287	106.04063	32	805	93.07224	-0.0143908	PAYRUJLWNCNPSJ	CHEMONTID:0000284
C7H7	91.054775224	197.11293	106.04063	36	805	91.0723	-0.0175248	YXFVVABEGXRONW	CHEMONTID:0001091
CH2NO	44.013638684	150.02948	106.04063	187	805	43.98885	0.0247887	ZHNUHDYFZUAESO	CHEMONTID:0002484
CN	26.003074	132.04739	106.04063	297	805	26.00676	-0.003686	LELOWRISYMNNSU	CHEMONTID:0000362
CN	26.003074	132.03702	106.04063	299	805	25.99639	0.006684	LELOWRISYMNNSU	CHEMONTID:0000362
CH5	17.03912516	123.0751	106.04063	37	805	17.03447	0.0046552	VNWKTOKETHGBQD	CHEMONTID:0002500
CH2N2	42.021798064	393.17923	351.15881	585	105	42.02042	0.0013781	PNKUSGQVOMIXLU	CHEMONTID:0001045
C3H6	42.046950192	393.17923	351.1283	585	200	42.05093	-0.0039798	ATUOYWHBWRKTHZ;QQONPFPTGQHPMA	CHEMONTID:0002500;CHEMONTID:0004476
C5H10	70.07825032	393.17923	323.09241	585	30	70.08682	-0.0085697	OFBQJSOFQDEBGM	CHEMONTID:0002500
C9H16O	140.120115132	393.17923	253.04721	585	40	140.13202	-0.0119049	SOUITUXPBGREAE	CHEMONTID:0002647
C8H7	103.054775224	343.29715	240.23764	49	437	103.05951	-0.0047348	PPBRXRYQALVLMV;YNQLUTRBYVCPMQ	CHEMONTID:0000037;CHEMONTID:0002279
CH2	14.015650064	240.23764	226.22713	437	52	14.01051	0.0051401	VNWKTOKETHGBQD	CHEMONTID:0002500
CH2	14.015650064	240.23764	226.21808	437	58	14.01956	-0.0039099	VNWKTOKETHGBQD	CHEMONTID:0002500
CH2	14.015650064	240.23764	226.20129	437	55	14.03635	-0.0206999	VNWKTOKETHGBQD	CHEMONTID:0002500
C10H19O	155.143590228	240.23764	85.11139	437	61	155.12625	0.0173402	KSMVZQYAVGTKIV	CHEMONTID:0002229
C10H19O	155.143590228	240.23764	85.10386	437	61	155.13378	0.0098102	KSMVZQYAVGTKIV	CHEMONTID:0002229
C11H21O	169.159240292	240.23764	71.0864	437	45	169.15124	0.0080003	KMPQYAYAQWNLME	CHEMONTID:0002229
C8H7	103.054775224	343.29715	240.22932	49	431	103.06783	-0.0130548	PPBRXRYQALVLMV;YNQLUTRBYVCPMQ	CHEMONTID:0000037;CHEMONTID:0002279
CH2	14.015650064	240.22932	226.22713	431	52	14.00219	0.0134601	VNWKTOKETHGBQD	CHEMONTID:0002500
CH2	14.015650064	240.22932	226.21808	431	58	14.01124	0.0044101	VNWKTOKETHGBQD	CHEMONTID:0002500
CH2	14.015650064	240.22932	226.20129	431	55	14.02803	-0.0123799	VNWKTOKETHGBQD	CHEMONTID:0002500
C10H19O	155.143590228	240.22932	85.10386	431	61	155.12546	0.0181302	KSMVZQYAVGTKIV	CHEMONTID:0002229
C11H21O	169.159240292	240.22932	71.0864	431	45	169.14292	0.0163203	KMPQYAYAQWNLME	CHEMONTID:0002229
C8H7	103.054775224	343.29715	240.25537	49	357	103.04178	0.0129952	PPBRXRYQALVLMV;YNQLUTRBYVCPMQ	CHEMONTID:0000037;CHEMONTID:0002279
CH2	14.015650064	240.25537	226.22713	357	52	14.02824	-0.0125899	VNWKTOKETHGBQD	CHEMONTID:0002500
CH2	14.015650064	240.25537	226.21808	357	58	14.03729	-0.0216399	VNWKTOKETHGBQD	CHEMONTID:0002500
C10H19O	155.143590228	240.25537	85.11139	357	61	155.14398	-0.0003898	KSMVZQYAVGTKIV	CHEMONTID:0002229
C10H19O	155.143590228	240.25537	85.10386	357	61	155.15151	-0.0079198	KSMVZQYAVGTKIV	CHEMONTID:0002229
C11H21O	169.159240292	240.25537	71.0864	357	45	169.16897	-0.0097297	KMPQYAYAQWNLME	CHEMONTID:0002229
C7H5O	105.03403978	237.08803	132.03702	56	299	105.05101	-0.0169702	IWDCLRJOBJJRNH;HUMNYLRZRPPJDN	CHEMONTID:0001275;CHEMONTID:0000321
C7H5O	105.03403978	237.07317	132.03702	51	299	105.03615	-0.0021102	IWDCLRJOBJJRNH;HUMNYLRZRPPJDN	CHEMONTID:0001275;CHEMONTID:0000321
H2O	18.010564684	150.02948	132.03702	187	299	17.99246	0.0181047	XLYOFNOQVPJJNP	NonID:H2O
CH5O	33.03403978	132.03702	98.99376	299	34	33.04326	-0.0092202	OKKJLVBELUTLKV	CHEMONTID:0000286
CH5O	33.03403978	132.03702	98.98624	299	42	33.05078	-0.0167402	OKKJLVBELUTLKV	CHEMONTID:0000286
C2H7NO	61.052763844	132.03702	70.97903	299	36	61.05799	-0.0052262	HZAXFHJVJLSVMW	CHEMONTID:0001897
C3H9O	61.065339908	132.03702	70.96161	299	33	61.07541	-0.0100701	XOBKSJJDNFUZPF;KFZMGEQAYNKOFK;BDERNNFJNOPAEC	CHEMONTID:0001167;CHEMONTID:0001661;CHEMONTID:0000286
C7H5O	105.03403978	237.08803	132.04739	56	297	105.04064	-0.0066002	IWDCLRJOBJJRNH;HUMNYLRZRPPJDN	CHEMONTID:0001275;CHEMONTID:0000321
C7H5O	105.03403978	237.07317	132.04739	51	297	105.02578	0.0082598	IWDCLRJOBJJRNH;HUMNYLRZRPPJDN	CHEMONTID:0001275;CHEMONTID:0000321
C4H5N	67.04219916	199.11287	132.04739	32	297	67.06548	-0.0232808	RWRDLPDLKQPQOW	CHEMONTID:0000218
CH5O	33.03403978	132.04739	98.99376	297	34	33.05363	-0.0195902	OKKJLVBELUTLKV	CHEMONTID:0000286
C3H9O	61.065339908	132.04739	70.97903	297	36	61.06836	-0.0030201	XOBKSJJDNFUZPF;KFZMGEQAYNKOFK;BDERNNFJNOPAEC	CHEMONTID:0001167;CHEMONTID:0001661;CHEMONTID:0000286
C3H9O	61.065339908	132.04739	70.96161	297	33	61.08578	-0.0204401	XOBKSJJDNFUZPF;KFZMGEQAYNKOFK;BDERNNFJNOPAEC	CHEMONTID:0001167;CHEMONTID:0001661;CHEMONTID:0000286
O	15.99491462	381.26358	365.27969	30	271	15.98389	0.0110246	XLYOFNOQVPJJNP	NonID:H2O
C11H20O	168.15141526	365.27969	197.11293	271	36	168.16676	-0.0153447	ZGVYVWSAAMJYCN	CHEMONTID:0001292
C16H20N2O	256.15756326	365.27969	109.10177	271	38	256.17792	-0.0203567	OBVMPKMPQYQXKI	CHEMONTID:0001914
O	15.99491462	381.26358	365.26123	30	242	16.00235	-0.0074354	XLYOFNOQVPJJNP	NonID:H2O
O	15.99491462	381.24847	365.26123	31	242	15.98724	0.0076746	XLYOFNOQVPJJNP	NonID:H2O
C11H18O	166.135765196	365.26123	199.11287	242	32	166.14836	-0.0125948	ZGVYVWSAAMJYCN	CHEMONTID:0001292
C11H20O	168.15141526	365.26123	197.11293	242	36	168.1483	0.0031153	ZGVYVWSAAMJYCN	CHEMONTID:0001292
C16H20N2O	256.15756326	365.26123	109.10177	242	38	256.15946	-0.0018967	OBVMPKMPQYQXKI	CHEMONTID:0001914
C2H4	28.031300128	351.1283	323.09241	200	30	28.0358900000001	-0.0045899	OTMSDBZUPAUEDD;VGGSQFUCUMXWEO	CHEMONTID:0002500;CHEMONTID:0004476
C3H4N2	68.037448128	351.1283	283.08389	200	48	68.04441	-0.0069619	RAXXELZNTBOGNW	CHEMONTID:0000078
C5H8	68.062600256	351.1283	283.05957	200	48	68.06873	-0.0061297	YHQXBTXEYZIYOV;BKOOMYPCSUNDGP	CHEMONTID:0004476;CHEMONTID:0004622
C5H10N2	98.08439832	351.1283	253.04721	200	40	98.08109	0.0033083	SMRGCMLEAAXFFD	CHEMONTID:0001045
C13H17N2	201.139173544	351.15881	150.02948	105	187	201.12933	0.0098435	VENAANZHUCMOGD	CHEMONTID:0001140
C10H9N2O	173.071487908	323.09241	150.02948	30	187	173.06293	0.0085579	ZOAMBXDOGPRZLP	CHEMONTID:0004196
C8H7NO	133.052763844	283.08389	150.02948	48	187	133.05441	-0.0016462	JYGFTBXVXVMTGB	CHEMONTID:0001146
C8H7NO	133.052763844	283.05957	150.02948	48	187	133.03009	0.0226738	JYGFTBXVXVMTGB	CHEMONTID:0001146
C7H3O	103.018389716	253.04721	150.02948	40	187	103.01773	0.0006597	IWDCLRJOBJJRNH	CHEMONTID:0001275
C4H9NO	87.068413908	237.08803	150.02948	56	187	87.05855	0.0098639	YNAVUWVOSKDBBP	CHEMONTID:0000392
C7H3	87.023475096	237.07317	150.02948	51	187	87.04369	-0.0202149	YXFVVABEGXRONW	CHEMONTID:0001091
C6H7	79.054775224	150.02948	70.97903	187	36	79.05045	0.0043252	UHOVQNZJYSORNB	CHEMONTID:0002279
C6H7	79.054775224	150.02948	70.96161	187	33	79.06787	-0.0130948	UHOVQNZJYSORNB	CHEMONTID:0002279
C5H8	68.062600256	351.15881	283.08389	105	48	68.07492	-0.0123197	YHQXBTXEYZIYOV;BKOOMYPCSUNDGP	CHEMONTID:0004476;CHEMONTID:0004622
C7H14O	114.104465068	351.15881	237.07317	105	51	114.08564	0.0188251	MQWCXKGKQLNYQG	CHEMONTID:0002647
C7H4O	104.026214748	199.11287	95.09	32	62	104.02287	0.0033447	IWDCLRJOBJJRNH	CHEMONTID:0001275
C7H2O	102.010564684	197.11293	95.09	36	62	102.02293	-0.0123653	IWDCLRJOBJJRNH	CHEMONTID:0001275
CO	27.99491462	123.0751	95.09	37	62	27.9851	0.0098146	WSFSSNUMVMOOMR;OKKJLVBELUTLKV	CHEMONTID:0001831;CHEMONTID:0000286
CH2	14.015650064	109.10177	95.09	38	62	14.01177	0.0038801	VNWKTOKETHGBQD	CHEMONTID:0002500
CH4	16.031300128	95.09	79.0549	62	48	16.0351	-0.0037999	VNWKTOKETHGBQD	CHEMONTID:0002500
C9H17O	141.127940164	226.22713	85.11139	52	61	141.11574	0.0122002	GYHFUZHODSMOHU	CHEMONTID:0002229
C9H17O	141.127940164	226.22713	85.10386	52	61	141.12327	0.0046702	GYHFUZHODSMOHU	CHEMONTID:0002229
C9H17O	141.127940164	226.21808	85.11139	58	61	141.10669	0.0212502	GYHFUZHODSMOHU	CHEMONTID:0002229
C9H17O	141.127940164	226.21808	85.10386	58	61	141.11422	0.0137202	GYHFUZHODSMOHU	CHEMONTID:0002229
CH2	14.015650064	85.11139	71.0864	61	45	14.02499	-0.0093399	VNWKTOKETHGBQD	CHEMONTID:0002500
CH2	14.015650064	85.10386	71.0864	61	45	14.01746	-0.0018099	VNWKTOKETHGBQD	CHEMONTID:0002500
C8H7N	117.057849224	343.29715	226.21808	49	58	117.07907	-0.0212208	SIKJAQJRHWYJAI	CHEMONTID:0002497
C6H15NO	117.1153641	226.21808	109.10177	58	38	117.11631	-0.0009459	BFSVOASYOCHEOV	CHEMONTID:0001897
C10H19O	155.143590228	226.21808	71.0864	58	45	155.13168	0.0119102	KSMVZQYAVGTKIV	CHEMONTID:0002229
C2O	39.99491462	237.08803	197.11293	56	36	39.9751	0.0198146	IKHGUXGNUITLKF	CHEMONTID:0002230
C9H14O	138.104465068	237.08803	98.99376	56	34	138.09427	0.0101951	SOUITUXPBGREAE	CHEMONTID:0002647
C9H14O	138.104465068	237.08803	98.98624	56	42	138.10179	0.0026751	SOUITUXPBGREAE	CHEMONTID:0002647
C10H16NO	166.123189132	237.08803	70.97903	56	36	166.109	0.0141891	GAFZBOMPQVRGKU	CHEMONTID:0000252
C10H16NO	166.123189132	237.08803	70.96161	56	33	166.12642	-0.0032309	GAFZBOMPQVRGKU	CHEMONTID:0000252
C6H15NO	117.1153641	343.29715	226.20129	49	55	117.09586	0.0195041	BFSVOASYOCHEOV	CHEMONTID:0001897
C6H15NO	117.1153641	226.20129	109.10177	55	38	117.09952	0.0158441	BFSVOASYOCHEOV	CHEMONTID:0001897
C8H7N	117.057849224	343.29715	226.22713	49	52	117.07002	-0.0121708	SIKJAQJRHWYJAI	CHEMONTID:0002497
C6H15NO	117.1153641	226.22713	109.10177	52	38	117.12536	-0.0099959	BFSVOASYOCHEOV	CHEMONTID:0001897
C10H19O	155.143590228	226.22713	71.0864	52	45	155.14073	0.0028602	KSMVZQYAVGTKIV	CHEMONTID:0002229
CH4NO	46.029288748	283.08389	237.07317	48	51	46.01072	0.0185687	ZHNUHDYFZUAESO	CHEMONTID:0002484
O	15.99491462	253.04721	237.07317	40	51	15.97404	0.0208746	XLYOFNOQVPJJNP	NonID:H2O
C9H14O	138.104465068	237.07317	98.98624	51	42	138.08693	0.0175351	SOUITUXPBGREAE	CHEMONTID:0002647
C10H16NO	166.123189132	237.07317	70.96161	51	33	166.11156	0.0116291	GAFZBOMPQVRGKU	CHEMONTID:0000252
C2O	39.99491462	323.09241	283.08389	30	48	40.00852	-0.0136054	IKHGUXGNUITLKF	CHEMONTID:0002230
C3H4	40.031300128	323.09241	283.05957	30	48	40.03284	-0.0015399	QQONPFPTGQHPMA;ATUOYWHBWRKTHZ	CHEMONTID:0004476;CHEMONTID:0002500
CH4N	30.034374128	283.08389	253.04721	48	40	30.03668	-0.0023059	BAVYZALUXZFZLV	CHEMONTID:0000469
C12H12N2	184.100048384	283.08389	98.99376	48	34	184.09013	0.0099184	JOFKCNJIUXPJAC	CHEMONTID:0001914
C12H12N2	184.100048384	283.08389	98.98624	48	42	184.09765	0.0023984	JOFKCNJIUXPJAC	CHEMONTID:0001914
CH2O	30.010564684	283.05957	253.04721	48	40	30.01236	-0.0017953	OKKJLVBELUTLKV;WSFSSNUMVMOOMR	CHEMONTID:0000286;CHEMONTID:0001831
C8H8O	120.057514876	199.11287	79.0549	32	48	120.05797	-0.0004551	FUGYGGDSWSUORM;HXDOZKJGKXYMEW;CHLICZRVGGXEOD;VEIIEWOTAHXGKS	CHEMONTID:0000037;CHEMONTID:0004646;CHEMONTID:0000138
C8H8N	118.065674256	197.11293	79.0549	36	48	118.05803	0.0076443	SIKJAQJRHWYJAI	CHEMONTID:0002497
C2H4O	44.026214748	123.0751	79.0549	37	48	44.0202	0.0060147	LFQSCWFLJHTTHZ;IKHGUXGNUITLKF;LCGLNKUTAGEVQW	CHEMONTID:0000286;CHEMONTID:0002230;CHEMONTID:0001167
C3H4	40.031300128	119.09165	79.0549	41	48	40.03675	-0.0054499	QQONPFPTGQHPMA;ATUOYWHBWRKTHZ	CHEMONTID:0004476;CHEMONTID:0002500
C3H4	40.031300128	119.08476	79.0549	41	48	40.02986	0.0014401	QQONPFPTGQHPMA;ATUOYWHBWRKTHZ	CHEMONTID:0004476;CHEMONTID:0002500
C2H6	30.046950192	109.10177	79.0549	38	48	30.04687	8.02E-05	OTMSDBZUPAUEDD	CHEMONTID:0002500
C9H4O	128.026214748	199.11287	71.0864	32	45	128.02647	-0.0002553	KJPRLNWUNMBNBZ	CHEMONTID:0000029
CH2N	28.018724064	98.98624	70.97903	42	36	28.00721	0.0115141	BAVYZALUXZFZLV	CHEMONTID:0000469
CH2N	28.018724064	98.98624	70.96161	42	33	28.02463	-0.0059059	BAVYZALUXZFZLV	CHEMONTID:0000469
C6H6	78.046950192	197.11293	119.08476	36	41	78.02817	0.0187802	UHOVQNZJYSORNB	CHEMONTID:0002279
C4H6O	70.041864812	323.09241	253.04721	30	40	70.0452	-0.0033352	ZTQSAGDEMFDKMZ	CHEMONTID:0002434
C12H10N2	182.08439832	253.04721	70.97903	40	36	182.06818	0.0162183	JOFKCNJIUXPJAC	CHEMONTID:0001914
C12H10N2	182.08439832	253.04721	70.96161	40	33	182.0856	-0.0012017	JOFKCNJIUXPJAC	CHEMONTID:0001914
C7H4	88.031300128	197.11293	109.10177	36	38	88.01116	0.0201401	YXFVVABEGXRONW	CHEMONTID:0001091
C6H4	76.031300128	199.11287	123.0751	32	37	76.03777	-0.0064699	UHOVQNZJYSORNB	CHEMONTID:0002279
C2H6N2O	74.048012812	197.11293	123.0751	36	37	74.03783	0.0101828	BEBCJVAWIBVWNZ	CHEMONTID:0002484
C11H18O	166.135765196	363.24319	197.11293	30	36	166.13026	0.0055052	ZGVYVWSAAMJYCN	CHEMONTID:0001292
C8H16O	128.120115132	199.11287	70.97903	32	36	128.13384	-0.0137249	ZBAXJUPCYVIBSP	CHEMONTID:0002647
CH2N	28.018724064	98.99376	70.97903	34	36	28.01473	0.0039941	BAVYZALUXZFZLV	CHEMONTID:0000469
C5H12N2	100.100048384	199.11287	98.99376	32	34	100.11911	-0.0190616	PVOAHINGSUIXLS	CHEMONTID:0003358
C2H4	28.031300128	98.99376	70.96161	34	33	28.03215	-0.0008499	OTMSDBZUPAUEDD;VGGSQFUCUMXWEO	CHEMONTID:0002500;CHEMONTID:0004476
C12H22O	182.167065324	381.26358	199.11287	30	32	182.15071	0.0163553	BLWZCYSWLRGLHU;HFJRKMMYBMWEAD	CHEMONTID:0001292;CHEMONTID:0002229
H2O	18.010564684	381.24847	363.24319	31	30	18.00528	0.0052847	XLYOFNOQVPJJNP	NonID:H2O
H2O	18.010564684	381.26358	363.24319	30	30	18.02039	-0.0098253	XLYOFNOQVPJJNP	NonID:H2O
Num AdductIon (AdductType Mass LinkedMz): 8
[M+K]+	123.0751	85.10386
[M+K]+	237.07317	199.11287
[M+K]+	237.08803	199.11287
[M+Na]+	365.26123	343.29715
[M+Na]+	365.27969	343.29715
[M+Na]+	365.30862	343.29715
[M+K]+	381.24847	343.29715
[M+K]+	381.26358	343.29715
Num IsotopicIon (IsotopeName Mass LinkedMz WeightedForm WeightNumber): 17
C-13	107.03716	106.04063	M+1	1
C-13	107.04823	106.06591	M+1	1
C-13	107.06761	106.06591	M+1	1
C-13	107.07383	106.06591	M+1	1
C-13	107.08813	106.06591	M+1	1
2C-13	108.0704	106.06591	M+2	2
C-13	133.05888	132.04739	M+1	1
C-13	151.04221	150.05692	M+1	1
C-13	151.05934	150.05692	M+1	1
C-13	151.0672	150.05692	M+1	1
2C-13	152.04128	150.05692	M+2	2
2C-13	152.06081	150.05692	M+2	2
N-14	241.2121	240.23764	M+1	1
C-13	241.24188	240.25537	M+1	1
C-13	352.14151	351.15881	M+1	1
C-13	366.26578	365.27969	M+1	1
C-13	366.28851	365.27969	M+1	1

NAME: C18H25ClN6O2
EXACTMASS: 392.17275172
ISSELECTED: False
ACCURATEMASS: 392.1726235
MASSDIFFERENCE: 0.0001282
TOTALSCORE: 3.09
ISOTOPICINTENSITY[M+1]: 0.2202
ISOTOPICINTENSITY[M+2]: 0.3472
ISOTOPICDIFF[M+1]: 0.0442
ISOTOPICDIFF[M+2]: 0.3274
MASSDIFFSCORE: 1
ISOTOPICSCORE: 0.619
PRODUCTIONSCORE: 0.814
NEUTRALLOSSSCORE: 0.133
PRODUCTIONPEAKNUMBER: 35
PRODUCTIONHITSNUMBER: 17
NEUTRALLOSSPEAKNUMBER: 413
NEUTRALLOSSHITSNUMBER: 55
RESOURCENAMES: ChEBI
RESOURCERECORDS: 1
ChemOntDescriptions: Benzodiazepines;Amino acids and derivatives;Anilines and derivatives;Benzene and substituted derivatives;Phenylpiperazines;Carbolines;Nitrobenzoic acid and derivatives
ChemOntIDs: Benzodiazepines;Amino acids and derivatives;Anilines and derivatives;Benzene and substituted derivatives;Phenylpiperazines;Carbolines;Nitrobenzoic acid and derivatives
ChemOntScores: 3.27880954107606E-06;0.000429872363464705;0.00199788794702874;0.00199788794702874;0.00240697928856225;0.00582753749101266;0.00699972751515596
ChemOntInChIKeys: AKPLHCDWDRPJGD;NIGWMJHCCYYCSF;MFOUDYKPLGXPGO;CSWIKHNSBZVWNQ;DQVARXSGNFBPMB;BNZPDENCVXRJMM;PXKHGMGELZGJQE
PUBCHEMCIDS: 
Num ProductIon (Formula ExactMass AccurateMass Intensity Error CandidateInChIKeys CandidateOntologies): 35
C3Cl	70.96885268	70.96161	33	0.0066941	NA	NA
C3Cl	70.96885268	70.97903	36	-0.0107259	NA	NA
C5H11	71.086075352	71.0864	45	-0.0008732	OFBQJSOFQDEBGM;QWTDNUCVQCZILF	CHEMONTID:0002500;CHEMONTID:0004620
C6H7	79.054775224	79.0549	48	-0.0006734	UHOVQNZJYSORNB;AFABGHUZZDYHJO;PRBHEGAFLDMLAL;ZQDPJFUHLCOCRG;PFEOZHBOMNWTJB;LDTAOIUHUHHCMU;GDOPTJXRTPNYNR;LIKMAJRDDDTEIG;HNRMPXKDFBEGFZ;PYGSKMBEVAICCR	CHEMONTID:0002279;CHEMONTID:0004620;CHEMONTID:0001019;CHEMONTID:0004476;CHEMONTID:0001016
C6H13	85.101725416	85.10386	61	-0.0026832	VLKZOEOYAKHREP;AFABGHUZZDYHJO	CHEMONTID:0002500;CHEMONTID:0004620
C6H13	85.101725416	85.11139	61	-0.0102132	VLKZOEOYAKHREP;AFABGHUZZDYHJO	CHEMONTID:0002500;CHEMONTID:0004620
C7H11	95.086075352	95.09	62	-0.0044732	VLJXXKKOSFGPHI;UAEPNZWRGJTJPN;IMNFDUFMRHMDMM;FMAMSYPJXSEYSW;BZHMBWZPUJHVEE;WZHKDGJSXCTSCK;QWHNJUXXYKPLQM;ZGEGCLOFRBLKSE;OTTZHAVKAVGASB;JAGYXYUAYDLKNO;AEXMKKGTQYQZCS;GXDHCNNESPLIKD;ADHCYQWFCLQBFG	CHEMONTID:0004620;CHEMONTID:0001016;CHEMONTID:0002500;CHEMONTID:0001019;CHEMONTID:0004476;CHEMONTID:0004622
H4ClN2O2	98.996130048	98.98624	42	0.0093415	NA	NA
H4ClN2O2	98.996130048	98.99376	34	0.0018215	NA	NA
C7H6O	106.041864812	106.04063	805	0.0006862	RDOXTESZEPMUJZ;IWDCLRJOBJJRNH;HUMNYLRZRPPJDN;WVDDGKGOMKODPV	CHEMONTID:0000138;CHEMONTID:0001275;CHEMONTID:0000321;CHEMONTID:0000033
C7H8N	106.065674256	106.06591	2753	-0.0007843	RNVCVTLRINQCPJ;AFBPFSWMIHJQDM;ONQLCPDIXPYJSS;CSNWPSHAZNPDBA;WGQKYBSKWIADBV;MFEIKQPHQINPRI;KPDBFXIKMXHJEB;VULHYRAYXYTONQ	CHEMONTID:0003964;CHEMONTID:0003924;CHEMONTID:0000195;CHEMONTID:0000219;CHEMONTID:0000185;CHEMONTID:0000089;CHEMONTID:0002279
C8H13	109.101725416	109.10177	38	-0.0005932	JVSWJIKNEAIKJW;GDDAJHJRAKOILH;KWKAKUADMBZCLK;QEGNUYASOUJEHD;KVZJLSYJROEPSQ;QJXCDRBHYIAFTH;WEPNJTDVIIKRIK;TVMXDCGIABBOFY;LETYIFNDQBJGPJ;RNTWWGNZUXGTAX;QRMPKOFEUHIBNM	CHEMONTID:0004620;CHEMONTID:0001019;CHEMONTID:0004476;CHEMONTID:0001016;CHEMONTID:0004622;CHEMONTID:0002500
C9H11	119.086075352	119.08476	41	0.0007668	ODLMAHJVESYWTB;NABXNTPHRFMODH;PYOLJOJPIPCRDP;XARGIVYWQPXRTC;ILIUIABCBOXIRX;NUHCEMOQRZEGAQ;KPADFPAILITQBG;YPJRYQGOKHKNKZ;UTPOSGXXIJEVFD	CHEMONTID:0002811;CHEMONTID:0002841;CHEMONTID:0001016;CHEMONTID:0004622;CHEMONTID:0004476
C9H11	119.086075352	119.09165	41	-0.0061232	ODLMAHJVESYWTB;NABXNTPHRFMODH;PYOLJOJPIPCRDP;XARGIVYWQPXRTC;ILIUIABCBOXIRX;NUHCEMOQRZEGAQ;KPADFPAILITQBG;YPJRYQGOKHKNKZ;UTPOSGXXIJEVFD	CHEMONTID:0002811;CHEMONTID:0002841;CHEMONTID:0001016;CHEMONTID:0004622;CHEMONTID:0004476
C8H11O	123.080989972	123.0751	37	0.0053414	NDFYWJZFESRLBQ;OSIGJGFTADMDOB;MOJOWKUQPWRMIA;CHLICZRVGGXEOD;MNBIBGDICHMQFN;SIXBTZFYFSHXJI	CHEMONTID:0004325;CHEMONTID:0000138;CHEMONTID:0000323;CHEMONTID:0001661;CHEMONTID:0000118
C8H6NO	132.044938812	132.03702	299	0.0073702	XAWPKHNOFIWWNZ;JYGFTBXVXVMTGB;CDEBRYPYJRWMDC;FZERHIULMFGESH;NCCHARWOCKOHIH	CHEMONTID:0004162;CHEMONTID:0001146;CHEMONTID:0001160;CHEMONTID:0002279;CHEMONTID:0000178
C8H6NO	132.044938812	132.04739	297	-0.0029998	XAWPKHNOFIWWNZ;JYGFTBXVXVMTGB;CDEBRYPYJRWMDC;FZERHIULMFGESH;NCCHARWOCKOHIH	CHEMONTID:0004162;CHEMONTID:0001146;CHEMONTID:0001160;CHEMONTID:0002279;CHEMONTID:0000178
C6H4N3O2	150.030351368	150.02948	187	0.0003228	NA	NA
C9H10O2	150.06807956	150.05692	2220	0.010611	GYPMBQZAVBFUIZ;ARGITQZGLVBTTI;RIZBLVRXRWHLFA;FRJSUXZTSKUONA;YOMSJEATGXXYPX	CHEMONTID:0004111;CHEMONTID:0000296;CHEMONTID:0002229;CHEMONTID:0000190
C13H13N2	197.107873416	197.11293	36	-0.0056052	VENAANZHUCMOGD;SADQHDNOURAXEV	CHEMONTID:0001140;CHEMONTID:0000183
C13H15N2	199.12352348	199.11287	32	0.0101049	VENAANZHUCMOGD;SADQHDNOURAXEV	CHEMONTID:0001140;CHEMONTID:0000183
C11H24N5	226.203170768	226.20129	55	0.0013322	NA	NA
C11H24N5	226.203170768	226.21808	58	-0.0154578	NA	NA
C11H24N5	226.203170768	226.22713	52	-0.0245078	NA	NA
C13H9N4O	237.077635908	237.07317	51	0.0039173	NA	NA
C15H13N2O	237.102788036	237.08803	56	0.0142095	YNOIPVLDARDPCN	CHEMONTID:0002497
C12H26N5	240.218820832	240.22932	431	-0.0110477	NA	NA
C12H26N5	240.218820832	240.23764	437	-0.0193677	NA	NA
C11H5N6O2	253.0473984	253.04721	40	-0.0003602	NA	NA
C17H7N4O	283.061985844	283.05957	48	0.0018673	NA	NA
C18H16ClO	283.088967812	283.08389	48	0.0045292	NA	NA
C13H16ClN6O2	323.102326432	323.09241	30	0.0093679	NA	NA
C15H20ClN6O2	351.13362656	351.1283	200	0.004778	NA	NA
C17H24ClN4O2	351.158778688	351.15881	105	-0.0005799	NA	NA
	0	393.17923	585	0.0007982	NA	NA
Num NeutralLoss (Formula ExactMass PrecursorMz ProductMz PrecursorIntensity ProductIntensity LossMass Error CandidateInChIKeys CandidateOntologies): 184
C17H25NO2	275.18852904	381.26358	106.06591	30	2753	275.19767	-0.009141	NJVCBRZYGVLGQI	CHEMONTID:0002955
C17H25NO2	275.18852904	381.24847	106.06591	31	2753	275.18256	0.005969	NJVCBRZYGVLGQI	CHEMONTID:0002955
C18H25O	257.19054042	363.24319	106.06591	30	2753	257.17728	0.0132604	IITKKCIKFTVFKR	CHEMONTID:0000298
C6H7N	93.057849224	199.11287	106.06591	32	2753	93.04696	0.0108892	PAYRUJLWNCNPSJ	CHEMONTID:0000284
C6H5N	91.04219916	197.11293	106.06591	36	2753	91.04702	-0.0048208	PAYRUJLWNCNPSJ	CHEMONTID:0000284
CO2	43.98982924	150.05692	106.06591	2220	2753	43.99101	-0.0011808	BDAGIHXWWSANSR	CHEMONTID:0001205
CN	26.003074	132.04739	106.06591	297	2753	25.98148	0.021594	LELOWRISYMNNSU	CHEMONTID:0000362
HO	17.002739652	123.0751	106.06591	37	2753	17.00919	-0.0064503	XLYOFNOQVPJJNP	NonID:H2O
CH	13.007825032	119.09165	106.06591	41	2753	13.02574	-0.017915	VNWKTOKETHGBQD	CHEMONTID:0002500
CH	13.007825032	119.08476	106.06591	41	2753	13.01885	-0.011025	VNWKTOKETHGBQD	CHEMONTID:0002500
CHN	27.010899032	106.06591	79.0549	2753	48	27.01101	-0.000111	BAVYZALUXZFZLV;LELOWRISYMNNSU;WDWDWGRYHDPSDS	CHEMONTID:0000469;CHEMONTID:0000362;CHEMONTID:0000117
C16H23O	231.174890356	381.24847	150.05692	31	2220	231.19155	-0.0166596	MCJZAFLSUPAMEV	CHEMONTID:0000298
C13H25O2	213.18545504	363.24319	150.05692	30	2220	213.18627	-0.000815	NAMFFBYYOKLDOM	CHEMONTID:0000298
C3H5NO2	87.0320284	237.08803	150.05692	56	2220	87.03111	0.0009184	QNAYBMKLOCPYGJ;UXPVGJOKPUABJV	CHEMONTID:0004314;CHEMONTID:0000286
C7H3	87.023475096	237.07317	150.05692	51	2220	87.01625	0.0072251	YXFVVABEGXRONW	CHEMONTID:0001091
C2H7O	47.049689844	197.11293	150.05692	36	2220	47.05601	-0.0063202	LFQSCWFLJHTTHZ;LCGLNKUTAGEVQW	CHEMONTID:0000286;CHEMONTID:0001167
H2O	18.010564684	150.05692	132.04739	2220	297	18.00953	0.0010347	XLYOFNOQVPJJNP	NonID:H2O
H2O	18.010564684	150.05692	132.03702	2220	299	18.0199	-0.0093353	XLYOFNOQVPJJNP	NonID:H2O
CH2NO	44.013638684	150.05692	106.04063	2220	805	44.01629	-0.0026513	ZHNUHDYFZUAESO	CHEMONTID:0002484
C2HNO2	71.000728272	150.05692	79.0549	2220	48	71.00202	-0.0012917	AIDQCFHFXWPAFG	CHEMONTID:0001659
C6H7	79.054775224	150.05692	70.97903	2220	36	79.07789	-0.0231148	UHOVQNZJYSORNB	CHEMONTID:0002279
C17H25NO2	275.18852904	381.24847	106.04063	31	805	275.20784	-0.019311	NJVCBRZYGVLGQI	CHEMONTID:0002955
C18H25O	257.19054042	363.24319	106.04063	30	805	257.20256	-0.0120196	IITKKCIKFTVFKR	CHEMONTID:0000298
C9H7O	131.049689844	237.08803	106.04063	56	805	131.0474	0.0022898	UAJRSHJHFRVGMG;KJPRLNWUNMBNBZ	CHEMONTID:0000138;CHEMONTID:0000029
C9H7O	131.049689844	237.07317	106.04063	51	805	131.03254	0.0171498	UAJRSHJHFRVGMG;KJPRLNWUNMBNBZ	CHEMONTID:0000138;CHEMONTID:0000029
C6H7N	93.057849224	199.11287	106.04063	32	805	93.07224	-0.0143908	PAYRUJLWNCNPSJ	CHEMONTID:0000284
C7H7	91.054775224	197.11293	106.04063	36	805	91.0723	-0.0175248	YXFVVABEGXRONW	CHEMONTID:0001091
CO2	43.98982924	150.02948	106.04063	187	805	43.98885	0.0009792	BDAGIHXWWSANSR	CHEMONTID:0001205
CN	26.003074	132.04739	106.04063	297	805	26.00676	-0.003686	LELOWRISYMNNSU	CHEMONTID:0000362
CN	26.003074	132.03702	106.04063	299	805	25.99639	0.006684	LELOWRISYMNNSU	CHEMONTID:0000362
CH5	17.03912516	123.0751	106.04063	37	805	17.03447	0.0046552	VNWKTOKETHGBQD	CHEMONTID:0002500
CH2N2	42.021798064	393.17923	351.15881	585	105	42.02042	0.0013781	PNKUSGQVOMIXLU	CHEMONTID:0001045
C3H6	42.046950192	393.17923	351.1283	585	200	42.05093	-0.0039798	ATUOYWHBWRKTHZ;QQONPFPTGQHPMA	CHEMONTID:0002500;CHEMONTID:0004476
C5H10	70.07825032	393.17923	323.09241	585	30	70.08682	-0.0085697	OFBQJSOFQDEBGM	CHEMONTID:0002500
C9H16O	140.120115132	393.17923	253.04721	585	40	140.13202	-0.0119049	SOUITUXPBGREAE	CHEMONTID:0002647
C7H12N2O2	156.089877624	393.17923	237.08803	585	56	156.0912	-0.0013224	ISWZMNIHDVCPSK	CHEMONTID:0002312
C6H12N4O	156.101111004	393.17923	237.07317	585	51	156.10606	-0.004949	QJYRUYURLPTHLR	CHEMONTID:0000375
C7H9O2	125.060254528	365.30862	240.23764	65	437	125.07098	-0.0107255	LHGVFZTZFXWLCP	CHEMONTID:0000190
C7H9O2	125.060254528	365.27969	240.23764	271	437	125.04205	0.0182045	LHGVFZTZFXWLCP	CHEMONTID:0000190
C4H9NO2	103.063328528	343.29715	240.23764	49	437	103.05951	0.0038185	OQEBBZSWEGYTPG	CHEMONTID:0001878
CH2	14.015650064	240.23764	226.22713	437	52	14.01051	0.0051401	VNWKTOKETHGBQD	CHEMONTID:0002500
CH2	14.015650064	240.23764	226.21808	437	58	14.01956	-0.0039099	VNWKTOKETHGBQD	CHEMONTID:0002500
CH2	14.015650064	240.23764	226.20129	437	55	14.03635	-0.0206999	VNWKTOKETHGBQD	CHEMONTID:0002500
C10H19O	155.143590228	240.23764	85.11139	437	61	155.12625	0.0173402	KSMVZQYAVGTKIV	CHEMONTID:0002229
C10H19O	155.143590228	240.23764	85.10386	437	61	155.13378	0.0098102	KSMVZQYAVGTKIV	CHEMONTID:0002229
C11H21O	169.159240292	240.23764	71.0864	437	45	169.15124	0.0080003	KMPQYAYAQWNLME	CHEMONTID:0002229
C7H9O2	125.060254528	365.30862	240.22932	65	431	125.0793	-0.0190455	LHGVFZTZFXWLCP	CHEMONTID:0000190
C7H9O2	125.060254528	365.27969	240.22932	271	431	125.05037	0.0098845	LHGVFZTZFXWLCP	CHEMONTID:0000190
C4H9NO2	103.063328528	343.29715	240.22932	49	431	103.06783	-0.0045015	OQEBBZSWEGYTPG	CHEMONTID:0001878
CH2	14.015650064	240.22932	226.22713	431	52	14.00219	0.0134601	VNWKTOKETHGBQD	CHEMONTID:0002500
CH2	14.015650064	240.22932	226.21808	431	58	14.01124	0.0044101	VNWKTOKETHGBQD	CHEMONTID:0002500
CH2	14.015650064	240.22932	226.20129	431	55	14.02803	-0.0123799	VNWKTOKETHGBQD	CHEMONTID:0002500
C10H19O	155.143590228	240.22932	85.10386	431	61	155.12546	0.0181302	KSMVZQYAVGTKIV	CHEMONTID:0002229
C11H21O	169.159240292	240.22932	71.0864	431	45	169.14292	0.0163203	KMPQYAYAQWNLME	CHEMONTID:0002229
C7H9O2	125.060254528	365.30862	240.25537	65	357	125.05325	0.0070045	LHGVFZTZFXWLCP	CHEMONTID:0000190
C8H7	103.054775224	343.29715	240.25537	49	357	103.04178	0.0129952	PPBRXRYQALVLMV;YNQLUTRBYVCPMQ	CHEMONTID:0000037;CHEMONTID:0002279
CH2	14.015650064	240.25537	226.22713	357	52	14.02824	-0.0125899	VNWKTOKETHGBQD	CHEMONTID:0002500
CH2	14.015650064	240.25537	226.21808	357	58	14.03729	-0.0216399	VNWKTOKETHGBQD	CHEMONTID:0002500
C10H19O	155.143590228	240.25537	85.11139	357	61	155.14398	-0.0003898	KSMVZQYAVGTKIV	CHEMONTID:0002229
C10H19O	155.143590228	240.25537	85.10386	357	61	155.15151	-0.0079198	KSMVZQYAVGTKIV	CHEMONTID:0002229
C11H21O	169.159240292	240.25537	71.0864	357	45	169.16897	-0.0097297	KMPQYAYAQWNLME	CHEMONTID:0002229
C13H17NO2	219.125928784	351.15881	132.03702	105	299	219.12179	0.0041388	HRSIPKSSEVRSPG	CHEMONTID:0002955
C7H5O2	121.0289544	253.04721	132.03702	40	299	121.01019	0.0187644	RGHHSNMVTDWUBI;WPYMKLBDIGXBTP	CHEMONTID:0003978;CHEMONTID:0002565
C7H5O	105.03403978	237.08803	132.03702	56	299	105.05101	-0.0169702	IWDCLRJOBJJRNH;HUMNYLRZRPPJDN	CHEMONTID:0001275;CHEMONTID:0000321
C7H5O	105.03403978	237.07317	132.03702	51	299	105.03615	-0.0021102	IWDCLRJOBJJRNH;HUMNYLRZRPPJDN	CHEMONTID:0001275;CHEMONTID:0000321
H2O	18.010564684	150.02948	132.03702	187	299	17.99246	0.0181047	XLYOFNOQVPJJNP	NonID:H2O
CH5O	33.03403978	132.03702	98.99376	299	34	33.04326	-0.0092202	OKKJLVBELUTLKV	CHEMONTID:0000286
CH5O	33.03403978	132.03702	98.98624	299	42	33.05078	-0.0167402	OKKJLVBELUTLKV	CHEMONTID:0000286
C2H7NO	61.052763844	132.03702	70.97903	299	36	61.05799	-0.0052262	HZAXFHJVJLSVMW	CHEMONTID:0001897
C3H9O	61.065339908	132.03702	70.96161	299	33	61.07541	-0.0100701	XOBKSJJDNFUZPF;KFZMGEQAYNKOFK;BDERNNFJNOPAEC	CHEMONTID:0001167;CHEMONTID:0001661;CHEMONTID:0000286
C16H25O2	249.18545504	381.24847	132.04739	31	297	249.20108	-0.015625	XIOAXVAJCXMAIV	CHEMONTID:0000298
C16H25O	233.19054042	365.26123	132.04739	242	297	233.21384	-0.0232996	USMAGXMGZXKLHT	CHEMONTID:0000298
C16H23O	231.174890356	363.24319	132.04739	30	297	231.1958	-0.0209096	MCJZAFLSUPAMEV	CHEMONTID:0000298
C13H17NO2	219.125928784	351.15881	132.04739	105	297	219.11142	0.0145088	HRSIPKSSEVRSPG	CHEMONTID:0002955
C7H5O	105.03403978	237.08803	132.04739	56	297	105.04064	-0.0066002	IWDCLRJOBJJRNH;HUMNYLRZRPPJDN	CHEMONTID:0001275;CHEMONTID:0000321
C7H5O	105.03403978	237.07317	132.04739	51	297	105.02578	0.0082598	IWDCLRJOBJJRNH;HUMNYLRZRPPJDN	CHEMONTID:0001275;CHEMONTID:0000321
C4H5N	67.04219916	199.11287	132.04739	32	297	67.06548	-0.0232808	RWRDLPDLKQPQOW	CHEMONTID:0000218
CH5O	33.03403978	132.04739	98.99376	297	34	33.05363	-0.0195902	OKKJLVBELUTLKV	CHEMONTID:0000286
C3H9O	61.065339908	132.04739	70.97903	297	36	61.06836	-0.0030201	XOBKSJJDNFUZPF;KFZMGEQAYNKOFK;BDERNNFJNOPAEC	CHEMONTID:0001167;CHEMONTID:0001661;CHEMONTID:0000286
C3H9O	61.065339908	132.04739	70.96161	297	33	61.08578	-0.0204401	XOBKSJJDNFUZPF;KFZMGEQAYNKOFK;BDERNNFJNOPAEC	CHEMONTID:0001167;CHEMONTID:0001661;CHEMONTID:0000286
O	15.99491462	381.26358	365.27969	30	271	15.98389	0.0110246	XLYOFNOQVPJJNP	NonID:H2O
C8H11O2	139.075904592	365.27969	226.22713	271	52	139.05256	0.0233446	ABDKAPXRBAPSQN;IFNDEOYXGHGERA;DPZNOMCNRMUKPS	CHEMONTID:0004111;CHEMONTID:0000190
C8H11O2	139.075904592	365.27969	226.21808	271	58	139.06161	0.0142946	ABDKAPXRBAPSQN;IFNDEOYXGHGERA;DPZNOMCNRMUKPS	CHEMONTID:0004111;CHEMONTID:0000190
C8H11O2	139.075904592	365.27969	226.20129	271	55	139.0784	-0.0024954	ABDKAPXRBAPSQN;IFNDEOYXGHGERA;DPZNOMCNRMUKPS	CHEMONTID:0004111;CHEMONTID:0000190
C11H20O	168.15141526	365.27969	197.11293	271	36	168.16676	-0.0153447	ZGVYVWSAAMJYCN	CHEMONTID:0001292
C16H20N2O	256.15756326	365.27969	109.10177	271	38	256.17792	-0.0203567	OBVMPKMPQYQXKI	CHEMONTID:0001914
O	15.99491462	381.26358	365.26123	30	242	16.00235	-0.0074354	XLYOFNOQVPJJNP	NonID:H2O
O	15.99491462	381.24847	365.26123	31	242	15.98724	0.0076746	XLYOFNOQVPJJNP	NonID:H2O
C8H11O2	139.075904592	365.26123	226.20129	242	55	139.05994	0.0159646	ABDKAPXRBAPSQN;IFNDEOYXGHGERA;DPZNOMCNRMUKPS	CHEMONTID:0004111;CHEMONTID:0000190
C11H18O	166.135765196	365.26123	199.11287	242	32	166.14836	-0.0125948	ZGVYVWSAAMJYCN	CHEMONTID:0001292
C11H20O	168.15141526	365.26123	197.11293	242	36	168.1483	0.0031153	ZGVYVWSAAMJYCN	CHEMONTID:0001292
C16H20N2O	256.15756326	365.26123	109.10177	242	38	256.15946	-0.0018967	OBVMPKMPQYQXKI	CHEMONTID:0001914
C2H4	28.031300128	351.1283	323.09241	200	30	28.0358900000001	-0.0045899	OTMSDBZUPAUEDD;VGGSQFUCUMXWEO	CHEMONTID:0002500;CHEMONTID:0004476
C3H4N2	68.037448128	351.1283	283.08389	200	48	68.04441	-0.0069619	RAXXELZNTBOGNW	CHEMONTID:0000078
C5H8	68.062600256	351.1283	283.05957	200	48	68.06873	-0.0061297	YHQXBTXEYZIYOV;BKOOMYPCSUNDGP	CHEMONTID:0004476;CHEMONTID:0004622
C5H10N2	98.08439832	351.1283	253.04721	200	40	98.08109	0.0033083	SMRGCMLEAAXFFD	CHEMONTID:0001045
C4H6N2O2	114.042927432	351.1283	237.08803	200	56	114.04027	0.0026574	FVRHIJPPPSYMGI	CHEMONTID:0001878
C4H6N2O2	114.042927432	351.1283	237.07317	200	51	114.05513	-0.0122026	FVRHIJPPPSYMGI	CHEMONTID:0001878
C13H17N2	201.139173544	351.15881	150.02948	105	187	201.12933	0.0098435	VENAANZHUCMOGD	CHEMONTID:0001140
C10H9N2O	173.071487908	323.09241	150.02948	30	187	173.06293	0.0085579	ZOAMBXDOGPRZLP	CHEMONTID:0004196
C8H7NO	133.052763844	283.08389	150.02948	48	187	133.05441	-0.0016462	JYGFTBXVXVMTGB	CHEMONTID:0001146
C8H7NO	133.052763844	283.05957	150.02948	48	187	133.03009	0.0226738	JYGFTBXVXVMTGB	CHEMONTID:0001146
C7H3O	103.018389716	253.04721	150.02948	40	187	103.01773	0.0006597	IWDCLRJOBJJRNH	CHEMONTID:0001275
C4H9NO	87.068413908	237.08803	150.02948	56	187	87.05855	0.0098639	YNAVUWVOSKDBBP	CHEMONTID:0000392
C4H7O2	87.044604464	237.07317	150.02948	51	187	87.04369	0.0009145	PIAOXUVIBAKVSP	CHEMONTID:0002434
C6H7	79.054775224	150.02948	70.97903	187	36	79.05045	0.0043252	UHOVQNZJYSORNB	CHEMONTID:0002279
C6H7	79.054775224	150.02948	70.96161	187	33	79.06787	-0.0130948	UHOVQNZJYSORNB	CHEMONTID:0002279
C5H8	68.062600256	351.15881	283.08389	105	48	68.07492	-0.0123197	YHQXBTXEYZIYOV;BKOOMYPCSUNDGP	CHEMONTID:0004476;CHEMONTID:0004622
C7H14O	114.104465068	351.15881	237.07317	105	51	114.08564	0.0188251	MQWCXKGKQLNYQG	CHEMONTID:0002647
C8H11O2	139.075904592	365.30862	226.22713	65	52	139.08149	-0.0055854	ABDKAPXRBAPSQN;IFNDEOYXGHGERA;DPZNOMCNRMUKPS	CHEMONTID:0004111;CHEMONTID:0000190
C8H11O2	139.075904592	365.30862	226.21808	65	58	139.09054	-0.0146354	ABDKAPXRBAPSQN;IFNDEOYXGHGERA;DPZNOMCNRMUKPS	CHEMONTID:0004111;CHEMONTID:0000190
C6H13NO2	131.094628656	226.20129	95.09	55	62	131.11129	-0.0166613	SLXKOJJOQWFEFD	CHEMONTID:0003086
C7H4O	104.026214748	199.11287	95.09	32	62	104.02287	0.0033447	IWDCLRJOBJJRNH	CHEMONTID:0001275
C7H2O	102.010564684	197.11293	95.09	36	62	102.02293	-0.0123653	IWDCLRJOBJJRNH	CHEMONTID:0001275
CO	27.99491462	123.0751	95.09	37	62	27.9851	0.0098146	WSFSSNUMVMOOMR;OKKJLVBELUTLKV	CHEMONTID:0001831;CHEMONTID:0000286
CH2	14.015650064	109.10177	95.09	38	62	14.01177	0.0038801	VNWKTOKETHGBQD	CHEMONTID:0002500
CH4	16.031300128	95.09	79.0549	62	48	16.0351	-0.0037999	VNWKTOKETHGBQD	CHEMONTID:0002500
C9H17O	141.127940164	226.22713	85.11139	52	61	141.11574	0.0122002	GYHFUZHODSMOHU	CHEMONTID:0002229
C9H17O	141.127940164	226.22713	85.10386	52	61	141.12327	0.0046702	GYHFUZHODSMOHU	CHEMONTID:0002229
C9H17O	141.127940164	226.21808	85.11139	58	61	141.10669	0.0212502	GYHFUZHODSMOHU	CHEMONTID:0002229
C9H17O	141.127940164	226.21808	85.10386	58	61	141.11422	0.0137202	GYHFUZHODSMOHU	CHEMONTID:0002229
CH2	14.015650064	85.11139	71.0864	61	45	14.02499	-0.0093399	VNWKTOKETHGBQD	CHEMONTID:0002500
CH2	14.015650064	85.10386	71.0864	61	45	14.01746	-0.0018099	VNWKTOKETHGBQD	CHEMONTID:0002500
C7H7NO2	137.047678464	363.24319	226.21808	30	58	137.02511	0.0225685	ALYNCZNDIQEVRV;RWZYAGGXGHYGMB	CHEMONTID:0002948
C8H7N	117.057849224	343.29715	226.21808	49	58	117.07907	-0.0212208	SIKJAQJRHWYJAI	CHEMONTID:0002497
C6H15NO	117.1153641	226.21808	109.10177	58	38	117.11631	-0.0009459	BFSVOASYOCHEOV	CHEMONTID:0001897
C10H19O	155.143590228	226.21808	71.0864	58	45	155.13168	0.0119102	KSMVZQYAVGTKIV	CHEMONTID:0002229
NO2	45.99290324	283.08389	237.08803	48	56	45.99586	-0.0029568	JCXJVPUVTGWSNB	NonID:NO2
NO2	45.99290324	283.05957	237.08803	48	56	45.97154	0.0213632	JCXJVPUVTGWSNB	NonID:NO2
C2O	39.99491462	237.08803	197.11293	56	36	39.9751	0.0198146	IKHGUXGNUITLKF	CHEMONTID:0002230
C7H2O2	118.005479304	237.08803	119.09165	56	41	117.99638	0.0090993	ZBCATMYQYDCTIZ	CHEMONTID:0000135
C7H2O2	118.005479304	237.08803	119.08476	56	41	118.00327	0.0022093	ZBCATMYQYDCTIZ	CHEMONTID:0000135
C9H14O	138.104465068	237.08803	98.99376	56	34	138.09427	0.0101951	SOUITUXPBGREAE	CHEMONTID:0002647
C9H14O	138.104465068	237.08803	98.98624	56	42	138.10179	0.0026751	SOUITUXPBGREAE	CHEMONTID:0002647
C10H16NO	166.123189132	237.08803	70.97903	56	36	166.109	0.0141891	GAFZBOMPQVRGKU	CHEMONTID:0000252
C10H16NO	166.123189132	237.08803	70.96161	56	33	166.12642	-0.0032309	GAFZBOMPQVRGKU	CHEMONTID:0000252
C7H11N2O2	155.082052592	381.26358	226.20129	30	55	155.06229	0.0197626	ISWZMNIHDVCPSK	CHEMONTID:0002312
C7H7NO2	137.047678464	363.24319	226.20129	30	55	137.0419	0.0057785	ALYNCZNDIQEVRV;RWZYAGGXGHYGMB	CHEMONTID:0002948
C6H15NO	117.1153641	343.29715	226.20129	49	55	117.09586	0.0195041	BFSVOASYOCHEOV	CHEMONTID:0001897
C6H15NO	117.1153641	226.20129	109.10177	55	38	117.09952	0.0158441	BFSVOASYOCHEOV	CHEMONTID:0001897
C8H7N	117.057849224	343.29715	226.22713	49	52	117.07002	-0.0121708	SIKJAQJRHWYJAI	CHEMONTID:0002497
C6H15NO	117.1153641	226.22713	109.10177	52	38	117.12536	-0.0099959	BFSVOASYOCHEOV	CHEMONTID:0001897
C10H19O	155.143590228	226.22713	71.0864	52	45	155.14073	0.0028602	KSMVZQYAVGTKIV	CHEMONTID:0002229
C4H6O2	86.036779432	323.09241	237.07317	30	51	86.01924	0.0175394	BAPJBEWLBFYGME	CHEMONTID:0004452
CH2O2	46.005479304	283.08389	237.07317	48	51	46.01072	-0.0052407	BDAGIHXWWSANSR;CKFGINPQOCXMAZ	CHEMONTID:0001205;CHEMONTID:0001605
NO2	45.99290324	283.05957	237.07317	48	51	45.9864	0.0065032	JCXJVPUVTGWSNB	NonID:NO2
O	15.99491462	253.04721	237.07317	40	51	15.97404	0.0208746	XLYOFNOQVPJJNP	NonID:H2O
C7H2O2	118.005479304	237.07317	119.09165	51	41	117.98152	0.0239593	ZBCATMYQYDCTIZ	CHEMONTID:0000135
C7H2O2	118.005479304	237.07317	119.08476	51	41	117.98841	0.0170693	ZBCATMYQYDCTIZ	CHEMONTID:0000135
C8H10O2	138.06807956	237.07317	98.99376	51	34	138.07941	-0.0113304	ABDKAPXRBAPSQN;DPZNOMCNRMUKPS;IFNDEOYXGHGERA	CHEMONTID:0004111;CHEMONTID:0000190
C9H14O	138.104465068	237.07317	98.98624	51	42	138.08693	0.0175351	SOUITUXPBGREAE	CHEMONTID:0002647
C10H16NO	166.123189132	237.07317	70.96161	51	33	166.11156	0.0116291	GAFZBOMPQVRGKU	CHEMONTID:0000252
C2O	39.99491462	323.09241	283.08389	30	48	40.00852	-0.0136054	IKHGUXGNUITLKF	CHEMONTID:0002230
C3H4	40.031300128	323.09241	283.05957	30	48	40.03284	-0.0015399	QQONPFPTGQHPMA;ATUOYWHBWRKTHZ	CHEMONTID:0004476;CHEMONTID:0002500
CH4N	30.034374128	283.08389	253.04721	48	40	30.03668	-0.0023059	BAVYZALUXZFZLV	CHEMONTID:0000469
C12H12N2	184.100048384	283.08389	98.99376	48	34	184.09013	0.0099184	JOFKCNJIUXPJAC	CHEMONTID:0001914
C12H12N2	184.100048384	283.08389	98.98624	48	42	184.09765	0.0023984	JOFKCNJIUXPJAC	CHEMONTID:0001914
CH2O	30.010564684	283.05957	253.04721	48	40	30.01236	-0.0017953	OKKJLVBELUTLKV;WSFSSNUMVMOOMR	CHEMONTID:0000286;CHEMONTID:0001831
C8H8O	120.057514876	199.11287	79.0549	32	48	120.05797	-0.0004551	FUGYGGDSWSUORM;HXDOZKJGKXYMEW;CHLICZRVGGXEOD;VEIIEWOTAHXGKS	CHEMONTID:0000037;CHEMONTID:0004646;CHEMONTID:0000138
C8H8N	118.065674256	197.11293	79.0549	36	48	118.05803	0.0076443	SIKJAQJRHWYJAI	CHEMONTID:0002497
C2H4O	44.026214748	123.0751	79.0549	37	48	44.0202	0.0060147	LFQSCWFLJHTTHZ;IKHGUXGNUITLKF;LCGLNKUTAGEVQW	CHEMONTID:0000286;CHEMONTID:0002230;CHEMONTID:0001167
C3H4	40.031300128	119.09165	79.0549	41	48	40.03675	-0.0054499	QQONPFPTGQHPMA;ATUOYWHBWRKTHZ	CHEMONTID:0004476;CHEMONTID:0002500
C3H4	40.031300128	119.08476	79.0549	41	48	40.02986	0.0014401	QQONPFPTGQHPMA;ATUOYWHBWRKTHZ	CHEMONTID:0004476;CHEMONTID:0002500
C2H6	30.046950192	109.10177	79.0549	38	48	30.04687	8.02E-05	OTMSDBZUPAUEDD	CHEMONTID:0002500
C9H4O	128.026214748	199.11287	71.0864	32	45	128.02647	-0.0002553	KJPRLNWUNMBNBZ	CHEMONTID:0000029
CH4O2	48.021129368	119.09165	71.0864	41	45	48.00525	0.0158794	CKFGINPQOCXMAZ	CHEMONTID:0001605
CH4O2	48.021129368	119.08476	71.0864	41	45	47.99836	0.0227694	CKFGINPQOCXMAZ	CHEMONTID:0001605
CH2N	28.018724064	98.98624	70.97903	42	36	28.00721	0.0115141	BAVYZALUXZFZLV	CHEMONTID:0000469
CH2N	28.018724064	98.98624	70.96161	42	33	28.02463	-0.0059059	BAVYZALUXZFZLV	CHEMONTID:0000469
C6H6	78.046950192	197.11293	119.08476	36	41	78.02817	0.0187802	UHOVQNZJYSORNB	CHEMONTID:0002279
C4H6O	70.041864812	323.09241	253.04721	30	40	70.0452	-0.0033352	ZTQSAGDEMFDKMZ	CHEMONTID:0002434
C12H10N2	182.08439832	253.04721	70.97903	40	36	182.06818	0.0162183	JOFKCNJIUXPJAC	CHEMONTID:0001914
C12H10N2	182.08439832	253.04721	70.96161	40	33	182.0856	-0.0012017	JOFKCNJIUXPJAC	CHEMONTID:0001914
C7H4	88.031300128	197.11293	109.10177	36	38	88.01116	0.0201401	YXFVVABEGXRONW	CHEMONTID:0001091
C2H6NO2	76.039853432	199.11287	123.0751	32	37	76.03777	0.0020834	BYYUJTPNKCFZST	CHEMONTID:0000265
C3H6O2	74.036779432	197.11293	123.0751	36	37	74.03783	-0.0010506	XBDQKXXYIPTUBI;WBJINCZRORDGAQ;DNIAPMSPPWPWGF;RRLWYLINGKISHN	CHEMONTID:0001205;CHEMONTID:0001238;CHEMONTID:0002467;CHEMONTID:0001092
C11H18O	166.135765196	363.24319	197.11293	30	36	166.13026	0.0055052	ZGVYVWSAAMJYCN	CHEMONTID:0001292
C8H16O	128.120115132	199.11287	70.97903	32	36	128.13384	-0.0137249	ZBAXJUPCYVIBSP	CHEMONTID:0002647
CH2N	28.018724064	98.99376	70.97903	34	36	28.01473	0.0039941	BAVYZALUXZFZLV	CHEMONTID:0000469
C5H12N2	100.100048384	199.11287	98.99376	32	34	100.11911	-0.0190616	PVOAHINGSUIXLS	CHEMONTID:0003358
C2H4	28.031300128	98.99376	70.96161	34	33	28.03215	-0.0008499	OTMSDBZUPAUEDD;VGGSQFUCUMXWEO	CHEMONTID:0002500;CHEMONTID:0004476
C12H22O	182.167065324	381.26358	199.11287	30	32	182.15071	0.0163553	BLWZCYSWLRGLHU;HFJRKMMYBMWEAD	CHEMONTID:0001292;CHEMONTID:0002229
H2O	18.010564684	381.24847	363.24319	31	30	18.00528	0.0052847	XLYOFNOQVPJJNP	NonID:H2O
H2O	18.010564684	381.26358	363.24319	30	30	18.02039	-0.0098253	XLYOFNOQVPJJNP	NonID:H2O
Num AdductIon (AdductType Mass LinkedMz): 8
[M+K]+	123.0751	85.10386
[M+K]+	237.07317	199.11287
[M+K]+	237.08803	199.11287
[M+Na]+	365.26123	343.29715
[M+Na]+	365.27969	343.29715
[M+Na]+	365.30862	343.29715
[M+K]+	381.24847	343.29715
[M+K]+	381.26358	343.29715
Num IsotopicIon (IsotopeName Mass LinkedMz WeightedForm WeightNumber): 17
C-13	107.03716	106.04063	M+1	1
C-13	107.04823	106.06591	M+1	1
C-13	107.06761	106.06591	M+1	1
C-13	107.07383	106.06591	M+1	1
C-13	107.08813	106.06591	M+1	1
2C-13	108.0704	106.06591	M+2	2
C-13	133.05888	132.04739	M+1	1
C-13	151.04221	150.05692	M+1	1
C-13	151.05934	150.05692	M+1	1
C-13	151.0672	150.05692	M+1	1
2C-13	152.04128	150.05692	M+2	2
2C-13	152.06081	150.05692	M+2	2
N-14	241.2121	240.23764	M+1	1
C-13	241.24188	240.25537	M+1	1
C-13	352.14151	351.15881	M+1	1
C-13	366.26578	365.27969	M+1	1
C-13	366.28851	365.27969	M+1	1

NAME: C21H21FN6O
EXACTMASS: 392.176087512
ISSELECTED: False
ACCURATEMASS: 392.1726235
MASSDIFFERENCE: 0.003464
TOTALSCORE: 3.063
ISOTOPICINTENSITY[M+1]: 0.2518
ISOTOPICINTENSITY[M+2]: 0.0325
ISOTOPICDIFF[M+1]: 0.0758
ISOTOPICDIFF[M+2]: 0.0127
MASSDIFFSCORE: 0.787
ISOTOPICSCORE: 0.964
PRODUCTIONSCORE: 0.674
NEUTRALLOSSSCORE: 0.09
PRODUCTIONPEAKNUMBER: 29
PRODUCTIONHITSNUMBER: 16
NEUTRALLOSSPEAKNUMBER: 413
NEUTRALLOSSHITSNUMBER: 37
RESOURCENAMES: ChEBI,BLEXP
RESOURCERECORDS: 2
ChemOntDescriptions: Fatty acid and derivatives;Alkylphenylketones;Benzophenones;Carbolines;Peptides
ChemOntIDs: Fatty acid and derivatives;Alkylphenylketones;Benzophenones;Carbolines;Peptides
ChemOntScores: 2.46820626115648E-05;0.0011416502554445;0.0011416502554445;0.0050142891824286;0.0050142891824286
ChemOntInChIKeys: QLKKMIWGFNMQJQ;DKGZKTPJOSAWFA;CPEUVMUXAHMANV;DMSRUJBXNPIECM;FEAMDIVMHZYOEM
PUBCHEMCIDS: 
Num ProductIon (Formula ExactMass AccurateMass Intensity Error CandidateInChIKeys CandidateOntologies): 29
C3FO	70.99331784	70.97903	36	0.0137393	NA	NA
C5H11	71.086075352	71.0864	45	-0.0008732	OFBQJSOFQDEBGM;QWTDNUCVQCZILF	CHEMONTID:0002500;CHEMONTID:0004620
C6H7	79.054775224	79.0549	48	-0.0006734	UHOVQNZJYSORNB;AFABGHUZZDYHJO;PRBHEGAFLDMLAL;ZQDPJFUHLCOCRG;PFEOZHBOMNWTJB;LDTAOIUHUHHCMU;GDOPTJXRTPNYNR;LIKMAJRDDDTEIG;HNRMPXKDFBEGFZ;PYGSKMBEVAICCR	CHEMONTID:0002279;CHEMONTID:0004620;CHEMONTID:0001019;CHEMONTID:0004476;CHEMONTID:0001016
C6H13	85.101725416	85.10386	61	-0.0026832	VLKZOEOYAKHREP;AFABGHUZZDYHJO	CHEMONTID:0002500;CHEMONTID:0004620
C6H13	85.101725416	85.11139	61	-0.0102132	VLKZOEOYAKHREP;AFABGHUZZDYHJO	CHEMONTID:0002500;CHEMONTID:0004620
C7H11	95.086075352	95.09	62	-0.0044732	VLJXXKKOSFGPHI;UAEPNZWRGJTJPN;IMNFDUFMRHMDMM;FMAMSYPJXSEYSW;BZHMBWZPUJHVEE;WZHKDGJSXCTSCK;QWHNJUXXYKPLQM;ZGEGCLOFRBLKSE;OTTZHAVKAVGASB;JAGYXYUAYDLKNO;AEXMKKGTQYQZCS;GXDHCNNESPLIKD;ADHCYQWFCLQBFG	CHEMONTID:0004620;CHEMONTID:0001016;CHEMONTID:0002500;CHEMONTID:0001019;CHEMONTID:0004476;CHEMONTID:0004622
C3FN2O	98.99946584	98.98624	42	0.0126773	NA	NA
C3FN2O	98.99946584	98.99376	34	0.0051573	NA	NA
C7H6O	106.041864812	106.04063	805	0.0006862	RDOXTESZEPMUJZ;IWDCLRJOBJJRNH;HUMNYLRZRPPJDN;WVDDGKGOMKODPV	CHEMONTID:0000138;CHEMONTID:0001275;CHEMONTID:0000321;CHEMONTID:0000033
C7H8N	106.065674256	106.06591	2753	-0.0007843	RNVCVTLRINQCPJ;AFBPFSWMIHJQDM;ONQLCPDIXPYJSS;CSNWPSHAZNPDBA;WGQKYBSKWIADBV;MFEIKQPHQINPRI;KPDBFXIKMXHJEB;VULHYRAYXYTONQ	CHEMONTID:0003964;CHEMONTID:0003924;CHEMONTID:0000195;CHEMONTID:0000219;CHEMONTID:0000185;CHEMONTID:0000089;CHEMONTID:0002279
C8H13	109.101725416	109.10177	38	-0.0005932	JVSWJIKNEAIKJW;GDDAJHJRAKOILH;KWKAKUADMBZCLK;QEGNUYASOUJEHD;KVZJLSYJROEPSQ;QJXCDRBHYIAFTH;WEPNJTDVIIKRIK;TVMXDCGIABBOFY;LETYIFNDQBJGPJ;RNTWWGNZUXGTAX;QRMPKOFEUHIBNM	CHEMONTID:0004620;CHEMONTID:0001019;CHEMONTID:0004476;CHEMONTID:0001016;CHEMONTID:0004622;CHEMONTID:0002500
C9H11	119.086075352	119.08476	41	0.0007668	ODLMAHJVESYWTB;NABXNTPHRFMODH;PYOLJOJPIPCRDP;XARGIVYWQPXRTC;ILIUIABCBOXIRX;NUHCEMOQRZEGAQ;KPADFPAILITQBG;YPJRYQGOKHKNKZ;UTPOSGXXIJEVFD	CHEMONTID:0002811;CHEMONTID:0002841;CHEMONTID:0001016;CHEMONTID:0004622;CHEMONTID:0004476
C9H11	119.086075352	119.09165	41	-0.0061232	ODLMAHJVESYWTB;NABXNTPHRFMODH;PYOLJOJPIPCRDP;XARGIVYWQPXRTC;ILIUIABCBOXIRX;NUHCEMOQRZEGAQ;KPADFPAILITQBG;YPJRYQGOKHKNKZ;UTPOSGXXIJEVFD	CHEMONTID:0002811;CHEMONTID:0002841;CHEMONTID:0001016;CHEMONTID:0004622;CHEMONTID:0004476
C8H11O	123.080989972	123.0751	37	0.0053414	NDFYWJZFESRLBQ;OSIGJGFTADMDOB;MOJOWKUQPWRMIA;CHLICZRVGGXEOD;MNBIBGDICHMQFN;SIXBTZFYFSHXJI	CHEMONTID:0004325;CHEMONTID:0000138;CHEMONTID:0000323;CHEMONTID:0001661;CHEMONTID:0000118
C8H6NO	132.044938812	132.03702	299	0.0073702	XAWPKHNOFIWWNZ;JYGFTBXVXVMTGB;CDEBRYPYJRWMDC;FZERHIULMFGESH;NCCHARWOCKOHIH	CHEMONTID:0004162;CHEMONTID:0001146;CHEMONTID:0001160;CHEMONTID:0002279;CHEMONTID:0000178
C8H6NO	132.044938812	132.04739	297	-0.0029998	XAWPKHNOFIWWNZ;JYGFTBXVXVMTGB;CDEBRYPYJRWMDC;FZERHIULMFGESH;NCCHARWOCKOHIH	CHEMONTID:0004162;CHEMONTID:0001146;CHEMONTID:0001160;CHEMONTID:0002279;CHEMONTID:0000178
C11H4N	150.034374128	150.02948	187	0.0043455	NA	NA
C7H8N3O	150.066736876	150.05692	2220	0.0092683	NA	NA
C13H13N2	197.107873416	197.11293	36	-0.0056052	VENAANZHUCMOGD;SADQHDNOURAXEV	CHEMONTID:0001140;CHEMONTID:0000183
C13H15N2	199.12352348	199.11287	32	0.0101049	VENAANZHUCMOGD;SADQHDNOURAXEV	CHEMONTID:0001140;CHEMONTID:0000183
C16H10FO	237.07156816	237.07317	51	-0.0021504	NA	NA
C15H13N2O	237.102788036	237.08803	56	0.0142095	YNOIPVLDARDPCN	CHEMONTID:0002497
C19H6F	253.045353412	253.04721	40	-0.0024052	NA	NA
C17H7N4O	283.061985844	283.05957	48	0.0018673	NA	NA
C19H11N2O	283.087137972	283.08389	48	0.0026994	NA	NA
C20H11N4O	323.093285972	323.09241	30	0.0003274	NA	NA
C21H15N6	351.13581948	351.1283	200	0.0069709	NA	NA
C20H20FN4O	351.16211448	351.15881	105	0.0027559	NA	NA
	0	393.17923	585	0.004134	NA	NA
Num NeutralLoss (Formula ExactMass PrecursorMz ProductMz PrecursorIntensity ProductIntensity LossMass Error CandidateInChIKeys CandidateOntologies): 142
C6H7N	93.057849224	199.11287	106.06591	32	2753	93.04696	0.0108892	PAYRUJLWNCNPSJ	CHEMONTID:0000284
C6H5N	91.04219916	197.11293	106.06591	36	2753	91.04702	-0.0048208	PAYRUJLWNCNPSJ	CHEMONTID:0000284
CH2NO	44.013638684	150.05692	106.06591	2220	2753	43.99101	0.0226287	ZHNUHDYFZUAESO	CHEMONTID:0002484
CN	26.003074	132.04739	106.06591	297	2753	25.98148	0.021594	LELOWRISYMNNSU	CHEMONTID:0000362
HO	17.002739652	123.0751	106.06591	37	2753	17.00919	-0.0064503	XLYOFNOQVPJJNP	NonID:H2O
CH	13.007825032	119.09165	106.06591	41	2753	13.02574	-0.017915	VNWKTOKETHGBQD	CHEMONTID:0002500
CH	13.007825032	119.08476	106.06591	41	2753	13.01885	-0.011025	VNWKTOKETHGBQD	CHEMONTID:0002500
CHN	27.010899032	106.06591	79.0549	2753	48	27.01101	-0.000111	BAVYZALUXZFZLV;LELOWRISYMNNSU;WDWDWGRYHDPSDS	CHEMONTID:0000469;CHEMONTID:0000362;CHEMONTID:0000117
C7H3	87.023475096	237.08803	150.05692	56	2220	87.03111	-0.0076349	YXFVVABEGXRONW	CHEMONTID:0001091
C7H3	87.023475096	237.07317	150.05692	51	2220	87.01625	0.0072251	YXFVVABEGXRONW	CHEMONTID:0001091
C2H7O	47.049689844	197.11293	150.05692	36	2220	47.05601	-0.0063202	LFQSCWFLJHTTHZ;LCGLNKUTAGEVQW	CHEMONTID:0000286;CHEMONTID:0001167
H2O	18.010564684	150.05692	132.04739	2220	297	18.00953	0.0010347	XLYOFNOQVPJJNP	NonID:H2O
H2O	18.010564684	150.05692	132.03702	2220	299	18.0199	-0.0093353	XLYOFNOQVPJJNP	NonID:H2O
CH2NO	44.013638684	150.05692	106.04063	2220	805	44.01629	-0.0026513	ZHNUHDYFZUAESO	CHEMONTID:0002484
C6H7	79.054775224	150.05692	70.97903	2220	36	79.07789	-0.0231148	UHOVQNZJYSORNB	CHEMONTID:0002279
C9H7O	131.049689844	237.08803	106.04063	56	805	131.0474	0.0022898	UAJRSHJHFRVGMG;KJPRLNWUNMBNBZ	CHEMONTID:0000138;CHEMONTID:0000029
C9H7O	131.049689844	237.07317	106.04063	51	805	131.03254	0.0171498	UAJRSHJHFRVGMG;KJPRLNWUNMBNBZ	CHEMONTID:0000138;CHEMONTID:0000029
C6H7N	93.057849224	199.11287	106.04063	32	805	93.07224	-0.0143908	PAYRUJLWNCNPSJ	CHEMONTID:0000284
C7H7	91.054775224	197.11293	106.04063	36	805	91.0723	-0.0175248	YXFVVABEGXRONW	CHEMONTID:0001091
CH2NO	44.013638684	150.02948	106.04063	187	805	43.98885	0.0247887	ZHNUHDYFZUAESO	CHEMONTID:0002484
CN	26.003074	132.04739	106.04063	297	805	26.00676	-0.003686	LELOWRISYMNNSU	CHEMONTID:0000362
CN	26.003074	132.03702	106.04063	299	805	25.99639	0.006684	LELOWRISYMNNSU	CHEMONTID:0000362
CH5	17.03912516	123.0751	106.04063	37	805	17.03447	0.0046552	VNWKTOKETHGBQD	CHEMONTID:0002500
CH2N2	42.021798064	393.17923	351.15881	585	105	42.02042	0.0013781	PNKUSGQVOMIXLU	CHEMONTID:0001045
C3H6	42.046950192	393.17923	351.1283	585	200	42.05093	-0.0039798	ATUOYWHBWRKTHZ;QQONPFPTGQHPMA	CHEMONTID:0002500;CHEMONTID:0004476
C5H10	70.07825032	393.17923	323.09241	585	30	70.08682	-0.0085697	OFBQJSOFQDEBGM	CHEMONTID:0002500
C9H16O	140.120115132	393.17923	253.04721	585	40	140.13202	-0.0119049	SOUITUXPBGREAE	CHEMONTID:0002647
C6H12N4O	156.101111004	393.17923	237.08803	585	56	156.0912	0.009911	QJYRUYURLPTHLR	CHEMONTID:0000375
C6H12N4O	156.101111004	393.17923	237.07317	585	51	156.10606	-0.004949	QJYRUYURLPTHLR	CHEMONTID:0000375
C8H7	103.054775224	343.29715	240.23764	49	437	103.05951	-0.0047348	PPBRXRYQALVLMV;YNQLUTRBYVCPMQ	CHEMONTID:0000037;CHEMONTID:0002279
CH2	14.015650064	240.23764	226.22713	437	52	14.01051	0.0051401	VNWKTOKETHGBQD	CHEMONTID:0002500
CH2	14.015650064	240.23764	226.21808	437	58	14.01956	-0.0039099	VNWKTOKETHGBQD	CHEMONTID:0002500
CH2	14.015650064	240.23764	226.20129	437	55	14.03635	-0.0206999	VNWKTOKETHGBQD	CHEMONTID:0002500
C10H19O	155.143590228	240.23764	85.11139	437	61	155.12625	0.0173402	KSMVZQYAVGTKIV	CHEMONTID:0002229
C10H19O	155.143590228	240.23764	85.10386	437	61	155.13378	0.0098102	KSMVZQYAVGTKIV	CHEMONTID:0002229
C11H21O	169.159240292	240.23764	71.0864	437	45	169.15124	0.0080003	KMPQYAYAQWNLME	CHEMONTID:0002229
C8H7	103.054775224	343.29715	240.22932	49	431	103.06783	-0.0130548	PPBRXRYQALVLMV;YNQLUTRBYVCPMQ	CHEMONTID:0000037;CHEMONTID:0002279
CH2	14.015650064	240.22932	226.22713	431	52	14.00219	0.0134601	VNWKTOKETHGBQD	CHEMONTID:0002500
CH2	14.015650064	240.22932	226.21808	431	58	14.01124	0.0044101	VNWKTOKETHGBQD	CHEMONTID:0002500
CH2	14.015650064	240.22932	226.20129	431	55	14.02803	-0.0123799	VNWKTOKETHGBQD	CHEMONTID:0002500
C10H19O	155.143590228	240.22932	85.10386	431	61	155.12546	0.0181302	KSMVZQYAVGTKIV	CHEMONTID:0002229
C11H21O	169.159240292	240.22932	71.0864	431	45	169.14292	0.0163203	KMPQYAYAQWNLME	CHEMONTID:0002229
C8H7	103.054775224	343.29715	240.25537	49	357	103.04178	0.0129952	PPBRXRYQALVLMV;YNQLUTRBYVCPMQ	CHEMONTID:0000037;CHEMONTID:0002279
CH2	14.015650064	240.25537	226.22713	357	52	14.02824	-0.0125899	VNWKTOKETHGBQD	CHEMONTID:0002500
CH2	14.015650064	240.25537	226.21808	357	58	14.03729	-0.0216399	VNWKTOKETHGBQD	CHEMONTID:0002500
C10H19O	155.143590228	240.25537	85.11139	357	61	155.14398	-0.0003898	KSMVZQYAVGTKIV	CHEMONTID:0002229
C10H19O	155.143590228	240.25537	85.10386	357	61	155.15151	-0.0079198	KSMVZQYAVGTKIV	CHEMONTID:0002229
C11H21O	169.159240292	240.25537	71.0864	357	45	169.16897	-0.0097297	KMPQYAYAQWNLME	CHEMONTID:0002229
C7H5O	105.03403978	237.08803	132.03702	56	299	105.05101	-0.0169702	IWDCLRJOBJJRNH;HUMNYLRZRPPJDN	CHEMONTID:0001275;CHEMONTID:0000321
C7H5O	105.03403978	237.07317	132.03702	51	299	105.03615	-0.0021102	IWDCLRJOBJJRNH;HUMNYLRZRPPJDN	CHEMONTID:0001275;CHEMONTID:0000321
H2O	18.010564684	150.02948	132.03702	187	299	17.99246	0.0181047	XLYOFNOQVPJJNP	NonID:H2O
CH5O	33.03403978	132.03702	98.99376	299	34	33.04326	-0.0092202	OKKJLVBELUTLKV	CHEMONTID:0000286
CH5O	33.03403978	132.03702	98.98624	299	42	33.05078	-0.0167402	OKKJLVBELUTLKV	CHEMONTID:0000286
C2H7NO	61.052763844	132.03702	70.97903	299	36	61.05799	-0.0052262	HZAXFHJVJLSVMW	CHEMONTID:0001897
C3H9O	61.065339908	132.03702	70.96161	299	33	61.07541	-0.0100701	XOBKSJJDNFUZPF;KFZMGEQAYNKOFK;BDERNNFJNOPAEC	CHEMONTID:0001167;CHEMONTID:0001661;CHEMONTID:0000286
C7H5O	105.03403978	237.08803	132.04739	56	297	105.04064	-0.0066002	IWDCLRJOBJJRNH;HUMNYLRZRPPJDN	CHEMONTID:0001275;CHEMONTID:0000321
C7H5O	105.03403978	237.07317	132.04739	51	297	105.02578	0.0082598	IWDCLRJOBJJRNH;HUMNYLRZRPPJDN	CHEMONTID:0001275;CHEMONTID:0000321
C4H5N	67.04219916	199.11287	132.04739	32	297	67.06548	-0.0232808	RWRDLPDLKQPQOW	CHEMONTID:0000218
CH5O	33.03403978	132.04739	98.99376	297	34	33.05363	-0.0195902	OKKJLVBELUTLKV	CHEMONTID:0000286
C3H9O	61.065339908	132.04739	70.97903	297	36	61.06836	-0.0030201	XOBKSJJDNFUZPF;KFZMGEQAYNKOFK;BDERNNFJNOPAEC	CHEMONTID:0001167;CHEMONTID:0001661;CHEMONTID:0000286
C3H9O	61.065339908	132.04739	70.96161	297	33	61.08578	-0.0204401	XOBKSJJDNFUZPF;KFZMGEQAYNKOFK;BDERNNFJNOPAEC	CHEMONTID:0001167;CHEMONTID:0001661;CHEMONTID:0000286
O	15.99491462	381.26358	365.27969	30	271	15.98389	0.0110246	XLYOFNOQVPJJNP	NonID:H2O
C11H20O	168.15141526	365.27969	197.11293	271	36	168.16676	-0.0153447	ZGVYVWSAAMJYCN	CHEMONTID:0001292
C16H20N2O	256.15756326	365.27969	109.10177	271	38	256.17792	-0.0203567	OBVMPKMPQYQXKI	CHEMONTID:0001914
O	15.99491462	381.26358	365.26123	30	242	16.00235	-0.0074354	XLYOFNOQVPJJNP	NonID:H2O
O	15.99491462	381.24847	365.26123	31	242	15.98724	0.0076746	XLYOFNOQVPJJNP	NonID:H2O
C11H18O	166.135765196	365.26123	199.11287	242	32	166.14836	-0.0125948	ZGVYVWSAAMJYCN	CHEMONTID:0001292
C11H20O	168.15141526	365.26123	197.11293	242	36	168.1483	0.0031153	ZGVYVWSAAMJYCN	CHEMONTID:0001292
C16H20N2O	256.15756326	365.26123	109.10177	242	38	256.15946	-0.0018967	OBVMPKMPQYQXKI	CHEMONTID:0001914
C2H4	28.031300128	351.1283	323.09241	200	30	28.0358900000001	-0.0045899	OTMSDBZUPAUEDD;VGGSQFUCUMXWEO	CHEMONTID:0002500;CHEMONTID:0004476
C3H4N2	68.037448128	351.1283	283.08389	200	48	68.04441	-0.0069619	RAXXELZNTBOGNW	CHEMONTID:0000078
C5H8	68.062600256	351.1283	283.05957	200	48	68.06873	-0.0061297	YHQXBTXEYZIYOV;BKOOMYPCSUNDGP	CHEMONTID:0004476;CHEMONTID:0004622
C5H10N2	98.08439832	351.1283	253.04721	200	40	98.08109	0.0033083	SMRGCMLEAAXFFD	CHEMONTID:0001045
C13H17N2	201.139173544	351.15881	150.02948	105	187	201.12933	0.0098435	VENAANZHUCMOGD	CHEMONTID:0001140
C10H9N2O	173.071487908	323.09241	150.02948	30	187	173.06293	0.0085579	ZOAMBXDOGPRZLP	CHEMONTID:0004196
C8H7NO	133.052763844	283.08389	150.02948	48	187	133.05441	-0.0016462	JYGFTBXVXVMTGB	CHEMONTID:0001146
C8H7NO	133.052763844	283.05957	150.02948	48	187	133.03009	0.0226738	JYGFTBXVXVMTGB	CHEMONTID:0001146
C7H3O	103.018389716	253.04721	150.02948	40	187	103.01773	0.0006597	IWDCLRJOBJJRNH	CHEMONTID:0001275
C4H9NO	87.068413908	237.08803	150.02948	56	187	87.05855	0.0098639	YNAVUWVOSKDBBP	CHEMONTID:0000392
C7H3	87.023475096	237.07317	150.02948	51	187	87.04369	-0.0202149	YXFVVABEGXRONW	CHEMONTID:0001091
C6H7	79.054775224	150.02948	70.97903	187	36	79.05045	0.0043252	UHOVQNZJYSORNB	CHEMONTID:0002279
C6H7	79.054775224	150.02948	70.96161	187	33	79.06787	-0.0130948	UHOVQNZJYSORNB	CHEMONTID:0002279
C5H8	68.062600256	351.15881	283.08389	105	48	68.07492	-0.0123197	YHQXBTXEYZIYOV;BKOOMYPCSUNDGP	CHEMONTID:0004476;CHEMONTID:0004622
C7H14O	114.104465068	351.15881	237.07317	105	51	114.08564	0.0188251	MQWCXKGKQLNYQG	CHEMONTID:0002647
C7H4O	104.026214748	199.11287	95.09	32	62	104.02287	0.0033447	IWDCLRJOBJJRNH	CHEMONTID:0001275
C7H2O	102.010564684	197.11293	95.09	36	62	102.02293	-0.0123653	IWDCLRJOBJJRNH	CHEMONTID:0001275
CO	27.99491462	123.0751	95.09	37	62	27.9851	0.0098146	WSFSSNUMVMOOMR;OKKJLVBELUTLKV	CHEMONTID:0001831;CHEMONTID:0000286
CH2	14.015650064	109.10177	95.09	38	62	14.01177	0.0038801	VNWKTOKETHGBQD	CHEMONTID:0002500
CH4	16.031300128	95.09	79.0549	62	48	16.0351	-0.0037999	VNWKTOKETHGBQD	CHEMONTID:0002500
C9H17O	141.127940164	226.22713	85.11139	52	61	141.11574	0.0122002	GYHFUZHODSMOHU	CHEMONTID:0002229
C9H17O	141.127940164	226.22713	85.10386	52	61	141.12327	0.0046702	GYHFUZHODSMOHU	CHEMONTID:0002229
C9H17O	141.127940164	226.21808	85.11139	58	61	141.10669	0.0212502	GYHFUZHODSMOHU	CHEMONTID:0002229
C9H17O	141.127940164	226.21808	85.10386	58	61	141.11422	0.0137202	GYHFUZHODSMOHU	CHEMONTID:0002229
CH2	14.015650064	85.11139	71.0864	61	45	14.02499	-0.0093399	VNWKTOKETHGBQD	CHEMONTID:0002500
CH2	14.015650064	85.10386	71.0864	61	45	14.01746	-0.0018099	VNWKTOKETHGBQD	CHEMONTID:0002500
C8H7N	117.057849224	343.29715	226.21808	49	58	117.07907	-0.0212208	SIKJAQJRHWYJAI	CHEMONTID:0002497
C6H15NO	117.1153641	226.21808	109.10177	58	38	117.11631	-0.0009459	BFSVOASYOCHEOV	CHEMONTID:0001897
C10H19O	155.143590228	226.21808	71.0864	58	45	155.13168	0.0119102	KSMVZQYAVGTKIV	CHEMONTID:0002229
C2O	39.99491462	237.08803	197.11293	56	36	39.9751	0.0198146	IKHGUXGNUITLKF	CHEMONTID:0002230
C9H14O	138.104465068	237.08803	98.99376	56	34	138.09427	0.0101951	SOUITUXPBGREAE	CHEMONTID:0002647
C9H14O	138.104465068	237.08803	98.98624	56	42	138.10179	0.0026751	SOUITUXPBGREAE	CHEMONTID:0002647
C10H16NO	166.123189132	237.08803	70.97903	56	36	166.109	0.0141891	GAFZBOMPQVRGKU	CHEMONTID:0000252
C10H16NO	166.123189132	237.08803	70.96161	56	33	166.12642	-0.0032309	GAFZBOMPQVRGKU	CHEMONTID:0000252
C6H7N3O	137.058911844	363.24319	226.20129	30	55	137.0419	0.0170118	VYOIELONWKIZJS	CHEMONTID:0003899
C6H15NO	117.1153641	343.29715	226.20129	49	55	117.09586	0.0195041	BFSVOASYOCHEOV	CHEMONTID:0001897
C6H15NO	117.1153641	226.20129	109.10177	55	38	117.09952	0.0158441	BFSVOASYOCHEOV	CHEMONTID:0001897
C8H7N	117.057849224	343.29715	226.22713	49	52	117.07002	-0.0121708	SIKJAQJRHWYJAI	CHEMONTID:0002497
C6H15NO	117.1153641	226.22713	109.10177	52	38	117.12536	-0.0099959	BFSVOASYOCHEOV	CHEMONTID:0001897
C10H19O	155.143590228	226.22713	71.0864	52	45	155.14073	0.0028602	KSMVZQYAVGTKIV	CHEMONTID:0002229
CH4NO	46.029288748	283.08389	237.07317	48	51	46.01072	0.0185687	ZHNUHDYFZUAESO	CHEMONTID:0002484
O	15.99491462	253.04721	237.07317	40	51	15.97404	0.0208746	XLYOFNOQVPJJNP	NonID:H2O
C9H14O	138.104465068	237.07317	98.98624	51	42	138.08693	0.0175351	SOUITUXPBGREAE	CHEMONTID:0002647
C10H16NO	166.123189132	237.07317	70.96161	51	33	166.11156	0.0116291	GAFZBOMPQVRGKU	CHEMONTID:0000252
C2O	39.99491462	323.09241	283.08389	30	48	40.00852	-0.0136054	IKHGUXGNUITLKF	CHEMONTID:0002230
C3H4	40.031300128	323.09241	283.05957	30	48	40.03284	-0.0015399	QQONPFPTGQHPMA;ATUOYWHBWRKTHZ	CHEMONTID:0004476;CHEMONTID:0002500
CH4N	30.034374128	283.08389	253.04721	48	40	30.03668	-0.0023059	BAVYZALUXZFZLV	CHEMONTID:0000469
C12H12N2	184.100048384	283.08389	98.99376	48	34	184.09013	0.0099184	JOFKCNJIUXPJAC	CHEMONTID:0001914
C12H12N2	184.100048384	283.08389	98.98624	48	42	184.09765	0.0023984	JOFKCNJIUXPJAC	CHEMONTID:0001914
CH2O	30.010564684	283.05957	253.04721	48	40	30.01236	-0.0017953	OKKJLVBELUTLKV;WSFSSNUMVMOOMR	CHEMONTID:0000286;CHEMONTID:0001831
C8H8O	120.057514876	199.11287	79.0549	32	48	120.05797	-0.0004551	FUGYGGDSWSUORM;HXDOZKJGKXYMEW;CHLICZRVGGXEOD;VEIIEWOTAHXGKS	CHEMONTID:0000037;CHEMONTID:0004646;CHEMONTID:0000138
C8H8N	118.065674256	197.11293	79.0549	36	48	118.05803	0.0076443	SIKJAQJRHWYJAI	CHEMONTID:0002497
C2H4O	44.026214748	123.0751	79.0549	37	48	44.0202	0.0060147	LFQSCWFLJHTTHZ;IKHGUXGNUITLKF;LCGLNKUTAGEVQW	CHEMONTID:0000286;CHEMONTID:0002230;CHEMONTID:0001167
C3H4	40.031300128	119.09165	79.0549	41	48	40.03675	-0.0054499	QQONPFPTGQHPMA;ATUOYWHBWRKTHZ	CHEMONTID:0004476;CHEMONTID:0002500
C3H4	40.031300128	119.08476	79.0549	41	48	40.02986	0.0014401	QQONPFPTGQHPMA;ATUOYWHBWRKTHZ	CHEMONTID:0004476;CHEMONTID:0002500
C2H6	30.046950192	109.10177	79.0549	38	48	30.04687	8.02E-05	OTMSDBZUPAUEDD	CHEMONTID:0002500
C9H4O	128.026214748	199.11287	71.0864	32	45	128.02647	-0.0002553	KJPRLNWUNMBNBZ	CHEMONTID:0000029
CH2N	28.018724064	98.98624	70.97903	42	36	28.00721	0.0115141	BAVYZALUXZFZLV	CHEMONTID:0000469
CH2N	28.018724064	98.98624	70.96161	42	33	28.02463	-0.0059059	BAVYZALUXZFZLV	CHEMONTID:0000469
C6H6	78.046950192	197.11293	119.08476	36	41	78.02817	0.0187802	UHOVQNZJYSORNB	CHEMONTID:0002279
C4H6O	70.041864812	323.09241	253.04721	30	40	70.0452	-0.0033352	ZTQSAGDEMFDKMZ	CHEMONTID:0002434
C12H10N2	182.08439832	253.04721	70.97903	40	36	182.06818	0.0162183	JOFKCNJIUXPJAC	CHEMONTID:0001914
C12H10N2	182.08439832	253.04721	70.96161	40	33	182.0856	-0.0012017	JOFKCNJIUXPJAC	CHEMONTID:0001914
C7H4	88.031300128	197.11293	109.10177	36	38	88.01116	0.0201401	YXFVVABEGXRONW	CHEMONTID:0001091
C6H4	76.031300128	199.11287	123.0751	32	37	76.03777	-0.0064699	UHOVQNZJYSORNB	CHEMONTID:0002279
C2H6N2O	74.048012812	197.11293	123.0751	36	37	74.03783	0.0101828	BEBCJVAWIBVWNZ	CHEMONTID:0002484
C11H18O	166.135765196	363.24319	197.11293	30	36	166.13026	0.0055052	ZGVYVWSAAMJYCN	CHEMONTID:0001292
C8H16O	128.120115132	199.11287	70.97903	32	36	128.13384	-0.0137249	ZBAXJUPCYVIBSP	CHEMONTID:0002647
CH2N	28.018724064	98.99376	70.97903	34	36	28.01473	0.0039941	BAVYZALUXZFZLV	CHEMONTID:0000469
C5H12N2	100.100048384	199.11287	98.99376	32	34	100.11911	-0.0190616	PVOAHINGSUIXLS	CHEMONTID:0003358
C2H4	28.031300128	98.99376	70.96161	34	33	28.03215	-0.0008499	OTMSDBZUPAUEDD;VGGSQFUCUMXWEO	CHEMONTID:0002500;CHEMONTID:0004476
H2O	18.010564684	381.24847	363.24319	31	30	18.00528	0.0052847	XLYOFNOQVPJJNP	NonID:H2O
H2O	18.010564684	381.26358	363.24319	30	30	18.02039	-0.0098253	XLYOFNOQVPJJNP	NonID:H2O
Num AdductIon (AdductType Mass LinkedMz): 8
[M+K]+	123.0751	85.10386
[M+K]+	237.07317	199.11287
[M+K]+	237.08803	199.11287
[M+Na]+	365.26123	343.29715
[M+Na]+	365.27969	343.29715
[M+Na]+	365.30862	343.29715
[M+K]+	381.24847	343.29715
[M+K]+	381.26358	343.29715
Num IsotopicIon (IsotopeName Mass LinkedMz WeightedForm WeightNumber): 17
C-13	107.03716	106.04063	M+1	1
C-13	107.04823	106.06591	M+1	1
C-13	107.06761	106.06591	M+1	1
C-13	107.07383	106.06591	M+1	1
C-13	107.08813	106.06591	M+1	1
2C-13	108.0704	106.06591	M+2	2
C-13	133.05888	132.04739	M+1	1
C-13	151.04221	150.05692	M+1	1
C-13	151.05934	150.05692	M+1	1
C-13	151.0672	150.05692	M+1	1
2C-13	152.04128	150.05692	M+2	2
2C-13	152.06081	150.05692	M+2	2
N-14	241.2121	240.23764	M+1	1
C-13	241.24188	240.25537	M+1	1
C-13	352.14151	351.15881	M+1	1
C-13	366.26578	365.27969	M+1	1
C-13	366.28851	365.27969	M+1	1

NAME: C19H25FN4O2S
EXACTMASS: 392.16822526
ISSELECTED: False
ACCURATEMASS: 392.1726235
MASSDIFFERENCE: -0.0043983
TOTALSCORE: 3.053
ISOTOPICINTENSITY[M+1]: 0.2316
ISOTOPICINTENSITY[M+2]: 0.0745
ISOTOPICDIFF[M+1]: 0.0556
ISOTOPICDIFF[M+2]: 0.0547
MASSDIFFSCORE: 0.679
ISOTOPICSCORE: 0.963
PRODUCTIONSCORE: 0.744
NEUTRALLOSSSCORE: 0.143
PRODUCTIONPEAKNUMBER: 32
PRODUCTIONHITSNUMBER: 17
NEUTRALLOSSPEAKNUMBER: 413
NEUTRALLOSSHITSNUMBER: 59
RESOURCENAMES: COCONUT
RESOURCERECORDS: 1
ChemOntDescriptions: Peptides
ChemOntIDs: Peptides
ChemOntScores: 0.00640067339861363
ChemOntInChIKeys: NQYBAQKNRIOTBU
PUBCHEMCIDS: 
Num ProductIon (Formula ExactMass AccurateMass Intensity Error CandidateInChIKeys CandidateOntologies): 32
C3FO	70.99331784	70.97903	36	0.0137393	NA	NA
C5H11	71.086075352	71.0864	45	-0.0008732	OFBQJSOFQDEBGM;QWTDNUCVQCZILF	CHEMONTID:0002500;CHEMONTID:0004620
C6H7	79.054775224	79.0549	48	-0.0006734	UHOVQNZJYSORNB;AFABGHUZZDYHJO;PRBHEGAFLDMLAL;ZQDPJFUHLCOCRG;PFEOZHBOMNWTJB;LDTAOIUHUHHCMU;GDOPTJXRTPNYNR;LIKMAJRDDDTEIG;HNRMPXKDFBEGFZ;PYGSKMBEVAICCR	CHEMONTID:0002279;CHEMONTID:0004620;CHEMONTID:0001019;CHEMONTID:0004476;CHEMONTID:0001016
C6H13	85.101725416	85.10386	61	-0.0026832	VLKZOEOYAKHREP;AFABGHUZZDYHJO	CHEMONTID:0002500;CHEMONTID:0004620
C6H13	85.101725416	85.11139	61	-0.0102132	VLKZOEOYAKHREP;AFABGHUZZDYHJO	CHEMONTID:0002500;CHEMONTID:0004620
C7H11	95.086075352	95.09	62	-0.0044732	VLJXXKKOSFGPHI;UAEPNZWRGJTJPN;IMNFDUFMRHMDMM;FMAMSYPJXSEYSW;BZHMBWZPUJHVEE;WZHKDGJSXCTSCK;QWHNJUXXYKPLQM;ZGEGCLOFRBLKSE;OTTZHAVKAVGASB;JAGYXYUAYDLKNO;AEXMKKGTQYQZCS;GXDHCNNESPLIKD;ADHCYQWFCLQBFG	CHEMONTID:0004620;CHEMONTID:0001016;CHEMONTID:0002500;CHEMONTID:0001019;CHEMONTID:0004476;CHEMONTID:0004622
C4FO2	98.98823246	98.98624	42	0.0014439	NA	NA
CH4FO2S	98.991603588	98.99376	34	-0.002705	NA	NA
C7H6O	106.041864812	106.04063	805	0.0006862	RDOXTESZEPMUJZ;IWDCLRJOBJJRNH;HUMNYLRZRPPJDN;WVDDGKGOMKODPV	CHEMONTID:0000138;CHEMONTID:0001275;CHEMONTID:0000321;CHEMONTID:0000033
C7H8N	106.065674256	106.06591	2753	-0.0007843	RNVCVTLRINQCPJ;AFBPFSWMIHJQDM;ONQLCPDIXPYJSS;CSNWPSHAZNPDBA;WGQKYBSKWIADBV;MFEIKQPHQINPRI;KPDBFXIKMXHJEB;VULHYRAYXYTONQ	CHEMONTID:0003964;CHEMONTID:0003924;CHEMONTID:0000195;CHEMONTID:0000219;CHEMONTID:0000185;CHEMONTID:0000089;CHEMONTID:0002279
C8H13	109.101725416	109.10177	38	-0.0005932	JVSWJIKNEAIKJW;GDDAJHJRAKOILH;KWKAKUADMBZCLK;QEGNUYASOUJEHD;KVZJLSYJROEPSQ;QJXCDRBHYIAFTH;WEPNJTDVIIKRIK;TVMXDCGIABBOFY;LETYIFNDQBJGPJ;RNTWWGNZUXGTAX;QRMPKOFEUHIBNM	CHEMONTID:0004620;CHEMONTID:0001019;CHEMONTID:0004476;CHEMONTID:0001016;CHEMONTID:0004622;CHEMONTID:0002500
C9H11	119.086075352	119.08476	41	0.0007668	ODLMAHJVESYWTB;NABXNTPHRFMODH;PYOLJOJPIPCRDP;XARGIVYWQPXRTC;ILIUIABCBOXIRX;NUHCEMOQRZEGAQ;KPADFPAILITQBG;YPJRYQGOKHKNKZ;UTPOSGXXIJEVFD	CHEMONTID:0002811;CHEMONTID:0002841;CHEMONTID:0001016;CHEMONTID:0004622;CHEMONTID:0004476
C9H11	119.086075352	119.09165	41	-0.0061232	ODLMAHJVESYWTB;NABXNTPHRFMODH;PYOLJOJPIPCRDP;XARGIVYWQPXRTC;ILIUIABCBOXIRX;NUHCEMOQRZEGAQ;KPADFPAILITQBG;YPJRYQGOKHKNKZ;UTPOSGXXIJEVFD	CHEMONTID:0002811;CHEMONTID:0002841;CHEMONTID:0001016;CHEMONTID:0004622;CHEMONTID:0004476
C8H11O	123.080989972	123.0751	37	0.0053414	NDFYWJZFESRLBQ;OSIGJGFTADMDOB;MOJOWKUQPWRMIA;CHLICZRVGGXEOD;MNBIBGDICHMQFN;SIXBTZFYFSHXJI	CHEMONTID:0004325;CHEMONTID:0000138;CHEMONTID:0000323;CHEMONTID:0001661;CHEMONTID:0000118
C8H6NO	132.044938812	132.03702	299	0.0073702	XAWPKHNOFIWWNZ;JYGFTBXVXVMTGB;CDEBRYPYJRWMDC;FZERHIULMFGESH;NCCHARWOCKOHIH	CHEMONTID:0004162;CHEMONTID:0001146;CHEMONTID:0001160;CHEMONTID:0002279;CHEMONTID:0000178
C8H6NO	132.044938812	132.04739	297	-0.0029998	XAWPKHNOFIWWNZ;JYGFTBXVXVMTGB;CDEBRYPYJRWMDC;FZERHIULMFGESH;NCCHARWOCKOHIH	CHEMONTID:0004162;CHEMONTID:0001146;CHEMONTID:0001160;CHEMONTID:0002279;CHEMONTID:0000178
C6H4N3O2	150.030351368	150.02948	187	0.0003228	NA	NA
C9H10O2	150.06807956	150.05692	2220	0.010611	GYPMBQZAVBFUIZ;ARGITQZGLVBTTI;RIZBLVRXRWHLFA;FRJSUXZTSKUONA;YOMSJEATGXXYPX	CHEMONTID:0004111;CHEMONTID:0000296;CHEMONTID:0002229;CHEMONTID:0000190
C13H13N2	197.107873416	197.11293	36	-0.0056052	VENAANZHUCMOGD;SADQHDNOURAXEV	CHEMONTID:0001140;CHEMONTID:0000183
C13H15N2	199.12352348	199.11287	32	0.0101049	VENAANZHUCMOGD;SADQHDNOURAXEV	CHEMONTID:0001140;CHEMONTID:0000183
C14H25FN	226.19710302	226.20129	55	-0.0047356	NA	NA
C14H25FN	226.19710302	226.21808	58	-0.0215256	NA	NA
C16H13S	237.073796416	237.07317	51	7.78E-05	NA	NA
C15H13N2O	237.102788036	237.08803	56	0.0142095	YNOIPVLDARDPCN	CHEMONTID:0002497
C13H26N3O	240.207587452	240.22932	431	-0.0222811	NA	NA
C16H10FS	253.04872454	253.04721	40	0.000966	NA	NA
C17H12FOS	283.059289224	283.05957	48	-0.0008294	NA	NA
C19H11N2O	283.087137972	283.08389	48	0.0026994	NA	NA
C17H12FN4O2	323.094428844	323.09241	30	0.0014703	NA	NA
C16H20FN4O2S	351.1291001	351.1283	200	0.0002515	NA	NA
C18H24FN2O2S	351.154252228	351.15881	105	-0.0051064	NA	NA
	0	393.17923	585	-0.0037283	NA	NA
Num NeutralLoss (Formula ExactMass PrecursorMz ProductMz PrecursorIntensity ProductIntensity LossMass Error CandidateInChIKeys CandidateOntologies): 190
C17H25NO2	275.18852904	381.26358	106.06591	30	2753	275.19767	-0.009141	NJVCBRZYGVLGQI	CHEMONTID:0002955
C17H25NO2	275.18852904	381.24847	106.06591	31	2753	275.18256	0.005969	NJVCBRZYGVLGQI	CHEMONTID:0002955
C18H25O	257.19054042	363.24319	106.06591	30	2753	257.17728	0.0132604	IITKKCIKFTVFKR	CHEMONTID:0000298
C5H9NOS	131.040484908	237.08803	106.06591	56	2753	131.02212	0.0183649	AMRLMYBWZLIJPE	CHEMONTID:0003862
C6H7N	93.057849224	199.11287	106.06591	32	2753	93.04696	0.0108892	PAYRUJLWNCNPSJ	CHEMONTID:0000284
C6H5N	91.04219916	197.11293	106.06591	36	2753	91.04702	-0.0048208	PAYRUJLWNCNPSJ	CHEMONTID:0000284
CO2	43.98982924	150.05692	106.06591	2220	2753	43.99101	-0.0011808	BDAGIHXWWSANSR	CHEMONTID:0001205
CN	26.003074	132.04739	106.06591	297	2753	25.98148	0.021594	LELOWRISYMNNSU	CHEMONTID:0000362
HO	17.002739652	123.0751	106.06591	37	2753	17.00919	-0.0064503	XLYOFNOQVPJJNP	NonID:H2O
CH	13.007825032	119.09165	106.06591	41	2753	13.02574	-0.017915	VNWKTOKETHGBQD	CHEMONTID:0002500
CH	13.007825032	119.08476	106.06591	41	2753	13.01885	-0.011025	VNWKTOKETHGBQD	CHEMONTID:0002500
CHN	27.010899032	106.06591	79.0549	2753	48	27.01101	-0.000111	BAVYZALUXZFZLV;LELOWRISYMNNSU;WDWDWGRYHDPSDS	CHEMONTID:0000469;CHEMONTID:0000362;CHEMONTID:0000117
C16H23O	231.174890356	381.24847	150.05692	31	2220	231.19155	-0.0166596	MCJZAFLSUPAMEV	CHEMONTID:0000298
C13H25O2	213.18545504	363.24319	150.05692	30	2220	213.18627	-0.000815	NAMFFBYYOKLDOM	CHEMONTID:0000298
C3H5NO2	87.0320284	237.08803	150.05692	56	2220	87.03111	0.0009184	QNAYBMKLOCPYGJ;UXPVGJOKPUABJV	CHEMONTID:0004314;CHEMONTID:0000286
C7H3	87.023475096	237.07317	150.05692	51	2220	87.01625	0.0072251	YXFVVABEGXRONW	CHEMONTID:0001091
C2H7O	47.049689844	197.11293	150.05692	36	2220	47.05601	-0.0063202	LFQSCWFLJHTTHZ;LCGLNKUTAGEVQW	CHEMONTID:0000286;CHEMONTID:0001167
H2O	18.010564684	150.05692	132.04739	2220	297	18.00953	0.0010347	XLYOFNOQVPJJNP	NonID:H2O
H2O	18.010564684	150.05692	132.03702	2220	299	18.0199	-0.0093353	XLYOFNOQVPJJNP	NonID:H2O
CH2NO	44.013638684	150.05692	106.04063	2220	805	44.01629	-0.0026513	ZHNUHDYFZUAESO	CHEMONTID:0002484
C2HNO2	71.000728272	150.05692	79.0549	2220	48	71.00202	-0.0012917	AIDQCFHFXWPAFG	CHEMONTID:0001659
C6H7	79.054775224	150.05692	70.97903	2220	36	79.07789	-0.0231148	UHOVQNZJYSORNB	CHEMONTID:0002279
C17H25NO2	275.18852904	381.24847	106.04063	31	805	275.20784	-0.019311	NJVCBRZYGVLGQI	CHEMONTID:0002955
C18H25O	257.19054042	363.24319	106.04063	30	805	257.20256	-0.0120196	IITKKCIKFTVFKR	CHEMONTID:0000298
C9H7O	131.049689844	237.08803	106.04063	56	805	131.0474	0.0022898	UAJRSHJHFRVGMG;KJPRLNWUNMBNBZ	CHEMONTID:0000138;CHEMONTID:0000029
C5H9NOS	131.040484908	237.07317	106.04063	51	805	131.03254	0.0079449	AMRLMYBWZLIJPE	CHEMONTID:0003862
C6H7N	93.057849224	199.11287	106.04063	32	805	93.07224	-0.0143908	PAYRUJLWNCNPSJ	CHEMONTID:0000284
C7H7	91.054775224	197.11293	106.04063	36	805	91.0723	-0.0175248	YXFVVABEGXRONW	CHEMONTID:0001091
CO2	43.98982924	150.02948	106.04063	187	805	43.98885	0.0009792	BDAGIHXWWSANSR	CHEMONTID:0001205
CN	26.003074	132.04739	106.04063	297	805	26.00676	-0.003686	LELOWRISYMNNSU	CHEMONTID:0000362
CN	26.003074	132.03702	106.04063	299	805	25.99639	0.006684	LELOWRISYMNNSU	CHEMONTID:0000362
CH5	17.03912516	123.0751	106.04063	37	805	17.03447	0.0046552	VNWKTOKETHGBQD	CHEMONTID:0002500
CH2N2	42.021798064	393.17923	351.15881	585	105	42.02042	0.0013781	PNKUSGQVOMIXLU	CHEMONTID:0001045
C3H6	42.046950192	393.17923	351.1283	585	200	42.05093	-0.0039798	ATUOYWHBWRKTHZ;QQONPFPTGQHPMA	CHEMONTID:0002500;CHEMONTID:0004476
C5H10	70.07825032	393.17923	323.09241	585	30	70.08682	-0.0085697	OFBQJSOFQDEBGM	CHEMONTID:0002500
C9H16O	140.120115132	393.17923	253.04721	585	40	140.13202	-0.0119049	SOUITUXPBGREAE	CHEMONTID:0002647
C7H12N2O2	156.089877624	393.17923	237.08803	585	56	156.0912	-0.0013224	ISWZMNIHDVCPSK	CHEMONTID:0002312
C6H12N4O	156.101111004	393.17923	237.07317	585	51	156.10606	-0.004949	QJYRUYURLPTHLR	CHEMONTID:0000375
C7H9O2	125.060254528	365.30862	240.23764	65	437	125.07098	-0.0107255	LHGVFZTZFXWLCP	CHEMONTID:0000190
C7H9O2	125.060254528	365.27969	240.23764	271	437	125.04205	0.0182045	LHGVFZTZFXWLCP	CHEMONTID:0000190
C4H9NO2	103.063328528	343.29715	240.23764	49	437	103.05951	0.0038185	OQEBBZSWEGYTPG	CHEMONTID:0001878
CH2	14.015650064	240.23764	226.22713	437	52	14.01051	0.0051401	VNWKTOKETHGBQD	CHEMONTID:0002500
CH2	14.015650064	240.23764	226.21808	437	58	14.01956	-0.0039099	VNWKTOKETHGBQD	CHEMONTID:0002500
CH2	14.015650064	240.23764	226.20129	437	55	14.03635	-0.0206999	VNWKTOKETHGBQD	CHEMONTID:0002500
C10H19O	155.143590228	240.23764	85.11139	437	61	155.12625	0.0173402	KSMVZQYAVGTKIV	CHEMONTID:0002229
C10H19O	155.143590228	240.23764	85.10386	437	61	155.13378	0.0098102	KSMVZQYAVGTKIV	CHEMONTID:0002229
C11H21O	169.159240292	240.23764	71.0864	437	45	169.15124	0.0080003	KMPQYAYAQWNLME	CHEMONTID:0002229
C7H9O2	125.060254528	365.30862	240.22932	65	431	125.0793	-0.0190455	LHGVFZTZFXWLCP	CHEMONTID:0000190
C7H9O2	125.060254528	365.27969	240.22932	271	431	125.05037	0.0098845	LHGVFZTZFXWLCP	CHEMONTID:0000190
C4H9NO2	103.063328528	343.29715	240.22932	49	431	103.06783	-0.0045015	OQEBBZSWEGYTPG	CHEMONTID:0001878
CH2	14.015650064	240.22932	226.22713	431	52	14.00219	0.0134601	VNWKTOKETHGBQD	CHEMONTID:0002500
CH2	14.015650064	240.22932	226.21808	431	58	14.01124	0.0044101	VNWKTOKETHGBQD	CHEMONTID:0002500
CH2	14.015650064	240.22932	226.20129	431	55	14.02803	-0.0123799	VNWKTOKETHGBQD	CHEMONTID:0002500
C10H19O	155.143590228	240.22932	85.10386	431	61	155.12546	0.0181302	KSMVZQYAVGTKIV	CHEMONTID:0002229
C11H21O	169.159240292	240.22932	71.0864	431	45	169.14292	0.0163203	KMPQYAYAQWNLME	CHEMONTID:0002229
C7H9O2	125.060254528	365.30862	240.25537	65	357	125.05325	0.0070045	LHGVFZTZFXWLCP	CHEMONTID:0000190
C8H7	103.054775224	343.29715	240.25537	49	357	103.04178	0.0129952	PPBRXRYQALVLMV;YNQLUTRBYVCPMQ	CHEMONTID:0000037;CHEMONTID:0002279
CH2	14.015650064	240.25537	226.22713	357	52	14.02824	-0.0125899	VNWKTOKETHGBQD	CHEMONTID:0002500
CH2	14.015650064	240.25537	226.21808	357	58	14.03729	-0.0216399	VNWKTOKETHGBQD	CHEMONTID:0002500
C10H19O	155.143590228	240.25537	85.11139	357	61	155.14398	-0.0003898	KSMVZQYAVGTKIV	CHEMONTID:0002229
C10H19O	155.143590228	240.25537	85.10386	357	61	155.15151	-0.0079198	KSMVZQYAVGTKIV	CHEMONTID:0002229
C11H21O	169.159240292	240.25537	71.0864	357	45	169.16897	-0.0097297	KMPQYAYAQWNLME	CHEMONTID:0002229
C13H17NO2	219.125928784	351.15881	132.03702	105	299	219.12179	0.0041388	HRSIPKSSEVRSPG	CHEMONTID:0002955
C7H5O2	121.0289544	253.04721	132.03702	40	299	121.01019	0.0187644	RGHHSNMVTDWUBI;WPYMKLBDIGXBTP	CHEMONTID:0003978;CHEMONTID:0002565
C7H5O	105.03403978	237.08803	132.03702	56	299	105.05101	-0.0169702	IWDCLRJOBJJRNH;HUMNYLRZRPPJDN	CHEMONTID:0001275;CHEMONTID:0000321
C7H5O	105.03403978	237.07317	132.03702	51	299	105.03615	-0.0021102	IWDCLRJOBJJRNH;HUMNYLRZRPPJDN	CHEMONTID:0001275;CHEMONTID:0000321
H2O	18.010564684	150.02948	132.03702	187	299	17.99246	0.0181047	XLYOFNOQVPJJNP	NonID:H2O
CH5O	33.03403978	132.03702	98.99376	299	34	33.04326	-0.0092202	OKKJLVBELUTLKV	CHEMONTID:0000286
CH5O	33.03403978	132.03702	98.98624	299	42	33.05078	-0.0167402	OKKJLVBELUTLKV	CHEMONTID:0000286
C2H7NO	61.052763844	132.03702	70.97903	299	36	61.05799	-0.0052262	HZAXFHJVJLSVMW	CHEMONTID:0001897
C3H9O	61.065339908	132.03702	70.96161	299	33	61.07541	-0.0100701	XOBKSJJDNFUZPF;KFZMGEQAYNKOFK;BDERNNFJNOPAEC	CHEMONTID:0001167;CHEMONTID:0001661;CHEMONTID:0000286
C16H25O2	249.18545504	381.24847	132.04739	31	297	249.20108	-0.015625	XIOAXVAJCXMAIV	CHEMONTID:0000298
C16H25O	233.19054042	365.26123	132.04739	242	297	233.21384	-0.0232996	USMAGXMGZXKLHT	CHEMONTID:0000298
C16H23O	231.174890356	363.24319	132.04739	30	297	231.1958	-0.0209096	MCJZAFLSUPAMEV	CHEMONTID:0000298
C13H17NO2	219.125928784	351.15881	132.04739	105	297	219.11142	0.0145088	HRSIPKSSEVRSPG	CHEMONTID:0002955
C7H5O	105.03403978	237.08803	132.04739	56	297	105.04064	-0.0066002	IWDCLRJOBJJRNH;HUMNYLRZRPPJDN	CHEMONTID:0001275;CHEMONTID:0000321
C7H5O	105.03403978	237.07317	132.04739	51	297	105.02578	0.0082598	IWDCLRJOBJJRNH;HUMNYLRZRPPJDN	CHEMONTID:0001275;CHEMONTID:0000321
C4H5N	67.04219916	199.11287	132.04739	32	297	67.06548	-0.0232808	RWRDLPDLKQPQOW	CHEMONTID:0000218
CH5O	33.03403978	132.04739	98.99376	297	34	33.05363	-0.0195902	OKKJLVBELUTLKV	CHEMONTID:0000286
C3H9O	61.065339908	132.04739	70.97903	297	36	61.06836	-0.0030201	XOBKSJJDNFUZPF;KFZMGEQAYNKOFK;BDERNNFJNOPAEC	CHEMONTID:0001167;CHEMONTID:0001661;CHEMONTID:0000286
C3H9O	61.065339908	132.04739	70.96161	297	33	61.08578	-0.0204401	XOBKSJJDNFUZPF;KFZMGEQAYNKOFK;BDERNNFJNOPAEC	CHEMONTID:0001167;CHEMONTID:0001661;CHEMONTID:0000286
O	15.99491462	381.26358	365.27969	30	271	15.98389	0.0110246	XLYOFNOQVPJJNP	NonID:H2O
C8H11O2	139.075904592	365.27969	226.22713	271	52	139.05256	0.0233446	ABDKAPXRBAPSQN;IFNDEOYXGHGERA;DPZNOMCNRMUKPS	CHEMONTID:0004111;CHEMONTID:0000190
C8H11O2	139.075904592	365.27969	226.21808	271	58	139.06161	0.0142946	ABDKAPXRBAPSQN;IFNDEOYXGHGERA;DPZNOMCNRMUKPS	CHEMONTID:0004111;CHEMONTID:0000190
C8H11O2	139.075904592	365.27969	226.20129	271	55	139.0784	-0.0024954	ABDKAPXRBAPSQN;IFNDEOYXGHGERA;DPZNOMCNRMUKPS	CHEMONTID:0004111;CHEMONTID:0000190
C11H20O	168.15141526	365.27969	197.11293	271	36	168.16676	-0.0153447	ZGVYVWSAAMJYCN	CHEMONTID:0001292
C16H20N2O	256.15756326	365.27969	109.10177	271	38	256.17792	-0.0203567	OBVMPKMPQYQXKI	CHEMONTID:0001914
O	15.99491462	381.26358	365.26123	30	242	16.00235	-0.0074354	XLYOFNOQVPJJNP	NonID:H2O
O	15.99491462	381.24847	365.26123	31	242	15.98724	0.0076746	XLYOFNOQVPJJNP	NonID:H2O
C8H11O2	139.075904592	365.26123	226.20129	242	55	139.05994	0.0159646	ABDKAPXRBAPSQN;IFNDEOYXGHGERA;DPZNOMCNRMUKPS	CHEMONTID:0004111;CHEMONTID:0000190
C11H18O	166.135765196	365.26123	199.11287	242	32	166.14836	-0.0125948	ZGVYVWSAAMJYCN	CHEMONTID:0001292
C11H20O	168.15141526	365.26123	197.11293	242	36	168.1483	0.0031153	ZGVYVWSAAMJYCN	CHEMONTID:0001292
C16H20N2O	256.15756326	365.26123	109.10177	242	38	256.15946	-0.0018967	OBVMPKMPQYQXKI	CHEMONTID:0001914
C2H4	28.031300128	351.1283	323.09241	200	30	28.0358900000001	-0.0045899	OTMSDBZUPAUEDD;VGGSQFUCUMXWEO	CHEMONTID:0002500;CHEMONTID:0004476
C3H4N2	68.037448128	351.1283	283.08389	200	48	68.04441	-0.0069619	RAXXELZNTBOGNW	CHEMONTID:0000078
C5H8	68.062600256	351.1283	283.05957	200	48	68.06873	-0.0061297	YHQXBTXEYZIYOV;BKOOMYPCSUNDGP	CHEMONTID:0004476;CHEMONTID:0004622
C5H10N2	98.08439832	351.1283	253.04721	200	40	98.08109	0.0033083	SMRGCMLEAAXFFD	CHEMONTID:0001045
C4H6N2O2	114.042927432	351.1283	237.08803	200	56	114.04027	0.0026574	FVRHIJPPPSYMGI	CHEMONTID:0001878
C4H6N2O2	114.042927432	351.1283	237.07317	200	51	114.05513	-0.0122026	FVRHIJPPPSYMGI	CHEMONTID:0001878
C13H17N2	201.139173544	351.15881	150.02948	105	187	201.12933	0.0098435	VENAANZHUCMOGD	CHEMONTID:0001140
C10H9N2O	173.071487908	323.09241	150.02948	30	187	173.06293	0.0085579	ZOAMBXDOGPRZLP	CHEMONTID:0004196
C8H7NO	133.052763844	283.08389	150.02948	48	187	133.05441	-0.0016462	JYGFTBXVXVMTGB	CHEMONTID:0001146
C8H7NO	133.052763844	283.05957	150.02948	48	187	133.03009	0.0226738	JYGFTBXVXVMTGB	CHEMONTID:0001146
C7H3O	103.018389716	253.04721	150.02948	40	187	103.01773	0.0006597	IWDCLRJOBJJRNH	CHEMONTID:0001275
C4H9NO	87.068413908	237.08803	150.02948	56	187	87.05855	0.0098639	YNAVUWVOSKDBBP	CHEMONTID:0000392
C4H7O2	87.044604464	237.07317	150.02948	51	187	87.04369	0.0009145	PIAOXUVIBAKVSP	CHEMONTID:0002434
C6H7	79.054775224	150.02948	70.97903	187	36	79.05045	0.0043252	UHOVQNZJYSORNB	CHEMONTID:0002279
C6H7	79.054775224	150.02948	70.96161	187	33	79.06787	-0.0130948	UHOVQNZJYSORNB	CHEMONTID:0002279
C5H8	68.062600256	351.15881	283.08389	105	48	68.07492	-0.0123197	YHQXBTXEYZIYOV;BKOOMYPCSUNDGP	CHEMONTID:0004476;CHEMONTID:0004622
C7H14O	114.104465068	351.15881	237.07317	105	51	114.08564	0.0188251	MQWCXKGKQLNYQG	CHEMONTID:0002647
C8H11O2	139.075904592	365.30862	226.22713	65	52	139.08149	-0.0055854	ABDKAPXRBAPSQN;IFNDEOYXGHGERA;DPZNOMCNRMUKPS	CHEMONTID:0004111;CHEMONTID:0000190
C8H11O2	139.075904592	365.30862	226.21808	65	58	139.09054	-0.0146354	ABDKAPXRBAPSQN;IFNDEOYXGHGERA;DPZNOMCNRMUKPS	CHEMONTID:0004111;CHEMONTID:0000190
C6H13NO2	131.094628656	226.20129	95.09	55	62	131.11129	-0.0166613	SLXKOJJOQWFEFD	CHEMONTID:0003086
C7H4O	104.026214748	199.11287	95.09	32	62	104.02287	0.0033447	IWDCLRJOBJJRNH	CHEMONTID:0001275
C7H2O	102.010564684	197.11293	95.09	36	62	102.02293	-0.0123653	IWDCLRJOBJJRNH	CHEMONTID:0001275
CO	27.99491462	123.0751	95.09	37	62	27.9851	0.0098146	WSFSSNUMVMOOMR;OKKJLVBELUTLKV	CHEMONTID:0001831;CHEMONTID:0000286
CH2	14.015650064	109.10177	95.09	38	62	14.01177	0.0038801	VNWKTOKETHGBQD	CHEMONTID:0002500
CH4	16.031300128	95.09	79.0549	62	48	16.0351	-0.0037999	VNWKTOKETHGBQD	CHEMONTID:0002500
C9H17O	141.127940164	226.22713	85.11139	52	61	141.11574	0.0122002	GYHFUZHODSMOHU	CHEMONTID:0002229
C9H17O	141.127940164	226.22713	85.10386	52	61	141.12327	0.0046702	GYHFUZHODSMOHU	CHEMONTID:0002229
C9H17O	141.127940164	226.21808	85.11139	58	61	141.10669	0.0212502	GYHFUZHODSMOHU	CHEMONTID:0002229
C9H17O	141.127940164	226.21808	85.10386	58	61	141.11422	0.0137202	GYHFUZHODSMOHU	CHEMONTID:0002229
H2S	33.987721064	119.09165	85.11139	41	61	33.98026	0.0074611	RWSOTUBLDIXVET	NonID:SH
H2S	33.987721064	119.09165	85.10386	41	61	33.98779	-6.89E-05	RWSOTUBLDIXVET	NonID:SH
H2S	33.987721064	119.08476	85.11139	41	61	33.97337	0.0143511	RWSOTUBLDIXVET	NonID:SH
H2S	33.987721064	119.08476	85.10386	41	61	33.9809	0.0068211	RWSOTUBLDIXVET	NonID:SH
CH2	14.015650064	85.11139	71.0864	61	45	14.02499	-0.0093399	VNWKTOKETHGBQD	CHEMONTID:0002500
CH2	14.015650064	85.10386	71.0864	61	45	14.01746	-0.0018099	VNWKTOKETHGBQD	CHEMONTID:0002500
C7H7NO2	137.047678464	363.24319	226.21808	30	58	137.02511	0.0225685	ALYNCZNDIQEVRV;RWZYAGGXGHYGMB	CHEMONTID:0002948
C8H7N	117.057849224	343.29715	226.21808	49	58	117.07907	-0.0212208	SIKJAQJRHWYJAI	CHEMONTID:0002497
C6H15NO	117.1153641	226.21808	109.10177	58	38	117.11631	-0.0009459	BFSVOASYOCHEOV	CHEMONTID:0001897
C10H19O	155.143590228	226.21808	71.0864	58	45	155.13168	0.0119102	KSMVZQYAVGTKIV	CHEMONTID:0002229
NO2	45.99290324	283.08389	237.08803	48	56	45.99586	-0.0029568	JCXJVPUVTGWSNB	NonID:NO2
NO2	45.99290324	283.05957	237.08803	48	56	45.97154	0.0213632	JCXJVPUVTGWSNB	NonID:NO2
C2O	39.99491462	237.08803	197.11293	56	36	39.9751	0.0198146	IKHGUXGNUITLKF	CHEMONTID:0002230
C7H2O2	118.005479304	237.08803	119.09165	56	41	117.99638	0.0090993	ZBCATMYQYDCTIZ	CHEMONTID:0000135
C7H2O2	118.005479304	237.08803	119.08476	56	41	118.00327	0.0022093	ZBCATMYQYDCTIZ	CHEMONTID:0000135
C9H14O	138.104465068	237.08803	98.99376	56	34	138.09427	0.0101951	SOUITUXPBGREAE	CHEMONTID:0002647
C9H14O	138.104465068	237.08803	98.98624	56	42	138.10179	0.0026751	SOUITUXPBGREAE	CHEMONTID:0002647
C10H16NO	166.123189132	237.08803	70.97903	56	36	166.109	0.0141891	GAFZBOMPQVRGKU	CHEMONTID:0000252
C10H16NO	166.123189132	237.08803	70.96161	56	33	166.12642	-0.0032309	GAFZBOMPQVRGKU	CHEMONTID:0000252
C7H11N2O2	155.082052592	381.26358	226.20129	30	55	155.06229	0.0197626	ISWZMNIHDVCPSK	CHEMONTID:0002312
C7H7NO2	137.047678464	363.24319	226.20129	30	55	137.0419	0.0057785	ALYNCZNDIQEVRV;RWZYAGGXGHYGMB	CHEMONTID:0002948
C6H15NO	117.1153641	343.29715	226.20129	49	55	117.09586	0.0195041	BFSVOASYOCHEOV	CHEMONTID:0001897
C6H15NO	117.1153641	226.20129	109.10177	55	38	117.09952	0.0158441	BFSVOASYOCHEOV	CHEMONTID:0001897
C6H5NO2S	155.0040994	381.24847	226.22713	31	52	155.02134	-0.0172406	DYHJCQLXZIELGG	CHEMONTID:0001141
C8H7N	117.057849224	343.29715	226.22713	49	52	117.07002	-0.0121708	SIKJAQJRHWYJAI	CHEMONTID:0002497
C6H15NO	117.1153641	226.22713	109.10177	52	38	117.12536	-0.0099959	BFSVOASYOCHEOV	CHEMONTID:0001897
C10H19O	155.143590228	226.22713	71.0864	52	45	155.14073	0.0028602	KSMVZQYAVGTKIV	CHEMONTID:0002229
C4H6O2	86.036779432	323.09241	237.07317	30	51	86.01924	0.0175394	BAPJBEWLBFYGME	CHEMONTID:0004452
CH2O2	46.005479304	283.08389	237.07317	48	51	46.01072	-0.0052407	BDAGIHXWWSANSR;CKFGINPQOCXMAZ	CHEMONTID:0001205;CHEMONTID:0001605
NO2	45.99290324	283.05957	237.07317	48	51	45.9864	0.0065032	JCXJVPUVTGWSNB	NonID:NO2
O	15.99491462	253.04721	237.07317	40	51	15.97404	0.0208746	XLYOFNOQVPJJNP	NonID:H2O
C7H2O2	118.005479304	237.07317	119.09165	51	41	117.98152	0.0239593	ZBCATMYQYDCTIZ	CHEMONTID:0000135
C7H2O2	118.005479304	237.07317	119.08476	51	41	117.98841	0.0170693	ZBCATMYQYDCTIZ	CHEMONTID:0000135
C8H10O2	138.06807956	237.07317	98.99376	51	34	138.07941	-0.0113304	ABDKAPXRBAPSQN;DPZNOMCNRMUKPS;IFNDEOYXGHGERA	CHEMONTID:0004111;CHEMONTID:0000190
C9H14O	138.104465068	237.07317	98.98624	51	42	138.08693	0.0175351	SOUITUXPBGREAE	CHEMONTID:0002647
C10H16NO	166.123189132	237.07317	70.96161	51	33	166.11156	0.0116291	GAFZBOMPQVRGKU	CHEMONTID:0000252
C2O	39.99491462	323.09241	283.08389	30	48	40.00852	-0.0136054	IKHGUXGNUITLKF	CHEMONTID:0002230
C3H4	40.031300128	323.09241	283.05957	30	48	40.03284	-0.0015399	QQONPFPTGQHPMA;ATUOYWHBWRKTHZ	CHEMONTID:0004476;CHEMONTID:0002500
CH4N	30.034374128	283.08389	253.04721	48	40	30.03668	-0.0023059	BAVYZALUXZFZLV	CHEMONTID:0000469
C12H12N2	184.100048384	283.08389	98.99376	48	34	184.09013	0.0099184	JOFKCNJIUXPJAC	CHEMONTID:0001914
C12H12N2	184.100048384	283.08389	98.98624	48	42	184.09765	0.0023984	JOFKCNJIUXPJAC	CHEMONTID:0001914
CH2O	30.010564684	283.05957	253.04721	48	40	30.01236	-0.0017953	OKKJLVBELUTLKV;WSFSSNUMVMOOMR	CHEMONTID:0000286;CHEMONTID:0001831
C8H8O	120.057514876	199.11287	79.0549	32	48	120.05797	-0.0004551	FUGYGGDSWSUORM;HXDOZKJGKXYMEW;CHLICZRVGGXEOD;VEIIEWOTAHXGKS	CHEMONTID:0000037;CHEMONTID:0004646;CHEMONTID:0000138
C8H8N	118.065674256	197.11293	79.0549	36	48	118.05803	0.0076443	SIKJAQJRHWYJAI	CHEMONTID:0002497
C2H4O	44.026214748	123.0751	79.0549	37	48	44.0202	0.0060147	LFQSCWFLJHTTHZ;IKHGUXGNUITLKF;LCGLNKUTAGEVQW	CHEMONTID:0000286;CHEMONTID:0002230;CHEMONTID:0001167
C3H4	40.031300128	119.09165	79.0549	41	48	40.03675	-0.0054499	QQONPFPTGQHPMA;ATUOYWHBWRKTHZ	CHEMONTID:0004476;CHEMONTID:0002500
C3H4	40.031300128	119.08476	79.0549	41	48	40.02986	0.0014401	QQONPFPTGQHPMA;ATUOYWHBWRKTHZ	CHEMONTID:0004476;CHEMONTID:0002500
C2H6	30.046950192	109.10177	79.0549	38	48	30.04687	8.02E-05	OTMSDBZUPAUEDD	CHEMONTID:0002500
C9H4O	128.026214748	199.11287	71.0864	32	45	128.02647	-0.0002553	KJPRLNWUNMBNBZ	CHEMONTID:0000029
CH4S	48.003371128	119.09165	71.0864	41	45	48.00525	-0.0018789	LSDPWZHWYPCBBB	CHEMONTID:0001212
CH4S	48.003371128	119.08476	71.0864	41	45	47.99836	0.0050111	LSDPWZHWYPCBBB	CHEMONTID:0001212
CH2N	28.018724064	98.98624	70.97903	42	36	28.00721	0.0115141	BAVYZALUXZFZLV	CHEMONTID:0000469
CH2N	28.018724064	98.98624	70.96161	42	33	28.02463	-0.0059059	BAVYZALUXZFZLV	CHEMONTID:0000469
C6H6	78.046950192	197.11293	119.08476	36	41	78.02817	0.0187802	UHOVQNZJYSORNB	CHEMONTID:0002279
C4H6O	70.041864812	323.09241	253.04721	30	40	70.0452	-0.0033352	ZTQSAGDEMFDKMZ	CHEMONTID:0002434
C12H10N2	182.08439832	253.04721	70.97903	40	36	182.06818	0.0162183	JOFKCNJIUXPJAC	CHEMONTID:0001914
C12H10N2	182.08439832	253.04721	70.96161	40	33	182.0856	-0.0012017	JOFKCNJIUXPJAC	CHEMONTID:0001914
C7H4	88.031300128	197.11293	109.10177	36	38	88.01116	0.0201401	YXFVVABEGXRONW	CHEMONTID:0001091
C2H6NO2	76.039853432	199.11287	123.0751	32	37	76.03777	0.0020834	BYYUJTPNKCFZST	CHEMONTID:0000265
C3H6O2	74.036779432	197.11293	123.0751	36	37	74.03783	-0.0010506	XBDQKXXYIPTUBI;WBJINCZRORDGAQ;DNIAPMSPPWPWGF;RRLWYLINGKISHN	CHEMONTID:0001205;CHEMONTID:0001238;CHEMONTID:0002467;CHEMONTID:0001092
C11H18O	166.135765196	363.24319	197.11293	30	36	166.13026	0.0055052	ZGVYVWSAAMJYCN	CHEMONTID:0001292
C8H16O	128.120115132	199.11287	70.97903	32	36	128.13384	-0.0137249	ZBAXJUPCYVIBSP	CHEMONTID:0002647
CH2N	28.018724064	98.99376	70.97903	34	36	28.01473	0.0039941	BAVYZALUXZFZLV	CHEMONTID:0000469
C5H12N2	100.100048384	199.11287	98.99376	32	34	100.11911	-0.0190616	PVOAHINGSUIXLS	CHEMONTID:0003358
C2H4	28.031300128	98.99376	70.96161	34	33	28.03215	-0.0008499	OTMSDBZUPAUEDD;VGGSQFUCUMXWEO	CHEMONTID:0002500;CHEMONTID:0004476
C12H22O	182.167065324	381.26358	199.11287	30	32	182.15071	0.0163553	BLWZCYSWLRGLHU;HFJRKMMYBMWEAD	CHEMONTID:0001292;CHEMONTID:0002229
H2O	18.010564684	381.24847	363.24319	31	30	18.00528	0.0052847	XLYOFNOQVPJJNP	NonID:H2O
H2O	18.010564684	381.26358	363.24319	30	30	18.02039	-0.0098253	XLYOFNOQVPJJNP	NonID:H2O
Num AdductIon (AdductType Mass LinkedMz): 8
[M+K]+	123.0751	85.10386
[M+K]+	237.07317	199.11287
[M+K]+	237.08803	199.11287
[M+Na]+	365.26123	343.29715
[M+Na]+	365.27969	343.29715
[M+Na]+	365.30862	343.29715
[M+K]+	381.24847	343.29715
[M+K]+	381.26358	343.29715
Num IsotopicIon (IsotopeName Mass LinkedMz WeightedForm WeightNumber): 17
C-13	107.03716	106.04063	M+1	1
C-13	107.04823	106.06591	M+1	1
C-13	107.06761	106.06591	M+1	1
C-13	107.07383	106.06591	M+1	1
C-13	107.08813	106.06591	M+1	1
2C-13	108.0704	106.06591	M+2	2
C-13	133.05888	132.04739	M+1	1
C-13	151.04221	150.05692	M+1	1
C-13	151.05934	150.05692	M+1	1
C-13	151.0672	150.05692	M+1	1
2C-13	152.04128	150.05692	M+2	2
2C-13	152.06081	150.05692	M+2	2
N-14	241.2121	240.23764	M+1	1
C-13	241.24188	240.25537	M+1	1
C-13	352.14151	351.15881	M+1	1
C-13	366.26578	365.27969	M+1	1
C-13	366.28851	365.27969	M+1	1

NAME: C22H29ClO4
EXACTMASS: 392.175437088
ISSELECTED: False
ACCURATEMASS: 392.1726235
MASSDIFFERENCE: 0.0028135
TOTALSCORE: 2.993
ISOTOPICINTENSITY[M+1]: 0.2428
ISOTOPICINTENSITY[M+2]: 0.3564
ISOTOPICDIFF[M+1]: 0.0668
ISOTOPICDIFF[M+2]: 0.3366
MASSDIFFSCORE: 0.854
ISOTOPICSCORE: 0.594
PRODUCTIONSCORE: 0.698
NEUTRALLOSSSCORE: 0.099
PRODUCTIONPEAKNUMBER: 30
PRODUCTIONHITSNUMBER: 20
NEUTRALLOSSPEAKNUMBER: 413
NEUTRALLOSSHITSNUMBER: 41
RESOURCENAMES: COCONUT,MINE
RESOURCERECORDS: 2
ChemOntDescriptions: Stilbene glycosides;Steroids;Alcohols;Benzophenones;Phenolic compounds
ChemOntIDs: Stilbene glycosides;Steroids;Alcohols;Benzophenones;Phenolic compounds
ChemOntScores: 6.0517456100967E-05;0.000672715978739957;0.00145560407569192;0.00180761290445448;0.00426488809007379
ChemOntInChIKeys: BFPSDSIWYFKGBC;UWFYSQMTEOIJJG;OTUSESJECXGMIV;YMTINGFKWWXKFG;OSDLLIBGSJNGJE
PUBCHEMCIDS: 
Num ProductIon (Formula ExactMass AccurateMass Intensity Error CandidateInChIKeys CandidateOntologies): 30
C3Cl	70.96885268	70.96161	33	0.0066941	NA	NA
C3Cl	70.96885268	70.97903	36	-0.0107259	NA	NA
C5H11	71.086075352	71.0864	45	-0.0008732	OFBQJSOFQDEBGM;QWTDNUCVQCZILF	CHEMONTID:0002500;CHEMONTID:0004620
C6H7	79.054775224	79.0549	48	-0.0006734	UHOVQNZJYSORNB;AFABGHUZZDYHJO;PRBHEGAFLDMLAL;ZQDPJFUHLCOCRG;PFEOZHBOMNWTJB;LDTAOIUHUHHCMU;GDOPTJXRTPNYNR;LIKMAJRDDDTEIG;HNRMPXKDFBEGFZ;PYGSKMBEVAICCR	CHEMONTID:0002279;CHEMONTID:0004620;CHEMONTID:0001019;CHEMONTID:0004476;CHEMONTID:0001016
C6H13	85.101725416	85.10386	61	-0.0026832	VLKZOEOYAKHREP;AFABGHUZZDYHJO	CHEMONTID:0002500;CHEMONTID:0004620
C6H13	85.101725416	85.11139	61	-0.0102132	VLKZOEOYAKHREP;AFABGHUZZDYHJO	CHEMONTID:0002500;CHEMONTID:0004620
C7H11	95.086075352	95.09	62	-0.0044732	VLJXXKKOSFGPHI;UAEPNZWRGJTJPN;IMNFDUFMRHMDMM;FMAMSYPJXSEYSW;BZHMBWZPUJHVEE;WZHKDGJSXCTSCK;QWHNJUXXYKPLQM;ZGEGCLOFRBLKSE;OTTZHAVKAVGASB;JAGYXYUAYDLKNO;AEXMKKGTQYQZCS;GXDHCNNESPLIKD;ADHCYQWFCLQBFG	CHEMONTID:0004620;CHEMONTID:0001016;CHEMONTID:0002500;CHEMONTID:0001019;CHEMONTID:0004476;CHEMONTID:0004622
C4H3O3	99.008218956	98.98624	42	0.0214304	UIUJIQZEACWQSV	CHEMONTID:0000333
C4H3O3	99.008218956	98.99376	34	0.0139104	UIUJIQZEACWQSV	CHEMONTID:0000333
C7H6O	106.041864812	106.04063	805	0.0006862	RDOXTESZEPMUJZ;IWDCLRJOBJJRNH;HUMNYLRZRPPJDN;WVDDGKGOMKODPV	CHEMONTID:0000138;CHEMONTID:0001275;CHEMONTID:0000321;CHEMONTID:0000033
C8H10	106.07825032	106.06591	2753	0.0117917	YNQLUTRBYVCPMQ;QEGNUYASOUJEHD	CHEMONTID:0002279;CHEMONTID:0001016
C8H13	109.101725416	109.10177	38	-0.0005932	JVSWJIKNEAIKJW;GDDAJHJRAKOILH;KWKAKUADMBZCLK;QEGNUYASOUJEHD;KVZJLSYJROEPSQ;QJXCDRBHYIAFTH;WEPNJTDVIIKRIK;TVMXDCGIABBOFY;LETYIFNDQBJGPJ;RNTWWGNZUXGTAX;QRMPKOFEUHIBNM	CHEMONTID:0004620;CHEMONTID:0001019;CHEMONTID:0004476;CHEMONTID:0001016;CHEMONTID:0004622;CHEMONTID:0002500
C9H11	119.086075352	119.08476	41	0.0007668	ODLMAHJVESYWTB;NABXNTPHRFMODH;PYOLJOJPIPCRDP;XARGIVYWQPXRTC;ILIUIABCBOXIRX;NUHCEMOQRZEGAQ;KPADFPAILITQBG;YPJRYQGOKHKNKZ;UTPOSGXXIJEVFD	CHEMONTID:0002811;CHEMONTID:0002841;CHEMONTID:0001016;CHEMONTID:0004622;CHEMONTID:0004476
C9H11	119.086075352	119.09165	41	-0.0061232	ODLMAHJVESYWTB;NABXNTPHRFMODH;PYOLJOJPIPCRDP;XARGIVYWQPXRTC;ILIUIABCBOXIRX;NUHCEMOQRZEGAQ;KPADFPAILITQBG;YPJRYQGOKHKNKZ;UTPOSGXXIJEVFD	CHEMONTID:0002811;CHEMONTID:0002841;CHEMONTID:0001016;CHEMONTID:0004622;CHEMONTID:0004476
C8H11O	123.080989972	123.0751	37	0.0053414	NDFYWJZFESRLBQ;OSIGJGFTADMDOB;MOJOWKUQPWRMIA;CHLICZRVGGXEOD;MNBIBGDICHMQFN;SIXBTZFYFSHXJI	CHEMONTID:0004325;CHEMONTID:0000138;CHEMONTID:0000323;CHEMONTID:0001661;CHEMONTID:0000118
C8H4O2	132.021129368	132.03702	299	-0.0164392	FBTSUTGMWBDAAC	CHEMONTID:0000135
C9H8O	132.057514876	132.04739	297	0.0095763	UAJRSHJHFRVGMG;PECUPOXPPBBFLU;DWLZULQNIPIABE;KJPRLNWUNMBNBZ;HDNRAPAFJLXKBV;ZFBRJUBOJXNIQM;YGCZTXZTJXYWCO	CHEMONTID:0000138;CHEMONTID:0000029;CHEMONTID:0001257;CHEMONTID:0002279
C8H6O3	150.031694052	150.02948	187	0.0016655	JUVBQNZOSSOEHM;PCPXULICWBYAAW;ZENOXNGFMSCLLL;ASROQXGLZMIYNN;OUWKTIRCGDAGJB	CHEMONTID:0000190;CHEMONTID:0000137;CHEMONTID:0000037;CHEMONTID:0000135
C9H10O2	150.06807956	150.05692	2220	0.010611	GYPMBQZAVBFUIZ;ARGITQZGLVBTTI;RIZBLVRXRWHLFA;FRJSUXZTSKUONA;YOMSJEATGXXYPX	CHEMONTID:0004111;CHEMONTID:0000296;CHEMONTID:0002229;CHEMONTID:0000190
C11H17O3	197.117769404	197.11293	36	0.0042908	VYVAHKTUGZCJCU	CHEMONTID:0000324
C14H15O	199.1122901	199.11287	32	-0.0011285	NA	NA
C15H9O3	237.055169148	237.07317	51	-0.0185494	WMKOZARWBMFKAS;BJDQPQWMJZEAPE	CHEMONTID:0000494
C10H18ClO4	237.089361736	237.08803	56	0.0007832	NA	NA
C15H9O4	253.050083768	253.04721	40	0.0023252	ZQSIJRDFPHDXIC;RTIXKCRFFJGDFG;PJJGZPJJTHBVMX;ZKMZBAABQFUXFE;OKRNDQLCMXUCGG	CHEMONTID:0000494;CHEMONTID:0001615;CHEMONTID:0002993
C17H12ClO2	283.052582304	283.05957	48	-0.0075363	NA	NA
C18H16ClO	283.088967812	283.08389	48	0.0045292	NA	NA
C20H16ClO2	323.083882432	323.09241	30	-0.0090761	NA	NA
C19H24ClO4	351.136311928	351.1283	200	0.0074633	NA	NA
C22H23O4	351.159634216	351.15881	105	0.0002756	NA	NA
	0	393.17923	585	0.0034835	NA	NA
Num NeutralLoss (Formula ExactMass PrecursorMz ProductMz PrecursorIntensity ProductIntensity LossMass Error CandidateInChIKeys CandidateOntologies): 202
C18H27O2	275.201105104	381.26358	106.06591	30	2753	275.19767	0.0034351	DEEQOBNVYSHJLG	CHEMONTID:0002951
C18H27O2	275.201105104	381.24847	106.06591	31	2753	275.18256	0.0185451	DEEQOBNVYSHJLG	CHEMONTID:0002951
C18H27O	259.206190484	365.27969	106.06591	271	2753	259.21378	-0.0075895	VWXPMSHGZMFPMK	CHEMONTID:0000298
C18H27O	259.206190484	365.26123	106.06591	242	2753	259.19532	0.0108705	VWXPMSHGZMFPMK	CHEMONTID:0000298
C18H25O	257.19054042	363.24319	106.06591	30	2753	257.17728	0.0132604	IITKKCIKFTVFKR	CHEMONTID:0000298
C16H29O	237.221840548	343.29715	106.06591	49	2753	237.23124	-0.0093995	QFPVVMKZTVQDTL	CHEMONTID:0000298
C6H5O	93.03403978	199.11287	106.06591	32	2753	93.04696	-0.0129202	ISWSIDIOOBJBQZ	CHEMONTID:0004647
C3H7O3	91.039519084	197.11293	106.06591	36	2753	91.04702	-0.0075009	PEDCQBHIVMGVHV	CHEMONTID:0002210
CO2	43.98982924	150.05692	106.06591	2220	2753	43.99101	-0.0011808	BDAGIHXWWSANSR	CHEMONTID:0001205
HO	17.002739652	123.0751	106.06591	37	2753	17.00919	-0.0064503	XLYOFNOQVPJJNP	NonID:H2O
CH	13.007825032	119.09165	106.06591	41	2753	13.02574	-0.017915	VNWKTOKETHGBQD	CHEMONTID:0002500
CH	13.007825032	119.08476	106.06591	41	2753	13.01885	-0.011025	VNWKTOKETHGBQD	CHEMONTID:0002500
C2H3	27.023475096	106.06591	79.0549	2753	48	27.01101	0.0124651	VGGSQFUCUMXWEO;OTMSDBZUPAUEDD	CHEMONTID:0004476;CHEMONTID:0002500
C16H23O	231.174890356	381.24847	150.05692	31	2220	231.19155	-0.0166596	MCJZAFLSUPAMEV	CHEMONTID:0000298
C13H25O2	213.18545504	363.24319	150.05692	30	2220	213.18627	-0.000815	NAMFFBYYOKLDOM	CHEMONTID:0000298
C5H9O4	133.050083768	283.08389	150.05692	48	2220	133.02697	0.0231138	QXAMTEJJAZOINB	CHEMONTID:0002012
C7H3	87.023475096	237.08803	150.05692	56	2220	87.03111	-0.0076349	YXFVVABEGXRONW	CHEMONTID:0001091
C7H3	87.023475096	237.07317	150.05692	51	2220	87.01625	0.0072251	YXFVVABEGXRONW	CHEMONTID:0001091
C2H7O	47.049689844	197.11293	150.05692	36	2220	47.05601	-0.0063202	LFQSCWFLJHTTHZ;LCGLNKUTAGEVQW	CHEMONTID:0000286;CHEMONTID:0001167
H2O	18.010564684	150.05692	132.04739	2220	297	18.00953	0.0010347	XLYOFNOQVPJJNP	NonID:H2O
H2O	18.010564684	150.05692	132.03702	2220	299	18.0199	-0.0093353	XLYOFNOQVPJJNP	NonID:H2O
C2H4O	44.026214748	150.05692	106.04063	2220	805	44.01629	0.0099247	LFQSCWFLJHTTHZ;IKHGUXGNUITLKF;LCGLNKUTAGEVQW	CHEMONTID:0000286;CHEMONTID:0002230;CHEMONTID:0001167
C3H3O2	71.013304336	150.05692	79.0549	2220	48	71.00202	0.0112843	NIXOWILDQLNWCW	CHEMONTID:0004451
C6H7	79.054775224	150.05692	70.97903	2220	36	79.07789	-0.0231148	UHOVQNZJYSORNB	CHEMONTID:0002279
C18H27O2	275.201105104	381.26358	106.04063	30	805	275.22295	-0.0218449	DEEQOBNVYSHJLG	CHEMONTID:0002951
C18H27O2	275.201105104	381.24847	106.04063	31	805	275.20784	-0.0067349	DEEQOBNVYSHJLG	CHEMONTID:0002951
C18H27O	259.206190484	365.26123	106.04063	242	805	259.2206	-0.0144095	VWXPMSHGZMFPMK	CHEMONTID:0000298
C18H25O	257.19054042	363.24319	106.04063	30	805	257.20256	-0.0120196	IITKKCIKFTVFKR	CHEMONTID:0000298
C9H7O	131.049689844	237.08803	106.04063	56	805	131.0474	0.0022898	UAJRSHJHFRVGMG;KJPRLNWUNMBNBZ	CHEMONTID:0000138;CHEMONTID:0000029
C9H7O	131.049689844	237.07317	106.04063	51	805	131.03254	0.0171498	UAJRSHJHFRVGMG;KJPRLNWUNMBNBZ	CHEMONTID:0000138;CHEMONTID:0000029
C7H7	91.054775224	197.11293	106.04063	36	805	91.0723	-0.0175248	YXFVVABEGXRONW	CHEMONTID:0001091
CO2	43.98982924	150.02948	106.04063	187	805	43.98885	0.0009792	BDAGIHXWWSANSR	CHEMONTID:0001205
C2H2	26.015650064	132.04739	106.04063	297	805	26.00676	0.0088901	OTMSDBZUPAUEDD;VGGSQFUCUMXWEO	CHEMONTID:0002500;CHEMONTID:0004476
C2H2	26.015650064	132.03702	106.04063	299	805	25.99639	0.0192601	OTMSDBZUPAUEDD;VGGSQFUCUMXWEO	CHEMONTID:0002500;CHEMONTID:0004476
CH5	17.03912516	123.0751	106.04063	37	805	17.03447	0.0046552	VNWKTOKETHGBQD	CHEMONTID:0002500
C2H2O	42.010564684	393.17923	351.15881	585	105	42.02042	-0.0098553	IKHGUXGNUITLKF;LFQSCWFLJHTTHZ;IMROMDMJAWUWLK	CHEMONTID:0002230;CHEMONTID:0000286;CHEMONTID:0000132
C3H6	42.046950192	393.17923	351.1283	585	200	42.05093	-0.0039798	ATUOYWHBWRKTHZ;QQONPFPTGQHPMA	CHEMONTID:0002500;CHEMONTID:0004476
C5H10	70.07825032	393.17923	323.09241	585	30	70.08682	-0.0085697	OFBQJSOFQDEBGM	CHEMONTID:0002500
C9H16O	140.120115132	393.17923	253.04721	585	40	140.13202	-0.0119049	SOUITUXPBGREAE	CHEMONTID:0002647
C8H12O3	156.078644244	393.17923	237.08803	585	56	156.0912	-0.0125558	IIVIBYBQXSHRGE	CHEMONTID:0003891
C10H10O4	194.0579088	393.17923	199.11287	585	32	194.06636	-0.0084512	ORFFGRQMMWVHIB	CHEMONTID:0001873
C7H9O2	125.060254528	365.30862	240.23764	65	437	125.07098	-0.0107255	LHGVFZTZFXWLCP	CHEMONTID:0000190
C6H5O3	125.02386902	365.27969	240.23764	271	437	125.04205	-0.018181	QCDYQQDYXPDABM	CHEMONTID:0000382
C6H5O3	125.02386902	365.26123	240.23764	242	437	125.02359	0.000279	QCDYQQDYXPDABM	CHEMONTID:0000382
C6H3O3	123.008218956	363.24319	240.23764	30	437	123.00555	0.002669	QCDYQQDYXPDABM	CHEMONTID:0000382
C8H7	103.054775224	343.29715	240.23764	49	437	103.05951	-0.0047348	PPBRXRYQALVLMV;YNQLUTRBYVCPMQ	CHEMONTID:0000037;CHEMONTID:0002279
CH2	14.015650064	240.23764	226.22713	437	52	14.01051	0.0051401	VNWKTOKETHGBQD	CHEMONTID:0002500
CH2	14.015650064	240.23764	226.21808	437	58	14.01956	-0.0039099	VNWKTOKETHGBQD	CHEMONTID:0002500
CH2	14.015650064	240.23764	226.20129	437	55	14.03635	-0.0206999	VNWKTOKETHGBQD	CHEMONTID:0002500
C10H19O	155.143590228	240.23764	85.11139	437	61	155.12625	0.0173402	KSMVZQYAVGTKIV	CHEMONTID:0002229
C10H19O	155.143590228	240.23764	85.10386	437	61	155.13378	0.0098102	KSMVZQYAVGTKIV	CHEMONTID:0002229
C11H21O	169.159240292	240.23764	71.0864	437	45	169.15124	0.0080003	KMPQYAYAQWNLME	CHEMONTID:0002229
C7H9O2	125.060254528	365.30862	240.22932	65	431	125.0793	-0.0190455	LHGVFZTZFXWLCP	CHEMONTID:0000190
C7H9O2	125.060254528	365.27969	240.22932	271	431	125.05037	0.0098845	LHGVFZTZFXWLCP	CHEMONTID:0000190
C6H5O3	125.02386902	365.26123	240.22932	242	431	125.03191	-0.008041	QCDYQQDYXPDABM	CHEMONTID:0000382
C6H3O3	123.008218956	363.24319	240.22932	30	431	123.01387	-0.005651	QCDYQQDYXPDABM	CHEMONTID:0000382
C8H7	103.054775224	343.29715	240.22932	49	431	103.06783	-0.0130548	PPBRXRYQALVLMV;YNQLUTRBYVCPMQ	CHEMONTID:0000037;CHEMONTID:0002279
CH2	14.015650064	240.22932	226.22713	431	52	14.00219	0.0134601	VNWKTOKETHGBQD	CHEMONTID:0002500
CH2	14.015650064	240.22932	226.21808	431	58	14.01124	0.0044101	VNWKTOKETHGBQD	CHEMONTID:0002500
CH2	14.015650064	240.22932	226.20129	431	55	14.02803	-0.0123799	VNWKTOKETHGBQD	CHEMONTID:0002500
C10H19O	155.143590228	240.22932	85.10386	431	61	155.12546	0.0181302	KSMVZQYAVGTKIV	CHEMONTID:0002229
C11H21O	169.159240292	240.22932	71.0864	431	45	169.14292	0.0163203	KMPQYAYAQWNLME	CHEMONTID:0002229
C7H9O2	125.060254528	365.30862	240.25537	65	357	125.05325	0.0070045	LHGVFZTZFXWLCP	CHEMONTID:0000190
C6H5O3	125.02386902	365.27969	240.25537	271	357	125.02432	-0.000451	QCDYQQDYXPDABM	CHEMONTID:0000382
C6H5O3	125.02386902	365.26123	240.25537	242	357	125.00586	0.018009	QCDYQQDYXPDABM	CHEMONTID:0000382
C6H3O3	123.008218956	363.24319	240.25537	30	357	122.98782	0.020399	QCDYQQDYXPDABM	CHEMONTID:0000382
C8H7	103.054775224	343.29715	240.25537	49	357	103.04178	0.0129952	PPBRXRYQALVLMV;YNQLUTRBYVCPMQ	CHEMONTID:0000037;CHEMONTID:0002279
CH2	14.015650064	240.25537	226.22713	357	52	14.02824	-0.0125899	VNWKTOKETHGBQD	CHEMONTID:0002500
CH2	14.015650064	240.25537	226.21808	357	58	14.03729	-0.0216399	VNWKTOKETHGBQD	CHEMONTID:0002500
C10H19O	155.143590228	240.25537	85.11139	357	61	155.14398	-0.0003898	KSMVZQYAVGTKIV	CHEMONTID:0002229
C10H19O	155.143590228	240.25537	85.10386	357	61	155.15151	-0.0079198	KSMVZQYAVGTKIV	CHEMONTID:0002229
C11H21O	169.159240292	240.25537	71.0864	357	45	169.16897	-0.0097297	KMPQYAYAQWNLME	CHEMONTID:0002229
C17H29O	249.221840548	381.26358	132.03702	30	299	249.22656	-0.0047195	SORBVCZQFFPNBZ	CHEMONTID:0000298
C17H29O	249.221840548	381.24847	132.03702	31	299	249.21145	0.0103905	SORBVCZQFFPNBZ	CHEMONTID:0000298
C8H7O3	151.039519084	283.08389	132.03702	48	299	151.04687	-0.0073509	WBIZZNFQJPOKDK;JUUBCHWRXWPFFH	CHEMONTID:0000190;CHEMONTID:0003698
C8H7O3	151.039519084	283.05957	132.03702	48	299	151.02255	0.0169691	WBIZZNFQJPOKDK;JUUBCHWRXWPFFH	CHEMONTID:0000190;CHEMONTID:0003698
C7H5O2	121.0289544	253.04721	132.03702	40	299	121.01019	0.0187644	RGHHSNMVTDWUBI;WPYMKLBDIGXBTP	CHEMONTID:0003978;CHEMONTID:0002565
C7H5O	105.03403978	237.08803	132.03702	56	299	105.05101	-0.0169702	IWDCLRJOBJJRNH;HUMNYLRZRPPJDN	CHEMONTID:0001275;CHEMONTID:0000321
C7H5O	105.03403978	237.07317	132.03702	51	299	105.03615	-0.0021102	IWDCLRJOBJJRNH;HUMNYLRZRPPJDN	CHEMONTID:0001275;CHEMONTID:0000321
H2O	18.010564684	150.02948	132.03702	187	299	17.99246	0.0181047	XLYOFNOQVPJJNP	NonID:H2O
CH5O	33.03403978	132.03702	98.99376	299	34	33.04326	-0.0092202	OKKJLVBELUTLKV	CHEMONTID:0000286
CH5O	33.03403978	132.03702	98.98624	299	42	33.05078	-0.0167402	OKKJLVBELUTLKV	CHEMONTID:0000286
C3H9O	61.065339908	132.03702	70.97903	299	36	61.05799	0.0073499	XOBKSJJDNFUZPF;KFZMGEQAYNKOFK;BDERNNFJNOPAEC	CHEMONTID:0001167;CHEMONTID:0001661;CHEMONTID:0000286
C3H9O	61.065339908	132.03702	70.96161	299	33	61.07541	-0.0100701	XOBKSJJDNFUZPF;KFZMGEQAYNKOFK;BDERNNFJNOPAEC	CHEMONTID:0001167;CHEMONTID:0001661;CHEMONTID:0000286
C17H29O	249.221840548	381.26358	132.04739	30	297	249.21619	0.0056505	SORBVCZQFFPNBZ	CHEMONTID:0000298
C16H25O2	249.18545504	381.24847	132.04739	31	297	249.20108	-0.015625	XIOAXVAJCXMAIV	CHEMONTID:0000298
C16H25O	233.19054042	365.26123	132.04739	242	297	233.21384	-0.0232996	USMAGXMGZXKLHT	CHEMONTID:0000298
C16H23O	231.174890356	363.24319	132.04739	30	297	231.1958	-0.0209096	MCJZAFLSUPAMEV	CHEMONTID:0000298
C8H7O3	151.039519084	283.08389	132.04739	48	297	151.0365	0.0030191	WBIZZNFQJPOKDK;JUUBCHWRXWPFFH	CHEMONTID:0000190;CHEMONTID:0003698
C7H3O4	151.003133576	283.05957	132.04739	48	297	151.01218	-0.0090464	BTQAJGSMXCDDAJ	CHEMONTID:0002519
C7H5O	105.03403978	237.08803	132.04739	56	297	105.04064	-0.0066002	IWDCLRJOBJJRNH;HUMNYLRZRPPJDN	CHEMONTID:0001275;CHEMONTID:0000321
C7H5O	105.03403978	237.07317	132.04739	51	297	105.02578	0.0082598	IWDCLRJOBJJRNH;HUMNYLRZRPPJDN	CHEMONTID:0001275;CHEMONTID:0000321
CH5O	33.03403978	132.04739	98.99376	297	34	33.05363	-0.0195902	OKKJLVBELUTLKV	CHEMONTID:0000286
C3H9O	61.065339908	132.04739	70.97903	297	36	61.06836	-0.0030201	XOBKSJJDNFUZPF;KFZMGEQAYNKOFK;BDERNNFJNOPAEC	CHEMONTID:0001167;CHEMONTID:0001661;CHEMONTID:0000286
C3H9O	61.065339908	132.04739	70.96161	297	33	61.08578	-0.0204401	XOBKSJJDNFUZPF;KFZMGEQAYNKOFK;BDERNNFJNOPAEC	CHEMONTID:0001167;CHEMONTID:0001661;CHEMONTID:0000286
O	15.99491462	381.26358	365.27969	30	271	15.98389	0.0110246	XLYOFNOQVPJJNP	NonID:H2O
C8H11O2	139.075904592	365.27969	226.22713	271	52	139.05256	0.0233446	ABDKAPXRBAPSQN;IFNDEOYXGHGERA;DPZNOMCNRMUKPS	CHEMONTID:0004111;CHEMONTID:0000190
C8H11O2	139.075904592	365.27969	226.21808	271	58	139.06161	0.0142946	ABDKAPXRBAPSQN;IFNDEOYXGHGERA;DPZNOMCNRMUKPS	CHEMONTID:0004111;CHEMONTID:0000190
C8H11O2	139.075904592	365.27969	226.20129	271	55	139.0784	-0.0024954	ABDKAPXRBAPSQN;IFNDEOYXGHGERA;DPZNOMCNRMUKPS	CHEMONTID:0004111;CHEMONTID:0000190
C11H20O	168.15141526	365.27969	197.11293	271	36	168.16676	-0.0153447	ZGVYVWSAAMJYCN	CHEMONTID:0001292
O	15.99491462	381.26358	365.26123	30	242	16.00235	-0.0074354	XLYOFNOQVPJJNP	NonID:H2O
O	15.99491462	381.24847	365.26123	31	242	15.98724	0.0076746	XLYOFNOQVPJJNP	NonID:H2O
C8H11O2	139.075904592	365.26123	226.20129	242	55	139.05994	0.0159646	ABDKAPXRBAPSQN;IFNDEOYXGHGERA;DPZNOMCNRMUKPS	CHEMONTID:0004111;CHEMONTID:0000190
C11H18O	166.135765196	365.26123	199.11287	242	32	166.14836	-0.0125948	ZGVYVWSAAMJYCN	CHEMONTID:0001292
C11H20O	168.15141526	365.26123	197.11293	242	36	168.1483	0.0031153	ZGVYVWSAAMJYCN	CHEMONTID:0001292
C2H4	28.031300128	351.1283	323.09241	200	30	28.0358900000001	-0.0045899	OTMSDBZUPAUEDD;VGGSQFUCUMXWEO	CHEMONTID:0002500;CHEMONTID:0004476
C5H8	68.062600256	351.1283	283.08389	200	48	68.04441	0.0181903	YHQXBTXEYZIYOV;BKOOMYPCSUNDGP	CHEMONTID:0004476;CHEMONTID:0004622
C5H8	68.062600256	351.1283	283.05957	200	48	68.06873	-0.0061297	YHQXBTXEYZIYOV;BKOOMYPCSUNDGP	CHEMONTID:0004476;CHEMONTID:0004622
C5H6O3	114.031694052	351.1283	237.08803	200	56	114.04027	-0.0085759	AUTCCPQKLPMHDN	CHEMONTID:0004450
C5H6O3	114.031694052	351.1283	237.07317	200	51	114.05513	-0.0234359	AUTCCPQKLPMHDN	CHEMONTID:0004450
C7H4O4	152.010958608	351.1283	199.11287	200	32	152.01543	-0.0044714	BTQAJGSMXCDDAJ	CHEMONTID:0002519
C7H6O4	154.026608672	351.1283	197.11293	200	36	154.01537	0.0112387	BTQAJGSMXCDDAJ	CHEMONTID:0002519
C5H9O4	133.050083768	283.08389	150.02948	48	187	133.05441	-0.0043262	QXAMTEJJAZOINB	CHEMONTID:0002012
C5H9O4	133.050083768	283.05957	150.02948	48	187	133.03009	0.0199938	QXAMTEJJAZOINB	CHEMONTID:0002012
C7H3O	103.018389716	253.04721	150.02948	40	187	103.01773	0.0006597	IWDCLRJOBJJRNH	CHEMONTID:0001275
C4H7O2	87.044604464	237.08803	150.02948	56	187	87.05855	-0.0139455	PIAOXUVIBAKVSP	CHEMONTID:0002434
C4H7O2	87.044604464	237.07317	150.02948	51	187	87.04369	0.0009145	PIAOXUVIBAKVSP	CHEMONTID:0002434
C6H7	79.054775224	150.02948	70.97903	187	36	79.05045	0.0043252	UHOVQNZJYSORNB	CHEMONTID:0002279
C6H7	79.054775224	150.02948	70.96161	187	33	79.06787	-0.0130948	UHOVQNZJYSORNB	CHEMONTID:0002279
C5H8	68.062600256	351.15881	283.08389	105	48	68.07492	-0.0123197	YHQXBTXEYZIYOV;BKOOMYPCSUNDGP	CHEMONTID:0004476;CHEMONTID:0004622
C7H14O	114.104465068	351.15881	237.07317	105	51	114.08564	0.0188251	MQWCXKGKQLNYQG	CHEMONTID:0002647
C8H8O3	152.047344116	351.15881	199.11287	105	32	152.04594	0.0014041	JUUBCHWRXWPFFH	CHEMONTID:0003698
C8H10O3	154.06299418	351.15881	197.11293	105	36	154.04588	0.0171142	KLIDCXVFHGNTTM;XQDNFAMOIPNVES;IIVIBYBQXSHRGE;SMFFZOQLHYIRDA	CHEMONTID:0000190;CHEMONTID:0003891
C8H11O2	139.075904592	365.30862	226.22713	65	52	139.08149	-0.0055854	ABDKAPXRBAPSQN;IFNDEOYXGHGERA;DPZNOMCNRMUKPS	CHEMONTID:0004111;CHEMONTID:0000190
C8H11O2	139.075904592	365.30862	226.21808	65	58	139.09054	-0.0146354	ABDKAPXRBAPSQN;IFNDEOYXGHGERA;DPZNOMCNRMUKPS	CHEMONTID:0004111;CHEMONTID:0000190
C7H4O	104.026214748	199.11287	95.09	32	62	104.02287	0.0033447	IWDCLRJOBJJRNH	CHEMONTID:0001275
C4H6O3	102.031694052	197.11293	95.09	36	62	102.02293	0.0087641	ARXKVVRQIIOZGF;LPEKGGXMPWTOCB;FVYNPFNRUNVROH	CHEMONTID:0001661;CHEMONTID:0003416;CHEMONTID:0004450
CO	27.99491462	123.0751	95.09	37	62	27.9851	0.0098146	WSFSSNUMVMOOMR;OKKJLVBELUTLKV	CHEMONTID:0001831;CHEMONTID:0000286
CH2	14.015650064	109.10177	95.09	38	62	14.01177	0.0038801	VNWKTOKETHGBQD	CHEMONTID:0002500
CH4	16.031300128	95.09	79.0549	62	48	16.0351	-0.0037999	VNWKTOKETHGBQD	CHEMONTID:0002500
C9H17O	141.127940164	226.22713	85.11139	52	61	141.11574	0.0122002	GYHFUZHODSMOHU	CHEMONTID:0002229
C9H17O	141.127940164	226.22713	85.10386	52	61	141.12327	0.0046702	GYHFUZHODSMOHU	CHEMONTID:0002229
C9H17O	141.127940164	226.21808	85.11139	58	61	141.10669	0.0212502	GYHFUZHODSMOHU	CHEMONTID:0002229
C9H17O	141.127940164	226.21808	85.10386	58	61	141.11422	0.0137202	GYHFUZHODSMOHU	CHEMONTID:0002229
C5H6O3	114.031694052	199.11287	85.10386	32	61	114.00901	0.0226841	AUTCCPQKLPMHDN	CHEMONTID:0004450
CH2	14.015650064	85.11139	71.0864	61	45	14.02499	-0.0093399	VNWKTOKETHGBQD	CHEMONTID:0002500
CH2	14.015650064	85.10386	71.0864	61	45	14.01746	-0.0018099	VNWKTOKETHGBQD	CHEMONTID:0002500
C7H7O4	155.034433704	381.26358	226.21808	30	58	155.0455	-0.0110663	BTQAJGSMXCDDAJ	CHEMONTID:0002519
C7H7O4	155.034433704	381.24847	226.21808	31	58	155.03039	0.0040437	BTQAJGSMXCDDAJ	CHEMONTID:0002519
C7H5O3	137.02386902	363.24319	226.21808	30	58	137.02511	-0.001241	IUNJCFABHJZSKB	CHEMONTID:0003978
C5H9O3	117.055169148	343.29715	226.21808	49	58	117.07907	-0.0239009	AUTCCPQKLPMHDN	CHEMONTID:0004450
C10H19O	155.143590228	226.21808	71.0864	58	45	155.13168	0.0119102	KSMVZQYAVGTKIV	CHEMONTID:0002229
CH2O2	46.005479304	283.08389	237.08803	48	56	45.99586	0.0096193	BDAGIHXWWSANSR;CKFGINPQOCXMAZ	CHEMONTID:0001205;CHEMONTID:0001605
C2O	39.99491462	237.08803	197.11293	56	36	39.9751	0.0198146	IKHGUXGNUITLKF	CHEMONTID:0002230
C5H6O3	114.031694052	237.08803	123.0751	56	37	114.01293	0.0187641	AUTCCPQKLPMHDN	CHEMONTID:0004450
C7H2O2	118.005479304	237.08803	119.09165	56	41	117.99638	0.0090993	ZBCATMYQYDCTIZ	CHEMONTID:0000135
C7H2O2	118.005479304	237.08803	119.08476	56	41	118.00327	0.0022093	ZBCATMYQYDCTIZ	CHEMONTID:0000135
C9H14O	138.104465068	237.08803	98.99376	56	34	138.09427	0.0101951	SOUITUXPBGREAE	CHEMONTID:0002647
C9H14O	138.104465068	237.08803	98.98624	56	42	138.10179	0.0026751	SOUITUXPBGREAE	CHEMONTID:0002647
C8H6O4	166.026608672	237.08803	71.0864	56	45	166.00163	0.0249787	XLEYFDVVXLMULC;DYKBONVDLJHZLM;LTJNCZSXVJCHGE;HWLRTXHDKIOPHF	CHEMONTID:0004298;CHEMONTID:0000135;CHEMONTID:0000190
C11H18O	166.135765196	237.08803	70.96161	56	33	166.12642	0.0093452	ZGVYVWSAAMJYCN	CHEMONTID:0001292
C7H7O4	155.034433704	381.24847	226.20129	31	55	155.04718	-0.0127463	BTQAJGSMXCDDAJ	CHEMONTID:0002519
C7H5O3	137.02386902	363.24319	226.20129	30	55	137.0419	-0.018031	IUNJCFABHJZSKB	CHEMONTID:0003978
C7H7O4	155.034433704	381.26358	226.22713	30	52	155.03645	-0.0020163	BTQAJGSMXCDDAJ	CHEMONTID:0002519
C7H7O4	155.034433704	381.24847	226.22713	31	52	155.02134	0.0130937	BTQAJGSMXCDDAJ	CHEMONTID:0002519
C7H5O3	137.02386902	363.24319	226.22713	30	52	137.01606	0.007809	IUNJCFABHJZSKB	CHEMONTID:0003978
C5H9O3	117.055169148	343.29715	226.22713	49	52	117.07002	-0.0148509	AUTCCPQKLPMHDN	CHEMONTID:0004450
C10H19O	155.143590228	226.22713	71.0864	52	45	155.14073	0.0028602	KSMVZQYAVGTKIV	CHEMONTID:0002229
C4H6O2	86.036779432	323.09241	237.07317	30	51	86.01924	0.0175394	BAPJBEWLBFYGME	CHEMONTID:0004452
CH2O2	46.005479304	283.08389	237.07317	48	51	46.01072	-0.0052407	BDAGIHXWWSANSR;CKFGINPQOCXMAZ	CHEMONTID:0001205;CHEMONTID:0001605
CH2O2	46.005479304	283.05957	237.07317	48	51	45.9864	0.0190793	BDAGIHXWWSANSR;CKFGINPQOCXMAZ	CHEMONTID:0001205;CHEMONTID:0001605
O	15.99491462	253.04721	237.07317	40	51	15.97404	0.0208746	XLYOFNOQVPJJNP	NonID:H2O
C7H2O2	118.005479304	237.07317	119.09165	51	41	117.98152	0.0239593	ZBCATMYQYDCTIZ	CHEMONTID:0000135
C7H2O2	118.005479304	237.07317	119.08476	51	41	117.98841	0.0170693	ZBCATMYQYDCTIZ	CHEMONTID:0000135
C8H10O2	138.06807956	237.07317	98.99376	51	34	138.07941	-0.0113304	ABDKAPXRBAPSQN;DPZNOMCNRMUKPS;IFNDEOYXGHGERA	CHEMONTID:0004111;CHEMONTID:0000190
C9H14O	138.104465068	237.07317	98.98624	51	42	138.08693	0.0175351	SOUITUXPBGREAE	CHEMONTID:0002647
C11H18O	166.135765196	237.07317	70.96161	51	33	166.11156	0.0242052	ZGVYVWSAAMJYCN	CHEMONTID:0001292
C2O	39.99491462	323.09241	283.08389	30	48	40.00852	-0.0136054	IKHGUXGNUITLKF	CHEMONTID:0002230
C3H4	40.031300128	323.09241	283.05957	30	48	40.03284	-0.0015399	QQONPFPTGQHPMA;ATUOYWHBWRKTHZ	CHEMONTID:0004476;CHEMONTID:0002500
C2H6	30.046950192	283.08389	253.04721	48	40	30.03668	0.0102702	OTMSDBZUPAUEDD	CHEMONTID:0002500
C8H4O4	164.010958608	283.08389	119.09165	48	41	163.99224	0.0187186	XLEYFDVVXLMULC;ABNNGIOYMQTQQO	CHEMONTID:0004298;CHEMONTID:0000190
C8H4O4	164.010958608	283.08389	119.08476	48	41	163.99913	0.0118286	XLEYFDVVXLMULC;ABNNGIOYMQTQQO	CHEMONTID:0004298;CHEMONTID:0000190
C10H16O3	184.109944372	283.08389	98.99376	48	34	184.09013	0.0198144	TYXOEOVOUIVPQE	CHEMONTID:0000324
C10H16O3	184.109944372	283.08389	98.98624	48	42	184.09765	0.0122944	TYXOEOVOUIVPQE	CHEMONTID:0000324
CH2O	30.010564684	283.05957	253.04721	48	40	30.01236	-0.0017953	OKKJLVBELUTLKV;WSFSSNUMVMOOMR	CHEMONTID:0000286;CHEMONTID:0001831
C8H8O	120.057514876	199.11287	79.0549	32	48	120.05797	-0.0004551	FUGYGGDSWSUORM;HXDOZKJGKXYMEW;CHLICZRVGGXEOD;VEIIEWOTAHXGKS	CHEMONTID:0000037;CHEMONTID:0004646;CHEMONTID:0000138
C8H6O	118.041864812	197.11293	79.0549	36	48	118.05803	-0.0161652	FUGYGGDSWSUORM;CHLICZRVGGXEOD	CHEMONTID:0000037;CHEMONTID:0000138
C2H4O	44.026214748	123.0751	79.0549	37	48	44.0202	0.0060147	LFQSCWFLJHTTHZ;IKHGUXGNUITLKF;LCGLNKUTAGEVQW	CHEMONTID:0000286;CHEMONTID:0002230;CHEMONTID:0001167
C3H4	40.031300128	119.09165	79.0549	41	48	40.03675	-0.0054499	QQONPFPTGQHPMA;ATUOYWHBWRKTHZ	CHEMONTID:0004476;CHEMONTID:0002500
C3H4	40.031300128	119.08476	79.0549	41	48	40.02986	0.0014401	QQONPFPTGQHPMA;ATUOYWHBWRKTHZ	CHEMONTID:0004476;CHEMONTID:0002500
C2H6	30.046950192	109.10177	79.0549	38	48	30.04687	8.02E-05	OTMSDBZUPAUEDD	CHEMONTID:0002500
C9H4O	128.026214748	199.11287	71.0864	32	45	128.02647	-0.0002553	KJPRLNWUNMBNBZ	CHEMONTID:0000029
C6H6O3	126.031694052	197.11293	71.0864	36	45	126.02653	0.0051641	QCDYQQDYXPDABM;WQGWDDDVZFFDIG	CHEMONTID:0000382;CHEMONTID:0004657
CH4O2	48.021129368	119.09165	71.0864	41	45	48.00525	0.0158794	CKFGINPQOCXMAZ	CHEMONTID:0001605
CH4O2	48.021129368	119.08476	71.0864	41	45	47.99836	0.0227694	CKFGINPQOCXMAZ	CHEMONTID:0001605
C8H10O3	154.06299418	253.04721	98.98624	40	42	154.06097	0.0020242	KLIDCXVFHGNTTM;XQDNFAMOIPNVES;IIVIBYBQXSHRGE;SMFFZOQLHYIRDA	CHEMONTID:0000190;CHEMONTID:0003891
CO	27.99491462	98.98624	70.97903	42	36	28.00721	-0.0122954	WSFSSNUMVMOOMR;OKKJLVBELUTLKV	CHEMONTID:0001831;CHEMONTID:0000286
C2H4	28.031300128	98.98624	70.96161	42	33	28.02463	0.0066701	OTMSDBZUPAUEDD;VGGSQFUCUMXWEO	CHEMONTID:0002500;CHEMONTID:0004476
C6H6	78.046950192	197.11293	119.08476	36	41	78.02817	0.0187802	UHOVQNZJYSORNB	CHEMONTID:0002279
C4H6O	70.041864812	323.09241	253.04721	30	40	70.0452	-0.0033352	ZTQSAGDEMFDKMZ	CHEMONTID:0002434
C8H10O3	154.06299418	253.04721	98.99376	40	34	154.05345	0.0095442	KLIDCXVFHGNTTM;XQDNFAMOIPNVES;IIVIBYBQXSHRGE;SMFFZOQLHYIRDA	CHEMONTID:0000190;CHEMONTID:0003891
C3H6O3	90.031694052	199.11287	109.10177	32	38	90.0111	0.0205941	PEDCQBHIVMGVHV	CHEMONTID:0002210
C3H4O3	88.016043988	197.11293	109.10177	36	38	88.01116	0.004884	JVTAAEKCZFNVCJ	CHEMONTID:0001359
C6H4	76.031300128	199.11287	123.0751	32	37	76.03777	-0.0064699	UHOVQNZJYSORNB	CHEMONTID:0002279
C3H6O2	74.036779432	197.11293	123.0751	36	37	74.03783	-0.0010506	XBDQKXXYIPTUBI;WBJINCZRORDGAQ;DNIAPMSPPWPWGF;RRLWYLINGKISHN	CHEMONTID:0001205;CHEMONTID:0001238;CHEMONTID:0002467;CHEMONTID:0001092
C11H18O	166.135765196	363.24319	197.11293	30	36	166.13026	0.0055052	ZGVYVWSAAMJYCN	CHEMONTID:0001292
C8H16O	128.120115132	199.11287	70.97903	32	36	128.13384	-0.0137249	ZBAXJUPCYVIBSP	CHEMONTID:0002647
C2H4	28.031300128	98.99376	70.97903	34	36	28.01473	0.0165701	OTMSDBZUPAUEDD;VGGSQFUCUMXWEO	CHEMONTID:0002500;CHEMONTID:0004476
C2H4	28.031300128	98.99376	70.96161	34	33	28.03215	-0.0008499	OTMSDBZUPAUEDD;VGGSQFUCUMXWEO	CHEMONTID:0002500;CHEMONTID:0004476
C12H22O	182.167065324	381.26358	199.11287	30	32	182.15071	0.0163553	BLWZCYSWLRGLHU;HFJRKMMYBMWEAD	CHEMONTID:0001292;CHEMONTID:0002229
H2O	18.010564684	381.24847	363.24319	31	30	18.00528	0.0052847	XLYOFNOQVPJJNP	NonID:H2O
H2O	18.010564684	381.26358	363.24319	30	30	18.02039	-0.0098253	XLYOFNOQVPJJNP	NonID:H2O
Num AdductIon (AdductType Mass LinkedMz): 8
[M+K]+	123.0751	85.10386
[M+K]+	237.07317	199.11287
[M+K]+	237.08803	199.11287
[M+Na]+	365.26123	343.29715
[M+Na]+	365.27969	343.29715
[M+Na]+	365.30862	343.29715
[M+K]+	381.24847	343.29715
[M+K]+	381.26358	343.29715
Num IsotopicIon (IsotopeName Mass LinkedMz WeightedForm WeightNumber): 17
C-13	107.03716	106.04063	M+1	1
C-13	107.04823	106.06591	M+1	1
C-13	107.06761	106.06591	M+1	1
C-13	107.07383	106.06591	M+1	1
C-13	107.08813	106.06591	M+1	1
2C-13	108.0704	106.06591	M+2	2
C-13	133.05888	132.04739	M+1	1
C-13	151.04221	150.05692	M+1	1
C-13	151.05934	150.05692	M+1	1
C-13	151.0672	150.05692	M+1	1
2C-13	152.04128	150.05692	M+2	2
2C-13	152.06081	150.05692	M+2	2
N-14	241.2121	240.23764	M+1	1
C-13	241.24188	240.25537	M+1	1
C-13	352.14151	351.15881	M+1	1
C-13	366.26578	365.27969	M+1	1
C-13	366.28851	365.27969	M+1	1

NAME: C16H29N2O7P
EXACTMASS: 392.171237898
ISSELECTED: False
ACCURATEMASS: 392.1726235
MASSDIFFERENCE: -0.0013856
TOTALSCORE: 2.97
ISOTOPICINTENSITY[M+1]: 0.1864
ISOTOPICINTENSITY[M+2]: 0.0308
ISOTOPICDIFF[M+1]: 0.0104
ISOTOPICDIFF[M+2]: 0.011
MASSDIFFSCORE: 0.962
ISOTOPICSCORE: 0.999
PRODUCTIONSCORE: 0.837
NEUTRALLOSSSCORE: 0.172
PRODUCTIONPEAKNUMBER: 36
PRODUCTIONHITSNUMBER: 24
NEUTRALLOSSPEAKNUMBER: 413
NEUTRALLOSSHITSNUMBER: 71
RESOURCENAMES: 
RESOURCERECORDS: 0
ChemOntDescriptions: PE lipids
ChemOntIDs: PE lipids
ChemOntScores: 0.000182676531574118
ChemOntInChIKeys: MYHYHVRRGVDLHH
PUBCHEMCIDS: 
Num ProductIon (Formula ExactMass AccurateMass Intensity Error CandidateInChIKeys CandidateOntologies): 36
C2OP	70.96867625	70.96161	33	0.0065177	NA	NA
CN2P	70.97990963	70.97903	36	0.0003311	NA	NA
C5H11	71.086075352	71.0864	45	-0.0008732	OFBQJSOFQDEBGM;QWTDNUCVQCZILF	CHEMONTID:0002500;CHEMONTID:0004620
C6H7	79.054775224	79.0549	48	-0.0006734	UHOVQNZJYSORNB;AFABGHUZZDYHJO;PRBHEGAFLDMLAL;ZQDPJFUHLCOCRG;PFEOZHBOMNWTJB;LDTAOIUHUHHCMU;GDOPTJXRTPNYNR;LIKMAJRDDDTEIG;HNRMPXKDFBEGFZ;PYGSKMBEVAICCR	CHEMONTID:0002279;CHEMONTID:0004620;CHEMONTID:0001019;CHEMONTID:0004476;CHEMONTID:0001016
C6H13	85.101725416	85.10386	61	-0.0026832	VLKZOEOYAKHREP;AFABGHUZZDYHJO	CHEMONTID:0002500;CHEMONTID:0004620
C6H13	85.101725416	85.11139	61	-0.0102132	VLKZOEOYAKHREP;AFABGHUZZDYHJO	CHEMONTID:0002500;CHEMONTID:0004620
C7H11	95.086075352	95.09	62	-0.0044732	VLJXXKKOSFGPHI;UAEPNZWRGJTJPN;IMNFDUFMRHMDMM;FMAMSYPJXSEYSW;BZHMBWZPUJHVEE;WZHKDGJSXCTSCK;QWHNJUXXYKPLQM;ZGEGCLOFRBLKSE;OTTZHAVKAVGASB;JAGYXYUAYDLKNO;AEXMKKGTQYQZCS;GXDHCNNESPLIKD;ADHCYQWFCLQBFG	CHEMONTID:0004620;CHEMONTID:0001016;CHEMONTID:0002500;CHEMONTID:0001019;CHEMONTID:0004476;CHEMONTID:0004622
C4H3O3	99.008218956	98.98624	42	0.0214304	UIUJIQZEACWQSV	CHEMONTID:0000333
C4H3O3	99.008218956	98.99376	34	0.0139104	UIUJIQZEACWQSV	CHEMONTID:0000333
C7H6O	106.041864812	106.04063	805	0.0006862	RDOXTESZEPMUJZ;IWDCLRJOBJJRNH;HUMNYLRZRPPJDN;WVDDGKGOMKODPV	CHEMONTID:0000138;CHEMONTID:0001275;CHEMONTID:0000321;CHEMONTID:0000033
C7H8N	106.065674256	106.06591	2753	-0.0007843	RNVCVTLRINQCPJ;AFBPFSWMIHJQDM;ONQLCPDIXPYJSS;CSNWPSHAZNPDBA;WGQKYBSKWIADBV;MFEIKQPHQINPRI;KPDBFXIKMXHJEB;VULHYRAYXYTONQ	CHEMONTID:0003964;CHEMONTID:0003924;CHEMONTID:0000195;CHEMONTID:0000219;CHEMONTID:0000185;CHEMONTID:0000089;CHEMONTID:0002279
C8H13	109.101725416	109.10177	38	-0.0005932	JVSWJIKNEAIKJW;GDDAJHJRAKOILH;KWKAKUADMBZCLK;QEGNUYASOUJEHD;KVZJLSYJROEPSQ;QJXCDRBHYIAFTH;WEPNJTDVIIKRIK;TVMXDCGIABBOFY;LETYIFNDQBJGPJ;RNTWWGNZUXGTAX;QRMPKOFEUHIBNM	CHEMONTID:0004620;CHEMONTID:0001019;CHEMONTID:0004476;CHEMONTID:0001016;CHEMONTID:0004622;CHEMONTID:0002500
C9H11	119.086075352	119.08476	41	0.0007668	ODLMAHJVESYWTB;NABXNTPHRFMODH;PYOLJOJPIPCRDP;XARGIVYWQPXRTC;ILIUIABCBOXIRX;NUHCEMOQRZEGAQ;KPADFPAILITQBG;YPJRYQGOKHKNKZ;UTPOSGXXIJEVFD	CHEMONTID:0002811;CHEMONTID:0002841;CHEMONTID:0001016;CHEMONTID:0004622;CHEMONTID:0004476
C9H11	119.086075352	119.09165	41	-0.0061232	ODLMAHJVESYWTB;NABXNTPHRFMODH;PYOLJOJPIPCRDP;XARGIVYWQPXRTC;ILIUIABCBOXIRX;NUHCEMOQRZEGAQ;KPADFPAILITQBG;YPJRYQGOKHKNKZ;UTPOSGXXIJEVFD	CHEMONTID:0002811;CHEMONTID:0002841;CHEMONTID:0001016;CHEMONTID:0004622;CHEMONTID:0004476
C8H11O	123.080989972	123.0751	37	0.0053414	NDFYWJZFESRLBQ;OSIGJGFTADMDOB;MOJOWKUQPWRMIA;CHLICZRVGGXEOD;MNBIBGDICHMQFN;SIXBTZFYFSHXJI	CHEMONTID:0004325;CHEMONTID:0000138;CHEMONTID:0000323;CHEMONTID:0001661;CHEMONTID:0000118
C8H6NO	132.044938812	132.03702	299	0.0073702	XAWPKHNOFIWWNZ;JYGFTBXVXVMTGB;CDEBRYPYJRWMDC;FZERHIULMFGESH;NCCHARWOCKOHIH	CHEMONTID:0004162;CHEMONTID:0001146;CHEMONTID:0001160;CHEMONTID:0002279;CHEMONTID:0000178
C8H6NO	132.044938812	132.04739	297	-0.0029998	XAWPKHNOFIWWNZ;JYGFTBXVXVMTGB;CDEBRYPYJRWMDC;FZERHIULMFGESH;NCCHARWOCKOHIH	CHEMONTID:0004162;CHEMONTID:0001146;CHEMONTID:0001160;CHEMONTID:0002279;CHEMONTID:0000178
C8H6O3	150.031694052	150.02948	187	0.0016655	JUVBQNZOSSOEHM;PCPXULICWBYAAW;ZENOXNGFMSCLLL;ASROQXGLZMIYNN;OUWKTIRCGDAGJB	CHEMONTID:0000190;CHEMONTID:0000137;CHEMONTID:0000037;CHEMONTID:0000135
C9H10O2	150.06807956	150.05692	2220	0.010611	GYPMBQZAVBFUIZ;ARGITQZGLVBTTI;RIZBLVRXRWHLFA;FRJSUXZTSKUONA;YOMSJEATGXXYPX	CHEMONTID:0004111;CHEMONTID:0000296;CHEMONTID:0002229;CHEMONTID:0000190
C11H17O3	197.117769404	197.11293	36	0.0042908	VYVAHKTUGZCJCU	CHEMONTID:0000324
C13H15N2	199.12352348	199.11287	32	0.0101049	VENAANZHUCMOGD;SADQHDNOURAXEV	CHEMONTID:0001140;CHEMONTID:0000183
C14H28NO	226.217089516	226.20129	55	0.0152509	NA	NA
C14H28NO	226.217089516	226.21808	58	-0.0015391	NA	NA
C14H28NO	226.217089516	226.22713	52	-0.0105891	NA	NA
C15H9O3	237.055169148	237.07317	51	-0.0185494	WMKOZARWBMFKAS;BJDQPQWMJZEAPE	CHEMONTID:0000494
C15H13N2O	237.102788036	237.08803	56	0.0142095	YNOIPVLDARDPCN	CHEMONTID:0002497
C15H30NO	240.23273958	240.22932	431	0.002871	NA	NA
C15H30NO	240.23273958	240.23764	437	-0.005449	NA	NA
C15H30NO	240.23273958	240.25537	357	-0.023179	NA	NA
C15H9O4	253.050083768	253.04721	40	0.0023252	ZQSIJRDFPHDXIC;RTIXKCRFFJGDFG;PJJGZPJJTHBVMX;ZKMZBAABQFUXFE;OKRNDQLCMXUCGG	CHEMONTID:0000494;CHEMONTID:0001615;CHEMONTID:0002993
C16H11O5	283.060648452	283.05957	48	0.0005299	YXIWGOWCOPLSJZ;ZLGRXDWWYMFIGI	CHEMONTID:0001615
C16H11O5	283.060648452	283.08389	48	-0.0237901	YXIWGOWCOPLSJZ;ZLGRXDWWYMFIGI	CHEMONTID:0001615
C14H15N2O7	323.08792582	323.09241	30	-0.0050328	NA	NA
C13H24N2O7P	351.132112738	351.1283	200	0.0032642	NA	NA
C15H28O7P	351.157264866	351.15881	105	-0.0020937	NA	NA
	0	393.17923	585	-0.0007156	NA	NA
Num NeutralLoss (Formula ExactMass PrecursorMz ProductMz PrecursorIntensity ProductIntensity LossMass Error CandidateInChIKeys CandidateOntologies): 228
C16H29O	237.221840548	343.29715	106.06591	49	2753	237.23124	-0.0093995	QFPVVMKZTVQDTL	CHEMONTID:0000298
C6H7N	93.057849224	199.11287	106.06591	32	2753	93.04696	0.0108892	PAYRUJLWNCNPSJ	CHEMONTID:0000284
C6H5N	91.04219916	197.11293	106.06591	36	2753	91.04702	-0.0048208	PAYRUJLWNCNPSJ	CHEMONTID:0000284
CO2	43.98982924	150.05692	106.06591	2220	2753	43.99101	-0.0011808	BDAGIHXWWSANSR	CHEMONTID:0001205
CN	26.003074	132.04739	106.06591	297	2753	25.98148	0.021594	LELOWRISYMNNSU	CHEMONTID:0000362
HO	17.002739652	123.0751	106.06591	37	2753	17.00919	-0.0064503	XLYOFNOQVPJJNP	NonID:H2O
CH	13.007825032	119.09165	106.06591	41	2753	13.02574	-0.017915	VNWKTOKETHGBQD	CHEMONTID:0002500
CH	13.007825032	119.08476	106.06591	41	2753	13.01885	-0.011025	VNWKTOKETHGBQD	CHEMONTID:0002500
CHN	27.010899032	106.06591	79.0549	2753	48	27.01101	-0.000111	BAVYZALUXZFZLV;LELOWRISYMNNSU;WDWDWGRYHDPSDS	CHEMONTID:0000469;CHEMONTID:0000362;CHEMONTID:0000117
C16H23O	231.174890356	381.24847	150.05692	31	2220	231.19155	-0.0166596	MCJZAFLSUPAMEV	CHEMONTID:0000298
C13H25O2	213.18545504	363.24319	150.05692	30	2220	213.18627	-0.000815	NAMFFBYYOKLDOM	CHEMONTID:0000298
C5H9O4	133.050083768	283.08389	150.05692	48	2220	133.02697	0.0231138	QXAMTEJJAZOINB	CHEMONTID:0002012
C3H5NO2	87.0320284	237.08803	150.05692	56	2220	87.03111	0.0009184	QNAYBMKLOCPYGJ;UXPVGJOKPUABJV	CHEMONTID:0004314;CHEMONTID:0000286
C7H3	87.023475096	237.07317	150.05692	51	2220	87.01625	0.0072251	YXFVVABEGXRONW	CHEMONTID:0001091
C2H7O	47.049689844	197.11293	150.05692	36	2220	47.05601	-0.0063202	LFQSCWFLJHTTHZ;LCGLNKUTAGEVQW	CHEMONTID:0000286;CHEMONTID:0001167
H2O	18.010564684	150.05692	132.04739	2220	297	18.00953	0.0010347	XLYOFNOQVPJJNP	NonID:H2O
H2O	18.010564684	150.05692	132.03702	2220	299	18.0199	-0.0093353	XLYOFNOQVPJJNP	NonID:H2O
CH2NO	44.013638684	150.05692	106.04063	2220	805	44.01629	-0.0026513	ZHNUHDYFZUAESO	CHEMONTID:0002484
C2HNO2	71.000728272	150.05692	79.0549	2220	48	71.00202	-0.0012917	AIDQCFHFXWPAFG	CHEMONTID:0001659
C6H7	79.054775224	150.05692	70.97903	2220	36	79.07789	-0.0231148	UHOVQNZJYSORNB	CHEMONTID:0002279
C9H7O	131.049689844	237.08803	106.04063	56	805	131.0474	0.0022898	UAJRSHJHFRVGMG;KJPRLNWUNMBNBZ	CHEMONTID:0000138;CHEMONTID:0000029
C9H7O	131.049689844	237.07317	106.04063	51	805	131.03254	0.0171498	UAJRSHJHFRVGMG;KJPRLNWUNMBNBZ	CHEMONTID:0000138;CHEMONTID:0000029
C6H7N	93.057849224	199.11287	106.04063	32	805	93.07224	-0.0143908	PAYRUJLWNCNPSJ	CHEMONTID:0000284
C7H7	91.054775224	197.11293	106.04063	36	805	91.0723	-0.0175248	YXFVVABEGXRONW	CHEMONTID:0001091
CO2	43.98982924	150.02948	106.04063	187	805	43.98885	0.0009792	BDAGIHXWWSANSR	CHEMONTID:0001205
CN	26.003074	132.04739	106.04063	297	805	26.00676	-0.003686	LELOWRISYMNNSU	CHEMONTID:0000362
CN	26.003074	132.03702	106.04063	299	805	25.99639	0.006684	LELOWRISYMNNSU	CHEMONTID:0000362
CH5	17.03912516	123.0751	106.04063	37	805	17.03447	0.0046552	VNWKTOKETHGBQD	CHEMONTID:0002500
CH2N2	42.021798064	393.17923	351.15881	585	105	42.02042	0.0013781	PNKUSGQVOMIXLU	CHEMONTID:0001045
C3H6	42.046950192	393.17923	351.1283	585	200	42.05093	-0.0039798	ATUOYWHBWRKTHZ;QQONPFPTGQHPMA	CHEMONTID:0002500;CHEMONTID:0004476
C5H10	70.07825032	393.17923	323.09241	585	30	70.08682	-0.0085697	OFBQJSOFQDEBGM	CHEMONTID:0002500
C9H16O	140.120115132	393.17923	253.04721	585	40	140.13202	-0.0119049	SOUITUXPBGREAE	CHEMONTID:0002647
C7H12N2O2	156.089877624	393.17923	237.08803	585	56	156.0912	-0.0013224	ISWZMNIHDVCPSK	CHEMONTID:0002312
C7H12N2O2	156.089877624	393.17923	237.07317	585	51	156.10606	-0.0161824	ISWZMNIHDVCPSK	CHEMONTID:0002312
C10H10O4	194.0579088	393.17923	199.11287	585	32	194.06636	-0.0084512	ORFFGRQMMWVHIB	CHEMONTID:0001873
C15H16O7	308.089602852	393.17923	85.11139	585	61	308.06784	0.0217629	WZQIRMNZNKYTMX	CHEMONTID:0000465
C15H16O7	308.089602852	393.17923	85.10386	585	61	308.07537	0.0142329	WZQIRMNZNKYTMX	CHEMONTID:0000465
C2H8NO4P	141.019094366	381.26358	240.23764	30	437	141.02594	-0.0068456	SUHOOTKUPISOBE	NonID:PE-lipid head
C2H8NO4P	141.019094366	381.24847	240.23764	31	437	141.01083	0.0082644	SUHOOTKUPISOBE	NonID:PE-lipid head
C7H9O2	125.060254528	365.30862	240.23764	65	437	125.07098	-0.0107255	LHGVFZTZFXWLCP	CHEMONTID:0000190
C6H5O3	125.02386902	365.27969	240.23764	271	437	125.04205	-0.018181	QCDYQQDYXPDABM	CHEMONTID:0000382
C6H5O3	125.02386902	365.26123	240.23764	242	437	125.02359	0.000279	QCDYQQDYXPDABM	CHEMONTID:0000382
C6H3O3	123.008218956	363.24319	240.23764	30	437	123.00555	0.002669	QCDYQQDYXPDABM	CHEMONTID:0000382
C4H9NO2	103.063328528	343.29715	240.23764	49	437	103.05951	0.0038185	OQEBBZSWEGYTPG	CHEMONTID:0001878
CH2	14.015650064	240.23764	226.22713	437	52	14.01051	0.0051401	VNWKTOKETHGBQD	CHEMONTID:0002500
CH2	14.015650064	240.23764	226.21808	437	58	14.01956	-0.0039099	VNWKTOKETHGBQD	CHEMONTID:0002500
CH2	14.015650064	240.23764	226.20129	437	55	14.03635	-0.0206999	VNWKTOKETHGBQD	CHEMONTID:0002500
C10H19O	155.143590228	240.23764	85.11139	437	61	155.12625	0.0173402	KSMVZQYAVGTKIV	CHEMONTID:0002229
C10H19O	155.143590228	240.23764	85.10386	437	61	155.13378	0.0098102	KSMVZQYAVGTKIV	CHEMONTID:0002229
C11H21O	169.159240292	240.23764	71.0864	437	45	169.15124	0.0080003	KMPQYAYAQWNLME	CHEMONTID:0002229
C2H8NO4P	141.019094366	381.26358	240.22932	30	431	141.03426	-0.0151656	SUHOOTKUPISOBE	NonID:PE-lipid head
C2H8NO4P	141.019094366	381.24847	240.22932	31	431	141.01915	-5.56E-05	SUHOOTKUPISOBE	NonID:PE-lipid head
C7H9O2	125.060254528	365.30862	240.22932	65	431	125.0793	-0.0190455	LHGVFZTZFXWLCP	CHEMONTID:0000190
C7H9O2	125.060254528	365.27969	240.22932	271	431	125.05037	0.0098845	LHGVFZTZFXWLCP	CHEMONTID:0000190
C6H5O3	125.02386902	365.26123	240.22932	242	431	125.03191	-0.008041	QCDYQQDYXPDABM	CHEMONTID:0000382
C6H3O3	123.008218956	363.24319	240.22932	30	431	123.01387	-0.005651	QCDYQQDYXPDABM	CHEMONTID:0000382
C4H9NO2	103.063328528	343.29715	240.22932	49	431	103.06783	-0.0045015	OQEBBZSWEGYTPG	CHEMONTID:0001878
CH2	14.015650064	240.22932	226.22713	431	52	14.00219	0.0134601	VNWKTOKETHGBQD	CHEMONTID:0002500
CH2	14.015650064	240.22932	226.21808	431	58	14.01124	0.0044101	VNWKTOKETHGBQD	CHEMONTID:0002500
CH2	14.015650064	240.22932	226.20129	431	55	14.02803	-0.0123799	VNWKTOKETHGBQD	CHEMONTID:0002500
C10H19O	155.143590228	240.22932	85.10386	431	61	155.12546	0.0181302	KSMVZQYAVGTKIV	CHEMONTID:0002229
C11H21O	169.159240292	240.22932	71.0864	431	45	169.14292	0.0163203	KMPQYAYAQWNLME	CHEMONTID:0002229
C2H8NO4P	141.019094366	381.26358	240.25537	30	357	141.00821	0.0108844	SUHOOTKUPISOBE	NonID:PE-lipid head
C7H9O2	125.060254528	365.30862	240.25537	65	357	125.05325	0.0070045	LHGVFZTZFXWLCP	CHEMONTID:0000190
C6H5O3	125.02386902	365.27969	240.25537	271	357	125.02432	-0.000451	QCDYQQDYXPDABM	CHEMONTID:0000382
C6H5O3	125.02386902	365.26123	240.25537	242	357	125.00586	0.018009	QCDYQQDYXPDABM	CHEMONTID:0000382
C6H3O3	123.008218956	363.24319	240.25537	30	357	122.98782	0.020399	QCDYQQDYXPDABM	CHEMONTID:0000382
C8H7	103.054775224	343.29715	240.25537	49	357	103.04178	0.0129952	PPBRXRYQALVLMV;YNQLUTRBYVCPMQ	CHEMONTID:0000037;CHEMONTID:0002279
CH2	14.015650064	240.25537	226.22713	357	52	14.02824	-0.0125899	VNWKTOKETHGBQD	CHEMONTID:0002500
CH2	14.015650064	240.25537	226.21808	357	58	14.03729	-0.0216399	VNWKTOKETHGBQD	CHEMONTID:0002500
C10H19O	155.143590228	240.25537	85.11139	357	61	155.14398	-0.0003898	KSMVZQYAVGTKIV	CHEMONTID:0002229
C10H19O	155.143590228	240.25537	85.10386	357	61	155.15151	-0.0079198	KSMVZQYAVGTKIV	CHEMONTID:0002229
C11H21O	169.159240292	240.25537	71.0864	357	45	169.16897	-0.0097297	KMPQYAYAQWNLME	CHEMONTID:0002229
C13H17NO2	219.125928784	351.15881	132.03702	105	299	219.12179	0.0041388	HRSIPKSSEVRSPG	CHEMONTID:0002955
C7H11O6	191.055563072	323.09241	132.03702	30	299	191.05539	0.0001731	HOVAGTYPODGVJG	CHEMONTID:0002207
C8H7O3	151.039519084	283.08389	132.03702	48	299	151.04687	-0.0073509	WBIZZNFQJPOKDK;JUUBCHWRXWPFFH	CHEMONTID:0000190;CHEMONTID:0003698
C8H7O3	151.039519084	283.05957	132.03702	48	299	151.02255	0.0169691	WBIZZNFQJPOKDK;JUUBCHWRXWPFFH	CHEMONTID:0000190;CHEMONTID:0003698
C7H5O2	121.0289544	253.04721	132.03702	40	299	121.01019	0.0187644	RGHHSNMVTDWUBI;WPYMKLBDIGXBTP	CHEMONTID:0003978;CHEMONTID:0002565
C7H5O	105.03403978	237.08803	132.03702	56	299	105.05101	-0.0169702	IWDCLRJOBJJRNH;HUMNYLRZRPPJDN	CHEMONTID:0001275;CHEMONTID:0000321
C7H5O	105.03403978	237.07317	132.03702	51	299	105.03615	-0.0021102	IWDCLRJOBJJRNH;HUMNYLRZRPPJDN	CHEMONTID:0001275;CHEMONTID:0000321
H2O	18.010564684	150.02948	132.03702	187	299	17.99246	0.0181047	XLYOFNOQVPJJNP	NonID:H2O
CH5O	33.03403978	132.03702	98.99376	299	34	33.04326	-0.0092202	OKKJLVBELUTLKV	CHEMONTID:0000286
CH5O	33.03403978	132.03702	98.98624	299	42	33.05078	-0.0167402	OKKJLVBELUTLKV	CHEMONTID:0000286
C2H7NO	61.052763844	132.03702	70.97903	299	36	61.05799	-0.0052262	HZAXFHJVJLSVMW	CHEMONTID:0001897
C3H9O	61.065339908	132.03702	70.96161	299	33	61.07541	-0.0100701	XOBKSJJDNFUZPF;KFZMGEQAYNKOFK;BDERNNFJNOPAEC	CHEMONTID:0001167;CHEMONTID:0001661;CHEMONTID:0000286
C16H25O2	249.18545504	381.24847	132.04739	31	297	249.20108	-0.015625	XIOAXVAJCXMAIV	CHEMONTID:0000298
C16H25O	233.19054042	365.26123	132.04739	242	297	233.21384	-0.0232996	USMAGXMGZXKLHT	CHEMONTID:0000298
C16H23O	231.174890356	363.24319	132.04739	30	297	231.1958	-0.0209096	MCJZAFLSUPAMEV	CHEMONTID:0000298
C13H17NO2	219.125928784	351.15881	132.04739	105	297	219.11142	0.0145088	HRSIPKSSEVRSPG	CHEMONTID:0002955
C7H11O6	191.055563072	323.09241	132.04739	30	297	191.04502	0.0105431	HOVAGTYPODGVJG	CHEMONTID:0002207
C8H7O3	151.039519084	283.08389	132.04739	48	297	151.0365	0.0030191	WBIZZNFQJPOKDK;JUUBCHWRXWPFFH	CHEMONTID:0000190;CHEMONTID:0003698
C7H3O4	151.003133576	283.05957	132.04739	48	297	151.01218	-0.0090464	BTQAJGSMXCDDAJ	CHEMONTID:0002519
C7H5O	105.03403978	237.08803	132.04739	56	297	105.04064	-0.0066002	IWDCLRJOBJJRNH;HUMNYLRZRPPJDN	CHEMONTID:0001275;CHEMONTID:0000321
C7H5O	105.03403978	237.07317	132.04739	51	297	105.02578	0.0082598	IWDCLRJOBJJRNH;HUMNYLRZRPPJDN	CHEMONTID:0001275;CHEMONTID:0000321
C4H5N	67.04219916	199.11287	132.04739	32	297	67.06548	-0.0232808	RWRDLPDLKQPQOW	CHEMONTID:0000218
CH5O	33.03403978	132.04739	98.99376	297	34	33.05363	-0.0195902	OKKJLVBELUTLKV	CHEMONTID:0000286
C3H9O	61.065339908	132.04739	70.97903	297	36	61.06836	-0.0030201	XOBKSJJDNFUZPF;KFZMGEQAYNKOFK;BDERNNFJNOPAEC	CHEMONTID:0001167;CHEMONTID:0001661;CHEMONTID:0000286
C3H9O	61.065339908	132.04739	70.96161	297	33	61.08578	-0.0204401	XOBKSJJDNFUZPF;KFZMGEQAYNKOFK;BDERNNFJNOPAEC	CHEMONTID:0001167;CHEMONTID:0001661;CHEMONTID:0000286
O	15.99491462	381.26358	365.27969	30	271	15.98389	0.0110246	XLYOFNOQVPJJNP	NonID:H2O
C8H11O2	139.075904592	365.27969	226.22713	271	52	139.05256	0.0233446	ABDKAPXRBAPSQN;IFNDEOYXGHGERA;DPZNOMCNRMUKPS	CHEMONTID:0004111;CHEMONTID:0000190
C8H11O2	139.075904592	365.27969	226.21808	271	58	139.06161	0.0142946	ABDKAPXRBAPSQN;IFNDEOYXGHGERA;DPZNOMCNRMUKPS	CHEMONTID:0004111;CHEMONTID:0000190
C8H11O2	139.075904592	365.27969	226.20129	271	55	139.0784	-0.0024954	ABDKAPXRBAPSQN;IFNDEOYXGHGERA;DPZNOMCNRMUKPS	CHEMONTID:0004111;CHEMONTID:0000190
C11H20O	168.15141526	365.27969	197.11293	271	36	168.16676	-0.0153447	ZGVYVWSAAMJYCN	CHEMONTID:0001292
C16H20N2O	256.15756326	365.27969	109.10177	271	38	256.17792	-0.0203567	OBVMPKMPQYQXKI	CHEMONTID:0001914
O	15.99491462	381.26358	365.26123	30	242	16.00235	-0.0074354	XLYOFNOQVPJJNP	NonID:H2O
O	15.99491462	381.24847	365.26123	31	242	15.98724	0.0076746	XLYOFNOQVPJJNP	NonID:H2O
C8H11O2	139.075904592	365.26123	226.20129	242	55	139.05994	0.0159646	ABDKAPXRBAPSQN;IFNDEOYXGHGERA;DPZNOMCNRMUKPS	CHEMONTID:0004111;CHEMONTID:0000190
C11H18O	166.135765196	365.26123	199.11287	242	32	166.14836	-0.0125948	ZGVYVWSAAMJYCN	CHEMONTID:0001292
C11H20O	168.15141526	365.26123	197.11293	242	36	168.1483	0.0031153	ZGVYVWSAAMJYCN	CHEMONTID:0001292
C16H20N2O	256.15756326	365.26123	109.10177	242	38	256.15946	-0.0018967	OBVMPKMPQYQXKI	CHEMONTID:0001914
C2H4	28.031300128	351.1283	323.09241	200	30	28.0358900000001	-0.0045899	OTMSDBZUPAUEDD;VGGSQFUCUMXWEO	CHEMONTID:0002500;CHEMONTID:0004476
C3H4N2	68.037448128	351.1283	283.08389	200	48	68.04441	-0.0069619	RAXXELZNTBOGNW	CHEMONTID:0000078
C5H8	68.062600256	351.1283	283.05957	200	48	68.06873	-0.0061297	YHQXBTXEYZIYOV;BKOOMYPCSUNDGP	CHEMONTID:0004476;CHEMONTID:0004622
C5H10N2	98.08439832	351.1283	253.04721	200	40	98.08109	0.0033083	SMRGCMLEAAXFFD	CHEMONTID:0001045
C4H6N2O2	114.042927432	351.1283	237.08803	200	56	114.04027	0.0026574	FVRHIJPPPSYMGI	CHEMONTID:0001878
C4H6N2O2	114.042927432	351.1283	237.07317	200	51	114.05513	-0.0122026	FVRHIJPPPSYMGI	CHEMONTID:0001878
C7H4O4	152.010958608	351.1283	199.11287	200	32	152.01543	-0.0044714	BTQAJGSMXCDDAJ	CHEMONTID:0002519
C7H6O4	154.026608672	351.1283	197.11293	200	36	154.01537	0.0112387	BTQAJGSMXCDDAJ	CHEMONTID:0002519
C13H17N2	201.139173544	351.15881	150.02948	105	187	201.12933	0.0098435	VENAANZHUCMOGD	CHEMONTID:0001140
C10H9N2O	173.071487908	323.09241	150.02948	30	187	173.06293	0.0085579	ZOAMBXDOGPRZLP	CHEMONTID:0004196
C8H7NO	133.052763844	283.08389	150.02948	48	187	133.05441	-0.0016462	JYGFTBXVXVMTGB	CHEMONTID:0001146
C5H9O4	133.050083768	283.05957	150.02948	48	187	133.03009	0.0199938	QXAMTEJJAZOINB	CHEMONTID:0002012
C7H3O	103.018389716	253.04721	150.02948	40	187	103.01773	0.0006597	IWDCLRJOBJJRNH	CHEMONTID:0001275
C4H9NO	87.068413908	237.08803	150.02948	56	187	87.05855	0.0098639	YNAVUWVOSKDBBP	CHEMONTID:0000392
C4H7O2	87.044604464	237.07317	150.02948	51	187	87.04369	0.0009145	PIAOXUVIBAKVSP	CHEMONTID:0002434
C6H7	79.054775224	150.02948	70.97903	187	36	79.05045	0.0043252	UHOVQNZJYSORNB	CHEMONTID:0002279
C6H7	79.054775224	150.02948	70.96161	187	33	79.06787	-0.0130948	UHOVQNZJYSORNB	CHEMONTID:0002279
C5H8	68.062600256	351.15881	283.08389	105	48	68.07492	-0.0123197	YHQXBTXEYZIYOV;BKOOMYPCSUNDGP	CHEMONTID:0004476;CHEMONTID:0004622
C7H14O	114.104465068	351.15881	237.07317	105	51	114.08564	0.0188251	MQWCXKGKQLNYQG	CHEMONTID:0002647
C8H8O3	152.047344116	351.15881	199.11287	105	32	152.04594	0.0014041	JUUBCHWRXWPFFH	CHEMONTID:0003698
C8H10O3	154.06299418	351.15881	197.11293	105	36	154.04588	0.0171142	KLIDCXVFHGNTTM;XQDNFAMOIPNVES;IIVIBYBQXSHRGE;SMFFZOQLHYIRDA	CHEMONTID:0000190;CHEMONTID:0003891
C12H12N2O3	232.084792244	351.15881	119.09165	105	41	232.06716	0.0176322	RNEMLJPSSOJRHX	CHEMONTID:0002964
C12H12N2O3	232.084792244	351.15881	119.08476	105	41	232.07405	0.0107422	RNEMLJPSSOJRHX	CHEMONTID:0002964
C8H11O2	139.075904592	365.30862	226.22713	65	52	139.08149	-0.0055854	ABDKAPXRBAPSQN;IFNDEOYXGHGERA;DPZNOMCNRMUKPS	CHEMONTID:0004111;CHEMONTID:0000190
C8H11O2	139.075904592	365.30862	226.21808	65	58	139.09054	-0.0146354	ABDKAPXRBAPSQN;IFNDEOYXGHGERA;DPZNOMCNRMUKPS	CHEMONTID:0004111;CHEMONTID:0000190
C6H13NO2	131.094628656	226.20129	95.09	55	62	131.11129	-0.0166613	SLXKOJJOQWFEFD	CHEMONTID:0003086
C7H4O	104.026214748	199.11287	95.09	32	62	104.02287	0.0033447	IWDCLRJOBJJRNH	CHEMONTID:0001275
C4H6O3	102.031694052	197.11293	95.09	36	62	102.02293	0.0087641	ARXKVVRQIIOZGF;LPEKGGXMPWTOCB;FVYNPFNRUNVROH	CHEMONTID:0001661;CHEMONTID:0003416;CHEMONTID:0004450
CO	27.99491462	123.0751	95.09	37	62	27.9851	0.0098146	WSFSSNUMVMOOMR;OKKJLVBELUTLKV	CHEMONTID:0001831;CHEMONTID:0000286
CH2	14.015650064	109.10177	95.09	38	62	14.01177	0.0038801	VNWKTOKETHGBQD	CHEMONTID:0002500
CH4	16.031300128	95.09	79.0549	62	48	16.0351	-0.0037999	VNWKTOKETHGBQD	CHEMONTID:0002500
C9H17O	141.127940164	226.22713	85.11139	52	61	141.11574	0.0122002	GYHFUZHODSMOHU	CHEMONTID:0002229
C9H17O	141.127940164	226.22713	85.10386	52	61	141.12327	0.0046702	GYHFUZHODSMOHU	CHEMONTID:0002229
C9H17O	141.127940164	226.21808	85.11139	58	61	141.10669	0.0212502	GYHFUZHODSMOHU	CHEMONTID:0002229
C9H17O	141.127940164	226.21808	85.10386	58	61	141.11422	0.0137202	GYHFUZHODSMOHU	CHEMONTID:0002229
C5H6O3	114.031694052	199.11287	85.10386	32	61	114.00901	0.0226841	AUTCCPQKLPMHDN	CHEMONTID:0004450
CH2	14.015650064	85.11139	71.0864	61	45	14.02499	-0.0093399	VNWKTOKETHGBQD	CHEMONTID:0002500
CH2	14.015650064	85.10386	71.0864	61	45	14.01746	-0.0018099	VNWKTOKETHGBQD	CHEMONTID:0002500
C7H7O4	155.034433704	381.26358	226.21808	30	58	155.0455	-0.0110663	BTQAJGSMXCDDAJ	CHEMONTID:0002519
C7H7O4	155.034433704	381.24847	226.21808	31	58	155.03039	0.0040437	BTQAJGSMXCDDAJ	CHEMONTID:0002519
C7H5O3	137.02386902	363.24319	226.21808	30	58	137.02511	-0.001241	IUNJCFABHJZSKB	CHEMONTID:0003978
C8H7N	117.057849224	343.29715	226.21808	49	58	117.07907	-0.0212208	SIKJAQJRHWYJAI	CHEMONTID:0002497
C6H15NO	117.1153641	226.21808	109.10177	58	38	117.11631	-0.0009459	BFSVOASYOCHEOV	CHEMONTID:0001897
C10H19O	155.143590228	226.21808	71.0864	58	45	155.13168	0.0119102	KSMVZQYAVGTKIV	CHEMONTID:0002229
NO2	45.99290324	283.08389	237.08803	48	56	45.99586	-0.0029568	JCXJVPUVTGWSNB	NonID:NO2
NO2	45.99290324	283.05957	237.08803	48	56	45.97154	0.0213632	JCXJVPUVTGWSNB	NonID:NO2
C2O	39.99491462	237.08803	197.11293	56	36	39.9751	0.0198146	IKHGUXGNUITLKF	CHEMONTID:0002230
C5H6O3	114.031694052	237.08803	123.0751	56	37	114.01293	0.0187641	AUTCCPQKLPMHDN	CHEMONTID:0004450
C7H2O2	118.005479304	237.08803	119.09165	56	41	117.99638	0.0090993	ZBCATMYQYDCTIZ	CHEMONTID:0000135
C7H2O2	118.005479304	237.08803	119.08476	56	41	118.00327	0.0022093	ZBCATMYQYDCTIZ	CHEMONTID:0000135
C9H14O	138.104465068	237.08803	98.99376	56	34	138.09427	0.0101951	SOUITUXPBGREAE	CHEMONTID:0002647
C9H14O	138.104465068	237.08803	98.98624	56	42	138.10179	0.0026751	SOUITUXPBGREAE	CHEMONTID:0002647
C8H6O4	166.026608672	237.08803	71.0864	56	45	166.00163	0.0249787	XLEYFDVVXLMULC;DYKBONVDLJHZLM;LTJNCZSXVJCHGE;HWLRTXHDKIOPHF	CHEMONTID:0004298;CHEMONTID:0000135;CHEMONTID:0000190
C10H16NO	166.123189132	237.08803	70.97903	56	36	166.109	0.0141891	GAFZBOMPQVRGKU	CHEMONTID:0000252
C10H16NO	166.123189132	237.08803	70.96161	56	33	166.12642	-0.0032309	GAFZBOMPQVRGKU	CHEMONTID:0000252
C7H9NO3	155.058243148	381.26358	226.20129	30	55	155.06229	-0.0040469	GNMSLDIYJOSUSW	CHEMONTID:0002402
C7H9NO3	155.058243148	381.24847	226.20129	31	55	155.04718	0.0110631	GNMSLDIYJOSUSW	CHEMONTID:0002402
C7H7NO2	137.047678464	363.24319	226.20129	30	55	137.0419	0.0057785	ALYNCZNDIQEVRV;RWZYAGGXGHYGMB	CHEMONTID:0002948
C6H15NO	117.1153641	343.29715	226.20129	49	55	117.09586	0.0195041	BFSVOASYOCHEOV	CHEMONTID:0001897
C6H15NO	117.1153641	226.20129	109.10177	55	38	117.09952	0.0158441	BFSVOASYOCHEOV	CHEMONTID:0001897
C7H7O4	155.034433704	381.26358	226.22713	30	52	155.03645	-0.0020163	BTQAJGSMXCDDAJ	CHEMONTID:0002519
C7H7O4	155.034433704	381.24847	226.22713	31	52	155.02134	0.0130937	BTQAJGSMXCDDAJ	CHEMONTID:0002519
C7H5O3	137.02386902	363.24319	226.22713	30	52	137.01606	0.007809	IUNJCFABHJZSKB	CHEMONTID:0003978
C8H7N	117.057849224	343.29715	226.22713	49	52	117.07002	-0.0121708	SIKJAQJRHWYJAI	CHEMONTID:0002497
C6H15NO	117.1153641	226.22713	109.10177	52	38	117.12536	-0.0099959	BFSVOASYOCHEOV	CHEMONTID:0001897
C10H19O	155.143590228	226.22713	71.0864	52	45	155.14073	0.0028602	KSMVZQYAVGTKIV	CHEMONTID:0002229
C4H6O2	86.036779432	323.09241	237.07317	30	51	86.01924	0.0175394	BAPJBEWLBFYGME	CHEMONTID:0004452
CH2O2	46.005479304	283.08389	237.07317	48	51	46.01072	-0.0052407	BDAGIHXWWSANSR;CKFGINPQOCXMAZ	CHEMONTID:0001205;CHEMONTID:0001605
NO2	45.99290324	283.05957	237.07317	48	51	45.9864	0.0065032	JCXJVPUVTGWSNB	NonID:NO2
O	15.99491462	253.04721	237.07317	40	51	15.97404	0.0208746	XLYOFNOQVPJJNP	NonID:H2O
C7H2O2	118.005479304	237.07317	119.09165	51	41	117.98152	0.0239593	ZBCATMYQYDCTIZ	CHEMONTID:0000135
C7H2O2	118.005479304	237.07317	119.08476	51	41	117.98841	0.0170693	ZBCATMYQYDCTIZ	CHEMONTID:0000135
C8H10O2	138.06807956	237.07317	98.99376	51	34	138.07941	-0.0113304	ABDKAPXRBAPSQN;DPZNOMCNRMUKPS;IFNDEOYXGHGERA	CHEMONTID:0004111;CHEMONTID:0000190
C9H14O	138.104465068	237.07317	98.98624	51	42	138.08693	0.0175351	SOUITUXPBGREAE	CHEMONTID:0002647
C10H16NO	166.123189132	237.07317	70.96161	51	33	166.11156	0.0116291	GAFZBOMPQVRGKU	CHEMONTID:0000252
C2O	39.99491462	323.09241	283.08389	30	48	40.00852	-0.0136054	IKHGUXGNUITLKF	CHEMONTID:0002230
C3H4	40.031300128	323.09241	283.05957	30	48	40.03284	-0.0015399	QQONPFPTGQHPMA;ATUOYWHBWRKTHZ	CHEMONTID:0004476;CHEMONTID:0002500
CH4N	30.034374128	283.08389	253.04721	48	40	30.03668	-0.0023059	BAVYZALUXZFZLV	CHEMONTID:0000469
C8H4O4	164.010958608	283.08389	119.09165	48	41	163.99224	0.0187186	XLEYFDVVXLMULC;ABNNGIOYMQTQQO	CHEMONTID:0004298;CHEMONTID:0000190
C8H4O4	164.010958608	283.08389	119.08476	48	41	163.99913	0.0118286	XLEYFDVVXLMULC;ABNNGIOYMQTQQO	CHEMONTID:0004298;CHEMONTID:0000190
C8H12N2O3	184.084792244	283.08389	98.99376	48	34	184.09013	-0.0053378	XMPWCYNJUJLWKF	CHEMONTID:0000335
C12H12N2	184.100048384	283.08389	98.98624	48	42	184.09765	0.0023984	JOFKCNJIUXPJAC	CHEMONTID:0001914
C5H9O7P	212.008589258	283.08389	71.0864	48	45	211.99749	0.0110993	CYZZKTRFOOKUMT	CHEMONTID:0002259
CH2O	30.010564684	283.05957	253.04721	48	40	30.01236	-0.0017953	OKKJLVBELUTLKV;WSFSSNUMVMOOMR	CHEMONTID:0000286;CHEMONTID:0001831
C8H12N2O3	184.084792244	283.05957	98.99376	48	34	184.06581	0.0189822	XMPWCYNJUJLWKF	CHEMONTID:0000335
C8H12N2O3	184.084792244	283.05957	98.98624	48	42	184.07333	0.0114622	XMPWCYNJUJLWKF	CHEMONTID:0000335
C8H8O	120.057514876	199.11287	79.0549	32	48	120.05797	-0.0004551	FUGYGGDSWSUORM;HXDOZKJGKXYMEW;CHLICZRVGGXEOD;VEIIEWOTAHXGKS	CHEMONTID:0000037;CHEMONTID:0004646;CHEMONTID:0000138
C8H8N	118.065674256	197.11293	79.0549	36	48	118.05803	0.0076443	SIKJAQJRHWYJAI	CHEMONTID:0002497
C2H4O	44.026214748	123.0751	79.0549	37	48	44.0202	0.0060147	LFQSCWFLJHTTHZ;IKHGUXGNUITLKF;LCGLNKUTAGEVQW	CHEMONTID:0000286;CHEMONTID:0002230;CHEMONTID:0001167
C3H4	40.031300128	119.09165	79.0549	41	48	40.03675	-0.0054499	QQONPFPTGQHPMA;ATUOYWHBWRKTHZ	CHEMONTID:0004476;CHEMONTID:0002500
C3H4	40.031300128	119.08476	79.0549	41	48	40.02986	0.0014401	QQONPFPTGQHPMA;ATUOYWHBWRKTHZ	CHEMONTID:0004476;CHEMONTID:0002500
C2H6	30.046950192	109.10177	79.0549	38	48	30.04687	8.02E-05	OTMSDBZUPAUEDD	CHEMONTID:0002500
C9H4O	128.026214748	199.11287	71.0864	32	45	128.02647	-0.0002553	KJPRLNWUNMBNBZ	CHEMONTID:0000029
C6H6O3	126.031694052	197.11293	71.0864	36	45	126.02653	0.0051641	QCDYQQDYXPDABM;WQGWDDDVZFFDIG	CHEMONTID:0000382;CHEMONTID:0004657
CH4O2	48.021129368	119.09165	71.0864	41	45	48.00525	0.0158794	CKFGINPQOCXMAZ	CHEMONTID:0001605
CH4O2	48.021129368	119.08476	71.0864	41	45	47.99836	0.0227694	CKFGINPQOCXMAZ	CHEMONTID:0001605
C12H18NO3	224.128668436	323.09241	98.98624	30	42	224.10617	0.0224984	HIKHPXKYXLQZFQ	CHEMONTID:0000195
C8H10O3	154.06299418	253.04721	98.98624	40	42	154.06097	0.0020242	KLIDCXVFHGNTTM;XQDNFAMOIPNVES;IIVIBYBQXSHRGE;SMFFZOQLHYIRDA	CHEMONTID:0000190;CHEMONTID:0003891
CH2N	28.018724064	98.98624	70.97903	42	36	28.00721	0.0115141	BAVYZALUXZFZLV	CHEMONTID:0000469
CH2N	28.018724064	98.98624	70.96161	42	33	28.02463	-0.0059059	BAVYZALUXZFZLV	CHEMONTID:0000469
C6H6	78.046950192	197.11293	119.08476	36	41	78.02817	0.0187802	UHOVQNZJYSORNB	CHEMONTID:0002279
C4H6O	70.041864812	323.09241	253.04721	30	40	70.0452	-0.0033352	ZTQSAGDEMFDKMZ	CHEMONTID:0002434
C8H10O3	154.06299418	253.04721	98.99376	40	34	154.05345	0.0095442	KLIDCXVFHGNTTM;XQDNFAMOIPNVES;IIVIBYBQXSHRGE;SMFFZOQLHYIRDA	CHEMONTID:0000190;CHEMONTID:0003891
C12H10N2	182.08439832	253.04721	70.97903	40	36	182.06818	0.0162183	JOFKCNJIUXPJAC	CHEMONTID:0001914
C12H10N2	182.08439832	253.04721	70.96161	40	33	182.0856	-0.0012017	JOFKCNJIUXPJAC	CHEMONTID:0001914
C3H6O3	90.031694052	199.11287	109.10177	32	38	90.0111	0.0205941	PEDCQBHIVMGVHV	CHEMONTID:0002210
C3H4O3	88.016043988	197.11293	109.10177	36	38	88.01116	0.004884	JVTAAEKCZFNVCJ	CHEMONTID:0001359
C13H22NO3	240.159968564	363.24319	123.0751	30	37	240.16809	-0.0081214	FYMHCWBPOCZPKA	CHEMONTID:0000195
C2H6NO2	76.039853432	199.11287	123.0751	32	37	76.03777	0.0020834	BYYUJTPNKCFZST	CHEMONTID:0000265
C3H6O2	74.036779432	197.11293	123.0751	36	37	74.03783	-0.0010506	XBDQKXXYIPTUBI;WBJINCZRORDGAQ;DNIAPMSPPWPWGF;RRLWYLINGKISHN	CHEMONTID:0001205;CHEMONTID:0001238;CHEMONTID:0002467;CHEMONTID:0001092
C11H18O	166.135765196	363.24319	197.11293	30	36	166.13026	0.0055052	ZGVYVWSAAMJYCN	CHEMONTID:0001292
C8H16O	128.120115132	199.11287	70.97903	32	36	128.13384	-0.0137249	ZBAXJUPCYVIBSP	CHEMONTID:0002647
CH2N	28.018724064	98.99376	70.97903	34	36	28.01473	0.0039941	BAVYZALUXZFZLV	CHEMONTID:0000469
C5H12N2	100.100048384	199.11287	98.99376	32	34	100.11911	-0.0190616	PVOAHINGSUIXLS	CHEMONTID:0003358
C2H4	28.031300128	98.99376	70.96161	34	33	28.03215	-0.0008499	OTMSDBZUPAUEDD;VGGSQFUCUMXWEO	CHEMONTID:0002500;CHEMONTID:0004476
C12H22O	182.167065324	381.26358	199.11287	30	32	182.15071	0.0163553	BLWZCYSWLRGLHU;HFJRKMMYBMWEAD	CHEMONTID:0001292;CHEMONTID:0002229
H2O	18.010564684	381.24847	363.24319	31	30	18.00528	0.0052847	XLYOFNOQVPJJNP	NonID:H2O
H2O	18.010564684	381.26358	363.24319	30	30	18.02039	-0.0098253	XLYOFNOQVPJJNP	NonID:H2O
Num AdductIon (AdductType Mass LinkedMz): 8
[M+K]+	123.0751	85.10386
[M+K]+	237.07317	199.11287
[M+K]+	237.08803	199.11287
[M+Na]+	365.26123	343.29715
[M+Na]+	365.27969	343.29715
[M+Na]+	365.30862	343.29715
[M+K]+	381.24847	343.29715
[M+K]+	381.26358	343.29715
Num IsotopicIon (IsotopeName Mass LinkedMz WeightedForm WeightNumber): 17
C-13	107.03716	106.04063	M+1	1
C-13	107.04823	106.06591	M+1	1
C-13	107.06761	106.06591	M+1	1
C-13	107.07383	106.06591	M+1	1
C-13	107.08813	106.06591	M+1	1
2C-13	108.0704	106.06591	M+2	2
C-13	133.05888	132.04739	M+1	1
C-13	151.04221	150.05692	M+1	1
C-13	151.05934	150.05692	M+1	1
C-13	151.0672	150.05692	M+1	1
2C-13	152.04128	150.05692	M+2	2
2C-13	152.06081	150.05692	M+2	2
N-14	241.2121	240.23764	M+1	1
C-13	241.24188	240.25537	M+1	1
C-13	352.14151	351.15881	M+1	1
C-13	366.26578	365.27969	M+1	1
C-13	366.28851	365.27969	M+1	1

NAME: C17H25N6O3P
EXACTMASS: 392.17257529
ISSELECTED: False
ACCURATEMASS: 392.1726235
MASSDIFFERENCE: -4.83E-05
TOTALSCORE: 2.964
ISOTOPICINTENSITY[M+1]: 0.2098
ISOTOPICINTENSITY[M+2]: 0.0271
ISOTOPICDIFF[M+1]: 0.0338
ISOTOPICDIFF[M+2]: 0.0073
MASSDIFFSCORE: 1
ISOTOPICSCORE: 0.993
PRODUCTIONSCORE: 0.814
NEUTRALLOSSSCORE: 0.157
PRODUCTIONPEAKNUMBER: 35
PRODUCTIONHITSNUMBER: 21
NEUTRALLOSSPEAKNUMBER: 413
NEUTRALLOSSHITSNUMBER: 65
RESOURCENAMES: 
RESOURCERECORDS: 0
ChemOntDescriptions: 
ChemOntIDs: 
ChemOntScores: 
ChemOntInChIKeys: 
PUBCHEMCIDS: 
Num ProductIon (Formula ExactMass AccurateMass Intensity Error CandidateInChIKeys CandidateOntologies): 35
C2OP	70.96867625	70.96161	33	0.0065177	NA	NA
CN2P	70.97990963	70.97903	36	0.0003311	NA	NA
C5H11	71.086075352	71.0864	45	-0.0008732	OFBQJSOFQDEBGM;QWTDNUCVQCZILF	CHEMONTID:0002500;CHEMONTID:0004620
C6H7	79.054775224	79.0549	48	-0.0006734	UHOVQNZJYSORNB;AFABGHUZZDYHJO;PRBHEGAFLDMLAL;ZQDPJFUHLCOCRG;PFEOZHBOMNWTJB;LDTAOIUHUHHCMU;GDOPTJXRTPNYNR;LIKMAJRDDDTEIG;HNRMPXKDFBEGFZ;PYGSKMBEVAICCR	CHEMONTID:0002279;CHEMONTID:0004620;CHEMONTID:0001019;CHEMONTID:0004476;CHEMONTID:0001016
C6H13	85.101725416	85.10386	61	-0.0026832	VLKZOEOYAKHREP;AFABGHUZZDYHJO	CHEMONTID:0002500;CHEMONTID:0004620
C6H13	85.101725416	85.11139	61	-0.0102132	VLKZOEOYAKHREP;AFABGHUZZDYHJO	CHEMONTID:0002500;CHEMONTID:0004620
C7H11	95.086075352	95.09	62	-0.0044732	VLJXXKKOSFGPHI;UAEPNZWRGJTJPN;IMNFDUFMRHMDMM;FMAMSYPJXSEYSW;BZHMBWZPUJHVEE;WZHKDGJSXCTSCK;QWHNJUXXYKPLQM;ZGEGCLOFRBLKSE;OTTZHAVKAVGASB;JAGYXYUAYDLKNO;AEXMKKGTQYQZCS;GXDHCNNESPLIKD;ADHCYQWFCLQBFG	CHEMONTID:0004620;CHEMONTID:0001016;CHEMONTID:0002500;CHEMONTID:0001019;CHEMONTID:0004476;CHEMONTID:0004622
C4H3O3	99.008218956	98.98624	42	0.0214304	UIUJIQZEACWQSV	CHEMONTID:0000333
C4H3O3	99.008218956	98.99376	34	0.0139104	UIUJIQZEACWQSV	CHEMONTID:0000333
C7H6O	106.041864812	106.04063	805	0.0006862	RDOXTESZEPMUJZ;IWDCLRJOBJJRNH;HUMNYLRZRPPJDN;WVDDGKGOMKODPV	CHEMONTID:0000138;CHEMONTID:0001275;CHEMONTID:0000321;CHEMONTID:0000033
C7H8N	106.065674256	106.06591	2753	-0.0007843	RNVCVTLRINQCPJ;AFBPFSWMIHJQDM;ONQLCPDIXPYJSS;CSNWPSHAZNPDBA;WGQKYBSKWIADBV;MFEIKQPHQINPRI;KPDBFXIKMXHJEB;VULHYRAYXYTONQ	CHEMONTID:0003964;CHEMONTID:0003924;CHEMONTID:0000195;CHEMONTID:0000219;CHEMONTID:0000185;CHEMONTID:0000089;CHEMONTID:0002279
C8H13	109.101725416	109.10177	38	-0.0005932	JVSWJIKNEAIKJW;GDDAJHJRAKOILH;KWKAKUADMBZCLK;QEGNUYASOUJEHD;KVZJLSYJROEPSQ;QJXCDRBHYIAFTH;WEPNJTDVIIKRIK;TVMXDCGIABBOFY;LETYIFNDQBJGPJ;RNTWWGNZUXGTAX;QRMPKOFEUHIBNM	CHEMONTID:0004620;CHEMONTID:0001019;CHEMONTID:0004476;CHEMONTID:0001016;CHEMONTID:0004622;CHEMONTID:0002500
C9H11	119.086075352	119.08476	41	0.0007668	ODLMAHJVESYWTB;NABXNTPHRFMODH;PYOLJOJPIPCRDP;XARGIVYWQPXRTC;ILIUIABCBOXIRX;NUHCEMOQRZEGAQ;KPADFPAILITQBG;YPJRYQGOKHKNKZ;UTPOSGXXIJEVFD	CHEMONTID:0002811;CHEMONTID:0002841;CHEMONTID:0001016;CHEMONTID:0004622;CHEMONTID:0004476
C9H11	119.086075352	119.09165	41	-0.0061232	ODLMAHJVESYWTB;NABXNTPHRFMODH;PYOLJOJPIPCRDP;XARGIVYWQPXRTC;ILIUIABCBOXIRX;NUHCEMOQRZEGAQ;KPADFPAILITQBG;YPJRYQGOKHKNKZ;UTPOSGXXIJEVFD	CHEMONTID:0002811;CHEMONTID:0002841;CHEMONTID:0001016;CHEMONTID:0004622;CHEMONTID:0004476
C8H11O	123.080989972	123.0751	37	0.0053414	NDFYWJZFESRLBQ;OSIGJGFTADMDOB;MOJOWKUQPWRMIA;CHLICZRVGGXEOD;MNBIBGDICHMQFN;SIXBTZFYFSHXJI	CHEMONTID:0004325;CHEMONTID:0000138;CHEMONTID:0000323;CHEMONTID:0001661;CHEMONTID:0000118
C8H6NO	132.044938812	132.03702	299	0.0073702	XAWPKHNOFIWWNZ;JYGFTBXVXVMTGB;CDEBRYPYJRWMDC;FZERHIULMFGESH;NCCHARWOCKOHIH	CHEMONTID:0004162;CHEMONTID:0001146;CHEMONTID:0001160;CHEMONTID:0002279;CHEMONTID:0000178
C8H6NO	132.044938812	132.04739	297	-0.0029998	XAWPKHNOFIWWNZ;JYGFTBXVXVMTGB;CDEBRYPYJRWMDC;FZERHIULMFGESH;NCCHARWOCKOHIH	CHEMONTID:0004162;CHEMONTID:0001146;CHEMONTID:0001160;CHEMONTID:0002279;CHEMONTID:0000178
C8H6O3	150.031694052	150.02948	187	0.0016655	JUVBQNZOSSOEHM;PCPXULICWBYAAW;ZENOXNGFMSCLLL;ASROQXGLZMIYNN;OUWKTIRCGDAGJB	CHEMONTID:0000190;CHEMONTID:0000137;CHEMONTID:0000037;CHEMONTID:0000135
C9H10O2	150.06807956	150.05692	2220	0.010611	GYPMBQZAVBFUIZ;ARGITQZGLVBTTI;RIZBLVRXRWHLFA;FRJSUXZTSKUONA;YOMSJEATGXXYPX	CHEMONTID:0004111;CHEMONTID:0000296;CHEMONTID:0002229;CHEMONTID:0000190
C11H17O3	197.117769404	197.11293	36	0.0042908	VYVAHKTUGZCJCU	CHEMONTID:0000324
C13H15N2	199.12352348	199.11287	32	0.0101049	VENAANZHUCMOGD;SADQHDNOURAXEV	CHEMONTID:0001140;CHEMONTID:0000183
C11H24N5	226.203170768	226.20129	55	0.0013322	NA	NA
C11H24N5	226.203170768	226.21808	58	-0.0154578	NA	NA
C11H24N5	226.203170768	226.22713	52	-0.0245078	NA	NA
C15H9O3	237.055169148	237.07317	51	-0.0185494	WMKOZARWBMFKAS;BJDQPQWMJZEAPE	CHEMONTID:0000494
C15H13N2O	237.102788036	237.08803	56	0.0142095	YNOIPVLDARDPCN	CHEMONTID:0002497
C12H26N5	240.218820832	240.22932	431	-0.0110477	NA	NA
C12H26N5	240.218820832	240.23764	437	-0.0193677	NA	NA
C11H5N6O2	253.0473984	253.04721	40	-0.0003602	NA	NA
C17H7N4O	283.061985844	283.05957	48	0.0018673	NA	NA
C14H11N4O3	283.083115212	283.08389	48	-0.0013234	NA	NA
C15H11N6O3	323.089263212	323.09241	30	-0.0036954	NA	NA
C14H20N6O3P	351.13345013	351.1283	200	0.0046016	NA	NA
C16H24N4O3P	351.158602258	351.15881	105	-0.0007563	NA	NA
	0	393.17923	585	0.0006217	NA	NA
Num NeutralLoss (Formula ExactMass PrecursorMz ProductMz PrecursorIntensity ProductIntensity LossMass Error CandidateInChIKeys CandidateOntologies): 210
C17H25NO2	275.18852904	381.26358	106.06591	30	2753	275.19767	-0.009141	NJVCBRZYGVLGQI	CHEMONTID:0002955
C17H25NO2	275.18852904	381.24847	106.06591	31	2753	275.18256	0.005969	NJVCBRZYGVLGQI	CHEMONTID:0002955
C6H7N	93.057849224	199.11287	106.06591	32	2753	93.04696	0.0108892	PAYRUJLWNCNPSJ	CHEMONTID:0000284
C6H5N	91.04219916	197.11293	106.06591	36	2753	91.04702	-0.0048208	PAYRUJLWNCNPSJ	CHEMONTID:0000284
CO2	43.98982924	150.05692	106.06591	2220	2753	43.99101	-0.0011808	BDAGIHXWWSANSR	CHEMONTID:0001205
CN	26.003074	132.04739	106.06591	297	2753	25.98148	0.021594	LELOWRISYMNNSU	CHEMONTID:0000362
HO	17.002739652	123.0751	106.06591	37	2753	17.00919	-0.0064503	XLYOFNOQVPJJNP	NonID:H2O
CH	13.007825032	119.09165	106.06591	41	2753	13.02574	-0.017915	VNWKTOKETHGBQD	CHEMONTID:0002500
CH	13.007825032	119.08476	106.06591	41	2753	13.01885	-0.011025	VNWKTOKETHGBQD	CHEMONTID:0002500
CHN	27.010899032	106.06591	79.0549	2753	48	27.01101	-0.000111	BAVYZALUXZFZLV;LELOWRISYMNNSU;WDWDWGRYHDPSDS	CHEMONTID:0000469;CHEMONTID:0000362;CHEMONTID:0000117
C16H23O	231.174890356	381.24847	150.05692	31	2220	231.19155	-0.0166596	MCJZAFLSUPAMEV	CHEMONTID:0000298
C13H25O2	213.18545504	363.24319	150.05692	30	2220	213.18627	-0.000815	NAMFFBYYOKLDOM	CHEMONTID:0000298
C3H5NO2	87.0320284	237.08803	150.05692	56	2220	87.03111	0.0009184	QNAYBMKLOCPYGJ;UXPVGJOKPUABJV	CHEMONTID:0004314;CHEMONTID:0000286
C7H3	87.023475096	237.07317	150.05692	51	2220	87.01625	0.0072251	YXFVVABEGXRONW	CHEMONTID:0001091
C2H7O	47.049689844	197.11293	150.05692	36	2220	47.05601	-0.0063202	LFQSCWFLJHTTHZ;LCGLNKUTAGEVQW	CHEMONTID:0000286;CHEMONTID:0001167
H2O	18.010564684	150.05692	132.04739	2220	297	18.00953	0.0010347	XLYOFNOQVPJJNP	NonID:H2O
H2O	18.010564684	150.05692	132.03702	2220	299	18.0199	-0.0093353	XLYOFNOQVPJJNP	NonID:H2O
CH2NO	44.013638684	150.05692	106.04063	2220	805	44.01629	-0.0026513	ZHNUHDYFZUAESO	CHEMONTID:0002484
C2HNO2	71.000728272	150.05692	79.0549	2220	48	71.00202	-0.0012917	AIDQCFHFXWPAFG	CHEMONTID:0001659
C6H7	79.054775224	150.05692	70.97903	2220	36	79.07789	-0.0231148	UHOVQNZJYSORNB	CHEMONTID:0002279
C17H25NO2	275.18852904	381.24847	106.04063	31	805	275.20784	-0.019311	NJVCBRZYGVLGQI	CHEMONTID:0002955
C9H7O	131.049689844	237.08803	106.04063	56	805	131.0474	0.0022898	UAJRSHJHFRVGMG;KJPRLNWUNMBNBZ	CHEMONTID:0000138;CHEMONTID:0000029
C9H7O	131.049689844	237.07317	106.04063	51	805	131.03254	0.0171498	UAJRSHJHFRVGMG;KJPRLNWUNMBNBZ	CHEMONTID:0000138;CHEMONTID:0000029
C6H7N	93.057849224	199.11287	106.04063	32	805	93.07224	-0.0143908	PAYRUJLWNCNPSJ	CHEMONTID:0000284
C7H7	91.054775224	197.11293	106.04063	36	805	91.0723	-0.0175248	YXFVVABEGXRONW	CHEMONTID:0001091
CO2	43.98982924	150.02948	106.04063	187	805	43.98885	0.0009792	BDAGIHXWWSANSR	CHEMONTID:0001205
CN	26.003074	132.04739	106.04063	297	805	26.00676	-0.003686	LELOWRISYMNNSU	CHEMONTID:0000362
CN	26.003074	132.03702	106.04063	299	805	25.99639	0.006684	LELOWRISYMNNSU	CHEMONTID:0000362
CH5	17.03912516	123.0751	106.04063	37	805	17.03447	0.0046552	VNWKTOKETHGBQD	CHEMONTID:0002500
CH2N2	42.021798064	393.17923	351.15881	585	105	42.02042	0.0013781	PNKUSGQVOMIXLU	CHEMONTID:0001045
C3H6	42.046950192	393.17923	351.1283	585	200	42.05093	-0.0039798	ATUOYWHBWRKTHZ;QQONPFPTGQHPMA	CHEMONTID:0002500;CHEMONTID:0004476
C5H10	70.07825032	393.17923	323.09241	585	30	70.08682	-0.0085697	OFBQJSOFQDEBGM	CHEMONTID:0002500
C9H16O	140.120115132	393.17923	253.04721	585	40	140.13202	-0.0119049	SOUITUXPBGREAE	CHEMONTID:0002647
C7H12N2O2	156.089877624	393.17923	237.08803	585	56	156.0912	-0.0013224	ISWZMNIHDVCPSK	CHEMONTID:0002312
C6H12N4O	156.101111004	393.17923	237.07317	585	51	156.10606	-0.004949	QJYRUYURLPTHLR	CHEMONTID:0000375
C7H9O2	125.060254528	365.30862	240.23764	65	437	125.07098	-0.0107255	LHGVFZTZFXWLCP	CHEMONTID:0000190
C6H5O3	125.02386902	365.27969	240.23764	271	437	125.04205	-0.018181	QCDYQQDYXPDABM	CHEMONTID:0000382
C6H5O3	125.02386902	365.26123	240.23764	242	437	125.02359	0.000279	QCDYQQDYXPDABM	CHEMONTID:0000382
C6H3O3	123.008218956	363.24319	240.23764	30	437	123.00555	0.002669	QCDYQQDYXPDABM	CHEMONTID:0000382
C4H9NO2	103.063328528	343.29715	240.23764	49	437	103.05951	0.0038185	OQEBBZSWEGYTPG	CHEMONTID:0001878
CH2	14.015650064	240.23764	226.22713	437	52	14.01051	0.0051401	VNWKTOKETHGBQD	CHEMONTID:0002500
CH2	14.015650064	240.23764	226.21808	437	58	14.01956	-0.0039099	VNWKTOKETHGBQD	CHEMONTID:0002500
CH2	14.015650064	240.23764	226.20129	437	55	14.03635	-0.0206999	VNWKTOKETHGBQD	CHEMONTID:0002500
C10H19O	155.143590228	240.23764	85.11139	437	61	155.12625	0.0173402	KSMVZQYAVGTKIV	CHEMONTID:0002229
C10H19O	155.143590228	240.23764	85.10386	437	61	155.13378	0.0098102	KSMVZQYAVGTKIV	CHEMONTID:0002229
C11H21O	169.159240292	240.23764	71.0864	437	45	169.15124	0.0080003	KMPQYAYAQWNLME	CHEMONTID:0002229
C7H9O2	125.060254528	365.30862	240.22932	65	431	125.0793	-0.0190455	LHGVFZTZFXWLCP	CHEMONTID:0000190
C7H9O2	125.060254528	365.27969	240.22932	271	431	125.05037	0.0098845	LHGVFZTZFXWLCP	CHEMONTID:0000190
C6H5O3	125.02386902	365.26123	240.22932	242	431	125.03191	-0.008041	QCDYQQDYXPDABM	CHEMONTID:0000382
C6H3O3	123.008218956	363.24319	240.22932	30	431	123.01387	-0.005651	QCDYQQDYXPDABM	CHEMONTID:0000382
C4H9NO2	103.063328528	343.29715	240.22932	49	431	103.06783	-0.0045015	OQEBBZSWEGYTPG	CHEMONTID:0001878
CH2	14.015650064	240.22932	226.22713	431	52	14.00219	0.0134601	VNWKTOKETHGBQD	CHEMONTID:0002500
CH2	14.015650064	240.22932	226.21808	431	58	14.01124	0.0044101	VNWKTOKETHGBQD	CHEMONTID:0002500
CH2	14.015650064	240.22932	226.20129	431	55	14.02803	-0.0123799	VNWKTOKETHGBQD	CHEMONTID:0002500
C10H19O	155.143590228	240.22932	85.10386	431	61	155.12546	0.0181302	KSMVZQYAVGTKIV	CHEMONTID:0002229
C11H21O	169.159240292	240.22932	71.0864	431	45	169.14292	0.0163203	KMPQYAYAQWNLME	CHEMONTID:0002229
C7H9O2	125.060254528	365.30862	240.25537	65	357	125.05325	0.0070045	LHGVFZTZFXWLCP	CHEMONTID:0000190
C6H5O3	125.02386902	365.27969	240.25537	271	357	125.02432	-0.000451	QCDYQQDYXPDABM	CHEMONTID:0000382
C6H5O3	125.02386902	365.26123	240.25537	242	357	125.00586	0.018009	QCDYQQDYXPDABM	CHEMONTID:0000382
C6H3O3	123.008218956	363.24319	240.25537	30	357	122.98782	0.020399	QCDYQQDYXPDABM	CHEMONTID:0000382
C8H7	103.054775224	343.29715	240.25537	49	357	103.04178	0.0129952	PPBRXRYQALVLMV;YNQLUTRBYVCPMQ	CHEMONTID:0000037;CHEMONTID:0002279
CH2	14.015650064	240.25537	226.22713	357	52	14.02824	-0.0125899	VNWKTOKETHGBQD	CHEMONTID:0002500
CH2	14.015650064	240.25537	226.21808	357	58	14.03729	-0.0216399	VNWKTOKETHGBQD	CHEMONTID:0002500
C10H19O	155.143590228	240.25537	85.11139	357	61	155.14398	-0.0003898	KSMVZQYAVGTKIV	CHEMONTID:0002229
C10H19O	155.143590228	240.25537	85.10386	357	61	155.15151	-0.0079198	KSMVZQYAVGTKIV	CHEMONTID:0002229
C11H21O	169.159240292	240.25537	71.0864	357	45	169.16897	-0.0097297	KMPQYAYAQWNLME	CHEMONTID:0002229
C13H17NO2	219.125928784	351.15881	132.03702	105	299	219.12179	0.0041388	HRSIPKSSEVRSPG	CHEMONTID:0002955
C8H7O3	151.039519084	283.08389	132.03702	48	299	151.04687	-0.0073509	WBIZZNFQJPOKDK;JUUBCHWRXWPFFH	CHEMONTID:0000190;CHEMONTID:0003698
C8H7O3	151.039519084	283.05957	132.03702	48	299	151.02255	0.0169691	WBIZZNFQJPOKDK;JUUBCHWRXWPFFH	CHEMONTID:0000190;CHEMONTID:0003698
C7H5O2	121.0289544	253.04721	132.03702	40	299	121.01019	0.0187644	RGHHSNMVTDWUBI;WPYMKLBDIGXBTP	CHEMONTID:0003978;CHEMONTID:0002565
C7H5O	105.03403978	237.08803	132.03702	56	299	105.05101	-0.0169702	IWDCLRJOBJJRNH;HUMNYLRZRPPJDN	CHEMONTID:0001275;CHEMONTID:0000321
C7H5O	105.03403978	237.07317	132.03702	51	299	105.03615	-0.0021102	IWDCLRJOBJJRNH;HUMNYLRZRPPJDN	CHEMONTID:0001275;CHEMONTID:0000321
H2O	18.010564684	150.02948	132.03702	187	299	17.99246	0.0181047	XLYOFNOQVPJJNP	NonID:H2O
CH5O	33.03403978	132.03702	98.99376	299	34	33.04326	-0.0092202	OKKJLVBELUTLKV	CHEMONTID:0000286
CH5O	33.03403978	132.03702	98.98624	299	42	33.05078	-0.0167402	OKKJLVBELUTLKV	CHEMONTID:0000286
C2H7NO	61.052763844	132.03702	70.97903	299	36	61.05799	-0.0052262	HZAXFHJVJLSVMW	CHEMONTID:0001897
C3H9O	61.065339908	132.03702	70.96161	299	33	61.07541	-0.0100701	XOBKSJJDNFUZPF;KFZMGEQAYNKOFK;BDERNNFJNOPAEC	CHEMONTID:0001167;CHEMONTID:0001661;CHEMONTID:0000286
C16H25O2	249.18545504	381.24847	132.04739	31	297	249.20108	-0.015625	XIOAXVAJCXMAIV	CHEMONTID:0000298
C16H25O	233.19054042	365.26123	132.04739	242	297	233.21384	-0.0232996	USMAGXMGZXKLHT	CHEMONTID:0000298
C16H23O	231.174890356	363.24319	132.04739	30	297	231.1958	-0.0209096	MCJZAFLSUPAMEV	CHEMONTID:0000298
C13H17NO2	219.125928784	351.15881	132.04739	105	297	219.11142	0.0145088	HRSIPKSSEVRSPG	CHEMONTID:0002955
C8H7O3	151.039519084	283.08389	132.04739	48	297	151.0365	0.0030191	WBIZZNFQJPOKDK;JUUBCHWRXWPFFH	CHEMONTID:0000190;CHEMONTID:0003698
C7H5O	105.03403978	237.08803	132.04739	56	297	105.04064	-0.0066002	IWDCLRJOBJJRNH;HUMNYLRZRPPJDN	CHEMONTID:0001275;CHEMONTID:0000321
C7H5O	105.03403978	237.07317	132.04739	51	297	105.02578	0.0082598	IWDCLRJOBJJRNH;HUMNYLRZRPPJDN	CHEMONTID:0001275;CHEMONTID:0000321
C4H5N	67.04219916	199.11287	132.04739	32	297	67.06548	-0.0232808	RWRDLPDLKQPQOW	CHEMONTID:0000218
CH5O	33.03403978	132.04739	98.99376	297	34	33.05363	-0.0195902	OKKJLVBELUTLKV	CHEMONTID:0000286
C3H9O	61.065339908	132.04739	70.97903	297	36	61.06836	-0.0030201	XOBKSJJDNFUZPF;KFZMGEQAYNKOFK;BDERNNFJNOPAEC	CHEMONTID:0001167;CHEMONTID:0001661;CHEMONTID:0000286
C3H9O	61.065339908	132.04739	70.96161	297	33	61.08578	-0.0204401	XOBKSJJDNFUZPF;KFZMGEQAYNKOFK;BDERNNFJNOPAEC	CHEMONTID:0001167;CHEMONTID:0001661;CHEMONTID:0000286
O	15.99491462	381.26358	365.27969	30	271	15.98389	0.0110246	XLYOFNOQVPJJNP	NonID:H2O
C8H11O2	139.075904592	365.27969	226.22713	271	52	139.05256	0.0233446	ABDKAPXRBAPSQN;IFNDEOYXGHGERA;DPZNOMCNRMUKPS	CHEMONTID:0004111;CHEMONTID:0000190
C8H11O2	139.075904592	365.27969	226.21808	271	58	139.06161	0.0142946	ABDKAPXRBAPSQN;IFNDEOYXGHGERA;DPZNOMCNRMUKPS	CHEMONTID:0004111;CHEMONTID:0000190
C8H11O2	139.075904592	365.27969	226.20129	271	55	139.0784	-0.0024954	ABDKAPXRBAPSQN;IFNDEOYXGHGERA;DPZNOMCNRMUKPS	CHEMONTID:0004111;CHEMONTID:0000190
C11H20O	168.15141526	365.27969	197.11293	271	36	168.16676	-0.0153447	ZGVYVWSAAMJYCN	CHEMONTID:0001292
C16H20N2O	256.15756326	365.27969	109.10177	271	38	256.17792	-0.0203567	OBVMPKMPQYQXKI	CHEMONTID:0001914
O	15.99491462	381.26358	365.26123	30	242	16.00235	-0.0074354	XLYOFNOQVPJJNP	NonID:H2O
O	15.99491462	381.24847	365.26123	31	242	15.98724	0.0076746	XLYOFNOQVPJJNP	NonID:H2O
C8H11O2	139.075904592	365.26123	226.20129	242	55	139.05994	0.0159646	ABDKAPXRBAPSQN;IFNDEOYXGHGERA;DPZNOMCNRMUKPS	CHEMONTID:0004111;CHEMONTID:0000190
C11H18O	166.135765196	365.26123	199.11287	242	32	166.14836	-0.0125948	ZGVYVWSAAMJYCN	CHEMONTID:0001292
C11H20O	168.15141526	365.26123	197.11293	242	36	168.1483	0.0031153	ZGVYVWSAAMJYCN	CHEMONTID:0001292
C16H20N2O	256.15756326	365.26123	109.10177	242	38	256.15946	-0.0018967	OBVMPKMPQYQXKI	CHEMONTID:0001914
C2H4	28.031300128	351.1283	323.09241	200	30	28.0358900000001	-0.0045899	OTMSDBZUPAUEDD;VGGSQFUCUMXWEO	CHEMONTID:0002500;CHEMONTID:0004476
C3H4N2	68.037448128	351.1283	283.08389	200	48	68.04441	-0.0069619	RAXXELZNTBOGNW	CHEMONTID:0000078
C5H8	68.062600256	351.1283	283.05957	200	48	68.06873	-0.0061297	YHQXBTXEYZIYOV;BKOOMYPCSUNDGP	CHEMONTID:0004476;CHEMONTID:0004622
C5H10N2	98.08439832	351.1283	253.04721	200	40	98.08109	0.0033083	SMRGCMLEAAXFFD	CHEMONTID:0001045
C4H6N2O2	114.042927432	351.1283	237.08803	200	56	114.04027	0.0026574	FVRHIJPPPSYMGI	CHEMONTID:0001878
C4H6N2O2	114.042927432	351.1283	237.07317	200	51	114.05513	-0.0122026	FVRHIJPPPSYMGI	CHEMONTID:0001878
C13H17N2	201.139173544	351.15881	150.02948	105	187	201.12933	0.0098435	VENAANZHUCMOGD	CHEMONTID:0001140
C10H9N2O	173.071487908	323.09241	150.02948	30	187	173.06293	0.0085579	ZOAMBXDOGPRZLP	CHEMONTID:0004196
C8H7NO	133.052763844	283.08389	150.02948	48	187	133.05441	-0.0016462	JYGFTBXVXVMTGB	CHEMONTID:0001146
C8H7NO	133.052763844	283.05957	150.02948	48	187	133.03009	0.0226738	JYGFTBXVXVMTGB	CHEMONTID:0001146
C7H3O	103.018389716	253.04721	150.02948	40	187	103.01773	0.0006597	IWDCLRJOBJJRNH	CHEMONTID:0001275
C4H9NO	87.068413908	237.08803	150.02948	56	187	87.05855	0.0098639	YNAVUWVOSKDBBP	CHEMONTID:0000392
C4H7O2	87.044604464	237.07317	150.02948	51	187	87.04369	0.0009145	PIAOXUVIBAKVSP	CHEMONTID:0002434
C6H7	79.054775224	150.02948	70.97903	187	36	79.05045	0.0043252	UHOVQNZJYSORNB	CHEMONTID:0002279
C6H7	79.054775224	150.02948	70.96161	187	33	79.06787	-0.0130948	UHOVQNZJYSORNB	CHEMONTID:0002279
C5H8	68.062600256	351.15881	283.08389	105	48	68.07492	-0.0123197	YHQXBTXEYZIYOV;BKOOMYPCSUNDGP	CHEMONTID:0004476;CHEMONTID:0004622
C7H14O	114.104465068	351.15881	237.07317	105	51	114.08564	0.0188251	MQWCXKGKQLNYQG	CHEMONTID:0002647
C8H8O3	152.047344116	351.15881	199.11287	105	32	152.04594	0.0014041	JUUBCHWRXWPFFH	CHEMONTID:0003698
C8H10O3	154.06299418	351.15881	197.11293	105	36	154.04588	0.0171142	KLIDCXVFHGNTTM;XQDNFAMOIPNVES;IIVIBYBQXSHRGE;SMFFZOQLHYIRDA	CHEMONTID:0000190;CHEMONTID:0003891
C12H12N2O3	232.084792244	351.15881	119.09165	105	41	232.06716	0.0176322	RNEMLJPSSOJRHX	CHEMONTID:0002964
C12H12N2O3	232.084792244	351.15881	119.08476	105	41	232.07405	0.0107422	RNEMLJPSSOJRHX	CHEMONTID:0002964
C8H11O2	139.075904592	365.30862	226.22713	65	52	139.08149	-0.0055854	ABDKAPXRBAPSQN;IFNDEOYXGHGERA;DPZNOMCNRMUKPS	CHEMONTID:0004111;CHEMONTID:0000190
C8H11O2	139.075904592	365.30862	226.21808	65	58	139.09054	-0.0146354	ABDKAPXRBAPSQN;IFNDEOYXGHGERA;DPZNOMCNRMUKPS	CHEMONTID:0004111;CHEMONTID:0000190
C6H13NO2	131.094628656	226.20129	95.09	55	62	131.11129	-0.0166613	SLXKOJJOQWFEFD	CHEMONTID:0003086
C7H4O	104.026214748	199.11287	95.09	32	62	104.02287	0.0033447	IWDCLRJOBJJRNH	CHEMONTID:0001275
C4H6O3	102.031694052	197.11293	95.09	36	62	102.02293	0.0087641	ARXKVVRQIIOZGF;LPEKGGXMPWTOCB;FVYNPFNRUNVROH	CHEMONTID:0001661;CHEMONTID:0003416;CHEMONTID:0004450
CO	27.99491462	123.0751	95.09	37	62	27.9851	0.0098146	WSFSSNUMVMOOMR;OKKJLVBELUTLKV	CHEMONTID:0001831;CHEMONTID:0000286
CH2	14.015650064	109.10177	95.09	38	62	14.01177	0.0038801	VNWKTOKETHGBQD	CHEMONTID:0002500
CH4	16.031300128	95.09	79.0549	62	48	16.0351	-0.0037999	VNWKTOKETHGBQD	CHEMONTID:0002500
C9H17O	141.127940164	226.22713	85.11139	52	61	141.11574	0.0122002	GYHFUZHODSMOHU	CHEMONTID:0002229
C9H17O	141.127940164	226.22713	85.10386	52	61	141.12327	0.0046702	GYHFUZHODSMOHU	CHEMONTID:0002229
C9H17O	141.127940164	226.21808	85.11139	58	61	141.10669	0.0212502	GYHFUZHODSMOHU	CHEMONTID:0002229
C9H17O	141.127940164	226.21808	85.10386	58	61	141.11422	0.0137202	GYHFUZHODSMOHU	CHEMONTID:0002229
C5H6O3	114.031694052	199.11287	85.10386	32	61	114.00901	0.0226841	AUTCCPQKLPMHDN	CHEMONTID:0004450
CH2	14.015650064	85.11139	71.0864	61	45	14.02499	-0.0093399	VNWKTOKETHGBQD	CHEMONTID:0002500
CH2	14.015650064	85.10386	71.0864	61	45	14.01746	-0.0018099	VNWKTOKETHGBQD	CHEMONTID:0002500
C7H9NO3	155.058243148	381.26358	226.21808	30	58	155.0455	0.0127431	GNMSLDIYJOSUSW	CHEMONTID:0002402
C7H5O3	137.02386902	363.24319	226.21808	30	58	137.02511	-0.001241	IUNJCFABHJZSKB	CHEMONTID:0003978
C8H7N	117.057849224	343.29715	226.21808	49	58	117.07907	-0.0212208	SIKJAQJRHWYJAI	CHEMONTID:0002497
C6H15NO	117.1153641	226.21808	109.10177	58	38	117.11631	-0.0009459	BFSVOASYOCHEOV	CHEMONTID:0001897
C10H19O	155.143590228	226.21808	71.0864	58	45	155.13168	0.0119102	KSMVZQYAVGTKIV	CHEMONTID:0002229
NO2	45.99290324	283.08389	237.08803	48	56	45.99586	-0.0029568	JCXJVPUVTGWSNB	NonID:NO2
NO2	45.99290324	283.05957	237.08803	48	56	45.97154	0.0213632	JCXJVPUVTGWSNB	NonID:NO2
C2O	39.99491462	237.08803	197.11293	56	36	39.9751	0.0198146	IKHGUXGNUITLKF	CHEMONTID:0002230
C5H6O3	114.031694052	237.08803	123.0751	56	37	114.01293	0.0187641	AUTCCPQKLPMHDN	CHEMONTID:0004450
C7H2O2	118.005479304	237.08803	119.09165	56	41	117.99638	0.0090993	ZBCATMYQYDCTIZ	CHEMONTID:0000135
C7H2O2	118.005479304	237.08803	119.08476	56	41	118.00327	0.0022093	ZBCATMYQYDCTIZ	CHEMONTID:0000135
C9H14O	138.104465068	237.08803	98.99376	56	34	138.09427	0.0101951	SOUITUXPBGREAE	CHEMONTID:0002647
C9H14O	138.104465068	237.08803	98.98624	56	42	138.10179	0.0026751	SOUITUXPBGREAE	CHEMONTID:0002647
C10H16NO	166.123189132	237.08803	70.97903	56	36	166.109	0.0141891	GAFZBOMPQVRGKU	CHEMONTID:0000252
C10H16NO	166.123189132	237.08803	70.96161	56	33	166.12642	-0.0032309	GAFZBOMPQVRGKU	CHEMONTID:0000252
C7H9NO3	155.058243148	381.26358	226.20129	30	55	155.06229	-0.0040469	GNMSLDIYJOSUSW	CHEMONTID:0002402
C7H9NO3	155.058243148	381.24847	226.20129	31	55	155.04718	0.0110631	GNMSLDIYJOSUSW	CHEMONTID:0002402
C7H7NO2	137.047678464	363.24319	226.20129	30	55	137.0419	0.0057785	ALYNCZNDIQEVRV;RWZYAGGXGHYGMB	CHEMONTID:0002948
C6H15NO	117.1153641	343.29715	226.20129	49	55	117.09586	0.0195041	BFSVOASYOCHEOV	CHEMONTID:0001897
C6H15NO	117.1153641	226.20129	109.10177	55	38	117.09952	0.0158441	BFSVOASYOCHEOV	CHEMONTID:0001897
C7H9NO3	155.058243148	381.26358	226.22713	30	52	155.03645	0.0217931	GNMSLDIYJOSUSW	CHEMONTID:0002402
C7H5O3	137.02386902	363.24319	226.22713	30	52	137.01606	0.007809	IUNJCFABHJZSKB	CHEMONTID:0003978
C8H7N	117.057849224	343.29715	226.22713	49	52	117.07002	-0.0121708	SIKJAQJRHWYJAI	CHEMONTID:0002497
C6H15NO	117.1153641	226.22713	109.10177	52	38	117.12536	-0.0099959	BFSVOASYOCHEOV	CHEMONTID:0001897
C10H19O	155.143590228	226.22713	71.0864	52	45	155.14073	0.0028602	KSMVZQYAVGTKIV	CHEMONTID:0002229
C4H6O2	86.036779432	323.09241	237.07317	30	51	86.01924	0.0175394	BAPJBEWLBFYGME	CHEMONTID:0004452
CH2O2	46.005479304	283.08389	237.07317	48	51	46.01072	-0.0052407	BDAGIHXWWSANSR;CKFGINPQOCXMAZ	CHEMONTID:0001205;CHEMONTID:0001605
NO2	45.99290324	283.05957	237.07317	48	51	45.9864	0.0065032	JCXJVPUVTGWSNB	NonID:NO2
O	15.99491462	253.04721	237.07317	40	51	15.97404	0.0208746	XLYOFNOQVPJJNP	NonID:H2O
C7H2O2	118.005479304	237.07317	119.09165	51	41	117.98152	0.0239593	ZBCATMYQYDCTIZ	CHEMONTID:0000135
C7H2O2	118.005479304	237.07317	119.08476	51	41	117.98841	0.0170693	ZBCATMYQYDCTIZ	CHEMONTID:0000135
C8H10O2	138.06807956	237.07317	98.99376	51	34	138.07941	-0.0113304	ABDKAPXRBAPSQN;DPZNOMCNRMUKPS;IFNDEOYXGHGERA	CHEMONTID:0004111;CHEMONTID:0000190
C9H14O	138.104465068	237.07317	98.98624	51	42	138.08693	0.0175351	SOUITUXPBGREAE	CHEMONTID:0002647
C10H16NO	166.123189132	237.07317	70.96161	51	33	166.11156	0.0116291	GAFZBOMPQVRGKU	CHEMONTID:0000252
C2O	39.99491462	323.09241	283.08389	30	48	40.00852	-0.0136054	IKHGUXGNUITLKF	CHEMONTID:0002230
C3H4	40.031300128	323.09241	283.05957	30	48	40.03284	-0.0015399	QQONPFPTGQHPMA;ATUOYWHBWRKTHZ	CHEMONTID:0004476;CHEMONTID:0002500
CH4N	30.034374128	283.08389	253.04721	48	40	30.03668	-0.0023059	BAVYZALUXZFZLV	CHEMONTID:0000469
C8H12N2O3	184.084792244	283.08389	98.99376	48	34	184.09013	-0.0053378	XMPWCYNJUJLWKF	CHEMONTID:0000335
C12H12N2	184.100048384	283.08389	98.98624	48	42	184.09765	0.0023984	JOFKCNJIUXPJAC	CHEMONTID:0001914
CH2O	30.010564684	283.05957	253.04721	48	40	30.01236	-0.0017953	OKKJLVBELUTLKV;WSFSSNUMVMOOMR	CHEMONTID:0000286;CHEMONTID:0001831
C8H12N2O3	184.084792244	283.05957	98.99376	48	34	184.06581	0.0189822	XMPWCYNJUJLWKF	CHEMONTID:0000335
C8H12N2O3	184.084792244	283.05957	98.98624	48	42	184.07333	0.0114622	XMPWCYNJUJLWKF	CHEMONTID:0000335
C8H8O	120.057514876	199.11287	79.0549	32	48	120.05797	-0.0004551	FUGYGGDSWSUORM;HXDOZKJGKXYMEW;CHLICZRVGGXEOD;VEIIEWOTAHXGKS	CHEMONTID:0000037;CHEMONTID:0004646;CHEMONTID:0000138
C8H8N	118.065674256	197.11293	79.0549	36	48	118.05803	0.0076443	SIKJAQJRHWYJAI	CHEMONTID:0002497
C2H4O	44.026214748	123.0751	79.0549	37	48	44.0202	0.0060147	LFQSCWFLJHTTHZ;IKHGUXGNUITLKF;LCGLNKUTAGEVQW	CHEMONTID:0000286;CHEMONTID:0002230;CHEMONTID:0001167
C3H4	40.031300128	119.09165	79.0549	41	48	40.03675	-0.0054499	QQONPFPTGQHPMA;ATUOYWHBWRKTHZ	CHEMONTID:0004476;CHEMONTID:0002500
C3H4	40.031300128	119.08476	79.0549	41	48	40.02986	0.0014401	QQONPFPTGQHPMA;ATUOYWHBWRKTHZ	CHEMONTID:0004476;CHEMONTID:0002500
C2H6	30.046950192	109.10177	79.0549	38	48	30.04687	8.02E-05	OTMSDBZUPAUEDD	CHEMONTID:0002500
C9H4O	128.026214748	199.11287	71.0864	32	45	128.02647	-0.0002553	KJPRLNWUNMBNBZ	CHEMONTID:0000029
C6H6O3	126.031694052	197.11293	71.0864	36	45	126.02653	0.0051641	QCDYQQDYXPDABM;WQGWDDDVZFFDIG	CHEMONTID:0000382;CHEMONTID:0004657
CH4O2	48.021129368	119.09165	71.0864	41	45	48.00525	0.0158794	CKFGINPQOCXMAZ	CHEMONTID:0001605
CH4O2	48.021129368	119.08476	71.0864	41	45	47.99836	0.0227694	CKFGINPQOCXMAZ	CHEMONTID:0001605
C12H18NO3	224.128668436	323.09241	98.98624	30	42	224.10617	0.0224984	HIKHPXKYXLQZFQ	CHEMONTID:0000195
C8H10O3	154.06299418	253.04721	98.98624	40	42	154.06097	0.0020242	KLIDCXVFHGNTTM;XQDNFAMOIPNVES;IIVIBYBQXSHRGE;SMFFZOQLHYIRDA	CHEMONTID:0000190;CHEMONTID:0003891
CH2N	28.018724064	98.98624	70.97903	42	36	28.00721	0.0115141	BAVYZALUXZFZLV	CHEMONTID:0000469
CH2N	28.018724064	98.98624	70.96161	42	33	28.02463	-0.0059059	BAVYZALUXZFZLV	CHEMONTID:0000469
C6H6	78.046950192	197.11293	119.08476	36	41	78.02817	0.0187802	UHOVQNZJYSORNB	CHEMONTID:0002279
C4H6O	70.041864812	323.09241	253.04721	30	40	70.0452	-0.0033352	ZTQSAGDEMFDKMZ	CHEMONTID:0002434
C8H10O3	154.06299418	253.04721	98.99376	40	34	154.05345	0.0095442	KLIDCXVFHGNTTM;XQDNFAMOIPNVES;IIVIBYBQXSHRGE;SMFFZOQLHYIRDA	CHEMONTID:0000190;CHEMONTID:0003891
C12H10N2	182.08439832	253.04721	70.97903	40	36	182.06818	0.0162183	JOFKCNJIUXPJAC	CHEMONTID:0001914
C12H10N2	182.08439832	253.04721	70.96161	40	33	182.0856	-0.0012017	JOFKCNJIUXPJAC	CHEMONTID:0001914
C3H6O3	90.031694052	199.11287	109.10177	32	38	90.0111	0.0205941	PEDCQBHIVMGVHV	CHEMONTID:0002210
C3H4O3	88.016043988	197.11293	109.10177	36	38	88.01116	0.004884	JVTAAEKCZFNVCJ	CHEMONTID:0001359
C13H22NO3	240.159968564	363.24319	123.0751	30	37	240.16809	-0.0081214	FYMHCWBPOCZPKA	CHEMONTID:0000195
C2H6NO2	76.039853432	199.11287	123.0751	32	37	76.03777	0.0020834	BYYUJTPNKCFZST	CHEMONTID:0000265
C3H6O2	74.036779432	197.11293	123.0751	36	37	74.03783	-0.0010506	XBDQKXXYIPTUBI;WBJINCZRORDGAQ;DNIAPMSPPWPWGF;RRLWYLINGKISHN	CHEMONTID:0001205;CHEMONTID:0001238;CHEMONTID:0002467;CHEMONTID:0001092
C11H18O	166.135765196	363.24319	197.11293	30	36	166.13026	0.0055052	ZGVYVWSAAMJYCN	CHEMONTID:0001292
C8H16O	128.120115132	199.11287	70.97903	32	36	128.13384	-0.0137249	ZBAXJUPCYVIBSP	CHEMONTID:0002647
CH2N	28.018724064	98.99376	70.97903	34	36	28.01473	0.0039941	BAVYZALUXZFZLV	CHEMONTID:0000469
C5H12N2	100.100048384	199.11287	98.99376	32	34	100.11911	-0.0190616	PVOAHINGSUIXLS	CHEMONTID:0003358
C2H4	28.031300128	98.99376	70.96161	34	33	28.03215	-0.0008499	OTMSDBZUPAUEDD;VGGSQFUCUMXWEO	CHEMONTID:0002500;CHEMONTID:0004476
C12H22O	182.167065324	381.26358	199.11287	30	32	182.15071	0.0163553	BLWZCYSWLRGLHU;HFJRKMMYBMWEAD	CHEMONTID:0001292;CHEMONTID:0002229
H2O	18.010564684	381.24847	363.24319	31	30	18.00528	0.0052847	XLYOFNOQVPJJNP	NonID:H2O
H2O	18.010564684	381.26358	363.24319	30	30	18.02039	-0.0098253	XLYOFNOQVPJJNP	NonID:H2O
Num AdductIon (AdductType Mass LinkedMz): 8
[M+K]+	123.0751	85.10386
[M+K]+	237.07317	199.11287
[M+K]+	237.08803	199.11287
[M+Na]+	365.26123	343.29715
[M+Na]+	365.27969	343.29715
[M+Na]+	365.30862	343.29715
[M+K]+	381.24847	343.29715
[M+K]+	381.26358	343.29715
Num IsotopicIon (IsotopeName Mass LinkedMz WeightedForm WeightNumber): 17
C-13	107.03716	106.04063	M+1	1
C-13	107.04823	106.06591	M+1	1
C-13	107.06761	106.06591	M+1	1
C-13	107.07383	106.06591	M+1	1
C-13	107.08813	106.06591	M+1	1
2C-13	108.0704	106.06591	M+2	2
C-13	133.05888	132.04739	M+1	1
C-13	151.04221	150.05692	M+1	1
C-13	151.05934	150.05692	M+1	1
C-13	151.0672	150.05692	M+1	1
2C-13	152.04128	150.05692	M+2	2
2C-13	152.06081	150.05692	M+2	2
N-14	241.2121	240.23764	M+1	1
C-13	241.24188	240.25537	M+1	1
C-13	352.14151	351.15881	M+1	1
C-13	366.26578	365.27969	M+1	1
C-13	366.28851	365.27969	M+1	1

NAME: C13H28N7O3P2
EXACTMASS: 392.172886016
ISSELECTED: False
ACCURATEMASS: 392.1726235
MASSDIFFERENCE: 0.0002625
TOTALSCORE: 2.961
ISOTOPICINTENSITY[M+1]: 0.1705
ISOTOPICINTENSITY[M+2]: 0.0199
ISOTOPICDIFF[M+1]: -0.0055
ISOTOPICDIFF[M+2]: 0.0001
MASSDIFFSCORE: 0.999
ISOTOPICSCORE: 1
PRODUCTIONSCORE: 0.814
NEUTRALLOSSSCORE: 0.148
PRODUCTIONPEAKNUMBER: 35
PRODUCTIONHITSNUMBER: 19
NEUTRALLOSSPEAKNUMBER: 413
NEUTRALLOSSHITSNUMBER: 61
RESOURCENAMES: 
RESOURCERECORDS: 0
ChemOntDescriptions: 
ChemOntIDs: 
ChemOntScores: 
ChemOntInChIKeys: 
PUBCHEMCIDS: 
Num ProductIon (Formula ExactMass AccurateMass Intensity Error CandidateInChIKeys CandidateOntologies): 35
C2OP	70.96867625	70.96161	33	0.0065177	NA	NA
CN2P	70.97990963	70.97903	36	0.0003311	NA	NA
C5H11	71.086075352	71.0864	45	-0.0008732	OFBQJSOFQDEBGM;QWTDNUCVQCZILF	CHEMONTID:0002500;CHEMONTID:0004620
C6H7	79.054775224	79.0549	48	-0.0006734	UHOVQNZJYSORNB;AFABGHUZZDYHJO;PRBHEGAFLDMLAL;ZQDPJFUHLCOCRG;PFEOZHBOMNWTJB;LDTAOIUHUHHCMU;GDOPTJXRTPNYNR;LIKMAJRDDDTEIG;HNRMPXKDFBEGFZ;PYGSKMBEVAICCR	CHEMONTID:0002279;CHEMONTID:0004620;CHEMONTID:0001019;CHEMONTID:0004476;CHEMONTID:0001016
C6H13	85.101725416	85.10386	61	-0.0026832	VLKZOEOYAKHREP;AFABGHUZZDYHJO	CHEMONTID:0002500;CHEMONTID:0004620
C6H13	85.101725416	85.11139	61	-0.0102132	VLKZOEOYAKHREP;AFABGHUZZDYHJO	CHEMONTID:0002500;CHEMONTID:0004620
C7H11	95.086075352	95.09	62	-0.0044732	VLJXXKKOSFGPHI;UAEPNZWRGJTJPN;IMNFDUFMRHMDMM;FMAMSYPJXSEYSW;BZHMBWZPUJHVEE;WZHKDGJSXCTSCK;QWHNJUXXYKPLQM;ZGEGCLOFRBLKSE;OTTZHAVKAVGASB;JAGYXYUAYDLKNO;AEXMKKGTQYQZCS;GXDHCNNESPLIKD;ADHCYQWFCLQBFG	CHEMONTID:0004620;CHEMONTID:0001016;CHEMONTID:0002500;CHEMONTID:0001019;CHEMONTID:0004476;CHEMONTID:0004622
C4H3O3	99.008218956	98.98624	42	0.0214304	UIUJIQZEACWQSV	CHEMONTID:0000333
C4H3O3	99.008218956	98.99376	34	0.0139104	UIUJIQZEACWQSV	CHEMONTID:0000333
C7H6O	106.041864812	106.04063	805	0.0006862	RDOXTESZEPMUJZ;IWDCLRJOBJJRNH;HUMNYLRZRPPJDN;WVDDGKGOMKODPV	CHEMONTID:0000138;CHEMONTID:0001275;CHEMONTID:0000321;CHEMONTID:0000033
C7H8N	106.065674256	106.06591	2753	-0.0007843	RNVCVTLRINQCPJ;AFBPFSWMIHJQDM;ONQLCPDIXPYJSS;CSNWPSHAZNPDBA;WGQKYBSKWIADBV;MFEIKQPHQINPRI;KPDBFXIKMXHJEB;VULHYRAYXYTONQ	CHEMONTID:0003964;CHEMONTID:0003924;CHEMONTID:0000195;CHEMONTID:0000219;CHEMONTID:0000185;CHEMONTID:0000089;CHEMONTID:0002279
C8H13	109.101725416	109.10177	38	-0.0005932	JVSWJIKNEAIKJW;GDDAJHJRAKOILH;KWKAKUADMBZCLK;QEGNUYASOUJEHD;KVZJLSYJROEPSQ;QJXCDRBHYIAFTH;WEPNJTDVIIKRIK;TVMXDCGIABBOFY;LETYIFNDQBJGPJ;RNTWWGNZUXGTAX;QRMPKOFEUHIBNM	CHEMONTID:0004620;CHEMONTID:0001019;CHEMONTID:0004476;CHEMONTID:0001016;CHEMONTID:0004622;CHEMONTID:0002500
C9H11	119.086075352	119.08476	41	0.0007668	ODLMAHJVESYWTB;NABXNTPHRFMODH;PYOLJOJPIPCRDP;XARGIVYWQPXRTC;ILIUIABCBOXIRX;NUHCEMOQRZEGAQ;KPADFPAILITQBG;YPJRYQGOKHKNKZ;UTPOSGXXIJEVFD	CHEMONTID:0002811;CHEMONTID:0002841;CHEMONTID:0001016;CHEMONTID:0004622;CHEMONTID:0004476
C9H11	119.086075352	119.09165	41	-0.0061232	ODLMAHJVESYWTB;NABXNTPHRFMODH;PYOLJOJPIPCRDP;XARGIVYWQPXRTC;ILIUIABCBOXIRX;NUHCEMOQRZEGAQ;KPADFPAILITQBG;YPJRYQGOKHKNKZ;UTPOSGXXIJEVFD	CHEMONTID:0002811;CHEMONTID:0002841;CHEMONTID:0001016;CHEMONTID:0004622;CHEMONTID:0004476
C8H11O	123.080989972	123.0751	37	0.0053414	NDFYWJZFESRLBQ;OSIGJGFTADMDOB;MOJOWKUQPWRMIA;CHLICZRVGGXEOD;MNBIBGDICHMQFN;SIXBTZFYFSHXJI	CHEMONTID:0004325;CHEMONTID:0000138;CHEMONTID:0000323;CHEMONTID:0001661;CHEMONTID:0000118
C8H6NO	132.044938812	132.03702	299	0.0073702	XAWPKHNOFIWWNZ;JYGFTBXVXVMTGB;CDEBRYPYJRWMDC;FZERHIULMFGESH;NCCHARWOCKOHIH	CHEMONTID:0004162;CHEMONTID:0001146;CHEMONTID:0001160;CHEMONTID:0002279;CHEMONTID:0000178
C8H6NO	132.044938812	132.04739	297	-0.0029998	XAWPKHNOFIWWNZ;JYGFTBXVXVMTGB;CDEBRYPYJRWMDC;FZERHIULMFGESH;NCCHARWOCKOHIH	CHEMONTID:0004162;CHEMONTID:0001146;CHEMONTID:0001160;CHEMONTID:0002279;CHEMONTID:0000178
C8H6O3	150.031694052	150.02948	187	0.0016655	JUVBQNZOSSOEHM;PCPXULICWBYAAW;ZENOXNGFMSCLLL;ASROQXGLZMIYNN;OUWKTIRCGDAGJB	CHEMONTID:0000190;CHEMONTID:0000137;CHEMONTID:0000037;CHEMONTID:0000135
C9H10O2	150.06807956	150.05692	2220	0.010611	GYPMBQZAVBFUIZ;ARGITQZGLVBTTI;RIZBLVRXRWHLFA;FRJSUXZTSKUONA;YOMSJEATGXXYPX	CHEMONTID:0004111;CHEMONTID:0000296;CHEMONTID:0002229;CHEMONTID:0000190
C11H17O3	197.117769404	197.11293	36	0.0042908	VYVAHKTUGZCJCU	CHEMONTID:0000324
C13H15N2	199.12352348	199.11287	32	0.0101049	VENAANZHUCMOGD;SADQHDNOURAXEV	CHEMONTID:0001140;CHEMONTID:0000183
C11H24N5	226.203170768	226.20129	55	0.0013322	NA	NA
C13H28N3	226.228322896	226.21808	58	0.0096943	NA	NA
C13H28N3	226.228322896	226.22713	52	0.0006443	NA	NA
C8H9N6O3	237.073613148	237.07317	51	-0.0001054	NA	NA
C12H9N6	237.088869288	237.08803	56	0.0002907	NA	NA
C12H26N5	240.218820832	240.22932	431	-0.0110477	NA	NA
C12H26N5	240.218820832	240.23764	437	-0.0193677	NA	NA
C11H5N6O2	253.0473984	253.04721	40	-0.0003602	NA	NA
C12H7N6O3	283.057963084	283.05957	48	-0.0021555	NA	NA
C6H17N6O3P2	283.083736664	283.08389	48	-0.0007019	NA	NA
C12H17N6OP2	323.093907424	323.09241	30	0.0009488	NA	NA
C11H25N6O3P2	351.14633692	351.1283	200	0.0174883	NA	NA
C13H29N4O3P2	351.171489048	351.15881	105	0.0121305	NA	NA
	0	393.17923	585	0.0009325	NA	NA
Num NeutralLoss (Formula ExactMass PrecursorMz ProductMz PrecursorIntensity ProductIntensity LossMass Error CandidateInChIKeys CandidateOntologies): 201
C6H7N	93.057849224	199.11287	106.06591	32	2753	93.04696	0.0108892	PAYRUJLWNCNPSJ	CHEMONTID:0000284
C6H5N	91.04219916	197.11293	106.06591	36	2753	91.04702	-0.0048208	PAYRUJLWNCNPSJ	CHEMONTID:0000284
CO2	43.98982924	150.05692	106.06591	2220	2753	43.99101	-0.0011808	BDAGIHXWWSANSR	CHEMONTID:0001205
CN	26.003074	132.04739	106.06591	297	2753	25.98148	0.021594	LELOWRISYMNNSU	CHEMONTID:0000362
HO	17.002739652	123.0751	106.06591	37	2753	17.00919	-0.0064503	XLYOFNOQVPJJNP	NonID:H2O
CH	13.007825032	119.09165	106.06591	41	2753	13.02574	-0.017915	VNWKTOKETHGBQD	CHEMONTID:0002500
CH	13.007825032	119.08476	106.06591	41	2753	13.01885	-0.011025	VNWKTOKETHGBQD	CHEMONTID:0002500
CHN	27.010899032	106.06591	79.0549	2753	48	27.01101	-0.000111	BAVYZALUXZFZLV;LELOWRISYMNNSU;WDWDWGRYHDPSDS	CHEMONTID:0000469;CHEMONTID:0000362;CHEMONTID:0000117
C13H25O2	213.18545504	363.24319	150.05692	30	2220	213.18627	-0.000815	NAMFFBYYOKLDOM	CHEMONTID:0000298
C3H5NO2	87.0320284	237.08803	150.05692	56	2220	87.03111	0.0009184	QNAYBMKLOCPYGJ;UXPVGJOKPUABJV	CHEMONTID:0004314;CHEMONTID:0000286
C7H3	87.023475096	237.07317	150.05692	51	2220	87.01625	0.0072251	YXFVVABEGXRONW	CHEMONTID:0001091
C2H7O	47.049689844	197.11293	150.05692	36	2220	47.05601	-0.0063202	LFQSCWFLJHTTHZ;LCGLNKUTAGEVQW	CHEMONTID:0000286;CHEMONTID:0001167
H2O	18.010564684	150.05692	132.04739	2220	297	18.00953	0.0010347	XLYOFNOQVPJJNP	NonID:H2O
H2O	18.010564684	150.05692	132.03702	2220	299	18.0199	-0.0093353	XLYOFNOQVPJJNP	NonID:H2O
CH2NO	44.013638684	150.05692	106.04063	2220	805	44.01629	-0.0026513	ZHNUHDYFZUAESO	CHEMONTID:0002484
C2HNO2	71.000728272	150.05692	79.0549	2220	48	71.00202	-0.0012917	AIDQCFHFXWPAFG	CHEMONTID:0001659
C6H7	79.054775224	150.05692	70.97903	2220	36	79.07789	-0.0231148	UHOVQNZJYSORNB	CHEMONTID:0002279
C9H7O	131.049689844	237.08803	106.04063	56	805	131.0474	0.0022898	UAJRSHJHFRVGMG;KJPRLNWUNMBNBZ	CHEMONTID:0000138;CHEMONTID:0000029
C9H7O	131.049689844	237.07317	106.04063	51	805	131.03254	0.0171498	UAJRSHJHFRVGMG;KJPRLNWUNMBNBZ	CHEMONTID:0000138;CHEMONTID:0000029
C6H7N	93.057849224	199.11287	106.04063	32	805	93.07224	-0.0143908	PAYRUJLWNCNPSJ	CHEMONTID:0000284
C7H7	91.054775224	197.11293	106.04063	36	805	91.0723	-0.0175248	YXFVVABEGXRONW	CHEMONTID:0001091
CO2	43.98982924	150.02948	106.04063	187	805	43.98885	0.0009792	BDAGIHXWWSANSR	CHEMONTID:0001205
CN	26.003074	132.04739	106.04063	297	805	26.00676	-0.003686	LELOWRISYMNNSU	CHEMONTID:0000362
CN	26.003074	132.03702	106.04063	299	805	25.99639	0.006684	LELOWRISYMNNSU	CHEMONTID:0000362
CH5	17.03912516	123.0751	106.04063	37	805	17.03447	0.0046552	VNWKTOKETHGBQD	CHEMONTID:0002500
CH2N2	42.021798064	393.17923	351.15881	585	105	42.02042	0.0013781	PNKUSGQVOMIXLU	CHEMONTID:0001045
C3H6	42.046950192	393.17923	351.1283	585	200	42.05093	-0.0039798	ATUOYWHBWRKTHZ;QQONPFPTGQHPMA	CHEMONTID:0002500;CHEMONTID:0004476
C5H10	70.07825032	393.17923	323.09241	585	30	70.08682	-0.0085697	OFBQJSOFQDEBGM	CHEMONTID:0002500
C9H16O	140.120115132	393.17923	253.04721	585	40	140.13202	-0.0119049	SOUITUXPBGREAE	CHEMONTID:0002647
C7H12N2O2	156.089877624	393.17923	237.08803	585	56	156.0912	-0.0013224	ISWZMNIHDVCPSK	CHEMONTID:0002312
C6H12N4O	156.101111004	393.17923	237.07317	585	51	156.10606	-0.004949	QJYRUYURLPTHLR	CHEMONTID:0000375
C7H9O2	125.060254528	365.30862	240.23764	65	437	125.07098	-0.0107255	LHGVFZTZFXWLCP	CHEMONTID:0000190
C6H5O3	125.02386902	365.27969	240.23764	271	437	125.04205	-0.018181	QCDYQQDYXPDABM	CHEMONTID:0000382
C6H5O3	125.02386902	365.26123	240.23764	242	437	125.02359	0.000279	QCDYQQDYXPDABM	CHEMONTID:0000382
C6H3O3	123.008218956	363.24319	240.23764	30	437	123.00555	0.002669	QCDYQQDYXPDABM	CHEMONTID:0000382
C4H9NO2	103.063328528	343.29715	240.23764	49	437	103.05951	0.0038185	OQEBBZSWEGYTPG	CHEMONTID:0001878
CH2	14.015650064	240.23764	226.22713	437	52	14.01051	0.0051401	VNWKTOKETHGBQD	CHEMONTID:0002500
CH2	14.015650064	240.23764	226.21808	437	58	14.01956	-0.0039099	VNWKTOKETHGBQD	CHEMONTID:0002500
CH2	14.015650064	240.23764	226.20129	437	55	14.03635	-0.0206999	VNWKTOKETHGBQD	CHEMONTID:0002500
C10H19O	155.143590228	240.23764	85.11139	437	61	155.12625	0.0173402	KSMVZQYAVGTKIV	CHEMONTID:0002229
C10H19O	155.143590228	240.23764	85.10386	437	61	155.13378	0.0098102	KSMVZQYAVGTKIV	CHEMONTID:0002229
C11H21O	169.159240292	240.23764	71.0864	437	45	169.15124	0.0080003	KMPQYAYAQWNLME	CHEMONTID:0002229
C7H9O2	125.060254528	365.30862	240.22932	65	431	125.0793	-0.0190455	LHGVFZTZFXWLCP	CHEMONTID:0000190
C7H9O2	125.060254528	365.27969	240.22932	271	431	125.05037	0.0098845	LHGVFZTZFXWLCP	CHEMONTID:0000190
C6H5O3	125.02386902	365.26123	240.22932	242	431	125.03191	-0.008041	QCDYQQDYXPDABM	CHEMONTID:0000382
C6H3O3	123.008218956	363.24319	240.22932	30	431	123.01387	-0.005651	QCDYQQDYXPDABM	CHEMONTID:0000382
C4H9NO2	103.063328528	343.29715	240.22932	49	431	103.06783	-0.0045015	OQEBBZSWEGYTPG	CHEMONTID:0001878
CH2	14.015650064	240.22932	226.22713	431	52	14.00219	0.0134601	VNWKTOKETHGBQD	CHEMONTID:0002500
CH2	14.015650064	240.22932	226.21808	431	58	14.01124	0.0044101	VNWKTOKETHGBQD	CHEMONTID:0002500
CH2	14.015650064	240.22932	226.20129	431	55	14.02803	-0.0123799	VNWKTOKETHGBQD	CHEMONTID:0002500
C10H19O	155.143590228	240.22932	85.10386	431	61	155.12546	0.0181302	KSMVZQYAVGTKIV	CHEMONTID:0002229
C11H21O	169.159240292	240.22932	71.0864	431	45	169.14292	0.0163203	KMPQYAYAQWNLME	CHEMONTID:0002229
C7H9O2	125.060254528	365.30862	240.25537	65	357	125.05325	0.0070045	LHGVFZTZFXWLCP	CHEMONTID:0000190
C6H5O3	125.02386902	365.27969	240.25537	271	357	125.02432	-0.000451	QCDYQQDYXPDABM	CHEMONTID:0000382
C6H5O3	125.02386902	365.26123	240.25537	242	357	125.00586	0.018009	QCDYQQDYXPDABM	CHEMONTID:0000382
C6H3O3	123.008218956	363.24319	240.25537	30	357	122.98782	0.020399	QCDYQQDYXPDABM	CHEMONTID:0000382
C8H7	103.054775224	343.29715	240.25537	49	357	103.04178	0.0129952	PPBRXRYQALVLMV;YNQLUTRBYVCPMQ	CHEMONTID:0000037;CHEMONTID:0002279
CH2	14.015650064	240.25537	226.22713	357	52	14.02824	-0.0125899	VNWKTOKETHGBQD	CHEMONTID:0002500
CH2	14.015650064	240.25537	226.21808	357	58	14.03729	-0.0216399	VNWKTOKETHGBQD	CHEMONTID:0002500
C10H19O	155.143590228	240.25537	85.11139	357	61	155.14398	-0.0003898	KSMVZQYAVGTKIV	CHEMONTID:0002229
C10H19O	155.143590228	240.25537	85.10386	357	61	155.15151	-0.0079198	KSMVZQYAVGTKIV	CHEMONTID:0002229
C11H21O	169.159240292	240.25537	71.0864	357	45	169.16897	-0.0097297	KMPQYAYAQWNLME	CHEMONTID:0002229
C13H17NO2	219.125928784	351.15881	132.03702	105	299	219.12179	0.0041388	HRSIPKSSEVRSPG	CHEMONTID:0002955
C8H7O3	151.039519084	283.08389	132.03702	48	299	151.04687	-0.0073509	WBIZZNFQJPOKDK;JUUBCHWRXWPFFH	CHEMONTID:0000190;CHEMONTID:0003698
C8H7O3	151.039519084	283.05957	132.03702	48	299	151.02255	0.0169691	WBIZZNFQJPOKDK;JUUBCHWRXWPFFH	CHEMONTID:0000190;CHEMONTID:0003698
C7H5O2	121.0289544	253.04721	132.03702	40	299	121.01019	0.0187644	RGHHSNMVTDWUBI;WPYMKLBDIGXBTP	CHEMONTID:0003978;CHEMONTID:0002565
C7H5O	105.03403978	237.08803	132.03702	56	299	105.05101	-0.0169702	IWDCLRJOBJJRNH;HUMNYLRZRPPJDN	CHEMONTID:0001275;CHEMONTID:0000321
C7H5O	105.03403978	237.07317	132.03702	51	299	105.03615	-0.0021102	IWDCLRJOBJJRNH;HUMNYLRZRPPJDN	CHEMONTID:0001275;CHEMONTID:0000321
H2O	18.010564684	150.02948	132.03702	187	299	17.99246	0.0181047	XLYOFNOQVPJJNP	NonID:H2O
CH5O	33.03403978	132.03702	98.99376	299	34	33.04326	-0.0092202	OKKJLVBELUTLKV	CHEMONTID:0000286
CH5O	33.03403978	132.03702	98.98624	299	42	33.05078	-0.0167402	OKKJLVBELUTLKV	CHEMONTID:0000286
C2H7NO	61.052763844	132.03702	70.97903	299	36	61.05799	-0.0052262	HZAXFHJVJLSVMW	CHEMONTID:0001897
C3H9O	61.065339908	132.03702	70.96161	299	33	61.07541	-0.0100701	XOBKSJJDNFUZPF;KFZMGEQAYNKOFK;BDERNNFJNOPAEC	CHEMONTID:0001167;CHEMONTID:0001661;CHEMONTID:0000286
C13H17NO2	219.125928784	351.15881	132.04739	105	297	219.11142	0.0145088	HRSIPKSSEVRSPG	CHEMONTID:0002955
C8H7O3	151.039519084	283.08389	132.04739	48	297	151.0365	0.0030191	WBIZZNFQJPOKDK;JUUBCHWRXWPFFH	CHEMONTID:0000190;CHEMONTID:0003698
C7H5O	105.03403978	237.08803	132.04739	56	297	105.04064	-0.0066002	IWDCLRJOBJJRNH;HUMNYLRZRPPJDN	CHEMONTID:0001275;CHEMONTID:0000321
C7H5O	105.03403978	237.07317	132.04739	51	297	105.02578	0.0082598	IWDCLRJOBJJRNH;HUMNYLRZRPPJDN	CHEMONTID:0001275;CHEMONTID:0000321
C4H5N	67.04219916	199.11287	132.04739	32	297	67.06548	-0.0232808	RWRDLPDLKQPQOW	CHEMONTID:0000218
CH5O	33.03403978	132.04739	98.99376	297	34	33.05363	-0.0195902	OKKJLVBELUTLKV	CHEMONTID:0000286
C3H9O	61.065339908	132.04739	70.97903	297	36	61.06836	-0.0030201	XOBKSJJDNFUZPF;KFZMGEQAYNKOFK;BDERNNFJNOPAEC	CHEMONTID:0001167;CHEMONTID:0001661;CHEMONTID:0000286
C3H9O	61.065339908	132.04739	70.96161	297	33	61.08578	-0.0204401	XOBKSJJDNFUZPF;KFZMGEQAYNKOFK;BDERNNFJNOPAEC	CHEMONTID:0001167;CHEMONTID:0001661;CHEMONTID:0000286
O	15.99491462	381.26358	365.27969	30	271	15.98389	0.0110246	XLYOFNOQVPJJNP	NonID:H2O
C8H11O2	139.075904592	365.27969	226.22713	271	52	139.05256	0.0233446	ABDKAPXRBAPSQN;IFNDEOYXGHGERA;DPZNOMCNRMUKPS	CHEMONTID:0004111;CHEMONTID:0000190
C8H11O2	139.075904592	365.27969	226.21808	271	58	139.06161	0.0142946	ABDKAPXRBAPSQN;IFNDEOYXGHGERA;DPZNOMCNRMUKPS	CHEMONTID:0004111;CHEMONTID:0000190
C8H11O2	139.075904592	365.27969	226.20129	271	55	139.0784	-0.0024954	ABDKAPXRBAPSQN;IFNDEOYXGHGERA;DPZNOMCNRMUKPS	CHEMONTID:0004111;CHEMONTID:0000190
C11H20O	168.15141526	365.27969	197.11293	271	36	168.16676	-0.0153447	ZGVYVWSAAMJYCN	CHEMONTID:0001292
O	15.99491462	381.26358	365.26123	30	242	16.00235	-0.0074354	XLYOFNOQVPJJNP	NonID:H2O
O	15.99491462	381.24847	365.26123	31	242	15.98724	0.0076746	XLYOFNOQVPJJNP	NonID:H2O
C8H11O2	139.075904592	365.26123	226.20129	242	55	139.05994	0.0159646	ABDKAPXRBAPSQN;IFNDEOYXGHGERA;DPZNOMCNRMUKPS	CHEMONTID:0004111;CHEMONTID:0000190
C11H18O	166.135765196	365.26123	199.11287	242	32	166.14836	-0.0125948	ZGVYVWSAAMJYCN	CHEMONTID:0001292
C11H20O	168.15141526	365.26123	197.11293	242	36	168.1483	0.0031153	ZGVYVWSAAMJYCN	CHEMONTID:0001292
C2H4	28.031300128	351.1283	323.09241	200	30	28.0358900000001	-0.0045899	OTMSDBZUPAUEDD;VGGSQFUCUMXWEO	CHEMONTID:0002500;CHEMONTID:0004476
C3H4N2	68.037448128	351.1283	283.08389	200	48	68.04441	-0.0069619	RAXXELZNTBOGNW	CHEMONTID:0000078
C5H8	68.062600256	351.1283	283.05957	200	48	68.06873	-0.0061297	YHQXBTXEYZIYOV;BKOOMYPCSUNDGP	CHEMONTID:0004476;CHEMONTID:0004622
C5H10N2	98.08439832	351.1283	253.04721	200	40	98.08109	0.0033083	SMRGCMLEAAXFFD	CHEMONTID:0001045
C4H6N2O2	114.042927432	351.1283	237.08803	200	56	114.04027	0.0026574	FVRHIJPPPSYMGI	CHEMONTID:0001878
C4H6N2O2	114.042927432	351.1283	237.07317	200	51	114.05513	-0.0122026	FVRHIJPPPSYMGI	CHEMONTID:0001878
C13H17N2	201.139173544	351.15881	150.02948	105	187	201.12933	0.0098435	VENAANZHUCMOGD	CHEMONTID:0001140
C10H9N2O	173.071487908	323.09241	150.02948	30	187	173.06293	0.0085579	ZOAMBXDOGPRZLP	CHEMONTID:0004196
C8H7NO	133.052763844	283.08389	150.02948	48	187	133.05441	-0.0016462	JYGFTBXVXVMTGB	CHEMONTID:0001146
C8H7NO	133.052763844	283.05957	150.02948	48	187	133.03009	0.0226738	JYGFTBXVXVMTGB	CHEMONTID:0001146
C7H3O	103.018389716	253.04721	150.02948	40	187	103.01773	0.0006597	IWDCLRJOBJJRNH	CHEMONTID:0001275
C4H9NO	87.068413908	237.08803	150.02948	56	187	87.05855	0.0098639	YNAVUWVOSKDBBP	CHEMONTID:0000392
C4H7O2	87.044604464	237.07317	150.02948	51	187	87.04369	0.0009145	PIAOXUVIBAKVSP	CHEMONTID:0002434
C6H7	79.054775224	150.02948	70.97903	187	36	79.05045	0.0043252	UHOVQNZJYSORNB	CHEMONTID:0002279
C6H7	79.054775224	150.02948	70.96161	187	33	79.06787	-0.0130948	UHOVQNZJYSORNB	CHEMONTID:0002279
C5H8	68.062600256	351.15881	283.08389	105	48	68.07492	-0.0123197	YHQXBTXEYZIYOV;BKOOMYPCSUNDGP	CHEMONTID:0004476;CHEMONTID:0004622
C7H14O	114.104465068	351.15881	237.07317	105	51	114.08564	0.0188251	MQWCXKGKQLNYQG	CHEMONTID:0002647
C8H8O3	152.047344116	351.15881	199.11287	105	32	152.04594	0.0014041	JUUBCHWRXWPFFH	CHEMONTID:0003698
C8H10O3	154.06299418	351.15881	197.11293	105	36	154.04588	0.0171142	KLIDCXVFHGNTTM;XQDNFAMOIPNVES;IIVIBYBQXSHRGE;SMFFZOQLHYIRDA	CHEMONTID:0000190;CHEMONTID:0003891
C12H12N2O3	232.084792244	351.15881	119.09165	105	41	232.06716	0.0176322	RNEMLJPSSOJRHX	CHEMONTID:0002964
C12H12N2O3	232.084792244	351.15881	119.08476	105	41	232.07405	0.0107422	RNEMLJPSSOJRHX	CHEMONTID:0002964
C8H11O2	139.075904592	365.30862	226.22713	65	52	139.08149	-0.0055854	ABDKAPXRBAPSQN;IFNDEOYXGHGERA;DPZNOMCNRMUKPS	CHEMONTID:0004111;CHEMONTID:0000190
C8H11O2	139.075904592	365.30862	226.21808	65	58	139.09054	-0.0146354	ABDKAPXRBAPSQN;IFNDEOYXGHGERA;DPZNOMCNRMUKPS	CHEMONTID:0004111;CHEMONTID:0000190
C6H13NO2	131.094628656	226.20129	95.09	55	62	131.11129	-0.0166613	SLXKOJJOQWFEFD	CHEMONTID:0003086
C7H4O	104.026214748	199.11287	95.09	32	62	104.02287	0.0033447	IWDCLRJOBJJRNH	CHEMONTID:0001275
C4H6O3	102.031694052	197.11293	95.09	36	62	102.02293	0.0087641	ARXKVVRQIIOZGF;LPEKGGXMPWTOCB;FVYNPFNRUNVROH	CHEMONTID:0001661;CHEMONTID:0003416;CHEMONTID:0004450
CO	27.99491462	123.0751	95.09	37	62	27.9851	0.0098146	WSFSSNUMVMOOMR;OKKJLVBELUTLKV	CHEMONTID:0001831;CHEMONTID:0000286
CH2	14.015650064	109.10177	95.09	38	62	14.01177	0.0038801	VNWKTOKETHGBQD	CHEMONTID:0002500
CH4	16.031300128	95.09	79.0549	62	48	16.0351	-0.0037999	VNWKTOKETHGBQD	CHEMONTID:0002500
C9H17O	141.127940164	226.22713	85.11139	52	61	141.11574	0.0122002	GYHFUZHODSMOHU	CHEMONTID:0002229
C9H17O	141.127940164	226.22713	85.10386	52	61	141.12327	0.0046702	GYHFUZHODSMOHU	CHEMONTID:0002229
C9H17O	141.127940164	226.21808	85.11139	58	61	141.10669	0.0212502	GYHFUZHODSMOHU	CHEMONTID:0002229
C9H17O	141.127940164	226.21808	85.10386	58	61	141.11422	0.0137202	GYHFUZHODSMOHU	CHEMONTID:0002229
C5H6O3	114.031694052	199.11287	85.10386	32	61	114.00901	0.0226841	AUTCCPQKLPMHDN	CHEMONTID:0004450
CH2	14.015650064	85.11139	71.0864	61	45	14.02499	-0.0093399	VNWKTOKETHGBQD	CHEMONTID:0002500
CH2	14.015650064	85.10386	71.0864	61	45	14.01746	-0.0018099	VNWKTOKETHGBQD	CHEMONTID:0002500
C7H9NO3	155.058243148	381.26358	226.21808	30	58	155.0455	0.0127431	GNMSLDIYJOSUSW	CHEMONTID:0002402
C7H5O3	137.02386902	363.24319	226.21808	30	58	137.02511	-0.001241	IUNJCFABHJZSKB	CHEMONTID:0003978
C8H7N	117.057849224	343.29715	226.21808	49	58	117.07907	-0.0212208	SIKJAQJRHWYJAI	CHEMONTID:0002497
C6H15NO	117.1153641	226.21808	109.10177	58	38	117.11631	-0.0009459	BFSVOASYOCHEOV	CHEMONTID:0001897
C10H19O	155.143590228	226.21808	71.0864	58	45	155.13168	0.0119102	KSMVZQYAVGTKIV	CHEMONTID:0002229
NO2	45.99290324	283.08389	237.08803	48	56	45.99586	-0.0029568	JCXJVPUVTGWSNB	NonID:NO2
NO2	45.99290324	283.05957	237.08803	48	56	45.97154	0.0213632	JCXJVPUVTGWSNB	NonID:NO2
C2O	39.99491462	237.08803	197.11293	56	36	39.9751	0.0198146	IKHGUXGNUITLKF	CHEMONTID:0002230
C5H6O3	114.031694052	237.08803	123.0751	56	37	114.01293	0.0187641	AUTCCPQKLPMHDN	CHEMONTID:0004450
C7H2O2	118.005479304	237.08803	119.09165	56	41	117.99638	0.0090993	ZBCATMYQYDCTIZ	CHEMONTID:0000135
C7H2O2	118.005479304	237.08803	119.08476	56	41	118.00327	0.0022093	ZBCATMYQYDCTIZ	CHEMONTID:0000135
C9H14O	138.104465068	237.08803	98.99376	56	34	138.09427	0.0101951	SOUITUXPBGREAE	CHEMONTID:0002647
C9H14O	138.104465068	237.08803	98.98624	56	42	138.10179	0.0026751	SOUITUXPBGREAE	CHEMONTID:0002647
C10H16NO	166.123189132	237.08803	70.97903	56	36	166.109	0.0141891	GAFZBOMPQVRGKU	CHEMONTID:0000252
C10H16NO	166.123189132	237.08803	70.96161	56	33	166.12642	-0.0032309	GAFZBOMPQVRGKU	CHEMONTID:0000252
C7H9NO3	155.058243148	381.26358	226.20129	30	55	155.06229	-0.0040469	GNMSLDIYJOSUSW	CHEMONTID:0002402
C7H9NO3	155.058243148	381.24847	226.20129	31	55	155.04718	0.0110631	GNMSLDIYJOSUSW	CHEMONTID:0002402
C7H7NO2	137.047678464	363.24319	226.20129	30	55	137.0419	0.0057785	ALYNCZNDIQEVRV;RWZYAGGXGHYGMB	CHEMONTID:0002948
C6H15NO	117.1153641	343.29715	226.20129	49	55	117.09586	0.0195041	BFSVOASYOCHEOV	CHEMONTID:0001897
C6H15NO	117.1153641	226.20129	109.10177	55	38	117.09952	0.0158441	BFSVOASYOCHEOV	CHEMONTID:0001897
C7H9NO3	155.058243148	381.26358	226.22713	30	52	155.03645	0.0217931	GNMSLDIYJOSUSW	CHEMONTID:0002402
C7H5O3	137.02386902	363.24319	226.22713	30	52	137.01606	0.007809	IUNJCFABHJZSKB	CHEMONTID:0003978
C8H7N	117.057849224	343.29715	226.22713	49	52	117.07002	-0.0121708	SIKJAQJRHWYJAI	CHEMONTID:0002497
C6H15NO	117.1153641	226.22713	109.10177	52	38	117.12536	-0.0099959	BFSVOASYOCHEOV	CHEMONTID:0001897
C10H19O	155.143590228	226.22713	71.0864	52	45	155.14073	0.0028602	KSMVZQYAVGTKIV	CHEMONTID:0002229
C4H6O2	86.036779432	323.09241	237.07317	30	51	86.01924	0.0175394	BAPJBEWLBFYGME	CHEMONTID:0004452
CH2O2	46.005479304	283.08389	237.07317	48	51	46.01072	-0.0052407	BDAGIHXWWSANSR;CKFGINPQOCXMAZ	CHEMONTID:0001205;CHEMONTID:0001605
NO2	45.99290324	283.05957	237.07317	48	51	45.9864	0.0065032	JCXJVPUVTGWSNB	NonID:NO2
O	15.99491462	253.04721	237.07317	40	51	15.97404	0.0208746	XLYOFNOQVPJJNP	NonID:H2O
C7H2O2	118.005479304	237.07317	119.09165	51	41	117.98152	0.0239593	ZBCATMYQYDCTIZ	CHEMONTID:0000135
C7H2O2	118.005479304	237.07317	119.08476	51	41	117.98841	0.0170693	ZBCATMYQYDCTIZ	CHEMONTID:0000135
C8H10O2	138.06807956	237.07317	98.99376	51	34	138.07941	-0.0113304	ABDKAPXRBAPSQN;DPZNOMCNRMUKPS;IFNDEOYXGHGERA	CHEMONTID:0004111;CHEMONTID:0000190
C9H14O	138.104465068	237.07317	98.98624	51	42	138.08693	0.0175351	SOUITUXPBGREAE	CHEMONTID:0002647
C10H16NO	166.123189132	237.07317	70.96161	51	33	166.11156	0.0116291	GAFZBOMPQVRGKU	CHEMONTID:0000252
C2O	39.99491462	323.09241	283.08389	30	48	40.00852	-0.0136054	IKHGUXGNUITLKF	CHEMONTID:0002230
C3H4	40.031300128	323.09241	283.05957	30	48	40.03284	-0.0015399	QQONPFPTGQHPMA;ATUOYWHBWRKTHZ	CHEMONTID:0004476;CHEMONTID:0002500
CH4N	30.034374128	283.08389	253.04721	48	40	30.03668	-0.0023059	BAVYZALUXZFZLV	CHEMONTID:0000469
C8H12N2O3	184.084792244	283.08389	98.99376	48	34	184.09013	-0.0053378	XMPWCYNJUJLWKF	CHEMONTID:0000335
C12H12N2	184.100048384	283.08389	98.98624	48	42	184.09765	0.0023984	JOFKCNJIUXPJAC	CHEMONTID:0001914
CH2O	30.010564684	283.05957	253.04721	48	40	30.01236	-0.0017953	OKKJLVBELUTLKV;WSFSSNUMVMOOMR	CHEMONTID:0000286;CHEMONTID:0001831
C8H12N2O3	184.084792244	283.05957	98.99376	48	34	184.06581	0.0189822	XMPWCYNJUJLWKF	CHEMONTID:0000335
C8H12N2O3	184.084792244	283.05957	98.98624	48	42	184.07333	0.0114622	XMPWCYNJUJLWKF	CHEMONTID:0000335
C8H8O	120.057514876	199.11287	79.0549	32	48	120.05797	-0.0004551	FUGYGGDSWSUORM;HXDOZKJGKXYMEW;CHLICZRVGGXEOD;VEIIEWOTAHXGKS	CHEMONTID:0000037;CHEMONTID:0004646;CHEMONTID:0000138
C8H8N	118.065674256	197.11293	79.0549	36	48	118.05803	0.0076443	SIKJAQJRHWYJAI	CHEMONTID:0002497
C2H4O	44.026214748	123.0751	79.0549	37	48	44.0202	0.0060147	LFQSCWFLJHTTHZ;IKHGUXGNUITLKF;LCGLNKUTAGEVQW	CHEMONTID:0000286;CHEMONTID:0002230;CHEMONTID:0001167
C3H4	40.031300128	119.09165	79.0549	41	48	40.03675	-0.0054499	QQONPFPTGQHPMA;ATUOYWHBWRKTHZ	CHEMONTID:0004476;CHEMONTID:0002500
C3H4	40.031300128	119.08476	79.0549	41	48	40.02986	0.0014401	QQONPFPTGQHPMA;ATUOYWHBWRKTHZ	CHEMONTID:0004476;CHEMONTID:0002500
C2H6	30.046950192	109.10177	79.0549	38	48	30.04687	8.02E-05	OTMSDBZUPAUEDD	CHEMONTID:0002500
C9H4O	128.026214748	199.11287	71.0864	32	45	128.02647	-0.0002553	KJPRLNWUNMBNBZ	CHEMONTID:0000029
C6H6O3	126.031694052	197.11293	71.0864	36	45	126.02653	0.0051641	QCDYQQDYXPDABM;WQGWDDDVZFFDIG	CHEMONTID:0000382;CHEMONTID:0004657
CH4O2	48.021129368	119.09165	71.0864	41	45	48.00525	0.0158794	CKFGINPQOCXMAZ	CHEMONTID:0001605
CH4O2	48.021129368	119.08476	71.0864	41	45	47.99836	0.0227694	CKFGINPQOCXMAZ	CHEMONTID:0001605
C12H18NO3	224.128668436	323.09241	98.98624	30	42	224.10617	0.0224984	HIKHPXKYXLQZFQ	CHEMONTID:0000195
C8H10O3	154.06299418	253.04721	98.98624	40	42	154.06097	0.0020242	KLIDCXVFHGNTTM;XQDNFAMOIPNVES;IIVIBYBQXSHRGE;SMFFZOQLHYIRDA	CHEMONTID:0000190;CHEMONTID:0003891
CH2N	28.018724064	98.98624	70.97903	42	36	28.00721	0.0115141	BAVYZALUXZFZLV	CHEMONTID:0000469
CH2N	28.018724064	98.98624	70.96161	42	33	28.02463	-0.0059059	BAVYZALUXZFZLV	CHEMONTID:0000469
C6H6	78.046950192	197.11293	119.08476	36	41	78.02817	0.0187802	UHOVQNZJYSORNB	CHEMONTID:0002279
C4H6O	70.041864812	323.09241	253.04721	30	40	70.0452	-0.0033352	ZTQSAGDEMFDKMZ	CHEMONTID:0002434
C8H10O3	154.06299418	253.04721	98.99376	40	34	154.05345	0.0095442	KLIDCXVFHGNTTM;XQDNFAMOIPNVES;IIVIBYBQXSHRGE;SMFFZOQLHYIRDA	CHEMONTID:0000190;CHEMONTID:0003891
C12H10N2	182.08439832	253.04721	70.97903	40	36	182.06818	0.0162183	JOFKCNJIUXPJAC	CHEMONTID:0001914
C12H10N2	182.08439832	253.04721	70.96161	40	33	182.0856	-0.0012017	JOFKCNJIUXPJAC	CHEMONTID:0001914
C3H6O3	90.031694052	199.11287	109.10177	32	38	90.0111	0.0205941	PEDCQBHIVMGVHV	CHEMONTID:0002210
C3H4O3	88.016043988	197.11293	109.10177	36	38	88.01116	0.004884	JVTAAEKCZFNVCJ	CHEMONTID:0001359
C13H22NO3	240.159968564	363.24319	123.0751	30	37	240.16809	-0.0081214	FYMHCWBPOCZPKA	CHEMONTID:0000195
C2H6NO2	76.039853432	199.11287	123.0751	32	37	76.03777	0.0020834	BYYUJTPNKCFZST	CHEMONTID:0000265
C3H6O2	74.036779432	197.11293	123.0751	36	37	74.03783	-0.0010506	XBDQKXXYIPTUBI;WBJINCZRORDGAQ;DNIAPMSPPWPWGF;RRLWYLINGKISHN	CHEMONTID:0001205;CHEMONTID:0001238;CHEMONTID:0002467;CHEMONTID:0001092
C11H18O	166.135765196	363.24319	197.11293	30	36	166.13026	0.0055052	ZGVYVWSAAMJYCN	CHEMONTID:0001292
C8H16O	128.120115132	199.11287	70.97903	32	36	128.13384	-0.0137249	ZBAXJUPCYVIBSP	CHEMONTID:0002647
CH2N	28.018724064	98.99376	70.97903	34	36	28.01473	0.0039941	BAVYZALUXZFZLV	CHEMONTID:0000469
C5H12N2	100.100048384	199.11287	98.99376	32	34	100.11911	-0.0190616	PVOAHINGSUIXLS	CHEMONTID:0003358
C2H4	28.031300128	98.99376	70.96161	34	33	28.03215	-0.0008499	OTMSDBZUPAUEDD;VGGSQFUCUMXWEO	CHEMONTID:0002500;CHEMONTID:0004476
C12H22O	182.167065324	381.26358	199.11287	30	32	182.15071	0.0163553	BLWZCYSWLRGLHU;HFJRKMMYBMWEAD	CHEMONTID:0001292;CHEMONTID:0002229
H2O	18.010564684	381.24847	363.24319	31	30	18.00528	0.0052847	XLYOFNOQVPJJNP	NonID:H2O
H2O	18.010564684	381.26358	363.24319	30	30	18.02039	-0.0098253	XLYOFNOQVPJJNP	NonID:H2O
Num AdductIon (AdductType Mass LinkedMz): 8
[M+K]+	123.0751	85.10386
[M+K]+	237.07317	199.11287
[M+K]+	237.08803	199.11287
[M+Na]+	365.26123	343.29715
[M+Na]+	365.27969	343.29715
[M+Na]+	365.30862	343.29715
[M+K]+	381.24847	343.29715
[M+K]+	381.26358	343.29715
Num IsotopicIon (IsotopeName Mass LinkedMz WeightedForm WeightNumber): 17
C-13	107.03716	106.04063	M+1	1
C-13	107.04823	106.06591	M+1	1
C-13	107.06761	106.06591	M+1	1
C-13	107.07383	106.06591	M+1	1
C-13	107.08813	106.06591	M+1	1
2C-13	108.0704	106.06591	M+2	2
C-13	133.05888	132.04739	M+1	1
C-13	151.04221	150.05692	M+1	1
C-13	151.05934	150.05692	M+1	1
C-13	151.0672	150.05692	M+1	1
2C-13	152.04128	150.05692	M+2	2
2C-13	152.06081	150.05692	M+2	2
N-14	241.2121	240.23764	M+1	1
C-13	241.24188	240.25537	M+1	1
C-13	352.14151	351.15881	M+1	1
C-13	366.26578	365.27969	M+1	1
C-13	366.28851	365.27969	M+1	1

NAME: C15H31F3NO3P2
EXACTMASS: 392.173126772
ISSELECTED: False
ACCURATEMASS: 392.1726235
MASSDIFFERENCE: 0.0005032
TOTALSCORE: 2.955
ISOTOPICINTENSITY[M+1]: 0.1706
ISOTOPICINTENSITY[M+2]: 0.0198
ISOTOPICDIFF[M+1]: -0.0054
ISOTOPICDIFF[M+2]: 0
MASSDIFFSCORE: 0.995
ISOTOPICSCORE: 1
PRODUCTIONSCORE: 0.837
NEUTRALLOSSSCORE: 0.123
PRODUCTIONPEAKNUMBER: 36
PRODUCTIONHITSNUMBER: 19
NEUTRALLOSSPEAKNUMBER: 413
NEUTRALLOSSHITSNUMBER: 51
RESOURCENAMES: 
RESOURCERECORDS: 0
ChemOntDescriptions: 
ChemOntIDs: 
ChemOntScores: 
ChemOntInChIKeys: 
PUBCHEMCIDS: 
Num ProductIon (Formula ExactMass AccurateMass Intensity Error CandidateInChIKeys CandidateOntologies): 36
C2OP	70.96867625	70.96161	33	0.0065177	NA	NA
H2F2P	70.986218134	70.97903	36	0.0066396	NA	NA
C5H11	71.086075352	71.0864	45	-0.0008732	OFBQJSOFQDEBGM;QWTDNUCVQCZILF	CHEMONTID:0002500;CHEMONTID:0004620
C6H7	79.054775224	79.0549	48	-0.0006734	UHOVQNZJYSORNB;AFABGHUZZDYHJO;PRBHEGAFLDMLAL;ZQDPJFUHLCOCRG;PFEOZHBOMNWTJB;LDTAOIUHUHHCMU;GDOPTJXRTPNYNR;LIKMAJRDDDTEIG;HNRMPXKDFBEGFZ;PYGSKMBEVAICCR	CHEMONTID:0002279;CHEMONTID:0004620;CHEMONTID:0001019;CHEMONTID:0004476;CHEMONTID:0001016
C6H13	85.101725416	85.10386	61	-0.0026832	VLKZOEOYAKHREP;AFABGHUZZDYHJO	CHEMONTID:0002500;CHEMONTID:0004620
C6H13	85.101725416	85.11139	61	-0.0102132	VLKZOEOYAKHREP;AFABGHUZZDYHJO	CHEMONTID:0002500;CHEMONTID:0004620
C7H11	95.086075352	95.09	62	-0.0044732	VLJXXKKOSFGPHI;UAEPNZWRGJTJPN;IMNFDUFMRHMDMM;FMAMSYPJXSEYSW;BZHMBWZPUJHVEE;WZHKDGJSXCTSCK;QWHNJUXXYKPLQM;ZGEGCLOFRBLKSE;OTTZHAVKAVGASB;JAGYXYUAYDLKNO;AEXMKKGTQYQZCS;GXDHCNNESPLIKD;ADHCYQWFCLQBFG	CHEMONTID:0004620;CHEMONTID:0001016;CHEMONTID:0002500;CHEMONTID:0001019;CHEMONTID:0004476;CHEMONTID:0004622
C4H3O3	99.008218956	98.98624	42	0.0214304	UIUJIQZEACWQSV	CHEMONTID:0000333
C4H3O3	99.008218956	98.99376	34	0.0139104	UIUJIQZEACWQSV	CHEMONTID:0000333
C7H6O	106.041864812	106.04063	805	0.0006862	RDOXTESZEPMUJZ;IWDCLRJOBJJRNH;HUMNYLRZRPPJDN;WVDDGKGOMKODPV	CHEMONTID:0000138;CHEMONTID:0001275;CHEMONTID:0000321;CHEMONTID:0000033
C7H8N	106.065674256	106.06591	2753	-0.0007843	RNVCVTLRINQCPJ;AFBPFSWMIHJQDM;ONQLCPDIXPYJSS;CSNWPSHAZNPDBA;WGQKYBSKWIADBV;MFEIKQPHQINPRI;KPDBFXIKMXHJEB;VULHYRAYXYTONQ	CHEMONTID:0003964;CHEMONTID:0003924;CHEMONTID:0000195;CHEMONTID:0000219;CHEMONTID:0000185;CHEMONTID:0000089;CHEMONTID:0002279
C8H13	109.101725416	109.10177	38	-0.0005932	JVSWJIKNEAIKJW;GDDAJHJRAKOILH;KWKAKUADMBZCLK;QEGNUYASOUJEHD;KVZJLSYJROEPSQ;QJXCDRBHYIAFTH;WEPNJTDVIIKRIK;TVMXDCGIABBOFY;LETYIFNDQBJGPJ;RNTWWGNZUXGTAX;QRMPKOFEUHIBNM	CHEMONTID:0004620;CHEMONTID:0001019;CHEMONTID:0004476;CHEMONTID:0001016;CHEMONTID:0004622;CHEMONTID:0002500
C9H11	119.086075352	119.08476	41	0.0007668	ODLMAHJVESYWTB;NABXNTPHRFMODH;PYOLJOJPIPCRDP;XARGIVYWQPXRTC;ILIUIABCBOXIRX;NUHCEMOQRZEGAQ;KPADFPAILITQBG;YPJRYQGOKHKNKZ;UTPOSGXXIJEVFD	CHEMONTID:0002811;CHEMONTID:0002841;CHEMONTID:0001016;CHEMONTID:0004622;CHEMONTID:0004476
C9H11	119.086075352	119.09165	41	-0.0061232	ODLMAHJVESYWTB;NABXNTPHRFMODH;PYOLJOJPIPCRDP;XARGIVYWQPXRTC;ILIUIABCBOXIRX;NUHCEMOQRZEGAQ;KPADFPAILITQBG;YPJRYQGOKHKNKZ;UTPOSGXXIJEVFD	CHEMONTID:0002811;CHEMONTID:0002841;CHEMONTID:0001016;CHEMONTID:0004622;CHEMONTID:0004476
C8H11O	123.080989972	123.0751	37	0.0053414	NDFYWJZFESRLBQ;OSIGJGFTADMDOB;MOJOWKUQPWRMIA;CHLICZRVGGXEOD;MNBIBGDICHMQFN;SIXBTZFYFSHXJI	CHEMONTID:0004325;CHEMONTID:0000138;CHEMONTID:0000323;CHEMONTID:0001661;CHEMONTID:0000118
C8H6NO	132.044938812	132.03702	299	0.0073702	XAWPKHNOFIWWNZ;JYGFTBXVXVMTGB;CDEBRYPYJRWMDC;FZERHIULMFGESH;NCCHARWOCKOHIH	CHEMONTID:0004162;CHEMONTID:0001146;CHEMONTID:0001160;CHEMONTID:0002279;CHEMONTID:0000178
C8H6NO	132.044938812	132.04739	297	-0.0029998	XAWPKHNOFIWWNZ;JYGFTBXVXVMTGB;CDEBRYPYJRWMDC;FZERHIULMFGESH;NCCHARWOCKOHIH	CHEMONTID:0004162;CHEMONTID:0001146;CHEMONTID:0001160;CHEMONTID:0002279;CHEMONTID:0000178
C8H6O3	150.031694052	150.02948	187	0.0016655	JUVBQNZOSSOEHM;PCPXULICWBYAAW;ZENOXNGFMSCLLL;ASROQXGLZMIYNN;OUWKTIRCGDAGJB	CHEMONTID:0000190;CHEMONTID:0000137;CHEMONTID:0000037;CHEMONTID:0000135
C9H10O2	150.06807956	150.05692	2220	0.010611	GYPMBQZAVBFUIZ;ARGITQZGLVBTTI;RIZBLVRXRWHLFA;FRJSUXZTSKUONA;YOMSJEATGXXYPX	CHEMONTID:0004111;CHEMONTID:0000296;CHEMONTID:0002229;CHEMONTID:0000190
C11H17O3	197.117769404	197.11293	36	0.0042908	VYVAHKTUGZCJCU	CHEMONTID:0000324
C11H16FO2	199.113432972	199.11287	32	1.44E-05	NA	NA
C14H25FN	226.19710302	226.20129	55	-0.0047356	NA	NA
C14H28NO	226.217089516	226.21808	58	-0.0015391	NA	NA
C14H28NO	226.217089516	226.22713	52	-0.0105891	NA	NA
C15H9O3	237.055169148	237.07317	51	-0.0185494	WMKOZARWBMFKAS;BJDQPQWMJZEAPE	CHEMONTID:0000494
C14H12F3	237.089110044	237.08803	56	0.0005315	NA	NA
C15H30NO	240.23273958	240.22932	431	0.002871	NA	NA
C15H30NO	240.23273958	240.23764	437	-0.005449	NA	NA
C15H30NO	240.23273958	240.25537	357	-0.023179	NA	NA
C13H8F3O2	253.047639156	253.04721	40	-0.0001194	NA	NA
C14H15F2P2	283.06170518	283.05957	48	0.0015866	NA	NA
C8H20F3O3P2	283.08397742	283.08389	48	-0.0004612	NA	NA
C14H20F3OP2	323.09414818	323.09241	30	0.0011896	NA	NA
C13H28F3O3P2	351.146577676	351.1283	200	0.0177291	NA	NA
C13H28F3O3P2	351.146577676	351.15881	105	-0.0127809	NA	NA
	0	393.17923	585	0.0011732	NA	NA
Num NeutralLoss (Formula ExactMass PrecursorMz ProductMz PrecursorIntensity ProductIntensity LossMass Error CandidateInChIKeys CandidateOntologies): 190
C6H7N	93.057849224	199.11287	106.06591	32	2753	93.04696	0.0108892	PAYRUJLWNCNPSJ	CHEMONTID:0000284
C6H5N	91.04219916	197.11293	106.06591	36	2753	91.04702	-0.0048208	PAYRUJLWNCNPSJ	CHEMONTID:0000284
CO2	43.98982924	150.05692	106.06591	2220	2753	43.99101	-0.0011808	BDAGIHXWWSANSR	CHEMONTID:0001205
CN	26.003074	132.04739	106.06591	297	2753	25.98148	0.021594	LELOWRISYMNNSU	CHEMONTID:0000362
HO	17.002739652	123.0751	106.06591	37	2753	17.00919	-0.0064503	XLYOFNOQVPJJNP	NonID:H2O
CH	13.007825032	119.09165	106.06591	41	2753	13.02574	-0.017915	VNWKTOKETHGBQD	CHEMONTID:0002500
CH	13.007825032	119.08476	106.06591	41	2753	13.01885	-0.011025	VNWKTOKETHGBQD	CHEMONTID:0002500
CHN	27.010899032	106.06591	79.0549	2753	48	27.01101	-0.000111	BAVYZALUXZFZLV;LELOWRISYMNNSU;WDWDWGRYHDPSDS	CHEMONTID:0000469;CHEMONTID:0000362;CHEMONTID:0000117
C13H25O2	213.18545504	363.24319	150.05692	30	2220	213.18627	-0.000815	NAMFFBYYOKLDOM	CHEMONTID:0000298
C3H5NO2	87.0320284	237.08803	150.05692	56	2220	87.03111	0.0009184	QNAYBMKLOCPYGJ;UXPVGJOKPUABJV	CHEMONTID:0004314;CHEMONTID:0000286
C7H3	87.023475096	237.07317	150.05692	51	2220	87.01625	0.0072251	YXFVVABEGXRONW	CHEMONTID:0001091
C2H7O	47.049689844	197.11293	150.05692	36	2220	47.05601	-0.0063202	LFQSCWFLJHTTHZ;LCGLNKUTAGEVQW	CHEMONTID:0000286;CHEMONTID:0001167
H2O	18.010564684	150.05692	132.04739	2220	297	18.00953	0.0010347	XLYOFNOQVPJJNP	NonID:H2O
H2O	18.010564684	150.05692	132.03702	2220	299	18.0199	-0.0093353	XLYOFNOQVPJJNP	NonID:H2O
CH2NO	44.013638684	150.05692	106.04063	2220	805	44.01629	-0.0026513	ZHNUHDYFZUAESO	CHEMONTID:0002484
C2HNO2	71.000728272	150.05692	79.0549	2220	48	71.00202	-0.0012917	AIDQCFHFXWPAFG	CHEMONTID:0001659
C6H7	79.054775224	150.05692	70.97903	2220	36	79.07789	-0.0231148	UHOVQNZJYSORNB	CHEMONTID:0002279
C9H7O	131.049689844	237.08803	106.04063	56	805	131.0474	0.0022898	UAJRSHJHFRVGMG;KJPRLNWUNMBNBZ	CHEMONTID:0000138;CHEMONTID:0000029
C9H7O	131.049689844	237.07317	106.04063	51	805	131.03254	0.0171498	UAJRSHJHFRVGMG;KJPRLNWUNMBNBZ	CHEMONTID:0000138;CHEMONTID:0000029
C6H7N	93.057849224	199.11287	106.04063	32	805	93.07224	-0.0143908	PAYRUJLWNCNPSJ	CHEMONTID:0000284
C7H7	91.054775224	197.11293	106.04063	36	805	91.0723	-0.0175248	YXFVVABEGXRONW	CHEMONTID:0001091
CO2	43.98982924	150.02948	106.04063	187	805	43.98885	0.0009792	BDAGIHXWWSANSR	CHEMONTID:0001205
CN	26.003074	132.04739	106.04063	297	805	26.00676	-0.003686	LELOWRISYMNNSU	CHEMONTID:0000362
CN	26.003074	132.03702	106.04063	299	805	25.99639	0.006684	LELOWRISYMNNSU	CHEMONTID:0000362
CH5	17.03912516	123.0751	106.04063	37	805	17.03447	0.0046552	VNWKTOKETHGBQD	CHEMONTID:0002500
C2H2O	42.010564684	393.17923	351.15881	585	105	42.02042	-0.0098553	IKHGUXGNUITLKF;LFQSCWFLJHTTHZ;IMROMDMJAWUWLK	CHEMONTID:0002230;CHEMONTID:0000286;CHEMONTID:0000132
C3H6	42.046950192	393.17923	351.1283	585	200	42.05093	-0.0039798	ATUOYWHBWRKTHZ;QQONPFPTGQHPMA	CHEMONTID:0002500;CHEMONTID:0004476
C5H10	70.07825032	393.17923	323.09241	585	30	70.08682	-0.0085697	OFBQJSOFQDEBGM	CHEMONTID:0002500
C9H16O	140.120115132	393.17923	253.04721	585	40	140.13202	-0.0119049	SOUITUXPBGREAE	CHEMONTID:0002647
C8H12O3	156.078644244	393.17923	237.08803	585	56	156.0912	-0.0125558	IIVIBYBQXSHRGE	CHEMONTID:0003891
C7H9O2	125.060254528	365.30862	240.23764	65	437	125.07098	-0.0107255	LHGVFZTZFXWLCP	CHEMONTID:0000190
C6H5O3	125.02386902	365.27969	240.23764	271	437	125.04205	-0.018181	QCDYQQDYXPDABM	CHEMONTID:0000382
C6H5O3	125.02386902	365.26123	240.23764	242	437	125.02359	0.000279	QCDYQQDYXPDABM	CHEMONTID:0000382
C6H3O3	123.008218956	363.24319	240.23764	30	437	123.00555	0.002669	QCDYQQDYXPDABM	CHEMONTID:0000382
C4H9NO2	103.063328528	343.29715	240.23764	49	437	103.05951	0.0038185	OQEBBZSWEGYTPG	CHEMONTID:0001878
CH2	14.015650064	240.23764	226.22713	437	52	14.01051	0.0051401	VNWKTOKETHGBQD	CHEMONTID:0002500
CH2	14.015650064	240.23764	226.21808	437	58	14.01956	-0.0039099	VNWKTOKETHGBQD	CHEMONTID:0002500
CH2	14.015650064	240.23764	226.20129	437	55	14.03635	-0.0206999	VNWKTOKETHGBQD	CHEMONTID:0002500
C10H19O	155.143590228	240.23764	85.11139	437	61	155.12625	0.0173402	KSMVZQYAVGTKIV	CHEMONTID:0002229
C10H19O	155.143590228	240.23764	85.10386	437	61	155.13378	0.0098102	KSMVZQYAVGTKIV	CHEMONTID:0002229
C11H21O	169.159240292	240.23764	71.0864	437	45	169.15124	0.0080003	KMPQYAYAQWNLME	CHEMONTID:0002229
C7H9O2	125.060254528	365.30862	240.22932	65	431	125.0793	-0.0190455	LHGVFZTZFXWLCP	CHEMONTID:0000190
C7H9O2	125.060254528	365.27969	240.22932	271	431	125.05037	0.0098845	LHGVFZTZFXWLCP	CHEMONTID:0000190
C6H5O3	125.02386902	365.26123	240.22932	242	431	125.03191	-0.008041	QCDYQQDYXPDABM	CHEMONTID:0000382
C6H3O3	123.008218956	363.24319	240.22932	30	431	123.01387	-0.005651	QCDYQQDYXPDABM	CHEMONTID:0000382
C4H9NO2	103.063328528	343.29715	240.22932	49	431	103.06783	-0.0045015	OQEBBZSWEGYTPG	CHEMONTID:0001878
CH2	14.015650064	240.22932	226.22713	431	52	14.00219	0.0134601	VNWKTOKETHGBQD	CHEMONTID:0002500
CH2	14.015650064	240.22932	226.21808	431	58	14.01124	0.0044101	VNWKTOKETHGBQD	CHEMONTID:0002500
CH2	14.015650064	240.22932	226.20129	431	55	14.02803	-0.0123799	VNWKTOKETHGBQD	CHEMONTID:0002500
C10H19O	155.143590228	240.22932	85.10386	431	61	155.12546	0.0181302	KSMVZQYAVGTKIV	CHEMONTID:0002229
C11H21O	169.159240292	240.22932	71.0864	431	45	169.14292	0.0163203	KMPQYAYAQWNLME	CHEMONTID:0002229
C7H9O2	125.060254528	365.30862	240.25537	65	357	125.05325	0.0070045	LHGVFZTZFXWLCP	CHEMONTID:0000190
C6H5O3	125.02386902	365.27969	240.25537	271	357	125.02432	-0.000451	QCDYQQDYXPDABM	CHEMONTID:0000382
C6H5O3	125.02386902	365.26123	240.25537	242	357	125.00586	0.018009	QCDYQQDYXPDABM	CHEMONTID:0000382
C6H3O3	123.008218956	363.24319	240.25537	30	357	122.98782	0.020399	QCDYQQDYXPDABM	CHEMONTID:0000382
C8H7	103.054775224	343.29715	240.25537	49	357	103.04178	0.0129952	PPBRXRYQALVLMV;YNQLUTRBYVCPMQ	CHEMONTID:0000037;CHEMONTID:0002279
CH2	14.015650064	240.25537	226.22713	357	52	14.02824	-0.0125899	VNWKTOKETHGBQD	CHEMONTID:0002500
CH2	14.015650064	240.25537	226.21808	357	58	14.03729	-0.0216399	VNWKTOKETHGBQD	CHEMONTID:0002500
C10H19O	155.143590228	240.25537	85.11139	357	61	155.14398	-0.0003898	KSMVZQYAVGTKIV	CHEMONTID:0002229
C10H19O	155.143590228	240.25537	85.10386	357	61	155.15151	-0.0079198	KSMVZQYAVGTKIV	CHEMONTID:0002229
C11H21O	169.159240292	240.25537	71.0864	357	45	169.16897	-0.0097297	KMPQYAYAQWNLME	CHEMONTID:0002229
C13H17NO2	219.125928784	351.15881	132.03702	105	299	219.12179	0.0041388	HRSIPKSSEVRSPG	CHEMONTID:0002955
C8H7O3	151.039519084	283.08389	132.03702	48	299	151.04687	-0.0073509	WBIZZNFQJPOKDK;JUUBCHWRXWPFFH	CHEMONTID:0000190;CHEMONTID:0003698
C8H7O3	151.039519084	283.05957	132.03702	48	299	151.02255	0.0169691	WBIZZNFQJPOKDK;JUUBCHWRXWPFFH	CHEMONTID:0000190;CHEMONTID:0003698
C7H5O2	121.0289544	253.04721	132.03702	40	299	121.01019	0.0187644	RGHHSNMVTDWUBI;WPYMKLBDIGXBTP	CHEMONTID:0003978;CHEMONTID:0002565
C7H5O	105.03403978	237.08803	132.03702	56	299	105.05101	-0.0169702	IWDCLRJOBJJRNH;HUMNYLRZRPPJDN	CHEMONTID:0001275;CHEMONTID:0000321
C7H5O	105.03403978	237.07317	132.03702	51	299	105.03615	-0.0021102	IWDCLRJOBJJRNH;HUMNYLRZRPPJDN	CHEMONTID:0001275;CHEMONTID:0000321
H2O	18.010564684	150.02948	132.03702	187	299	17.99246	0.0181047	XLYOFNOQVPJJNP	NonID:H2O
CH5O	33.03403978	132.03702	98.99376	299	34	33.04326	-0.0092202	OKKJLVBELUTLKV	CHEMONTID:0000286
CH5O	33.03403978	132.03702	98.98624	299	42	33.05078	-0.0167402	OKKJLVBELUTLKV	CHEMONTID:0000286
C2H7NO	61.052763844	132.03702	70.97903	299	36	61.05799	-0.0052262	HZAXFHJVJLSVMW	CHEMONTID:0001897
C3H9O	61.065339908	132.03702	70.96161	299	33	61.07541	-0.0100701	XOBKSJJDNFUZPF;KFZMGEQAYNKOFK;BDERNNFJNOPAEC	CHEMONTID:0001167;CHEMONTID:0001661;CHEMONTID:0000286
C13H17NO2	219.125928784	351.15881	132.04739	105	297	219.11142	0.0145088	HRSIPKSSEVRSPG	CHEMONTID:0002955
C8H7O3	151.039519084	283.08389	132.04739	48	297	151.0365	0.0030191	WBIZZNFQJPOKDK;JUUBCHWRXWPFFH	CHEMONTID:0000190;CHEMONTID:0003698
C7H5O	105.03403978	237.08803	132.04739	56	297	105.04064	-0.0066002	IWDCLRJOBJJRNH;HUMNYLRZRPPJDN	CHEMONTID:0001275;CHEMONTID:0000321
C7H5O	105.03403978	237.07317	132.04739	51	297	105.02578	0.0082598	IWDCLRJOBJJRNH;HUMNYLRZRPPJDN	CHEMONTID:0001275;CHEMONTID:0000321
C4H5N	67.04219916	199.11287	132.04739	32	297	67.06548	-0.0232808	RWRDLPDLKQPQOW	CHEMONTID:0000218
CH5O	33.03403978	132.04739	98.99376	297	34	33.05363	-0.0195902	OKKJLVBELUTLKV	CHEMONTID:0000286
C3H9O	61.065339908	132.04739	70.97903	297	36	61.06836	-0.0030201	XOBKSJJDNFUZPF;KFZMGEQAYNKOFK;BDERNNFJNOPAEC	CHEMONTID:0001167;CHEMONTID:0001661;CHEMONTID:0000286
C3H9O	61.065339908	132.04739	70.96161	297	33	61.08578	-0.0204401	XOBKSJJDNFUZPF;KFZMGEQAYNKOFK;BDERNNFJNOPAEC	CHEMONTID:0001167;CHEMONTID:0001661;CHEMONTID:0000286
O	15.99491462	381.26358	365.27969	30	271	15.98389	0.0110246	XLYOFNOQVPJJNP	NonID:H2O
C8H11O2	139.075904592	365.27969	226.22713	271	52	139.05256	0.0233446	ABDKAPXRBAPSQN;IFNDEOYXGHGERA;DPZNOMCNRMUKPS	CHEMONTID:0004111;CHEMONTID:0000190
C8H11O2	139.075904592	365.27969	226.21808	271	58	139.06161	0.0142946	ABDKAPXRBAPSQN;IFNDEOYXGHGERA;DPZNOMCNRMUKPS	CHEMONTID:0004111;CHEMONTID:0000190
C8H11O2	139.075904592	365.27969	226.20129	271	55	139.0784	-0.0024954	ABDKAPXRBAPSQN;IFNDEOYXGHGERA;DPZNOMCNRMUKPS	CHEMONTID:0004111;CHEMONTID:0000190
C11H20O	168.15141526	365.27969	197.11293	271	36	168.16676	-0.0153447	ZGVYVWSAAMJYCN	CHEMONTID:0001292
O	15.99491462	381.26358	365.26123	30	242	16.00235	-0.0074354	XLYOFNOQVPJJNP	NonID:H2O
O	15.99491462	381.24847	365.26123	31	242	15.98724	0.0076746	XLYOFNOQVPJJNP	NonID:H2O
C8H11O2	139.075904592	365.26123	226.20129	242	55	139.05994	0.0159646	ABDKAPXRBAPSQN;IFNDEOYXGHGERA;DPZNOMCNRMUKPS	CHEMONTID:0004111;CHEMONTID:0000190
C11H18O	166.135765196	365.26123	199.11287	242	32	166.14836	-0.0125948	ZGVYVWSAAMJYCN	CHEMONTID:0001292
C11H20O	168.15141526	365.26123	197.11293	242	36	168.1483	0.0031153	ZGVYVWSAAMJYCN	CHEMONTID:0001292
C2H4	28.031300128	351.1283	323.09241	200	30	28.0358900000001	-0.0045899	OTMSDBZUPAUEDD;VGGSQFUCUMXWEO	CHEMONTID:0002500;CHEMONTID:0004476
C5H8	68.062600256	351.1283	283.08389	200	48	68.04441	0.0181903	YHQXBTXEYZIYOV;BKOOMYPCSUNDGP	CHEMONTID:0004476;CHEMONTID:0004622
C5H8	68.062600256	351.1283	283.05957	200	48	68.06873	-0.0061297	YHQXBTXEYZIYOV;BKOOMYPCSUNDGP	CHEMONTID:0004476;CHEMONTID:0004622
C5H6O3	114.031694052	351.1283	237.08803	200	56	114.04027	-0.0085759	AUTCCPQKLPMHDN	CHEMONTID:0004450
C5H6O3	114.031694052	351.1283	237.07317	200	51	114.05513	-0.0234359	AUTCCPQKLPMHDN	CHEMONTID:0004450
C8H7NO	133.052763844	283.08389	150.02948	48	187	133.05441	-0.0016462	JYGFTBXVXVMTGB	CHEMONTID:0001146
C8H7NO	133.052763844	283.05957	150.02948	48	187	133.03009	0.0226738	JYGFTBXVXVMTGB	CHEMONTID:0001146
C7H3O	103.018389716	253.04721	150.02948	40	187	103.01773	0.0006597	IWDCLRJOBJJRNH	CHEMONTID:0001275
C4H9NO	87.068413908	237.08803	150.02948	56	187	87.05855	0.0098639	YNAVUWVOSKDBBP	CHEMONTID:0000392
C4H7O2	87.044604464	237.07317	150.02948	51	187	87.04369	0.0009145	PIAOXUVIBAKVSP	CHEMONTID:0002434
C6H7	79.054775224	150.02948	70.97903	187	36	79.05045	0.0043252	UHOVQNZJYSORNB	CHEMONTID:0002279
C6H7	79.054775224	150.02948	70.96161	187	33	79.06787	-0.0130948	UHOVQNZJYSORNB	CHEMONTID:0002279
C5H8	68.062600256	351.15881	283.08389	105	48	68.07492	-0.0123197	YHQXBTXEYZIYOV;BKOOMYPCSUNDGP	CHEMONTID:0004476;CHEMONTID:0004622
C7H14O	114.104465068	351.15881	237.07317	105	51	114.08564	0.0188251	MQWCXKGKQLNYQG	CHEMONTID:0002647
C8H8O3	152.047344116	351.15881	199.11287	105	32	152.04594	0.0014041	JUUBCHWRXWPFFH	CHEMONTID:0003698
C8H10O3	154.06299418	351.15881	197.11293	105	36	154.04588	0.0171142	KLIDCXVFHGNTTM;XQDNFAMOIPNVES;IIVIBYBQXSHRGE;SMFFZOQLHYIRDA	CHEMONTID:0000190;CHEMONTID:0003891
C8H11O2	139.075904592	365.30862	226.22713	65	52	139.08149	-0.0055854	ABDKAPXRBAPSQN;IFNDEOYXGHGERA;DPZNOMCNRMUKPS	CHEMONTID:0004111;CHEMONTID:0000190
C8H11O2	139.075904592	365.30862	226.21808	65	58	139.09054	-0.0146354	ABDKAPXRBAPSQN;IFNDEOYXGHGERA;DPZNOMCNRMUKPS	CHEMONTID:0004111;CHEMONTID:0000190
C6H13NO2	131.094628656	226.20129	95.09	55	62	131.11129	-0.0166613	SLXKOJJOQWFEFD	CHEMONTID:0003086
C7H4O	104.026214748	199.11287	95.09	32	62	104.02287	0.0033447	IWDCLRJOBJJRNH	CHEMONTID:0001275
C4H6O3	102.031694052	197.11293	95.09	36	62	102.02293	0.0087641	ARXKVVRQIIOZGF;LPEKGGXMPWTOCB;FVYNPFNRUNVROH	CHEMONTID:0001661;CHEMONTID:0003416;CHEMONTID:0004450
CO	27.99491462	123.0751	95.09	37	62	27.9851	0.0098146	WSFSSNUMVMOOMR;OKKJLVBELUTLKV	CHEMONTID:0001831;CHEMONTID:0000286
CH2	14.015650064	109.10177	95.09	38	62	14.01177	0.0038801	VNWKTOKETHGBQD	CHEMONTID:0002500
CH4	16.031300128	95.09	79.0549	62	48	16.0351	-0.0037999	VNWKTOKETHGBQD	CHEMONTID:0002500
C9H17O	141.127940164	226.22713	85.11139	52	61	141.11574	0.0122002	GYHFUZHODSMOHU	CHEMONTID:0002229
C9H17O	141.127940164	226.22713	85.10386	52	61	141.12327	0.0046702	GYHFUZHODSMOHU	CHEMONTID:0002229
C9H17O	141.127940164	226.21808	85.11139	58	61	141.10669	0.0212502	GYHFUZHODSMOHU	CHEMONTID:0002229
C9H17O	141.127940164	226.21808	85.10386	58	61	141.11422	0.0137202	GYHFUZHODSMOHU	CHEMONTID:0002229
C5H6O3	114.031694052	199.11287	85.10386	32	61	114.00901	0.0226841	AUTCCPQKLPMHDN	CHEMONTID:0004450
CH2	14.015650064	85.11139	71.0864	61	45	14.02499	-0.0093399	VNWKTOKETHGBQD	CHEMONTID:0002500
CH2	14.015650064	85.10386	71.0864	61	45	14.01746	-0.0018099	VNWKTOKETHGBQD	CHEMONTID:0002500
C7H9NO3	155.058243148	381.26358	226.21808	30	58	155.0455	0.0127431	GNMSLDIYJOSUSW	CHEMONTID:0002402
C7H5O3	137.02386902	363.24319	226.21808	30	58	137.02511	-0.001241	IUNJCFABHJZSKB	CHEMONTID:0003978
C8H7N	117.057849224	343.29715	226.21808	49	58	117.07907	-0.0212208	SIKJAQJRHWYJAI	CHEMONTID:0002497
C6H15NO	117.1153641	226.21808	109.10177	58	38	117.11631	-0.0009459	BFSVOASYOCHEOV	CHEMONTID:0001897
C10H19O	155.143590228	226.21808	71.0864	58	45	155.13168	0.0119102	KSMVZQYAVGTKIV	CHEMONTID:0002229
NO2	45.99290324	283.08389	237.08803	48	56	45.99586	-0.0029568	JCXJVPUVTGWSNB	NonID:NO2
NO2	45.99290324	283.05957	237.08803	48	56	45.97154	0.0213632	JCXJVPUVTGWSNB	NonID:NO2
C2O	39.99491462	237.08803	197.11293	56	36	39.9751	0.0198146	IKHGUXGNUITLKF	CHEMONTID:0002230
C5H6O3	114.031694052	237.08803	123.0751	56	37	114.01293	0.0187641	AUTCCPQKLPMHDN	CHEMONTID:0004450
C7H2O2	118.005479304	237.08803	119.09165	56	41	117.99638	0.0090993	ZBCATMYQYDCTIZ	CHEMONTID:0000135
C7H2O2	118.005479304	237.08803	119.08476	56	41	118.00327	0.0022093	ZBCATMYQYDCTIZ	CHEMONTID:0000135
C9H14O	138.104465068	237.08803	98.99376	56	34	138.09427	0.0101951	SOUITUXPBGREAE	CHEMONTID:0002647
C9H14O	138.104465068	237.08803	98.98624	56	42	138.10179	0.0026751	SOUITUXPBGREAE	CHEMONTID:0002647
C10H16NO	166.123189132	237.08803	70.97903	56	36	166.109	0.0141891	GAFZBOMPQVRGKU	CHEMONTID:0000252
C10H16NO	166.123189132	237.08803	70.96161	56	33	166.12642	-0.0032309	GAFZBOMPQVRGKU	CHEMONTID:0000252
C7H9NO3	155.058243148	381.26358	226.20129	30	55	155.06229	-0.0040469	GNMSLDIYJOSUSW	CHEMONTID:0002402
C7H9NO3	155.058243148	381.24847	226.20129	31	55	155.04718	0.0110631	GNMSLDIYJOSUSW	CHEMONTID:0002402
C7H7NO2	137.047678464	363.24319	226.20129	30	55	137.0419	0.0057785	ALYNCZNDIQEVRV;RWZYAGGXGHYGMB	CHEMONTID:0002948
C6H15NO	117.1153641	343.29715	226.20129	49	55	117.09586	0.0195041	BFSVOASYOCHEOV	CHEMONTID:0001897
C6H15NO	117.1153641	226.20129	109.10177	55	38	117.09952	0.0158441	BFSVOASYOCHEOV	CHEMONTID:0001897
C7H9NO3	155.058243148	381.26358	226.22713	30	52	155.03645	0.0217931	GNMSLDIYJOSUSW	CHEMONTID:0002402
C7H5O3	137.02386902	363.24319	226.22713	30	52	137.01606	0.007809	IUNJCFABHJZSKB	CHEMONTID:0003978
C8H7N	117.057849224	343.29715	226.22713	49	52	117.07002	-0.0121708	SIKJAQJRHWYJAI	CHEMONTID:0002497
C6H15NO	117.1153641	226.22713	109.10177	52	38	117.12536	-0.0099959	BFSVOASYOCHEOV	CHEMONTID:0001897
C10H19O	155.143590228	226.22713	71.0864	52	45	155.14073	0.0028602	KSMVZQYAVGTKIV	CHEMONTID:0002229
C4H6O2	86.036779432	323.09241	237.07317	30	51	86.01924	0.0175394	BAPJBEWLBFYGME	CHEMONTID:0004452
CH2O2	46.005479304	283.08389	237.07317	48	51	46.01072	-0.0052407	BDAGIHXWWSANSR;CKFGINPQOCXMAZ	CHEMONTID:0001205;CHEMONTID:0001605
NO2	45.99290324	283.05957	237.07317	48	51	45.9864	0.0065032	JCXJVPUVTGWSNB	NonID:NO2
O	15.99491462	253.04721	237.07317	40	51	15.97404	0.0208746	XLYOFNOQVPJJNP	NonID:H2O
C7H2O2	118.005479304	237.07317	119.09165	51	41	117.98152	0.0239593	ZBCATMYQYDCTIZ	CHEMONTID:0000135
C7H2O2	118.005479304	237.07317	119.08476	51	41	117.98841	0.0170693	ZBCATMYQYDCTIZ	CHEMONTID:0000135
C8H10O2	138.06807956	237.07317	98.99376	51	34	138.07941	-0.0113304	ABDKAPXRBAPSQN;DPZNOMCNRMUKPS;IFNDEOYXGHGERA	CHEMONTID:0004111;CHEMONTID:0000190
C9H14O	138.104465068	237.07317	98.98624	51	42	138.08693	0.0175351	SOUITUXPBGREAE	CHEMONTID:0002647
C10H16NO	166.123189132	237.07317	70.96161	51	33	166.11156	0.0116291	GAFZBOMPQVRGKU	CHEMONTID:0000252
C2O	39.99491462	323.09241	283.08389	30	48	40.00852	-0.0136054	IKHGUXGNUITLKF	CHEMONTID:0002230
C3H4	40.031300128	323.09241	283.05957	30	48	40.03284	-0.0015399	QQONPFPTGQHPMA;ATUOYWHBWRKTHZ	CHEMONTID:0004476;CHEMONTID:0002500
CH4N	30.034374128	283.08389	253.04721	48	40	30.03668	-0.0023059	BAVYZALUXZFZLV	CHEMONTID:0000469
C10H16O3	184.109944372	283.08389	98.99376	48	34	184.09013	0.0198144	TYXOEOVOUIVPQE	CHEMONTID:0000324
C10H16O3	184.109944372	283.08389	98.98624	48	42	184.09765	0.0122944	TYXOEOVOUIVPQE	CHEMONTID:0000324
CH2O	30.010564684	283.05957	253.04721	48	40	30.01236	-0.0017953	OKKJLVBELUTLKV;WSFSSNUMVMOOMR	CHEMONTID:0000286;CHEMONTID:0001831
C8H8O	120.057514876	199.11287	79.0549	32	48	120.05797	-0.0004551	FUGYGGDSWSUORM;HXDOZKJGKXYMEW;CHLICZRVGGXEOD;VEIIEWOTAHXGKS	CHEMONTID:0000037;CHEMONTID:0004646;CHEMONTID:0000138
C8H8N	118.065674256	197.11293	79.0549	36	48	118.05803	0.0076443	SIKJAQJRHWYJAI	CHEMONTID:0002497
C2H4O	44.026214748	123.0751	79.0549	37	48	44.0202	0.0060147	LFQSCWFLJHTTHZ;IKHGUXGNUITLKF;LCGLNKUTAGEVQW	CHEMONTID:0000286;CHEMONTID:0002230;CHEMONTID:0001167
C3H4	40.031300128	119.09165	79.0549	41	48	40.03675	-0.0054499	QQONPFPTGQHPMA;ATUOYWHBWRKTHZ	CHEMONTID:0004476;CHEMONTID:0002500
C3H4	40.031300128	119.08476	79.0549	41	48	40.02986	0.0014401	QQONPFPTGQHPMA;ATUOYWHBWRKTHZ	CHEMONTID:0004476;CHEMONTID:0002500
C2H6	30.046950192	109.10177	79.0549	38	48	30.04687	8.02E-05	OTMSDBZUPAUEDD	CHEMONTID:0002500
C9H4O	128.026214748	199.11287	71.0864	32	45	128.02647	-0.0002553	KJPRLNWUNMBNBZ	CHEMONTID:0000029
C6H6O3	126.031694052	197.11293	71.0864	36	45	126.02653	0.0051641	QCDYQQDYXPDABM;WQGWDDDVZFFDIG	CHEMONTID:0000382;CHEMONTID:0004657
CH4O2	48.021129368	119.09165	71.0864	41	45	48.00525	0.0158794	CKFGINPQOCXMAZ	CHEMONTID:0001605
CH4O2	48.021129368	119.08476	71.0864	41	45	47.99836	0.0227694	CKFGINPQOCXMAZ	CHEMONTID:0001605
C12H18NO3	224.128668436	323.09241	98.98624	30	42	224.10617	0.0224984	HIKHPXKYXLQZFQ	CHEMONTID:0000195
C8H10O3	154.06299418	253.04721	98.98624	40	42	154.06097	0.0020242	KLIDCXVFHGNTTM;XQDNFAMOIPNVES;IIVIBYBQXSHRGE;SMFFZOQLHYIRDA	CHEMONTID:0000190;CHEMONTID:0003891
CH2N	28.018724064	98.98624	70.97903	42	36	28.00721	0.0115141	BAVYZALUXZFZLV	CHEMONTID:0000469
CH2N	28.018724064	98.98624	70.96161	42	33	28.02463	-0.0059059	BAVYZALUXZFZLV	CHEMONTID:0000469
C6H6	78.046950192	197.11293	119.08476	36	41	78.02817	0.0187802	UHOVQNZJYSORNB	CHEMONTID:0002279
C4H6O	70.041864812	323.09241	253.04721	30	40	70.0452	-0.0033352	ZTQSAGDEMFDKMZ	CHEMONTID:0002434
C8H10O3	154.06299418	253.04721	98.99376	40	34	154.05345	0.0095442	KLIDCXVFHGNTTM;XQDNFAMOIPNVES;IIVIBYBQXSHRGE;SMFFZOQLHYIRDA	CHEMONTID:0000190;CHEMONTID:0003891
C3H6O3	90.031694052	199.11287	109.10177	32	38	90.0111	0.0205941	PEDCQBHIVMGVHV	CHEMONTID:0002210
C3H4O3	88.016043988	197.11293	109.10177	36	38	88.01116	0.004884	JVTAAEKCZFNVCJ	CHEMONTID:0001359
C13H22NO3	240.159968564	363.24319	123.0751	30	37	240.16809	-0.0081214	FYMHCWBPOCZPKA	CHEMONTID:0000195
C2H6NO2	76.039853432	199.11287	123.0751	32	37	76.03777	0.0020834	BYYUJTPNKCFZST	CHEMONTID:0000265
C3H6O2	74.036779432	197.11293	123.0751	36	37	74.03783	-0.0010506	XBDQKXXYIPTUBI;WBJINCZRORDGAQ;DNIAPMSPPWPWGF;RRLWYLINGKISHN	CHEMONTID:0001205;CHEMONTID:0001238;CHEMONTID:0002467;CHEMONTID:0001092
C11H18O	166.135765196	363.24319	197.11293	30	36	166.13026	0.0055052	ZGVYVWSAAMJYCN	CHEMONTID:0001292
C8H16O	128.120115132	199.11287	70.97903	32	36	128.13384	-0.0137249	ZBAXJUPCYVIBSP	CHEMONTID:0002647
CH2N	28.018724064	98.99376	70.97903	34	36	28.01473	0.0039941	BAVYZALUXZFZLV	CHEMONTID:0000469
C2H4	28.031300128	98.99376	70.96161	34	33	28.03215	-0.0008499	OTMSDBZUPAUEDD;VGGSQFUCUMXWEO	CHEMONTID:0002500;CHEMONTID:0004476
C12H22O	182.167065324	381.26358	199.11287	30	32	182.15071	0.0163553	BLWZCYSWLRGLHU;HFJRKMMYBMWEAD	CHEMONTID:0001292;CHEMONTID:0002229
H2O	18.010564684	381.24847	363.24319	31	30	18.00528	0.0052847	XLYOFNOQVPJJNP	NonID:H2O
H2O	18.010564684	381.26358	363.24319	30	30	18.02039	-0.0098253	XLYOFNOQVPJJNP	NonID:H2O
Num AdductIon (AdductType Mass LinkedMz): 8
[M+K]+	123.0751	85.10386
[M+K]+	237.07317	199.11287
[M+K]+	237.08803	199.11287
[M+Na]+	365.26123	343.29715
[M+Na]+	365.27969	343.29715
[M+Na]+	365.30862	343.29715
[M+K]+	381.24847	343.29715
[M+K]+	381.26358	343.29715
Num IsotopicIon (IsotopeName Mass LinkedMz WeightedForm WeightNumber): 17
C-13	107.03716	106.04063	M+1	1
C-13	107.04823	106.06591	M+1	1
C-13	107.06761	106.06591	M+1	1
C-13	107.07383	106.06591	M+1	1
C-13	107.08813	106.06591	M+1	1
2C-13	108.0704	106.06591	M+2	2
C-13	133.05888	132.04739	M+1	1
C-13	151.04221	150.05692	M+1	1
C-13	151.05934	150.05692	M+1	1
C-13	151.0672	150.05692	M+1	1
2C-13	152.04128	150.05692	M+2	2
2C-13	152.06081	150.05692	M+2	2
N-14	241.2121	240.23764	M+1	1
C-13	241.24188	240.25537	M+1	1
C-13	352.14151	351.15881	M+1	1
C-13	366.26578	365.27969	M+1	1
C-13	366.28851	365.27969	M+1	1

NAME: C14H26FN6O4P
EXACTMASS: 392.173718162
ISSELECTED: False
ACCURATEMASS: 392.1726235
MASSDIFFERENCE: 0.0010946
TOTALSCORE: 2.95
ISOTOPICINTENSITY[M+1]: 0.1779
ISOTOPICINTENSITY[M+2]: 0.0232
ISOTOPICDIFF[M+1]: 0.0019
ISOTOPICDIFF[M+2]: 0.0034
MASSDIFFSCORE: 0.976
ISOTOPICSCORE: 1
PRODUCTIONSCORE: 0.814
NEUTRALLOSSSCORE: 0.16
PRODUCTIONPEAKNUMBER: 35
PRODUCTIONHITSNUMBER: 19
NEUTRALLOSSPEAKNUMBER: 413
NEUTRALLOSSHITSNUMBER: 66
RESOURCENAMES: 
RESOURCERECORDS: 0
ChemOntDescriptions: 
ChemOntIDs: 
ChemOntScores: 
ChemOntInChIKeys: 
PUBCHEMCIDS: 
Num ProductIon (Formula ExactMass AccurateMass Intensity Error CandidateInChIKeys CandidateOntologies): 35
C2OP	70.96867625	70.96161	33	0.0065177	NA	NA
CN2P	70.97990963	70.97903	36	0.0003311	NA	NA
C5H11	71.086075352	71.0864	45	-0.0008732	OFBQJSOFQDEBGM;QWTDNUCVQCZILF	CHEMONTID:0002500;CHEMONTID:0004620
C6H7	79.054775224	79.0549	48	-0.0006734	UHOVQNZJYSORNB;AFABGHUZZDYHJO;PRBHEGAFLDMLAL;ZQDPJFUHLCOCRG;PFEOZHBOMNWTJB;LDTAOIUHUHHCMU;GDOPTJXRTPNYNR;LIKMAJRDDDTEIG;HNRMPXKDFBEGFZ;PYGSKMBEVAICCR	CHEMONTID:0002279;CHEMONTID:0004620;CHEMONTID:0001019;CHEMONTID:0004476;CHEMONTID:0001016
C6H13	85.101725416	85.10386	61	-0.0026832	VLKZOEOYAKHREP;AFABGHUZZDYHJO	CHEMONTID:0002500;CHEMONTID:0004620
C6H13	85.101725416	85.11139	61	-0.0102132	VLKZOEOYAKHREP;AFABGHUZZDYHJO	CHEMONTID:0002500;CHEMONTID:0004620
C7H11	95.086075352	95.09	62	-0.0044732	VLJXXKKOSFGPHI;UAEPNZWRGJTJPN;IMNFDUFMRHMDMM;FMAMSYPJXSEYSW;BZHMBWZPUJHVEE;WZHKDGJSXCTSCK;QWHNJUXXYKPLQM;ZGEGCLOFRBLKSE;OTTZHAVKAVGASB;JAGYXYUAYDLKNO;AEXMKKGTQYQZCS;GXDHCNNESPLIKD;ADHCYQWFCLQBFG	CHEMONTID:0004620;CHEMONTID:0001016;CHEMONTID:0002500;CHEMONTID:0001019;CHEMONTID:0004476;CHEMONTID:0004622
C4H3O3	99.008218956	98.98624	42	0.0214304	UIUJIQZEACWQSV	CHEMONTID:0000333
C4H3O3	99.008218956	98.99376	34	0.0139104	UIUJIQZEACWQSV	CHEMONTID:0000333
C7H6O	106.041864812	106.04063	805	0.0006862	RDOXTESZEPMUJZ;IWDCLRJOBJJRNH;HUMNYLRZRPPJDN;WVDDGKGOMKODPV	CHEMONTID:0000138;CHEMONTID:0001275;CHEMONTID:0000321;CHEMONTID:0000033
C7H8N	106.065674256	106.06591	2753	-0.0007843	RNVCVTLRINQCPJ;AFBPFSWMIHJQDM;ONQLCPDIXPYJSS;CSNWPSHAZNPDBA;WGQKYBSKWIADBV;MFEIKQPHQINPRI;KPDBFXIKMXHJEB;VULHYRAYXYTONQ	CHEMONTID:0003964;CHEMONTID:0003924;CHEMONTID:0000195;CHEMONTID:0000219;CHEMONTID:0000185;CHEMONTID:0000089;CHEMONTID:0002279
C8H13	109.101725416	109.10177	38	-0.0005932	JVSWJIKNEAIKJW;GDDAJHJRAKOILH;KWKAKUADMBZCLK;QEGNUYASOUJEHD;KVZJLSYJROEPSQ;QJXCDRBHYIAFTH;WEPNJTDVIIKRIK;TVMXDCGIABBOFY;LETYIFNDQBJGPJ;RNTWWGNZUXGTAX;QRMPKOFEUHIBNM	CHEMONTID:0004620;CHEMONTID:0001019;CHEMONTID:0004476;CHEMONTID:0001016;CHEMONTID:0004622;CHEMONTID:0002500
C9H11	119.086075352	119.08476	41	0.0007668	ODLMAHJVESYWTB;NABXNTPHRFMODH;PYOLJOJPIPCRDP;XARGIVYWQPXRTC;ILIUIABCBOXIRX;NUHCEMOQRZEGAQ;KPADFPAILITQBG;YPJRYQGOKHKNKZ;UTPOSGXXIJEVFD	CHEMONTID:0002811;CHEMONTID:0002841;CHEMONTID:0001016;CHEMONTID:0004622;CHEMONTID:0004476
C9H11	119.086075352	119.09165	41	-0.0061232	ODLMAHJVESYWTB;NABXNTPHRFMODH;PYOLJOJPIPCRDP;XARGIVYWQPXRTC;ILIUIABCBOXIRX;NUHCEMOQRZEGAQ;KPADFPAILITQBG;YPJRYQGOKHKNKZ;UTPOSGXXIJEVFD	CHEMONTID:0002811;CHEMONTID:0002841;CHEMONTID:0001016;CHEMONTID:0004622;CHEMONTID:0004476
C8H11O	123.080989972	123.0751	37	0.0053414	NDFYWJZFESRLBQ;OSIGJGFTADMDOB;MOJOWKUQPWRMIA;CHLICZRVGGXEOD;MNBIBGDICHMQFN;SIXBTZFYFSHXJI	CHEMONTID:0004325;CHEMONTID:0000138;CHEMONTID:0000323;CHEMONTID:0001661;CHEMONTID:0000118
C8H6NO	132.044938812	132.03702	299	0.0073702	XAWPKHNOFIWWNZ;JYGFTBXVXVMTGB;CDEBRYPYJRWMDC;FZERHIULMFGESH;NCCHARWOCKOHIH	CHEMONTID:0004162;CHEMONTID:0001146;CHEMONTID:0001160;CHEMONTID:0002279;CHEMONTID:0000178
C8H6NO	132.044938812	132.04739	297	-0.0029998	XAWPKHNOFIWWNZ;JYGFTBXVXVMTGB;CDEBRYPYJRWMDC;FZERHIULMFGESH;NCCHARWOCKOHIH	CHEMONTID:0004162;CHEMONTID:0001146;CHEMONTID:0001160;CHEMONTID:0002279;CHEMONTID:0000178
C8H6O3	150.031694052	150.02948	187	0.0016655	JUVBQNZOSSOEHM;PCPXULICWBYAAW;ZENOXNGFMSCLLL;ASROQXGLZMIYNN;OUWKTIRCGDAGJB	CHEMONTID:0000190;CHEMONTID:0000137;CHEMONTID:0000037;CHEMONTID:0000135
C9H10O2	150.06807956	150.05692	2220	0.010611	GYPMBQZAVBFUIZ;ARGITQZGLVBTTI;RIZBLVRXRWHLFA;FRJSUXZTSKUONA;YOMSJEATGXXYPX	CHEMONTID:0004111;CHEMONTID:0000296;CHEMONTID:0002229;CHEMONTID:0000190
C11H17O3	197.117769404	197.11293	36	0.0042908	VYVAHKTUGZCJCU	CHEMONTID:0000324
C13H15N2	199.12352348	199.11287	32	0.0101049	VENAANZHUCMOGD;SADQHDNOURAXEV	CHEMONTID:0001140;CHEMONTID:0000183
C11H24N5	226.203170768	226.20129	55	0.0013322	NA	NA
C11H24N5	226.203170768	226.21808	58	-0.0154578	NA	NA
C11H24N5	226.203170768	226.22713	52	-0.0245078	NA	NA
C8H9N6O3	237.073613148	237.07317	51	-0.0001054	NA	NA
C12H9N6	237.088869288	237.08803	56	0.0002907	NA	NA
C12H26N5	240.218820832	240.22932	431	-0.0110477	NA	NA
C12H26N5	240.218820832	240.23764	437	-0.0193677	NA	NA
C11H5N6O2	253.0473984	253.04721	40	-0.0003602	NA	NA
C10H12N4O4P	283.059616494	283.05957	48	-0.0005021	NA	NA
C11H12FN4O4	283.084258084	283.08389	48	-0.0001805	NA	NA
C13H16N4O4P	323.090916622	323.09241	30	-0.002042	NA	NA
C14H20N6O3P	351.13345013	351.1283	200	0.0046016	NA	NA
C13H25FN4O4P	351.15974513	351.15881	105	0.0003866	NA	NA
	0	393.17923	585	0.0017646	NA	NA
Num NeutralLoss (Formula ExactMass PrecursorMz ProductMz PrecursorIntensity ProductIntensity LossMass Error CandidateInChIKeys CandidateOntologies): 216
C6H7N	93.057849224	199.11287	106.06591	32	2753	93.04696	0.0108892	PAYRUJLWNCNPSJ	CHEMONTID:0000284
C6H5N	91.04219916	197.11293	106.06591	36	2753	91.04702	-0.0048208	PAYRUJLWNCNPSJ	CHEMONTID:0000284
CO2	43.98982924	150.05692	106.06591	2220	2753	43.99101	-0.0011808	BDAGIHXWWSANSR	CHEMONTID:0001205
CN	26.003074	132.04739	106.06591	297	2753	25.98148	0.021594	LELOWRISYMNNSU	CHEMONTID:0000362
HO	17.002739652	123.0751	106.06591	37	2753	17.00919	-0.0064503	XLYOFNOQVPJJNP	NonID:H2O
CH	13.007825032	119.09165	106.06591	41	2753	13.02574	-0.017915	VNWKTOKETHGBQD	CHEMONTID:0002500
CH	13.007825032	119.08476	106.06591	41	2753	13.01885	-0.011025	VNWKTOKETHGBQD	CHEMONTID:0002500
CHN	27.010899032	106.06591	79.0549	2753	48	27.01101	-0.000111	BAVYZALUXZFZLV;LELOWRISYMNNSU;WDWDWGRYHDPSDS	CHEMONTID:0000469;CHEMONTID:0000362;CHEMONTID:0000117
C13H25O2	213.18545504	363.24319	150.05692	30	2220	213.18627	-0.000815	NAMFFBYYOKLDOM	CHEMONTID:0000298
C5H9O4	133.050083768	283.08389	150.05692	48	2220	133.02697	0.0231138	QXAMTEJJAZOINB	CHEMONTID:0002012
C3H5NO2	87.0320284	237.08803	150.05692	56	2220	87.03111	0.0009184	QNAYBMKLOCPYGJ;UXPVGJOKPUABJV	CHEMONTID:0004314;CHEMONTID:0000286
C7H3	87.023475096	237.07317	150.05692	51	2220	87.01625	0.0072251	YXFVVABEGXRONW	CHEMONTID:0001091
C2H7O	47.049689844	197.11293	150.05692	36	2220	47.05601	-0.0063202	LFQSCWFLJHTTHZ;LCGLNKUTAGEVQW	CHEMONTID:0000286;CHEMONTID:0001167
H2O	18.010564684	150.05692	132.04739	2220	297	18.00953	0.0010347	XLYOFNOQVPJJNP	NonID:H2O
H2O	18.010564684	150.05692	132.03702	2220	299	18.0199	-0.0093353	XLYOFNOQVPJJNP	NonID:H2O
CH2NO	44.013638684	150.05692	106.04063	2220	805	44.01629	-0.0026513	ZHNUHDYFZUAESO	CHEMONTID:0002484
C2HNO2	71.000728272	150.05692	79.0549	2220	48	71.00202	-0.0012917	AIDQCFHFXWPAFG	CHEMONTID:0001659
C6H7	79.054775224	150.05692	70.97903	2220	36	79.07789	-0.0231148	UHOVQNZJYSORNB	CHEMONTID:0002279
C9H7O	131.049689844	237.08803	106.04063	56	805	131.0474	0.0022898	UAJRSHJHFRVGMG;KJPRLNWUNMBNBZ	CHEMONTID:0000138;CHEMONTID:0000029
C9H7O	131.049689844	237.07317	106.04063	51	805	131.03254	0.0171498	UAJRSHJHFRVGMG;KJPRLNWUNMBNBZ	CHEMONTID:0000138;CHEMONTID:0000029
C6H7N	93.057849224	199.11287	106.04063	32	805	93.07224	-0.0143908	PAYRUJLWNCNPSJ	CHEMONTID:0000284
C7H7	91.054775224	197.11293	106.04063	36	805	91.0723	-0.0175248	YXFVVABEGXRONW	CHEMONTID:0001091
CO2	43.98982924	150.02948	106.04063	187	805	43.98885	0.0009792	BDAGIHXWWSANSR	CHEMONTID:0001205
CN	26.003074	132.04739	106.04063	297	805	26.00676	-0.003686	LELOWRISYMNNSU	CHEMONTID:0000362
CN	26.003074	132.03702	106.04063	299	805	25.99639	0.006684	LELOWRISYMNNSU	CHEMONTID:0000362
CH5	17.03912516	123.0751	106.04063	37	805	17.03447	0.0046552	VNWKTOKETHGBQD	CHEMONTID:0002500
CH2N2	42.021798064	393.17923	351.15881	585	105	42.02042	0.0013781	PNKUSGQVOMIXLU	CHEMONTID:0001045
C3H6	42.046950192	393.17923	351.1283	585	200	42.05093	-0.0039798	ATUOYWHBWRKTHZ;QQONPFPTGQHPMA	CHEMONTID:0002500;CHEMONTID:0004476
C5H10	70.07825032	393.17923	323.09241	585	30	70.08682	-0.0085697	OFBQJSOFQDEBGM	CHEMONTID:0002500
C9H16O	140.120115132	393.17923	253.04721	585	40	140.13202	-0.0119049	SOUITUXPBGREAE	CHEMONTID:0002647
C7H12N2O2	156.089877624	393.17923	237.08803	585	56	156.0912	-0.0013224	ISWZMNIHDVCPSK	CHEMONTID:0002312
C6H12N4O	156.101111004	393.17923	237.07317	585	51	156.10606	-0.004949	QJYRUYURLPTHLR	CHEMONTID:0000375
C10H10O4	194.0579088	393.17923	199.11287	585	32	194.06636	-0.0084512	ORFFGRQMMWVHIB	CHEMONTID:0001873
C2H8NO4P	141.019094366	381.26358	240.23764	30	437	141.02594	-0.0068456	SUHOOTKUPISOBE	NonID:PE-lipid head
C2H8NO4P	141.019094366	381.24847	240.23764	31	437	141.01083	0.0082644	SUHOOTKUPISOBE	NonID:PE-lipid head
C7H9O2	125.060254528	365.30862	240.23764	65	437	125.07098	-0.0107255	LHGVFZTZFXWLCP	CHEMONTID:0000190
C6H5O3	125.02386902	365.27969	240.23764	271	437	125.04205	-0.018181	QCDYQQDYXPDABM	CHEMONTID:0000382
C6H5O3	125.02386902	365.26123	240.23764	242	437	125.02359	0.000279	QCDYQQDYXPDABM	CHEMONTID:0000382
C6H3O3	123.008218956	363.24319	240.23764	30	437	123.00555	0.002669	QCDYQQDYXPDABM	CHEMONTID:0000382
C4H9NO2	103.063328528	343.29715	240.23764	49	437	103.05951	0.0038185	OQEBBZSWEGYTPG	CHEMONTID:0001878
CH2	14.015650064	240.23764	226.22713	437	52	14.01051	0.0051401	VNWKTOKETHGBQD	CHEMONTID:0002500
CH2	14.015650064	240.23764	226.21808	437	58	14.01956	-0.0039099	VNWKTOKETHGBQD	CHEMONTID:0002500
CH2	14.015650064	240.23764	226.20129	437	55	14.03635	-0.0206999	VNWKTOKETHGBQD	CHEMONTID:0002500
C10H19O	155.143590228	240.23764	85.11139	437	61	155.12625	0.0173402	KSMVZQYAVGTKIV	CHEMONTID:0002229
C10H19O	155.143590228	240.23764	85.10386	437	61	155.13378	0.0098102	KSMVZQYAVGTKIV	CHEMONTID:0002229
C11H21O	169.159240292	240.23764	71.0864	437	45	169.15124	0.0080003	KMPQYAYAQWNLME	CHEMONTID:0002229
C2H8NO4P	141.019094366	381.26358	240.22932	30	431	141.03426	-0.0151656	SUHOOTKUPISOBE	NonID:PE-lipid head
[truncated: 2,225,573 more chars]
