# Supplementary material for: Combination of Structure Databases, In Silico Fragmentation, and MS/MS Libraries for Untargeted Screening of Non-Volatile Migrants from Recycled High-Density Polyethylene Milk Bottles
Source: Anal Chem. 2023 Jun 1;95(23):8780–8. doi: 10.1021/acs.analchem.2c05389 (PMC10267890; doi:10.1021/acs.analchem.2c05389)
Supplement: Supplementary file 2 — ac2c05389_si_002.zip [file ac2c05389_si_002.zip › Appendix C/AlignmentID 362_9.93_424.4508_2021_2_18_2359_2021_2_10_forMRMPROBS.fgt]

Version: 2
NAME: C16H64N4O3PS
EXACTMASS: 423.443674538
ISSELECTED: True
ACCURATEMASS: 423.4435235
MASSDIFFERENCE: 0.000151
TOTALSCORE: 3.104
ISOTOPICINTENSITY[M+1]: 0.2041
ISOTOPICINTENSITY[M+2]: 0.0707
ISOTOPICDIFF[M+1]: 0.0217
ISOTOPICDIFF[M+2]: 0.0425
MASSDIFFSCORE: 1
ISOTOPICSCORE: 0.986
PRODUCTIONSCORE: 1
NEUTRALLOSSSCORE: 0.118
PRODUCTIONPEAKNUMBER: 10
PRODUCTIONHITSNUMBER: 3
NEUTRALLOSSPEAKNUMBER: 34
NEUTRALLOSSHITSNUMBER: 4
RESOURCENAMES: 
RESOURCERECORDS: 0
ChemOntDescriptions: 
ChemOntIDs: 
ChemOntScores: 
ChemOntInChIKeys: 
PUBCHEMCIDS: 
Num ProductIon (Formula ExactMass AccurateMass Intensity Error CandidateInChIKeys CandidateOntologies): 10
C4H10NO	88.07623894	88.06966	206	0.0060304	MIJDSYMOBYNHOT	CHEMONTID:0001897
C4H10NO	88.07623894	88.07945	207	-0.0037596	MIJDSYMOBYNHOT	CHEMONTID:0001897
C7H9N	107.073499288	107.07268	130	0.0002707	RNVCVTLRINQCPJ;ONQLCPDIXPYJSS;CSNWPSHAZNPDBA;KPDBFXIKMXHJEB;YLUDSYGJHAQGOD;AFBPFSWMIHJQDM;LYMGNRHDFKUCDQ;HTLZVHNRZJPSMI	CHEMONTID:0003964;CHEMONTID:0000195;CHEMONTID:0000219;CHEMONTID:0003924
C14H7S	207.026846224	207.02679	114	-0.0004924	NA	NA
C16H34NO	256.264039708	256.26535	1044	-0.0018589	NA	NA
C15H34N3	256.275273088	256.29611	134	-0.0213855	NA	NA
C12H14N2O2PS	281.051360318	281.05411	168	-0.0032983	NA	NA
C16H41N3OP	322.298724562	322.31601	118	-0.017834	NA	NA
C15H9N3O3PS	342.010223778	342.0213	244	-0.0116248	NA	NA
	0	424.45154	11117	-0.000589	NA	NA
Num NeutralLoss (Formula ExactMass PrecursorMz ProductMz PrecursorIntensity ProductIntensity LossMass Error CandidateInChIKeys CandidateOntologies): 4
C11H20O	168.15141526	424.45154	256.29611	11117	134	168.15543	-0.0040147	ZGVYVWSAAMJYCN	CHEMONTID:0001292
C7H3O3	135.008218956	342.0213	207.02679	244	114	134.99451	0.013709	IUNJCFABHJZSKB	CHEMONTID:0003978
H3O	19.018389716	107.07268	88.06966	130	206	19.00302	0.0153697	XLYOFNOQVPJJNP	NonID:H2O
C2H4NO2	74.024203368	281.05411	207.02679	168	114	74.02732	-0.0031166	BYYUJTPNKCFZST;DHMQDGOQFOQNFH	CHEMONTID:0000265;CHEMONTID:0002404
Num AdductIon (AdductType Mass LinkedMz): 0
Num IsotopicIon (IsotopeName Mass LinkedMz WeightedForm WeightNumber): 1
C-13	257.27112	256.26535	M+1	1

NAME: C18H63FNO5P
EXACTMASS: 423.442788966
ISSELECTED: True
ACCURATEMASS: 423.4435235
MASSDIFFERENCE: -0.0007346
TOTALSCORE: 3.103
ISOTOPICINTENSITY[M+1]: 0.2075
ISOTOPICINTENSITY[M+2]: 0.0307
ISOTOPICDIFF[M+1]: 0.0251
ISOTOPICDIFF[M+2]: 0.0025
MASSDIFFSCORE: 0.989
ISOTOPICSCORE: 0.996
PRODUCTIONSCORE: 1
NEUTRALLOSSSCORE: 0.118
PRODUCTIONPEAKNUMBER: 10
PRODUCTIONHITSNUMBER: 4
NEUTRALLOSSPEAKNUMBER: 34
NEUTRALLOSSHITSNUMBER: 4
RESOURCENAMES: 
RESOURCERECORDS: 0
ChemOntDescriptions: 
ChemOntIDs: 
ChemOntScores: 
ChemOntInChIKeys: 
PUBCHEMCIDS: 
Num ProductIon (Formula ExactMass AccurateMass Intensity Error CandidateInChIKeys CandidateOntologies): 10
C4H10NO	88.07623894	88.06966	206	0.0060304	MIJDSYMOBYNHOT	CHEMONTID:0001897
C4H10NO	88.07623894	88.07945	207	-0.0037596	MIJDSYMOBYNHOT	CHEMONTID:0001897
C7H9N	107.073499288	107.07268	130	0.0002707	RNVCVTLRINQCPJ;ONQLCPDIXPYJSS;CSNWPSHAZNPDBA;KPDBFXIKMXHJEB;YLUDSYGJHAQGOD;AFBPFSWMIHJQDM;LYMGNRHDFKUCDQ;HTLZVHNRZJPSMI	CHEMONTID:0003964;CHEMONTID:0000195;CHEMONTID:0000219;CHEMONTID:0003924
C10H7O5	207.029348324	207.02679	114	0.0020097	NA	NA
C16H34NO	256.264039708	256.26535	1044	-0.0018589	NA	NA
C17H38N	256.300425216	256.29611	134	0.0037666	NA	NA
C16H9O5	281.044998388	281.05411	168	-0.0096602	ZLGRXDWWYMFIGI	CHEMONTID:0001615
C18H42FNP	322.303890194	322.31601	118	-0.0126684	NA	NA
C17H10FNO4P	342.03314765	342.0213	244	0.0112991	NA	NA
	0	424.45154	11117	-0.0014746	NA	NA
Num NeutralLoss (Formula ExactMass PrecursorMz ProductMz PrecursorIntensity ProductIntensity LossMass Error CandidateInChIKeys CandidateOntologies): 4
C11H20O	168.15141526	424.45154	256.29611	11117	134	168.15543	-0.0040147	ZGVYVWSAAMJYCN	CHEMONTID:0001292
C7H3O3	135.008218956	342.0213	207.02679	244	114	134.99451	0.013709	IUNJCFABHJZSKB	CHEMONTID:0003978
H3O	19.018389716	107.07268	88.06966	130	206	19.00302	0.0153697	XLYOFNOQVPJJNP	NonID:H2O
C2H4NO2	74.024203368	281.05411	207.02679	168	114	74.02732	-0.0031166	BYYUJTPNKCFZST;DHMQDGOQFOQNFH	CHEMONTID:0000265;CHEMONTID:0002404
Num AdductIon (AdductType Mass LinkedMz): 0
Num IsotopicIon (IsotopeName Mass LinkedMz WeightedForm WeightNumber): 1
C-13	257.27112	256.26535	M+1	1

NAME: C15H60FN6O3S
EXACTMASS: 423.443164
ISSELECTED: True
ACCURATEMASS: 423.4435235
MASSDIFFERENCE: -0.0003595
TOTALSCORE: 3.102
ISOTOPICINTENSITY[M+1]: 0.2001
ISOTOPICINTENSITY[M+2]: 0.07
ISOTOPICDIFF[M+1]: 0.0177
ISOTOPICDIFF[M+2]: 0.0418
MASSDIFFSCORE: 0.997
ISOTOPICSCORE: 0.987
PRODUCTIONSCORE: 1
NEUTRALLOSSSCORE: 0.118
PRODUCTIONPEAKNUMBER: 10
PRODUCTIONHITSNUMBER: 3
NEUTRALLOSSPEAKNUMBER: 34
NEUTRALLOSSHITSNUMBER: 4
RESOURCENAMES: 
RESOURCERECORDS: 0
ChemOntDescriptions: 
ChemOntIDs: 
ChemOntScores: 
ChemOntInChIKeys: 
PUBCHEMCIDS: 
Num ProductIon (Formula ExactMass AccurateMass Intensity Error CandidateInChIKeys CandidateOntologies): 10
C4H10NO	88.07623894	88.06966	206	0.0060304	MIJDSYMOBYNHOT	CHEMONTID:0001897
C4H10NO	88.07623894	88.07945	207	-0.0037596	MIJDSYMOBYNHOT	CHEMONTID:0001897
C7H9N	107.073499288	107.07268	130	0.0002707	RNVCVTLRINQCPJ;ONQLCPDIXPYJSS;CSNWPSHAZNPDBA;KPDBFXIKMXHJEB;YLUDSYGJHAQGOD;AFBPFSWMIHJQDM;LYMGNRHDFKUCDQ;HTLZVHNRZJPSMI	CHEMONTID:0003964;CHEMONTID:0000195;CHEMONTID:0000219;CHEMONTID:0003924
C14H7S	207.026846224	207.02679	114	-0.0004924	NA	NA
C15H34N3	256.275273088	256.26535	1044	0.0093745	NA	NA
C15H34N3	256.275273088	256.29611	134	-0.0213855	NA	NA
C11H10FN4O2S	281.05084978	281.05411	168	-0.0038088	NA	NA
C15H40N5S	322.30044228	322.31601	118	-0.0161163	NA	NA
C14H5FN5O3S	342.00971324	342.0213	244	-0.0121353	NA	NA
	0	424.45154	11117	-0.0010995	NA	NA
Num NeutralLoss (Formula ExactMass PrecursorMz ProductMz PrecursorIntensity ProductIntensity LossMass Error CandidateInChIKeys CandidateOntologies): 4
C11H20O	168.15141526	424.45154	256.29611	11117	134	168.15543	-0.0040147	ZGVYVWSAAMJYCN	CHEMONTID:0001292
C7H3O3	135.008218956	342.0213	207.02679	244	114	134.99451	0.013709	IUNJCFABHJZSKB	CHEMONTID:0003978
H3O	19.018389716	107.07268	88.06966	130	206	19.00302	0.0153697	XLYOFNOQVPJJNP	NonID:H2O
C2H4NO2	74.024203368	281.05411	207.02679	168	114	74.02732	-0.0031166	BYYUJTPNKCFZST;DHMQDGOQFOQNFH	CHEMONTID:0000265;CHEMONTID:0002404
Num AdductIon (AdductType Mass LinkedMz): 0
Num IsotopicIon (IsotopeName Mass LinkedMz WeightedForm WeightNumber): 1
C-13	257.27112	256.26535	M+1	1

NAME: C17H59F2N3O5
EXACTMASS: 423.442278428
ISSELECTED: True
ACCURATEMASS: 423.4435235
MASSDIFFERENCE: -0.0012451
TOTALSCORE: 3.084
ISOTOPICINTENSITY[M+1]: 0.2035
ISOTOPICINTENSITY[M+2]: 0.03
ISOTOPICDIFF[M+1]: 0.0211
ISOTOPICDIFF[M+2]: 0.0018
MASSDIFFSCORE: 0.969
ISOTOPICSCORE: 0.997
PRODUCTIONSCORE: 1
NEUTRALLOSSSCORE: 0.118
PRODUCTIONPEAKNUMBER: 10
PRODUCTIONHITSNUMBER: 4
NEUTRALLOSSPEAKNUMBER: 34
NEUTRALLOSSHITSNUMBER: 4
RESOURCENAMES: 
RESOURCERECORDS: 0
ChemOntDescriptions: 
ChemOntIDs: 
ChemOntScores: 
ChemOntInChIKeys: 
PUBCHEMCIDS: 
Num ProductIon (Formula ExactMass AccurateMass Intensity Error CandidateInChIKeys CandidateOntologies): 10
C4H10NO	88.07623894	88.06966	206	0.0060304	MIJDSYMOBYNHOT	CHEMONTID:0001897
C4H10NO	88.07623894	88.07945	207	-0.0037596	MIJDSYMOBYNHOT	CHEMONTID:0001897
C7H9N	107.073499288	107.07268	130	0.0002707	RNVCVTLRINQCPJ;ONQLCPDIXPYJSS;CSNWPSHAZNPDBA;KPDBFXIKMXHJEB;YLUDSYGJHAQGOD;AFBPFSWMIHJQDM;LYMGNRHDFKUCDQ;HTLZVHNRZJPSMI	CHEMONTID:0003964;CHEMONTID:0000195;CHEMONTID:0000219;CHEMONTID:0003924
C11H5F2O2	207.02576084	207.02679	114	-0.0015777	NA	NA
C16H34NO	256.264039708	256.26535	1044	-0.0018589	NA	NA
C17H38N	256.300425216	256.29611	134	0.0037666	NA	NA
C16H9O5	281.044998388	281.05411	168	-0.0096602	ZLGRXDWWYMFIGI	CHEMONTID:0001615
C17H38F2N3	322.303379656	322.31601	118	-0.0131789	NA	NA
C17H6F2NO5	342.021403732	342.0213	244	-0.0004448	NA	NA
	0	424.45154	11117	-0.0019851	NA	NA
Num NeutralLoss (Formula ExactMass PrecursorMz ProductMz PrecursorIntensity ProductIntensity LossMass Error CandidateInChIKeys CandidateOntologies): 4
C11H20O	168.15141526	424.45154	256.29611	11117	134	168.15543	-0.0040147	ZGVYVWSAAMJYCN	CHEMONTID:0001292
C7H3O3	135.008218956	342.0213	207.02679	244	114	134.99451	0.013709	IUNJCFABHJZSKB	CHEMONTID:0003978
H3O	19.018389716	107.07268	88.06966	130	206	19.00302	0.0153697	XLYOFNOQVPJJNP	NonID:H2O
C2H4NO2	74.024203368	281.05411	207.02679	168	114	74.02732	-0.0031166	BYYUJTPNKCFZST;DHMQDGOQFOQNFH	CHEMONTID:0000265;CHEMONTID:0002404
Num AdductIon (AdductType Mass LinkedMz): 0
Num IsotopicIon (IsotopeName Mass LinkedMz WeightedForm WeightNumber): 1
C-13	257.27112	256.26535	M+1	1

NAME: C17H62FN3O4S
EXACTMASS: 423.444506684
ISSELECTED: True
ACCURATEMASS: 423.4435235
MASSDIFFERENCE: 0.0009831
TOTALSCORE: 3.081
ISOTOPICINTENSITY[M+1]: 0.2114
ISOTOPICINTENSITY[M+2]: 0.0743
ISOTOPICDIFF[M+1]: 0.029
ISOTOPICDIFF[M+2]: 0.0461
MASSDIFFSCORE: 0.981
ISOTOPICSCORE: 0.982
PRODUCTIONSCORE: 1
NEUTRALLOSSSCORE: 0.118
PRODUCTIONPEAKNUMBER: 10
PRODUCTIONHITSNUMBER: 3
NEUTRALLOSSPEAKNUMBER: 34
NEUTRALLOSSHITSNUMBER: 4
RESOURCENAMES: 
RESOURCERECORDS: 0
ChemOntDescriptions: 
ChemOntIDs: 
ChemOntScores: 
ChemOntInChIKeys: 
PUBCHEMCIDS: 
Num ProductIon (Formula ExactMass AccurateMass Intensity Error CandidateInChIKeys CandidateOntologies): 10
C4H10NO	88.07623894	88.06966	206	0.0060304	MIJDSYMOBYNHOT	CHEMONTID:0001897
C4H10NO	88.07623894	88.07945	207	-0.0037596	MIJDSYMOBYNHOT	CHEMONTID:0001897
C7H9N	107.073499288	107.07268	130	0.0002707	RNVCVTLRINQCPJ;ONQLCPDIXPYJSS;CSNWPSHAZNPDBA;KPDBFXIKMXHJEB;YLUDSYGJHAQGOD;AFBPFSWMIHJQDM;LYMGNRHDFKUCDQ;HTLZVHNRZJPSMI	CHEMONTID:0003964;CHEMONTID:0000195;CHEMONTID:0000219;CHEMONTID:0003924
C14H7S	207.026846224	207.02679	114	-0.0004924	NA	NA
C16H34NO	256.264039708	256.26535	1044	-0.0018589	NA	NA
C17H38N	256.300425216	256.29611	134	0.0037666	NA	NA
C16H10FN2S	281.05487254	281.05411	168	0.000214	NA	NA
C17H44N3S	322.325594408	322.31601	118	0.0090358	NA	NA
C17H9FNO4S	342.023631988	342.0213	244	0.0017834	NA	NA
	0	424.45154	11117	0.0002431	NA	NA
Num NeutralLoss (Formula ExactMass PrecursorMz ProductMz PrecursorIntensity ProductIntensity LossMass Error CandidateInChIKeys CandidateOntologies): 4
C11H20O	168.15141526	424.45154	256.29611	11117	134	168.15543	-0.0040147	ZGVYVWSAAMJYCN	CHEMONTID:0001292
C7H3O3	135.008218956	342.0213	207.02679	244	114	134.99451	0.013709	IUNJCFABHJZSKB	CHEMONTID:0003978
H3O	19.018389716	107.07268	88.06966	130	206	19.00302	0.0153697	XLYOFNOQVPJJNP	NonID:H2O
C2H4NO2	74.024203368	281.05411	207.02679	168	114	74.02732	-0.0031166	BYYUJTPNKCFZST;DHMQDGOQFOQNFH	CHEMONTID:0000265;CHEMONTID:0002404
Num AdductIon (AdductType Mass LinkedMz): 0
Num IsotopicIon (IsotopeName Mass LinkedMz WeightedForm WeightNumber): 1
C-13	257.27112	256.26535	M+1	1

NAME: C20H61N3O3S
EXACTMASS: 423.443363812
ISSELECTED: False
ACCURATEMASS: 423.4435235
MASSDIFFERENCE: -0.0001597
TOTALSCORE: 3.078
ISOTOPICINTENSITY[M+1]: 0.2433
ISOTOPICINTENSITY[M+2]: 0.0793
ISOTOPICDIFF[M+1]: 0.0609
ISOTOPICDIFF[M+2]: 0.0511
MASSDIFFSCORE: 0.999
ISOTOPICSCORE: 0.961
PRODUCTIONSCORE: 1
NEUTRALLOSSSCORE: 0.118
PRODUCTIONPEAKNUMBER: 10
PRODUCTIONHITSNUMBER: 3
NEUTRALLOSSPEAKNUMBER: 34
NEUTRALLOSSHITSNUMBER: 4
RESOURCENAMES: 
RESOURCERECORDS: 0
ChemOntDescriptions: Peptides
ChemOntIDs: Peptides
ChemOntScores: 0.00871459694989107
ChemOntInChIKeys: OAWORKDPTSAMBZ
PUBCHEMCIDS: 
Num ProductIon (Formula ExactMass AccurateMass Intensity Error CandidateInChIKeys CandidateOntologies): 10
C4H10NO	88.07623894	88.06966	206	0.0060304	MIJDSYMOBYNHOT	CHEMONTID:0001897
C4H10NO	88.07623894	88.07945	207	-0.0037596	MIJDSYMOBYNHOT	CHEMONTID:0001897
C7H9N	107.073499288	107.07268	130	0.0002707	RNVCVTLRINQCPJ;ONQLCPDIXPYJSS;CSNWPSHAZNPDBA;KPDBFXIKMXHJEB;YLUDSYGJHAQGOD;AFBPFSWMIHJQDM;LYMGNRHDFKUCDQ;HTLZVHNRZJPSMI	CHEMONTID:0003964;CHEMONTID:0000195;CHEMONTID:0000219;CHEMONTID:0003924
C14H7S	207.026846224	207.02679	114	-0.0004924	NA	NA
C16H34NO	256.264039708	256.26535	1044	-0.0018589	NA	NA
C17H38N	256.300425216	256.29611	134	0.0037666	NA	NA
C20H9O2	281.060254528	281.05411	168	0.0055959	NA	NA
C18H44NOS	322.314361028	322.31601	118	-0.0021976	NA	NA
C20H8NO3S	342.022489116	342.0213	244	0.0006405	NA	NA
	0	424.45154	11117	-0.0008997	NA	NA
Num NeutralLoss (Formula ExactMass PrecursorMz ProductMz PrecursorIntensity ProductIntensity LossMass Error CandidateInChIKeys CandidateOntologies): 4
C11H20O	168.15141526	424.45154	256.29611	11117	134	168.15543	-0.0040147	ZGVYVWSAAMJYCN	CHEMONTID:0001292
C7H3O3	135.008218956	342.0213	207.02679	244	114	134.99451	0.013709	IUNJCFABHJZSKB	CHEMONTID:0003978
H3O	19.018389716	107.07268	88.06966	130	206	19.00302	0.0153697	XLYOFNOQVPJJNP	NonID:H2O
C2H4NO2	74.024203368	281.05411	207.02679	168	114	74.02732	-0.0031166	BYYUJTPNKCFZST;DHMQDGOQFOQNFH	CHEMONTID:0000265;CHEMONTID:0002404
Num AdductIon (AdductType Mass LinkedMz): 0
Num IsotopicIon (IsotopeName Mass LinkedMz WeightedForm WeightNumber): 1
C-13	257.27112	256.26535	M+1	1

NAME: C18H55F2N7O
EXACTMASS: 423.44361582
ISSELECTED: False
ACCURATEMASS: 423.4435235
MASSDIFFERENCE: 9.23E-05
TOTALSCORE: 3.076
ISOTOPICINTENSITY[M+1]: 0.227
ISOTOPICINTENSITY[M+2]: 0.0267
ISOTOPICDIFF[M+1]: 0.0446
ISOTOPICDIFF[M+2]: -0.0015
MASSDIFFSCORE: 1
ISOTOPICSCORE: 0.988
PRODUCTIONSCORE: 1
NEUTRALLOSSSCORE: 0.088
PRODUCTIONPEAKNUMBER: 10
PRODUCTIONHITSNUMBER: 3
NEUTRALLOSSPEAKNUMBER: 34
NEUTRALLOSSHITSNUMBER: 3
RESOURCENAMES: 
RESOURCERECORDS: 0
ChemOntDescriptions: 
ChemOntIDs: 
ChemOntScores: 
ChemOntInChIKeys: 
PUBCHEMCIDS: 
Num ProductIon (Formula ExactMass AccurateMass Intensity Error CandidateInChIKeys CandidateOntologies): 10
C4H10NO	88.07623894	88.06966	206	0.0060304	MIJDSYMOBYNHOT	CHEMONTID:0001897
C4H10NO	88.07623894	88.07945	207	-0.0037596	MIJDSYMOBYNHOT	CHEMONTID:0001897
C7H9N	107.073499288	107.07268	130	0.0002707	RNVCVTLRINQCPJ;ONQLCPDIXPYJSS;CSNWPSHAZNPDBA;KPDBFXIKMXHJEB;YLUDSYGJHAQGOD;AFBPFSWMIHJQDM;LYMGNRHDFKUCDQ;HTLZVHNRZJPSMI	CHEMONTID:0003964;CHEMONTID:0000195;CHEMONTID:0000219;CHEMONTID:0003924
C14H4FO	207.024617968	207.02679	114	-0.0027206	NA	NA
C16H34NO	256.264039708	256.26535	1044	-0.0018589	NA	NA
C17H38N	256.300425216	256.29611	134	0.0037666	NA	NA
C16H7F2N2O	281.052644284	281.05411	168	-0.0020143	NA	NA
C14H37FN7	322.309447404	322.31601	118	-0.0071112	NA	NA
C18H2F2N5O	342.022741124	342.0213	244	0.0008925	NA	NA
	0	424.45154	11117	-0.0006477	NA	NA
Num NeutralLoss (Formula ExactMass PrecursorMz ProductMz PrecursorIntensity ProductIntensity LossMass Error CandidateInChIKeys CandidateOntologies): 3
C11H20O	168.15141526	424.45154	256.29611	11117	134	168.15543	-0.0040147	ZGVYVWSAAMJYCN	CHEMONTID:0001292
H3O	19.018389716	107.07268	88.06966	130	206	19.00302	0.0153697	XLYOFNOQVPJJNP	NonID:H2O
C6H2	74.015650064	281.05411	207.02679	168	114	74.02732	-0.0116699	UHOVQNZJYSORNB	CHEMONTID:0002279
Num AdductIon (AdductType Mass LinkedMz): 0
Num IsotopicIon (IsotopeName Mass LinkedMz WeightedForm WeightNumber): 1
C-13	257.27112	256.26535	M+1	1

NAME: C20H58F5NO
EXACTMASS: 423.443856576
ISSELECTED: False
ACCURATEMASS: 423.4435235
MASSDIFFERENCE: 0.000333
TOTALSCORE: 3.074
ISOTOPICINTENSITY[M+1]: 0.227
ISOTOPICINTENSITY[M+2]: 0.0266
ISOTOPICDIFF[M+1]: 0.0446
ISOTOPICDIFF[M+2]: -0.0016
MASSDIFFSCORE: 0.998
ISOTOPICSCORE: 0.988
PRODUCTIONSCORE: 1
NEUTRALLOSSSCORE: 0.088
PRODUCTIONPEAKNUMBER: 10
PRODUCTIONHITSNUMBER: 3
NEUTRALLOSSPEAKNUMBER: 34
NEUTRALLOSSHITSNUMBER: 3
RESOURCENAMES: 
RESOURCERECORDS: 0
ChemOntDescriptions: 
ChemOntIDs: 
ChemOntScores: 
ChemOntInChIKeys: 
PUBCHEMCIDS: 
Num ProductIon (Formula ExactMass AccurateMass Intensity Error CandidateInChIKeys CandidateOntologies): 10
C4H10NO	88.07623894	88.06966	206	0.0060304	MIJDSYMOBYNHOT	CHEMONTID:0001897
C4H10NO	88.07623894	88.07945	207	-0.0037596	MIJDSYMOBYNHOT	CHEMONTID:0001897
C7H9N	107.073499288	107.07268	130	0.0002707	RNVCVTLRINQCPJ;ONQLCPDIXPYJSS;CSNWPSHAZNPDBA;KPDBFXIKMXHJEB;YLUDSYGJHAQGOD;AFBPFSWMIHJQDM;LYMGNRHDFKUCDQ;HTLZVHNRZJPSMI	CHEMONTID:0003964;CHEMONTID:0000195;CHEMONTID:0000219;CHEMONTID:0003924
C14H4FO	207.024617968	207.02679	114	-0.0027206	NA	NA
C16H34NO	256.264039708	256.26535	1044	-0.0018589	NA	NA
C17H38N	256.300425216	256.29611	134	0.0037666	NA	NA
C18H8F3	281.057809916	281.05411	168	0.0031513	NA	NA
C18H38F2NO	322.292146276	322.31601	118	-0.0244123	NA	NA
C19H5F5N	342.03421526	342.0213	244	0.0123667	NA	NA
	0	424.45154	11117	-0.000407	NA	NA
Num NeutralLoss (Formula ExactMass PrecursorMz ProductMz PrecursorIntensity ProductIntensity LossMass Error CandidateInChIKeys CandidateOntologies): 3
C11H20O	168.15141526	424.45154	256.29611	11117	134	168.15543	-0.0040147	ZGVYVWSAAMJYCN	CHEMONTID:0001292
H3O	19.018389716	107.07268	88.06966	130	206	19.00302	0.0153697	XLYOFNOQVPJJNP	NonID:H2O
C6H2	74.015650064	281.05411	207.02679	168	114	74.02732	-0.0116699	UHOVQNZJYSORNB	CHEMONTID:0002279
Num AdductIon (AdductType Mass LinkedMz): 0
Num IsotopicIon (IsotopeName Mass LinkedMz WeightedForm WeightNumber): 1
C-13	257.27112	256.26535	M+1	1

NAME: C15H62FN6OP2
EXACTMASS: 423.444437084
ISSELECTED: False
ACCURATEMASS: 423.4435235
MASSDIFFERENCE: 0.0009135
TOTALSCORE: 3.07
ISOTOPICINTENSITY[M+1]: 0.1917
ISOTOPICINTENSITY[M+2]: 0.0195
ISOTOPICDIFF[M+1]: 0.0093
ISOTOPICDIFF[M+2]: -0.0087
MASSDIFFSCORE: 0.983
ISOTOPICSCORE: 0.999
PRODUCTIONSCORE: 1
NEUTRALLOSSSCORE: 0.088
PRODUCTIONPEAKNUMBER: 10
PRODUCTIONHITSNUMBER: 3
NEUTRALLOSSPEAKNUMBER: 34
NEUTRALLOSSHITSNUMBER: 3
RESOURCENAMES: 
RESOURCERECORDS: 0
ChemOntDescriptions: 
ChemOntIDs: 
ChemOntScores: 
ChemOntInChIKeys: 
PUBCHEMCIDS: 
Num ProductIon (Formula ExactMass AccurateMass Intensity Error CandidateInChIKeys CandidateOntologies): 10
C4H10NO	88.07623894	88.06966	206	0.0060304	MIJDSYMOBYNHOT	CHEMONTID:0001897
C4H10NO	88.07623894	88.07945	207	-0.0037596	MIJDSYMOBYNHOT	CHEMONTID:0001897
C7H9N	107.073499288	107.07268	130	0.0002707	RNVCVTLRINQCPJ;ONQLCPDIXPYJSS;CSNWPSHAZNPDBA;KPDBFXIKMXHJEB;YLUDSYGJHAQGOD;AFBPFSWMIHJQDM;LYMGNRHDFKUCDQ;HTLZVHNRZJPSMI	CHEMONTID:0003964;CHEMONTID:0000195;CHEMONTID:0000219;CHEMONTID:0003924
C6H10FN2OP2	207.02523942	207.02679	114	-0.0020992	NA	NA
C15H34N3	256.275273088	256.26535	1044	0.0093745	NA	NA
C15H34N3	256.275273088	256.29611	134	-0.0213855	NA	NA
C11H12FN4P2	281.052122864	281.05411	168	-0.0025357	NA	NA
C15H41N5P	322.309957942	322.31601	118	-0.0066006	NA	NA
C14H7FN5OP2	342.010986324	342.0213	244	-0.0108623	NA	NA
	0	424.45154	11117	0.0001735	NA	NA
Num NeutralLoss (Formula ExactMass PrecursorMz ProductMz PrecursorIntensity ProductIntensity LossMass Error CandidateInChIKeys CandidateOntologies): 3
C11H20O	168.15141526	424.45154	256.29611	11117	134	168.15543	-0.0040147	ZGVYVWSAAMJYCN	CHEMONTID:0001292
H3O	19.018389716	107.07268	88.06966	130	206	19.00302	0.0153697	XLYOFNOQVPJJNP	NonID:H2O
C6H2	74.015650064	281.05411	207.02679	168	114	74.02732	-0.0116699	UHOVQNZJYSORNB	CHEMONTID:0002279
Num AdductIon (AdductType Mass LinkedMz): 0
Num IsotopicIon (IsotopeName Mass LinkedMz WeightedForm WeightNumber): 1
C-13	257.27112	256.26535	M+1	1

NAME: C19H59FN5OP
EXACTMASS: 423.444126358
ISSELECTED: False
ACCURATEMASS: 423.4435235
MASSDIFFERENCE: 0.0006028
TOTALSCORE: 3.067
ISOTOPICINTENSITY[M+1]: 0.2309
ISOTOPICINTENSITY[M+2]: 0.0276
ISOTOPICDIFF[M+1]: 0.0485
ISOTOPICDIFF[M+2]: -0.0006
MASSDIFFSCORE: 0.993
ISOTOPICSCORE: 0.986
PRODUCTIONSCORE: 1
NEUTRALLOSSSCORE: 0.088
PRODUCTIONPEAKNUMBER: 10
PRODUCTIONHITSNUMBER: 3
NEUTRALLOSSPEAKNUMBER: 34
NEUTRALLOSSHITSNUMBER: 3
RESOURCENAMES: 
RESOURCERECORDS: 0
ChemOntDescriptions: 
ChemOntIDs: 
ChemOntScores: 
ChemOntInChIKeys: 
PUBCHEMCIDS: 
Num ProductIon (Formula ExactMass AccurateMass Intensity Error CandidateInChIKeys CandidateOntologies): 10
C4H10NO	88.07623894	88.06966	206	0.0060304	MIJDSYMOBYNHOT	CHEMONTID:0001897
C4H10NO	88.07623894	88.07945	207	-0.0037596	MIJDSYMOBYNHOT	CHEMONTID:0001897
C7H9N	107.073499288	107.07268	130	0.0002707	RNVCVTLRINQCPJ;ONQLCPDIXPYJSS;CSNWPSHAZNPDBA;KPDBFXIKMXHJEB;YLUDSYGJHAQGOD;AFBPFSWMIHJQDM;LYMGNRHDFKUCDQ;HTLZVHNRZJPSMI	CHEMONTID:0003964;CHEMONTID:0000195;CHEMONTID:0000219;CHEMONTID:0003924
C14H4FO	207.024617968	207.02679	114	-0.0027206	NA	NA
C16H34NO	256.264039708	256.26535	1044	-0.0018589	NA	NA
C17H38N	256.300425216	256.29611	134	0.0037666	NA	NA
C17H11FOP	281.053154822	281.05411	168	-0.0015038	NA	NA
C15H41N5P	322.309957942	322.31601	118	-0.0066006	NA	NA
C19H6FN3OP	342.023251662	342.0213	244	0.0014031	NA	NA
	0	424.45154	11117	-0.0001372	NA	NA
Num NeutralLoss (Formula ExactMass PrecursorMz ProductMz PrecursorIntensity ProductIntensity LossMass Error CandidateInChIKeys CandidateOntologies): 3
C11H20O	168.15141526	424.45154	256.29611	11117	134	168.15543	-0.0040147	ZGVYVWSAAMJYCN	CHEMONTID:0001292
H3O	19.018389716	107.07268	88.06966	130	206	19.00302	0.0153697	XLYOFNOQVPJJNP	NonID:H2O
C6H2	74.015650064	281.05411	207.02679	168	114	74.02732	-0.0116699	UHOVQNZJYSORNB	CHEMONTID:0002279
Num AdductIon (AdductType Mass LinkedMz): 0
Num IsotopicIon (IsotopeName Mass LinkedMz WeightedForm WeightNumber): 1
C-13	257.27112	256.26535	M+1	1

NAME: C15H56F3N7O2
EXACTMASS: 423.444758692
ISSELECTED: False
ACCURATEMASS: 423.4435235
MASSDIFFERENCE: 0.0012351
TOTALSCORE: 3.057
ISOTOPICINTENSITY[M+1]: 0.195
ISOTOPICINTENSITY[M+2]: 0.0222
ISOTOPICDIFF[M+1]: 0.0126
ISOTOPICDIFF[M+2]: -0.006
MASSDIFFSCORE: 0.97
ISOTOPICSCORE: 0.999
PRODUCTIONSCORE: 1
NEUTRALLOSSSCORE: 0.088
PRODUCTIONPEAKNUMBER: 10
PRODUCTIONHITSNUMBER: 3
NEUTRALLOSSPEAKNUMBER: 34
NEUTRALLOSSHITSNUMBER: 3
RESOURCENAMES: 
RESOURCERECORDS: 0
ChemOntDescriptions: 
ChemOntIDs: 
ChemOntScores: 
ChemOntInChIKeys: 
PUBCHEMCIDS: 
Num ProductIon (Formula ExactMass AccurateMass Intensity Error CandidateInChIKeys CandidateOntologies): 10
C4H10NO	88.07623894	88.06966	206	0.0060304	MIJDSYMOBYNHOT	CHEMONTID:0001897
C4H10NO	88.07623894	88.07945	207	-0.0037596	MIJDSYMOBYNHOT	CHEMONTID:0001897
C7H9N	107.073499288	107.07268	130	0.0002707	RNVCVTLRINQCPJ;ONQLCPDIXPYJSS;CSNWPSHAZNPDBA;KPDBFXIKMXHJEB;YLUDSYGJHAQGOD;AFBPFSWMIHJQDM;LYMGNRHDFKUCDQ;HTLZVHNRZJPSMI	CHEMONTID:0003964;CHEMONTID:0000195;CHEMONTID:0000219;CHEMONTID:0003924
C11H5F2O2	207.02576084	207.02679	114	-0.0015777	NA	NA
C15H34N3	256.275273088	256.26535	1044	0.0093745	NA	NA
C15H34N3	256.275273088	256.29611	134	-0.0213855	NA	NA
C13H8F3N2O2	281.053787156	281.05411	168	-0.0008714	NA	NA
C14H37FN7	322.309447404	322.31601	118	-0.0071112	NA	NA
C15H3F3N5O2	342.023883996	342.0213	244	0.0020354	NA	NA
	0	424.45154	11117	0.0004951	NA	NA
Num NeutralLoss (Formula ExactMass PrecursorMz ProductMz PrecursorIntensity ProductIntensity LossMass Error CandidateInChIKeys CandidateOntologies): 3
C11H20O	168.15141526	424.45154	256.29611	11117	134	168.15543	-0.0040147	ZGVYVWSAAMJYCN	CHEMONTID:0001292
H3O	19.018389716	107.07268	88.06966	130	206	19.00302	0.0153697	XLYOFNOQVPJJNP	NonID:H2O
C2H4NO2	74.024203368	281.05411	207.02679	168	114	74.02732	-0.0031166	BYYUJTPNKCFZST;DHMQDGOQFOQNFH	CHEMONTID:0000265;CHEMONTID:0002404
Num AdductIon (AdductType Mass LinkedMz): 0
Num IsotopicIon (IsotopeName Mass LinkedMz WeightedForm WeightNumber): 1
C-13	257.27112	256.26535	M+1	1

NAME: C18H66NO4PS
EXACTMASS: 423.445017222
ISSELECTED: False
ACCURATEMASS: 423.4435235
MASSDIFFERENCE: 0.0014937
TOTALSCORE: 3.054
ISOTOPICINTENSITY[M+1]: 0.2153
ISOTOPICINTENSITY[M+2]: 0.0751
ISOTOPICDIFF[M+1]: 0.0329
ISOTOPICDIFF[M+2]: 0.0469
MASSDIFFSCORE: 0.956
ISOTOPICSCORE: 0.98
PRODUCTIONSCORE: 1
NEUTRALLOSSSCORE: 0.118
PRODUCTIONPEAKNUMBER: 10
PRODUCTIONHITSNUMBER: 3
NEUTRALLOSSPEAKNUMBER: 34
NEUTRALLOSSHITSNUMBER: 4
RESOURCENAMES: 
RESOURCERECORDS: 0
ChemOntDescriptions: 
ChemOntIDs: 
ChemOntScores: 
ChemOntInChIKeys: 
PUBCHEMCIDS: 
Num ProductIon (Formula ExactMass AccurateMass Intensity Error CandidateInChIKeys CandidateOntologies): 10
C4H10NO	88.07623894	88.06966	206	0.0060304	MIJDSYMOBYNHOT	CHEMONTID:0001897
C4H10NO	88.07623894	88.07945	207	-0.0037596	MIJDSYMOBYNHOT	CHEMONTID:0001897
C7H9N	107.073499288	107.07268	130	0.0002707	RNVCVTLRINQCPJ;ONQLCPDIXPYJSS;CSNWPSHAZNPDBA;KPDBFXIKMXHJEB;YLUDSYGJHAQGOD;AFBPFSWMIHJQDM;LYMGNRHDFKUCDQ;HTLZVHNRZJPSMI	CHEMONTID:0003964;CHEMONTID:0000195;CHEMONTID:0000219;CHEMONTID:0003924
C14H7S	207.026846224	207.02679	114	-0.0004924	NA	NA
C16H34NO	256.264039708	256.26535	1044	-0.0018589	NA	NA
C17H38N	256.300425216	256.29611	134	0.0037666	NA	NA
C17H14PS	281.055383078	281.05411	168	0.0007245	NA	NA
C18H44NOS	322.314361028	322.31601	118	-0.0021976	NA	NA
C17H13NO3PS	342.035375906	342.0213	244	0.0135273	NA	NA
	0	424.45154	11117	0.0007537	NA	NA
Num NeutralLoss (Formula ExactMass PrecursorMz ProductMz PrecursorIntensity ProductIntensity LossMass Error CandidateInChIKeys CandidateOntologies): 4
C11H20O	168.15141526	424.45154	256.29611	11117	134	168.15543	-0.0040147	ZGVYVWSAAMJYCN	CHEMONTID:0001292
C7H3O3	135.008218956	342.0213	207.02679	244	114	134.99451	0.013709	IUNJCFABHJZSKB	CHEMONTID:0003978
H3O	19.018389716	107.07268	88.06966	130	206	19.00302	0.0153697	XLYOFNOQVPJJNP	NonID:H2O
C2H4NO2	74.024203368	281.05411	207.02679	168	114	74.02732	-0.0031166	BYYUJTPNKCFZST;DHMQDGOQFOQNFH	CHEMONTID:0000265;CHEMONTID:0002404
Num AdductIon (AdductType Mass LinkedMz): 0
Num IsotopicIon (IsotopeName Mass LinkedMz WeightedForm WeightNumber): 1
C-13	257.27112	256.26535	M+1	1

NAME: C20H63N3OP2
EXACTMASS: 423.444636896
ISSELECTED: False
ACCURATEMASS: 423.4435235
MASSDIFFERENCE: 0.0011133
TOTALSCORE: 3.047
ISOTOPICINTENSITY[M+1]: 0.2349
ISOTOPICINTENSITY[M+2]: 0.0285
ISOTOPICDIFF[M+1]: 0.0525
ISOTOPICDIFF[M+2]: 0.0003
MASSDIFFSCORE: 0.976
ISOTOPICSCORE: 0.983
PRODUCTIONSCORE: 1
NEUTRALLOSSSCORE: 0.088
PRODUCTIONPEAKNUMBER: 10
PRODUCTIONHITSNUMBER: 3
NEUTRALLOSSPEAKNUMBER: 34
NEUTRALLOSSHITSNUMBER: 3
RESOURCENAMES: 
RESOURCERECORDS: 0
ChemOntDescriptions: 
ChemOntIDs: 
ChemOntScores: 
ChemOntInChIKeys: 
PUBCHEMCIDS: 
Num ProductIon (Formula ExactMass AccurateMass Intensity Error CandidateInChIKeys CandidateOntologies): 10
C4H10NO	88.07623894	88.06966	206	0.0060304	MIJDSYMOBYNHOT	CHEMONTID:0001897
C4H10NO	88.07623894	88.07945	207	-0.0037596	MIJDSYMOBYNHOT	CHEMONTID:0001897
C7H9N	107.073499288	107.07268	130	0.0002707	RNVCVTLRINQCPJ;ONQLCPDIXPYJSS;CSNWPSHAZNPDBA;KPDBFXIKMXHJEB;YLUDSYGJHAQGOD;AFBPFSWMIHJQDM;LYMGNRHDFKUCDQ;HTLZVHNRZJPSMI	CHEMONTID:0003964;CHEMONTID:0000195;CHEMONTID:0000219;CHEMONTID:0003924
C9H9N2P2	207.024096548	207.02679	114	-0.003242	NA	NA
C16H34NO	256.264039708	256.26535	1044	-0.0018589	NA	NA
C17H38N	256.300425216	256.29611	134	0.0037666	NA	NA
C20H10P	281.05201195	281.05411	168	-0.0026466	NA	NA
C20H40N3	322.32222328	322.31601	118	0.0056647	NA	NA
C20H10NOP2	342.0237622	342.0213	244	0.0019136	NA	NA
	0	424.45154	11117	0.0003733	NA	NA
Num NeutralLoss (Formula ExactMass PrecursorMz ProductMz PrecursorIntensity ProductIntensity LossMass Error CandidateInChIKeys CandidateOntologies): 3
C11H20O	168.15141526	424.45154	256.29611	11117	134	168.15543	-0.0040147	ZGVYVWSAAMJYCN	CHEMONTID:0001292
H3O	19.018389716	107.07268	88.06966	130	206	19.00302	0.0153697	XLYOFNOQVPJJNP	NonID:H2O
C6H2	74.015650064	281.05411	207.02679	168	114	74.02732	-0.0116699	UHOVQNZJYSORNB	CHEMONTID:0002279
Num AdductIon (AdductType Mass LinkedMz): 0
Num IsotopicIon (IsotopeName Mass LinkedMz WeightedForm WeightNumber): 1
C-13	257.27112	256.26535	M+1	1

NAME: C16H66N4OP3
EXACTMASS: 423.444947622
ISSELECTED: False
ACCURATEMASS: 423.4435235
MASSDIFFERENCE: 0.0014241
TOTALSCORE: 3.047
ISOTOPICINTENSITY[M+1]: 0.1956
ISOTOPICINTENSITY[M+2]: 0.0202
ISOTOPICDIFF[M+1]: 0.0132
ISOTOPICDIFF[M+2]: -0.008
MASSDIFFSCORE: 0.96
ISOTOPICSCORE: 0.999
PRODUCTIONSCORE: 1
NEUTRALLOSSSCORE: 0.088
PRODUCTIONPEAKNUMBER: 10
PRODUCTIONHITSNUMBER: 3
NEUTRALLOSSPEAKNUMBER: 34
NEUTRALLOSSHITSNUMBER: 3
RESOURCENAMES: 
RESOURCERECORDS: 0
ChemOntDescriptions: 
ChemOntIDs: 
ChemOntScores: 
ChemOntInChIKeys: 
PUBCHEMCIDS: 
Num ProductIon (Formula ExactMass AccurateMass Intensity Error CandidateInChIKeys CandidateOntologies): 10
C4H10NO	88.07623894	88.06966	206	0.0060304	MIJDSYMOBYNHOT	CHEMONTID:0001897
C4H10NO	88.07623894	88.07945	207	-0.0037596	MIJDSYMOBYNHOT	CHEMONTID:0001897
C7H9N	107.073499288	107.07268	130	0.0002707	RNVCVTLRINQCPJ;ONQLCPDIXPYJSS;CSNWPSHAZNPDBA;KPDBFXIKMXHJEB;YLUDSYGJHAQGOD;AFBPFSWMIHJQDM;LYMGNRHDFKUCDQ;HTLZVHNRZJPSMI	CHEMONTID:0003964;CHEMONTID:0000195;CHEMONTID:0000219;CHEMONTID:0003924
C7H14OP3	207.025749958	207.02679	114	-0.0015886	NA	NA
C16H34NO	256.264039708	256.26535	1044	-0.0018589	NA	NA
C15H34N3	256.275273088	256.29611	134	-0.0213855	NA	NA
C12H16N2P3	281.052633402	281.05411	168	-0.0020252	NA	NA
C16H41N3OP	322.298724562	322.31601	118	-0.017834	NA	NA
C15H11N3OP3	342.011496862	342.0213	244	-0.0103517	NA	NA
	0	424.45154	11117	0.0006841	NA	NA
Num NeutralLoss (Formula ExactMass PrecursorMz ProductMz PrecursorIntensity ProductIntensity LossMass Error CandidateInChIKeys CandidateOntologies): 3
C11H20O	168.15141526	424.45154	256.29611	11117	134	168.15543	-0.0040147	ZGVYVWSAAMJYCN	CHEMONTID:0001292
H3O	19.018389716	107.07268	88.06966	130	206	19.00302	0.0153697	XLYOFNOQVPJJNP	NonID:H2O
C6H2	74.015650064	281.05411	207.02679	168	114	74.02732	-0.0116699	UHOVQNZJYSORNB	CHEMONTID:0002279
Num AdductIon (AdductType Mass LinkedMz): 0
Num IsotopicIon (IsotopeName Mass LinkedMz WeightedForm WeightNumber): 1
C-13	257.27112	256.26535	M+1	1

NAME: C23H56FN4O
EXACTMASS: 423.443815632
ISSELECTED: False
ACCURATEMASS: 423.4435235
MASSDIFFERENCE: 0.0002921
TOTALSCORE: 3.04
ISOTOPICINTENSITY[M+1]: 0.2702
ISOTOPICINTENSITY[M+2]: 0.0372
ISOTOPICDIFF[M+1]: 0.0878
ISOTOPICDIFF[M+2]: 0.009
MASSDIFFSCORE: 0.998
ISOTOPICSCORE: 0.954
PRODUCTIONSCORE: 1
NEUTRALLOSSSCORE: 0.088
PRODUCTIONPEAKNUMBER: 10
PRODUCTIONHITSNUMBER: 3
NEUTRALLOSSPEAKNUMBER: 34
NEUTRALLOSSHITSNUMBER: 3
RESOURCENAMES: 
RESOURCERECORDS: 0
ChemOntDescriptions: 
ChemOntIDs: 
ChemOntScores: 
ChemOntInChIKeys: 
PUBCHEMCIDS: 
Num ProductIon (Formula ExactMass AccurateMass Intensity Error CandidateInChIKeys CandidateOntologies): 10
C4H10NO	88.07623894	88.06966	206	0.0060304	MIJDSYMOBYNHOT	CHEMONTID:0001897
C4H10NO	88.07623894	88.07945	207	-0.0037596	MIJDSYMOBYNHOT	CHEMONTID:0001897
C7H9N	107.073499288	107.07268	130	0.0002707	RNVCVTLRINQCPJ;ONQLCPDIXPYJSS;CSNWPSHAZNPDBA;KPDBFXIKMXHJEB;YLUDSYGJHAQGOD;AFBPFSWMIHJQDM;LYMGNRHDFKUCDQ;HTLZVHNRZJPSMI	CHEMONTID:0003964;CHEMONTID:0000195;CHEMONTID:0000219;CHEMONTID:0003924
C14H4FO	207.024617968	207.02679	114	-0.0027206	NA	NA
C16H34NO	256.264039708	256.26535	1044	-0.0018589	NA	NA
C17H38N	256.300425216	256.29611	134	0.0037666	NA	NA
C19H6FN2	281.051501412	281.05411	168	-0.0031572	NA	NA
C21H40NO	322.3109899	322.31601	118	-0.0055687	NA	NA
C22HFN3O	342.010364872	342.0213	244	-0.0114837	NA	NA
	0	424.45154	11117	-0.0004479	NA	NA
Num NeutralLoss (Formula ExactMass PrecursorMz ProductMz PrecursorIntensity ProductIntensity LossMass Error CandidateInChIKeys CandidateOntologies): 3
C11H20O	168.15141526	424.45154	256.29611	11117	134	168.15543	-0.0040147	ZGVYVWSAAMJYCN	CHEMONTID:0001292
H3O	19.018389716	107.07268	88.06966	130	206	19.00302	0.0153697	XLYOFNOQVPJJNP	NonID:H2O
C6H2	74.015650064	281.05411	207.02679	168	114	74.02732	-0.0116699	UHOVQNZJYSORNB	CHEMONTID:0002279
Num AdductIon (AdductType Mass LinkedMz): 0
Num IsotopicIon (IsotopeName Mass LinkedMz WeightedForm WeightNumber): 1
C-13	257.27112	256.26535	M+1	1

NAME: C16H61FN4O4P
EXACTMASS: 423.441446282
ISSELECTED: False
ACCURATEMASS: 423.4435235
MASSDIFFERENCE: -0.0020773
TOTALSCORE: 3.034
ISOTOPICINTENSITY[M+1]: 0.1962
ISOTOPICINTENSITY[M+2]: 0.0265
ISOTOPICDIFF[M+1]: 0.0138
ISOTOPICDIFF[M+2]: -0.0017
MASSDIFFSCORE: 0.917
ISOTOPICSCORE: 0.999
PRODUCTIONSCORE: 1
NEUTRALLOSSSCORE: 0.118
PRODUCTIONPEAKNUMBER: 10
PRODUCTIONHITSNUMBER: 3
NEUTRALLOSSPEAKNUMBER: 34
NEUTRALLOSSHITSNUMBER: 4
RESOURCENAMES: 
RESOURCERECORDS: 0
ChemOntDescriptions: 
ChemOntIDs: 
ChemOntScores: 
ChemOntInChIKeys: 
PUBCHEMCIDS: 
Num ProductIon (Formula ExactMass AccurateMass Intensity Error CandidateInChIKeys CandidateOntologies): 10
C4H10NO	88.07623894	88.06966	206	0.0060304	MIJDSYMOBYNHOT	CHEMONTID:0001897
C4H10NO	88.07623894	88.07945	207	-0.0037596	MIJDSYMOBYNHOT	CHEMONTID:0001897
C7H9N	107.073499288	107.07268	130	0.0002707	RNVCVTLRINQCPJ;ONQLCPDIXPYJSS;CSNWPSHAZNPDBA;KPDBFXIKMXHJEB;YLUDSYGJHAQGOD;AFBPFSWMIHJQDM;LYMGNRHDFKUCDQ;HTLZVHNRZJPSMI	CHEMONTID:0003964;CHEMONTID:0000195;CHEMONTID:0000219;CHEMONTID:0003924
C4H8N4O4P	207.028316366	207.02679	114	0.0009778	NA	NA
C16H34NO	256.264039708	256.26535	1044	-0.0018589	NA	NA
C15H34N3	256.275273088	256.29611	134	-0.0213855	NA	NA
C15H9N2O4	281.056231768	281.05411	168	0.0015732	NA	NA
C16H41N3OP	322.298724562	322.31601	118	-0.017834	NA	NA
C15H6FN3O4P	342.007995522	342.0213	244	-0.0138531	NA	NA
	0	424.45154	11117	-0.0028173	NA	NA
Num NeutralLoss (Formula ExactMass PrecursorMz ProductMz PrecursorIntensity ProductIntensity LossMass Error CandidateInChIKeys CandidateOntologies): 4
C11H20O	168.15141526	424.45154	256.29611	11117	134	168.15543	-0.0040147	ZGVYVWSAAMJYCN	CHEMONTID:0001292
C7H3O3	135.008218956	342.0213	207.02679	244	114	134.99451	0.013709	IUNJCFABHJZSKB	CHEMONTID:0003978
H3O	19.018389716	107.07268	88.06966	130	206	19.00302	0.0153697	XLYOFNOQVPJJNP	NonID:H2O
C2H4NO2	74.024203368	281.05411	207.02679	168	114	74.02732	-0.0031166	BYYUJTPNKCFZST;DHMQDGOQFOQNFH	CHEMONTID:0000265;CHEMONTID:0002404
Num AdductIon (AdductType Mass LinkedMz): 0
Num IsotopicIon (IsotopeName Mass LinkedMz WeightedForm WeightNumber): 1
C-13	257.27112	256.26535	M+1	1

NAME: C21H62NO4P
EXACTMASS: 423.441646094
ISSELECTED: False
ACCURATEMASS: 423.4435235
MASSDIFFERENCE: -0.0018775
TOTALSCORE: 3.03
ISOTOPICINTENSITY[M+1]: 0.2394
ISOTOPICINTENSITY[M+2]: 0.0356
ISOTOPICDIFF[M+1]: 0.057
ISOTOPICDIFF[M+2]: 0.0074
MASSDIFFSCORE: 0.932
ISOTOPICSCORE: 0.98
PRODUCTIONSCORE: 1
NEUTRALLOSSSCORE: 0.118
PRODUCTIONPEAKNUMBER: 10
PRODUCTIONHITSNUMBER: 3
NEUTRALLOSSPEAKNUMBER: 34
NEUTRALLOSSHITSNUMBER: 4
RESOURCENAMES: 
RESOURCERECORDS: 0
ChemOntDescriptions: 
ChemOntIDs: 
ChemOntScores: 
ChemOntInChIKeys: 
PUBCHEMCIDS: 
Num ProductIon (Formula ExactMass AccurateMass Intensity Error CandidateInChIKeys CandidateOntologies): 10
C4H10NO	88.07623894	88.06966	206	0.0060304	MIJDSYMOBYNHOT	CHEMONTID:0001897
C4H10NO	88.07623894	88.07945	207	-0.0037596	MIJDSYMOBYNHOT	CHEMONTID:0001897
C7H9N	107.073499288	107.07268	130	0.0002707	RNVCVTLRINQCPJ;ONQLCPDIXPYJSS;CSNWPSHAZNPDBA;KPDBFXIKMXHJEB;YLUDSYGJHAQGOD;AFBPFSWMIHJQDM;LYMGNRHDFKUCDQ;HTLZVHNRZJPSMI	CHEMONTID:0003964;CHEMONTID:0000195;CHEMONTID:0000219;CHEMONTID:0003924
C17H3	207.023475096	207.02679	114	-0.0038635	NA	NA
C16H34NO	256.264039708	256.26535	1044	-0.0018589	NA	NA
C17H38N	256.300425216	256.29611	134	0.0037666	NA	NA
C20H10P	281.05201195	281.05411	168	-0.0026466	NA	NA
C21H40NO	322.3109899	322.31601	118	-0.0055687	NA	NA
C20H9NO3P	342.032004778	342.0213	244	0.0101562	NA	NA
	0	424.45154	11117	-0.0026175	NA	NA
Num NeutralLoss (Formula ExactMass PrecursorMz ProductMz PrecursorIntensity ProductIntensity LossMass Error CandidateInChIKeys CandidateOntologies): 4
C11H20O	168.15141526	424.45154	256.29611	11117	134	168.15543	-0.0040147	ZGVYVWSAAMJYCN	CHEMONTID:0001292
C7H3O3	135.008218956	342.0213	207.02679	244	114	134.99451	0.013709	IUNJCFABHJZSKB	CHEMONTID:0003978
H3O	19.018389716	107.07268	88.06966	130	206	19.00302	0.0153697	XLYOFNOQVPJJNP	NonID:H2O
C2H4NO2	74.024203368	281.05411	207.02679	168	114	74.02732	-0.0031166	BYYUJTPNKCFZST;DHMQDGOQFOQNFH	CHEMONTID:0000265;CHEMONTID:0002404
Num AdductIon (AdductType Mass LinkedMz): 0
Num IsotopicIon (IsotopeName Mass LinkedMz WeightedForm WeightNumber): 1
C-13	257.27112	256.26535	M+1	1

NAME: C20H57F2N4O2
EXACTMASS: 423.444958504
ISSELECTED: False
ACCURATEMASS: 423.4435235
MASSDIFFERENCE: 0.001435
TOTALSCORE: 3.029
ISOTOPICINTENSITY[M+1]: 0.2382
ISOTOPICINTENSITY[M+2]: 0.0313
ISOTOPICDIFF[M+1]: 0.0558
ISOTOPICDIFF[M+2]: 0.0031
MASSDIFFSCORE: 0.96
ISOTOPICSCORE: 0.981
PRODUCTIONSCORE: 1
NEUTRALLOSSSCORE: 0.088
PRODUCTIONPEAKNUMBER: 10
PRODUCTIONHITSNUMBER: 3
NEUTRALLOSSPEAKNUMBER: 34
NEUTRALLOSSHITSNUMBER: 3
RESOURCENAMES: 
RESOURCERECORDS: 0
ChemOntDescriptions: 
ChemOntIDs: 
ChemOntScores: 
ChemOntInChIKeys: 
PUBCHEMCIDS: 
Num ProductIon (Formula ExactMass AccurateMass Intensity Error CandidateInChIKeys CandidateOntologies): 10
C4H10NO	88.07623894	88.06966	206	0.0060304	MIJDSYMOBYNHOT	CHEMONTID:0001897
C4H10NO	88.07623894	88.07945	207	-0.0037596	MIJDSYMOBYNHOT	CHEMONTID:0001897
C7H9N	107.073499288	107.07268	130	0.0002707	RNVCVTLRINQCPJ;ONQLCPDIXPYJSS;CSNWPSHAZNPDBA;KPDBFXIKMXHJEB;YLUDSYGJHAQGOD;AFBPFSWMIHJQDM;LYMGNRHDFKUCDQ;HTLZVHNRZJPSMI	CHEMONTID:0003964;CHEMONTID:0000195;CHEMONTID:0000219;CHEMONTID:0003924
C11H5F2O2	207.02576084	207.02679	114	-0.0015777	NA	NA
C16H34NO	256.264039708	256.26535	1044	-0.0018589	NA	NA
C17H38N	256.300425216	256.29611	134	0.0037666	NA	NA
C16H7F2N2O	281.052644284	281.05411	168	-0.0020143	NA	NA
C20H40N3	322.32222328	322.31601	118	0.0056647	NA	NA
C19H2F2N3O2	342.011507744	342.0213	244	-0.0103408	NA	NA
	0	424.45154	11117	0.000695	NA	NA
Num NeutralLoss (Formula ExactMass PrecursorMz ProductMz PrecursorIntensity ProductIntensity LossMass Error CandidateInChIKeys CandidateOntologies): 3
C11H20O	168.15141526	424.45154	256.29611	11117	134	168.15543	-0.0040147	ZGVYVWSAAMJYCN	CHEMONTID:0001292
H3O	19.018389716	107.07268	88.06966	130	206	19.00302	0.0153697	XLYOFNOQVPJJNP	NonID:H2O
C2H4NO2	74.024203368	281.05411	207.02679	168	114	74.02732	-0.0031166	BYYUJTPNKCFZST;DHMQDGOQFOQNFH	CHEMONTID:0000265;CHEMONTID:0002404
Num AdductIon (AdductType Mass LinkedMz): 0
Num IsotopicIon (IsotopeName Mass LinkedMz WeightedForm WeightNumber): 1
C-13	257.27112	256.26535	M+1	1

NAME: C16H60F2N5O2P
EXACTMASS: 423.44526923
ISSELECTED: False
ACCURATEMASS: 423.4435235
MASSDIFFERENCE: 0.0017457
TOTALSCORE: 3.027
ISOTOPICINTENSITY[M+1]: 0.199
ISOTOPICINTENSITY[M+2]: 0.0229
ISOTOPICDIFF[M+1]: 0.0166
ISOTOPICDIFF[M+2]: -0.0053
MASSDIFFSCORE: 0.941
ISOTOPICSCORE: 0.998
PRODUCTIONSCORE: 1
NEUTRALLOSSSCORE: 0.088
PRODUCTIONPEAKNUMBER: 10
PRODUCTIONHITSNUMBER: 3
NEUTRALLOSSPEAKNUMBER: 34
NEUTRALLOSSHITSNUMBER: 3
RESOURCENAMES: 
RESOURCERECORDS: 0
ChemOntDescriptions: 
ChemOntIDs: 
ChemOntScores: 
ChemOntInChIKeys: 
PUBCHEMCIDS: 
Num ProductIon (Formula ExactMass AccurateMass Intensity Error CandidateInChIKeys CandidateOntologies): 10
C4H10NO	88.07623894	88.06966	206	0.0060304	MIJDSYMOBYNHOT	CHEMONTID:0001897
C4H10NO	88.07623894	88.07945	207	-0.0037596	MIJDSYMOBYNHOT	CHEMONTID:0001897
C7H9N	107.073499288	107.07268	130	0.0002707	RNVCVTLRINQCPJ;ONQLCPDIXPYJSS;CSNWPSHAZNPDBA;KPDBFXIKMXHJEB;YLUDSYGJHAQGOD;AFBPFSWMIHJQDM;LYMGNRHDFKUCDQ;HTLZVHNRZJPSMI	CHEMONTID:0003964;CHEMONTID:0000195;CHEMONTID:0000219;CHEMONTID:0003924
C11H5F2O2	207.02576084	207.02679	114	-0.0015777	NA	NA
C16H34NO	256.264039708	256.26535	1044	-0.0018589	NA	NA
C15H34N3	256.275273088	256.29611	134	-0.0213855	NA	NA
C14H12F2O2P	281.054297694	281.05411	168	-0.0003609	NA	NA
C15H41N5P	322.309957942	322.31601	118	-0.0066006	NA	NA
C16H7F2N3O2P	342.024394534	342.0213	244	0.002546	NA	NA
	0	424.45154	11117	0.0010057	NA	NA
Num NeutralLoss (Formula ExactMass PrecursorMz ProductMz PrecursorIntensity ProductIntensity LossMass Error CandidateInChIKeys CandidateOntologies): 3
C11H20O	168.15141526	424.45154	256.29611	11117	134	168.15543	-0.0040147	ZGVYVWSAAMJYCN	CHEMONTID:0001292
H3O	19.018389716	107.07268	88.06966	130	206	19.00302	0.0153697	XLYOFNOQVPJJNP	NonID:H2O
C2H4NO2	74.024203368	281.05411	207.02679	168	114	74.02732	-0.0031166	BYYUJTPNKCFZST;DHMQDGOQFOQNFH	CHEMONTID:0000265;CHEMONTID:0002404
Num AdductIon (AdductType Mass LinkedMz): 0
Num IsotopicIon (IsotopeName Mass LinkedMz WeightedForm WeightNumber): 1
C-13	257.27112	256.26535	M+1	1

NAME: C24H60N2OP
EXACTMASS: 423.44432617
ISSELECTED: False
ACCURATEMASS: 423.4435235
MASSDIFFERENCE: 0.0008026
TOTALSCORE: 3.024
ISOTOPICINTENSITY[M+1]: 0.2742
ISOTOPICINTENSITY[M+2]: 0.0382
ISOTOPICDIFF[M+1]: 0.0918
ISOTOPICDIFF[M+2]: 0.01
MASSDIFFSCORE: 0.987
ISOTOPICSCORE: 0.949
PRODUCTIONSCORE: 1
NEUTRALLOSSSCORE: 0.088
PRODUCTIONPEAKNUMBER: 10
PRODUCTIONHITSNUMBER: 3
NEUTRALLOSSPEAKNUMBER: 34
NEUTRALLOSSHITSNUMBER: 3
RESOURCENAMES: 
RESOURCERECORDS: 0
ChemOntDescriptions: 
ChemOntIDs: 
ChemOntScores: 
ChemOntInChIKeys: 
PUBCHEMCIDS: 
Num ProductIon (Formula ExactMass AccurateMass Intensity Error CandidateInChIKeys CandidateOntologies): 10
C4H10NO	88.07623894	88.06966	206	0.0060304	MIJDSYMOBYNHOT	CHEMONTID:0001897
C4H10NO	88.07623894	88.07945	207	-0.0037596	MIJDSYMOBYNHOT	CHEMONTID:0001897
C7H9N	107.073499288	107.07268	130	0.0002707	RNVCVTLRINQCPJ;ONQLCPDIXPYJSS;CSNWPSHAZNPDBA;KPDBFXIKMXHJEB;YLUDSYGJHAQGOD;AFBPFSWMIHJQDM;LYMGNRHDFKUCDQ;HTLZVHNRZJPSMI	CHEMONTID:0003964;CHEMONTID:0000195;CHEMONTID:0000219;CHEMONTID:0003924
C17H3	207.023475096	207.02679	114	-0.0038635	NA	NA
C16H34NO	256.264039708	256.26535	1044	-0.0018589	NA	NA
C17H38N	256.300425216	256.29611	134	0.0037666	NA	NA
C20H10P	281.05201195	281.05411	168	-0.0026466	NA	NA
C21H40NO	322.3109899	322.31601	118	-0.0055687	NA	NA
C23H5NOP	342.01087541	342.0213	244	-0.0109732	NA	NA
	0	424.45154	11117	6.26E-05	NA	NA
Num NeutralLoss (Formula ExactMass PrecursorMz ProductMz PrecursorIntensity ProductIntensity LossMass Error CandidateInChIKeys CandidateOntologies): 3
C11H20O	168.15141526	424.45154	256.29611	11117	134	168.15543	-0.0040147	ZGVYVWSAAMJYCN	CHEMONTID:0001292
H3O	19.018389716	107.07268	88.06966	130	206	19.00302	0.0153697	XLYOFNOQVPJJNP	NonID:H2O
C6H2	74.015650064	281.05411	207.02679	168	114	74.02732	-0.0116699	UHOVQNZJYSORNB	CHEMONTID:0002279
Num AdductIon (AdductType Mass LinkedMz): 0
Num IsotopicIon (IsotopeName Mass LinkedMz WeightedForm WeightNumber): 1
C-13	257.27112	256.26535	M+1	1

NAME: C18H61N6P2
EXACTMASS: 423.443294212
ISSELECTED: False
ACCURATEMASS: 423.4435235
MASSDIFFERENCE: -0.0002293
TOTALSCORE: 3.017
ISOTOPICINTENSITY[M+1]: 0.2236
ISOTOPICINTENSITY[M+2]: 0.0239
ISOTOPICDIFF[M+1]: 0.0412
ISOTOPICDIFF[M+2]: -0.0043
MASSDIFFSCORE: 0.999
ISOTOPICSCORE: 0.989
PRODUCTIONSCORE: 1
NEUTRALLOSSSCORE: 0.029
PRODUCTIONPEAKNUMBER: 10
PRODUCTIONHITSNUMBER: 1
NEUTRALLOSSPEAKNUMBER: 34
NEUTRALLOSSHITSNUMBER: 1
RESOURCENAMES: 
RESOURCERECORDS: 0
ChemOntDescriptions: 
ChemOntIDs: 
ChemOntScores: 
ChemOntInChIKeys: 
PUBCHEMCIDS: 
Num ProductIon (Formula ExactMass AccurateMass Intensity Error CandidateInChIKeys CandidateOntologies): 10
CH6N5	88.062320192	88.06966	206	-0.0078884	NA	NA
C3H10N3	88.08747232	88.07945	207	0.0074737	NA	NA
C7H9N	107.073499288	107.07268	130	0.0002707	RNVCVTLRINQCPJ;ONQLCPDIXPYJSS;CSNWPSHAZNPDBA;KPDBFXIKMXHJEB;YLUDSYGJHAQGOD;AFBPFSWMIHJQDM;LYMGNRHDFKUCDQ;HTLZVHNRZJPSMI	CHEMONTID:0003964;CHEMONTID:0000195;CHEMONTID:0000219;CHEMONTID:0003924
C9H9N2P2	207.024096548	207.02679	114	-0.003242	NA	NA
C15H34N3	256.275273088	256.26535	1044	0.0093745	NA	NA
C17H38N	256.300425216	256.29611	134	0.0037666	NA	NA
C16H5N6	281.05756916	281.05411	168	0.0029106	NA	NA
C15H41N5P	322.309957942	322.31601	118	-0.0066006	NA	NA
C17H6N5P2	342.009843452	342.0213	244	-0.0120051	NA	NA
	0	424.45154	11117	-0.0009693	NA	NA
Num NeutralLoss (Formula ExactMass PrecursorMz ProductMz PrecursorIntensity ProductIntensity LossMass Error CandidateInChIKeys CandidateOntologies): 1
C6H2	74.015650064	281.05411	207.02679	168	114	74.02732	-0.0116699	UHOVQNZJYSORNB	CHEMONTID:0002279
Num AdductIon (AdductType Mass LinkedMz): 0
Num IsotopicIon (IsotopeName Mass LinkedMz WeightedForm WeightNumber): 1
C-13	257.27112	256.26535	M+1	1

NAME: C18H59N6O2S
EXACTMASS: 423.442021128
ISSELECTED: False
ACCURATEMASS: 423.4435235
MASSDIFFERENCE: -0.0015024
TOTALSCORE: 3.016
ISOTOPICINTENSITY[M+1]: 0.232
ISOTOPICINTENSITY[M+2]: 0.0746
ISOTOPICDIFF[M+1]: 0.0496
ISOTOPICDIFF[M+2]: 0.0464
MASSDIFFSCORE: 0.956
ISOTOPICSCORE: 0.972
PRODUCTIONSCORE: 1
NEUTRALLOSSSCORE: 0.088
PRODUCTIONPEAKNUMBER: 10
PRODUCTIONHITSNUMBER: 3
NEUTRALLOSSPEAKNUMBER: 34
NEUTRALLOSSHITSNUMBER: 3
RESOURCENAMES: 
RESOURCERECORDS: 0
ChemOntDescriptions: Peptides
ChemOntIDs: Peptides
ChemOntScores: 0.0065359477124183
ChemOntInChIKeys: OAWORKDPTSAMBZ
PUBCHEMCIDS: 
Num ProductIon (Formula ExactMass AccurateMass Intensity Error CandidateInChIKeys CandidateOntologies): 10
C4H10NO	88.07623894	88.06966	206	0.0060304	MIJDSYMOBYNHOT	CHEMONTID:0001897
C4H10NO	88.07623894	88.07945	207	-0.0037596	MIJDSYMOBYNHOT	CHEMONTID:0001897
C7H9N	107.073499288	107.07268	130	0.0002707	RNVCVTLRINQCPJ;ONQLCPDIXPYJSS;CSNWPSHAZNPDBA;KPDBFXIKMXHJEB;YLUDSYGJHAQGOD;AFBPFSWMIHJQDM;LYMGNRHDFKUCDQ;HTLZVHNRZJPSMI	CHEMONTID:0003964;CHEMONTID:0000195;CHEMONTID:0000219;CHEMONTID:0003924
C14H7S	207.026846224	207.02679	114	-0.0004924	NA	NA
C16H34NO	256.264039708	256.26535	1044	-0.0018589	NA	NA
C17H38N	256.300425216	256.29611	134	0.0037666	NA	NA
C16H5N6	281.05756916	281.05411	168	0.0029106	NA	NA
C18H44NOS	322.314361028	322.31601	118	-0.0021976	NA	NA
C17H4N5O2S	342.008570368	342.0213	244	-0.0132782	NA	NA
	0	424.45154	11117	-0.0022424	NA	NA
Num NeutralLoss (Formula ExactMass PrecursorMz ProductMz PrecursorIntensity ProductIntensity LossMass Error CandidateInChIKeys CandidateOntologies): 3
C11H20O	168.15141526	424.45154	256.29611	11117	134	168.15543	-0.0040147	ZGVYVWSAAMJYCN	CHEMONTID:0001292
H3O	19.018389716	107.07268	88.06966	130	206	19.00302	0.0153697	XLYOFNOQVPJJNP	NonID:H2O
C2H4NO2	74.024203368	281.05411	207.02679	168	114	74.02732	-0.0031166	BYYUJTPNKCFZST;DHMQDGOQFOQNFH	CHEMONTID:0000265;CHEMONTID:0002404
Num AdductIon (AdductType Mass LinkedMz): 0
Num IsotopicIon (IsotopeName Mass LinkedMz WeightedForm WeightNumber): 1
C-13	257.27112	256.26535	M+1	1

NAME: C19H60F4N2P
EXACTMASS: 423.44302443
ISSELECTED: False
ACCURATEMASS: 423.4435235
MASSDIFFERENCE: -0.0004991
TOTALSCORE: 3.015
ISOTOPICINTENSITY[M+1]: 0.2197
ISOTOPICINTENSITY[M+2]: 0.023
ISOTOPICDIFF[M+1]: 0.0373
ISOTOPICDIFF[M+2]: -0.0052
MASSDIFFSCORE: 0.995
ISOTOPICSCORE: 0.991
PRODUCTIONSCORE: 1
NEUTRALLOSSSCORE: 0.029
PRODUCTIONPEAKNUMBER: 10
PRODUCTIONHITSNUMBER: 1
NEUTRALLOSSPEAKNUMBER: 34
NEUTRALLOSSHITSNUMBER: 1
RESOURCENAMES: 
RESOURCERECORDS: 0
ChemOntDescriptions: 
ChemOntIDs: 
ChemOntScores: 
ChemOntInChIKeys: 
PUBCHEMCIDS: 
Num ProductIon (Formula ExactMass AccurateMass Intensity Error CandidateInChIKeys CandidateOntologies): 10
C4H7FN	88.056252444	88.06966	206	-0.0139561	NA	NA
C4H7FN	88.056252444	88.07945	207	-0.0237461	NA	NA
C7H9N	107.073499288	107.07268	130	0.0002707	RNVCVTLRINQCPJ;ONQLCPDIXPYJSS;CSNWPSHAZNPDBA;KPDBFXIKMXHJEB;YLUDSYGJHAQGOD;AFBPFSWMIHJQDM;LYMGNRHDFKUCDQ;HTLZVHNRZJPSMI	CHEMONTID:0003964;CHEMONTID:0000195;CHEMONTID:0000219;CHEMONTID:0003924
C7H7F3N2P	207.029894514	207.02679	114	0.0025559	NA	NA
C16H31FN	256.244053212	256.26535	1044	-0.0218454	NA	NA
C17H38N	256.300425216	256.29611	134	0.0037666	NA	NA
C18H8F3	281.057809916	281.05411	168	0.0031513	NA	NA
C18H42FNP	322.303890194	322.31601	118	-0.0126684	NA	NA
C18H5F4NP	342.00957367	342.0213	244	-0.0122749	NA	NA
	0	424.45154	11117	-0.0012391	NA	NA
Num NeutralLoss (Formula ExactMass PrecursorMz ProductMz PrecursorIntensity ProductIntensity LossMass Error CandidateInChIKeys CandidateOntologies): 1
C6H2	74.015650064	281.05411	207.02679	168	114	74.02732	-0.0116699	UHOVQNZJYSORNB	CHEMONTID:0002279
Num AdductIon (AdductType Mass LinkedMz): 0
Num IsotopicIon (IsotopeName Mass LinkedMz WeightedForm WeightNumber): 1
C-13	257.27112	256.26535	M+1	1

NAME: C15H55N10O3
EXACTMASS: 423.44586062
ISSELECTED: False
ACCURATEMASS: 423.4435235
MASSDIFFERENCE: 0.0023371
TOTALSCORE: 3.011
ISOTOPICINTENSITY[M+1]: 0.2062
ISOTOPICINTENSITY[M+2]: 0.0265
ISOTOPICDIFF[M+1]: 0.0238
ISOTOPICDIFF[M+2]: -0.0017
MASSDIFFSCORE: 0.897
ISOTOPICSCORE: 0.996
PRODUCTIONSCORE: 1
NEUTRALLOSSSCORE: 0.118
PRODUCTIONPEAKNUMBER: 10
PRODUCTIONHITSNUMBER: 3
NEUTRALLOSSPEAKNUMBER: 34
NEUTRALLOSSHITSNUMBER: 4
RESOURCENAMES: 
RESOURCERECORDS: 0
ChemOntDescriptions: Amino acids and derivatives
ChemOntIDs: Amino acids and derivatives
ChemOntScores: 0.00871459694989107
ChemOntInChIKeys: LMDRHVQXMBGSGU
PUBCHEMCIDS: 
Num ProductIon (Formula ExactMass AccurateMass Intensity Error CandidateInChIKeys CandidateOntologies): 10
C4H10NO	88.07623894	88.06966	206	0.0060304	MIJDSYMOBYNHOT	CHEMONTID:0001897
C4H10NO	88.07623894	88.07945	207	-0.0037596	MIJDSYMOBYNHOT	CHEMONTID:0001897
C7H9N	107.073499288	107.07268	130	0.0002707	RNVCVTLRINQCPJ;ONQLCPDIXPYJSS;CSNWPSHAZNPDBA;KPDBFXIKMXHJEB;YLUDSYGJHAQGOD;AFBPFSWMIHJQDM;LYMGNRHDFKUCDQ;HTLZVHNRZJPSMI	CHEMONTID:0003964;CHEMONTID:0000195;CHEMONTID:0000219;CHEMONTID:0003924
C6H3N6O3	207.026662956	207.02679	114	-0.0006756	NA	NA
C15H34N3	256.275273088	256.26535	1044	0.0093745	NA	NA
C15H34N3	256.275273088	256.29611	134	-0.0213855	NA	NA
C11H5N8O2	281.0535464	281.05411	168	-0.0011122	NA	NA
C12H36N9O	322.304281772	322.31601	118	-0.0122768	NA	NA
C14N9O3	342.01240986	342.0213	244	-0.0094387	NA	NA
	0	424.45154	11117	0.0015971	NA	NA
Num NeutralLoss (Formula ExactMass PrecursorMz ProductMz PrecursorIntensity ProductIntensity LossMass Error CandidateInChIKeys CandidateOntologies): 4
C11H20O	168.15141526	424.45154	256.29611	11117	134	168.15543	-0.0040147	ZGVYVWSAAMJYCN	CHEMONTID:0001292
C7H3O3	135.008218956	342.0213	207.02679	244	114	134.99451	0.013709	IUNJCFABHJZSKB	CHEMONTID:0003978
H3O	19.018389716	107.07268	88.06966	130	206	19.00302	0.0153697	XLYOFNOQVPJJNP	NonID:H2O
C2H4NO2	74.024203368	281.05411	207.02679	168	114	74.02732	-0.0031166	BYYUJTPNKCFZST;DHMQDGOQFOQNFH	CHEMONTID:0000265;CHEMONTID:0002404
Num AdductIon (AdductType Mass LinkedMz): 0
Num IsotopicIon (IsotopeName Mass LinkedMz WeightedForm WeightNumber): 1
C-13	257.27112	256.26535	M+1	1

NAME: C17H57FN8P
EXACTMASS: 423.442783674
ISSELECTED: False
ACCURATEMASS: 423.4435235
MASSDIFFERENCE: -0.0007399
TOTALSCORE: 3.009
ISOTOPICINTENSITY[M+1]: 0.2196
ISOTOPICINTENSITY[M+2]: 0.0231
ISOTOPICDIFF[M+1]: 0.0372
ISOTOPICDIFF[M+2]: -0.0051
MASSDIFFSCORE: 0.989
ISOTOPICSCORE: 0.991
PRODUCTIONSCORE: 1
NEUTRALLOSSSCORE: 0.029
PRODUCTIONPEAKNUMBER: 10
PRODUCTIONHITSNUMBER: 1
NEUTRALLOSSPEAKNUMBER: 34
NEUTRALLOSSHITSNUMBER: 1
RESOURCENAMES: 
RESOURCERECORDS: 0
ChemOntDescriptions: 
ChemOntIDs: 
ChemOntScores: 
ChemOntInChIKeys: 
PUBCHEMCIDS: 
Num ProductIon (Formula ExactMass AccurateMass Intensity Error CandidateInChIKeys CandidateOntologies): 10
CH6N5	88.062320192	88.06966	206	-0.0078884	NA	NA
C3H10N3	88.08747232	88.07945	207	0.0074737	NA	NA
C7H9N	107.073499288	107.07268	130	0.0002707	RNVCVTLRINQCPJ;ONQLCPDIXPYJSS;CSNWPSHAZNPDBA;KPDBFXIKMXHJEB;YLUDSYGJHAQGOD;AFBPFSWMIHJQDM;LYMGNRHDFKUCDQ;HTLZVHNRZJPSMI	CHEMONTID:0003964;CHEMONTID:0000195;CHEMONTID:0000219;CHEMONTID:0003924
C5H4N8P	207.029653758	207.02679	114	0.0023152	NA	NA
C15H34N3	256.275273088	256.26535	1044	0.0093745	NA	NA
C17H38N	256.300425216	256.29611	134	0.0037666	NA	NA
C16H5N6	281.05756916	281.05411	168	0.0029106	NA	NA
C15H41N5P	322.309957942	322.31601	118	-0.0066006	NA	NA
C16H2FN7P	342.009332914	342.0213	244	-0.0125157	NA	NA
	0	424.45154	11117	-0.0014799	NA	NA
Num NeutralLoss (Formula ExactMass PrecursorMz ProductMz PrecursorIntensity ProductIntensity LossMass Error CandidateInChIKeys CandidateOntologies): 1
C6H2	74.015650064	281.05411	207.02679	168	114	74.02732	-0.0116699	UHOVQNZJYSORNB	CHEMONTID:0002279
Num AdductIon (AdductType Mass LinkedMz): 0
Num IsotopicIon (IsotopeName Mass LinkedMz WeightedForm WeightNumber): 1
C-13	257.27112	256.26535	M+1	1

NAME: C18H56F5N4
EXACTMASS: 423.442513892
ISSELECTED: False
ACCURATEMASS: 423.4435235
MASSDIFFERENCE: -0.0010097
TOTALSCORE: 3.002
ISOTOPICINTENSITY[M+1]: 0.2157
ISOTOPICINTENSITY[M+2]: 0.0222
ISOTOPICDIFF[M+1]: 0.0333
ISOTOPICDIFF[M+2]: -0.006
MASSDIFFSCORE: 0.98
ISOTOPICSCORE: 0.993
PRODUCTIONSCORE: 1
NEUTRALLOSSSCORE: 0.029
PRODUCTIONPEAKNUMBER: 10
PRODUCTIONHITSNUMBER: 1
NEUTRALLOSSPEAKNUMBER: 34
NEUTRALLOSSHITSNUMBER: 1
RESOURCENAMES: 
RESOURCERECORDS: 0
ChemOntDescriptions: 
ChemOntIDs: 
ChemOntScores: 
ChemOntInChIKeys: 
PUBCHEMCIDS: 
Num ProductIon (Formula ExactMass AccurateMass Intensity Error CandidateInChIKeys CandidateOntologies): 10
C4H7FN	88.056252444	88.06966	206	-0.0139561	NA	NA
C3H10N3	88.08747232	88.07945	207	0.0074737	NA	NA
C7H9N	107.073499288	107.07268	130	0.0002707	RNVCVTLRINQCPJ;ONQLCPDIXPYJSS;CSNWPSHAZNPDBA;KPDBFXIKMXHJEB;YLUDSYGJHAQGOD;AFBPFSWMIHJQDM;LYMGNRHDFKUCDQ;HTLZVHNRZJPSMI	CHEMONTID:0003964;CHEMONTID:0000195;CHEMONTID:0000219;CHEMONTID:0003924
C6H3F4N4	207.029383976	207.02679	114	0.0020454	NA	NA
C15H34N3	256.275273088	256.26535	1044	0.0093745	NA	NA
C17H38N	256.300425216	256.29611	134	0.0037666	NA	NA
C18H8F3	281.057809916	281.05411	168	0.0031513	NA	NA
C17H38F2N3	322.303379656	322.31601	118	-0.0131789	NA	NA
C17HF5N3	342.009063132	342.0213	244	-0.0127854	NA	NA
	0	424.45154	11117	-0.0017497	NA	NA
Num NeutralLoss (Formula ExactMass PrecursorMz ProductMz PrecursorIntensity ProductIntensity LossMass Error CandidateInChIKeys CandidateOntologies): 1
C6H2	74.015650064	281.05411	207.02679	168	114	74.02732	-0.0116699	UHOVQNZJYSORNB	CHEMONTID:0002279
Num AdductIon (AdductType Mass LinkedMz): 0
Num IsotopicIon (IsotopeName Mass LinkedMz WeightedForm WeightNumber): 1
C-13	257.27112	256.26535	M+1	1

NAME: C21H61FN2O2P
EXACTMASS: 423.445469042
ISSELECTED: False
ACCURATEMASS: 423.4435235
MASSDIFFERENCE: 0.0019455
TOTALSCORE: 2.993
ISOTOPICINTENSITY[M+1]: 0.2422
ISOTOPICINTENSITY[M+2]: 0.0322
ISOTOPICDIFF[M+1]: 0.0598
ISOTOPICDIFF[M+2]: 0.004
MASSDIFFSCORE: 0.927
ISOTOPICSCORE: 0.978
PRODUCTIONSCORE: 1
NEUTRALLOSSSCORE: 0.088
PRODUCTIONPEAKNUMBER: 10
PRODUCTIONHITSNUMBER: 3
NEUTRALLOSSPEAKNUMBER: 34
NEUTRALLOSSHITSNUMBER: 3
RESOURCENAMES: 
RESOURCERECORDS: 0
ChemOntDescriptions: 
ChemOntIDs: 
ChemOntScores: 
ChemOntInChIKeys: 
PUBCHEMCIDS: 
Num ProductIon (Formula ExactMass AccurateMass Intensity Error CandidateInChIKeys CandidateOntologies): 10
C4H10NO	88.07623894	88.06966	206	0.0060304	MIJDSYMOBYNHOT	CHEMONTID:0001897
C4H10NO	88.07623894	88.07945	207	-0.0037596	MIJDSYMOBYNHOT	CHEMONTID:0001897
C7H9N	107.073499288	107.07268	130	0.0002707	RNVCVTLRINQCPJ;ONQLCPDIXPYJSS;CSNWPSHAZNPDBA;KPDBFXIKMXHJEB;YLUDSYGJHAQGOD;AFBPFSWMIHJQDM;LYMGNRHDFKUCDQ;HTLZVHNRZJPSMI	CHEMONTID:0003964;CHEMONTID:0000195;CHEMONTID:0000219;CHEMONTID:0003924
C14H4FO	207.024617968	207.02679	114	-0.0027206	NA	NA
C16H34NO	256.264039708	256.26535	1044	-0.0018589	NA	NA
C17H38N	256.300425216	256.29611	134	0.0037666	NA	NA
C17H11FOP	281.053154822	281.05411	168	-0.0015038	NA	NA
C21H40NO	322.3109899	322.31601	118	-0.0055687	NA	NA
C20H6FNO2P	342.012018282	342.0213	244	-0.0098303	NA	NA
	0	424.45154	11117	0.0012055	NA	NA
Num NeutralLoss (Formula ExactMass PrecursorMz ProductMz PrecursorIntensity ProductIntensity LossMass Error CandidateInChIKeys CandidateOntologies): 3
C11H20O	168.15141526	424.45154	256.29611	11117	134	168.15543	-0.0040147	ZGVYVWSAAMJYCN	CHEMONTID:0001292
H3O	19.018389716	107.07268	88.06966	130	206	19.00302	0.0153697	XLYOFNOQVPJJNP	NonID:H2O
C2H4NO2	74.024203368	281.05411	207.02679	168	114	74.02732	-0.0031166	BYYUJTPNKCFZST;DHMQDGOQFOQNFH	CHEMONTID:0000265;CHEMONTID:0002404
Num AdductIon (AdductType Mass LinkedMz): 0
Num IsotopicIon (IsotopeName Mass LinkedMz WeightedForm WeightNumber): 1
C-13	257.27112	256.26535	M+1	1

NAME: C20H58FN3O4
EXACTMASS: 423.441135556
ISSELECTED: False
ACCURATEMASS: 423.4435235
MASSDIFFERENCE: -0.002388
TOTALSCORE: 2.992
ISOTOPICINTENSITY[M+1]: 0.2355
ISOTOPICINTENSITY[M+2]: 0.0348
ISOTOPICDIFF[M+1]: 0.0531
ISOTOPICDIFF[M+2]: 0.0066
MASSDIFFSCORE: 0.892
ISOTOPICSCORE: 0.982
PRODUCTIONSCORE: 1
NEUTRALLOSSSCORE: 0.118
PRODUCTIONPEAKNUMBER: 10
PRODUCTIONHITSNUMBER: 3
NEUTRALLOSSPEAKNUMBER: 34
NEUTRALLOSSHITSNUMBER: 4
RESOURCENAMES: 
RESOURCERECORDS: 0
ChemOntDescriptions: 
ChemOntIDs: 
ChemOntScores: 
ChemOntInChIKeys: 
PUBCHEMCIDS: 
Num ProductIon (Formula ExactMass AccurateMass Intensity Error CandidateInChIKeys CandidateOntologies): 10
C4H10NO	88.07623894	88.06966	206	0.0060304	MIJDSYMOBYNHOT	CHEMONTID:0001897
C4H10NO	88.07623894	88.07945	207	-0.0037596	MIJDSYMOBYNHOT	CHEMONTID:0001897
C7H9N	107.073499288	107.07268	130	0.0002707	RNVCVTLRINQCPJ;ONQLCPDIXPYJSS;CSNWPSHAZNPDBA;KPDBFXIKMXHJEB;YLUDSYGJHAQGOD;AFBPFSWMIHJQDM;LYMGNRHDFKUCDQ;HTLZVHNRZJPSMI	CHEMONTID:0003964;CHEMONTID:0000195;CHEMONTID:0000219;CHEMONTID:0003924
C14H4FO	207.024617968	207.02679	114	-0.0027206	NA	NA
C16H34NO	256.264039708	256.26535	1044	-0.0018589	NA	NA
C17H38N	256.300425216	256.29611	134	0.0037666	NA	NA
C15H9N2O4	281.056231768	281.05411	168	0.0015732	NA	NA
C20H40N3	322.32222328	322.31601	118	0.0056647	NA	NA
C20H5FNO4	342.02026086	342.0213	244	-0.0015877	NA	NA
	0	424.45154	11117	-0.003128	NA	NA
Num NeutralLoss (Formula ExactMass PrecursorMz ProductMz PrecursorIntensity ProductIntensity LossMass Error CandidateInChIKeys CandidateOntologies): 4
C11H20O	168.15141526	424.45154	256.29611	11117	134	168.15543	-0.0040147	ZGVYVWSAAMJYCN	CHEMONTID:0001292
C7H3O3	135.008218956	342.0213	207.02679	244	114	134.99451	0.013709	IUNJCFABHJZSKB	CHEMONTID:0003978
H3O	19.018389716	107.07268	88.06966	130	206	19.00302	0.0153697	XLYOFNOQVPJJNP	NonID:H2O
C2H4NO2	74.024203368	281.05411	207.02679	168	114	74.02732	-0.0031166	BYYUJTPNKCFZST;DHMQDGOQFOQNFH	CHEMONTID:0000265;CHEMONTID:0002404
Num AdductIon (AdductType Mass LinkedMz): 0
Num IsotopicIon (IsotopeName Mass LinkedMz WeightedForm WeightNumber): 1
C-13	257.27112	256.26535	M+1	1

NAME: C15H57F2N6O4
EXACTMASS: 423.440935744
ISSELECTED: False
ACCURATEMASS: 423.4435235
MASSDIFFERENCE: -0.0025878
TOTALSCORE: 2.992
ISOTOPICINTENSITY[M+1]: 0.1922
ISOTOPICINTENSITY[M+2]: 0.0258
ISOTOPICDIFF[M+1]: 0.0098
ISOTOPICDIFF[M+2]: -0.0024
MASSDIFFSCORE: 0.875
ISOTOPICSCORE: 0.999
PRODUCTIONSCORE: 1
NEUTRALLOSSSCORE: 0.118
PRODUCTIONPEAKNUMBER: 10
PRODUCTIONHITSNUMBER: 3
NEUTRALLOSSPEAKNUMBER: 34
NEUTRALLOSSHITSNUMBER: 4
RESOURCENAMES: 
RESOURCERECORDS: 0
ChemOntDescriptions: 
ChemOntIDs: 
ChemOntScores: 
ChemOntInChIKeys: 
PUBCHEMCIDS: 
Num ProductIon (Formula ExactMass AccurateMass Intensity Error CandidateInChIKeys CandidateOntologies): 10
C4H10NO	88.07623894	88.06966	206	0.0060304	MIJDSYMOBYNHOT	CHEMONTID:0001897
C4H10NO	88.07623894	88.07945	207	-0.0037596	MIJDSYMOBYNHOT	CHEMONTID:0001897
C7H9N	107.073499288	107.07268	130	0.0002707	RNVCVTLRINQCPJ;ONQLCPDIXPYJSS;CSNWPSHAZNPDBA;KPDBFXIKMXHJEB;YLUDSYGJHAQGOD;AFBPFSWMIHJQDM;LYMGNRHDFKUCDQ;HTLZVHNRZJPSMI	CHEMONTID:0003964;CHEMONTID:0000195;CHEMONTID:0000219;CHEMONTID:0003924
C3H4FN6O4	207.027805828	207.02679	114	0.0004672	NA	NA
C15H34N3	256.275273088	256.26535	1044	0.0093745	NA	NA
C15H34N3	256.275273088	256.29611	134	-0.0213855	NA	NA
C15H9N2O4	281.056231768	281.05411	168	0.0015732	NA	NA
C15H37FN5O	322.298214024	322.31601	118	-0.0183446	NA	NA
C14H2F2N5O4	342.007484984	342.0213	244	-0.0143636	NA	NA
	0	424.45154	11117	-0.0033278	NA	NA
Num NeutralLoss (Formula ExactMass PrecursorMz ProductMz PrecursorIntensity ProductIntensity LossMass Error CandidateInChIKeys CandidateOntologies): 4
C11H20O	168.15141526	424.45154	256.29611	11117	134	168.15543	-0.0040147	ZGVYVWSAAMJYCN	CHEMONTID:0001292
C7H3O3	135.008218956	342.0213	207.02679	244	114	134.99451	0.013709	IUNJCFABHJZSKB	CHEMONTID:0003978
H3O	19.018389716	107.07268	88.06966	130	206	19.00302	0.0153697	XLYOFNOQVPJJNP	NonID:H2O
C2H4NO2	74.024203368	281.05411	207.02679	168	114	74.02732	-0.0031166	BYYUJTPNKCFZST;DHMQDGOQFOQNFH	CHEMONTID:0000265;CHEMONTID:0002404
Num AdductIon (AdductType Mass LinkedMz): 0
Num IsotopicIon (IsotopeName Mass LinkedMz WeightedForm WeightNumber): 1
C-13	257.27112	256.26535	M+1	1

NAME: C17H58F3N4O3
EXACTMASS: 423.446101376
ISSELECTED: False
ACCURATEMASS: 423.4435235
MASSDIFFERENCE: 0.0025778
TOTALSCORE: 2.99
ISOTOPICINTENSITY[M+1]: 0.2063
ISOTOPICINTENSITY[M+2]: 0.0264
ISOTOPICDIFF[M+1]: 0.0239
ISOTOPICDIFF[M+2]: -0.0018
MASSDIFFSCORE: 0.876
ISOTOPICSCORE: 0.996
PRODUCTIONSCORE: 1
NEUTRALLOSSSCORE: 0.118
PRODUCTIONPEAKNUMBER: 10
PRODUCTIONHITSNUMBER: 3
NEUTRALLOSSPEAKNUMBER: 34
NEUTRALLOSSHITSNUMBER: 4
RESOURCENAMES: 
RESOURCERECORDS: 0
ChemOntDescriptions: 
ChemOntIDs: 
ChemOntScores: 
ChemOntInChIKeys: 
PUBCHEMCIDS: 
Num ProductIon (Formula ExactMass AccurateMass Intensity Error CandidateInChIKeys CandidateOntologies): 10
C4H10NO	88.07623894	88.06966	206	0.0060304	MIJDSYMOBYNHOT	CHEMONTID:0001897
C4H10NO	88.07623894	88.07945	207	-0.0037596	MIJDSYMOBYNHOT	CHEMONTID:0001897
C7H9N	107.073499288	107.07268	130	0.0002707	RNVCVTLRINQCPJ;ONQLCPDIXPYJSS;CSNWPSHAZNPDBA;KPDBFXIKMXHJEB;YLUDSYGJHAQGOD;AFBPFSWMIHJQDM;LYMGNRHDFKUCDQ;HTLZVHNRZJPSMI	CHEMONTID:0003964;CHEMONTID:0000195;CHEMONTID:0000219;CHEMONTID:0003924
C8H6F3O3	207.026903712	207.02679	114	-0.0004349	NA	NA
C16H34NO	256.264039708	256.26535	1044	-0.0018589	NA	NA
C17H38N	256.300425216	256.29611	134	0.0037666	NA	NA
C13H8F3N2O2	281.053787156	281.05411	168	-0.0008714	NA	NA
C17H38F2N3	322.303379656	322.31601	118	-0.0131789	NA	NA
C16H3F3N3O3	342.012650616	342.0213	244	-0.009198	NA	NA
	0	424.45154	11117	0.0018378	NA	NA
Num NeutralLoss (Formula ExactMass PrecursorMz ProductMz PrecursorIntensity ProductIntensity LossMass Error CandidateInChIKeys CandidateOntologies): 4
C11H20O	168.15141526	424.45154	256.29611	11117	134	168.15543	-0.0040147	ZGVYVWSAAMJYCN	CHEMONTID:0001292
C7H3O3	135.008218956	342.0213	207.02679	244	114	134.99451	0.013709	IUNJCFABHJZSKB	CHEMONTID:0003978
H3O	19.018389716	107.07268	88.06966	130	206	19.00302	0.0153697	XLYOFNOQVPJJNP	NonID:H2O
C2H4NO2	74.024203368	281.05411	207.02679	168	114	74.02732	-0.0031166	BYYUJTPNKCFZST;DHMQDGOQFOQNFH	CHEMONTID:0000265;CHEMONTID:0002404
Num AdductIon (AdductType Mass LinkedMz): 0
Num IsotopicIon (IsotopeName Mass LinkedMz WeightedForm WeightNumber): 1
C-13	257.27112	256.26535	M+1	1

NAME: C17H64FN3O2P2
EXACTMASS: 423.445779768
ISSELECTED: False
ACCURATEMASS: 423.4435235
MASSDIFFERENCE: 0.0022562
TOTALSCORE: 2.988
ISOTOPICINTENSITY[M+1]: 0.2029
ISOTOPICINTENSITY[M+2]: 0.0237
ISOTOPICDIFF[M+1]: 0.0205
ISOTOPICDIFF[M+2]: -0.0045
MASSDIFFSCORE: 0.903
ISOTOPICSCORE: 0.997
PRODUCTIONSCORE: 1
NEUTRALLOSSSCORE: 0.088
PRODUCTIONPEAKNUMBER: 10
PRODUCTIONHITSNUMBER: 3
NEUTRALLOSSPEAKNUMBER: 34
NEUTRALLOSSHITSNUMBER: 3
RESOURCENAMES: 
RESOURCERECORDS: 0
ChemOntDescriptions: 
ChemOntIDs: 
ChemOntScores: 
ChemOntInChIKeys: 
PUBCHEMCIDS: 
Num ProductIon (Formula ExactMass AccurateMass Intensity Error CandidateInChIKeys CandidateOntologies): 10
C4H10NO	88.07623894	88.06966	206	0.0060304	MIJDSYMOBYNHOT	CHEMONTID:0001897
C4H10NO	88.07623894	88.07945	207	-0.0037596	MIJDSYMOBYNHOT	CHEMONTID:0001897
C7H9N	107.073499288	107.07268	130	0.0002707	RNVCVTLRINQCPJ;ONQLCPDIXPYJSS;CSNWPSHAZNPDBA;KPDBFXIKMXHJEB;YLUDSYGJHAQGOD;AFBPFSWMIHJQDM;LYMGNRHDFKUCDQ;HTLZVHNRZJPSMI	CHEMONTID:0003964;CHEMONTID:0000195;CHEMONTID:0000219;CHEMONTID:0003924
C6H10FN2OP2	207.02523942	207.02679	114	-0.0020992	NA	NA
C16H34NO	256.264039708	256.26535	1044	-0.0018589	NA	NA
C17H38N	256.300425216	256.29611	134	0.0037666	NA	NA
C17H11FOP	281.053154822	281.05411	168	-0.0015038	NA	NA
C16H41N3OP	322.298724562	322.31601	118	-0.017834	NA	NA
C17H11FNO2P2	342.024905072	342.0213	244	0.0030565	NA	NA
	0	424.45154	11117	0.0015162	NA	NA
Num NeutralLoss (Formula ExactMass PrecursorMz ProductMz PrecursorIntensity ProductIntensity LossMass Error CandidateInChIKeys CandidateOntologies): 3
C11H20O	168.15141526	424.45154	256.29611	11117	134	168.15543	-0.0040147	ZGVYVWSAAMJYCN	CHEMONTID:0001292
H3O	19.018389716	107.07268	88.06966	130	206	19.00302	0.0153697	XLYOFNOQVPJJNP	NonID:H2O
C2H4NO2	74.024203368	281.05411	207.02679	168	114	74.02732	-0.0031166	BYYUJTPNKCFZST;DHMQDGOQFOQNFH	CHEMONTID:0000265;CHEMONTID:0002404
Num AdductIon (AdductType Mass LinkedMz): 0
Num IsotopicIon (IsotopeName Mass LinkedMz WeightedForm WeightNumber): 1
C-13	257.27112	256.26535	M+1	1

NAME: C15H57F6N4O
EXACTMASS: 423.443656764
ISSELECTED: False
ACCURATEMASS: 423.4435235
MASSDIFFERENCE: 0.0001332
TOTALSCORE: 2.987
ISOTOPICINTENSITY[M+1]: 0.1838
ISOTOPICINTENSITY[M+2]: 0.018
ISOTOPICDIFF[M+1]: 0.0014
ISOTOPICDIFF[M+2]: -0.0102
MASSDIFFSCORE: 1
ISOTOPICSCORE: 0.999
PRODUCTIONSCORE: 0.9
NEUTRALLOSSSCORE: 0.088
PRODUCTIONPEAKNUMBER: 9
PRODUCTIONHITSNUMBER: 3
NEUTRALLOSSPEAKNUMBER: 34
NEUTRALLOSSHITSNUMBER: 3
RESOURCENAMES: 
RESOURCERECORDS: 0
ChemOntDescriptions: 
ChemOntIDs: 
ChemOntScores: 
ChemOntInChIKeys: 
PUBCHEMCIDS: 
Num ProductIon (Formula ExactMass AccurateMass Intensity Error CandidateInChIKeys CandidateOntologies): 9
C4H10NO	88.07623894	88.06966	206	0.0060304	MIJDSYMOBYNHOT	CHEMONTID:0001897
C4H10NO	88.07623894	88.07945	207	-0.0037596	MIJDSYMOBYNHOT	CHEMONTID:0001897
C7H9N	107.073499288	107.07268	130	0.0002707	RNVCVTLRINQCPJ;ONQLCPDIXPYJSS;CSNWPSHAZNPDBA;KPDBFXIKMXHJEB;YLUDSYGJHAQGOD;AFBPFSWMIHJQDM;LYMGNRHDFKUCDQ;HTLZVHNRZJPSMI	CHEMONTID:0003964;CHEMONTID:0000195;CHEMONTID:0000219;CHEMONTID:0003924
C6H3F4N4	207.029383976	207.02679	114	0.0020454	NA	NA
C15H34N3	256.275273088	256.26535	1044	0.0093745	NA	NA
C15H34N3	256.275273088	256.29611	134	-0.0213855	NA	NA
C11H7F6N2	281.051342544	281.05411	168	-0.003316	NA	NA
C14H2F6N3O	342.010206004	342.0213	244	-0.0116426	NA	NA
	0	424.45154	11117	-0.0006068	NA	NA
Num NeutralLoss (Formula ExactMass PrecursorMz ProductMz PrecursorIntensity ProductIntensity LossMass Error CandidateInChIKeys CandidateOntologies): 3
C11H20O	168.15141526	424.45154	256.29611	11117	134	168.15543	-0.0040147	ZGVYVWSAAMJYCN	CHEMONTID:0001292
H3O	19.018389716	107.07268	88.06966	130	206	19.00302	0.0153697	XLYOFNOQVPJJNP	NonID:H2O
C6H2	74.015650064	281.05411	207.02679	168	114	74.02732	-0.0116699	UHOVQNZJYSORNB	CHEMONTID:0002279
Num AdductIon (AdductType Mass LinkedMz): 0
Num IsotopicIon (IsotopeName Mass LinkedMz WeightedForm WeightNumber): 1
C-13	257.27112	256.26535	M+1	1

NAME: C22H58N5P
EXACTMASS: 423.442983486
ISSELECTED: False
ACCURATEMASS: 423.4435235
MASSDIFFERENCE: -0.0005401
TOTALSCORE: 2.984
ISOTOPICINTENSITY[M+1]: 0.2629
ISOTOPICINTENSITY[M+2]: 0.0332
ISOTOPICDIFF[M+1]: 0.0805
ISOTOPICDIFF[M+2]: 0.005
MASSDIFFSCORE: 0.994
ISOTOPICSCORE: 0.961
PRODUCTIONSCORE: 1
NEUTRALLOSSSCORE: 0.029
PRODUCTIONPEAKNUMBER: 10
PRODUCTIONHITSNUMBER: 1
NEUTRALLOSSPEAKNUMBER: 34
NEUTRALLOSSHITSNUMBER: 1
RESOURCENAMES: 
RESOURCERECORDS: 0
ChemOntDescriptions: 
ChemOntIDs: 
ChemOntScores: 
ChemOntInChIKeys: 
PUBCHEMCIDS: 
Num ProductIon (Formula ExactMass AccurateMass Intensity Error CandidateInChIKeys CandidateOntologies): 10
CH6N5	88.062320192	88.06966	206	-0.0078884	NA	NA
C3H10N3	88.08747232	88.07945	207	0.0074737	NA	NA
C7H9N	107.073499288	107.07268	130	0.0002707	RNVCVTLRINQCPJ;ONQLCPDIXPYJSS;CSNWPSHAZNPDBA;KPDBFXIKMXHJEB;YLUDSYGJHAQGOD;AFBPFSWMIHJQDM;LYMGNRHDFKUCDQ;HTLZVHNRZJPSMI	CHEMONTID:0003964;CHEMONTID:0000195;CHEMONTID:0000219;CHEMONTID:0003924
C17H3	207.023475096	207.02679	114	-0.0038635	NA	NA
C15H34N3	256.275273088	256.26535	1044	0.0093745	NA	NA
C17H38N	256.300425216	256.29611	134	0.0037666	NA	NA
C20H10P	281.05201195	281.05411	168	-0.0026466	NA	NA
C20H40N3	322.32222328	322.31601	118	0.0056647	NA	NA
C22H5N3P	342.02210879	342.0213	244	0.0002602	NA	NA
	0	424.45154	11117	-0.0012801	NA	NA
Num NeutralLoss (Formula ExactMass PrecursorMz ProductMz PrecursorIntensity ProductIntensity LossMass Error CandidateInChIKeys CandidateOntologies): 1
C6H2	74.015650064	281.05411	207.02679	168	114	74.02732	-0.0116699	UHOVQNZJYSORNB	CHEMONTID:0002279
Num AdductIon (AdductType Mass LinkedMz): 0
Num IsotopicIon (IsotopeName Mass LinkedMz WeightedForm WeightNumber): 1
C-13	257.27112	256.26535	M+1	1

NAME: C28H57NO
EXACTMASS: 423.444015444
ISSELECTED: False
ACCURATEMASS: 423.4435235
MASSDIFFERENCE: 0.0004919
TOTALSCORE: 2.984
ISOTOPICINTENSITY[M+1]: 0.3134
ISOTOPICINTENSITY[M+2]: 0.0495
ISOTOPICDIFF[M+1]: 0.131
ISOTOPICDIFF[M+2]: 0.0213
MASSDIFFSCORE: 0.995
ISOTOPICSCORE: 0.901
PRODUCTIONSCORE: 1
NEUTRALLOSSSCORE: 0.088
PRODUCTIONPEAKNUMBER: 10
PRODUCTIONHITSNUMBER: 3
NEUTRALLOSSPEAKNUMBER: 34
NEUTRALLOSSHITSNUMBER: 3
RESOURCENAMES: 
RESOURCERECORDS: 0
ChemOntDescriptions: Alkaloids and derivatives
ChemOntIDs: Alkaloids and derivatives
ChemOntScores: 0.00293999922182914
ChemOntInChIKeys: FIDOCHXHMJHKRW
PUBCHEMCIDS: 
Num ProductIon (Formula ExactMass AccurateMass Intensity Error CandidateInChIKeys CandidateOntologies): 10
C4H10NO	88.07623894	88.06966	206	0.0060304	MIJDSYMOBYNHOT	CHEMONTID:0001897
C4H10NO	88.07623894	88.07945	207	-0.0037596	MIJDSYMOBYNHOT	CHEMONTID:0001897
C7H9N	107.073499288	107.07268	130	0.0002707	RNVCVTLRINQCPJ;ONQLCPDIXPYJSS;CSNWPSHAZNPDBA;KPDBFXIKMXHJEB;YLUDSYGJHAQGOD;AFBPFSWMIHJQDM;LYMGNRHDFKUCDQ;HTLZVHNRZJPSMI	CHEMONTID:0003964;CHEMONTID:0000195;CHEMONTID:0000219;CHEMONTID:0003924
C17H3	207.023475096	207.02679	114	-0.0038635	NA	NA
C16H34NO	256.264039708	256.26535	1044	-0.0018589	NA	NA
C17H38N	256.300425216	256.29611	134	0.0037666	NA	NA
C23H5	281.03912516	281.05411	168	-0.0155334	NA	NA
C21H40NO	322.3109899	322.31601	118	-0.0055687	NA	NA
C27H4N	342.034374128	342.0213	244	0.0125255	NA	NA
	0	424.45154	11117	-0.0002481	NA	NA
Num NeutralLoss (Formula ExactMass PrecursorMz ProductMz PrecursorIntensity ProductIntensity LossMass Error CandidateInChIKeys CandidateOntologies): 3
C11H20O	168.15141526	424.45154	256.29611	11117	134	168.15543	-0.0040147	ZGVYVWSAAMJYCN	CHEMONTID:0001292
H3O	19.018389716	107.07268	88.06966	130	206	19.00302	0.0153697	XLYOFNOQVPJJNP	NonID:H2O
C6H2	74.015650064	281.05411	207.02679	168	114	74.02732	-0.0116699	UHOVQNZJYSORNB	CHEMONTID:0002279
Num AdductIon (AdductType Mass LinkedMz): 0
Num IsotopicIon (IsotopeName Mass LinkedMz WeightedForm WeightNumber): 1
C-13	257.27112	256.26535	M+1	1

NAME: C14H58F2N8OP
EXACTMASS: 423.443926546
ISSELECTED: False
ACCURATEMASS: 423.4435235
MASSDIFFERENCE: 0.000403
TOTALSCORE: 2.984
ISOTOPICINTENSITY[M+1]: 0.1877
ISOTOPICINTENSITY[M+2]: 0.0188
ISOTOPICDIFF[M+1]: 0.0053
ISOTOPICDIFF[M+2]: -0.0094
MASSDIFFSCORE: 0.997
ISOTOPICSCORE: 0.999
PRODUCTIONSCORE: 0.9
NEUTRALLOSSSCORE: 0.088
PRODUCTIONPEAKNUMBER: 9
PRODUCTIONHITSNUMBER: 3
NEUTRALLOSSPEAKNUMBER: 34
NEUTRALLOSSHITSNUMBER: 3
RESOURCENAMES: 
RESOURCERECORDS: 0
ChemOntDescriptions: 
ChemOntIDs: 
ChemOntScores: 
ChemOntInChIKeys: 
PUBCHEMCIDS: 
Num ProductIon (Formula ExactMass AccurateMass Intensity Error CandidateInChIKeys CandidateOntologies): 9
C4H10NO	88.07623894	88.06966	206	0.0060304	MIJDSYMOBYNHOT	CHEMONTID:0001897
C4H10NO	88.07623894	88.07945	207	-0.0037596	MIJDSYMOBYNHOT	CHEMONTID:0001897
C7H9N	107.073499288	107.07268	130	0.0002707	RNVCVTLRINQCPJ;ONQLCPDIXPYJSS;CSNWPSHAZNPDBA;KPDBFXIKMXHJEB;YLUDSYGJHAQGOD;AFBPFSWMIHJQDM;LYMGNRHDFKUCDQ;HTLZVHNRZJPSMI	CHEMONTID:0003964;CHEMONTID:0000195;CHEMONTID:0000219;CHEMONTID:0003924
C5H4N8P	207.029653758	207.02679	114	0.0023152	NA	NA
C13H30N5	256.25012096	256.26535	1044	-0.0157776	NA	NA
C10H8F2N6P	281.051612326	281.05411	168	-0.0030463	NA	NA
C14H37FN7	322.309447404	322.31601	118	-0.0071112	NA	NA
C13H3F2N7OP	342.010475786	342.0213	244	-0.0113728	NA	NA
	0	424.45154	11117	-0.000337	NA	NA
Num NeutralLoss (Formula ExactMass PrecursorMz ProductMz PrecursorIntensity ProductIntensity LossMass Error CandidateInChIKeys CandidateOntologies): 3
C11H20O	168.15141526	424.45154	256.29611	11117	134	168.15543	-0.0040147	ZGVYVWSAAMJYCN	CHEMONTID:0001292
H3O	19.018389716	107.07268	88.06966	130	206	19.00302	0.0153697	XLYOFNOQVPJJNP	NonID:H2O
C6H2	74.015650064	281.05411	207.02679	168	114	74.02732	-0.0116699	UHOVQNZJYSORNB	CHEMONTID:0002279
Num AdductIon (AdductType Mass LinkedMz): 0
Num IsotopicIon (IsotopeName Mass LinkedMz WeightedForm WeightNumber): 1
C-13	257.27112	256.26535	M+1	1

NAME: C19H64F2NOPS
EXACTMASS: 423.441429738
ISSELECTED: False
ACCURATEMASS: 423.4435235
MASSDIFFERENCE: -0.0020938
TOTALSCORE: 2.982
ISOTOPICINTENSITY[M+1]: 0.2248
ISOTOPICINTENSITY[M+2]: 0.0709
ISOTOPICDIFF[M+1]: 0.0424
ISOTOPICDIFF[M+2]: 0.0427
MASSDIFFSCORE: 0.916
ISOTOPICSCORE: 0.978
PRODUCTIONSCORE: 1
NEUTRALLOSSSCORE: 0.088
PRODUCTIONPEAKNUMBER: 10
PRODUCTIONHITSNUMBER: 3
NEUTRALLOSSPEAKNUMBER: 34
NEUTRALLOSSHITSNUMBER: 3
RESOURCENAMES: 
RESOURCERECORDS: 0
ChemOntDescriptions: 
ChemOntIDs: 
ChemOntScores: 
ChemOntInChIKeys: 
PUBCHEMCIDS: 
Num ProductIon (Formula ExactMass AccurateMass Intensity Error CandidateInChIKeys CandidateOntologies): 10
C4H10NO	88.07623894	88.06966	206	0.0060304	MIJDSYMOBYNHOT	CHEMONTID:0001897
C4H10NO	88.07623894	88.07945	207	-0.0037596	MIJDSYMOBYNHOT	CHEMONTID:0001897
C7H9N	107.073499288	107.07268	130	0.0002707	RNVCVTLRINQCPJ;ONQLCPDIXPYJSS;CSNWPSHAZNPDBA;KPDBFXIKMXHJEB;YLUDSYGJHAQGOD;AFBPFSWMIHJQDM;LYMGNRHDFKUCDQ;HTLZVHNRZJPSMI	CHEMONTID:0003964;CHEMONTID:0000195;CHEMONTID:0000219;CHEMONTID:0003924
C14H7S	207.026846224	207.02679	114	-0.0004924	NA	NA
C16H34NO	256.264039708	256.26535	1044	-0.0018589	NA	NA
C17H38N	256.300425216	256.29611	134	0.0037666	NA	NA
C17H14PS	281.055383078	281.05411	168	0.0007245	NA	NA
C18H44NOS	322.314361028	322.31601	118	-0.0021976	NA	NA
C18H11F2NPS	342.031788422	342.0213	244	0.0099398	NA	NA
	0	424.45154	11117	-0.0028338	NA	NA
Num NeutralLoss (Formula ExactMass PrecursorMz ProductMz PrecursorIntensity ProductIntensity LossMass Error CandidateInChIKeys CandidateOntologies): 3
C11H20O	168.15141526	424.45154	256.29611	11117	134	168.15543	-0.0040147	ZGVYVWSAAMJYCN	CHEMONTID:0001292
H3O	19.018389716	107.07268	88.06966	130	206	19.00302	0.0153697	XLYOFNOQVPJJNP	NonID:H2O
C6H2	74.015650064	281.05411	207.02679	168	114	74.02732	-0.0116699	UHOVQNZJYSORNB	CHEMONTID:0002279
Num AdductIon (AdductType Mass LinkedMz): 0
Num IsotopicIon (IsotopeName Mass LinkedMz WeightedForm WeightNumber): 1
C-13	257.27112	256.26535	M+1	1

NAME: C25H58FNO2
EXACTMASS: 423.445158316
ISSELECTED: False
ACCURATEMASS: 423.4435235
MASSDIFFERENCE: 0.0016348
TOTALSCORE: 2.977
ISOTOPICINTENSITY[M+1]: 0.2815
ISOTOPICINTENSITY[M+2]: 0.0423
ISOTOPICDIFF[M+1]: 0.0991
ISOTOPICDIFF[M+2]: 0.0141
MASSDIFFSCORE: 0.948
ISOTOPICSCORE: 0.941
PRODUCTIONSCORE: 1
NEUTRALLOSSSCORE: 0.088
PRODUCTIONPEAKNUMBER: 10
PRODUCTIONHITSNUMBER: 3
NEUTRALLOSSPEAKNUMBER: 34
NEUTRALLOSSHITSNUMBER: 3
RESOURCENAMES: 
RESOURCERECORDS: 0
ChemOntDescriptions: 
ChemOntIDs: 
ChemOntScores: 
ChemOntInChIKeys: 
PUBCHEMCIDS: 
Num ProductIon (Formula ExactMass AccurateMass Intensity Error CandidateInChIKeys CandidateOntologies): 10
C4H10NO	88.07623894	88.06966	206	0.0060304	MIJDSYMOBYNHOT	CHEMONTID:0001897
C4H10NO	88.07623894	88.07945	207	-0.0037596	MIJDSYMOBYNHOT	CHEMONTID:0001897
C7H9N	107.073499288	107.07268	130	0.0002707	RNVCVTLRINQCPJ;ONQLCPDIXPYJSS;CSNWPSHAZNPDBA;KPDBFXIKMXHJEB;YLUDSYGJHAQGOD;AFBPFSWMIHJQDM;LYMGNRHDFKUCDQ;HTLZVHNRZJPSMI	CHEMONTID:0003964;CHEMONTID:0000195;CHEMONTID:0000219;CHEMONTID:0003924
C14H4FO	207.024617968	207.02679	114	-0.0027206	NA	NA
C16H34NO	256.264039708	256.26535	1044	-0.0018589	NA	NA
C17H38N	256.300425216	256.29611	134	0.0037666	NA	NA
C20H9O2	281.060254528	281.05411	168	0.0055959	NA	NA
C21H40NO	322.3109899	322.31601	118	-0.0055687	NA	NA
C24H5FNO	342.035517	342.0213	244	0.0136684	NA	NA
	0	424.45154	11117	0.0008948	NA	NA
Num NeutralLoss (Formula ExactMass PrecursorMz ProductMz PrecursorIntensity ProductIntensity LossMass Error CandidateInChIKeys CandidateOntologies): 3
C11H20O	168.15141526	424.45154	256.29611	11117	134	168.15543	-0.0040147	ZGVYVWSAAMJYCN	CHEMONTID:0001292
H3O	19.018389716	107.07268	88.06966	130	206	19.00302	0.0153697	XLYOFNOQVPJJNP	NonID:H2O
C2H4NO2	74.024203368	281.05411	207.02679	168	114	74.02732	-0.0031166	BYYUJTPNKCFZST;DHMQDGOQFOQNFH	CHEMONTID:0000265;CHEMONTID:0002404
Num AdductIon (AdductType Mass LinkedMz): 0
Num IsotopicIon (IsotopeName Mass LinkedMz WeightedForm WeightNumber): 1
C-13	257.27112	256.26535	M+1	1

NAME: C15H63N6O2S2
EXACTMASS: 423.445392256
ISSELECTED: False
ACCURATEMASS: 423.4435235
MASSDIFFERENCE: 0.0018687
TOTALSCORE: 2.973
ISOTOPICINTENSITY[M+1]: 0.208
ISOTOPICINTENSITY[M+2]: 0.1142
ISOTOPICDIFF[M+1]: 0.0256
ISOTOPICDIFF[M+2]: 0.086
MASSDIFFSCORE: 0.933
ISOTOPICSCORE: 0.952
PRODUCTIONSCORE: 1
NEUTRALLOSSSCORE: 0.088
PRODUCTIONPEAKNUMBER: 10
PRODUCTIONHITSNUMBER: 3
NEUTRALLOSSPEAKNUMBER: 34
NEUTRALLOSSHITSNUMBER: 3
RESOURCENAMES: 
RESOURCERECORDS: 0
ChemOntDescriptions: Peptides
ChemOntIDs: Peptides
ChemOntScores: 0.0065359477124183
ChemOntInChIKeys: OAWORKDPTSAMBZ
PUBCHEMCIDS: 
Num ProductIon (Formula ExactMass AccurateMass Intensity Error CandidateInChIKeys CandidateOntologies): 10
C4H10NO	88.07623894	88.06966	206	0.0060304	MIJDSYMOBYNHOT	CHEMONTID:0001897
C4H10NO	88.07623894	88.07945	207	-0.0037596	MIJDSYMOBYNHOT	CHEMONTID:0001897
C7H9N	107.073499288	107.07268	130	0.0002707	RNVCVTLRINQCPJ;ONQLCPDIXPYJSS;CSNWPSHAZNPDBA;KPDBFXIKMXHJEB;YLUDSYGJHAQGOD;AFBPFSWMIHJQDM;LYMGNRHDFKUCDQ;HTLZVHNRZJPSMI	CHEMONTID:0003964;CHEMONTID:0000195;CHEMONTID:0000219;CHEMONTID:0003924
C14H7S	207.026846224	207.02679	114	-0.0004924	NA	NA
C15H34N3	256.275273088	256.26535	1044	0.0093745	NA	NA
C15H34N3	256.275273088	256.29611	134	-0.0213855	NA	NA
C11H13N4OS2	281.053078036	281.05411	168	-0.0015805	NA	NA
C15H40N5S	322.30044228	322.31601	118	-0.0161163	NA	NA
C14H8N5O2S2	342.011941496	342.0213	244	-0.0099071	NA	NA
	0	424.45154	11117	0.0011287	NA	NA
Num NeutralLoss (Formula ExactMass PrecursorMz ProductMz PrecursorIntensity ProductIntensity LossMass Error CandidateInChIKeys CandidateOntologies): 3
C11H20O	168.15141526	424.45154	256.29611	11117	134	168.15543	-0.0040147	ZGVYVWSAAMJYCN	CHEMONTID:0001292
H3O	19.018389716	107.07268	88.06966	130	206	19.00302	0.0153697	XLYOFNOQVPJJNP	NonID:H2O
C2H4NO2	74.024203368	281.05411	207.02679	168	114	74.02732	-0.0031166	BYYUJTPNKCFZST;DHMQDGOQFOQNFH	CHEMONTID:0000265;CHEMONTID:0002404
Num AdductIon (AdductType Mass LinkedMz): 0
Num IsotopicIon (IsotopeName Mass LinkedMz WeightedForm WeightNumber): 1
C-13	257.27112	256.26535	M+1	1

NAME: C21H54FN7
EXACTMASS: 423.442472948
ISSELECTED: False
ACCURATEMASS: 423.4435235
MASSDIFFERENCE: -0.0010506
TOTALSCORE: 2.972
ISOTOPICINTENSITY[M+1]: 0.2589
ISOTOPICINTENSITY[M+2]: 0.0322
ISOTOPICDIFF[M+1]: 0.0765
ISOTOPICDIFF[M+2]: 0.004
MASSDIFFSCORE: 0.978
ISOTOPICSCORE: 0.965
PRODUCTIONSCORE: 1
NEUTRALLOSSSCORE: 0.029
PRODUCTIONPEAKNUMBER: 10
PRODUCTIONHITSNUMBER: 1
NEUTRALLOSSPEAKNUMBER: 34
NEUTRALLOSSHITSNUMBER: 1
RESOURCENAMES: 
RESOURCERECORDS: 0
ChemOntDescriptions: 
ChemOntIDs: 
ChemOntScores: 
ChemOntInChIKeys: 
PUBCHEMCIDS: 
Num ProductIon (Formula ExactMass AccurateMass Intensity Error CandidateInChIKeys CandidateOntologies): 10
CH6N5	88.062320192	88.06966	206	-0.0078884	NA	NA
C3H10N3	88.08747232	88.07945	207	0.0074737	NA	NA
C7H9N	107.073499288	107.07268	130	0.0002707	RNVCVTLRINQCPJ;ONQLCPDIXPYJSS;CSNWPSHAZNPDBA;KPDBFXIKMXHJEB;YLUDSYGJHAQGOD;AFBPFSWMIHJQDM;LYMGNRHDFKUCDQ;HTLZVHNRZJPSMI	CHEMONTID:0003964;CHEMONTID:0000195;CHEMONTID:0000219;CHEMONTID:0003924
C17H3	207.023475096	207.02679	114	-0.0038635	NA	NA
C15H34N3	256.275273088	256.26535	1044	0.0093745	NA	NA
C17H38N	256.300425216	256.29611	134	0.0037666	NA	NA
C16H5N6	281.05756916	281.05411	168	0.0029106	NA	NA
C20H40N3	322.32222328	322.31601	118	0.0056647	NA	NA
C21HFN5	342.021598252	342.0213	244	-0.0002503	NA	NA
	0	424.45154	11117	-0.0017906	NA	NA
Num NeutralLoss (Formula ExactMass PrecursorMz ProductMz PrecursorIntensity ProductIntensity LossMass Error CandidateInChIKeys CandidateOntologies): 1
C6H2	74.015650064	281.05411	207.02679	168	114	74.02732	-0.0116699	UHOVQNZJYSORNB	CHEMONTID:0002279
Num AdductIon (AdductType Mass LinkedMz): 0
Num IsotopicIon (IsotopeName Mass LinkedMz WeightedForm WeightNumber): 1
C-13	257.27112	256.26535	M+1	1

NAME: C18H63F2N3S2
EXACTMASS: 423.443147456
ISSELECTED: False
ACCURATEMASS: 423.4435235
MASSDIFFERENCE: -0.0003761
TOTALSCORE: 2.968
ISOTOPICINTENSITY[M+1]: 0.2287
ISOTOPICINTENSITY[M+2]: 0.1145
ISOTOPICDIFF[M+1]: 0.0463
ISOTOPICDIFF[M+2]: 0.0863
MASSDIFFSCORE: 0.997
ISOTOPICSCORE: 0.942
PRODUCTIONSCORE: 1
NEUTRALLOSSSCORE: 0.029
PRODUCTIONPEAKNUMBER: 10
PRODUCTIONHITSNUMBER: 1
NEUTRALLOSSPEAKNUMBER: 34
NEUTRALLOSSHITSNUMBER: 1
RESOURCENAMES: 
RESOURCERECORDS: 0
ChemOntDescriptions: 
ChemOntIDs: 
ChemOntScores: 
ChemOntInChIKeys: 
PUBCHEMCIDS: 
Num ProductIon (Formula ExactMass AccurateMass Intensity Error CandidateInChIKeys CandidateOntologies): 10
C4H7FN	88.056252444	88.06966	206	-0.0139561	NA	NA
C3H10N3	88.08747232	88.07945	207	0.0074737	NA	NA
C7H9N	107.073499288	107.07268	130	0.0002707	RNVCVTLRINQCPJ;ONQLCPDIXPYJSS;CSNWPSHAZNPDBA;KPDBFXIKMXHJEB;YLUDSYGJHAQGOD;AFBPFSWMIHJQDM;LYMGNRHDFKUCDQ;HTLZVHNRZJPSMI	CHEMONTID:0003964;CHEMONTID:0000195;CHEMONTID:0000219;CHEMONTID:0003924
C14H7S	207.026846224	207.02679	114	-0.0004924	NA	NA
C15H34N3	256.275273088	256.26535	1044	0.0093745	NA	NA
C17H38N	256.300425216	256.29611	134	0.0037666	NA	NA
C16H10FN2S	281.05487254	281.05411	168	0.000214	NA	NA
C17H44N3S	322.325594408	322.31601	118	0.0090358	NA	NA
C18H10F2NS2	342.02227276	342.0213	244	0.0004242	NA	NA
	0	424.45154	11117	-0.0011161	NA	NA
Num NeutralLoss (Formula ExactMass PrecursorMz ProductMz PrecursorIntensity ProductIntensity LossMass Error CandidateInChIKeys CandidateOntologies): 1
C6H2	74.015650064	281.05411	207.02679	168	114	74.02732	-0.0116699	UHOVQNZJYSORNB	CHEMONTID:0002279
Num AdductIon (AdductType Mass LinkedMz): 0
Num IsotopicIon (IsotopeName Mass LinkedMz WeightedForm WeightNumber): 1
C-13	257.27112	256.26535	M+1	1

NAME: C17H65N2O4P2
EXACTMASS: 423.44195682
ISSELECTED: False
ACCURATEMASS: 423.4435235
MASSDIFFERENCE: -0.0015667
TOTALSCORE: 2.968
ISOTOPICINTENSITY[M+1]: 0.2002
ISOTOPICINTENSITY[M+2]: 0.0272
ISOTOPICDIFF[M+1]: 0.0178
ISOTOPICDIFF[M+2]: -0.001
MASSDIFFSCORE: 0.952
ISOTOPICSCORE: 0.998
PRODUCTIONSCORE: 0.9
NEUTRALLOSSSCORE: 0.118
PRODUCTIONPEAKNUMBER: 9
PRODUCTIONHITSNUMBER: 3
NEUTRALLOSSPEAKNUMBER: 34
NEUTRALLOSSHITSNUMBER: 4
RESOURCENAMES: 
RESOURCERECORDS: 0
ChemOntDescriptions: 
ChemOntIDs: 
ChemOntScores: 
ChemOntInChIKeys: 
PUBCHEMCIDS: 
Num ProductIon (Formula ExactMass AccurateMass Intensity Error CandidateInChIKeys CandidateOntologies): 9
C4H10NO	88.07623894	88.06966	206	0.0060304	MIJDSYMOBYNHOT	CHEMONTID:0001897
C4H10NO	88.07623894	88.07945	207	-0.0037596	MIJDSYMOBYNHOT	CHEMONTID:0001897
C7H9N	107.073499288	107.07268	130	0.0002707	RNVCVTLRINQCPJ;ONQLCPDIXPYJSS;CSNWPSHAZNPDBA;KPDBFXIKMXHJEB;YLUDSYGJHAQGOD;AFBPFSWMIHJQDM;LYMGNRHDFKUCDQ;HTLZVHNRZJPSMI	CHEMONTID:0003964;CHEMONTID:0000195;CHEMONTID:0000219;CHEMONTID:0003924
C9H9N2P2	207.024096548	207.02679	114	-0.003242	NA	NA
C16H34NO	256.264039708	256.26535	1044	-0.0018589	NA	NA
C17H38N	256.300425216	256.29611	134	0.0037666	NA	NA
C15H9N2O4	281.056231768	281.05411	168	0.0015732	NA	NA
C16H10NO4P2	342.00850606	342.0213	244	-0.0133425	NA	NA
	0	424.45154	11117	-0.0023067	NA	NA
Num NeutralLoss (Formula ExactMass PrecursorMz ProductMz PrecursorIntensity ProductIntensity LossMass Error CandidateInChIKeys CandidateOntologies): 4
C11H20O	168.15141526	424.45154	256.29611	11117	134	168.15543	-0.0040147	ZGVYVWSAAMJYCN	CHEMONTID:0001292
C7H3O3	135.008218956	342.0213	207.02679	244	114	134.99451	0.013709	IUNJCFABHJZSKB	CHEMONTID:0003978
H3O	19.018389716	107.07268	88.06966	130	206	19.00302	0.0153697	XLYOFNOQVPJJNP	NonID:H2O
C2H4NO2	74.024203368	281.05411	207.02679	168	114	74.02732	-0.0031166	BYYUJTPNKCFZST;DHMQDGOQFOQNFH	CHEMONTID:0000265;CHEMONTID:0002404
Num AdductIon (AdductType Mass LinkedMz): 0
Num IsotopicIon (IsotopeName Mass LinkedMz WeightedForm WeightNumber): 1
C-13	257.27112	256.26535	M+1	1

NAME: C19H67FNPS2
EXACTMASS: 423.443657994
ISSELECTED: False
ACCURATEMASS: 423.4435235
MASSDIFFERENCE: 0.0001344
TOTALSCORE: 2.968
ISOTOPICINTENSITY[M+1]: 0.2326
ISOTOPICINTENSITY[M+2]: 0.1154
ISOTOPICDIFF[M+1]: 0.0502
ISOTOPICDIFF[M+2]: 0.0872
MASSDIFFSCORE: 1
ISOTOPICSCORE: 0.939
PRODUCTIONSCORE: 1
NEUTRALLOSSSCORE: 0.029
PRODUCTIONPEAKNUMBER: 10
PRODUCTIONHITSNUMBER: 1
NEUTRALLOSSPEAKNUMBER: 34
NEUTRALLOSSHITSNUMBER: 1
RESOURCENAMES: 
RESOURCERECORDS: 0
ChemOntDescriptions: 
ChemOntIDs: 
ChemOntScores: 
ChemOntInChIKeys: 
PUBCHEMCIDS: 
Num ProductIon (Formula ExactMass AccurateMass Intensity Error CandidateInChIKeys CandidateOntologies): 10
C4H7FN	88.056252444	88.06966	206	-0.0139561	NA	NA
C4H7FN	88.056252444	88.07945	207	-0.0237461	NA	NA
C7H9N	107.073499288	107.07268	130	0.0002707	RNVCVTLRINQCPJ;ONQLCPDIXPYJSS;CSNWPSHAZNPDBA;KPDBFXIKMXHJEB;YLUDSYGJHAQGOD;AFBPFSWMIHJQDM;LYMGNRHDFKUCDQ;HTLZVHNRZJPSMI	CHEMONTID:0003964;CHEMONTID:0000195;CHEMONTID:0000219;CHEMONTID:0003924
C14H7S	207.026846224	207.02679	114	-0.0004924	NA	NA
C16H31FN	256.244053212	256.26535	1044	-0.0218454	NA	NA
C17H38N	256.300425216	256.29611	134	0.0037666	NA	NA
C17H14PS	281.055383078	281.05411	168	0.0007245	NA	NA
C18H42FNP	322.303890194	322.31601	118	-0.0126684	NA	NA
C17H10FNPS2	341.99763117	342.0213	244	-0.0242174	NA	NA
	0	424.45154	11117	-0.0006056	NA	NA
Num NeutralLoss (Formula ExactMass PrecursorMz ProductMz PrecursorIntensity ProductIntensity LossMass Error CandidateInChIKeys CandidateOntologies): 1
C6H2	74.015650064	281.05411	207.02679	168	114	74.02732	-0.0116699	UHOVQNZJYSORNB	CHEMONTID:0002279
Num AdductIon (AdductType Mass LinkedMz): 0
Num IsotopicIon (IsotopeName Mass LinkedMz WeightedForm WeightNumber): 1
C-13	257.27112	256.26535	M+1	1

NAME: C13H53N13O2
EXACTMASS: 423.444517936
ISSELECTED: False
ACCURATEMASS: 423.4435235
MASSDIFFERENCE: 0.0009944
TOTALSCORE: 2.967
ISOTOPICINTENSITY[M+1]: 0.195
ISOTOPICINTENSITY[M+2]: 0.0223
ISOTOPICDIFF[M+1]: 0.0126
ISOTOPICDIFF[M+2]: -0.0059
MASSDIFFSCORE: 0.98
ISOTOPICSCORE: 0.999
PRODUCTIONSCORE: 0.9
NEUTRALLOSSSCORE: 0.088
PRODUCTIONPEAKNUMBER: 9
PRODUCTIONHITSNUMBER: 3
NEUTRALLOSSPEAKNUMBER: 34
NEUTRALLOSSHITSNUMBER: 3
RESOURCENAMES: 
RESOURCERECORDS: 0
ChemOntDescriptions: Amino acids and derivatives
ChemOntIDs: Amino acids and derivatives
ChemOntScores: 0.0065359477124183
ChemOntInChIKeys: LMDRHVQXMBGSGU
PUBCHEMCIDS: 
Num ProductIon (Formula ExactMass AccurateMass Intensity Error CandidateInChIKeys CandidateOntologies): 9
C4H10NO	88.07623894	88.06966	206	0.0060304	MIJDSYMOBYNHOT	CHEMONTID:0001897
C4H10NO	88.07623894	88.07945	207	-0.0037596	MIJDSYMOBYNHOT	CHEMONTID:0001897
C7H9N	107.073499288	107.07268	130	0.0002707	RNVCVTLRINQCPJ;ONQLCPDIXPYJSS;CSNWPSHAZNPDBA;KPDBFXIKMXHJEB;YLUDSYGJHAQGOD;AFBPFSWMIHJQDM;LYMGNRHDFKUCDQ;HTLZVHNRZJPSMI	CHEMONTID:0003964;CHEMONTID:0000195;CHEMONTID:0000219;CHEMONTID:0003924
C11H3N4O	207.030685716	207.02679	114	0.0033471	NA	NA
C13H30N5	256.25012096	256.26535	1044	-0.0157776	NA	NA
C11H5N8O2	281.0535464	281.05411	168	-0.0011122	NA	NA
C11H36N11	322.315515152	322.31601	118	-0.0010434	NA	NA
C13N11O2	342.02364324	342.0213	244	0.0017947	NA	NA
	0	424.45154	11117	0.0002544	NA	NA
Num NeutralLoss (Formula ExactMass PrecursorMz ProductMz PrecursorIntensity ProductIntensity LossMass Error CandidateInChIKeys CandidateOntologies): 3
C11H20O	168.15141526	424.45154	256.29611	11117	134	168.15543	-0.0040147	ZGVYVWSAAMJYCN	CHEMONTID:0001292
H3O	19.018389716	107.07268	88.06966	130	206	19.00302	0.0153697	XLYOFNOQVPJJNP	NonID:H2O
C2H4NO2	74.024203368	281.05411	207.02679	168	114	74.02732	-0.0031166	BYYUJTPNKCFZST;DHMQDGOQFOQNFH	CHEMONTID:0000265;CHEMONTID:0002404
Num AdductIon (AdductType Mass LinkedMz): 0
Num IsotopicIon (IsotopeName Mass LinkedMz WeightedForm WeightNumber): 1
C-13	257.27112	256.26535	M+1	1

NAME: C15H63N5O3P2
EXACTMASS: 423.440614136
ISSELECTED: False
ACCURATEMASS: 423.4435235
MASSDIFFERENCE: -0.0029094
TOTALSCORE: 2.962
ISOTOPICINTENSITY[M+1]: 0.1889
ISOTOPICINTENSITY[M+2]: 0.0231
ISOTOPICDIFF[M+1]: 0.0065
ISOTOPICDIFF[M+2]: -0.0051
MASSDIFFSCORE: 0.844
ISOTOPICSCORE: 1
PRODUCTIONSCORE: 1
NEUTRALLOSSSCORE: 0.118
PRODUCTIONPEAKNUMBER: 10
PRODUCTIONHITSNUMBER: 3
NEUTRALLOSSPEAKNUMBER: 34
NEUTRALLOSSHITSNUMBER: 4
RESOURCENAMES: 
RESOURCERECORDS: 0
ChemOntDescriptions: 
ChemOntIDs: 
ChemOntScores: 
ChemOntInChIKeys: 
PUBCHEMCIDS: 
Num ProductIon (Formula ExactMass AccurateMass Intensity Error CandidateInChIKeys CandidateOntologies): 10
C4H10NO	88.07623894	88.06966	206	0.0060304	MIJDSYMOBYNHOT	CHEMONTID:0001897
C4H10NO	88.07623894	88.07945	207	-0.0037596	MIJDSYMOBYNHOT	CHEMONTID:0001897
C7H9N	107.073499288	107.07268	130	0.0002707	RNVCVTLRINQCPJ;ONQLCPDIXPYJSS;CSNWPSHAZNPDBA;KPDBFXIKMXHJEB;YLUDSYGJHAQGOD;AFBPFSWMIHJQDM;LYMGNRHDFKUCDQ;HTLZVHNRZJPSMI	CHEMONTID:0003964;CHEMONTID:0000195;CHEMONTID:0000219;CHEMONTID:0003924
C9H9N2P2	207.024096548	207.02679	114	-0.003242	NA	NA
C15H34N3	256.275273088	256.26535	1044	0.0093745	NA	NA
C15H34N3	256.275273088	256.29611	134	-0.0213855	NA	NA
C14H10N4OP	281.05922257	281.05411	168	0.004564	NA	NA
C15H41N5P	322.309957942	322.31601	118	-0.0066006	NA	NA
C15H10N3O3P2	342.01973944	342.0213	244	-0.0021091	NA	NA
	0	424.45154	11117	-0.0036494	NA	NA
Num NeutralLoss (Formula ExactMass PrecursorMz ProductMz PrecursorIntensity ProductIntensity LossMass Error CandidateInChIKeys CandidateOntologies): 4
C11H20O	168.15141526	424.45154	256.29611	11117	134	168.15543	-0.0040147	ZGVYVWSAAMJYCN	CHEMONTID:0001292
C7H3O3	135.008218956	342.0213	207.02679	244	114	134.99451	0.013709	IUNJCFABHJZSKB	CHEMONTID:0003978
H3O	19.018389716	107.07268	88.06966	130	206	19.00302	0.0153697	XLYOFNOQVPJJNP	NonID:H2O
C2H4NO2	74.024203368	281.05411	207.02679	168	114	74.02732	-0.0031166	BYYUJTPNKCFZST;DHMQDGOQFOQNFH	CHEMONTID:0000265;CHEMONTID:0002404
Num AdductIon (AdductType Mass LinkedMz): 0
Num IsotopicIon (IsotopeName Mass LinkedMz WeightedForm WeightNumber): 1
C-13	257.27112	256.26535	M+1	1

NAME: C14H62N7O2PS
EXACTMASS: 423.442331854
ISSELECTED: False
ACCURATEMASS: 423.4435235
MASSDIFFERENCE: -0.0011917
TOTALSCORE: 2.95
ISOTOPICINTENSITY[M+1]: 0.1928
ISOTOPICINTENSITY[M+2]: 0.0665
ISOTOPICDIFF[M+1]: 0.0104
ISOTOPICDIFF[M+2]: 0.0383
MASSDIFFSCORE: 0.972
ISOTOPICSCORE: 0.99
PRODUCTIONSCORE: 0.9
NEUTRALLOSSSCORE: 0.088
PRODUCTIONPEAKNUMBER: 9
PRODUCTIONHITSNUMBER: 3
NEUTRALLOSSPEAKNUMBER: 34
NEUTRALLOSSHITSNUMBER: 3
RESOURCENAMES: 
RESOURCERECORDS: 0
ChemOntDescriptions: 
ChemOntIDs: 
ChemOntScores: 
ChemOntInChIKeys: 
PUBCHEMCIDS: 
Num ProductIon (Formula ExactMass AccurateMass Intensity Error CandidateInChIKeys CandidateOntologies): 9
C4H10NO	88.07623894	88.06966	206	0.0060304	MIJDSYMOBYNHOT	CHEMONTID:0001897
C4H10NO	88.07623894	88.07945	207	-0.0037596	MIJDSYMOBYNHOT	CHEMONTID:0001897
C7H9N	107.073499288	107.07268	130	0.0002707	RNVCVTLRINQCPJ;ONQLCPDIXPYJSS;CSNWPSHAZNPDBA;KPDBFXIKMXHJEB;YLUDSYGJHAQGOD;AFBPFSWMIHJQDM;LYMGNRHDFKUCDQ;HTLZVHNRZJPSMI	CHEMONTID:0003964;CHEMONTID:0000195;CHEMONTID:0000219;CHEMONTID:0003924
C14H7S	207.026846224	207.02679	114	-0.0004924	NA	NA
C13H30N5	256.25012096	256.26535	1044	-0.0157776	NA	NA
C12H14N2O2PS	281.051360318	281.05411	168	-0.0032983	NA	NA
C13H36N7O2	322.293048392	322.31601	118	-0.0235102	NA	NA
C14H9N5O2PS	342.021457158	342.0213	244	-0.0003914	NA	NA
	0	424.45154	11117	-0.0019317	NA	NA
Num NeutralLoss (Formula ExactMass PrecursorMz ProductMz PrecursorIntensity ProductIntensity LossMass Error CandidateInChIKeys CandidateOntologies): 3
C11H20O	168.15141526	424.45154	256.29611	11117	134	168.15543	-0.0040147	ZGVYVWSAAMJYCN	CHEMONTID:0001292
H3O	19.018389716	107.07268	88.06966	130	206	19.00302	0.0153697	XLYOFNOQVPJJNP	NonID:H2O
C2H4NO2	74.024203368	281.05411	207.02679	168	114	74.02732	-0.0031166	BYYUJTPNKCFZST;DHMQDGOQFOQNFH	CHEMONTID:0000265;CHEMONTID:0002404
Num AdductIon (AdductType Mass LinkedMz): 0
Num IsotopicIon (IsotopeName Mass LinkedMz WeightedForm WeightNumber): 1
C-13	257.27112	256.26535	M+1	1

NAME: C22H59F2NO3
EXACTMASS: 423.446301188
ISSELECTED: False
ACCURATEMASS: 423.4435235
MASSDIFFERENCE: 0.0027776
TOTALSCORE: 2.947
ISOTOPICINTENSITY[M+1]: 0.2495
ISOTOPICINTENSITY[M+2]: 0.036
ISOTOPICDIFF[M+1]: 0.0671
ISOTOPICDIFF[M+2]: 0.0078
MASSDIFFSCORE: 0.857
ISOTOPICSCORE: 0.972
PRODUCTIONSCORE: 1
NEUTRALLOSSSCORE: 0.118
PRODUCTIONPEAKNUMBER: 10
PRODUCTIONHITSNUMBER: 3
NEUTRALLOSSPEAKNUMBER: 34
NEUTRALLOSSHITSNUMBER: 4
RESOURCENAMES: 
RESOURCERECORDS: 0
ChemOntDescriptions: 
ChemOntIDs: 
ChemOntScores: 
ChemOntInChIKeys: 
PUBCHEMCIDS: 
Num ProductIon (Formula ExactMass AccurateMass Intensity Error CandidateInChIKeys CandidateOntologies): 10
C4H10NO	88.07623894	88.06966	206	0.0060304	MIJDSYMOBYNHOT	CHEMONTID:0001897
C4H10NO	88.07623894	88.07945	207	-0.0037596	MIJDSYMOBYNHOT	CHEMONTID:0001897
C7H9N	107.073499288	107.07268	130	0.0002707	RNVCVTLRINQCPJ;ONQLCPDIXPYJSS;CSNWPSHAZNPDBA;KPDBFXIKMXHJEB;YLUDSYGJHAQGOD;AFBPFSWMIHJQDM;LYMGNRHDFKUCDQ;HTLZVHNRZJPSMI	CHEMONTID:0003964;CHEMONTID:0000195;CHEMONTID:0000219;CHEMONTID:0003924
C11H5F2O2	207.02576084	207.02679	114	-0.0015777	NA	NA
C16H34NO	256.264039708	256.26535	1044	-0.0018589	NA	NA
C17H38N	256.300425216	256.29611	134	0.0037666	NA	NA
C20H9O2	281.060254528	281.05411	168	0.0055959	NA	NA
C21H40NO	322.3109899	322.31601	118	-0.0055687	NA	NA
C21H6F2NO2	342.036659872	342.0213	244	0.0148113	NA	NA
	0	424.45154	11117	0.0020376	NA	NA
Num NeutralLoss (Formula ExactMass PrecursorMz ProductMz PrecursorIntensity ProductIntensity LossMass Error CandidateInChIKeys CandidateOntologies): 4
C11H20O	168.15141526	424.45154	256.29611	11117	134	168.15543	-0.0040147	ZGVYVWSAAMJYCN	CHEMONTID:0001292
C7H3O3	135.008218956	342.0213	207.02679	244	114	134.99451	0.013709	IUNJCFABHJZSKB	CHEMONTID:0003978
H3O	19.018389716	107.07268	88.06966	130	206	19.00302	0.0153697	XLYOFNOQVPJJNP	NonID:H2O
C2H4NO2	74.024203368	281.05411	207.02679	168	114	74.02732	-0.0031166	BYYUJTPNKCFZST;DHMQDGOQFOQNFH	CHEMONTID:0000265;CHEMONTID:0002404
Num AdductIon (AdductType Mass LinkedMz): 0
Num IsotopicIon (IsotopeName Mass LinkedMz WeightedForm WeightNumber): 1
C-13	257.27112	256.26535	M+1	1

NAME: C17H59F6NO2
EXACTMASS: 423.444999448
ISSELECTED: False
ACCURATEMASS: 423.4435235
MASSDIFFERENCE: 0.0014759
TOTALSCORE: 2.944
ISOTOPICINTENSITY[M+1]: 0.1951
ISOTOPICINTENSITY[M+2]: 0.0221
ISOTOPICDIFF[M+1]: 0.0127
ISOTOPICDIFF[M+2]: -0.0061
MASSDIFFSCORE: 0.957
ISOTOPICSCORE: 0.999
PRODUCTIONSCORE: 0.9
NEUTRALLOSSSCORE: 0.088
PRODUCTIONPEAKNUMBER: 9
PRODUCTIONHITSNUMBER: 3
NEUTRALLOSSPEAKNUMBER: 34
NEUTRALLOSSHITSNUMBER: 3
RESOURCENAMES: 
RESOURCERECORDS: 0
ChemOntDescriptions: 
ChemOntIDs: 
ChemOntScores: 
ChemOntInChIKeys: 
PUBCHEMCIDS: 
Num ProductIon (Formula ExactMass AccurateMass Intensity Error CandidateInChIKeys CandidateOntologies): 9
C4H10NO	88.07623894	88.06966	206	0.0060304	MIJDSYMOBYNHOT	CHEMONTID:0001897
C4H10NO	88.07623894	88.07945	207	-0.0037596	MIJDSYMOBYNHOT	CHEMONTID:0001897
C7H9N	107.073499288	107.07268	130	0.0002707	RNVCVTLRINQCPJ;ONQLCPDIXPYJSS;CSNWPSHAZNPDBA;KPDBFXIKMXHJEB;YLUDSYGJHAQGOD;AFBPFSWMIHJQDM;LYMGNRHDFKUCDQ;HTLZVHNRZJPSMI	CHEMONTID:0003964;CHEMONTID:0000195;CHEMONTID:0000219;CHEMONTID:0003924
C11H5F2O2	207.02576084	207.02679	114	-0.0015777	NA	NA
C16H34NO	256.264039708	256.26535	1044	-0.0018589	NA	NA
C17H38N	256.300425216	256.29611	134	0.0037666	NA	NA
C15H9F4O	281.058952788	281.05411	168	0.0042942	NA	NA
C16H6F6NO	342.035358132	342.0213	244	0.0135096	NA	NA
	0	424.45154	11117	0.0007359	NA	NA
Num NeutralLoss (Formula ExactMass PrecursorMz ProductMz PrecursorIntensity ProductIntensity LossMass Error CandidateInChIKeys CandidateOntologies): 3
C11H20O	168.15141526	424.45154	256.29611	11117	134	168.15543	-0.0040147	ZGVYVWSAAMJYCN	CHEMONTID:0001292
H3O	19.018389716	107.07268	88.06966	130	206	19.00302	0.0153697	XLYOFNOQVPJJNP	NonID:H2O
C2H4NO2	74.024203368	281.05411	207.02679	168	114	74.02732	-0.0031166	BYYUJTPNKCFZST;DHMQDGOQFOQNFH	CHEMONTID:0000265;CHEMONTID:0002404
Num AdductIon (AdductType Mass LinkedMz): 0
Num IsotopicIon (IsotopeName Mass LinkedMz WeightedForm WeightNumber): 1
C-13	257.27112	256.26535	M+1	1

NAME: C18H60F3N3OS
EXACTMASS: 423.4409192
ISSELECTED: False
ACCURATEMASS: 423.4435235
MASSDIFFERENCE: -0.0026043
TOTALSCORE: 2.941
ISOTOPICINTENSITY[M+1]: 0.2208
ISOTOPICINTENSITY[M+2]: 0.0701
ISOTOPICDIFF[M+1]: 0.0384
ISOTOPICDIFF[M+2]: 0.0419
MASSDIFFSCORE: 0.873
ISOTOPICSCORE: 0.98
PRODUCTIONSCORE: 1
NEUTRALLOSSSCORE: 0.088
PRODUCTIONPEAKNUMBER: 10
PRODUCTIONHITSNUMBER: 3
NEUTRALLOSSPEAKNUMBER: 34
NEUTRALLOSSHITSNUMBER: 3
RESOURCENAMES: 
RESOURCERECORDS: 0
ChemOntDescriptions: 
ChemOntIDs: 
ChemOntScores: 
ChemOntInChIKeys: 
PUBCHEMCIDS: 
Num ProductIon (Formula ExactMass AccurateMass Intensity Error CandidateInChIKeys CandidateOntologies): 10
C4H10NO	88.07623894	88.06966	206	0.0060304	MIJDSYMOBYNHOT	CHEMONTID:0001897
C4H10NO	88.07623894	88.07945	207	-0.0037596	MIJDSYMOBYNHOT	CHEMONTID:0001897
C7H9N	107.073499288	107.07268	130	0.0002707	RNVCVTLRINQCPJ;ONQLCPDIXPYJSS;CSNWPSHAZNPDBA;KPDBFXIKMXHJEB;YLUDSYGJHAQGOD;AFBPFSWMIHJQDM;LYMGNRHDFKUCDQ;HTLZVHNRZJPSMI	CHEMONTID:0003964;CHEMONTID:0000195;CHEMONTID:0000219;CHEMONTID:0003924
C14H7S	207.026846224	207.02679	114	-0.0004924	NA	NA
C16H34NO	256.264039708	256.26535	1044	-0.0018589	NA	NA
C17H38N	256.300425216	256.29611	134	0.0037666	NA	NA
C16H10FN2S	281.05487254	281.05411	168	0.000214	NA	NA
C18H44NOS	322.314361028	322.31601	118	-0.0021976	NA	NA
C18H7F3NOS	342.020044504	342.0213	244	-0.0018041	NA	NA
	0	424.45154	11117	-0.0033443	NA	NA
Num NeutralLoss (Formula ExactMass PrecursorMz ProductMz PrecursorIntensity ProductIntensity LossMass Error CandidateInChIKeys CandidateOntologies): 3
C11H20O	168.15141526	424.45154	256.29611	11117	134	168.15543	-0.0040147	ZGVYVWSAAMJYCN	CHEMONTID:0001292
H3O	19.018389716	107.07268	88.06966	130	206	19.00302	0.0153697	XLYOFNOQVPJJNP	NonID:H2O
C6H2	74.015650064	281.05411	207.02679	168	114	74.02732	-0.0116699	UHOVQNZJYSORNB	CHEMONTID:0002279
Num AdductIon (AdductType Mass LinkedMz): 0
Num IsotopicIon (IsotopeName Mass LinkedMz WeightedForm WeightNumber): 1
C-13	257.27112	256.26535	M+1	1

NAME: C13H61N9OS2
EXACTMASS: 423.444049572
ISSELECTED: False
ACCURATEMASS: 423.4435235
MASSDIFFERENCE: 0.000526
TOTALSCORE: 2.941
ISOTOPICINTENSITY[M+1]: 0.1967
ISOTOPICINTENSITY[M+2]: 0.11
ISOTOPICDIFF[M+1]: 0.0143
ISOTOPICDIFF[M+2]: 0.0818
MASSDIFFSCORE: 0.994
ISOTOPICSCORE: 0.959
PRODUCTIONSCORE: 0.9
NEUTRALLOSSSCORE: 0.088
PRODUCTIONPEAKNUMBER: 9
PRODUCTIONHITSNUMBER: 3
NEUTRALLOSSPEAKNUMBER: 34
NEUTRALLOSSHITSNUMBER: 3
RESOURCENAMES: 
RESOURCERECORDS: 0
ChemOntDescriptions: 
ChemOntIDs: 
ChemOntScores: 
ChemOntInChIKeys: 
PUBCHEMCIDS: 
Num ProductIon (Formula ExactMass AccurateMass Intensity Error CandidateInChIKeys CandidateOntologies): 9
C4H10NO	88.07623894	88.06966	206	0.0060304	MIJDSYMOBYNHOT	CHEMONTID:0001897
C4H10NO	88.07623894	88.07945	207	-0.0037596	MIJDSYMOBYNHOT	CHEMONTID:0001897
C7H9N	107.073499288	107.07268	130	0.0002707	RNVCVTLRINQCPJ;ONQLCPDIXPYJSS;CSNWPSHAZNPDBA;KPDBFXIKMXHJEB;YLUDSYGJHAQGOD;AFBPFSWMIHJQDM;LYMGNRHDFKUCDQ;HTLZVHNRZJPSMI	CHEMONTID:0003964;CHEMONTID:0000195;CHEMONTID:0000219;CHEMONTID:0003924
C11H11S2	207.030217352	207.02679	114	0.0028788	NA	NA
C13H30N5	256.25012096	256.26535	1044	-0.0157776	NA	NA
C11H13N4OS2	281.053078036	281.05411	168	-0.0015805	NA	NA
C12H36N9O	322.304281772	322.31601	118	-0.0122768	NA	NA
C13H8N7OS2	342.023174876	342.0213	244	0.0013263	NA	NA
	0	424.45154	11117	-0.000214	NA	NA
Num NeutralLoss (Formula ExactMass PrecursorMz ProductMz PrecursorIntensity ProductIntensity LossMass Error CandidateInChIKeys CandidateOntologies): 3
C11H20O	168.15141526	424.45154	256.29611	11117	134	168.15543	-0.0040147	ZGVYVWSAAMJYCN	CHEMONTID:0001292
H3O	19.018389716	107.07268	88.06966	130	206	19.00302	0.0153697	XLYOFNOQVPJJNP	NonID:H2O
C6H2	74.015650064	281.05411	207.02679	168	114	74.02732	-0.0116699	UHOVQNZJYSORNB	CHEMONTID:0002279
Num AdductIon (AdductType Mass LinkedMz): 0
Num IsotopicIon (IsotopeName Mass LinkedMz WeightedForm WeightNumber): 1
C-13	257.27112	256.26535	M+1	1

NAME: C18H62F2N2O3P
EXACTMASS: 423.446611914
ISSELECTED: False
ACCURATEMASS: 423.4435235
MASSDIFFERENCE: 0.0030884
TOTALSCORE: 2.939
ISOTOPICINTENSITY[M+1]: 0.2103
ISOTOPICINTENSITY[M+2]: 0.0272
ISOTOPICDIFF[M+1]: 0.0279
ISOTOPICDIFF[M+2]: -0.001
MASSDIFFSCORE: 0.826
ISOTOPICSCORE: 0.995
PRODUCTIONSCORE: 1
NEUTRALLOSSSCORE: 0.118
PRODUCTIONPEAKNUMBER: 10
PRODUCTIONHITSNUMBER: 3
NEUTRALLOSSPEAKNUMBER: 34
NEUTRALLOSSHITSNUMBER: 4
RESOURCENAMES: 
RESOURCERECORDS: 0
ChemOntDescriptions: 
ChemOntIDs: 
ChemOntScores: 
ChemOntInChIKeys: 
PUBCHEMCIDS: 
Num ProductIon (Formula ExactMass AccurateMass Intensity Error CandidateInChIKeys CandidateOntologies): 10
C4H10NO	88.07623894	88.06966	206	0.0060304	MIJDSYMOBYNHOT	CHEMONTID:0001897
C4H10NO	88.07623894	88.07945	207	-0.0037596	MIJDSYMOBYNHOT	CHEMONTID:0001897
C7H9N	107.073499288	107.07268	130	0.0002707	RNVCVTLRINQCPJ;ONQLCPDIXPYJSS;CSNWPSHAZNPDBA;KPDBFXIKMXHJEB;YLUDSYGJHAQGOD;AFBPFSWMIHJQDM;LYMGNRHDFKUCDQ;HTLZVHNRZJPSMI	CHEMONTID:0003964;CHEMONTID:0000195;CHEMONTID:0000219;CHEMONTID:0003924
C11H5F2O2	207.02576084	207.02679	114	-0.0015777	NA	NA
C16H34NO	256.264039708	256.26535	1044	-0.0018589	NA	NA
C17H38N	256.300425216	256.29611	134	0.0037666	NA	NA
C14H12F2O2P	281.054297694	281.05411	168	-0.0003609	NA	NA
C18H42FNP	322.303890194	322.31601	118	-0.0126684	NA	NA
C17H7F2NO3P	342.013161154	342.0213	244	-0.0086874	NA	NA
	0	424.45154	11117	0.0023484	NA	NA
Num NeutralLoss (Formula ExactMass PrecursorMz ProductMz PrecursorIntensity ProductIntensity LossMass Error CandidateInChIKeys CandidateOntologies): 4
C11H20O	168.15141526	424.45154	256.29611	11117	134	168.15543	-0.0040147	ZGVYVWSAAMJYCN	CHEMONTID:0001292
C7H3O3	135.008218956	342.0213	207.02679	244	114	134.99451	0.013709	IUNJCFABHJZSKB	CHEMONTID:0003978
H3O	19.018389716	107.07268	88.06966	130	206	19.00302	0.0153697	XLYOFNOQVPJJNP	NonID:H2O
C2H4NO2	74.024203368	281.05411	207.02679	168	114	74.02732	-0.0031166	BYYUJTPNKCFZST;DHMQDGOQFOQNFH	CHEMONTID:0000265;CHEMONTID:0002404
Num AdductIon (AdductType Mass LinkedMz): 0
Num IsotopicIon (IsotopeName Mass LinkedMz WeightedForm WeightNumber): 1
C-13	257.27112	256.26535	M+1	1

NAME: C15H61F4N3O2S
EXACTMASS: 423.442062072
ISSELECTED: False
ACCURATEMASS: 423.4435235
MASSDIFFERENCE: -0.0014615
TOTALSCORE: 2.937
ISOTOPICINTENSITY[M+1]: 0.1889
ISOTOPICINTENSITY[M+2]: 0.0658
ISOTOPICDIFF[M+1]: 0.0065
ISOTOPICDIFF[M+2]: 0.0376
MASSDIFFSCORE: 0.958
ISOTOPICSCORE: 0.991
PRODUCTIONSCORE: 0.9
NEUTRALLOSSSCORE: 0.088
PRODUCTIONPEAKNUMBER: 9
PRODUCTIONHITSNUMBER: 3
NEUTRALLOSSPEAKNUMBER: 34
NEUTRALLOSSHITSNUMBER: 3
RESOURCENAMES: 
RESOURCERECORDS: 0
ChemOntDescriptions: 
ChemOntIDs: 
ChemOntScores: 
ChemOntInChIKeys: 
PUBCHEMCIDS: 
Num ProductIon (Formula ExactMass AccurateMass Intensity Error CandidateInChIKeys CandidateOntologies): 9
C4H10NO	88.07623894	88.06966	206	0.0060304	MIJDSYMOBYNHOT	CHEMONTID:0001897
C4H10NO	88.07623894	88.07945	207	-0.0037596	MIJDSYMOBYNHOT	CHEMONTID:0001897
C7H9N	107.073499288	107.07268	130	0.0002707	RNVCVTLRINQCPJ;ONQLCPDIXPYJSS;CSNWPSHAZNPDBA;KPDBFXIKMXHJEB;YLUDSYGJHAQGOD;AFBPFSWMIHJQDM;LYMGNRHDFKUCDQ;HTLZVHNRZJPSMI	CHEMONTID:0003964;CHEMONTID:0000195;CHEMONTID:0000219;CHEMONTID:0003924
C14H7S	207.026846224	207.02679	114	-0.0004924	NA	NA
C15H34N3	256.275273088	256.26535	1044	0.0093745	NA	NA
C15H34N3	256.275273088	256.29611	134	-0.0213855	NA	NA
C13H8F3N2O2	281.053787156	281.05411	168	-0.0008714	NA	NA
C15H8F4NO2S	342.021187376	342.0213	244	-0.0006612	NA	NA
	0	424.45154	11117	-0.0022015	NA	NA
Num NeutralLoss (Formula ExactMass PrecursorMz ProductMz PrecursorIntensity ProductIntensity LossMass Error CandidateInChIKeys CandidateOntologies): 3
C11H20O	168.15141526	424.45154	256.29611	11117	134	168.15543	-0.0040147	ZGVYVWSAAMJYCN	CHEMONTID:0001292
H3O	19.018389716	107.07268	88.06966	130	206	19.00302	0.0153697	XLYOFNOQVPJJNP	NonID:H2O
C2H4NO2	74.024203368	281.05411	207.02679	168	114	74.02732	-0.0031166	BYYUJTPNKCFZST;DHMQDGOQFOQNFH	CHEMONTID:0000265;CHEMONTID:0002404
Num AdductIon (AdductType Mass LinkedMz): 0
Num IsotopicIon (IsotopeName Mass LinkedMz WeightedForm WeightNumber): 1
C-13	257.27112	256.26535	M+1	1

NAME: C15H64F3N3OS2
EXACTMASS: 423.444290328
ISSELECTED: False
ACCURATEMASS: 423.4435235
MASSDIFFERENCE: 0.0007668
TOTALSCORE: 2.935
ISOTOPICINTENSITY[M+1]: 0.1967
ISOTOPICINTENSITY[M+2]: 0.1099
ISOTOPICDIFF[M+1]: 0.0143
ISOTOPICDIFF[M+2]: 0.0817
MASSDIFFSCORE: 0.988
ISOTOPICSCORE: 0.959
PRODUCTIONSCORE: 0.9
NEUTRALLOSSSCORE: 0.088
PRODUCTIONPEAKNUMBER: 9
PRODUCTIONHITSNUMBER: 3
NEUTRALLOSSPEAKNUMBER: 34
NEUTRALLOSSHITSNUMBER: 3
RESOURCENAMES: 
RESOURCERECORDS: 0
ChemOntDescriptions: 
ChemOntIDs: 
ChemOntScores: 
ChemOntInChIKeys: 
PUBCHEMCIDS: 
Num ProductIon (Formula ExactMass AccurateMass Intensity Error CandidateInChIKeys CandidateOntologies): 9
C4H10NO	88.07623894	88.06966	206	0.0060304	MIJDSYMOBYNHOT	CHEMONTID:0001897
C4H10NO	88.07623894	88.07945	207	-0.0037596	MIJDSYMOBYNHOT	CHEMONTID:0001897
C7H9N	107.073499288	107.07268	130	0.0002707	RNVCVTLRINQCPJ;ONQLCPDIXPYJSS;CSNWPSHAZNPDBA;KPDBFXIKMXHJEB;YLUDSYGJHAQGOD;AFBPFSWMIHJQDM;LYMGNRHDFKUCDQ;HTLZVHNRZJPSMI	CHEMONTID:0003964;CHEMONTID:0000195;CHEMONTID:0000219;CHEMONTID:0003924
C14H7S	207.026846224	207.02679	114	-0.0004924	NA	NA
C15H34N3	256.275273088	256.26535	1044	0.0093745	NA	NA
C15H34N3	256.275273088	256.29611	134	-0.0213855	NA	NA
C13H11F2N2OS	281.056015412	281.05411	168	0.0013568	NA	NA
C15H11F3NOS2	342.023415632	342.0213	244	0.0015671	NA	NA
	0	424.45154	11117	2.68E-05	NA	NA
Num NeutralLoss (Formula ExactMass PrecursorMz ProductMz PrecursorIntensity ProductIntensity LossMass Error CandidateInChIKeys CandidateOntologies): 3
C11H20O	168.15141526	424.45154	256.29611	11117	134	168.15543	-0.0040147	ZGVYVWSAAMJYCN	CHEMONTID:0001292
H3O	19.018389716	107.07268	88.06966	130	206	19.00302	0.0153697	XLYOFNOQVPJJNP	NonID:H2O
C6H2	74.015650064	281.05411	207.02679	168	114	74.02732	-0.0116699	UHOVQNZJYSORNB	CHEMONTID:0002279
Num AdductIon (AdductType Mass LinkedMz): 0
Num IsotopicIon (IsotopeName Mass LinkedMz WeightedForm WeightNumber): 1
C-13	257.27112	256.26535	M+1	1

NAME: C26H55N4
EXACTMASS: 423.44267276
ISSELECTED: False
ACCURATEMASS: 423.4435235
MASSDIFFERENCE: -0.0008508
TOTALSCORE: 2.931
ISOTOPICINTENSITY[M+1]: 0.3021
ISOTOPICINTENSITY[M+2]: 0.0441
ISOTOPICDIFF[M+1]: 0.1197
ISOTOPICDIFF[M+2]: 0.0159
MASSDIFFSCORE: 0.986
ISOTOPICSCORE: 0.916
PRODUCTIONSCORE: 1
NEUTRALLOSSSCORE: 0.029
PRODUCTIONPEAKNUMBER: 10
PRODUCTIONHITSNUMBER: 1
NEUTRALLOSSPEAKNUMBER: 34
NEUTRALLOSSHITSNUMBER: 1
RESOURCENAMES: 
RESOURCERECORDS: 0
ChemOntDescriptions: Anilines and derivatives;Phenylmethylamines;Amines;Aralkylamines;Benzene and substituted derivatives;Benzimidazoles;Pyridines and derivatives;Phenylpropanes
ChemOntIDs: Anilines and derivatives;Phenylmethylamines;Amines;Aralkylamines;Benzene and substituted derivatives;Benzimidazoles;Pyridines and derivatives;Phenylpropanes
ChemOntScores: 0.00435729847494553;0.00435729847494553;0.0065359477124183;0.0065359477124183;0.0065359477124183;0.0065359477124183;0.0065359477124183;0.00871459694989107
ChemOntInChIKeys: DMBHHRLKUKUOEG;HMTSWYPNXFHGEP;OJCPSBCUMRIPFL;GGNXWCWCESEPFK;PXXJHWLDUBFPOL;YTLQFZVCLXFFRK;DBOLXXRVIFGDTI;MPWSRGAWRAYBJK
PUBCHEMCIDS: 
Num ProductIon (Formula ExactMass AccurateMass Intensity Error CandidateInChIKeys CandidateOntologies): 10
C3H10N3	88.08747232	88.06966	206	0.0172637	NA	NA
C3H10N3	88.08747232	88.07945	207	0.0074737	NA	NA
C7H9N	107.073499288	107.07268	130	0.0002707	RNVCVTLRINQCPJ;ONQLCPDIXPYJSS;CSNWPSHAZNPDBA;KPDBFXIKMXHJEB;YLUDSYGJHAQGOD;AFBPFSWMIHJQDM;LYMGNRHDFKUCDQ;HTLZVHNRZJPSMI	CHEMONTID:0003964;CHEMONTID:0000195;CHEMONTID:0000219;CHEMONTID:0003924
C17H3	207.023475096	207.02679	114	-0.0038635	NA	NA
C15H34N3	256.275273088	256.26535	1044	0.0093745	NA	NA
C17H38N	256.300425216	256.29611	134	0.0037666	NA	NA
C23H5	281.03912516	281.05411	168	-0.0155334	NA	NA
C20H40N3	322.32222328	322.31601	118	0.0056647	NA	NA
C25N3	342.009222	342.0213	244	-0.0126266	NA	NA
	0	424.45154	11117	-0.0015908	NA	NA
Num NeutralLoss (Formula ExactMass PrecursorMz ProductMz PrecursorIntensity ProductIntensity LossMass Error CandidateInChIKeys CandidateOntologies): 1
C6H2	74.015650064	281.05411	207.02679	168	114	74.02732	-0.0116699	UHOVQNZJYSORNB	CHEMONTID:0002279
Num AdductIon (AdductType Mass LinkedMz): 0
Num IsotopicIon (IsotopeName Mass LinkedMz WeightedForm WeightNumber): 1
C-13	257.27112	256.26535	M+1	1

NAME: C15H63F4N3P2
EXACTMASS: 423.443335156
ISSELECTED: False
ACCURATEMASS: 423.4435235
MASSDIFFERENCE: -0.0001884
TOTALSCORE: 2.927
ISOTOPICINTENSITY[M+1]: 0.1804
ISOTOPICINTENSITY[M+2]: 0.0154
ISOTOPICDIFF[M+1]: -0.002
ISOTOPICDIFF[M+2]: -0.0128
MASSDIFFSCORE: 0.999
ISOTOPICSCORE: 0.999
PRODUCTIONSCORE: 0.9
NEUTRALLOSSSCORE: 0.029
PRODUCTIONPEAKNUMBER: 9
PRODUCTIONHITSNUMBER: 1
NEUTRALLOSSPEAKNUMBER: 34
NEUTRALLOSSHITSNUMBER: 1
RESOURCENAMES: 
RESOURCERECORDS: 0
ChemOntDescriptions: 
ChemOntIDs: 
ChemOntScores: 
ChemOntInChIKeys: 
PUBCHEMCIDS: 
Num ProductIon (Formula ExactMass AccurateMass Intensity Error CandidateInChIKeys CandidateOntologies): 9
C4H7FN	88.056252444	88.06966	206	-0.0139561	NA	NA
C3H10N3	88.08747232	88.07945	207	0.0074737	NA	NA
C7H9N	107.073499288	107.07268	130	0.0002707	RNVCVTLRINQCPJ;ONQLCPDIXPYJSS;CSNWPSHAZNPDBA;KPDBFXIKMXHJEB;YLUDSYGJHAQGOD;AFBPFSWMIHJQDM;LYMGNRHDFKUCDQ;HTLZVHNRZJPSMI	CHEMONTID:0003964;CHEMONTID:0000195;CHEMONTID:0000219;CHEMONTID:0003924
C7H7F3N2P	207.029894514	207.02679	114	0.0025559	NA	NA
C15H34N3	256.275273088	256.26535	1044	0.0093745	NA	NA
C15H34N3	256.275273088	256.29611	134	-0.0213855	NA	NA
C10H14F3N2P2	281.058431368	281.05411	168	0.0037728	NA	NA
C15H10F4NP2	342.02246046	342.0213	244	0.0006119	NA	NA
	0	424.45154	11117	-0.0009284	NA	NA
Num NeutralLoss (Formula ExactMass PrecursorMz ProductMz PrecursorIntensity ProductIntensity LossMass Error CandidateInChIKeys CandidateOntologies): 1
C6H2	74.015650064	281.05411	207.02679	168	114	74.02732	-0.0116699	UHOVQNZJYSORNB	CHEMONTID:0002279
Num AdductIon (AdductType Mass LinkedMz): 0
Num IsotopicIon (IsotopeName Mass LinkedMz WeightedForm WeightNumber): 1
C-13	257.27112	256.26535	M+1	1

NAME: C13H58FN9O2S
EXACTMASS: 423.441821316
ISSELECTED: False
ACCURATEMASS: 423.4435235
MASSDIFFERENCE: -0.0017022
TOTALSCORE: 2.923
ISOTOPICINTENSITY[M+1]: 0.1888
ISOTOPICINTENSITY[M+2]: 0.0658
ISOTOPICDIFF[M+1]: 0.0064
ISOTOPICDIFF[M+2]: 0.0376
MASSDIFFSCORE: 0.944
ISOTOPICSCORE: 0.991
PRODUCTIONSCORE: 0.9
NEUTRALLOSSSCORE: 0.088
PRODUCTIONPEAKNUMBER: 9
PRODUCTIONHITSNUMBER: 3
NEUTRALLOSSPEAKNUMBER: 34
NEUTRALLOSSHITSNUMBER: 3
RESOURCENAMES: 
RESOURCERECORDS: 0
ChemOntDescriptions: 
ChemOntIDs: 
ChemOntScores: 
ChemOntInChIKeys: 
PUBCHEMCIDS: 
Num ProductIon (Formula ExactMass AccurateMass Intensity Error CandidateInChIKeys CandidateOntologies): 9
C4H10NO	88.07623894	88.06966	206	0.0060304	MIJDSYMOBYNHOT	CHEMONTID:0001897
C4H10NO	88.07623894	88.07945	207	-0.0037596	MIJDSYMOBYNHOT	CHEMONTID:0001897
C7H9N	107.073499288	107.07268	130	0.0002707	RNVCVTLRINQCPJ;ONQLCPDIXPYJSS;CSNWPSHAZNPDBA;KPDBFXIKMXHJEB;YLUDSYGJHAQGOD;AFBPFSWMIHJQDM;LYMGNRHDFKUCDQ;HTLZVHNRZJPSMI	CHEMONTID:0003964;CHEMONTID:0000195;CHEMONTID:0000219;CHEMONTID:0003924
C11H8FOS	207.027989096	207.02679	114	0.0006505	NA	NA
C13H30N5	256.25012096	256.26535	1044	-0.0157776	NA	NA
C11H5N8O2	281.0535464	281.05411	168	-0.0011122	NA	NA
C12H36N9O	322.304281772	322.31601	118	-0.0122768	NA	NA
C13H5FN7O2S	342.02094662	342.0213	244	-0.000902	NA	NA
	0	424.45154	11117	-0.0024422	NA	NA
Num NeutralLoss (Formula ExactMass PrecursorMz ProductMz PrecursorIntensity ProductIntensity LossMass Error CandidateInChIKeys CandidateOntologies): 3
C11H20O	168.15141526	424.45154	256.29611	11117	134	168.15543	-0.0040147	ZGVYVWSAAMJYCN	CHEMONTID:0001292
H3O	19.018389716	107.07268	88.06966	130	206	19.00302	0.0153697	XLYOFNOQVPJJNP	NonID:H2O
C2H4NO2	74.024203368	281.05411	207.02679	168	114	74.02732	-0.0031166	BYYUJTPNKCFZST;DHMQDGOQFOQNFH	CHEMONTID:0000265;CHEMONTID:0002404
Num AdductIon (AdductType Mass LinkedMz): 0
Num IsotopicIon (IsotopeName Mass LinkedMz WeightedForm WeightNumber): 1
C-13	257.27112	256.26535	M+1	1

NAME: C16H57N9OS
EXACTMASS: 423.440678444
ISSELECTED: False
ACCURATEMASS: 423.4435235
MASSDIFFERENCE: -0.0028451
TOTALSCORE: 2.919
ISOTOPICINTENSITY[M+1]: 0.2208
ISOTOPICINTENSITY[M+2]: 0.0701
ISOTOPICDIFF[M+1]: 0.0384
ISOTOPICDIFF[M+2]: 0.0419
MASSDIFFSCORE: 0.851
ISOTOPICSCORE: 0.98
PRODUCTIONSCORE: 1
NEUTRALLOSSSCORE: 0.088
PRODUCTIONPEAKNUMBER: 10
PRODUCTIONHITSNUMBER: 3
NEUTRALLOSSPEAKNUMBER: 34
NEUTRALLOSSHITSNUMBER: 3
RESOURCENAMES: 
RESOURCERECORDS: 0
ChemOntDescriptions: 
ChemOntIDs: 
ChemOntScores: 
ChemOntInChIKeys: 
PUBCHEMCIDS: 
Num ProductIon (Formula ExactMass AccurateMass Intensity Error CandidateInChIKeys CandidateOntologies): 10
C4H10NO	88.07623894	88.06966	206	0.0060304	MIJDSYMOBYNHOT	CHEMONTID:0001897
C4H10NO	88.07623894	88.07945	207	-0.0037596	MIJDSYMOBYNHOT	CHEMONTID:0001897
C7H9N	107.073499288	107.07268	130	0.0002707	RNVCVTLRINQCPJ;ONQLCPDIXPYJSS;CSNWPSHAZNPDBA;KPDBFXIKMXHJEB;YLUDSYGJHAQGOD;AFBPFSWMIHJQDM;LYMGNRHDFKUCDQ;HTLZVHNRZJPSMI	CHEMONTID:0003964;CHEMONTID:0000195;CHEMONTID:0000219;CHEMONTID:0003924
C14H7S	207.026846224	207.02679	114	-0.0004924	NA	NA
C16H34NO	256.264039708	256.26535	1044	-0.0018589	NA	NA
C15H34N3	256.275273088	256.29611	134	-0.0213855	NA	NA
C16H5N6	281.05756916	281.05411	168	0.0029106	NA	NA
C12H36N9O	322.304281772	322.31601	118	-0.0122768	NA	NA
C16H4N7OS	342.019803748	342.0213	244	-0.0020448	NA	NA
	0	424.45154	11117	-0.0035851	NA	NA
Num NeutralLoss (Formula ExactMass PrecursorMz ProductMz PrecursorIntensity ProductIntensity LossMass Error CandidateInChIKeys CandidateOntologies): 3
C11H20O	168.15141526	424.45154	256.29611	11117	134	168.15543	-0.0040147	ZGVYVWSAAMJYCN	CHEMONTID:0001292
H3O	19.018389716	107.07268	88.06966	130	206	19.00302	0.0153697	XLYOFNOQVPJJNP	NonID:H2O
C6H2	74.015650064	281.05411	207.02679	168	114	74.02732	-0.0116699	UHOVQNZJYSORNB	CHEMONTID:0002279
Num AdductIon (AdductType Mass LinkedMz): 0
Num IsotopicIon (IsotopeName Mass LinkedMz WeightedForm WeightNumber): 1
C-13	257.27112	256.26535	M+1	1

NAME: C19H60N4O3P
EXACTMASS: 423.44030341
ISSELECTED: False
ACCURATEMASS: 423.4435235
MASSDIFFERENCE: -0.0032201
TOTALSCORE: 2.918
ISOTOPICINTENSITY[M+1]: 0.2282
ISOTOPICINTENSITY[M+2]: 0.0311
ISOTOPICDIFF[M+1]: 0.0458
ISOTOPICDIFF[M+2]: 0.0029
MASSDIFFSCORE: 0.813
ISOTOPICSCORE: 0.987
PRODUCTIONSCORE: 1
NEUTRALLOSSSCORE: 0.118
PRODUCTIONPEAKNUMBER: 10
PRODUCTIONHITSNUMBER: 3
NEUTRALLOSSPEAKNUMBER: 34
NEUTRALLOSSHITSNUMBER: 4
RESOURCENAMES: 
RESOURCERECORDS: 0
ChemOntDescriptions: 
ChemOntIDs: 
ChemOntScores: 
ChemOntInChIKeys: 
PUBCHEMCIDS: 
Num ProductIon (Formula ExactMass AccurateMass Intensity Error CandidateInChIKeys CandidateOntologies): 10
C4H10NO	88.07623894	88.06966	206	0.0060304	MIJDSYMOBYNHOT	CHEMONTID:0001897
C4H10NO	88.07623894	88.07945	207	-0.0037596	MIJDSYMOBYNHOT	CHEMONTID:0001897
C7H9N	107.073499288	107.07268	130	0.0002707	RNVCVTLRINQCPJ;ONQLCPDIXPYJSS;CSNWPSHAZNPDBA;KPDBFXIKMXHJEB;YLUDSYGJHAQGOD;AFBPFSWMIHJQDM;LYMGNRHDFKUCDQ;HTLZVHNRZJPSMI	CHEMONTID:0003964;CHEMONTID:0000195;CHEMONTID:0000219;CHEMONTID:0003924
C11H3N4O	207.030685716	207.02679	114	0.0033471	NA	NA
C16H34NO	256.264039708	256.26535	1044	-0.0018589	NA	NA
C17H38N	256.300425216	256.29611	134	0.0037666	NA	NA
C14H10N4OP	281.05922257	281.05411	168	0.004564	NA	NA
C16H41N3OP	322.298724562	322.31601	118	-0.017834	NA	NA
C18H5N3O3P	342.00685265	342.0213	244	-0.0149959	NA	NA
	0	424.45154	11117	-0.0039601	NA	NA
Num NeutralLoss (Formula ExactMass PrecursorMz ProductMz PrecursorIntensity ProductIntensity LossMass Error CandidateInChIKeys CandidateOntologies): 4
C11H20O	168.15141526	424.45154	256.29611	11117	134	168.15543	-0.0040147	ZGVYVWSAAMJYCN	CHEMONTID:0001292
C7H3O3	135.008218956	342.0213	207.02679	244	114	134.99451	0.013709	IUNJCFABHJZSKB	CHEMONTID:0003978
H3O	19.018389716	107.07268	88.06966	130	206	19.00302	0.0153697	XLYOFNOQVPJJNP	NonID:H2O
C2H4NO2	74.024203368	281.05411	207.02679	168	114	74.02732	-0.0031166	BYYUJTPNKCFZST;DHMQDGOQFOQNFH	CHEMONTID:0000265;CHEMONTID:0002404
Num AdductIon (AdductType Mass LinkedMz): 0
Num IsotopicIon (IsotopeName Mass LinkedMz WeightedForm WeightNumber): 1
C-13	257.27112	256.26535	M+1	1

NAME: C12H57N9O6
EXACTMASS: 423.443180544
ISSELECTED: False
ACCURATEMASS: 423.4435235
MASSDIFFERENCE: -0.000343
TOTALSCORE: 2.915
ISOTOPICINTENSITY[M+1]: 0.1715
ISOTOPICINTENSITY[M+2]: 0.0263
ISOTOPICDIFF[M+1]: -0.0109
ISOTOPICDIFF[M+2]: -0.0019
MASSDIFFSCORE: 0.998
ISOTOPICSCORE: 0.999
PRODUCTIONSCORE: 0.8
NEUTRALLOSSSCORE: 0.118
PRODUCTIONPEAKNUMBER: 8
PRODUCTIONHITSNUMBER: 3
NEUTRALLOSSPEAKNUMBER: 34
NEUTRALLOSSHITSNUMBER: 4
RESOURCENAMES: 
RESOURCERECORDS: 0
ChemOntDescriptions: Amino acids and derivatives
ChemOntIDs: Amino acids and derivatives
ChemOntScores: 0.00871459694989107
ChemOntInChIKeys: LMDRHVQXMBGSGU
PUBCHEMCIDS: 
Num ProductIon (Formula ExactMass AccurateMass Intensity Error CandidateInChIKeys CandidateOntologies): 8
C4H10NO	88.07623894	88.06966	206	0.0060304	MIJDSYMOBYNHOT	CHEMONTID:0001897
C4H10NO	88.07623894	88.07945	207	-0.0037596	MIJDSYMOBYNHOT	CHEMONTID:0001897
C7H9N	107.073499288	107.07268	130	0.0002707	RNVCVTLRINQCPJ;ONQLCPDIXPYJSS;CSNWPSHAZNPDBA;KPDBFXIKMXHJEB;YLUDSYGJHAQGOD;AFBPFSWMIHJQDM;LYMGNRHDFKUCDQ;HTLZVHNRZJPSMI	CHEMONTID:0003964;CHEMONTID:0000195;CHEMONTID:0000219;CHEMONTID:0003924
C6H3N6O3	207.026662956	207.02679	114	-0.0006756	NA	NA
C11H5N8O2	281.0535464	281.05411	168	-0.0011122	NA	NA
C12H36N9O	322.304281772	322.31601	118	-0.0122768	NA	NA
C12H4N7O6	342.022305848	342.0213	244	0.0004573	NA	NA
	0	424.45154	11117	-0.001083	NA	NA
Num NeutralLoss (Formula ExactMass PrecursorMz ProductMz PrecursorIntensity ProductIntensity LossMass Error CandidateInChIKeys CandidateOntologies): 4
C11H20O	168.15141526	424.45154	256.29611	11117	134	168.15543	-0.0040147	ZGVYVWSAAMJYCN	CHEMONTID:0001292
C7H3O3	135.008218956	342.0213	207.02679	244	114	134.99451	0.013709	IUNJCFABHJZSKB	CHEMONTID:0003978
H3O	19.018389716	107.07268	88.06966	130	206	19.00302	0.0153697	XLYOFNOQVPJJNP	NonID:H2O
C2H4NO2	74.024203368	281.05411	207.02679	168	114	74.02732	-0.0031166	BYYUJTPNKCFZST;DHMQDGOQFOQNFH	CHEMONTID:0000265;CHEMONTID:0002404
Num AdductIon (AdductType Mass LinkedMz): 0
Num IsotopicIon (IsotopeName Mass LinkedMz WeightedForm WeightNumber): 1
C-13	257.27112	256.26535	M+1	1

NAME: C16H61N3O8
EXACTMASS: 423.445865912
ISSELECTED: False
ACCURATEMASS: 423.4435235
MASSDIFFERENCE: 0.0023424
TOTALSCORE: 2.913
ISOTOPICINTENSITY[M+1]: 0.1941
ISOTOPICINTENSITY[M+2]: 0.0343
ISOTOPICDIFF[M+1]: 0.0117
ISOTOPICDIFF[M+2]: 0.0061
MASSDIFFSCORE: 0.896
ISOTOPICSCORE: 0.999
PRODUCTIONSCORE: 0.9
NEUTRALLOSSSCORE: 0.118
PRODUCTIONPEAKNUMBER: 9
PRODUCTIONHITSNUMBER: 4
NEUTRALLOSSPEAKNUMBER: 34
NEUTRALLOSSHITSNUMBER: 4
RESOURCENAMES: 
RESOURCERECORDS: 0
ChemOntDescriptions: Amino acids and derivatives
ChemOntIDs: Amino acids and derivatives
ChemOntScores: 0.00871459694989107
ChemOntInChIKeys: LMDRHVQXMBGSGU
PUBCHEMCIDS: 
Num ProductIon (Formula ExactMass AccurateMass Intensity Error CandidateInChIKeys CandidateOntologies): 9
C4H10NO	88.07623894	88.06966	206	0.0060304	MIJDSYMOBYNHOT	CHEMONTID:0001897
C4H10NO	88.07623894	88.07945	207	-0.0037596	MIJDSYMOBYNHOT	CHEMONTID:0001897
C7H9N	107.073499288	107.07268	130	0.0002707	RNVCVTLRINQCPJ;ONQLCPDIXPYJSS;CSNWPSHAZNPDBA;KPDBFXIKMXHJEB;YLUDSYGJHAQGOD;AFBPFSWMIHJQDM;LYMGNRHDFKUCDQ;HTLZVHNRZJPSMI	CHEMONTID:0003964;CHEMONTID:0000195;CHEMONTID:0000219;CHEMONTID:0003924
C10H7O5	207.029348324	207.02679	114	0.0020097	NA	NA
C16H34NO	256.264039708	256.26535	1044	-0.0018589	NA	NA
C15H34N3	256.275273088	256.29611	134	-0.0213855	NA	NA
C16H9O5	281.044998388	281.05411	168	-0.0096602	ZLGRXDWWYMFIGI	CHEMONTID:0001615
C16H8NO8	342.024991216	342.0213	244	0.0031426	NA	NA
	0	424.45154	11117	0.0016024	NA	NA
Num NeutralLoss (Formula ExactMass PrecursorMz ProductMz PrecursorIntensity ProductIntensity LossMass Error CandidateInChIKeys CandidateOntologies): 4
C11H20O	168.15141526	424.45154	256.29611	11117	134	168.15543	-0.0040147	ZGVYVWSAAMJYCN	CHEMONTID:0001292
C7H3O3	135.008218956	342.0213	207.02679	244	114	134.99451	0.013709	IUNJCFABHJZSKB	CHEMONTID:0003978
H3O	19.018389716	107.07268	88.06966	130	206	19.00302	0.0153697	XLYOFNOQVPJJNP	NonID:H2O
C2H4NO2	74.024203368	281.05411	207.02679	168	114	74.02732	-0.0031166	BYYUJTPNKCFZST;DHMQDGOQFOQNFH	CHEMONTID:0000265;CHEMONTID:0002404
Num AdductIon (AdductType Mass LinkedMz): 0
Num IsotopicIon (IsotopeName Mass LinkedMz WeightedForm WeightNumber): 1
C-13	257.27112	256.26535	M+1	1

NAME: C18H58FN7S
EXACTMASS: 423.445844076
ISSELECTED: False
ACCURATEMASS: 423.4435235
MASSDIFFERENCE: 0.0023205
TOTALSCORE: 2.899
ISOTOPICINTENSITY[M+1]: 0.2348
ISOTOPICINTENSITY[M+2]: 0.0712
ISOTOPICDIFF[M+1]: 0.0524
ISOTOPICDIFF[M+2]: 0.043
MASSDIFFSCORE: 0.898
ISOTOPICSCORE: 0.972
PRODUCTIONSCORE: 1
NEUTRALLOSSSCORE: 0.029
PRODUCTIONPEAKNUMBER: 10
PRODUCTIONHITSNUMBER: 1
NEUTRALLOSSPEAKNUMBER: 34
NEUTRALLOSSHITSNUMBER: 1
RESOURCENAMES: 
RESOURCERECORDS: 0
ChemOntDescriptions: 
ChemOntIDs: 
ChemOntScores: 
ChemOntInChIKeys: 
PUBCHEMCIDS: 
Num ProductIon (Formula ExactMass AccurateMass Intensity Error CandidateInChIKeys CandidateOntologies): 10
CH6N5	88.062320192	88.06966	206	-0.0078884	NA	NA
C3H10N3	88.08747232	88.07945	207	0.0074737	NA	NA
C7H9N	107.073499288	107.07268	130	0.0002707	RNVCVTLRINQCPJ;ONQLCPDIXPYJSS;CSNWPSHAZNPDBA;KPDBFXIKMXHJEB;YLUDSYGJHAQGOD;AFBPFSWMIHJQDM;LYMGNRHDFKUCDQ;HTLZVHNRZJPSMI	CHEMONTID:0003964;CHEMONTID:0000195;CHEMONTID:0000219;CHEMONTID:0003924
C14H7S	207.026846224	207.02679	114	-0.0004924	NA	NA
C15H34N3	256.275273088	256.26535	1044	0.0093745	NA	NA
C17H38N	256.300425216	256.29611	134	0.0037666	NA	NA
C16H10FN2S	281.05487254	281.05411	168	0.000214	NA	NA
C14H37FN7	322.309447404	322.31601	118	-0.0071112	NA	NA
C18H5FN5S	342.02496938	342.0213	244	0.0031208	NA	NA
	0	424.45154	11117	0.0015805	NA	NA
Num NeutralLoss (Formula ExactMass PrecursorMz ProductMz PrecursorIntensity ProductIntensity LossMass Error CandidateInChIKeys CandidateOntologies): 1
C6H2	74.015650064	281.05411	207.02679	168	114	74.02732	-0.0116699	UHOVQNZJYSORNB	CHEMONTID:0002279
Num AdductIon (AdductType Mass LinkedMz): 0
Num IsotopicIon (IsotopeName Mass LinkedMz WeightedForm WeightNumber): 1
C-13	257.27112	256.26535	M+1	1

NAME: C14H59N6O7
EXACTMASS: 423.444523228
ISSELECTED: False
ACCURATEMASS: 423.4435235
MASSDIFFERENCE: 0.0009997
TOTALSCORE: 2.898
ISOTOPICINTENSITY[M+1]: 0.1828
ISOTOPICINTENSITY[M+2]: 0.0302
ISOTOPICDIFF[M+1]: 0.0004
ISOTOPICDIFF[M+2]: 0.002
MASSDIFFSCORE: 0.98
ISOTOPICSCORE: 1
PRODUCTIONSCORE: 0.8
NEUTRALLOSSSCORE: 0.118
PRODUCTIONPEAKNUMBER: 8
PRODUCTIONHITSNUMBER: 4
NEUTRALLOSSPEAKNUMBER: 34
NEUTRALLOSSHITSNUMBER: 4
RESOURCENAMES: 
RESOURCERECORDS: 0
ChemOntDescriptions: Amino acids and derivatives
ChemOntIDs: Amino acids and derivatives
ChemOntScores: 0.00871459694989107
ChemOntInChIKeys: LMDRHVQXMBGSGU
PUBCHEMCIDS: 
Num ProductIon (Formula ExactMass AccurateMass Intensity Error CandidateInChIKeys CandidateOntologies): 8
C4H10NO	88.07623894	88.06966	206	0.0060304	MIJDSYMOBYNHOT	CHEMONTID:0001897
C4H10NO	88.07623894	88.07945	207	-0.0037596	MIJDSYMOBYNHOT	CHEMONTID:0001897
C7H9N	107.073499288	107.07268	130	0.0002707	RNVCVTLRINQCPJ;ONQLCPDIXPYJSS;CSNWPSHAZNPDBA;KPDBFXIKMXHJEB;YLUDSYGJHAQGOD;AFBPFSWMIHJQDM;LYMGNRHDFKUCDQ;HTLZVHNRZJPSMI	CHEMONTID:0003964;CHEMONTID:0000195;CHEMONTID:0000219;CHEMONTID:0003924
C6H3N6O3	207.026662956	207.02679	114	-0.0006756	NA	NA
C13H30N5	256.25012096	256.26535	1044	-0.0157776	NA	NA
C13H13O7	281.066127756	281.05411	168	0.0114692	NRNMLULFMKHJPH;ODIFWZJQHHUTDI	CHEMONTID:0000144
C13H4N5O7	342.011072468	342.0213	244	-0.0107761	NA	NA
	0	424.45154	11117	0.0002597	NA	NA
Num NeutralLoss (Formula ExactMass PrecursorMz ProductMz PrecursorIntensity ProductIntensity LossMass Error CandidateInChIKeys CandidateOntologies): 4
C11H20O	168.15141526	424.45154	256.29611	11117	134	168.15543	-0.0040147	ZGVYVWSAAMJYCN	CHEMONTID:0001292
C7H3O3	135.008218956	342.0213	207.02679	244	114	134.99451	0.013709	IUNJCFABHJZSKB	CHEMONTID:0003978
H3O	19.018389716	107.07268	88.06966	130	206	19.00302	0.0153697	XLYOFNOQVPJJNP	NonID:H2O
C2H4NO2	74.024203368	281.05411	207.02679	168	114	74.02732	-0.0031166	BYYUJTPNKCFZST;DHMQDGOQFOQNFH	CHEMONTID:0000265;CHEMONTID:0002404
Num AdductIon (AdductType Mass LinkedMz): 0
Num IsotopicIon (IsotopeName Mass LinkedMz WeightedForm WeightNumber): 1
C-13	257.27112	256.26535	M+1	1

NAME: C18H67N2OS3
EXACTMASS: 423.441552764
ISSELECTED: False
ACCURATEMASS: 423.4435235
MASSDIFFERENCE: -0.0019708
TOTALSCORE: 2.896
ISOTOPICINTENSITY[M+1]: 0.2338
ISOTOPICINTENSITY[M+2]: 0.1624
ISOTOPICDIFF[M+1]: 0.0514
ISOTOPICDIFF[M+2]: 0.1342
MASSDIFFSCORE: 0.925
ISOTOPICSCORE: 0.883
PRODUCTIONSCORE: 1
NEUTRALLOSSSCORE: 0.088
PRODUCTIONPEAKNUMBER: 10
PRODUCTIONHITSNUMBER: 3
NEUTRALLOSSPEAKNUMBER: 34
NEUTRALLOSSHITSNUMBER: 3
RESOURCENAMES: 
RESOURCERECORDS: 0
ChemOntDescriptions: 
ChemOntIDs: 
ChemOntScores: 
ChemOntInChIKeys: 
PUBCHEMCIDS: 
Num ProductIon (Formula ExactMass AccurateMass Intensity Error CandidateInChIKeys CandidateOntologies): 10
C4H10NO	88.07623894	88.06966	206	0.0060304	MIJDSYMOBYNHOT	CHEMONTID:0001897
C4H10NO	88.07623894	88.07945	207	-0.0037596	MIJDSYMOBYNHOT	CHEMONTID:0001897
C7H9N	107.073499288	107.07268	130	0.0002707	RNVCVTLRINQCPJ;ONQLCPDIXPYJSS;CSNWPSHAZNPDBA;KPDBFXIKMXHJEB;YLUDSYGJHAQGOD;AFBPFSWMIHJQDM;LYMGNRHDFKUCDQ;HTLZVHNRZJPSMI	CHEMONTID:0003964;CHEMONTID:0000195;CHEMONTID:0000219;CHEMONTID:0003924
C14H7S	207.026846224	207.02679	114	-0.0004924	NA	NA
C16H34NO	256.264039708	256.26535	1044	-0.0018589	NA	NA
C17H38N	256.300425216	256.29611	134	0.0037666	NA	NA
C14H17S3	281.049238544	281.05411	168	-0.00542	NA	NA
C18H44NOS	322.314361028	322.31601	118	-0.0021976	NA	NA
C17H12NOS3	342.008102004	342.0213	244	-0.0137466	NA	NA
	0	424.45154	11117	-0.0027108	NA	NA
Num NeutralLoss (Formula ExactMass PrecursorMz ProductMz PrecursorIntensity ProductIntensity LossMass Error CandidateInChIKeys CandidateOntologies): 3
C11H20O	168.15141526	424.45154	256.29611	11117	134	168.15543	-0.0040147	ZGVYVWSAAMJYCN	CHEMONTID:0001292
H3O	19.018389716	107.07268	88.06966	130	206	19.00302	0.0153697	XLYOFNOQVPJJNP	NonID:H2O
C6H2	74.015650064	281.05411	207.02679	168	114	74.02732	-0.0116699	UHOVQNZJYSORNB	CHEMONTID:0002279
Num AdductIon (AdductType Mass LinkedMz): 0
Num IsotopicIon (IsotopeName Mass LinkedMz WeightedForm WeightNumber): 1
C-13	257.27112	256.26535	M+1	1

NAME: C16H53F2N10
EXACTMASS: 423.442273136
ISSELECTED: False
ACCURATEMASS: 423.4435235
MASSDIFFERENCE: -0.0012504
TOTALSCORE: 2.891
ISOTOPICINTENSITY[M+1]: 0.2157
ISOTOPICINTENSITY[M+2]: 0.0223
ISOTOPICDIFF[M+1]: 0.0333
ISOTOPICDIFF[M+2]: -0.0059
MASSDIFFSCORE: 0.969
ISOTOPICSCORE: 0.993
PRODUCTIONSCORE: 0.9
NEUTRALLOSSSCORE: 0.029
PRODUCTIONPEAKNUMBER: 9
PRODUCTIONHITSNUMBER: 1
NEUTRALLOSSPEAKNUMBER: 34
NEUTRALLOSSHITSNUMBER: 1
RESOURCENAMES: 
RESOURCERECORDS: 0
ChemOntDescriptions: 
ChemOntIDs: 
ChemOntScores: 
ChemOntInChIKeys: 
PUBCHEMCIDS: 
Num ProductIon (Formula ExactMass AccurateMass Intensity Error CandidateInChIKeys CandidateOntologies): 9
CH6N5	88.062320192	88.06966	206	-0.0078884	NA	NA
C3H10N3	88.08747232	88.07945	207	0.0074737	NA	NA
C7H9N	107.073499288	107.07268	130	0.0002707	RNVCVTLRINQCPJ;ONQLCPDIXPYJSS;CSNWPSHAZNPDBA;KPDBFXIKMXHJEB;YLUDSYGJHAQGOD;AFBPFSWMIHJQDM;LYMGNRHDFKUCDQ;HTLZVHNRZJPSMI	CHEMONTID:0003964;CHEMONTID:0000195;CHEMONTID:0000219;CHEMONTID:0003924
C4FN10	207.02914322	207.02679	114	0.0018046	NA	NA
C15H34N3	256.275273088	256.26535	1044	0.0093745	NA	NA
C15H34N3	256.275273088	256.29611	134	-0.0213855	NA	NA
C16H5N6	281.05756916	281.05411	168	0.0029106	NA	NA
C14H37FN7	322.309447404	322.31601	118	-0.0071112	NA	NA
	0	424.45154	11117	-0.0019904	NA	NA
Num NeutralLoss (Formula ExactMass PrecursorMz ProductMz PrecursorIntensity ProductIntensity LossMass Error CandidateInChIKeys CandidateOntologies): 1
C6H2	74.015650064	281.05411	207.02679	168	114	74.02732	-0.0116699	UHOVQNZJYSORNB	CHEMONTID:0002279
Num AdductIon (AdductType Mass LinkedMz): 0
Num IsotopicIon (IsotopeName Mass LinkedMz WeightedForm WeightNumber): 1
C-13	257.27112	256.26535	M+1	1

NAME: C13H54F3N10O
EXACTMASS: 423.443416008
ISSELECTED: False
ACCURATEMASS: 423.4435235
MASSDIFFERENCE: -0.0001075
TOTALSCORE: 2.887
ISOTOPICINTENSITY[M+1]: 0.1837
ISOTOPICINTENSITY[M+2]: 0.0181
ISOTOPICDIFF[M+1]: 0.0013
ISOTOPICDIFF[M+2]: -0.0101
MASSDIFFSCORE: 1
ISOTOPICSCORE: 0.999
PRODUCTIONSCORE: 0.8
NEUTRALLOSSSCORE: 0.088
PRODUCTIONPEAKNUMBER: 8
PRODUCTIONHITSNUMBER: 3
NEUTRALLOSSPEAKNUMBER: 34
NEUTRALLOSSHITSNUMBER: 3
RESOURCENAMES: 
RESOURCERECORDS: 0
ChemOntDescriptions: 
ChemOntIDs: 
ChemOntScores: 
ChemOntInChIKeys: 
PUBCHEMCIDS: 
Num ProductIon (Formula ExactMass AccurateMass Intensity Error CandidateInChIKeys CandidateOntologies): 8
C4H10NO	88.07623894	88.06966	206	0.0060304	MIJDSYMOBYNHOT	CHEMONTID:0001897
C4H10NO	88.07623894	88.07945	207	-0.0037596	MIJDSYMOBYNHOT	CHEMONTID:0001897
C7H9N	107.073499288	107.07268	130	0.0002707	RNVCVTLRINQCPJ;ONQLCPDIXPYJSS;CSNWPSHAZNPDBA;KPDBFXIKMXHJEB;YLUDSYGJHAQGOD;AFBPFSWMIHJQDM;LYMGNRHDFKUCDQ;HTLZVHNRZJPSMI	CHEMONTID:0003964;CHEMONTID:0000195;CHEMONTID:0000219;CHEMONTID:0003924
C4FN10	207.02914322	207.02679	114	0.0018046	NA	NA
C13H30N5	256.25012096	256.26535	1044	-0.0157776	NA	NA
C9H4F3N8	281.051101788	281.05411	168	-0.0035568	NA	NA
C12H36N9O	322.304281772	322.31601	118	-0.0122768	NA	NA
	0	424.45154	11117	-0.0008475	NA	NA
Num NeutralLoss (Formula ExactMass PrecursorMz ProductMz PrecursorIntensity ProductIntensity LossMass Error CandidateInChIKeys CandidateOntologies): 3
C11H20O	168.15141526	424.45154	256.29611	11117	134	168.15543	-0.0040147	ZGVYVWSAAMJYCN	CHEMONTID:0001292
H3O	19.018389716	107.07268	88.06966	130	206	19.00302	0.0153697	XLYOFNOQVPJJNP	NonID:H2O
C6H2	74.015650064	281.05411	207.02679	168	114	74.02732	-0.0116699	UHOVQNZJYSORNB	CHEMONTID:0002279
Num AdductIon (AdductType Mass LinkedMz): 0
Num IsotopicIon (IsotopeName Mass LinkedMz WeightedForm WeightNumber): 1
C-13	257.27112	256.26535	M+1	1

NAME: C11H51N16O
EXACTMASS: 423.443175252
ISSELECTED: False
ACCURATEMASS: 423.4435235
MASSDIFFERENCE: -0.0003483
TOTALSCORE: 2.885
ISOTOPICINTENSITY[M+1]: 0.1837
ISOTOPICINTENSITY[M+2]: 0.0182
ISOTOPICDIFF[M+1]: 0.0013
ISOTOPICDIFF[M+2]: -0.01
MASSDIFFSCORE: 0.998
ISOTOPICSCORE: 0.999
PRODUCTIONSCORE: 0.8
NEUTRALLOSSSCORE: 0.088
PRODUCTIONPEAKNUMBER: 8
PRODUCTIONHITSNUMBER: 3
NEUTRALLOSSPEAKNUMBER: 34
NEUTRALLOSSHITSNUMBER: 3
RESOURCENAMES: 
RESOURCERECORDS: 0
ChemOntDescriptions: Alkaloids and derivatives
ChemOntIDs: Alkaloids and derivatives
ChemOntScores: 0.00293999922182914
ChemOntInChIKeys: FIDOCHXHMJHKRW
PUBCHEMCIDS: 
Num ProductIon (Formula ExactMass AccurateMass Intensity Error CandidateInChIKeys CandidateOntologies): 8
C4H10NO	88.07623894	88.06966	206	0.0060304	MIJDSYMOBYNHOT	CHEMONTID:0001897
C4H10NO	88.07623894	88.07945	207	-0.0037596	MIJDSYMOBYNHOT	CHEMONTID:0001897
C7H9N	107.073499288	107.07268	130	0.0002707	RNVCVTLRINQCPJ;ONQLCPDIXPYJSS;CSNWPSHAZNPDBA;KPDBFXIKMXHJEB;YLUDSYGJHAQGOD;AFBPFSWMIHJQDM;LYMGNRHDFKUCDQ;HTLZVHNRZJPSMI	CHEMONTID:0003964;CHEMONTID:0000195;CHEMONTID:0000219;CHEMONTID:0003924
C11H3N4O	207.030685716	207.02679	114	0.0033471	NA	NA
C7HN14	281.050861032	281.05411	168	-0.0037975	NA	NA
C11H36N11	322.315515152	322.31601	118	-0.0010434	NA	NA
C11N15	342.04611	342.0213	244	0.0242614	NA	NA
	0	424.45154	11117	-0.0010883	NA	NA
Num NeutralLoss (Formula ExactMass PrecursorMz ProductMz PrecursorIntensity ProductIntensity LossMass Error CandidateInChIKeys CandidateOntologies): 3
C11H20O	168.15141526	424.45154	256.29611	11117	134	168.15543	-0.0040147	ZGVYVWSAAMJYCN	CHEMONTID:0001292
H3O	19.018389716	107.07268	88.06966	130	206	19.00302	0.0153697	XLYOFNOQVPJJNP	NonID:H2O
C6H2	74.015650064	281.05411	207.02679	168	114	74.02732	-0.0116699	UHOVQNZJYSORNB	CHEMONTID:0002279
Num AdductIon (AdductType Mass LinkedMz): 0
Num IsotopicIon (IsotopeName Mass LinkedMz WeightedForm WeightNumber): 1
C-13	257.27112	256.26535	M+1	1

NAME: C23H57F4N
EXACTMASS: 423.442713704
ISSELECTED: False
ACCURATEMASS: 423.4435235
MASSDIFFERENCE: -0.0008098
TOTALSCORE: 2.881
ISOTOPICINTENSITY[M+1]: 0.259
ISOTOPICINTENSITY[M+2]: 0.0322
ISOTOPICDIFF[M+1]: 0.0766
ISOTOPICDIFF[M+2]: 0.004
MASSDIFFSCORE: 0.987
ISOTOPICSCORE: 0.965
PRODUCTIONSCORE: 0.9
NEUTRALLOSSSCORE: 0.029
PRODUCTIONPEAKNUMBER: 9
PRODUCTIONHITSNUMBER: 1
NEUTRALLOSSPEAKNUMBER: 34
NEUTRALLOSSHITSNUMBER: 1
RESOURCENAMES: 
RESOURCERECORDS: 0
ChemOntDescriptions: 
ChemOntIDs: 
ChemOntScores: 
ChemOntInChIKeys: 
PUBCHEMCIDS: 
Num ProductIon (Formula ExactMass AccurateMass Intensity Error CandidateInChIKeys CandidateOntologies): 9
C4H7FN	88.056252444	88.06966	206	-0.0139561	NA	NA
C4H7FN	88.056252444	88.07945	207	-0.0237461	NA	NA
C7H9N	107.073499288	107.07268	130	0.0002707	RNVCVTLRINQCPJ;ONQLCPDIXPYJSS;CSNWPSHAZNPDBA;KPDBFXIKMXHJEB;YLUDSYGJHAQGOD;AFBPFSWMIHJQDM;LYMGNRHDFKUCDQ;HTLZVHNRZJPSMI	CHEMONTID:0003964;CHEMONTID:0000195;CHEMONTID:0000219;CHEMONTID:0003924
C17H3	207.023475096	207.02679	114	-0.0038635	NA	NA
C16H31FN	256.244053212	256.26535	1044	-0.0218454	NA	NA
C17H38N	256.300425216	256.29611	134	0.0037666	NA	NA
C18H8F3	281.057809916	281.05411	168	0.0031513	NA	NA
C21F4N	341.99668688	342.0213	244	-0.0251617	NA	NA
	0	424.45154	11117	-0.0015498	NA	NA
Num NeutralLoss (Formula ExactMass PrecursorMz ProductMz PrecursorIntensity ProductIntensity LossMass Error CandidateInChIKeys CandidateOntologies): 1
C6H2	74.015650064	281.05411	207.02679	168	114	74.02732	-0.0116699	UHOVQNZJYSORNB	CHEMONTID:0002279
Num AdductIon (AdductType Mass LinkedMz): 0
Num IsotopicIon (IsotopeName Mass LinkedMz WeightedForm WeightNumber): 1
C-13	257.27112	256.26535	M+1	1

NAME: C16H61F5N2OP
EXACTMASS: 423.444167302
ISSELECTED: False
ACCURATEMASS: 423.4435235
MASSDIFFERENCE: 0.0006438
TOTALSCORE: 2.879
ISOTOPICINTENSITY[M+1]: 0.1878
ISOTOPICINTENSITY[M+2]: 0.0187
ISOTOPICDIFF[M+1]: 0.0054
ISOTOPICDIFF[M+2]: -0.0095
MASSDIFFSCORE: 0.992
ISOTOPICSCORE: 0.999
PRODUCTIONSCORE: 0.8
NEUTRALLOSSSCORE: 0.088
PRODUCTIONPEAKNUMBER: 8
PRODUCTIONHITSNUMBER: 3
NEUTRALLOSSPEAKNUMBER: 34
NEUTRALLOSSHITSNUMBER: 3
RESOURCENAMES: 
RESOURCERECORDS: 0
ChemOntDescriptions: 
ChemOntIDs: 
ChemOntScores: 
ChemOntInChIKeys: 
PUBCHEMCIDS: 
Num ProductIon (Formula ExactMass AccurateMass Intensity Error CandidateInChIKeys CandidateOntologies): 8
C4H10NO	88.07623894	88.06966	206	0.0060304	MIJDSYMOBYNHOT	CHEMONTID:0001897
C4H10NO	88.07623894	88.07945	207	-0.0037596	MIJDSYMOBYNHOT	CHEMONTID:0001897
C7H9N	107.073499288	107.07268	130	0.0002707	RNVCVTLRINQCPJ;ONQLCPDIXPYJSS;CSNWPSHAZNPDBA;KPDBFXIKMXHJEB;YLUDSYGJHAQGOD;AFBPFSWMIHJQDM;LYMGNRHDFKUCDQ;HTLZVHNRZJPSMI	CHEMONTID:0003964;CHEMONTID:0000195;CHEMONTID:0000219;CHEMONTID:0003924
C7H7F3N2P	207.029894514	207.02679	114	0.0025559	NA	NA
C16H34NO	256.264039708	256.26535	1044	-0.0018589	NA	NA
C16H7F2N2O	281.052644284	281.05411	168	-0.0020143	NA	NA
C15H6F5NOP	342.010716542	342.0213	244	-0.011132	NA	NA
	0	424.45154	11117	-9.62E-05	NA	NA
Num NeutralLoss (Formula ExactMass PrecursorMz ProductMz PrecursorIntensity ProductIntensity LossMass Error CandidateInChIKeys CandidateOntologies): 3
C11H20O	168.15141526	424.45154	256.29611	11117	134	168.15543	-0.0040147	ZGVYVWSAAMJYCN	CHEMONTID:0001292
H3O	19.018389716	107.07268	88.06966	130	206	19.00302	0.0153697	XLYOFNOQVPJJNP	NonID:H2O
C6H2	74.015650064	281.05411	207.02679	168	114	74.02732	-0.0116699	UHOVQNZJYSORNB	CHEMONTID:0002279
Num AdductIon (AdductType Mass LinkedMz): 0
Num IsotopicIon (IsotopeName Mass LinkedMz WeightedForm WeightNumber): 1
C-13	257.27112	256.26535	M+1	1

NAME: C20H61F4NS
EXACTMASS: 423.446084832
ISSELECTED: False
ACCURATEMASS: 423.4435235
MASSDIFFERENCE: 0.0025613
TOTALSCORE: 2.878
ISOTOPICINTENSITY[M+1]: 0.2349
ISOTOPICINTENSITY[M+2]: 0.0711
ISOTOPICDIFF[M+1]: 0.0525
ISOTOPICDIFF[M+2]: 0.0429
MASSDIFFSCORE: 0.877
ISOTOPICSCORE: 0.972
PRODUCTIONSCORE: 1
NEUTRALLOSSSCORE: 0.029
PRODUCTIONPEAKNUMBER: 10
PRODUCTIONHITSNUMBER: 1
NEUTRALLOSSPEAKNUMBER: 34
NEUTRALLOSSHITSNUMBER: 1
RESOURCENAMES: 
RESOURCERECORDS: 0
ChemOntDescriptions: 
ChemOntIDs: 
ChemOntScores: 
ChemOntInChIKeys: 
PUBCHEMCIDS: 
Num ProductIon (Formula ExactMass AccurateMass Intensity Error CandidateInChIKeys CandidateOntologies): 10
C4H7FN	88.056252444	88.06966	206	-0.0139561	NA	NA
C4H7FN	88.056252444	88.07945	207	-0.0237461	NA	NA
C7H9N	107.073499288	107.07268	130	0.0002707	RNVCVTLRINQCPJ;ONQLCPDIXPYJSS;CSNWPSHAZNPDBA;KPDBFXIKMXHJEB;YLUDSYGJHAQGOD;AFBPFSWMIHJQDM;LYMGNRHDFKUCDQ;HTLZVHNRZJPSMI	CHEMONTID:0003964;CHEMONTID:0000195;CHEMONTID:0000219;CHEMONTID:0003924
C14H7S	207.026846224	207.02679	114	-0.0004924	NA	NA
C16H31FN	256.244053212	256.26535	1044	-0.0218454	NA	NA
C17H38N	256.300425216	256.29611	134	0.0037666	NA	NA
C18H8F3	281.057809916	281.05411	168	0.0031513	NA	NA
C18H41FNS	322.294374532	322.31601	118	-0.022184	NA	NA
C18H4F4NS	342.000058008	342.0213	244	-0.0217906	NA	NA
	0	424.45154	11117	0.0018213	NA	NA
Num NeutralLoss (Formula ExactMass PrecursorMz ProductMz PrecursorIntensity ProductIntensity LossMass Error CandidateInChIKeys CandidateOntologies): 1
C6H2	74.015650064	281.05411	207.02679	168	114	74.02732	-0.0116699	UHOVQNZJYSORNB	CHEMONTID:0002279
Num AdductIon (AdductType Mass LinkedMz): 0
Num IsotopicIon (IsotopeName Mass LinkedMz WeightedForm WeightNumber): 1
C-13	257.27112	256.26535	M+1	1

NAME: C17H65N3O3S2
EXACTMASS: 423.44673494
ISSELECTED: False
ACCURATEMASS: 423.4435235
MASSDIFFERENCE: 0.0032114
TOTALSCORE: 2.875
ISOTOPICINTENSITY[M+1]: 0.2192
ISOTOPICINTENSITY[M+2]: 0.1186
ISOTOPICDIFF[M+1]: 0.0368
ISOTOPICDIFF[M+2]: 0.0904
MASSDIFFSCORE: 0.814
ISOTOPICSCORE: 0.943
PRODUCTIONSCORE: 1
NEUTRALLOSSSCORE: 0.118
PRODUCTIONPEAKNUMBER: 10
PRODUCTIONHITSNUMBER: 3
NEUTRALLOSSPEAKNUMBER: 34
NEUTRALLOSSHITSNUMBER: 4
RESOURCENAMES: 
RESOURCERECORDS: 0
ChemOntDescriptions: Peptides
ChemOntIDs: Peptides
ChemOntScores: 0.00871459694989107
ChemOntInChIKeys: OAWORKDPTSAMBZ
PUBCHEMCIDS: 
Num ProductIon (Formula ExactMass AccurateMass Intensity Error CandidateInChIKeys CandidateOntologies): 10
C4H10NO	88.07623894	88.06966	206	0.0060304	MIJDSYMOBYNHOT	CHEMONTID:0001897
C4H10NO	88.07623894	88.07945	207	-0.0037596	MIJDSYMOBYNHOT	CHEMONTID:0001897
C7H9N	107.073499288	107.07268	130	0.0002707	RNVCVTLRINQCPJ;ONQLCPDIXPYJSS;CSNWPSHAZNPDBA;KPDBFXIKMXHJEB;YLUDSYGJHAQGOD;AFBPFSWMIHJQDM;LYMGNRHDFKUCDQ;HTLZVHNRZJPSMI	CHEMONTID:0003964;CHEMONTID:0000195;CHEMONTID:0000219;CHEMONTID:0003924
C14H7S	207.026846224	207.02679	114	-0.0004924	NA	NA
C16H34NO	256.264039708	256.26535	1044	-0.0018589	NA	NA
C17H38N	256.300425216	256.29611	134	0.0037666	NA	NA
C17H13S2	281.045867416	281.05411	168	-0.0087912	NA	NA
C17H44N3S	322.325594408	322.31601	118	0.0090358	NA	NA
C17H12NO3S2	342.025860244	342.0213	244	0.0040117	NA	NA
	0	424.45154	11117	0.0024714	NA	NA
Num NeutralLoss (Formula ExactMass PrecursorMz ProductMz PrecursorIntensity ProductIntensity LossMass Error CandidateInChIKeys CandidateOntologies): 4
C11H20O	168.15141526	424.45154	256.29611	11117	134	168.15543	-0.0040147	ZGVYVWSAAMJYCN	CHEMONTID:0001292
C7H3O3	135.008218956	342.0213	207.02679	244	114	134.99451	0.013709	IUNJCFABHJZSKB	CHEMONTID:0003978
H3O	19.018389716	107.07268	88.06966	130	206	19.00302	0.0153697	XLYOFNOQVPJJNP	NonID:H2O
C2H4NO2	74.024203368	281.05411	207.02679	168	114	74.02732	-0.0031166	BYYUJTPNKCFZST;DHMQDGOQFOQNFH	CHEMONTID:0000265;CHEMONTID:0002404
Num AdductIon (AdductType Mass LinkedMz): 0
Num IsotopicIon (IsotopeName Mass LinkedMz WeightedForm WeightNumber): 1
C-13	257.27112	256.26535	M+1	1

NAME: C17H57N7O4
EXACTMASS: 423.447203304
ISSELECTED: False
ACCURATEMASS: 423.4435235
MASSDIFFERENCE: 0.0036798
TOTALSCORE: 2.873
ISOTOPICINTENSITY[M+1]: 0.2175
ISOTOPICINTENSITY[M+2]: 0.0308
ISOTOPICDIFF[M+1]: 0.0351
ISOTOPICDIFF[M+2]: 0.0026
MASSDIFFSCORE: 0.763
ISOTOPICSCORE: 0.992
PRODUCTIONSCORE: 1
NEUTRALLOSSSCORE: 0.118
PRODUCTIONPEAKNUMBER: 10
PRODUCTIONHITSNUMBER: 3
NEUTRALLOSSPEAKNUMBER: 34
NEUTRALLOSSHITSNUMBER: 4
RESOURCENAMES: 
RESOURCERECORDS: 0
ChemOntDescriptions: Amino acids and derivatives
ChemOntIDs: Amino acids and derivatives
ChemOntScores: 0.00871459694989107
ChemOntInChIKeys: LMDRHVQXMBGSGU
PUBCHEMCIDS: 
Num ProductIon (Formula ExactMass AccurateMass Intensity Error CandidateInChIKeys CandidateOntologies): 10
C4H10NO	88.07623894	88.06966	206	0.0060304	MIJDSYMOBYNHOT	CHEMONTID:0001897
C4H10NO	88.07623894	88.07945	207	-0.0037596	MIJDSYMOBYNHOT	CHEMONTID:0001897
C7H9N	107.073499288	107.07268	130	0.0002707	RNVCVTLRINQCPJ;ONQLCPDIXPYJSS;CSNWPSHAZNPDBA;KPDBFXIKMXHJEB;YLUDSYGJHAQGOD;AFBPFSWMIHJQDM;LYMGNRHDFKUCDQ;HTLZVHNRZJPSMI	CHEMONTID:0003964;CHEMONTID:0000195;CHEMONTID:0000219;CHEMONTID:0003924
C6H3N6O3	207.026662956	207.02679	114	-0.0006756	NA	NA
C16H34NO	256.264039708	256.26535	1044	-0.0018589	NA	NA
C17H38N	256.300425216	256.29611	134	0.0037666	NA	NA
C15H9N2O4	281.056231768	281.05411	168	0.0015732	NA	NA
C13H36N7O2	322.293048392	322.31601	118	-0.0235102	NA	NA
C17H4N5O4	342.026328608	342.0213	244	0.00448	NA	NA
	0	424.45154	11117	0.0029398	NA	NA
Num NeutralLoss (Formula ExactMass PrecursorMz ProductMz PrecursorIntensity ProductIntensity LossMass Error CandidateInChIKeys CandidateOntologies): 4
C11H20O	168.15141526	424.45154	256.29611	11117	134	168.15543	-0.0040147	ZGVYVWSAAMJYCN	CHEMONTID:0001292
C7H3O3	135.008218956	342.0213	207.02679	244	114	134.99451	0.013709	IUNJCFABHJZSKB	CHEMONTID:0003978
H3O	19.018389716	107.07268	88.06966	130	206	19.00302	0.0153697	XLYOFNOQVPJJNP	NonID:H2O
C2H4NO2	74.024203368	281.05411	207.02679	168	114	74.02732	-0.0031166	BYYUJTPNKCFZST;DHMQDGOQFOQNFH	CHEMONTID:0000265;CHEMONTID:0002404
Num AdductIon (AdductType Mass LinkedMz): 0
Num IsotopicIon (IsotopeName Mass LinkedMz WeightedForm WeightNumber): 1
C-13	257.27112	256.26535	M+1	1

NAME: C18H56FN6O3
EXACTMASS: 423.439792872
ISSELECTED: False
ACCURATEMASS: 423.4435235
MASSDIFFERENCE: -0.0037307
TOTALSCORE: 2.864
ISOTOPICINTENSITY[M+1]: 0.2242
ISOTOPICINTENSITY[M+2]: 0.0302
ISOTOPICDIFF[M+1]: 0.0418
ISOTOPICDIFF[M+2]: 0.002
MASSDIFFSCORE: 0.757
ISOTOPICSCORE: 0.989
PRODUCTIONSCORE: 1
NEUTRALLOSSSCORE: 0.118
PRODUCTIONPEAKNUMBER: 10
PRODUCTIONHITSNUMBER: 3
NEUTRALLOSSPEAKNUMBER: 34
NEUTRALLOSSHITSNUMBER: 4
RESOURCENAMES: 
RESOURCERECORDS: 0
ChemOntDescriptions: 
ChemOntIDs: 
ChemOntScores: 
ChemOntInChIKeys: 
PUBCHEMCIDS: 
Num ProductIon (Formula ExactMass AccurateMass Intensity Error CandidateInChIKeys CandidateOntologies): 10
C4H10NO	88.07623894	88.06966	206	0.0060304	MIJDSYMOBYNHOT	CHEMONTID:0001897
C4H10NO	88.07623894	88.07945	207	-0.0037596	MIJDSYMOBYNHOT	CHEMONTID:0001897
C7H9N	107.073499288	107.07268	130	0.0002707	RNVCVTLRINQCPJ;ONQLCPDIXPYJSS;CSNWPSHAZNPDBA;KPDBFXIKMXHJEB;YLUDSYGJHAQGOD;AFBPFSWMIHJQDM;LYMGNRHDFKUCDQ;HTLZVHNRZJPSMI	CHEMONTID:0003964;CHEMONTID:0000195;CHEMONTID:0000219;CHEMONTID:0003924
C6H3N6O3	207.026662956	207.02679	114	-0.0006756	NA	NA
C16H34NO	256.264039708	256.26535	1044	-0.0018589	NA	NA
C17H38N	256.300425216	256.29611	134	0.0037666	NA	NA
C16H5N6	281.05756916	281.05411	168	0.0029106	NA	NA
C15H37FN5O	322.298214024	322.31601	118	-0.0183446	NA	NA
C17HFN5O3	342.006342112	342.0213	244	-0.0155065	NA	NA
	0	424.45154	11117	-0.0044707	NA	NA
Num NeutralLoss (Formula ExactMass PrecursorMz ProductMz PrecursorIntensity ProductIntensity LossMass Error CandidateInChIKeys CandidateOntologies): 4
C11H20O	168.15141526	424.45154	256.29611	11117	134	168.15543	-0.0040147	ZGVYVWSAAMJYCN	CHEMONTID:0001292
C7H3O3	135.008218956	342.0213	207.02679	244	114	134.99451	0.013709	IUNJCFABHJZSKB	CHEMONTID:0003978
H3O	19.018389716	107.07268	88.06966	130	206	19.00302	0.0153697	XLYOFNOQVPJJNP	NonID:H2O
C2H4NO2	74.024203368	281.05411	207.02679	168	114	74.02732	-0.0031166	BYYUJTPNKCFZST;DHMQDGOQFOQNFH	CHEMONTID:0000265;CHEMONTID:0002404
Num AdductIon (AdductType Mass LinkedMz): 0
Num IsotopicIon (IsotopeName Mass LinkedMz WeightedForm WeightNumber): 1
C-13	257.27112	256.26535	M+1	1

NAME: C15H59F2N7OS
EXACTMASS: 423.446986948
ISSELECTED: False
ACCURATEMASS: 423.4435235
MASSDIFFERENCE: 0.0034634
TOTALSCORE: 2.863
ISOTOPICINTENSITY[M+1]: 0.2029
ISOTOPICINTENSITY[M+2]: 0.0664
ISOTOPICDIFF[M+1]: 0.0205
ISOTOPICDIFF[M+2]: 0.0382
MASSDIFFSCORE: 0.787
ISOTOPICSCORE: 0.988
PRODUCTIONSCORE: 1
NEUTRALLOSSSCORE: 0.088
PRODUCTIONPEAKNUMBER: 10
PRODUCTIONHITSNUMBER: 3
NEUTRALLOSSPEAKNUMBER: 34
NEUTRALLOSSHITSNUMBER: 3
RESOURCENAMES: 
RESOURCERECORDS: 0
ChemOntDescriptions: 
ChemOntIDs: 
ChemOntScores: 
ChemOntInChIKeys: 
PUBCHEMCIDS: 
Num ProductIon (Formula ExactMass AccurateMass Intensity Error CandidateInChIKeys CandidateOntologies): 10
C4H10NO	88.07623894	88.06966	206	0.0060304	MIJDSYMOBYNHOT	CHEMONTID:0001897
C4H10NO	88.07623894	88.07945	207	-0.0037596	MIJDSYMOBYNHOT	CHEMONTID:0001897
C7H9N	107.073499288	107.07268	130	0.0002707	RNVCVTLRINQCPJ;ONQLCPDIXPYJSS;CSNWPSHAZNPDBA;KPDBFXIKMXHJEB;YLUDSYGJHAQGOD;AFBPFSWMIHJQDM;LYMGNRHDFKUCDQ;HTLZVHNRZJPSMI	CHEMONTID:0003964;CHEMONTID:0000195;CHEMONTID:0000219;CHEMONTID:0003924
C14H7S	207.026846224	207.02679	114	-0.0004924	NA	NA
C15H34N3	256.275273088	256.26535	1044	0.0093745	NA	NA
C15H34N3	256.275273088	256.29611	134	-0.0213855	NA	NA
C13H11F2N2OS	281.056015412	281.05411	168	0.0013568	NA	NA
C14H37FN7	322.309447404	322.31601	118	-0.0071112	NA	NA
C15H6F2N5OS	342.026112252	342.0213	244	0.0042637	NA	NA
	0	424.45154	11117	0.0027234	NA	NA
Num NeutralLoss (Formula ExactMass PrecursorMz ProductMz PrecursorIntensity ProductIntensity LossMass Error CandidateInChIKeys CandidateOntologies): 3
C11H20O	168.15141526	424.45154	256.29611	11117	134	168.15543	-0.0040147	ZGVYVWSAAMJYCN	CHEMONTID:0001292
H3O	19.018389716	107.07268	88.06966	130	206	19.00302	0.0153697	XLYOFNOQVPJJNP	NonID:H2O
C6H2	74.015650064	281.05411	207.02679	168	114	74.02732	-0.0116699	UHOVQNZJYSORNB	CHEMONTID:0002279
Num AdductIon (AdductType Mass LinkedMz): 0
Num IsotopicIon (IsotopeName Mass LinkedMz WeightedForm WeightNumber): 1
C-13	257.27112	256.26535	M+1	1

NAME: C16H65F3NO2PS
EXACTMASS: 423.44257261
ISSELECTED: False
ACCURATEMASS: 423.4435235
MASSDIFFERENCE: -0.0009509
TOTALSCORE: 2.86
ISOTOPICINTENSITY[M+1]: 0.1928
ISOTOPICINTENSITY[M+2]: 0.0665
ISOTOPICDIFF[M+1]: 0.0104
ISOTOPICDIFF[M+2]: 0.0383
MASSDIFFSCORE: 0.982
ISOTOPICSCORE: 0.99
PRODUCTIONSCORE: 0.8
NEUTRALLOSSSCORE: 0.088
PRODUCTIONPEAKNUMBER: 8
PRODUCTIONHITSNUMBER: 3
NEUTRALLOSSPEAKNUMBER: 34
NEUTRALLOSSHITSNUMBER: 3
RESOURCENAMES: 
RESOURCERECORDS: 0
ChemOntDescriptions: 
ChemOntIDs: 
ChemOntScores: 
ChemOntInChIKeys: 
PUBCHEMCIDS: 
Num ProductIon (Formula ExactMass AccurateMass Intensity Error CandidateInChIKeys CandidateOntologies): 8
C4H10NO	88.07623894	88.06966	206	0.0060304	MIJDSYMOBYNHOT	CHEMONTID:0001897
C4H10NO	88.07623894	88.07945	207	-0.0037596	MIJDSYMOBYNHOT	CHEMONTID:0001897
C7H9N	107.073499288	107.07268	130	0.0002707	RNVCVTLRINQCPJ;ONQLCPDIXPYJSS;CSNWPSHAZNPDBA;KPDBFXIKMXHJEB;YLUDSYGJHAQGOD;AFBPFSWMIHJQDM;LYMGNRHDFKUCDQ;HTLZVHNRZJPSMI	CHEMONTID:0003964;CHEMONTID:0000195;CHEMONTID:0000219;CHEMONTID:0003924
C14H7S	207.026846224	207.02679	114	-0.0004924	NA	NA
C16H34NO	256.264039708	256.26535	1044	-0.0018589	NA	NA
C14H12F2O2P	281.054297694	281.05411	168	-0.0003609	NA	NA
C15H12F3NOPS	342.032931294	342.0213	244	0.0110827	NA	NA
	0	424.45154	11117	-0.0016909	NA	NA
Num NeutralLoss (Formula ExactMass PrecursorMz ProductMz PrecursorIntensity ProductIntensity LossMass Error CandidateInChIKeys CandidateOntologies): 3
C11H20O	168.15141526	424.45154	256.29611	11117	134	168.15543	-0.0040147	ZGVYVWSAAMJYCN	CHEMONTID:0001292
H3O	19.018389716	107.07268	88.06966	130	206	19.00302	0.0153697	XLYOFNOQVPJJNP	NonID:H2O
C2H4NO2	74.024203368	281.05411	207.02679	168	114	74.02732	-0.0031166	BYYUJTPNKCFZST;DHMQDGOQFOQNFH	CHEMONTID:0000265;CHEMONTID:0002404
Num AdductIon (AdductType Mass LinkedMz): 0
Num IsotopicIon (IsotopeName Mass LinkedMz WeightedForm WeightNumber): 1
C-13	257.27112	256.26535	M+1	1

NAME: C18H66FN2P2S
EXACTMASS: 423.440597592
ISSELECTED: False
ACCURATEMASS: 423.4435235
MASSDIFFERENCE: -0.002926
TOTALSCORE: 2.855
ISOTOPICINTENSITY[M+1]: 0.2175
ISOTOPICINTENSITY[M+2]: 0.0673
ISOTOPICDIFF[M+1]: 0.0351
ISOTOPICDIFF[M+2]: 0.0391
MASSDIFFSCORE: 0.843
ISOTOPICSCORE: 0.983
PRODUCTIONSCORE: 1
NEUTRALLOSSSCORE: 0.029
PRODUCTIONPEAKNUMBER: 10
PRODUCTIONHITSNUMBER: 1
NEUTRALLOSSPEAKNUMBER: 34
NEUTRALLOSSHITSNUMBER: 1
RESOURCENAMES: 
RESOURCERECORDS: 0
ChemOntDescriptions: 
ChemOntIDs: 
ChemOntScores: 
ChemOntInChIKeys: 
PUBCHEMCIDS: 
Num ProductIon (Formula ExactMass AccurateMass Intensity Error CandidateInChIKeys CandidateOntologies): 10
C4H7FN	88.056252444	88.06966	206	-0.0139561	NA	NA
C4H7FN	88.056252444	88.07945	207	-0.0237461	NA	NA
C7H9N	107.073499288	107.07268	130	0.0002707	RNVCVTLRINQCPJ;ONQLCPDIXPYJSS;CSNWPSHAZNPDBA;KPDBFXIKMXHJEB;YLUDSYGJHAQGOD;AFBPFSWMIHJQDM;LYMGNRHDFKUCDQ;HTLZVHNRZJPSMI	CHEMONTID:0003964;CHEMONTID:0000195;CHEMONTID:0000219;CHEMONTID:0003924
C6H13N2P2S	207.027467676	207.02679	114	0.0001291	NA	NA
C16H31FN	256.244053212	256.26535	1044	-0.0218454	NA	NA
C17H38N	256.300425216	256.29611	134	0.0037666	NA	NA
C16H10FN2S	281.05487254	281.05411	168	0.000214	NA	NA
C18H42FNP	322.303890194	322.31601	118	-0.0126684	NA	NA
C17H11FNP2S	342.007146832	342.0213	244	-0.0147017	NA	NA
	0	424.45154	11117	-0.003666	NA	NA
Num NeutralLoss (Formula ExactMass PrecursorMz ProductMz PrecursorIntensity ProductIntensity LossMass Error CandidateInChIKeys CandidateOntologies): 1
C6H2	74.015650064	281.05411	207.02679	168	114	74.02732	-0.0116699	UHOVQNZJYSORNB	CHEMONTID:0002279
Num AdductIon (AdductType Mass LinkedMz): 0
Num IsotopicIon (IsotopeName Mass LinkedMz WeightedForm WeightNumber): 1
C-13	257.27112	256.26535	M+1	1

NAME: C23H57N3O3
EXACTMASS: 423.439992684
ISSELECTED: False
ACCURATEMASS: 423.4435235
MASSDIFFERENCE: -0.0035309
TOTALSCORE: 2.853
ISOTOPICINTENSITY[M+1]: 0.2674
ISOTOPICINTENSITY[M+2]: 0.0406
ISOTOPICDIFF[M+1]: 0.085
ISOTOPICDIFF[M+2]: 0.0124
MASSDIFFSCORE: 0.779
ISOTOPICSCORE: 0.956
PRODUCTIONSCORE: 1
NEUTRALLOSSSCORE: 0.118
PRODUCTIONPEAKNUMBER: 10
PRODUCTIONHITSNUMBER: 3
NEUTRALLOSSPEAKNUMBER: 34
NEUTRALLOSSHITSNUMBER: 4
RESOURCENAMES: 
RESOURCERECORDS: 0
ChemOntDescriptions: Amino acids and derivatives
ChemOntIDs: Amino acids and derivatives
ChemOntScores: 0.00871459694989107
ChemOntInChIKeys: LMDRHVQXMBGSGU
PUBCHEMCIDS: 
Num ProductIon (Formula ExactMass AccurateMass Intensity Error CandidateInChIKeys CandidateOntologies): 10
C4H10NO	88.07623894	88.06966	206	0.0060304	MIJDSYMOBYNHOT	CHEMONTID:0001897
C4H10NO	88.07623894	88.07945	207	-0.0037596	MIJDSYMOBYNHOT	CHEMONTID:0001897
C7H9N	107.073499288	107.07268	130	0.0002707	RNVCVTLRINQCPJ;ONQLCPDIXPYJSS;CSNWPSHAZNPDBA;KPDBFXIKMXHJEB;YLUDSYGJHAQGOD;AFBPFSWMIHJQDM;LYMGNRHDFKUCDQ;HTLZVHNRZJPSMI	CHEMONTID:0003964;CHEMONTID:0000195;CHEMONTID:0000219;CHEMONTID:0003924
C17H3	207.023475096	207.02679	114	-0.0038635	NA	NA
C16H34NO	256.264039708	256.26535	1044	-0.0018589	NA	NA
C17H38N	256.300425216	256.29611	134	0.0037666	NA	NA
C20H9O2	281.060254528	281.05411	168	0.0055959	NA	NA
C21H40NO	322.3109899	322.31601	118	-0.0055687	NA	NA
C23H4NO3	342.019117988	342.0213	244	-0.0027306	NA	NA
	0	424.45154	11117	-0.0042709	NA	NA
Num NeutralLoss (Formula ExactMass PrecursorMz ProductMz PrecursorIntensity ProductIntensity LossMass Error CandidateInChIKeys CandidateOntologies): 4
C11H20O	168.15141526	424.45154	256.29611	11117	134	168.15543	-0.0040147	ZGVYVWSAAMJYCN	CHEMONTID:0001292
C7H3O3	135.008218956	342.0213	207.02679	244	114	134.99451	0.013709	IUNJCFABHJZSKB	CHEMONTID:0003978
H3O	19.018389716	107.07268	88.06966	130	206	19.00302	0.0153697	XLYOFNOQVPJJNP	NonID:H2O
C2H4NO2	74.024203368	281.05411	207.02679	168	114	74.02732	-0.0031166	BYYUJTPNKCFZST;DHMQDGOQFOQNFH	CHEMONTID:0000265;CHEMONTID:0002404
Num AdductIon (AdductType Mass LinkedMz): 0
Num IsotopicIon (IsotopeName Mass LinkedMz WeightedForm WeightNumber): 1
C-13	257.27112	256.26535	M+1	1

NAME: C17H63N2O6S
EXACTMASS: 423.440683736
ISSELECTED: False
ACCURATEMASS: 423.4435235
MASSDIFFERENCE: -0.0028398
TOTALSCORE: 2.85
ISOTOPICINTENSITY[M+1]: 0.2086
ISOTOPICINTENSITY[M+2]: 0.0778
ISOTOPICDIFF[M+1]: 0.0262
ISOTOPICDIFF[M+2]: 0.0496
MASSDIFFSCORE: 0.851
ISOTOPICSCORE: 0.981
PRODUCTIONSCORE: 0.9
NEUTRALLOSSSCORE: 0.118
PRODUCTIONPEAKNUMBER: 9
PRODUCTIONHITSNUMBER: 4
NEUTRALLOSSPEAKNUMBER: 34
NEUTRALLOSSHITSNUMBER: 4
RESOURCENAMES: 
RESOURCERECORDS: 0
ChemOntDescriptions: Peptides
ChemOntIDs: Peptides
ChemOntScores: 0.00871459694989107
ChemOntInChIKeys: OAWORKDPTSAMBZ
PUBCHEMCIDS: 
Num ProductIon (Formula ExactMass AccurateMass Intensity Error CandidateInChIKeys CandidateOntologies): 9
C4H10NO	88.07623894	88.06966	206	0.0060304	MIJDSYMOBYNHOT	CHEMONTID:0001897
C4H10NO	88.07623894	88.07945	207	-0.0037596	MIJDSYMOBYNHOT	CHEMONTID:0001897
C7H9N	107.073499288	107.07268	130	0.0002707	RNVCVTLRINQCPJ;ONQLCPDIXPYJSS;CSNWPSHAZNPDBA;KPDBFXIKMXHJEB;YLUDSYGJHAQGOD;AFBPFSWMIHJQDM;LYMGNRHDFKUCDQ;HTLZVHNRZJPSMI	CHEMONTID:0003964;CHEMONTID:0000195;CHEMONTID:0000219;CHEMONTID:0003924
C14H7S	207.026846224	207.02679	114	-0.0004924	NA	NA
C16H34NO	256.264039708	256.26535	1044	-0.0018589	NA	NA
C17H38N	256.300425216	256.29611	134	0.0037666	NA	NA
C16H9O5	281.044998388	281.05411	168	-0.0096602	ZLGRXDWWYMFIGI	CHEMONTID:0001615
C16H8NO6S	342.007232976	342.0213	244	-0.0146156	NA	NA
	0	424.45154	11117	-0.0035798	NA	NA
Num NeutralLoss (Formula ExactMass PrecursorMz ProductMz PrecursorIntensity ProductIntensity LossMass Error CandidateInChIKeys CandidateOntologies): 4
C11H20O	168.15141526	424.45154	256.29611	11117	134	168.15543	-0.0040147	ZGVYVWSAAMJYCN	CHEMONTID:0001292
C7H3O3	135.008218956	342.0213	207.02679	244	114	134.99451	0.013709	IUNJCFABHJZSKB	CHEMONTID:0003978
H3O	19.018389716	107.07268	88.06966	130	206	19.00302	0.0153697	XLYOFNOQVPJJNP	NonID:H2O
C2H4NO2	74.024203368	281.05411	207.02679	168	114	74.02732	-0.0031166	BYYUJTPNKCFZST;DHMQDGOQFOQNFH	CHEMONTID:0000265;CHEMONTID:0002404
Num AdductIon (AdductType Mass LinkedMz): 0
Num IsotopicIon (IsotopeName Mass LinkedMz WeightedForm WeightNumber): 1
C-13	257.27112	256.26535	M+1	1

NAME: C19H62N5PS
EXACTMASS: 423.446354614
ISSELECTED: False
ACCURATEMASS: 423.4435235
MASSDIFFERENCE: 0.0028311
TOTALSCORE: 2.85
ISOTOPICINTENSITY[M+1]: 0.2388
ISOTOPICINTENSITY[M+2]: 0.0721
ISOTOPICDIFF[M+1]: 0.0564
ISOTOPICDIFF[M+2]: 0.0439
MASSDIFFSCORE: 0.852
ISOTOPICSCORE: 0.969
PRODUCTIONSCORE: 1
NEUTRALLOSSSCORE: 0.029
PRODUCTIONPEAKNUMBER: 10
PRODUCTIONHITSNUMBER: 1
NEUTRALLOSSPEAKNUMBER: 34
NEUTRALLOSSHITSNUMBER: 1
RESOURCENAMES: 
RESOURCERECORDS: 0
ChemOntDescriptions: 
ChemOntIDs: 
ChemOntScores: 
ChemOntInChIKeys: 
PUBCHEMCIDS: 
Num ProductIon (Formula ExactMass AccurateMass Intensity Error CandidateInChIKeys CandidateOntologies): 10
CH6N5	88.062320192	88.06966	206	-0.0078884	NA	NA
C3H10N3	88.08747232	88.07945	207	0.0074737	NA	NA
C7H9N	107.073499288	107.07268	130	0.0002707	RNVCVTLRINQCPJ;ONQLCPDIXPYJSS;CSNWPSHAZNPDBA;KPDBFXIKMXHJEB;YLUDSYGJHAQGOD;AFBPFSWMIHJQDM;LYMGNRHDFKUCDQ;HTLZVHNRZJPSMI	CHEMONTID:0003964;CHEMONTID:0000195;CHEMONTID:0000219;CHEMONTID:0003924
C14H7S	207.026846224	207.02679	114	-0.0004924	NA	NA
C15H34N3	256.275273088	256.26535	1044	0.0093745	NA	NA
C17H38N	256.300425216	256.29611	134	0.0037666	NA	NA
C17H14PS	281.055383078	281.05411	168	0.0007245	NA	NA
C15H41N5P	322.309957942	322.31601	118	-0.0066006	NA	NA
C19H9N3PS	342.025479918	342.0213	244	0.0036313	NA	NA
	0	424.45154	11117	0.0020911	NA	NA
Num NeutralLoss (Formula ExactMass PrecursorMz ProductMz PrecursorIntensity ProductIntensity LossMass Error CandidateInChIKeys CandidateOntologies): 1
C6H2	74.015650064	281.05411	207.02679	168	114	74.02732	-0.0116699	UHOVQNZJYSORNB	CHEMONTID:0002279
Num AdductIon (AdductType Mass LinkedMz): 0
Num IsotopicIon (IsotopeName Mass LinkedMz WeightedForm WeightNumber): 1
C-13	257.27112	256.26535	M+1	1

NAME: C19H60F3NO4
EXACTMASS: 423.44744406
ISSELECTED: False
ACCURATEMASS: 423.4435235
MASSDIFFERENCE: 0.0039205
TOTALSCORE: 2.845
ISOTOPICINTENSITY[M+1]: 0.2176
ISOTOPICINTENSITY[M+2]: 0.0308
ISOTOPICDIFF[M+1]: 0.0352
ISOTOPICDIFF[M+2]: 0.0026
MASSDIFFSCORE: 0.735
ISOTOPICSCORE: 0.992
PRODUCTIONSCORE: 1
NEUTRALLOSSSCORE: 0.118
PRODUCTIONPEAKNUMBER: 10
PRODUCTIONHITSNUMBER: 3
NEUTRALLOSSPEAKNUMBER: 34
NEUTRALLOSSHITSNUMBER: 4
RESOURCENAMES: 
RESOURCERECORDS: 0
ChemOntDescriptions: 
ChemOntIDs: 
ChemOntScores: 
ChemOntInChIKeys: 
PUBCHEMCIDS: 
Num ProductIon (Formula ExactMass AccurateMass Intensity Error CandidateInChIKeys CandidateOntologies): 10
C4H10NO	88.07623894	88.06966	206	0.0060304	MIJDSYMOBYNHOT	CHEMONTID:0001897
C4H10NO	88.07623894	88.07945	207	-0.0037596	MIJDSYMOBYNHOT	CHEMONTID:0001897
C7H9N	107.073499288	107.07268	130	0.0002707	RNVCVTLRINQCPJ;ONQLCPDIXPYJSS;CSNWPSHAZNPDBA;KPDBFXIKMXHJEB;YLUDSYGJHAQGOD;AFBPFSWMIHJQDM;LYMGNRHDFKUCDQ;HTLZVHNRZJPSMI	CHEMONTID:0003964;CHEMONTID:0000195;CHEMONTID:0000219;CHEMONTID:0003924
C8H6F3O3	207.026903712	207.02679	114	-0.0004349	NA	NA
C16H34NO	256.264039708	256.26535	1044	-0.0018589	NA	NA
C17H38N	256.300425216	256.29611	134	0.0037666	NA	NA
C18H8F3	281.057809916	281.05411	168	0.0031513	NA	NA
C18H38F2NO	322.292146276	322.31601	118	-0.0244123	NA	NA
C18H7F3NO3	342.037802744	342.0213	244	0.0159542	NA	NA
	0	424.45154	11117	0.0031805	NA	NA
Num NeutralLoss (Formula ExactMass PrecursorMz ProductMz PrecursorIntensity ProductIntensity LossMass Error CandidateInChIKeys CandidateOntologies): 4
C11H20O	168.15141526	424.45154	256.29611	11117	134	168.15543	-0.0040147	ZGVYVWSAAMJYCN	CHEMONTID:0001292
C7H3O3	135.008218956	342.0213	207.02679	244	114	134.99451	0.013709	IUNJCFABHJZSKB	CHEMONTID:0003978
H3O	19.018389716	107.07268	88.06966	130	206	19.00302	0.0153697	XLYOFNOQVPJJNP	NonID:H2O
C2H4NO2	74.024203368	281.05411	207.02679	168	114	74.02732	-0.0031166	BYYUJTPNKCFZST;DHMQDGOQFOQNFH	CHEMONTID:0000265;CHEMONTID:0002404
Num AdductIon (AdductType Mass LinkedMz): 0
Num IsotopicIon (IsotopeName Mass LinkedMz WeightedForm WeightNumber): 1
C-13	257.27112	256.26535	M+1	1

NAME: C18H68NO2P3
EXACTMASS: 423.446290306
ISSELECTED: False
ACCURATEMASS: 423.4435235
MASSDIFFERENCE: 0.0027668
TOTALSCORE: 2.842
ISOTOPICINTENSITY[M+1]: 0.2069
ISOTOPICINTENSITY[M+2]: 0.0245
ISOTOPICDIFF[M+1]: 0.0245
ISOTOPICDIFF[M+2]: -0.0037
MASSDIFFSCORE: 0.858
ISOTOPICSCORE: 0.996
PRODUCTIONSCORE: 0.9
NEUTRALLOSSSCORE: 0.088
PRODUCTIONPEAKNUMBER: 9
PRODUCTIONHITSNUMBER: 3
NEUTRALLOSSPEAKNUMBER: 34
NEUTRALLOSSHITSNUMBER: 3
RESOURCENAMES: 
RESOURCERECORDS: 0
ChemOntDescriptions: 
ChemOntIDs: 
ChemOntScores: 
ChemOntInChIKeys: 
PUBCHEMCIDS: 
Num ProductIon (Formula ExactMass AccurateMass Intensity Error CandidateInChIKeys CandidateOntologies): 9
C4H10NO	88.07623894	88.06966	206	0.0060304	MIJDSYMOBYNHOT	CHEMONTID:0001897
C4H10NO	88.07623894	88.07945	207	-0.0037596	MIJDSYMOBYNHOT	CHEMONTID:0001897
C7H9N	107.073499288	107.07268	130	0.0002707	RNVCVTLRINQCPJ;ONQLCPDIXPYJSS;CSNWPSHAZNPDBA;KPDBFXIKMXHJEB;YLUDSYGJHAQGOD;AFBPFSWMIHJQDM;LYMGNRHDFKUCDQ;HTLZVHNRZJPSMI	CHEMONTID:0003964;CHEMONTID:0000195;CHEMONTID:0000219;CHEMONTID:0003924
C7H14OP3	207.025749958	207.02679	114	-0.0015886	NA	NA
C16H34NO	256.264039708	256.26535	1044	-0.0018589	NA	NA
C17H38N	256.300425216	256.29611	134	0.0037666	NA	NA
C17H15P2	281.06489874	281.05411	168	0.0102402	NA	NA
C17H15NOP3	342.03664899	342.0213	244	0.0148004	NA	NA
	0	424.45154	11117	0.0020268	NA	NA
Num NeutralLoss (Formula ExactMass PrecursorMz ProductMz PrecursorIntensity ProductIntensity LossMass Error CandidateInChIKeys CandidateOntologies): 3
C11H20O	168.15141526	424.45154	256.29611	11117	134	168.15543	-0.0040147	ZGVYVWSAAMJYCN	CHEMONTID:0001292
H3O	19.018389716	107.07268	88.06966	130	206	19.00302	0.0153697	XLYOFNOQVPJJNP	NonID:H2O
C2H4NO2	74.024203368	281.05411	207.02679	168	114	74.02732	-0.0031166	BYYUJTPNKCFZST;DHMQDGOQFOQNFH	CHEMONTID:0000265;CHEMONTID:0002404
Num AdductIon (AdductType Mass LinkedMz): 0
Num IsotopicIon (IsotopeName Mass LinkedMz WeightedForm WeightNumber): 1
C-13	257.27112	256.26535	M+1	1

NAME: C15H65N6P2S
EXACTMASS: 423.44666534
ISSELECTED: False
ACCURATEMASS: 423.4435235
MASSDIFFERENCE: 0.0031418
TOTALSCORE: 2.84
ISOTOPICINTENSITY[M+1]: 0.1995
ISOTOPICINTENSITY[M+2]: 0.0637
ISOTOPICDIFF[M+1]: 0.0171
ISOTOPICDIFF[M+2]: 0.0355
MASSDIFFSCORE: 0.821
ISOTOPICSCORE: 0.99
PRODUCTIONSCORE: 1
NEUTRALLOSSSCORE: 0.029
PRODUCTIONPEAKNUMBER: 10
PRODUCTIONHITSNUMBER: 1
NEUTRALLOSSPEAKNUMBER: 34
NEUTRALLOSSHITSNUMBER: 1
RESOURCENAMES: 
RESOURCERECORDS: 0
ChemOntDescriptions: 
ChemOntIDs: 
ChemOntScores: 
ChemOntInChIKeys: 
PUBCHEMCIDS: 
Num ProductIon (Formula ExactMass AccurateMass Intensity Error CandidateInChIKeys CandidateOntologies): 10
CH6N5	88.062320192	88.06966	206	-0.0078884	NA	NA
C3H10N3	88.08747232	88.07945	207	0.0074737	NA	NA
C7H9N	107.073499288	107.07268	130	0.0002707	RNVCVTLRINQCPJ;ONQLCPDIXPYJSS;CSNWPSHAZNPDBA;KPDBFXIKMXHJEB;YLUDSYGJHAQGOD;AFBPFSWMIHJQDM;LYMGNRHDFKUCDQ;HTLZVHNRZJPSMI	CHEMONTID:0003964;CHEMONTID:0000195;CHEMONTID:0000219;CHEMONTID:0003924
C6H13N2P2S	207.027467676	207.02679	114	0.0001291	NA	NA
C15H34N3	256.275273088	256.26535	1044	0.0093745	NA	NA
C15H34N3	256.275273088	256.29611	134	-0.0213855	NA	NA
C13H9N6S	281.060940288	281.05411	168	0.0062817	NA	NA
C15H41N5P	322.309957942	322.31601	118	-0.0066006	NA	NA
C14H10N5P2S	342.01321458	342.0213	244	-0.008634	NA	NA
	0	424.45154	11117	0.0024018	NA	NA
Num NeutralLoss (Formula ExactMass PrecursorMz ProductMz PrecursorIntensity ProductIntensity LossMass Error CandidateInChIKeys CandidateOntologies): 1
C6H2	74.015650064	281.05411	207.02679	168	114	74.02732	-0.0116699	UHOVQNZJYSORNB	CHEMONTID:0002279
Num AdductIon (AdductType Mass LinkedMz): 0
Num IsotopicIon (IsotopeName Mass LinkedMz WeightedForm WeightNumber): 1
C-13	257.27112	256.26535	M+1	1

NAME: C23H59N4S
EXACTMASS: 423.446043888
ISSELECTED: False
ACCURATEMASS: 423.4435235
MASSDIFFERENCE: 0.0025203
TOTALSCORE: 2.838
ISOTOPICINTENSITY[M+1]: 0.2781
ISOTOPICINTENSITY[M+2]: 0.082
ISOTOPICDIFF[M+1]: 0.0957
ISOTOPICDIFF[M+2]: 0.0538
MASSDIFFSCORE: 0.881
ISOTOPICSCORE: 0.928
PRODUCTIONSCORE: 1
NEUTRALLOSSSCORE: 0.029
PRODUCTIONPEAKNUMBER: 10
PRODUCTIONHITSNUMBER: 1
NEUTRALLOSSPEAKNUMBER: 34
NEUTRALLOSSHITSNUMBER: 1
RESOURCENAMES: 
RESOURCERECORDS: 0
ChemOntDescriptions: Benzothiazoles
ChemOntIDs: Benzothiazoles
ChemOntScores: 0.00871459694989107
ChemOntInChIKeys: YXIWHUQXZSMYRE
PUBCHEMCIDS: 
Num ProductIon (Formula ExactMass AccurateMass Intensity Error CandidateInChIKeys CandidateOntologies): 10
C3H10N3	88.08747232	88.06966	206	0.0172637	NA	NA
C3H10N3	88.08747232	88.07945	207	0.0074737	NA	NA
C7H9N	107.073499288	107.07268	130	0.0002707	RNVCVTLRINQCPJ;ONQLCPDIXPYJSS;CSNWPSHAZNPDBA;KPDBFXIKMXHJEB;YLUDSYGJHAQGOD;AFBPFSWMIHJQDM;LYMGNRHDFKUCDQ;HTLZVHNRZJPSMI	CHEMONTID:0003964;CHEMONTID:0000195;CHEMONTID:0000219;CHEMONTID:0003924
C14H7S	207.026846224	207.02679	114	-0.0004924	NA	NA
C15H34N3	256.275273088	256.26535	1044	0.0093745	NA	NA
C17H38N	256.300425216	256.29611	134	0.0037666	NA	NA
C20H9S	281.042496288	281.05411	168	-0.0121623	NA	NA
C20H40N3	322.32222328	322.31601	118	0.0056647	NA	NA
C22H4N3S	342.012593128	342.0213	244	-0.0092555	NA	NA
	0	424.45154	11117	0.0017803	NA	NA
Num NeutralLoss (Formula ExactMass PrecursorMz ProductMz PrecursorIntensity ProductIntensity LossMass Error CandidateInChIKeys CandidateOntologies): 1
C6H2	74.015650064	281.05411	207.02679	168	114	74.02732	-0.0116699	UHOVQNZJYSORNB	CHEMONTID:0002279
Num AdductIon (AdductType Mass LinkedMz): 0
Num IsotopicIon (IsotopeName Mass LinkedMz WeightedForm WeightNumber): 1
C-13	257.27112	256.26535	M+1	1

NAME: C14H64N7P3
EXACTMASS: 423.443604938
ISSELECTED: False
ACCURATEMASS: 423.4435235
MASSDIFFERENCE: 8.14E-05
TOTALSCORE: 2.828
ISOTOPICINTENSITY[M+1]: 0.1844
ISOTOPICINTENSITY[M+2]: 0.0161
ISOTOPICDIFF[M+1]: 0.002
ISOTOPICDIFF[M+2]: -0.0121
MASSDIFFSCORE: 1
ISOTOPICSCORE: 0.999
PRODUCTIONSCORE: 0.8
NEUTRALLOSSSCORE: 0.029
PRODUCTIONPEAKNUMBER: 8
PRODUCTIONHITSNUMBER: 1
NEUTRALLOSSPEAKNUMBER: 34
NEUTRALLOSSHITSNUMBER: 1
RESOURCENAMES: 
RESOURCERECORDS: 0
ChemOntDescriptions: 
ChemOntIDs: 
ChemOntScores: 
ChemOntInChIKeys: 
PUBCHEMCIDS: 
Num ProductIon (Formula ExactMass AccurateMass Intensity Error CandidateInChIKeys CandidateOntologies): 8
CH6N5	88.062320192	88.06966	206	-0.0078884	NA	NA
C3H10N3	88.08747232	88.07945	207	0.0074737	NA	NA
C7H9N	107.073499288	107.07268	130	0.0002707	RNVCVTLRINQCPJ;ONQLCPDIXPYJSS;CSNWPSHAZNPDBA;KPDBFXIKMXHJEB;YLUDSYGJHAQGOD;AFBPFSWMIHJQDM;LYMGNRHDFKUCDQ;HTLZVHNRZJPSMI	CHEMONTID:0003964;CHEMONTID:0000195;CHEMONTID:0000219;CHEMONTID:0003924
C9H9N2P2	207.024096548	207.02679	114	-0.003242	NA	NA
C13H30N5	256.25012096	256.26535	1044	-0.0157776	NA	NA
C12H16N2P3	281.052633402	281.05411	168	-0.0020252	NA	NA
C14H11N5P3	342.022730242	342.0213	244	0.0008817	NA	NA
	0	424.45154	11117	-0.0006586	NA	NA
Num NeutralLoss (Formula ExactMass PrecursorMz ProductMz PrecursorIntensity ProductIntensity LossMass Error CandidateInChIKeys CandidateOntologies): 1
C6H2	74.015650064	281.05411	207.02679	168	114	74.02732	-0.0116699	UHOVQNZJYSORNB	CHEMONTID:0002279
Num AdductIon (AdductType Mass LinkedMz): 0
Num IsotopicIon (IsotopeName Mass LinkedMz WeightedForm WeightNumber): 1
C-13	257.27112	256.26535	M+1	1

NAME: C16H67F3NP3
EXACTMASS: 423.443845694
ISSELECTED: False
ACCURATEMASS: 423.4435235
MASSDIFFERENCE: 0.0003221
TOTALSCORE: 2.826
ISOTOPICINTENSITY[M+1]: 0.1844
ISOTOPICINTENSITY[M+2]: 0.0161
ISOTOPICDIFF[M+1]: 0.002
ISOTOPICDIFF[M+2]: -0.0121
MASSDIFFSCORE: 0.998
ISOTOPICSCORE: 0.999
PRODUCTIONSCORE: 0.8
NEUTRALLOSSSCORE: 0.029
PRODUCTIONPEAKNUMBER: 8
PRODUCTIONHITSNUMBER: 1
NEUTRALLOSSPEAKNUMBER: 34
NEUTRALLOSSHITSNUMBER: 1
RESOURCENAMES: 
RESOURCERECORDS: 0
ChemOntDescriptions: 
ChemOntIDs: 
ChemOntScores: 
ChemOntInChIKeys: 
PUBCHEMCIDS: 
Num ProductIon (Formula ExactMass AccurateMass Intensity Error CandidateInChIKeys CandidateOntologies): 8
C4H7FN	88.056252444	88.06966	206	-0.0139561	NA	NA
C4H7FN	88.056252444	88.07945	207	-0.0237461	NA	NA
C7H9N	107.073499288	107.07268	130	0.0002707	RNVCVTLRINQCPJ;ONQLCPDIXPYJSS;CSNWPSHAZNPDBA;KPDBFXIKMXHJEB;YLUDSYGJHAQGOD;AFBPFSWMIHJQDM;LYMGNRHDFKUCDQ;HTLZVHNRZJPSMI	CHEMONTID:0003964;CHEMONTID:0000195;CHEMONTID:0000219;CHEMONTID:0003924
C8H11F2P2	207.030405052	207.02679	114	0.0030665	NA	NA
C16H31FN	256.244053212	256.26535	1044	-0.0218454	NA	NA
C11H18F2P3	281.058941906	281.05411	168	0.0042833	NA	NA
C14H10F3NP3	341.99781887	342.0213	244	-0.0240297	NA	NA
	0	424.45154	11117	-0.0004179	NA	NA
Num NeutralLoss (Formula ExactMass PrecursorMz ProductMz PrecursorIntensity ProductIntensity LossMass Error CandidateInChIKeys CandidateOntologies): 1
C6H2	74.015650064	281.05411	207.02679	168	114	74.02732	-0.0116699	UHOVQNZJYSORNB	CHEMONTID:0002279
Num AdductIon (AdductType Mass LinkedMz): 0
Num IsotopicIon (IsotopeName Mass LinkedMz WeightedForm WeightNumber): 1
C-13	257.27112	256.26535	M+1	1

NAME: C13H60FN9P2
EXACTMASS: 423.4430944
ISSELECTED: False
ACCURATEMASS: 423.4435235
MASSDIFFERENCE: -0.0004291
TOTALSCORE: 2.824
ISOTOPICINTENSITY[M+1]: 0.1804
ISOTOPICINTENSITY[M+2]: 0.0154
ISOTOPICDIFF[M+1]: -0.002
ISOTOPICDIFF[M+2]: -0.0128
MASSDIFFSCORE: 0.996
ISOTOPICSCORE: 0.999
PRODUCTIONSCORE: 0.8
NEUTRALLOSSSCORE: 0.029
PRODUCTIONPEAKNUMBER: 8
PRODUCTIONHITSNUMBER: 1
NEUTRALLOSSPEAKNUMBER: 34
NEUTRALLOSSHITSNUMBER: 1
RESOURCENAMES: 
RESOURCERECORDS: 0
ChemOntDescriptions: 
ChemOntIDs: 
ChemOntScores: 
ChemOntInChIKeys: 
PUBCHEMCIDS: 
Num ProductIon (Formula ExactMass AccurateMass Intensity Error CandidateInChIKeys CandidateOntologies): 8
CH6N5	88.062320192	88.06966	206	-0.0078884	NA	NA
C3H10N3	88.08747232	88.07945	207	0.0074737	NA	NA
C7H9N	107.073499288	107.07268	130	0.0002707	RNVCVTLRINQCPJ;ONQLCPDIXPYJSS;CSNWPSHAZNPDBA;KPDBFXIKMXHJEB;YLUDSYGJHAQGOD;AFBPFSWMIHJQDM;LYMGNRHDFKUCDQ;HTLZVHNRZJPSMI	CHEMONTID:0003964;CHEMONTID:0000195;CHEMONTID:0000219;CHEMONTID:0003924
C5H4N8P	207.029653758	207.02679	114	0.0023152	NA	NA
C13H30N5	256.25012096	256.26535	1044	-0.0157776	NA	NA
C11H12FN4P2	281.052122864	281.05411	168	-0.0025357	NA	NA
C13H7FN7P2	342.022219704	342.0213	244	0.0003711	NA	NA
	0	424.45154	11117	-0.0011691	NA	NA
Num NeutralLoss (Formula ExactMass PrecursorMz ProductMz PrecursorIntensity ProductIntensity LossMass Error CandidateInChIKeys CandidateOntologies): 1
C6H2	74.015650064	281.05411	207.02679	168	114	74.02732	-0.0116699	UHOVQNZJYSORNB	CHEMONTID:0002279
Num AdductIon (AdductType Mass LinkedMz): 0
Num IsotopicIon (IsotopeName Mass LinkedMz WeightedForm WeightNumber): 1
C-13	257.27112	256.26535	M+1	1

NAME: C14H59F5N5P
EXACTMASS: 423.442824618
ISSELECTED: False
ACCURATEMASS: 423.4435235
MASSDIFFERENCE: -0.0006989
TOTALSCORE: 2.818
ISOTOPICINTENSITY[M+1]: 0.1765
ISOTOPICINTENSITY[M+2]: 0.0147
ISOTOPICDIFF[M+1]: -0.0059
ISOTOPICDIFF[M+2]: -0.0135
MASSDIFFSCORE: 0.99
ISOTOPICSCORE: 0.999
PRODUCTIONSCORE: 0.8
NEUTRALLOSSSCORE: 0.029
PRODUCTIONPEAKNUMBER: 8
PRODUCTIONHITSNUMBER: 1
NEUTRALLOSSPEAKNUMBER: 34
NEUTRALLOSSHITSNUMBER: 1
RESOURCENAMES: 
RESOURCERECORDS: 0
ChemOntDescriptions: 
ChemOntIDs: 
ChemOntScores: 
ChemOntInChIKeys: 
PUBCHEMCIDS: 
Num ProductIon (Formula ExactMass AccurateMass Intensity Error CandidateInChIKeys CandidateOntologies): 8
CH6N5	88.062320192	88.06966	206	-0.0078884	NA	NA
C3H10N3	88.08747232	88.07945	207	0.0074737	NA	NA
C7H9N	107.073499288	107.07268	130	0.0002707	RNVCVTLRINQCPJ;ONQLCPDIXPYJSS;CSNWPSHAZNPDBA;KPDBFXIKMXHJEB;YLUDSYGJHAQGOD;AFBPFSWMIHJQDM;LYMGNRHDFKUCDQ;HTLZVHNRZJPSMI	CHEMONTID:0003964;CHEMONTID:0000195;CHEMONTID:0000219;CHEMONTID:0003924
C6H3F4N4	207.029383976	207.02679	114	0.0020454	NA	NA
C13H30N5	256.25012096	256.26535	1044	-0.0157776	NA	NA
C12H11F5P	281.051853082	281.05411	168	-0.0028055	NA	NA
C14H6F5N3P	342.021949922	342.0213	244	0.0001013	NA	NA
	0	424.45154	11117	-0.0014389	NA	NA
Num NeutralLoss (Formula ExactMass PrecursorMz ProductMz PrecursorIntensity ProductIntensity LossMass Error CandidateInChIKeys CandidateOntologies): 1
C6H2	74.015650064	281.05411	207.02679	168	114	74.02732	-0.0116699	UHOVQNZJYSORNB	CHEMONTID:0002279
Num AdductIon (AdductType Mass LinkedMz): 0
Num IsotopicIon (IsotopeName Mass LinkedMz WeightedForm WeightNumber): 1
C-13	257.27112	256.26535	M+1	1

NAME: C14H60F3N3O6
EXACTMASS: 423.4434213
ISSELECTED: False
ACCURATEMASS: 423.4435235
MASSDIFFERENCE: -0.0001022
TOTALSCORE: 2.817
ISOTOPICINTENSITY[M+1]: 0.1716
ISOTOPICINTENSITY[M+2]: 0.0262
ISOTOPICDIFF[M+1]: -0.0108
ISOTOPICDIFF[M+2]: -0.002
MASSDIFFSCORE: 1
ISOTOPICSCORE: 0.999
PRODUCTIONSCORE: 0.7
NEUTRALLOSSSCORE: 0.118
PRODUCTIONPEAKNUMBER: 7
PRODUCTIONHITSNUMBER: 3
NEUTRALLOSSPEAKNUMBER: 34
NEUTRALLOSSHITSNUMBER: 4
RESOURCENAMES: 
RESOURCERECORDS: 0
ChemOntDescriptions: 
ChemOntIDs: 
ChemOntScores: 
ChemOntInChIKeys: 
PUBCHEMCIDS: 
Num ProductIon (Formula ExactMass AccurateMass Intensity Error CandidateInChIKeys CandidateOntologies): 7
C4H10NO	88.07623894	88.06966	206	0.0060304	MIJDSYMOBYNHOT	CHEMONTID:0001897
C4H10NO	88.07623894	88.07945	207	-0.0037596	MIJDSYMOBYNHOT	CHEMONTID:0001897
C7H9N	107.073499288	107.07268	130	0.0002707	RNVCVTLRINQCPJ;ONQLCPDIXPYJSS;CSNWPSHAZNPDBA;KPDBFXIKMXHJEB;YLUDSYGJHAQGOD;AFBPFSWMIHJQDM;LYMGNRHDFKUCDQ;HTLZVHNRZJPSMI	CHEMONTID:0003964;CHEMONTID:0000195;CHEMONTID:0000219;CHEMONTID:0003924
C8H6F3O3	207.026903712	207.02679	114	-0.0004349	NA	NA
C13H8F3N2O2	281.053787156	281.05411	168	-0.0008714	NA	NA
C14H7F3NO6	342.022546604	342.0213	244	0.000698	NA	NA
	0	424.45154	11117	-0.0008422	NA	NA
Num NeutralLoss (Formula ExactMass PrecursorMz ProductMz PrecursorIntensity ProductIntensity LossMass Error CandidateInChIKeys CandidateOntologies): 4
C11H20O	168.15141526	424.45154	256.29611	11117	134	168.15543	-0.0040147	ZGVYVWSAAMJYCN	CHEMONTID:0001292
C7H3O3	135.008218956	342.0213	207.02679	244	114	134.99451	0.013709	IUNJCFABHJZSKB	CHEMONTID:0003978
H3O	19.018389716	107.07268	88.06966	130	206	19.00302	0.0153697	XLYOFNOQVPJJNP	NonID:H2O
C2H4NO2	74.024203368	281.05411	207.02679	168	114	74.02732	-0.0031166	BYYUJTPNKCFZST;DHMQDGOQFOQNFH	CHEMONTID:0000265;CHEMONTID:0002404
Num AdductIon (AdductType Mass LinkedMz): 0
Num IsotopicIon (IsotopeName Mass LinkedMz WeightedForm WeightNumber): 1
C-13	257.27112	256.26535	M+1	1

NAME: C15H64F2NO6P
EXACTMASS: 423.443931838
ISSELECTED: False
ACCURATEMASS: 423.4435235
MASSDIFFERENCE: 0.0004083
TOTALSCORE: 2.815
ISOTOPICINTENSITY[M+1]: 0.1755
ISOTOPICINTENSITY[M+2]: 0.0269
ISOTOPICDIFF[M+1]: -0.0069
ISOTOPICDIFF[M+2]: -0.0013
MASSDIFFSCORE: 0.997
ISOTOPICSCORE: 1
PRODUCTIONSCORE: 0.7
NEUTRALLOSSSCORE: 0.118
PRODUCTIONPEAKNUMBER: 7
PRODUCTIONHITSNUMBER: 3
NEUTRALLOSSPEAKNUMBER: 34
NEUTRALLOSSHITSNUMBER: 4
RESOURCENAMES: 
RESOURCERECORDS: 0
ChemOntDescriptions: 
ChemOntIDs: 
ChemOntScores: 
ChemOntInChIKeys: 
PUBCHEMCIDS: 
Num ProductIon (Formula ExactMass AccurateMass Intensity Error CandidateInChIKeys CandidateOntologies): 7
C4H10NO	88.07623894	88.06966	206	0.0060304	MIJDSYMOBYNHOT	CHEMONTID:0001897
C4H10NO	88.07623894	88.07945	207	-0.0037596	MIJDSYMOBYNHOT	CHEMONTID:0001897
C7H9N	107.073499288	107.07268	130	0.0002707	RNVCVTLRINQCPJ;ONQLCPDIXPYJSS;CSNWPSHAZNPDBA;KPDBFXIKMXHJEB;YLUDSYGJHAQGOD;AFBPFSWMIHJQDM;LYMGNRHDFKUCDQ;HTLZVHNRZJPSMI	CHEMONTID:0003964;CHEMONTID:0000195;CHEMONTID:0000219;CHEMONTID:0003924
C11H5F2O2	207.02576084	207.02679	114	-0.0015777	NA	NA
C14H12F2O2P	281.054297694	281.05411	168	-0.0003609	NA	NA
C14H11F2NO5P	342.034290522	342.0213	244	0.0124419	NA	NA
	0	424.45154	11117	-0.0003317	NA	NA
Num NeutralLoss (Formula ExactMass PrecursorMz ProductMz PrecursorIntensity ProductIntensity LossMass Error CandidateInChIKeys CandidateOntologies): 4
C11H20O	168.15141526	424.45154	256.29611	11117	134	168.15543	-0.0040147	ZGVYVWSAAMJYCN	CHEMONTID:0001292
C7H3O3	135.008218956	342.0213	207.02679	244	114	134.99451	0.013709	IUNJCFABHJZSKB	CHEMONTID:0003978
H3O	19.018389716	107.07268	88.06966	130	206	19.00302	0.0153697	XLYOFNOQVPJJNP	NonID:H2O
C2H4NO2	74.024203368	281.05411	207.02679	168	114	74.02732	-0.0031166	BYYUJTPNKCFZST;DHMQDGOQFOQNFH	CHEMONTID:0000265;CHEMONTID:0002404
Num AdductIon (AdductType Mass LinkedMz): 0
Num IsotopicIon (IsotopeName Mass LinkedMz WeightedForm WeightNumber): 1
C-13	257.27112	256.26535	M+1	1

NAME: C15H60F5N4S
EXACTMASS: 423.44588502
ISSELECTED: False
ACCURATEMASS: 423.4435235
MASSDIFFERENCE: 0.0023615
TOTALSCORE: 2.815
ISOTOPICINTENSITY[M+1]: 0.1916
ISOTOPICINTENSITY[M+2]: 0.0622
ISOTOPICDIFF[M+1]: 0.0092
ISOTOPICDIFF[M+2]: 0.034
MASSDIFFSCORE: 0.894
ISOTOPICSCORE: 0.992
PRODUCTIONSCORE: 0.9
NEUTRALLOSSSCORE: 0.029
PRODUCTIONPEAKNUMBER: 9
PRODUCTIONHITSNUMBER: 1
NEUTRALLOSSPEAKNUMBER: 34
NEUTRALLOSSHITSNUMBER: 1
RESOURCENAMES: 
RESOURCERECORDS: 0
ChemOntDescriptions: 
ChemOntIDs: 
ChemOntScores: 
ChemOntInChIKeys: 
PUBCHEMCIDS: 
Num ProductIon (Formula ExactMass AccurateMass Intensity Error CandidateInChIKeys CandidateOntologies): 9
C4H7FN	88.056252444	88.06966	206	-0.0139561	NA	NA
C3H10N3	88.08747232	88.07945	207	0.0074737	NA	NA
C7H9N	107.073499288	107.07268	130	0.0002707	RNVCVTLRINQCPJ;ONQLCPDIXPYJSS;CSNWPSHAZNPDBA;KPDBFXIKMXHJEB;YLUDSYGJHAQGOD;AFBPFSWMIHJQDM;LYMGNRHDFKUCDQ;HTLZVHNRZJPSMI	CHEMONTID:0003964;CHEMONTID:0000195;CHEMONTID:0000219;CHEMONTID:0003924
C14H7S	207.026846224	207.02679	114	-0.0004924	NA	NA
C15H34N3	256.275273088	256.26535	1044	0.0093745	NA	NA
C15H34N3	256.275273088	256.29611	134	-0.0213855	NA	NA
C9H9F4N4S	281.048405168	281.05411	168	-0.0062534	NA	NA
C14H5F5N3S	342.01243426	342.0213	244	-0.0094143	NA	NA
	0	424.45154	11117	0.0016215	NA	NA
Num NeutralLoss (Formula ExactMass PrecursorMz ProductMz PrecursorIntensity ProductIntensity LossMass Error CandidateInChIKeys CandidateOntologies): 1
C6H2	74.015650064	281.05411	207.02679	168	114	74.02732	-0.0116699	UHOVQNZJYSORNB	CHEMONTID:0002279
Num AdductIon (AdductType Mass LinkedMz): 0
Num IsotopicIon (IsotopeName Mass LinkedMz WeightedForm WeightNumber): 1
C-13	257.27112	256.26535	M+1	1

NAME: C20H60FN4OS
EXACTMASS: 423.44718676
ISSELECTED: False
ACCURATEMASS: 423.4435235
MASSDIFFERENCE: 0.0036632
TOTALSCORE: 2.814
ISOTOPICINTENSITY[M+1]: 0.2461
ISOTOPICINTENSITY[M+2]: 0.0759
ISOTOPICDIFF[M+1]: 0.0637
ISOTOPICDIFF[M+2]: 0.0477
MASSDIFFSCORE: 0.765
ISOTOPICSCORE: 0.961
PRODUCTIONSCORE: 1
NEUTRALLOSSSCORE: 0.088
PRODUCTIONPEAKNUMBER: 10
PRODUCTIONHITSNUMBER: 3
NEUTRALLOSSPEAKNUMBER: 34
NEUTRALLOSSHITSNUMBER: 3
RESOURCENAMES: 
RESOURCERECORDS: 0
ChemOntDescriptions: 
ChemOntIDs: 
ChemOntScores: 
ChemOntInChIKeys: 
PUBCHEMCIDS: 
Num ProductIon (Formula ExactMass AccurateMass Intensity Error CandidateInChIKeys CandidateOntologies): 10
C4H10NO	88.07623894	88.06966	206	0.0060304	MIJDSYMOBYNHOT	CHEMONTID:0001897
C4H10NO	88.07623894	88.07945	207	-0.0037596	MIJDSYMOBYNHOT	CHEMONTID:0001897
C7H9N	107.073499288	107.07268	130	0.0002707	RNVCVTLRINQCPJ;ONQLCPDIXPYJSS;CSNWPSHAZNPDBA;KPDBFXIKMXHJEB;YLUDSYGJHAQGOD;AFBPFSWMIHJQDM;LYMGNRHDFKUCDQ;HTLZVHNRZJPSMI	CHEMONTID:0003964;CHEMONTID:0000195;CHEMONTID:0000219;CHEMONTID:0003924
C14H7S	207.026846224	207.02679	114	-0.0004924	NA	NA
C16H34NO	256.264039708	256.26535	1044	-0.0018589	NA	NA
C17H38N	256.300425216	256.29611	134	0.0037666	NA	NA
C16H10FN2S	281.05487254	281.05411	168	0.000214	NA	NA
C18H44NOS	322.314361028	322.31601	118	-0.0021976	NA	NA
C19H5FN3OS	342.013736	342.0213	244	-0.0081126	NA	NA
	0	424.45154	11117	0.0029232	NA	NA
Num NeutralLoss (Formula ExactMass PrecursorMz ProductMz PrecursorIntensity ProductIntensity LossMass Error CandidateInChIKeys CandidateOntologies): 3
C11H20O	168.15141526	424.45154	256.29611	11117	134	168.15543	-0.0040147	ZGVYVWSAAMJYCN	CHEMONTID:0001292
H3O	19.018389716	107.07268	88.06966	130	206	19.00302	0.0153697	XLYOFNOQVPJJNP	NonID:H2O
C6H2	74.015650064	281.05411	207.02679	168	114	74.02732	-0.0116699	UHOVQNZJYSORNB	CHEMONTID:0002279
Num AdductIon (AdductType Mass LinkedMz): 0
Num IsotopicIon (IsotopeName Mass LinkedMz WeightedForm WeightNumber): 1
C-13	257.27112	256.26535	M+1	1

NAME: C16H68F2NOPS2
EXACTMASS: 423.444800866
ISSELECTED: False
ACCURATEMASS: 423.4435235
MASSDIFFERENCE: 0.0012773
TOTALSCORE: 2.813
ISOTOPICINTENSITY[M+1]: 0.2007
ISOTOPICINTENSITY[M+2]: 0.1107
ISOTOPICDIFF[M+1]: 0.0183
ISOTOPICDIFF[M+2]: 0.0825
MASSDIFFSCORE: 0.968
ISOTOPICSCORE: 0.957
PRODUCTIONSCORE: 0.8
NEUTRALLOSSSCORE: 0.088
PRODUCTIONPEAKNUMBER: 8
PRODUCTIONHITSNUMBER: 3
NEUTRALLOSSPEAKNUMBER: 34
NEUTRALLOSSHITSNUMBER: 3
RESOURCENAMES: 
RESOURCERECORDS: 0
ChemOntDescriptions: 
ChemOntIDs: 
ChemOntScores: 
ChemOntInChIKeys: 
PUBCHEMCIDS: 
Num ProductIon (Formula ExactMass AccurateMass Intensity Error CandidateInChIKeys CandidateOntologies): 8
C4H10NO	88.07623894	88.06966	206	0.0060304	MIJDSYMOBYNHOT	CHEMONTID:0001897
C4H10NO	88.07623894	88.07945	207	-0.0037596	MIJDSYMOBYNHOT	CHEMONTID:0001897
C7H9N	107.073499288	107.07268	130	0.0002707	RNVCVTLRINQCPJ;ONQLCPDIXPYJSS;CSNWPSHAZNPDBA;KPDBFXIKMXHJEB;YLUDSYGJHAQGOD;AFBPFSWMIHJQDM;LYMGNRHDFKUCDQ;HTLZVHNRZJPSMI	CHEMONTID:0003964;CHEMONTID:0000195;CHEMONTID:0000219;CHEMONTID:0003924
C14H7S	207.026846224	207.02679	114	-0.0004924	NA	NA
C16H34NO	256.264039708	256.26535	1044	-0.0018589	NA	NA
C14H15FOPS	281.05652595	281.05411	168	0.0018674	NA	NA
C15H15F2NPS2	342.03515955	342.0213	244	0.013311	NA	NA
	0	424.45154	11117	0.0005373	NA	NA
Num NeutralLoss (Formula ExactMass PrecursorMz ProductMz PrecursorIntensity ProductIntensity LossMass Error CandidateInChIKeys CandidateOntologies): 3
C11H20O	168.15141526	424.45154	256.29611	11117	134	168.15543	-0.0040147	ZGVYVWSAAMJYCN	CHEMONTID:0001292
H3O	19.018389716	107.07268	88.06966	130	206	19.00302	0.0153697	XLYOFNOQVPJJNP	NonID:H2O
C6H2	74.015650064	281.05411	207.02679	168	114	74.02732	-0.0116699	UHOVQNZJYSORNB	CHEMONTID:0002279
Num AdductIon (AdductType Mass LinkedMz): 0
Num IsotopicIon (IsotopeName Mass LinkedMz WeightedForm WeightNumber): 1
C-13	257.27112	256.26535	M+1	1

NAME: C14H66FN2O5P2
EXACTMASS: 423.443099692
ISSELECTED: False
ACCURATEMASS: 423.4435235
MASSDIFFERENCE: -0.0004239
TOTALSCORE: 2.813
ISOTOPICINTENSITY[M+1]: 0.1682
ISOTOPICINTENSITY[M+2]: 0.0236
ISOTOPICDIFF[M+1]: -0.0142
ISOTOPICDIFF[M+2]: -0.0046
MASSDIFFSCORE: 0.996
ISOTOPICSCORE: 0.999
PRODUCTIONSCORE: 0.7
NEUTRALLOSSSCORE: 0.118
PRODUCTIONPEAKNUMBER: 7
PRODUCTIONHITSNUMBER: 3
NEUTRALLOSSPEAKNUMBER: 34
NEUTRALLOSSHITSNUMBER: 4
RESOURCENAMES: 
RESOURCERECORDS: 0
ChemOntDescriptions: 
ChemOntIDs: 
ChemOntScores: 
ChemOntInChIKeys: 
PUBCHEMCIDS: 
Num ProductIon (Formula ExactMass AccurateMass Intensity Error CandidateInChIKeys CandidateOntologies): 7
C4H10NO	88.07623894	88.06966	206	0.0060304	MIJDSYMOBYNHOT	CHEMONTID:0001897
C4H10NO	88.07623894	88.07945	207	-0.0037596	MIJDSYMOBYNHOT	CHEMONTID:0001897
C7H9N	107.073499288	107.07268	130	0.0002707	RNVCVTLRINQCPJ;ONQLCPDIXPYJSS;CSNWPSHAZNPDBA;KPDBFXIKMXHJEB;YLUDSYGJHAQGOD;AFBPFSWMIHJQDM;LYMGNRHDFKUCDQ;HTLZVHNRZJPSMI	CHEMONTID:0003964;CHEMONTID:0000195;CHEMONTID:0000219;CHEMONTID:0003924
C10H7O5	207.029348324	207.02679	114	0.0020097	NA	NA
C12H10FN2O5	281.05737464	281.05411	168	0.0027161	NA	NA
C13H11FNO5P2	342.009648932	342.0213	244	-0.0121996	NA	NA
	0	424.45154	11117	-0.0011639	NA	NA
Num NeutralLoss (Formula ExactMass PrecursorMz ProductMz PrecursorIntensity ProductIntensity LossMass Error CandidateInChIKeys CandidateOntologies): 4
C11H20O	168.15141526	424.45154	256.29611	11117	134	168.15543	-0.0040147	ZGVYVWSAAMJYCN	CHEMONTID:0001292
C7H3O3	135.008218956	342.0213	207.02679	244	114	134.99451	0.013709	IUNJCFABHJZSKB	CHEMONTID:0003978
H3O	19.018389716	107.07268	88.06966	130	206	19.00302	0.0153697	XLYOFNOQVPJJNP	NonID:H2O
C2H4NO2	74.024203368	281.05411	207.02679	168	114	74.02732	-0.0031166	BYYUJTPNKCFZST;DHMQDGOQFOQNFH	CHEMONTID:0000265;CHEMONTID:0002404
Num AdductIon (AdductType Mass LinkedMz): 0
Num IsotopicIon (IsotopeName Mass LinkedMz WeightedForm WeightNumber): 1
C-13	257.27112	256.26535	M+1	1

NAME: C13H63N2O11
EXACTMASS: 423.443185836
ISSELECTED: False
ACCURATEMASS: 423.4435235
MASSDIFFERENCE: -0.0003377
TOTALSCORE: 2.812
ISOTOPICINTENSITY[M+1]: 0.1593
ISOTOPICINTENSITY[M+2]: 0.0345
ISOTOPICDIFF[M+1]: -0.0231
ISOTOPICDIFF[M+2]: 0.0063
MASSDIFFSCORE: 0.998
ISOTOPICSCORE: 0.996
PRODUCTIONSCORE: 0.7
NEUTRALLOSSSCORE: 0.118
PRODUCTIONPEAKNUMBER: 7
PRODUCTIONHITSNUMBER: 4
NEUTRALLOSSPEAKNUMBER: 34
NEUTRALLOSSHITSNUMBER: 4
RESOURCENAMES: 
RESOURCERECORDS: 0
ChemOntDescriptions: Amino acids and derivatives
ChemOntIDs: Amino acids and derivatives
ChemOntScores: 0.00871459694989107
ChemOntInChIKeys: LMDRHVQXMBGSGU
PUBCHEMCIDS: 
Num ProductIon (Formula ExactMass AccurateMass Intensity Error CandidateInChIKeys CandidateOntologies): 7
C4H10NO	88.07623894	88.06966	206	0.0060304	MIJDSYMOBYNHOT	CHEMONTID:0001897
C4H10NO	88.07623894	88.07945	207	-0.0037596	MIJDSYMOBYNHOT	CHEMONTID:0001897
C7H9N	107.073499288	107.07268	130	0.0002707	RNVCVTLRINQCPJ;ONQLCPDIXPYJSS;CSNWPSHAZNPDBA;KPDBFXIKMXHJEB;YLUDSYGJHAQGOD;AFBPFSWMIHJQDM;LYMGNRHDFKUCDQ;HTLZVHNRZJPSMI	CHEMONTID:0003964;CHEMONTID:0000195;CHEMONTID:0000219;CHEMONTID:0003924
C10H7O5	207.029348324	207.02679	114	0.0020097	NA	NA
C13H13O7	281.066127756	281.05411	168	0.0114692	NRNMLULFMKHJPH;ODIFWZJQHHUTDI	CHEMONTID:0000144
C12H8NO11	342.009735076	342.0213	244	-0.0121135	NA	NA
	0	424.45154	11117	-0.0010777	NA	NA
Num NeutralLoss (Formula ExactMass PrecursorMz ProductMz PrecursorIntensity ProductIntensity LossMass Error CandidateInChIKeys CandidateOntologies): 4
C11H20O	168.15141526	424.45154	256.29611	11117	134	168.15543	-0.0040147	ZGVYVWSAAMJYCN	CHEMONTID:0001292
C7H3O3	135.008218956	342.0213	207.02679	244	114	134.99451	0.013709	IUNJCFABHJZSKB	CHEMONTID:0003978
H3O	19.018389716	107.07268	88.06966	130	206	19.00302	0.0153697	XLYOFNOQVPJJNP	NonID:H2O
C2H4NO2	74.024203368	281.05411	207.02679	168	114	74.02732	-0.0031166	BYYUJTPNKCFZST;DHMQDGOQFOQNFH	CHEMONTID:0000265;CHEMONTID:0002404
Num AdductIon (AdductType Mass LinkedMz): 0
Num IsotopicIon (IsotopeName Mass LinkedMz WeightedForm WeightNumber): 1
C-13	257.27112	256.26535	M+1	1

NAME: C12H56F2N11P
EXACTMASS: 423.442583862
ISSELECTED: False
ACCURATEMASS: 423.4435235
MASSDIFFERENCE: -0.0009397
TOTALSCORE: 2.81
ISOTOPICINTENSITY[M+1]: 0.1764
ISOTOPICINTENSITY[M+2]: 0.0148
ISOTOPICDIFF[M+1]: -0.006
ISOTOPICDIFF[M+2]: -0.0134
MASSDIFFSCORE: 0.982
ISOTOPICSCORE: 0.999
PRODUCTIONSCORE: 0.8
NEUTRALLOSSSCORE: 0.029
PRODUCTIONPEAKNUMBER: 8
PRODUCTIONHITSNUMBER: 1
NEUTRALLOSSPEAKNUMBER: 34
NEUTRALLOSSHITSNUMBER: 1
RESOURCENAMES: 
RESOURCERECORDS: 0
ChemOntDescriptions: 
ChemOntIDs: 
ChemOntScores: 
ChemOntInChIKeys: 
PUBCHEMCIDS: 
Num ProductIon (Formula ExactMass AccurateMass Intensity Error CandidateInChIKeys CandidateOntologies): 8
CH6N5	88.062320192	88.06966	206	-0.0078884	NA	NA
C3H10N3	88.08747232	88.07945	207	0.0074737	NA	NA
C7H9N	107.073499288	107.07268	130	0.0002707	RNVCVTLRINQCPJ;ONQLCPDIXPYJSS;CSNWPSHAZNPDBA;KPDBFXIKMXHJEB;YLUDSYGJHAQGOD;AFBPFSWMIHJQDM;LYMGNRHDFKUCDQ;HTLZVHNRZJPSMI	CHEMONTID:0003964;CHEMONTID:0000195;CHEMONTID:0000219;CHEMONTID:0003924
C4FN10	207.02914322	207.02679	114	0.0018046	NA	NA
C7H7FN10P	281.057680074	281.05411	168	0.0030215	NA	NA
C11H36N11	322.315515152	322.31601	118	-0.0010434	NA	NA
C12H3F2N9P	342.021709166	342.0213	244	-0.0001394	NA	NA
	0	424.45154	11117	-0.0016797	NA	NA
Num NeutralLoss (Formula ExactMass PrecursorMz ProductMz PrecursorIntensity ProductIntensity LossMass Error CandidateInChIKeys CandidateOntologies): 1
C6H2	74.015650064	281.05411	207.02679	168	114	74.02732	-0.0116699	UHOVQNZJYSORNB	CHEMONTID:0002279
Num AdductIon (AdductType Mass LinkedMz): 0
Num IsotopicIon (IsotopeName Mass LinkedMz WeightedForm WeightNumber): 1
C-13	257.27112	256.26535	M+1	1

NAME: C14H59FN7O3P
EXACTMASS: 423.440103598
ISSELECTED: False
ACCURATEMASS: 423.4435235
MASSDIFFERENCE: -0.0034199
TOTALSCORE: 2.809
ISOTOPICINTENSITY[M+1]: 0.1849
ISOTOPICINTENSITY[M+2]: 0.0224
ISOTOPICDIFF[M+1]: 0.0025
ISOTOPICDIFF[M+2]: -0.0058
MASSDIFFSCORE: 0.791
ISOTOPICSCORE: 1
PRODUCTIONSCORE: 0.9
NEUTRALLOSSSCORE: 0.118
PRODUCTIONPEAKNUMBER: 9
PRODUCTIONHITSNUMBER: 3
NEUTRALLOSSPEAKNUMBER: 34
NEUTRALLOSSHITSNUMBER: 4
RESOURCENAMES: 
RESOURCERECORDS: 0
ChemOntDescriptions: 
ChemOntIDs: 
ChemOntScores: 
ChemOntInChIKeys: 
PUBCHEMCIDS: 
Num ProductIon (Formula ExactMass AccurateMass Intensity Error CandidateInChIKeys CandidateOntologies): 9
C4H10NO	88.07623894	88.06966	206	0.0060304	MIJDSYMOBYNHOT	CHEMONTID:0001897
C4H10NO	88.07623894	88.07945	207	-0.0037596	MIJDSYMOBYNHOT	CHEMONTID:0001897
C7H9N	107.073499288	107.07268	130	0.0002707	RNVCVTLRINQCPJ;ONQLCPDIXPYJSS;CSNWPSHAZNPDBA;KPDBFXIKMXHJEB;YLUDSYGJHAQGOD;AFBPFSWMIHJQDM;LYMGNRHDFKUCDQ;HTLZVHNRZJPSMI	CHEMONTID:0003964;CHEMONTID:0000195;CHEMONTID:0000219;CHEMONTID:0003924
C6H3N6O3	207.026662956	207.02679	114	-0.0006756	NA	NA
C13H30N5	256.25012096	256.26535	1044	-0.0157776	NA	NA
C9H10N6O3P	281.05519981	281.05411	168	0.0005412	NA	NA
C14H37FN7	322.309447404	322.31601	118	-0.0071112	NA	NA
C14H6FN5O3P	342.019228902	342.0213	244	-0.0026197	NA	NA
	0	424.45154	11117	-0.0041599	NA	NA
Num NeutralLoss (Formula ExactMass PrecursorMz ProductMz PrecursorIntensity ProductIntensity LossMass Error CandidateInChIKeys CandidateOntologies): 4
C11H20O	168.15141526	424.45154	256.29611	11117	134	168.15543	-0.0040147	ZGVYVWSAAMJYCN	CHEMONTID:0001292
C7H3O3	135.008218956	342.0213	207.02679	244	114	134.99451	0.013709	IUNJCFABHJZSKB	CHEMONTID:0003978
H3O	19.018389716	107.07268	88.06966	130	206	19.00302	0.0153697	XLYOFNOQVPJJNP	NonID:H2O
C2H4NO2	74.024203368	281.05411	207.02679	168	114	74.02732	-0.0031166	BYYUJTPNKCFZST;DHMQDGOQFOQNFH	CHEMONTID:0000265;CHEMONTID:0002404
Num AdductIon (AdductType Mass LinkedMz): 0
Num IsotopicIon (IsotopeName Mass LinkedMz WeightedForm WeightNumber): 1
C-13	257.27112	256.26535	M+1	1

NAME: C15H61N5O5S
EXACTMASS: 423.439341052
ISSELECTED: False
ACCURATEMASS: 423.4435235
MASSDIFFERENCE: -0.0041825
TOTALSCORE: 2.809
ISOTOPICINTENSITY[M+1]: 0.1973
ISOTOPICINTENSITY[M+2]: 0.0735
ISOTOPICDIFF[M+1]: 0.0149
ISOTOPICDIFF[M+2]: 0.0453
MASSDIFFSCORE: 0.705
ISOTOPICSCORE: 0.986
PRODUCTIONSCORE: 1
NEUTRALLOSSSCORE: 0.118
PRODUCTIONPEAKNUMBER: 10
PRODUCTIONHITSNUMBER: 3
NEUTRALLOSSPEAKNUMBER: 34
NEUTRALLOSSHITSNUMBER: 4
RESOURCENAMES: 
RESOURCERECORDS: 0
ChemOntDescriptions: Peptides
ChemOntIDs: Peptides
ChemOntScores: 0.00871459694989107
ChemOntInChIKeys: OAWORKDPTSAMBZ
PUBCHEMCIDS: 
Num ProductIon (Formula ExactMass AccurateMass Intensity Error CandidateInChIKeys CandidateOntologies): 10
C4H10NO	88.07623894	88.06966	206	0.0060304	MIJDSYMOBYNHOT	CHEMONTID:0001897
C4H10NO	88.07623894	88.07945	207	-0.0037596	MIJDSYMOBYNHOT	CHEMONTID:0001897
C7H9N	107.073499288	107.07268	130	0.0002707	RNVCVTLRINQCPJ;ONQLCPDIXPYJSS;CSNWPSHAZNPDBA;KPDBFXIKMXHJEB;YLUDSYGJHAQGOD;AFBPFSWMIHJQDM;LYMGNRHDFKUCDQ;HTLZVHNRZJPSMI	CHEMONTID:0003964;CHEMONTID:0000195;CHEMONTID:0000219;CHEMONTID:0003924
C14H7S	207.026846224	207.02679	114	-0.0004924	NA	NA
C15H34N3	256.275273088	256.26535	1044	0.0093745	NA	NA
C15H34N3	256.275273088	256.29611	134	-0.0213855	NA	NA
C15H9N2O4	281.056231768	281.05411	168	0.0015732	NA	NA
C15H40N5S	322.30044228	322.31601	118	-0.0161163	NA	NA
C15H8N3O5S	342.018466356	342.0213	244	-0.0033822	NA	NA
	0	424.45154	11117	-0.0049225	NA	NA
Num NeutralLoss (Formula ExactMass PrecursorMz ProductMz PrecursorIntensity ProductIntensity LossMass Error CandidateInChIKeys CandidateOntologies): 4
C11H20O	168.15141526	424.45154	256.29611	11117	134	168.15543	-0.0040147	ZGVYVWSAAMJYCN	CHEMONTID:0001292
C7H3O3	135.008218956	342.0213	207.02679	244	114	134.99451	0.013709	IUNJCFABHJZSKB	CHEMONTID:0003978
H3O	19.018389716	107.07268	88.06966	130	206	19.00302	0.0153697	XLYOFNOQVPJJNP	NonID:H2O
C2H4NO2	74.024203368	281.05411	207.02679	168	114	74.02732	-0.0031166	BYYUJTPNKCFZST;DHMQDGOQFOQNFH	CHEMONTID:0000265;CHEMONTID:0002404
Num AdductIon (AdductType Mass LinkedMz): 0
Num IsotopicIon (IsotopeName Mass LinkedMz WeightedForm WeightNumber): 1
C-13	257.27112	256.26535	M+1	1

NAME: C11H63FN7O3PS
EXACTMASS: 423.443474726
ISSELECTED: False
ACCURATEMASS: 423.4435235
MASSDIFFERENCE: -4.88E-05
TOTALSCORE: 2.808
ISOTOPICINTENSITY[M+1]: 0.1608
ISOTOPICINTENSITY[M+2]: 0.0631
ISOTOPICDIFF[M+1]: -0.0216
ISOTOPICDIFF[M+2]: 0.0349
MASSDIFFSCORE: 1
ISOTOPICSCORE: 0.99
PRODUCTIONSCORE: 0.7
NEUTRALLOSSSCORE: 0.118
PRODUCTIONPEAKNUMBER: 7
PRODUCTIONHITSNUMBER: 3
NEUTRALLOSSPEAKNUMBER: 34
NEUTRALLOSSHITSNUMBER: 4
RESOURCENAMES: 
RESOURCERECORDS: 0
ChemOntDescriptions: 
ChemOntIDs: 
ChemOntScores: 
ChemOntInChIKeys: 
PUBCHEMCIDS: 
Num ProductIon (Formula ExactMass AccurateMass Intensity Error CandidateInChIKeys CandidateOntologies): 7
C4H10NO	88.07623894	88.06966	206	0.0060304	MIJDSYMOBYNHOT	CHEMONTID:0001897
C4H10NO	88.07623894	88.07945	207	-0.0037596	MIJDSYMOBYNHOT	CHEMONTID:0001897
C7H9N	107.073499288	107.07268	130	0.0002707	RNVCVTLRINQCPJ;ONQLCPDIXPYJSS;CSNWPSHAZNPDBA;KPDBFXIKMXHJEB;YLUDSYGJHAQGOD;AFBPFSWMIHJQDM;LYMGNRHDFKUCDQ;HTLZVHNRZJPSMI	CHEMONTID:0003964;CHEMONTID:0000195;CHEMONTID:0000219;CHEMONTID:0003924
C5H9FN4PS	207.026957138	207.02679	114	-0.0003814	NA	NA
C9H10N6O3P	281.05519981	281.05411	168	0.0005412	NA	NA
C11H10FN5O3PS	342.02260003	342.0213	244	0.0007515	NA	NA
	0	424.45154	11117	-0.0007888	NA	NA
Num NeutralLoss (Formula ExactMass PrecursorMz ProductMz PrecursorIntensity ProductIntensity LossMass Error CandidateInChIKeys CandidateOntologies): 4
C11H20O	168.15141526	424.45154	256.29611	11117	134	168.15543	-0.0040147	ZGVYVWSAAMJYCN	CHEMONTID:0001292
C7H3O3	135.008218956	342.0213	207.02679	244	114	134.99451	0.013709	IUNJCFABHJZSKB	CHEMONTID:0003978
H3O	19.018389716	107.07268	88.06966	130	206	19.00302	0.0153697	XLYOFNOQVPJJNP	NonID:H2O
C2H4NO2	74.024203368	281.05411	207.02679	168	114	74.02732	-0.0031166	BYYUJTPNKCFZST;DHMQDGOQFOQNFH	CHEMONTID:0000265;CHEMONTID:0002404
Num AdductIon (AdductType Mass LinkedMz): 0
Num IsotopicIon (IsotopeName Mass LinkedMz WeightedForm WeightNumber): 1
C-13	257.27112	256.26535	M+1	1

NAME: C13H66F4NO3PS
EXACTMASS: 423.443715482
ISSELECTED: False
ACCURATEMASS: 423.4435235
MASSDIFFERENCE: 0.0001919
TOTALSCORE: 2.807
ISOTOPICINTENSITY[M+1]: 0.1609
ISOTOPICINTENSITY[M+2]: 0.063
ISOTOPICDIFF[M+1]: -0.0215
ISOTOPICDIFF[M+2]: 0.0348
MASSDIFFSCORE: 0.999
ISOTOPICSCORE: 0.99
PRODUCTIONSCORE: 0.7
NEUTRALLOSSSCORE: 0.118
PRODUCTIONPEAKNUMBER: 7
PRODUCTIONHITSNUMBER: 3
NEUTRALLOSSPEAKNUMBER: 34
NEUTRALLOSSHITSNUMBER: 4
RESOURCENAMES: 
RESOURCERECORDS: 0
ChemOntDescriptions: 
ChemOntIDs: 
ChemOntScores: 
ChemOntInChIKeys: 
PUBCHEMCIDS: 
Num ProductIon (Formula ExactMass AccurateMass Intensity Error CandidateInChIKeys CandidateOntologies): 7
C4H10NO	88.07623894	88.06966	206	0.0060304	MIJDSYMOBYNHOT	CHEMONTID:0001897
C4H10NO	88.07623894	88.07945	207	-0.0037596	MIJDSYMOBYNHOT	CHEMONTID:0001897
C7H9N	107.073499288	107.07268	130	0.0002707	RNVCVTLRINQCPJ;ONQLCPDIXPYJSS;CSNWPSHAZNPDBA;KPDBFXIKMXHJEB;YLUDSYGJHAQGOD;AFBPFSWMIHJQDM;LYMGNRHDFKUCDQ;HTLZVHNRZJPSMI	CHEMONTID:0003964;CHEMONTID:0000195;CHEMONTID:0000219;CHEMONTID:0003924
C8H6F3O3	207.026903712	207.02679	114	-0.0004349	NA	NA
C11H13F3O3P	281.055440566	281.05411	168	0.000782	NA	NA
C12H13F4NO2PS	342.034074166	342.0213	244	0.0122256	NA	NA
	0	424.45154	11117	-0.0005481	NA	NA
Num NeutralLoss (Formula ExactMass PrecursorMz ProductMz PrecursorIntensity ProductIntensity LossMass Error CandidateInChIKeys CandidateOntologies): 4
C11H20O	168.15141526	424.45154	256.29611	11117	134	168.15543	-0.0040147	ZGVYVWSAAMJYCN	CHEMONTID:0001292
C7H3O3	135.008218956	342.0213	207.02679	244	114	134.99451	0.013709	IUNJCFABHJZSKB	CHEMONTID:0003978
H3O	19.018389716	107.07268	88.06966	130	206	19.00302	0.0153697	XLYOFNOQVPJJNP	NonID:H2O
C2H4NO2	74.024203368	281.05411	207.02679	168	114	74.02732	-0.0031166	BYYUJTPNKCFZST;DHMQDGOQFOQNFH	CHEMONTID:0000265;CHEMONTID:0002404
Num AdductIon (AdductType Mass LinkedMz): 0
Num IsotopicIon (IsotopeName Mass LinkedMz WeightedForm WeightNumber): 1
C-13	257.27112	256.26535	M+1	1

NAME: C12H62F5N3O3S
EXACTMASS: 423.443204944
ISSELECTED: False
ACCURATEMASS: 423.4435235
MASSDIFFERENCE: -0.0003186
TOTALSCORE: 2.805
ISOTOPICINTENSITY[M+1]: 0.1569
ISOTOPICINTENSITY[M+2]: 0.0625
ISOTOPICDIFF[M+1]: -0.0255
ISOTOPICDIFF[M+2]: 0.0343
MASSDIFFSCORE: 0.998
ISOTOPICSCORE: 0.989
PRODUCTIONSCORE: 0.7
NEUTRALLOSSSCORE: 0.118
PRODUCTIONPEAKNUMBER: 7
PRODUCTIONHITSNUMBER: 3
NEUTRALLOSSPEAKNUMBER: 34
NEUTRALLOSSHITSNUMBER: 4
RESOURCENAMES: 
RESOURCERECORDS: 0
ChemOntDescriptions: 
ChemOntIDs: 
ChemOntScores: 
ChemOntInChIKeys: 
PUBCHEMCIDS: 
Num ProductIon (Formula ExactMass AccurateMass Intensity Error CandidateInChIKeys CandidateOntologies): 7
C4H10NO	88.07623894	88.06966	206	0.0060304	MIJDSYMOBYNHOT	CHEMONTID:0001897
C4H10NO	88.07623894	88.07945	207	-0.0037596	MIJDSYMOBYNHOT	CHEMONTID:0001897
C7H9N	107.073499288	107.07268	130	0.0002707	RNVCVTLRINQCPJ;ONQLCPDIXPYJSS;CSNWPSHAZNPDBA;KPDBFXIKMXHJEB;YLUDSYGJHAQGOD;AFBPFSWMIHJQDM;LYMGNRHDFKUCDQ;HTLZVHNRZJPSMI	CHEMONTID:0003964;CHEMONTID:0000195;CHEMONTID:0000219;CHEMONTID:0003924
C8H6F3O3	207.026903712	207.02679	114	-0.0004349	NA	NA
C10H9F4N2O3	281.054930028	281.05411	168	0.0002714	NA	NA
C12H9F5NO3S	342.022330248	342.0213	244	0.0004817	NA	NA
	0	424.45154	11117	-0.0010586	NA	NA
Num NeutralLoss (Formula ExactMass PrecursorMz ProductMz PrecursorIntensity ProductIntensity LossMass Error CandidateInChIKeys CandidateOntologies): 4
C11H20O	168.15141526	424.45154	256.29611	11117	134	168.15543	-0.0040147	ZGVYVWSAAMJYCN	CHEMONTID:0001292
C7H3O3	135.008218956	342.0213	207.02679	244	114	134.99451	0.013709	IUNJCFABHJZSKB	CHEMONTID:0003978
H3O	19.018389716	107.07268	88.06966	130	206	19.00302	0.0153697	XLYOFNOQVPJJNP	NonID:H2O
C2H4NO2	74.024203368	281.05411	207.02679	168	114	74.02732	-0.0031166	BYYUJTPNKCFZST;DHMQDGOQFOQNFH	CHEMONTID:0000265;CHEMONTID:0002404
Num AdductIon (AdductType Mass LinkedMz): 0
Num IsotopicIon (IsotopeName Mass LinkedMz WeightedForm WeightNumber): 1
C-13	257.27112	256.26535	M+1	1

NAME: C17H62F2N4PS
EXACTMASS: 423.440087054
ISSELECTED: False
ACCURATEMASS: 423.4435235
MASSDIFFERENCE: -0.0034365
TOTALSCORE: 2.804
ISOTOPICINTENSITY[M+1]: 0.2135
ISOTOPICINTENSITY[M+2]: 0.0665
ISOTOPICDIFF[M+1]: 0.0311
ISOTOPICDIFF[M+2]: 0.0383
MASSDIFFSCORE: 0.79
ISOTOPICSCORE: 0.985
PRODUCTIONSCORE: 1
NEUTRALLOSSSCORE: 0.029
PRODUCTIONPEAKNUMBER: 10
PRODUCTIONHITSNUMBER: 1
NEUTRALLOSSPEAKNUMBER: 34
NEUTRALLOSSHITSNUMBER: 1
RESOURCENAMES: 
RESOURCERECORDS: 0
ChemOntDescriptions: 
ChemOntIDs: 
ChemOntScores: 
ChemOntInChIKeys: 
PUBCHEMCIDS: 
Num ProductIon (Formula ExactMass AccurateMass Intensity Error CandidateInChIKeys CandidateOntologies): 10
C4H7FN	88.056252444	88.06966	206	-0.0139561	NA	NA
C3H10N3	88.08747232	88.07945	207	0.0074737	NA	NA
C7H9N	107.073499288	107.07268	130	0.0002707	RNVCVTLRINQCPJ;ONQLCPDIXPYJSS;CSNWPSHAZNPDBA;KPDBFXIKMXHJEB;YLUDSYGJHAQGOD;AFBPFSWMIHJQDM;LYMGNRHDFKUCDQ;HTLZVHNRZJPSMI	CHEMONTID:0003964;CHEMONTID:0000195;CHEMONTID:0000219;CHEMONTID:0003924
C5H9FN4PS	207.026957138	207.02679	114	-0.0003814	NA	NA
C15H34N3	256.275273088	256.26535	1044	0.0093745	NA	NA
C17H38N	256.300425216	256.29611	134	0.0037666	NA	NA
C16H10FN2S	281.05487254	281.05411	168	0.000214	NA	NA
C17H44N3S	322.325594408	322.31601	118	0.0090358	NA	NA
C16H7F2N3PS	342.006636294	342.0213	244	-0.0152123	NA	NA
	0	424.45154	11117	-0.0041765	NA	NA
Num NeutralLoss (Formula ExactMass PrecursorMz ProductMz PrecursorIntensity ProductIntensity LossMass Error CandidateInChIKeys CandidateOntologies): 1
C6H2	74.015650064	281.05411	207.02679	168	114	74.02732	-0.0116699	UHOVQNZJYSORNB	CHEMONTID:0002279
Num AdductIon (AdductType Mass LinkedMz): 0
Num IsotopicIon (IsotopeName Mass LinkedMz WeightedForm WeightNumber): 1
C-13	257.27112	256.26535	M+1	1

NAME: C16H63FN5OPS
EXACTMASS: 423.447497486
ISSELECTED: False
ACCURATEMASS: 423.4435235
MASSDIFFERENCE: 0.0039739
TOTALSCORE: 2.804
ISOTOPICINTENSITY[M+1]: 0.2068
ISOTOPICINTENSITY[M+2]: 0.0672
ISOTOPICDIFF[M+1]: 0.0244
ISOTOPICDIFF[M+2]: 0.039
MASSDIFFSCORE: 0.729
ISOTOPICSCORE: 0.987
PRODUCTIONSCORE: 1
NEUTRALLOSSSCORE: 0.088
PRODUCTIONPEAKNUMBER: 10
PRODUCTIONHITSNUMBER: 3
NEUTRALLOSSPEAKNUMBER: 34
NEUTRALLOSSHITSNUMBER: 3
RESOURCENAMES: 
RESOURCERECORDS: 0
ChemOntDescriptions: 
ChemOntIDs: 
ChemOntScores: 
ChemOntInChIKeys: 
PUBCHEMCIDS: 
Num ProductIon (Formula ExactMass AccurateMass Intensity Error CandidateInChIKeys CandidateOntologies): 10
C4H10NO	88.07623894	88.06966	206	0.0060304	MIJDSYMOBYNHOT	CHEMONTID:0001897
C4H10NO	88.07623894	88.07945	207	-0.0037596	MIJDSYMOBYNHOT	CHEMONTID:0001897
C7H9N	107.073499288	107.07268	130	0.0002707	RNVCVTLRINQCPJ;ONQLCPDIXPYJSS;CSNWPSHAZNPDBA;KPDBFXIKMXHJEB;YLUDSYGJHAQGOD;AFBPFSWMIHJQDM;LYMGNRHDFKUCDQ;HTLZVHNRZJPSMI	CHEMONTID:0003964;CHEMONTID:0000195;CHEMONTID:0000219;CHEMONTID:0003924
C5H9FN4PS	207.026957138	207.02679	114	-0.0003814	NA	NA
C16H34NO	256.264039708	256.26535	1044	-0.0018589	NA	NA
C15H34N3	256.275273088	256.29611	134	-0.0213855	NA	NA
C16H10FN2S	281.05487254	281.05411	168	0.000214	NA	NA
C15H41N5P	322.309957942	322.31601	118	-0.0066006	NA	NA
C16H10FN3OPS	342.02662279	342.0213	244	0.0047742	NA	NA
	0	424.45154	11117	0.0032339	NA	NA
Num NeutralLoss (Formula ExactMass PrecursorMz ProductMz PrecursorIntensity ProductIntensity LossMass Error CandidateInChIKeys CandidateOntologies): 3
C11H20O	168.15141526	424.45154	256.29611	11117	134	168.15543	-0.0040147	ZGVYVWSAAMJYCN	CHEMONTID:0001292
H3O	19.018389716	107.07268	88.06966	130	206	19.00302	0.0153697	XLYOFNOQVPJJNP	NonID:H2O
C6H2	74.015650064	281.05411	207.02679	168	114	74.02732	-0.0116699	UHOVQNZJYSORNB	CHEMONTID:0002279
Num AdductIon (AdductType Mass LinkedMz): 0
Num IsotopicIon (IsotopeName Mass LinkedMz WeightedForm WeightNumber): 1
C-13	257.27112	256.26535	M+1	1
