# Supplementary material for: Combination of Structure Databases, In Silico Fragmentation, and MS/MS Libraries for Untargeted Screening of Non-Volatile Migrants from Recycled High-Density Polyethylene Milk Bottles
Source: Anal Chem. 2023 Jun 1;95(23):8780–8. doi: 10.1021/acs.analchem.2c05389 (PMC10267890; doi:10.1021/acs.analchem.2c05389)
Supplement: Supplementary file 2 — ac2c05389_si_002.zip [file ac2c05389_si_002.zip › Appendix C/AlignmentID 449_10.81_495.3802_2021_2_19_00_2021_2_10_forMRMPROBS.fgt]

Version: 2
NAME: C31H52O3
EXACTMASS: 472.391645524
ISSELECTED: True
ACCURATEMASS: 472.3909793
MASSDIFFERENCE: 0.0006662
TOTALSCORE: 3.848
ISOTOPICINTENSITY[M+1]: 0.3424
ISOTOPICINTENSITY[M+2]: 0.063
ISOTOPICDIFF[M+1]: 0.1058
ISOTOPICDIFF[M+2]: 0.0412
MASSDIFFSCORE: 0.991
ISOTOPICSCORE: 0.924
PRODUCTIONSCORE: 0.836
NEUTRALLOSSSCORE: 0.111
PRODUCTIONPEAKNUMBER: 51
PRODUCTIONHITSNUMBER: 42
NEUTRALLOSSPEAKNUMBER: 315
NEUTRALLOSSHITSNUMBER: 35
RESOURCENAMES: HMDB,KNApSAcK,ChEBI,FooDB,STOFF,LipidMAPS,PubChem,UNPD,BLEXP,NPA,COCONUT,MINE
RESOURCERECORDS: 12
ChemOntDescriptions: Delta valerolactones;MAG lipids;Fatty acid and derivatives;Saccharides;Lignols;Coumarin and derivatives;Steroids;Other flavonoids;Flavone O-glycosides;Stilbene glycosides;Triterpene saponins;DAG lipids;Gamma butyrolactones;Flavanone O-glycosides;Flavonol O-glycosides;Hexosyl compounds;Alcohols;Carboxylic acids and derivatives;Phenylpropanes;Phenolic compounds;CE lipids;Chromones and derivatives;Steroidal saponins;Chalcones;Anisoles;Flavone C-glycosides;Benzene and substituted derivatives;Cinnamic acid and derivatives;Catechin and derivatives;Benzoic acids and derivatives;Gallic acid and derivatives;Anthocyanidin O-glycosides;Alkylphenylketones;Naphthopyrans;Bicyclic monoterpenoids;Phenylpropanoic acids;TAG lipids;Ferulic acid and derivatives;Aurone O-glycosides;Coumaric acid and derivatives;Retrochalcones;Caffeic acid and derivatives
ChemOntIDs: Delta valerolactones;MAG lipids;Fatty acid and derivatives;Saccharides;Lignols;Coumarin and derivatives;Steroids;Other flavonoids;Flavone O-glycosides;Stilbene glycosides;Triterpene saponins;DAG lipids;Gamma butyrolactones;Flavanone O-glycosides;Flavonol O-glycosides;Hexosyl compounds;Alcohols;Carboxylic acids and derivatives;Phenylpropanes;Phenolic compounds;CE lipids;Chromones and derivatives;Steroidal saponins;Chalcones;Anisoles;Flavone C-glycosides;Benzene and substituted derivatives;Cinnamic acid and derivatives;Catechin and derivatives;Benzoic acids and derivatives;Gallic acid and derivatives;Anthocyanidin O-glycosides;Alkylphenylketones;Naphthopyrans;Bicyclic monoterpenoids;Phenylpropanoic acids;TAG lipids;Ferulic acid and derivatives;Aurone O-glycosides;Coumaric acid and derivatives;Retrochalcones;Caffeic acid and derivatives
ChemOntScores: 8.27073226995732E-10;1.47699015463559E-09;1.01037138538543E-08;3.7252973900252E-08;2.18594009563126E-07;1.18845556792527E-06;1.38506758262168E-06;1.95116459489961E-06;3.03089888864497E-06;5.9825358988088E-06;5.9825358988088E-06;6.37025822544361E-06;6.37025822544361E-06;1.07874937152054E-05;1.41721084879479E-05;1.86735859917363E-05;3.49739684381172E-05;3.49739684381172E-05;3.49739684381172E-05;8.31970174113968E-05;0.000136904678548713;0.000146320180671418;0.000165961997626574;0.000176133105271697;0.00023826958905821;0.000286031764062307;0.000334941488140865;0.000536118910892265;0.000587991389758023;0.000655551741139748;0.000756576945365384;0.000835958437574044;0.00112266601659374;0.0011416502554445;0.00335500282963199;0.00335500282963199;0.00335500282963199;0.00360717228592336;0.00657310097929638;0.00657310097929638;0.00657310097929638;0.00742738617621504
ChemOntInChIKeys: XPPALVZZCMPTIV;KVYUBFKSKZWZSV;UQOQENZZLBSFKO;SKCKOFZKJLZSFA;JJXCEOLNFSCNNE;KCNPGHAGVLUKKB;DUHUCHOQIDJXAT;UPHWJAWTGRBPAJ;HGUVPEBGCAVWID;GDHNBPHYVRHYCC;WNGIVKPPGCCJNP;DRUFTGMQJWWIOL;JBFHTYHTHYHCDJ;DFPMSGMNTNDNHN;IDTDRZPBDLMCLB;JCQLYHFGKNRPGE;XHMWPVBQGARKQM;JLEKJZUYWFJPMB;OFJWFSNDPCAWDK;IBLKWZIFZMJLFL;IMONTRJLAWHYGT;HMAUJNAGOIPKDG;UJVLDDZCTMKXJK;ITVGXXMINPYUHD;HSRJKNPTNIJEKV;LYGPBZVKGHHTIE;PVALSANGMFRTQM;HJBWJAPEBGSQPR;PFTAWBLQPZVEMU;ZLJOKYGJNOQXDP;YWJXCIXBAKGUKZ;ZZWPMFROUHHAKY;OJOBTAOGJIWAGB;GODATXYKWYGJRN;LGIPMFCHTFFLFR;HEFNNWSXXWATRW;MAYCICSNZYXLHB;KSEBMYQBYZTDHS;HPSPCMSCDNHZJM;KKSDGJDHHZEWEP;OSPIHNUGEOGEEL;BQCNSTFWSKOWMA
PUBCHEMCIDS: 
Num ProductIon (Formula ExactMass AccurateMass Intensity Error CandidateInChIKeys CandidateOntologies): 51
C4H9	57.070425288	57.07095	137	-0.0010733	IJDNQMDRQITEOD;NNPPMTNAJDCUHE;VXNZUUAINFGPBY	CHEMONTID:0002500;CHEMONTID:0004620;CHEMONTID:0004476
C5H9	69.070425288	69.07005	275	-0.0001733	OFBQJSOFQDEBGM;QWTDNUCVQCZILF;QMMOXUPEWRXHJS;BKOOMYPCSUNDGP;YWAKXRMUMFPDSH;MHNNAWXXUZQSNM;CRSOQBOWXPBRES	CHEMONTID:0002500;CHEMONTID:0004620;CHEMONTID:0004476;CHEMONTID:0004622
C5H9	69.070425288	69.07568	278	-0.0058033	OFBQJSOFQDEBGM;QWTDNUCVQCZILF;QMMOXUPEWRXHJS;BKOOMYPCSUNDGP;YWAKXRMUMFPDSH;MHNNAWXXUZQSNM;CRSOQBOWXPBRES	CHEMONTID:0002500;CHEMONTID:0004620;CHEMONTID:0004476;CHEMONTID:0004622
C5H11	71.086075352	71.08614	290	-0.0006132	OFBQJSOFQDEBGM;QWTDNUCVQCZILF	CHEMONTID:0002500;CHEMONTID:0004620
C6H9	81.070425288	81.07019	151	-0.0003133	AFABGHUZZDYHJO;RYPKRALMXUUNKS;PFEOZHBOMNWTJB;GDOPTJXRTPNYNR;LIKMAJRDDDTEIG;LDTAOIUHUHHCMU;PRBHEGAFLDMLAL;VLKZOEOYAKHREP;BEQGRRJLJLVQAQ;HNRMPXKDFBEGFZ;LGAQJENWWYGFSN;XDTMQSROBMDMFD;WWUVJRULCWHUSA	CHEMONTID:0004620;CHEMONTID:0004476;CHEMONTID:0001016;CHEMONTID:0001019;CHEMONTID:0002500;CHEMONTID:0004622
C6H9	81.070425288	81.07568	152	-0.0058033	AFABGHUZZDYHJO;RYPKRALMXUUNKS;PFEOZHBOMNWTJB;GDOPTJXRTPNYNR;LIKMAJRDDDTEIG;LDTAOIUHUHHCMU;PRBHEGAFLDMLAL;VLKZOEOYAKHREP;BEQGRRJLJLVQAQ;HNRMPXKDFBEGFZ;LGAQJENWWYGFSN;XDTMQSROBMDMFD;WWUVJRULCWHUSA	CHEMONTID:0004620;CHEMONTID:0004476;CHEMONTID:0001016;CHEMONTID:0001019;CHEMONTID:0002500;CHEMONTID:0004622
C6H11	83.086075352	83.07163	385	0.0138968	VLKZOEOYAKHREP;AFABGHUZZDYHJO;RYPKRALMXUUNKS;XDTMQSROBMDMFD;JMMZCWZIJXAGKW;PFEOZHBOMNWTJB;PRBHEGAFLDMLAL;LIKMAJRDDDTEIG;HNRMPXKDFBEGFZ;GDOPTJXRTPNYNR;LDTAOIUHUHHCMU	CHEMONTID:0002500;CHEMONTID:0004620;CHEMONTID:0004476;CHEMONTID:0001016;CHEMONTID:0004622;CHEMONTID:0001019
C6H11	83.086075352	83.08648	375	-0.0009532	VLKZOEOYAKHREP;AFABGHUZZDYHJO;RYPKRALMXUUNKS;XDTMQSROBMDMFD;JMMZCWZIJXAGKW;PFEOZHBOMNWTJB;PRBHEGAFLDMLAL;LIKMAJRDDDTEIG;HNRMPXKDFBEGFZ;GDOPTJXRTPNYNR;LDTAOIUHUHHCMU	CHEMONTID:0002500;CHEMONTID:0004620;CHEMONTID:0004476;CHEMONTID:0001016;CHEMONTID:0004622;CHEMONTID:0001019
C6H13	85.101725416	85.09908	196	0.0020968	VLKZOEOYAKHREP;AFABGHUZZDYHJO	CHEMONTID:0002500;CHEMONTID:0004620
C6H13	85.101725416	85.10641	198	-0.0052332	VLKZOEOYAKHREP;AFABGHUZZDYHJO	CHEMONTID:0002500;CHEMONTID:0004620
C3H7O3	91.039519084	91.03319	100	0.0057805	PEDCQBHIVMGVHV;GSJFXBNYJCXDGI;ALRHLSYJTWAHJZ	CHEMONTID:0002210;CHEMONTID:0003416;CHEMONTID:0001713
C7H11	95.086075352	95.07545	213	0.0100768	VLJXXKKOSFGPHI;UAEPNZWRGJTJPN;IMNFDUFMRHMDMM;FMAMSYPJXSEYSW;BZHMBWZPUJHVEE;WZHKDGJSXCTSCK;QWHNJUXXYKPLQM;ZGEGCLOFRBLKSE;OTTZHAVKAVGASB;JAGYXYUAYDLKNO;AEXMKKGTQYQZCS;GXDHCNNESPLIKD;ADHCYQWFCLQBFG	CHEMONTID:0004620;CHEMONTID:0001016;CHEMONTID:0002500;CHEMONTID:0001019;CHEMONTID:0004476;CHEMONTID:0004622
C7H11	95.086075352	95.08469	203	0.0008368	VLJXXKKOSFGPHI;UAEPNZWRGJTJPN;IMNFDUFMRHMDMM;FMAMSYPJXSEYSW;BZHMBWZPUJHVEE;WZHKDGJSXCTSCK;QWHNJUXXYKPLQM;ZGEGCLOFRBLKSE;OTTZHAVKAVGASB;JAGYXYUAYDLKNO;AEXMKKGTQYQZCS;GXDHCNNESPLIKD;ADHCYQWFCLQBFG	CHEMONTID:0004620;CHEMONTID:0001016;CHEMONTID:0002500;CHEMONTID:0001019;CHEMONTID:0004476;CHEMONTID:0004622
C7H11	95.086075352	95.09521	209	-0.0096832	VLJXXKKOSFGPHI;UAEPNZWRGJTJPN;IMNFDUFMRHMDMM;FMAMSYPJXSEYSW;BZHMBWZPUJHVEE;WZHKDGJSXCTSCK;QWHNJUXXYKPLQM;ZGEGCLOFRBLKSE;OTTZHAVKAVGASB;JAGYXYUAYDLKNO;AEXMKKGTQYQZCS;GXDHCNNESPLIKD;ADHCYQWFCLQBFG	CHEMONTID:0004620;CHEMONTID:0001016;CHEMONTID:0002500;CHEMONTID:0001019;CHEMONTID:0004476;CHEMONTID:0004622
C7H13	97.101725416	97.10184	382	-0.0006632	IMNFDUFMRHMDMM;ZGEGCLOFRBLKSE;VLJXXKKOSFGPHI;WZHKDGJSXCTSCK	CHEMONTID:0002500;CHEMONTID:0004476;CHEMONTID:0004620
C7H13	97.101725416	97.12445	384	-0.0232732	IMNFDUFMRHMDMM;ZGEGCLOFRBLKSE;VLJXXKKOSFGPHI;WZHKDGJSXCTSCK	CHEMONTID:0002500;CHEMONTID:0004476;CHEMONTID:0004620
C4H11O3	107.070819212	107.07307	88	-0.0027994	YAXKTBLXMTYWDQ;ARXKVVRQIIOZGF	CHEMONTID:0001661
C8H13	109.101725416	109.10279	154	-0.0016132	JVSWJIKNEAIKJW;GDDAJHJRAKOILH;KWKAKUADMBZCLK;QEGNUYASOUJEHD;KVZJLSYJROEPSQ;QJXCDRBHYIAFTH;WEPNJTDVIIKRIK;TVMXDCGIABBOFY;LETYIFNDQBJGPJ;RNTWWGNZUXGTAX;QRMPKOFEUHIBNM	CHEMONTID:0004620;CHEMONTID:0001019;CHEMONTID:0004476;CHEMONTID:0001016;CHEMONTID:0004622;CHEMONTID:0002500
C8H15	111.11737548	111.1151	246	0.0017269	TVMXDCGIABBOFY;JVSWJIKNEAIKJW;KWKAKUADMBZCLK	CHEMONTID:0002500;CHEMONTID:0004620;CHEMONTID:0004476
C9H11	119.086075352	119.08288	163	0.0026468	ODLMAHJVESYWTB;NABXNTPHRFMODH;PYOLJOJPIPCRDP;XARGIVYWQPXRTC;ILIUIABCBOXIRX;NUHCEMOQRZEGAQ;KPADFPAILITQBG;YPJRYQGOKHKNKZ;UTPOSGXXIJEVFD	CHEMONTID:0002811;CHEMONTID:0002841;CHEMONTID:0001016;CHEMONTID:0004622;CHEMONTID:0004476
C9H11	119.086075352	119.08821	166	-0.0026832	ODLMAHJVESYWTB;NABXNTPHRFMODH;PYOLJOJPIPCRDP;XARGIVYWQPXRTC;ILIUIABCBOXIRX;NUHCEMOQRZEGAQ;KPADFPAILITQBG;YPJRYQGOKHKNKZ;UTPOSGXXIJEVFD	CHEMONTID:0002811;CHEMONTID:0002841;CHEMONTID:0001016;CHEMONTID:0004622;CHEMONTID:0004476
C9H11	119.086075352	119.09873	167	-0.0132032	ODLMAHJVESYWTB;NABXNTPHRFMODH;PYOLJOJPIPCRDP;XARGIVYWQPXRTC;ILIUIABCBOXIRX;NUHCEMOQRZEGAQ;KPADFPAILITQBG;YPJRYQGOKHKNKZ;UTPOSGXXIJEVFD	CHEMONTID:0002811;CHEMONTID:0002841;CHEMONTID:0001016;CHEMONTID:0004622;CHEMONTID:0004476
C9H11O	135.080989972	135.0793	128	0.0011414	HDNRAPAFJLXKBV;DWLZULQNIPIABE;KABCBIJVOXYNHG;CTIZSKHLELUAOT;PECUPOXPPBBFLU;KMYAUVFETBIDQR;UAJRSHJHFRVGMG;MPWGZBWDLMDIHO;LVLMKMOXYZKZRA;AWBMJKBTUUURBD;ZXRDGIJENMIGOY	CHEMONTID:0000138;CHEMONTID:0004325;CHEMONTID:0003487;CHEMONTID:0001167;CHEMONTID:0002811;CHEMONTID:0003940;CHEMONTID:0002229
C9H13O	137.096640036	137.0946	232	0.0014915	KMYAUVFETBIDQR;MUPSAKGMCNQPDH;DWLZULQNIPIABE	CHEMONTID:0001167;CHEMONTID:0000323;CHEMONTID:0000138
C9H13O	137.096640036	137.10312	223	-0.0070285	KMYAUVFETBIDQR;MUPSAKGMCNQPDH;DWLZULQNIPIABE	CHEMONTID:0001167;CHEMONTID:0000323;CHEMONTID:0000138
C9H7O2	147.044604464	147.06084	340	-0.0167841	CJXMVKYNVIGQBS;REEQXZCFSBLNDH;ZYGHJZDHTFUPRJ;YOMSJEATGXXYPX;OTAFHZMPRISVEM;GYPMBQZAVBFUIZ;MDXYNRAMDATLBT;MSTDXOZUKAQDRL;ARGITQZGLVBTTI;ONLCITAWNHDTRE;JYUMPCCBZLRYNV;NJRNRSGIUZYMQH;BSDNZCQPDVTDET;CJEQHXGMZPFAQE;SCTPZNJTGOGSQD	CHEMONTID:0000029;CHEMONTID:0004646;CHEMONTID:0000145;CHEMONTID:0000190;CHEMONTID:0000144;CHEMONTID:0004111;CHEMONTID:0000135;CHEMONTID:0000296;CHEMONTID:0003410;CHEMONTID:0001257;CHEMONTID:0002811
C10H11O	147.080989972	147.07489	423	0.0055514	FOCKPZOFYCTNIA;NZSPOOBIPDPNNX	CHEMONTID:0004325;CHEMONTID:0002811
C10H11O	147.080989972	147.0833	423	-0.0028586	FOCKPZOFYCTNIA;NZSPOOBIPDPNNX	CHEMONTID:0004325;CHEMONTID:0002811
C10H11O	147.080989972	147.09099	409	-0.0105486	FOCKPZOFYCTNIA;NZSPOOBIPDPNNX	CHEMONTID:0004325;CHEMONTID:0002811
C10H13O	149.096640036	149.09669	466	-0.0005985	FOCKPZOFYCTNIA;XTMGWHZPEHHUKU	CHEMONTID:0004325;CHEMONTID:0002229
C10H13O	149.096640036	149.10518	478	-0.0090885	FOCKPZOFYCTNIA;XTMGWHZPEHHUKU	CHEMONTID:0004325;CHEMONTID:0002229
C9H13O2	153.091554656	153.08427	193	0.0067361	GYPMBQZAVBFUIZ;VASLTHSBUVYRRQ;FRJSUXZTSKUONA	CHEMONTID:0004111;CHEMONTID:0001292;CHEMONTID:0002229
C9H13O2	153.091554656	153.09424	198	-0.0032339	GYPMBQZAVBFUIZ;VASLTHSBUVYRRQ;FRJSUXZTSKUONA	CHEMONTID:0004111;CHEMONTID:0001292;CHEMONTID:0002229
C10H12O2	164.083729624	164.0751	97	0.008081	NEBQMYHKOREVAL;YYDWZJCCIAMZIH;VFULEJBUJUYYNB;NJXYTXADXSRFTJ	CHEMONTID:0004111;CHEMONTID:0002229
C10H12O2	164.083729624	164.08786	106	-0.004679	NEBQMYHKOREVAL;YYDWZJCCIAMZIH;VFULEJBUJUYYNB;NJXYTXADXSRFTJ	CHEMONTID:0004111;CHEMONTID:0002229
C10H13O2	165.091554656	165.09114	3740	-0.0001339	NEBQMYHKOREVAL;UDEWPOVQBGFNGE;VFULEJBUJUYYNB;YYDWZJCCIAMZIH;WVSSWCGRCOYBAB	CHEMONTID:0004111;CHEMONTID:0001350;CHEMONTID:0002229;CHEMONTID:0001167
C13H17O	189.127940164	189.11774	95	0.0096516	KERIXVPGSOBWOP	CHEMONTID:0004325
C13H17O	189.127940164	189.1252	92	0.0021916	KERIXVPGSOBWOP	CHEMONTID:0004325
C15H11O	207.080989972	207.10295	8432	-0.0225086	LZINUFCUTQOYOO;JXAWLOANBXSSGJ	CHEMONTID:0000253;CHEMONTID:0000041
C17H19O	239.143590228	239.15472	113	-0.0116784	POGLAOIGGLSUHI	CHEMONTID:0001565
C19H27	255.211275864	255.22946	223	-0.0187327	QZLYKIGBANMMBK	CHEMONTID:0003568
C16H31O2	255.232405232	255.25	225	-0.0181433	NA	NA
C15H28O3	256.203844756	256.18146	648	0.0218362	BFKKWZLKDQDDRU	CHEMONTID:0001092
C18H35O2	283.26370536	283.25821	727	0.0049468	NA	NA
C18H35O2	283.26370536	283.27332	725	-0.0101632	NA	NA
C20H35O2	307.26370536	307.26514	645	-0.0019832	NA	NA
C20H35O2	307.26370536	307.27957	644	-0.0164132	NA	NA
C23H29O	321.221840548	321.21194	693	0.009352	NA	NA
C20H33O3	321.242969916	321.23773	300	0.0046913	NA	NA
C31H53O3	473.399470556	473.40964	204	-0.010718	NA	NA
C31H52O3	472.391645524	495.38089	7679	-2.38E-05	NA	NA
Num NeutralLoss (Formula ExactMass PrecursorMz ProductMz PrecursorIntensity ProductIntensity LossMass Error CandidateInChIKeys CandidateOntologies): 256
C7H14O	114.104465068	321.21194	207.10295	693	8432	114.10899	-0.0045249	MQWCXKGKQLNYQG	CHEMONTID:0002647
C2H2O	42.010564684	207.10295	165.09114	8432	3740	42.01181	-0.0012453	IKHGUXGNUITLKF;LFQSCWFLJHTTHZ;IMROMDMJAWUWLK	CHEMONTID:0002230;CHEMONTID:0000286;CHEMONTID:0000132
C2H2O2	58.005479304	207.10295	149.10518	8432	478	57.99777	0.0077093	TZIHFWKZFHZASV;QTBSBXVTEAMEQO;WGCNASOHLSPBMP	CHEMONTID:0001238;CHEMONTID:0001205;CHEMONTID:0002230
C2H2O2	58.005479304	207.10295	149.09669	8432	466	58.00626	-0.0007807	TZIHFWKZFHZASV;QTBSBXVTEAMEQO;WGCNASOHLSPBMP	CHEMONTID:0001238;CHEMONTID:0001205;CHEMONTID:0002230
C2H4O2	60.021129368	207.10295	147.0833	8432	423	60.01965	0.0014794	TZIHFWKZFHZASV;QTBSBXVTEAMEQO;LYCAIKOWRPUZTN	CHEMONTID:0001238;CHEMONTID:0001205;CHEMONTID:0002467
C2H4O2	60.021129368	207.10295	147.07489	8432	423	60.02806	-0.0069306	TZIHFWKZFHZASV;QTBSBXVTEAMEQO;LYCAIKOWRPUZTN	CHEMONTID:0001238;CHEMONTID:0001205;CHEMONTID:0002467
C2H4O2	60.021129368	207.10295	147.09099	8432	409	60.01196	0.0091694	TZIHFWKZFHZASV;QTBSBXVTEAMEQO;LYCAIKOWRPUZTN	CHEMONTID:0001238;CHEMONTID:0001205;CHEMONTID:0002467
C6H4O3	124.016043988	207.10295	83.07163	8432	385	124.03132	-0.015276	QCDYQQDYXPDABM;WQGWDDDVZFFDIG	CHEMONTID:0000382;CHEMONTID:0004657
C6H4O3	124.016043988	207.10295	83.08648	8432	375	124.01647	-0.000426	QCDYQQDYXPDABM;WQGWDDDVZFFDIG	CHEMONTID:0000382;CHEMONTID:0004657
C3H8O	60.057514876	207.10295	147.06084	8432	340	60.04211	0.0154049	KFZMGEQAYNKOFK;XOBKSJJDNFUZPF;BDERNNFJNOPAEC	CHEMONTID:0001661;CHEMONTID:0001167;CHEMONTID:0000286
C7H4O3	136.016043988	207.10295	71.08614	8432	290	136.01681	-0.000766	IUNJCFABHJZSKB	CHEMONTID:0003978
C7H6O3	138.031694052	207.10295	69.07568	8432	278	138.02727	0.0044241	IUNJCFABHJZSKB	CHEMONTID:0003978
C7H6O3	138.031694052	207.10295	69.07005	8432	275	138.0329	-0.0012059	IUNJCFABHJZSKB	CHEMONTID:0003978
C3H2O2	70.005479304	207.10295	137.0946	8432	232	70.00835	-0.0028707	NIXOWILDQLNWCW	CHEMONTID:0004451
C3H2O2	70.005479304	207.10295	137.10312	8432	223	69.99983	0.0056493	NIXOWILDQLNWCW	CHEMONTID:0004451
C3H2O	54.010564684	207.10295	153.09424	8432	198	54.00871	0.0018547	HGINCPLSRVDWNT	CHEMONTID:0002436
C15H27O2	239.201105104	495.38089	256.17093	7679	663	239.20996	-0.0088549	JQYGCQRQGRVLDN	CHEMONTID:0000298
C15H27O2	239.201105104	495.38089	256.18146	7679	648	239.19943	0.0016751	JQYGCQRQGRVLDN	CHEMONTID:0000298
O	15.99491462	165.09114	149.10518	3740	478	15.98596	0.0089546	XLYOFNOQVPJJNP	NonID:H2O
O	15.99491462	165.09114	149.09669	3740	466	15.99445	0.0004646	XLYOFNOQVPJJNP	NonID:H2O
H2O	18.010564684	165.09114	147.0833	3740	423	18.00784	0.0027247	XLYOFNOQVPJJNP	NonID:H2O
H2O	18.010564684	165.09114	147.07489	3740	423	18.01625	-0.0056853	XLYOFNOQVPJJNP	NonID:H2O
H2O	18.010564684	165.09114	147.09099	3740	409	18.00015	0.0104147	XLYOFNOQVPJJNP	NonID:H2O
C4H2O2	82.005479304	165.09114	83.07163	3740	385	82.01951	-0.0140307	BAPJBEWLBFYGME	CHEMONTID:0004452
C4H2O2	82.005479304	165.09114	83.08648	3740	375	82.00466	0.0008193	BAPJBEWLBFYGME	CHEMONTID:0004452
H2O	18.010564684	165.09114	147.06084	3740	340	18.0303	-0.0197353	XLYOFNOQVPJJNP	NonID:H2O
CO	27.99491462	165.09114	137.0946	3740	232	27.99654	-0.0016254	WSFSSNUMVMOOMR;OKKJLVBELUTLKV	CHEMONTID:0001831;CHEMONTID:0000286
CO	27.99491462	165.09114	137.10312	3740	223	27.98802	0.0068946	WSFSSNUMVMOOMR;OKKJLVBELUTLKV	CHEMONTID:0001831;CHEMONTID:0000286
C3H2O2	70.005479304	165.09114	95.07545	3740	213	70.01569	-0.0102107	NIXOWILDQLNWCW	CHEMONTID:0004451
C3H2O2	70.005479304	165.09114	95.09521	3740	209	69.99593	0.0095493	NIXOWILDQLNWCW	CHEMONTID:0004451
C3H2O2	70.005479304	165.09114	95.08469	3740	203	70.00645	-0.0009707	NIXOWILDQLNWCW	CHEMONTID:0004451
C	12	165.09114	153.09424	3740	198	11.9969	0.0031	VNWKTOKETHGBQD	CHEMONTID:0002500
C12H24O2	200.177630008	283.25821	83.07163	727	385	200.18658	-0.00895	POULHZVOKOAJMA	CHEMONTID:0003086
C10H18O3	186.125594436	283.25821	97.12445	727	384	186.13376	-0.0081656	TYXOEOVOUIVPQE	CHEMONTID:0000324
C12H24O2	200.177630008	283.25821	83.08648	727	375	200.17173	0.0059	POULHZVOKOAJMA	CHEMONTID:0003086
CO	27.99491462	283.25821	255.25	727	225	28.00821	-0.0132954	WSFSSNUMVMOOMR;OKKJLVBELUTLKV	CHEMONTID:0001831;CHEMONTID:0000286
C2H4	28.031300128	283.25821	255.22946	727	223	28.02875	0.0025501	OTMSDBZUPAUEDD;VGGSQFUCUMXWEO	CHEMONTID:0002500;CHEMONTID:0004476
C12H24O2	200.177630008	283.27332	83.07163	725	385	200.20169	-0.02406	POULHZVOKOAJMA	CHEMONTID:0003086
C10H18O3	186.125594436	283.27332	97.12445	725	384	186.14887	-0.0232756	TYXOEOVOUIVPQE	CHEMONTID:0000324
C12H24O2	200.177630008	283.27332	83.08648	725	375	200.18684	-0.00921	POULHZVOKOAJMA	CHEMONTID:0003086
C2H4	28.031300128	283.27332	255.25	725	225	28.02332	0.0079801	OTMSDBZUPAUEDD;VGGSQFUCUMXWEO	CHEMONTID:0002500;CHEMONTID:0004476
C2H4	28.031300128	283.27332	255.22946	725	223	28.04386	-0.0125599	OTMSDBZUPAUEDD;VGGSQFUCUMXWEO	CHEMONTID:0002500;CHEMONTID:0004476
C10H19O2	171.138504848	492.36609	321.21194	270	693	171.15415	-0.0156452	AASQBYVPOFXFGU	CHEMONTID:0001334
C9H16O3	172.109944372	321.21194	149.10518	693	478	172.10676	0.0031844	CVFFFSPGTZUPTF	CHEMONTID:0000324
C9H16O3	172.109944372	321.21194	149.09669	693	466	172.11525	-0.0053056	CVFFFSPGTZUPTF	CHEMONTID:0000324
C10H16O3	184.109944372	321.21194	137.0946	693	232	184.11734	-0.0073956	TYXOEOVOUIVPQE	CHEMONTID:0000324
C10H16O3	184.109944372	321.21194	137.10312	693	223	184.10882	0.0011244	TYXOEOVOUIVPQE	CHEMONTID:0000324
C4H11O3	107.070819212	256.17093	149.10518	663	478	107.06575	0.0050692	ARXKVVRQIIOZGF	CHEMONTID:0001661
C4H11O3	107.070819212	256.17093	149.09669	663	466	107.07424	-0.0034208	ARXKVVRQIIOZGF	CHEMONTID:0001661
C9H17O3	173.117769404	256.17093	83.07163	663	385	173.0993	0.0184694	CVFFFSPGTZUPTF	CHEMONTID:0000324
C10H7O2	159.044604464	256.17093	97.12445	663	384	159.04648	-0.0018755	JKTXGBOLZMGAIF	CHEMONTID:0001257
C10H7O2	159.044604464	256.17093	97.10184	663	382	159.06909	-0.0244855	JKTXGBOLZMGAIF	CHEMONTID:0001257
C8H7O	119.049689844	256.17093	137.10312	663	223	119.06781	-0.0181202	FUGYGGDSWSUORM;HXDOZKJGKXYMEW	CHEMONTID:0000037;CHEMONTID:0004646
C10H9O2	161.060254528	256.17093	95.09521	663	209	161.07572	-0.0154655	JKTXGBOLZMGAIF	CHEMONTID:0001257
C8H7	103.054775224	256.17093	153.09424	663	198	103.07669	-0.0219148	PPBRXRYQALVLMV;YNQLUTRBYVCPMQ	CHEMONTID:0000037;CHEMONTID:0002279
C4H11O3	107.070819212	256.18146	149.10518	648	478	107.07628	-0.0054608	ARXKVVRQIIOZGF	CHEMONTID:0001661
C4H11O3	107.070819212	256.18146	149.09669	648	466	107.08477	-0.0139508	ARXKVVRQIIOZGF	CHEMONTID:0001661
C9H17O3	173.117769404	256.18146	83.07163	648	385	173.10983	0.0079394	CVFFFSPGTZUPTF	CHEMONTID:0000324
C10H7O2	159.044604464	256.18146	97.12445	648	384	159.05701	-0.0124055	JKTXGBOLZMGAIF	CHEMONTID:0001257
C9H17O3	173.117769404	256.18146	83.08648	648	375	173.09498	0.0227894	CVFFFSPGTZUPTF	CHEMONTID:0000324
C10H17O3	185.117769404	256.18146	71.08614	648	290	185.09532	0.0224494	TYXOEOVOUIVPQE	CHEMONTID:0000324
C10H19O3	187.133419468	256.18146	69.07005	648	275	187.11141	0.0220095	TYXOEOVOUIVPQE	CHEMONTID:0000324
C7H13O3	145.086469276	256.18146	111.1151	648	246	145.06636	0.0201093	JLNIGUCDBFYXDC	CHEMONTID:0000324
C10H17O3	185.117769404	492.38382	307.26514	232	645	185.11868	-0.0009106	TYXOEOVOUIVPQE	CHEMONTID:0000324
C10H17O3	185.117769404	492.36609	307.26514	270	645	185.10095	0.0168194	TYXOEOVOUIVPQE	CHEMONTID:0000324
C11H18O	166.135765196	473.40964	307.26514	204	645	166.1445	-0.0087348	ZGVYVWSAAMJYCN	CHEMONTID:0001292
C10H17O3	185.117769404	492.38382	307.27957	232	644	185.10425	0.0135194	TYXOEOVOUIVPQE	CHEMONTID:0000324
C11H18O	166.135765196	473.42978	307.27957	168	644	166.15021	-0.0144448	ZGVYVWSAAMJYCN	CHEMONTID:0001292
C11H18O	166.135765196	473.40964	307.27957	204	644	166.13007	0.0056952	ZGVYVWSAAMJYCN	CHEMONTID:0001292
C13H24O	196.182715388	307.27957	111.1151	644	246	196.16447	0.0182454	DEDSSOIVPSHQLB	CHEMONTID:0001292
C19H37O	281.284440804	430.39413	149.10518	185	478	281.28895	-0.0045092	SXIYYZWCMUFWBW	CHEMONTID:0000298
C19H37O	281.284440804	430.37854	149.10518	186	478	281.27336	0.0110808	SXIYYZWCMUFWBW	CHEMONTID:0000298
C9H16O3	172.109944372	321.23773	149.10518	300	478	172.13255	-0.0226056	CVFFFSPGTZUPTF	CHEMONTID:0000324
C3H6O3	90.031694052	239.15472	149.10518	113	478	90.04954	-0.0178459	PEDCQBHIVMGVHV	CHEMONTID:0002210
C3H4	40.031300128	189.1252	149.10518	92	478	40.02002	0.0112801	QQONPFPTGQHPMA;ATUOYWHBWRKTHZ	CHEMONTID:0004476;CHEMONTID:0002500
C2O	39.99491462	189.11774	149.10518	95	478	40.01256	-0.0176454	IKHGUXGNUITLKF	CHEMONTID:0002230
C	12	149.10518	137.0946	478	232	12.01058	-0.01058	VNWKTOKETHGBQD	CHEMONTID:0002500
C	12	149.10518	137.10312	478	223	12.00206	-0.00206	VNWKTOKETHGBQD	CHEMONTID:0002500
C4H6	54.046950192	149.10518	95.07545	478	213	54.02973	0.0172202	NNPPMTNAJDCUHE;IJDNQMDRQITEOD	CHEMONTID:0004620;CHEMONTID:0002500
C3H2O	54.010564684	149.10518	95.09521	478	209	54.00997	0.0005947	HGINCPLSRVDWNT	CHEMONTID:0002436
C3H2O	54.010564684	149.10518	95.08469	478	203	54.02049	-0.0099253	HGINCPLSRVDWNT	CHEMONTID:0002436
C19H37O	281.284440804	430.39413	149.09669	185	466	281.29744	-0.0129992	SXIYYZWCMUFWBW	CHEMONTID:0000298
C19H37O	281.284440804	430.37854	149.09669	186	466	281.28185	0.0025908	SXIYYZWCMUFWBW	CHEMONTID:0000298
C3H4	40.031300128	189.1252	149.09669	92	466	40.02851	0.0027901	QQONPFPTGQHPMA;ATUOYWHBWRKTHZ	CHEMONTID:0004476;CHEMONTID:0002500
C3H4	40.031300128	189.11774	149.09669	95	466	40.02105	0.0102501	QQONPFPTGQHPMA;ATUOYWHBWRKTHZ	CHEMONTID:0004476;CHEMONTID:0002500
C	12	149.09669	137.0946	466	232	12.00209	-0.00209	VNWKTOKETHGBQD	CHEMONTID:0002500
C3H2O	54.010564684	149.09669	95.07545	466	213	54.02124	-0.0106753	HGINCPLSRVDWNT	CHEMONTID:0002436
C3H2O	54.010564684	149.09669	95.09521	466	209	54.00148	0.0090847	HGINCPLSRVDWNT	CHEMONTID:0002436
C3H2O	54.010564684	149.09669	95.08469	466	203	54.012	-0.0014353	HGINCPLSRVDWNT	CHEMONTID:0002436
C7H8	92.062600256	239.15472	147.0833	113	423	92.07142	-0.0088197	YXFVVABEGXRONW	CHEMONTID:0001091
C7H8	92.062600256	239.15472	147.07489	113	423	92.07983	-0.0172297	YXFVVABEGXRONW	CHEMONTID:0001091
C3H6	42.046950192	189.1252	147.0833	92	423	42.0419	0.0050502	ATUOYWHBWRKTHZ;QQONPFPTGQHPMA	CHEMONTID:0002500;CHEMONTID:0004476
C3H6	42.046950192	189.1252	147.07489	92	423	42.05031	-0.0033598	ATUOYWHBWRKTHZ;QQONPFPTGQHPMA	CHEMONTID:0002500;CHEMONTID:0004476
C3H6	42.046950192	189.11774	147.0833	95	423	42.03444	0.0125102	ATUOYWHBWRKTHZ;QQONPFPTGQHPMA	CHEMONTID:0002500;CHEMONTID:0004476
C3H6	42.046950192	189.11774	147.07489	95	423	42.04285	0.0041002	ATUOYWHBWRKTHZ;QQONPFPTGQHPMA	CHEMONTID:0002500;CHEMONTID:0004476
HO	17.002739652	164.08786	147.0833	106	423	17.00456	-0.0018203	XLYOFNOQVPJJNP	NonID:H2O
HO	17.002739652	164.08786	147.07489	106	423	17.01297	-0.0102303	XLYOFNOQVPJJNP	NonID:H2O
HO	17.002739652	164.0751	147.0833	97	423	16.9918	0.0109397	XLYOFNOQVPJJNP	NonID:H2O
HO	17.002739652	164.0751	147.07489	97	423	17.00021	0.0025297	XLYOFNOQVPJJNP	NonID:H2O
C18H35O2	283.26370536	430.37854	147.09099	186	409	283.28755	-0.0238446	PZLYXEVGRAQCLK	CHEMONTID:0002951
C7H8	92.062600256	239.15472	147.09099	113	409	92.06373	-0.0011297	YXFVVABEGXRONW	CHEMONTID:0001091
C3H6	42.046950192	189.1252	147.09099	92	409	42.03421	0.0127402	ATUOYWHBWRKTHZ;QQONPFPTGQHPMA	CHEMONTID:0002500;CHEMONTID:0004476
C2H2O	42.010564684	189.11774	147.09099	95	409	42.02675	-0.0161853	IKHGUXGNUITLKF;LFQSCWFLJHTTHZ;IMROMDMJAWUWLK	CHEMONTID:0002230;CHEMONTID:0000286;CHEMONTID:0000132
HO	17.002739652	164.08786	147.09099	106	409	16.99687	0.0058697	XLYOFNOQVPJJNP	NonID:H2O
HO	17.002739652	164.0751	147.09099	97	409	16.98411	0.0186297	XLYOFNOQVPJJNP	NonID:H2O
C8H12O3	156.078644244	239.15472	83.07163	113	385	156.08309	-0.0044458	IIVIBYBQXSHRGE	CHEMONTID:0003891
C4H10O3	106.06299418	189.1252	83.07163	92	385	106.05357	0.0094242	ARXKVVRQIIOZGF	CHEMONTID:0001661
C7H6O	106.041864812	189.11774	83.07163	95	385	106.04611	-0.0042452	IWDCLRJOBJJRNH;HUMNYLRZRPPJDN;RDOXTESZEPMUJZ	CHEMONTID:0001275;CHEMONTID:0000321;CHEMONTID:0000138
C3H2O2	70.005479304	153.09424	83.07163	198	385	70.02261	-0.0171307	NIXOWILDQLNWCW	CHEMONTID:0004451
C3H2O2	70.005479304	153.08427	83.07163	193	385	70.01264	-0.0071607	NIXOWILDQLNWCW	CHEMONTID:0004451
C4H6	54.046950192	137.10312	83.07163	223	385	54.03149	0.0154602	NNPPMTNAJDCUHE;IJDNQMDRQITEOD	CHEMONTID:0004620;CHEMONTID:0002500
C3H2O	54.010564684	137.0946	83.07163	232	385	54.02297	-0.0124053	HGINCPLSRVDWNT	CHEMONTID:0002436
C2H4	28.031300128	111.1151	83.07163	246	385	28.04347	-0.0121699	OTMSDBZUPAUEDD;VGGSQFUCUMXWEO	CHEMONTID:0002500;CHEMONTID:0004476
C2H2	26.015650064	109.10279	83.07163	154	385	26.03116	-0.0155099	OTMSDBZUPAUEDD;VGGSQFUCUMXWEO	CHEMONTID:0002500;CHEMONTID:0004476
CH2	14.015650064	97.10184	83.07163	382	385	14.03021	-0.0145599	VNWKTOKETHGBQD	CHEMONTID:0002500
C	12	95.09521	83.07163	209	385	12.02358	-0.02358	VNWKTOKETHGBQD	CHEMONTID:0002500
C	12	95.08469	83.07163	203	385	12.01306	-0.01306	VNWKTOKETHGBQD	CHEMONTID:0002500
C	12	95.07545	83.07163	213	385	12.00382	-0.00382	VNWKTOKETHGBQD	CHEMONTID:0002500
CH2	14.015650064	83.07163	69.07568	385	278	13.99595	0.0197001	VNWKTOKETHGBQD	CHEMONTID:0002500
CH2	14.015650064	83.07163	69.07005	385	275	14.00158	0.0140701	VNWKTOKETHGBQD	CHEMONTID:0002500
C22H37O2	333.279355424	430.39413	97.12445	185	384	333.26968	0.0096754	YDJRNYWFRANPOL	CHEMONTID:0002951
C8H14O3	158.094294308	255.22946	97.12445	223	384	158.10501	-0.0107157	RMRBBZNNXRPEQH	CHEMONTID:0002012
C2O2	55.98982924	153.09424	97.12445	198	384	55.96979	0.0200392	QTBSBXVTEAMEQO;WGCNASOHLSPBMP	CHEMONTID:0001205;CHEMONTID:0002230
C2O	39.99491462	137.10312	97.12445	223	384	39.97867	0.0162446	IKHGUXGNUITLKF	CHEMONTID:0002230
C2O	39.99491462	137.0946	97.12445	232	384	39.97015	0.0247646	IKHGUXGNUITLKF	CHEMONTID:0002230
CH2	14.015650064	97.12445	83.08648	384	375	14.03797	-0.0223199	VNWKTOKETHGBQD	CHEMONTID:0002500
C2H2	26.015650064	97.12445	71.08614	384	290	26.03831	-0.0226599	OTMSDBZUPAUEDD;VGGSQFUCUMXWEO	CHEMONTID:0002500;CHEMONTID:0004476
C2H4	28.031300128	97.12445	69.07568	384	278	28.04877	-0.0174699	OTMSDBZUPAUEDD;VGGSQFUCUMXWEO	CHEMONTID:0002500;CHEMONTID:0004476
C2H4	28.031300128	97.12445	69.07005	384	275	28.0544	-0.0230999	OTMSDBZUPAUEDD;VGGSQFUCUMXWEO	CHEMONTID:0002500;CHEMONTID:0004476
C	12	97.12445	85.10641	384	198	12.01804	-0.01804	VNWKTOKETHGBQD	CHEMONTID:0002500
C22H37O2	333.279355424	430.39413	97.10184	185	382	333.29229	-0.0129346	YDJRNYWFRANPOL	CHEMONTID:0002951
C22H37O2	333.279355424	430.37854	97.10184	186	382	333.2767	0.0026554	YDJRNYWFRANPOL	CHEMONTID:0002951
C7H10O3	142.06299418	239.15472	97.10184	113	382	142.05288	0.0101142	JLNIGUCDBFYXDC	CHEMONTID:0000324
C6H4O	92.026214748	189.1252	97.10184	92	382	92.02336	0.0028547	ISWSIDIOOBJBQZ	CHEMONTID:0004647
C6H4O	92.026214748	189.11774	97.10184	95	382	92.0159	0.0103147	ISWSIDIOOBJBQZ	CHEMONTID:0004647
C2O2	55.98982924	153.09424	97.10184	198	382	55.9924	-0.0025708	QTBSBXVTEAMEQO;WGCNASOHLSPBMP	CHEMONTID:0001205;CHEMONTID:0002230
C2O2	55.98982924	153.08427	97.10184	193	382	55.98243	0.0073992	QTBSBXVTEAMEQO;WGCNASOHLSPBMP	CHEMONTID:0001205;CHEMONTID:0002230
C2O	39.99491462	137.10312	97.10184	223	382	40.00128	-0.0063654	IKHGUXGNUITLKF	CHEMONTID:0002230
C2O	39.99491462	137.0946	97.10184	232	382	39.99276	0.0021546	IKHGUXGNUITLKF	CHEMONTID:0002230
CH2	14.015650064	111.1151	97.10184	246	382	14.01326	0.0023901	VNWKTOKETHGBQD	CHEMONTID:0002500
C	12	109.10279	97.10184	154	382	12.00095	-0.00095	VNWKTOKETHGBQD	CHEMONTID:0002500
CH2	14.015650064	97.10184	83.08648	382	375	14.01536	0.0002901	VNWKTOKETHGBQD	CHEMONTID:0002500
C2H2	26.015650064	97.10184	71.08614	382	290	26.0157	-4.99E-05	OTMSDBZUPAUEDD;VGGSQFUCUMXWEO	CHEMONTID:0002500;CHEMONTID:0004476
C2H4	28.031300128	97.10184	69.07568	382	278	28.02616	0.0051401	OTMSDBZUPAUEDD;VGGSQFUCUMXWEO	CHEMONTID:0002500;CHEMONTID:0004476
C2H4	28.031300128	97.10184	69.07005	382	275	28.03179	-0.0004899	OTMSDBZUPAUEDD;VGGSQFUCUMXWEO	CHEMONTID:0002500;CHEMONTID:0004476
C	12	97.10184	85.10641	382	198	11.99543	0.00457	VNWKTOKETHGBQD	CHEMONTID:0002500
C8H12O3	156.078644244	239.15472	83.08648	113	375	156.06824	0.0104042	IIVIBYBQXSHRGE	CHEMONTID:0003891
C7H6O	106.041864812	189.1252	83.08648	92	375	106.03872	0.0031448	IWDCLRJOBJJRNH;HUMNYLRZRPPJDN;RDOXTESZEPMUJZ	CHEMONTID:0001275;CHEMONTID:0000321;CHEMONTID:0000138
C7H6O	106.041864812	189.11774	83.08648	95	375	106.03126	0.0106048	IWDCLRJOBJJRNH;HUMNYLRZRPPJDN;RDOXTESZEPMUJZ	CHEMONTID:0001275;CHEMONTID:0000321;CHEMONTID:0000138
C3H2O2	70.005479304	153.09424	83.08648	198	375	70.00776	-0.0022807	NIXOWILDQLNWCW	CHEMONTID:0004451
C3H2O2	70.005479304	153.08427	83.08648	193	375	69.99779	0.0076893	NIXOWILDQLNWCW	CHEMONTID:0004451
C3H2O	54.010564684	137.10312	83.08648	223	375	54.01664	-0.0060753	HGINCPLSRVDWNT	CHEMONTID:0002436
C3H2O	54.010564684	137.0946	83.08648	232	375	54.00812	0.0024447	HGINCPLSRVDWNT	CHEMONTID:0002436
C2H4	28.031300128	111.1151	83.08648	246	375	28.02862	0.0026801	OTMSDBZUPAUEDD;VGGSQFUCUMXWEO	CHEMONTID:0002500;CHEMONTID:0004476
C2H2	26.015650064	109.10279	83.08648	154	375	26.01631	-0.0006599	OTMSDBZUPAUEDD;VGGSQFUCUMXWEO	CHEMONTID:0002500;CHEMONTID:0004476
C	12	95.09521	83.08648	209	375	12.00873	-0.00873	VNWKTOKETHGBQD	CHEMONTID:0002500
C	12	95.08469	83.08648	203	375	11.99821	0.00179	VNWKTOKETHGBQD	CHEMONTID:0002500
C	12	83.08648	71.08614	375	290	12.00034	-0.00034	VNWKTOKETHGBQD	CHEMONTID:0002500
CH2	14.015650064	83.08648	69.07568	375	278	14.0108	0.0048501	VNWKTOKETHGBQD	CHEMONTID:0002500
CH2	14.015650064	83.08648	69.07005	375	275	14.01643	-0.0007799	VNWKTOKETHGBQD	CHEMONTID:0002500
C3H6	42.046950192	189.1252	147.06084	92	340	42.06436	-0.0174098	ATUOYWHBWRKTHZ;QQONPFPTGQHPMA	CHEMONTID:0002500;CHEMONTID:0004476
C3H6	42.046950192	189.11774	147.06084	95	340	42.0569	-0.0099498	ATUOYWHBWRKTHZ;QQONPFPTGQHPMA	CHEMONTID:0002500;CHEMONTID:0004476
CH5	17.03912516	164.08786	147.06084	106	340	17.02702	0.0121052	VNWKTOKETHGBQD	CHEMONTID:0002500
HO	17.002739652	164.0751	147.06084	97	340	17.01426	-0.0115203	XLYOFNOQVPJJNP	NonID:H2O
C10H19O2	171.138504848	492.38382	321.23773	232	300	171.14609	-0.0075852	AASQBYVPOFXFGU	CHEMONTID:0001334
C10H19O2	171.138504848	492.36609	321.23773	270	300	171.12836	0.0101448	AASQBYVPOFXFGU	CHEMONTID:0001334
C10H16O3	184.109944372	321.23773	137.10312	300	223	184.13461	-0.0246656	TYXOEOVOUIVPQE	CHEMONTID:0000324
C11H20O	168.15141526	321.23773	153.09424	300	198	168.14349	0.0079253	ZGVYVWSAAMJYCN	CHEMONTID:0001292
C9H12O3	168.078644244	239.15472	71.08614	113	290	168.06858	0.0100642	CRUILBNAQILVHZ;VKHCWIJJBRBDLT	CHEMONTID:0000138;CHEMONTID:0003891
C8H6O	118.041864812	189.1252	71.08614	92	290	118.03906	0.0028048	FUGYGGDSWSUORM;CHLICZRVGGXEOD	CHEMONTID:0000037;CHEMONTID:0000138
C8H6O	118.041864812	189.11774	71.08614	95	290	118.0316	0.0102648	FUGYGGDSWSUORM;CHLICZRVGGXEOD	CHEMONTID:0000037;CHEMONTID:0000138
C4H2O2	82.005479304	153.09424	71.08614	198	290	82.0081	-0.0026207	BAPJBEWLBFYGME	CHEMONTID:0004452
C4H2O2	82.005479304	153.08427	71.08614	193	290	81.99813	0.0073493	BAPJBEWLBFYGME	CHEMONTID:0004452
CH4O2	48.021129368	119.09873	71.08614	167	290	48.01259	0.0085394	CKFGINPQOCXMAZ	CHEMONTID:0001605
CH4O2	48.021129368	119.08821	71.08614	166	290	48.00207	0.0190594	CKFGINPQOCXMAZ	CHEMONTID:0001605
CH4O2	48.021129368	119.08288	71.08614	163	290	47.99674	0.0243894	CKFGINPQOCXMAZ	CHEMONTID:0001605
C3H4	40.031300128	111.1151	71.08614	246	290	40.02896	0.0023401	QQONPFPTGQHPMA;ATUOYWHBWRKTHZ	CHEMONTID:0004476;CHEMONTID:0002500
CH2	14.015650064	85.10641	71.08614	198	290	14.02027	-0.0046199	VNWKTOKETHGBQD	CHEMONTID:0002500
CH2	14.015650064	85.09908	71.08614	196	290	14.01294	0.0027101	VNWKTOKETHGBQD	CHEMONTID:0002500
C9H14O3	170.094294308	239.15472	69.07568	113	278	170.07904	0.0152543	CVFFFSPGTZUPTF;VKHCWIJJBRBDLT	CHEMONTID:0000324;CHEMONTID:0003891
C8H8O	120.057514876	189.1252	69.07568	92	278	120.04952	0.0079949	FUGYGGDSWSUORM;HXDOZKJGKXYMEW;CHLICZRVGGXEOD;VEIIEWOTAHXGKS	CHEMONTID:0000037;CHEMONTID:0004646;CHEMONTID:0000138
C8H8O	120.057514876	189.11774	69.07568	95	278	120.04206	0.0154549	FUGYGGDSWSUORM;HXDOZKJGKXYMEW;CHLICZRVGGXEOD;VEIIEWOTAHXGKS	CHEMONTID:0000037;CHEMONTID:0004646;CHEMONTID:0000138
C3H6	42.046950192	111.1151	69.07568	246	278	42.03942	0.0075302	ATUOYWHBWRKTHZ;QQONPFPTGQHPMA	CHEMONTID:0002500;CHEMONTID:0004476
C3H4	40.031300128	109.10279	69.07568	154	278	40.02711	0.0041901	QQONPFPTGQHPMA;ATUOYWHBWRKTHZ	CHEMONTID:0004476;CHEMONTID:0002500
C2H2	26.015650064	95.09521	69.07568	209	278	26.01953	-0.0038799	OTMSDBZUPAUEDD;VGGSQFUCUMXWEO	CHEMONTID:0002500;CHEMONTID:0004476
C2H2	26.015650064	95.08469	69.07568	203	278	26.00901	0.0066401	OTMSDBZUPAUEDD;VGGSQFUCUMXWEO	CHEMONTID:0002500;CHEMONTID:0004476
C2H2	26.015650064	95.07545	69.07568	213	278	25.99977	0.0158801	OTMSDBZUPAUEDD;VGGSQFUCUMXWEO	CHEMONTID:0002500;CHEMONTID:0004476
CH4	16.031300128	85.10641	69.07568	198	278	16.03073	0.0005701	VNWKTOKETHGBQD	CHEMONTID:0002500
CH4	16.031300128	85.09908	69.07568	196	278	16.0234	0.0079001	VNWKTOKETHGBQD	CHEMONTID:0002500
C	12	81.07568	69.07568	152	278	12	0	VNWKTOKETHGBQD	CHEMONTID:0002500
C9H14O3	170.094294308	239.15472	69.07005	113	275	170.08467	0.0096243	CVFFFSPGTZUPTF;VKHCWIJJBRBDLT	CHEMONTID:0000324;CHEMONTID:0003891
C8H8O	120.057514876	189.1252	69.07005	92	275	120.05515	0.0023649	FUGYGGDSWSUORM;HXDOZKJGKXYMEW;CHLICZRVGGXEOD;VEIIEWOTAHXGKS	CHEMONTID:0000037;CHEMONTID:0004646;CHEMONTID:0000138
C8H8O	120.057514876	189.11774	69.07005	95	275	120.04769	0.0098249	FUGYGGDSWSUORM;HXDOZKJGKXYMEW;CHLICZRVGGXEOD;VEIIEWOTAHXGKS	CHEMONTID:0000037;CHEMONTID:0004646;CHEMONTID:0000138
C3H6	42.046950192	111.1151	69.07005	246	275	42.04505	0.0019002	ATUOYWHBWRKTHZ;QQONPFPTGQHPMA	CHEMONTID:0002500;CHEMONTID:0004476
C3H4	40.031300128	109.10279	69.07005	154	275	40.03274	-0.0014399	QQONPFPTGQHPMA;ATUOYWHBWRKTHZ	CHEMONTID:0004476;CHEMONTID:0002500
C2H2	26.015650064	95.09521	69.07005	209	275	26.02516	-0.0095099	OTMSDBZUPAUEDD;VGGSQFUCUMXWEO	CHEMONTID:0002500;CHEMONTID:0004476
C2H2	26.015650064	95.08469	69.07005	203	275	26.01464	0.0010101	OTMSDBZUPAUEDD;VGGSQFUCUMXWEO	CHEMONTID:0002500;CHEMONTID:0004476
C2H2	26.015650064	95.07545	69.07005	213	275	26.0054	0.0102501	OTMSDBZUPAUEDD;VGGSQFUCUMXWEO	CHEMONTID:0002500;CHEMONTID:0004476
CH4	16.031300128	85.10641	69.07005	198	275	16.03636	-0.0050599	VNWKTOKETHGBQD	CHEMONTID:0002500
CH4	16.031300128	85.09908	69.07005	196	275	16.02903	0.0022701	VNWKTOKETHGBQD	CHEMONTID:0002500
C	12	81.07568	69.07005	152	275	12.00563	-0.00563	VNWKTOKETHGBQD	CHEMONTID:0002500
C	12	81.07019	69.07005	151	275	12.00014	-0.00014	VNWKTOKETHGBQD	CHEMONTID:0002500
C22H39O	319.300090868	430.39413	111.1151	185	246	319.27903	0.0210609	GDFMOYUXMKMYJF	CHEMONTID:0000298
C6H8O3	128.047344116	239.15472	111.1151	113	246	128.03962	0.0077241	YAHJGDKGXVOYKU	CHEMONTID:0004450
CH4	16.031300128	111.1151	95.07545	246	213	16.03965	-0.0083499	VNWKTOKETHGBQD	CHEMONTID:0002500
CH4	16.031300128	111.1151	95.09521	246	209	16.01989	0.0114101	VNWKTOKETHGBQD	CHEMONTID:0002500
CH4	16.031300128	111.1151	95.08469	246	203	16.03041	0.0008901	VNWKTOKETHGBQD	CHEMONTID:0002500
C2H2	26.015650064	111.1151	85.10641	246	198	26.00869	0.0069601	OTMSDBZUPAUEDD;VGGSQFUCUMXWEO	CHEMONTID:0002500;CHEMONTID:0004476
C20H37O	293.284440804	430.39413	137.0946	185	232	293.29953	-0.0150892	WJLJKNYXWACGHC	CHEMONTID:0000298
C20H37O	293.284440804	430.37854	137.0946	186	232	293.28394	0.0005008	WJLJKNYXWACGHC	CHEMONTID:0000298
C5H10O2	102.06807956	239.15472	137.0946	113	232	102.06012	0.0079596	WLAMNBDJUVNPJU	CHEMONTID:0003544
O	15.99491462	153.09424	137.0946	198	232	15.99964	-0.0047254	XLYOFNOQVPJJNP	NonID:H2O
O	15.99491462	153.08427	137.0946	193	232	15.98967	0.0052446	XLYOFNOQVPJJNP	NonID:H2O
C2H2O	42.010564684	137.0946	95.07545	232	213	42.01915	-0.0085853	IKHGUXGNUITLKF;LFQSCWFLJHTTHZ;IMROMDMJAWUWLK	CHEMONTID:0002230;CHEMONTID:0000286;CHEMONTID:0000132
C2H2O	42.010564684	137.0946	95.09521	232	209	41.99939	0.0111747	IKHGUXGNUITLKF;LFQSCWFLJHTTHZ;IMROMDMJAWUWLK	CHEMONTID:0002230;CHEMONTID:0000286;CHEMONTID:0000132
C2H2O	42.010564684	137.0946	95.08469	232	203	42.00991	0.0006547	IKHGUXGNUITLKF;LFQSCWFLJHTTHZ;IMROMDMJAWUWLK	CHEMONTID:0002230;CHEMONTID:0000286;CHEMONTID:0000132
C20H37O	293.284440804	430.39413	137.10312	185	223	293.29101	-0.0065692	WJLJKNYXWACGHC	CHEMONTID:0000298
C20H37O	293.284440804	430.37854	137.10312	186	223	293.27542	0.0090208	WJLJKNYXWACGHC	CHEMONTID:0000298
C8H6	102.046950192	239.15472	137.10312	113	223	102.0516	-0.0046498	PPBRXRYQALVLMV	CHEMONTID:0000037
O	15.99491462	153.09424	137.10312	198	223	15.99112	0.0037946	XLYOFNOQVPJJNP	NonID:H2O
O	15.99491462	153.08427	137.10312	193	223	15.98115	0.0137646	XLYOFNOQVPJJNP	NonID:H2O
C2H2O	42.010564684	137.10312	95.07545	223	213	42.02767	-0.0171053	IKHGUXGNUITLKF;LFQSCWFLJHTTHZ;IMROMDMJAWUWLK	CHEMONTID:0002230;CHEMONTID:0000286;CHEMONTID:0000132
C2H2O	42.010564684	137.10312	95.09521	223	209	42.00791	0.0026547	IKHGUXGNUITLKF;LFQSCWFLJHTTHZ;IMROMDMJAWUWLK	CHEMONTID:0002230;CHEMONTID:0000286;CHEMONTID:0000132
C2H2O	42.010564684	137.10312	95.08469	223	203	42.01843	-0.0078653	IKHGUXGNUITLKF;LFQSCWFLJHTTHZ;IMROMDMJAWUWLK	CHEMONTID:0002230;CHEMONTID:0000286;CHEMONTID:0000132
C22H39O2	335.295005488	430.39413	95.07545	185	213	335.31868	-0.0236745	UPMVPXJUQWHITN	CHEMONTID:0002951
C22H39O2	335.295005488	430.37854	95.07545	186	213	335.30309	-0.0080845	UPMVPXJUQWHITN	CHEMONTID:0002951
C7H12O3	144.078644244	239.15472	95.07545	113	213	144.07927	-0.0006258	JLNIGUCDBFYXDC;CIIQMKRXRXANQW	CHEMONTID:0000324;CHEMONTID:0002435
C6H6O	94.041864812	189.1252	95.07545	92	213	94.04975	-0.0078852	ISWSIDIOOBJBQZ	CHEMONTID:0004647
C6H6O	94.041864812	189.11774	95.07545	95	213	94.04229	-0.0004252	ISWSIDIOOBJBQZ	CHEMONTID:0004647
C2H2O2	58.005479304	153.09424	95.07545	198	213	58.01879	-0.0133107	TZIHFWKZFHZASV;QTBSBXVTEAMEQO;WGCNASOHLSPBMP	CHEMONTID:0001238;CHEMONTID:0001205;CHEMONTID:0002230
C2H2O2	58.005479304	153.08427	95.07545	193	213	58.00882	-0.0033407	TZIHFWKZFHZASV;QTBSBXVTEAMEQO;WGCNASOHLSPBMP	CHEMONTID:0001238;CHEMONTID:0001205;CHEMONTID:0002230
C2O	39.99491462	135.0793	95.07545	128	213	40.00385	-0.0089354	IKHGUXGNUITLKF	CHEMONTID:0002230
CH2	14.015650064	109.10279	95.07545	154	213	14.02734	-0.0116899	VNWKTOKETHGBQD	CHEMONTID:0002500
C	12	107.07307	95.07545	88	213	11.99762	0.00238	VNWKTOKETHGBQD	CHEMONTID:0002500
C22H39O2	335.295005488	430.39413	95.09521	185	209	335.29892	-0.0039145	UPMVPXJUQWHITN	CHEMONTID:0002951
C22H39O2	335.295005488	430.37854	95.09521	186	209	335.28333	0.0116755	UPMVPXJUQWHITN	CHEMONTID:0002951
C7H12O3	144.078644244	239.15472	95.09521	113	209	144.05951	0.0191342	JLNIGUCDBFYXDC;CIIQMKRXRXANQW	CHEMONTID:0000324;CHEMONTID:0002435
C6H6O	94.041864812	189.1252	95.09521	92	209	94.02999	0.0118748	ISWSIDIOOBJBQZ	CHEMONTID:0004647
C6H6O	94.041864812	189.11774	95.09521	95	209	94.02253	0.0193348	ISWSIDIOOBJBQZ	CHEMONTID:0004647
C2H2O2	58.005479304	153.09424	95.09521	198	209	57.99903	0.0064493	TZIHFWKZFHZASV;QTBSBXVTEAMEQO;WGCNASOHLSPBMP	CHEMONTID:0001238;CHEMONTID:0001205;CHEMONTID:0002230
C2H2O2	58.005479304	153.08427	95.09521	193	209	57.98906	0.0164193	TZIHFWKZFHZASV;QTBSBXVTEAMEQO;WGCNASOHLSPBMP	CHEMONTID:0001238;CHEMONTID:0001205;CHEMONTID:0002230
C2O	39.99491462	135.0793	95.09521	128	209	39.98409	0.0108246	IKHGUXGNUITLKF	CHEMONTID:0002230
CH2	14.015650064	109.10279	95.09521	154	209	14.00758	0.0080701	VNWKTOKETHGBQD	CHEMONTID:0002500
C22H39O2	335.295005488	430.39413	95.08469	185	203	335.30944	-0.0144345	UPMVPXJUQWHITN	CHEMONTID:0002951
C22H39O2	335.295005488	430.37854	95.08469	186	203	335.29385	0.0011555	UPMVPXJUQWHITN	CHEMONTID:0002951
C7H12O3	144.078644244	239.15472	95.08469	113	203	144.07003	0.0086142	JLNIGUCDBFYXDC;CIIQMKRXRXANQW	CHEMONTID:0000324;CHEMONTID:0002435
C6H6O	94.041864812	189.1252	95.08469	92	203	94.04051	0.0013548	ISWSIDIOOBJBQZ	CHEMONTID:0004647
C6H6O	94.041864812	189.11774	95.08469	95	203	94.03305	0.0088148	ISWSIDIOOBJBQZ	CHEMONTID:0004647
C2H2O2	58.005479304	153.09424	95.08469	198	203	58.00955	-0.0040707	TZIHFWKZFHZASV;QTBSBXVTEAMEQO;WGCNASOHLSPBMP	CHEMONTID:0001238;CHEMONTID:0001205;CHEMONTID:0002230
C2H2O2	58.005479304	153.08427	95.08469	193	203	57.99958	0.0058993	TZIHFWKZFHZASV;QTBSBXVTEAMEQO;WGCNASOHLSPBMP	CHEMONTID:0001238;CHEMONTID:0001205;CHEMONTID:0002230
C2O	39.99491462	135.0793	95.08469	128	203	39.99461	0.0003046	IKHGUXGNUITLKF	CHEMONTID:0002230
CH2	14.015650064	109.10279	95.08469	154	203	14.0181	-0.0024499	VNWKTOKETHGBQD	CHEMONTID:0002500
C4H6O2	86.036779432	239.15472	153.09424	113	198	86.06048	-0.0237006	BAPJBEWLBFYGME	CHEMONTID:0004452
C8H10O3	154.06299418	239.15472	85.10641	113	198	154.04831	0.0146842	KLIDCXVFHGNTTM;XQDNFAMOIPNVES;IIVIBYBQXSHRGE;SMFFZOQLHYIRDA	CHEMONTID:0000190;CHEMONTID:0003891
C7H4O	104.026214748	189.1252	85.10641	92	198	104.01879	0.0074247	IWDCLRJOBJJRNH	CHEMONTID:0001275
C7H4O	104.026214748	189.11774	85.10641	95	198	104.01133	0.0148847	IWDCLRJOBJJRNH	CHEMONTID:0001275
Num AdductIon (AdductType Mass LinkedMz): 9
[M+H]+	85.09908	107.07307
[M+H]+	97.10184	119.08288
[M+H]+	97.12445	119.09873
[M+K]+	135.0793	119.09873
[M+K]+	153.08427	137.0946
[M+K]+	153.09424	137.10312
[M+K]+	165.09114	149.09669
[M+H]+	473.40964	495.38089
[M+H]+	473.42978	495.38089
Num IsotopicIon (IsotopeName Mass LinkedMz WeightedForm WeightNumber): 10
C-13	166.08266	165.09114	M+1	1
C-13	166.09564	165.09114	M+1	1
C-13	208.09991	207.10295	M+1	1
C-13	208.10941	207.10295	M+1	1
C-13	208.12206	207.10295	M+1	1
C-13	284.26981	283.27332	M+1	1
C-13	308.26083	307.27957	M+1	1
C-13	322.22818	321.23773	M+1	1
C-13	431.39188	430.39413	M+1	1
C-13	431.41177	430.39413	M+1	1

NAME: C26H51FN3O3
EXACTMASS: 472.391445712
ISSELECTED: True
ACCURATEMASS: 472.3909793
MASSDIFFERENCE: 0.0004664
TOTALSCORE: 3.042
ISOTOPICINTENSITY[M+1]: 0.2992
ISOTOPICINTENSITY[M+2]: 0.0494
ISOTOPICDIFF[M+1]: 0.0626
ISOTOPICDIFF[M+2]: 0.0276
MASSDIFFSCORE: 0.996
ISOTOPICSCORE: 0.971
PRODUCTIONSCORE: 0.869
NEUTRALLOSSSCORE: 0.206
PRODUCTIONPEAKNUMBER: 53
PRODUCTIONHITSNUMBER: 42
NEUTRALLOSSPEAKNUMBER: 315
NEUTRALLOSSHITSNUMBER: 65
RESOURCENAMES: 
RESOURCERECORDS: 0
ChemOntDescriptions: Fatty acid and derivatives;Quinoline carboxylic acids;Nucleosides;Phenylpiperidines;Amino acids and derivatives;Indole and derivatives;Peptides
ChemOntIDs: Fatty acid and derivatives;Quinoline carboxylic acids;Nucleosides;Phenylpiperidines;Amino acids and derivatives;Indole and derivatives;Peptides
ChemOntScores: 3.97746109323984E-06;5.82132500976852E-06;0.000488159682404536;0.000613216190267335;0.00240697928856225;0.00240697928856225;0.00699972751515596
ChemOntInChIKeys: QLKKMIWGFNMQJQ;ZEKZLJVOYLTDKK;ZWAOHEXOSAUJHY;AHOUBRCZNHFOSL;FFKNXXCOXIZLJD;PNCPYILNMDWPEY;FEFXTOZCHYSOSN
PUBCHEMCIDS: 
Num ProductIon (Formula ExactMass AccurateMass Intensity Error CandidateInChIKeys CandidateOntologies): 53
C4H9	57.070425288	57.07095	137	-0.0010733	IJDNQMDRQITEOD;NNPPMTNAJDCUHE;VXNZUUAINFGPBY	CHEMONTID:0002500;CHEMONTID:0004620;CHEMONTID:0004476
C5H9	69.070425288	69.07005	275	-0.0001733	OFBQJSOFQDEBGM;QWTDNUCVQCZILF;QMMOXUPEWRXHJS;BKOOMYPCSUNDGP;YWAKXRMUMFPDSH;MHNNAWXXUZQSNM;CRSOQBOWXPBRES	CHEMONTID:0002500;CHEMONTID:0004620;CHEMONTID:0004476;CHEMONTID:0004622
C5H9	69.070425288	69.07568	278	-0.0058033	OFBQJSOFQDEBGM;QWTDNUCVQCZILF;QMMOXUPEWRXHJS;BKOOMYPCSUNDGP;YWAKXRMUMFPDSH;MHNNAWXXUZQSNM;CRSOQBOWXPBRES	CHEMONTID:0002500;CHEMONTID:0004620;CHEMONTID:0004476;CHEMONTID:0004622
C5H11	71.086075352	71.08614	290	-0.0006132	OFBQJSOFQDEBGM;QWTDNUCVQCZILF	CHEMONTID:0002500;CHEMONTID:0004620
C6H9	81.070425288	81.07019	151	-0.0003133	AFABGHUZZDYHJO;RYPKRALMXUUNKS;PFEOZHBOMNWTJB;GDOPTJXRTPNYNR;LIKMAJRDDDTEIG;LDTAOIUHUHHCMU;PRBHEGAFLDMLAL;VLKZOEOYAKHREP;BEQGRRJLJLVQAQ;HNRMPXKDFBEGFZ;LGAQJENWWYGFSN;XDTMQSROBMDMFD;WWUVJRULCWHUSA	CHEMONTID:0004620;CHEMONTID:0004476;CHEMONTID:0001016;CHEMONTID:0001019;CHEMONTID:0002500;CHEMONTID:0004622
C6H9	81.070425288	81.07568	152	-0.0058033	AFABGHUZZDYHJO;RYPKRALMXUUNKS;PFEOZHBOMNWTJB;GDOPTJXRTPNYNR;LIKMAJRDDDTEIG;LDTAOIUHUHHCMU;PRBHEGAFLDMLAL;VLKZOEOYAKHREP;BEQGRRJLJLVQAQ;HNRMPXKDFBEGFZ;LGAQJENWWYGFSN;XDTMQSROBMDMFD;WWUVJRULCWHUSA	CHEMONTID:0004620;CHEMONTID:0004476;CHEMONTID:0001016;CHEMONTID:0001019;CHEMONTID:0002500;CHEMONTID:0004622
C5H9N	83.073499288	83.07163	385	0.0013207	GNVRJGIVDSQCOP;AVFZOVWCLRSYKC;NQRYJNQNLNOLGT;ZUHZZVMEUAUWHY	CHEMONTID:0002239;CHEMONTID:0003449;CHEMONTID:0000195
C6H11	83.086075352	83.08648	375	-0.0009532	VLKZOEOYAKHREP;AFABGHUZZDYHJO;RYPKRALMXUUNKS;XDTMQSROBMDMFD;JMMZCWZIJXAGKW;PFEOZHBOMNWTJB;PRBHEGAFLDMLAL;LIKMAJRDDDTEIG;HNRMPXKDFBEGFZ;GDOPTJXRTPNYNR;LDTAOIUHUHHCMU	CHEMONTID:0002500;CHEMONTID:0004620;CHEMONTID:0004476;CHEMONTID:0001016;CHEMONTID:0004622;CHEMONTID:0001019
C6H13	85.101725416	85.09908	196	0.0020968	VLKZOEOYAKHREP;AFABGHUZZDYHJO	CHEMONTID:0002500;CHEMONTID:0004620
C6H13	85.101725416	85.10641	198	-0.0052332	VLKZOEOYAKHREP;AFABGHUZZDYHJO	CHEMONTID:0002500;CHEMONTID:0004620
C3H7O3	91.039519084	91.03319	100	0.0057805	PEDCQBHIVMGVHV;GSJFXBNYJCXDGI;ALRHLSYJTWAHJZ	CHEMONTID:0002210;CHEMONTID:0003416;CHEMONTID:0001713
C6H9N	95.073499288	95.07545	213	-0.0024993	PXHHIBMOFPCBJQ;PAMIQIKDUOTOBW;SMBYUOXUISCLCF;DJEQZVQFEPKLOY	CHEMONTID:0003449;CHEMONTID:0000195;CHEMONTID:0002239
C7H11	95.086075352	95.08469	203	0.0008368	VLJXXKKOSFGPHI;UAEPNZWRGJTJPN;IMNFDUFMRHMDMM;FMAMSYPJXSEYSW;BZHMBWZPUJHVEE;WZHKDGJSXCTSCK;QWHNJUXXYKPLQM;ZGEGCLOFRBLKSE;OTTZHAVKAVGASB;JAGYXYUAYDLKNO;AEXMKKGTQYQZCS;GXDHCNNESPLIKD;ADHCYQWFCLQBFG	CHEMONTID:0004620;CHEMONTID:0001016;CHEMONTID:0002500;CHEMONTID:0001019;CHEMONTID:0004476;CHEMONTID:0004622
C7H11	95.086075352	95.09521	209	-0.0096832	VLJXXKKOSFGPHI;UAEPNZWRGJTJPN;IMNFDUFMRHMDMM;FMAMSYPJXSEYSW;BZHMBWZPUJHVEE;WZHKDGJSXCTSCK;QWHNJUXXYKPLQM;ZGEGCLOFRBLKSE;OTTZHAVKAVGASB;JAGYXYUAYDLKNO;AEXMKKGTQYQZCS;GXDHCNNESPLIKD;ADHCYQWFCLQBFG	CHEMONTID:0004620;CHEMONTID:0001016;CHEMONTID:0002500;CHEMONTID:0001019;CHEMONTID:0004476;CHEMONTID:0004622
C7H13	97.101725416	97.10184	382	-0.0006632	IMNFDUFMRHMDMM;ZGEGCLOFRBLKSE;VLJXXKKOSFGPHI;WZHKDGJSXCTSCK	CHEMONTID:0002500;CHEMONTID:0004476;CHEMONTID:0004620
C7H13	97.101725416	97.12445	384	-0.0232732	IMNFDUFMRHMDMM;ZGEGCLOFRBLKSE;VLJXXKKOSFGPHI;WZHKDGJSXCTSCK	CHEMONTID:0002500;CHEMONTID:0004476;CHEMONTID:0004620
C7H9N	107.073499288	107.07307	88	-0.0001193	RNVCVTLRINQCPJ;ONQLCPDIXPYJSS;CSNWPSHAZNPDBA;KPDBFXIKMXHJEB;YLUDSYGJHAQGOD;AFBPFSWMIHJQDM;LYMGNRHDFKUCDQ;HTLZVHNRZJPSMI	CHEMONTID:0003964;CHEMONTID:0000195;CHEMONTID:0000219;CHEMONTID:0003924
C8H13	109.101725416	109.10279	154	-0.0016132	JVSWJIKNEAIKJW;GDDAJHJRAKOILH;KWKAKUADMBZCLK;QEGNUYASOUJEHD;KVZJLSYJROEPSQ;QJXCDRBHYIAFTH;WEPNJTDVIIKRIK;TVMXDCGIABBOFY;LETYIFNDQBJGPJ;RNTWWGNZUXGTAX;QRMPKOFEUHIBNM	CHEMONTID:0004620;CHEMONTID:0001019;CHEMONTID:0004476;CHEMONTID:0001016;CHEMONTID:0004622;CHEMONTID:0002500
C8H15	111.11737548	111.1151	246	0.0017269	TVMXDCGIABBOFY;JVSWJIKNEAIKJW;KWKAKUADMBZCLK	CHEMONTID:0002500;CHEMONTID:0004620;CHEMONTID:0004476
C9H11	119.086075352	119.08288	163	0.0026468	ODLMAHJVESYWTB;NABXNTPHRFMODH;PYOLJOJPIPCRDP;XARGIVYWQPXRTC;ILIUIABCBOXIRX;NUHCEMOQRZEGAQ;KPADFPAILITQBG;YPJRYQGOKHKNKZ;UTPOSGXXIJEVFD	CHEMONTID:0002811;CHEMONTID:0002841;CHEMONTID:0001016;CHEMONTID:0004622;CHEMONTID:0004476
C9H11	119.086075352	119.08821	166	-0.0026832	ODLMAHJVESYWTB;NABXNTPHRFMODH;PYOLJOJPIPCRDP;XARGIVYWQPXRTC;ILIUIABCBOXIRX;NUHCEMOQRZEGAQ;KPADFPAILITQBG;YPJRYQGOKHKNKZ;UTPOSGXXIJEVFD	CHEMONTID:0002811;CHEMONTID:0002841;CHEMONTID:0001016;CHEMONTID:0004622;CHEMONTID:0004476
C9H11	119.086075352	119.09873	167	-0.0132032	ODLMAHJVESYWTB;NABXNTPHRFMODH;PYOLJOJPIPCRDP;XARGIVYWQPXRTC;ILIUIABCBOXIRX;NUHCEMOQRZEGAQ;KPADFPAILITQBG;YPJRYQGOKHKNKZ;UTPOSGXXIJEVFD	CHEMONTID:0002811;CHEMONTID:0002841;CHEMONTID:0001016;CHEMONTID:0004622;CHEMONTID:0004476
C9H11O	135.080989972	135.0793	128	0.0011414	HDNRAPAFJLXKBV;DWLZULQNIPIABE;KABCBIJVOXYNHG;CTIZSKHLELUAOT;PECUPOXPPBBFLU;KMYAUVFETBIDQR;UAJRSHJHFRVGMG;MPWGZBWDLMDIHO;LVLMKMOXYZKZRA;AWBMJKBTUUURBD;ZXRDGIJENMIGOY	CHEMONTID:0000138;CHEMONTID:0004325;CHEMONTID:0003487;CHEMONTID:0001167;CHEMONTID:0002811;CHEMONTID:0003940;CHEMONTID:0002229
C9H13O	137.096640036	137.0946	232	0.0014915	KMYAUVFETBIDQR;MUPSAKGMCNQPDH;DWLZULQNIPIABE	CHEMONTID:0001167;CHEMONTID:0000323;CHEMONTID:0000138
C9H13O	137.096640036	137.10312	223	-0.0070285	KMYAUVFETBIDQR;MUPSAKGMCNQPDH;DWLZULQNIPIABE	CHEMONTID:0001167;CHEMONTID:0000323;CHEMONTID:0000138
C9H9NO	147.068413908	147.06084	340	0.0070253	COPYQTHBVCHZHI;BBZCPUCZKLTAJQ	CHEMONTID:0000222;CHEMONTID:0001146
C10H11O	147.080989972	147.07489	423	0.0055514	FOCKPZOFYCTNIA;NZSPOOBIPDPNNX	CHEMONTID:0004325;CHEMONTID:0002811
C10H11O	147.080989972	147.0833	423	-0.0028586	FOCKPZOFYCTNIA;NZSPOOBIPDPNNX	CHEMONTID:0004325;CHEMONTID:0002811
C9H11N2	147.092223352	147.09099	409	0.0006848	RNAODKZCUVVPEN	CHEMONTID:0002497
C10H13O	149.096640036	149.09669	466	-0.0005985	FOCKPZOFYCTNIA;XTMGWHZPEHHUKU	CHEMONTID:0004325;CHEMONTID:0002229
C10H13O	149.096640036	149.10518	478	-0.0090885	FOCKPZOFYCTNIA;XTMGWHZPEHHUKU	CHEMONTID:0004325;CHEMONTID:0002229
C8H11NO2	153.078978592	153.08427	193	-0.00584	VOUIHMBRJVKANW	CHEMONTID:0001879
C9H13O2	153.091554656	153.09424	198	-0.0032339	GYPMBQZAVBFUIZ;VASLTHSBUVYRRQ;FRJSUXZTSKUONA	CHEMONTID:0004111;CHEMONTID:0001292;CHEMONTID:0002229
C9H10NO2	164.07115356	164.0751	97	-0.004495	BMFMUHLTSDBYKC	CHEMONTID:0000195
C10H12O2	164.083729624	164.08786	106	-0.004679	NEBQMYHKOREVAL;YYDWZJCCIAMZIH;VFULEJBUJUYYNB;NJXYTXADXSRFTJ	CHEMONTID:0004111;CHEMONTID:0002229
C10H13O2	165.091554656	165.09114	3740	-0.0001339	NEBQMYHKOREVAL;UDEWPOVQBGFNGE;VFULEJBUJUYYNB;YYDWZJCCIAMZIH;WVSSWCGRCOYBAB	CHEMONTID:0004111;CHEMONTID:0001350;CHEMONTID:0002229;CHEMONTID:0001167
C13H17O	189.127940164	189.11774	95	0.0096516	KERIXVPGSOBWOP	CHEMONTID:0004325
C13H17O	189.127940164	189.1252	92	0.0021916	KERIXVPGSOBWOP	CHEMONTID:0004325
C14H11N2	207.092223352	207.10295	8432	-0.0112752	BBOAWHADGQBLBD;PUPXFZBRONUIFP	CHEMONTID:0001140;CHEMONTID:0002497
C17H19O	239.143590228	239.15472	113	-0.0116784	POGLAOIGGLSUHI	CHEMONTID:0001565
C19H27	255.211275864	255.22946	223	-0.0187327	QZLYKIGBANMMBK	CHEMONTID:0003568
C17H32F	255.248804244	255.25	225	-0.0017443	NA	NA
C14H23FNO2	256.171282196	256.17093	663	-0.0001964	NA	NA
C15H28O3	256.203844756	256.18146	648	0.0218362	BFKKWZLKDQDDRU	CHEMONTID:0001092
C17H32FN2	283.254952244	283.25821	727	-0.0038063	NA	NA
C17H35N2O	283.27493874	283.27332	725	0.0010702	NA	NA
C17H36FO3	307.264848232	307.26514	645	-0.0008403	NA	NA
C21H36F	307.280104372	307.27957	644	-1.42E-05	NA	NA
C18H29N2O3	321.217817788	321.21194	693	0.0053292	NA	NA
C19H30FN2O	321.2342168	321.23773	300	-0.0040618	NA	NA
C24H49FN3O2	430.380881028	430.37854	186	0.0017924	NA	NA
C24H52N3O3	430.400867524	430.39413	185	0.0061889	NA	NA
C26H51FN3O3	472.391445712	495.38089	7679	-0.0002236	NA	NA
Num NeutralLoss (Formula ExactMass PrecursorMz ProductMz PrecursorIntensity ProductIntensity LossMass Error CandidateInChIKeys CandidateOntologies): 309
C7H14O	114.104465068	321.21194	207.10295	693	8432	114.10899	-0.0045249	MQWCXKGKQLNYQG	CHEMONTID:0002647
CH6N	32.050024192	239.15472	207.10295	113	8432	32.05177	-0.0017458	BAVYZALUXZFZLV	CHEMONTID:0000469
C2H2O	42.010564684	207.10295	165.09114	8432	3740	42.01181	-0.0012453	IKHGUXGNUITLKF;LFQSCWFLJHTTHZ;IMROMDMJAWUWLK	CHEMONTID:0002230;CHEMONTID:0000286;CHEMONTID:0000132
C2H2O2	58.005479304	207.10295	149.10518	8432	478	57.99777	0.0077093	TZIHFWKZFHZASV;QTBSBXVTEAMEQO;WGCNASOHLSPBMP	CHEMONTID:0001238;CHEMONTID:0001205;CHEMONTID:0002230
C2H2O2	58.005479304	207.10295	149.09669	8432	466	58.00626	-0.0007807	TZIHFWKZFHZASV;QTBSBXVTEAMEQO;WGCNASOHLSPBMP	CHEMONTID:0001238;CHEMONTID:0001205;CHEMONTID:0002230
C2H4O2	60.021129368	207.10295	147.0833	8432	423	60.01965	0.0014794	TZIHFWKZFHZASV;QTBSBXVTEAMEQO;LYCAIKOWRPUZTN	CHEMONTID:0001238;CHEMONTID:0001205;CHEMONTID:0002467
CH4N2O	60.032362748	207.10295	147.07489	8432	423	60.02806	0.0043027	XSQUKJJJFZCRTK	CHEMONTID:0000517
C2H4O2	60.021129368	207.10295	147.09099	8432	409	60.01196	0.0091694	TZIHFWKZFHZASV;QTBSBXVTEAMEQO;LYCAIKOWRPUZTN	CHEMONTID:0001238;CHEMONTID:0001205;CHEMONTID:0002467
C6H4O3	124.016043988	207.10295	83.07163	8432	385	124.03132	-0.015276	QCDYQQDYXPDABM;WQGWDDDVZFFDIG	CHEMONTID:0000382;CHEMONTID:0004657
C6H4O3	124.016043988	207.10295	83.08648	8432	375	124.01647	-0.000426	QCDYQQDYXPDABM;WQGWDDDVZFFDIG	CHEMONTID:0000382;CHEMONTID:0004657
CH4N2O	60.032362748	207.10295	147.06084	8432	340	60.04211	-0.0097473	XSQUKJJJFZCRTK	CHEMONTID:0000517
C7H4O3	136.016043988	207.10295	71.08614	8432	290	136.01681	-0.000766	IUNJCFABHJZSKB	CHEMONTID:0003978
C7H6O3	138.031694052	207.10295	69.07568	8432	278	138.02727	0.0044241	IUNJCFABHJZSKB	CHEMONTID:0003978
C7H6O3	138.031694052	207.10295	69.07005	8432	275	138.0329	-0.0012059	IUNJCFABHJZSKB	CHEMONTID:0003978
C3H2O2	70.005479304	207.10295	137.0946	8432	232	70.00835	-0.0028707	NIXOWILDQLNWCW	CHEMONTID:0004451
C3H2O2	70.005479304	207.10295	137.10312	8432	223	69.99983	0.0056493	NIXOWILDQLNWCW	CHEMONTID:0004451
C3H2O	54.010564684	207.10295	153.09424	8432	198	54.00871	0.0018547	HGINCPLSRVDWNT	CHEMONTID:0002436
C15H27O2	239.201105104	495.38089	256.17093	7679	663	239.20996	-0.0088549	JQYGCQRQGRVLDN	CHEMONTID:0000298
C15H27O2	239.201105104	495.38089	256.18146	7679	648	239.19943	0.0016751	JQYGCQRQGRVLDN	CHEMONTID:0000298
C13H22NO3	240.159968564	495.38089	255.22946	7679	223	240.15143	0.0085386	FYMHCWBPOCZPKA	CHEMONTID:0000195
C2H6N2O	74.048012812	239.15472	165.09114	113	3740	74.06358	-0.0155672	BEBCJVAWIBVWNZ	CHEMONTID:0002484
O	15.99491462	165.09114	149.10518	3740	478	15.98596	0.0089546	XLYOFNOQVPJJNP	NonID:H2O
O	15.99491462	165.09114	149.09669	3740	466	15.99445	0.0004646	XLYOFNOQVPJJNP	NonID:H2O
H2O	18.010564684	165.09114	147.0833	3740	423	18.00784	0.0027247	XLYOFNOQVPJJNP	NonID:H2O
H2O	18.010564684	165.09114	147.07489	3740	423	18.01625	-0.0056853	XLYOFNOQVPJJNP	NonID:H2O
H2O	18.010564684	165.09114	147.09099	3740	409	18.00015	0.0104147	XLYOFNOQVPJJNP	NonID:H2O
C4H2O2	82.005479304	165.09114	83.07163	3740	385	82.01951	-0.0140307	BAPJBEWLBFYGME	CHEMONTID:0004452
C4H2O2	82.005479304	165.09114	83.08648	3740	375	82.00466	0.0008193	BAPJBEWLBFYGME	CHEMONTID:0004452
H4N	18.034374128	165.09114	147.06084	3740	340	18.0303	0.0040741	QGZKDVFQNNGYKY	NonID:NH2
CO	27.99491462	165.09114	137.0946	3740	232	27.99654	-0.0016254	WSFSSNUMVMOOMR;OKKJLVBELUTLKV	CHEMONTID:0001831;CHEMONTID:0000286
CO	27.99491462	165.09114	137.10312	3740	223	27.98802	0.0068946	WSFSSNUMVMOOMR;OKKJLVBELUTLKV	CHEMONTID:0001831;CHEMONTID:0000286
C3H2O2	70.005479304	165.09114	95.07545	3740	213	70.01569	-0.0102107	NIXOWILDQLNWCW	CHEMONTID:0004451
C3H2O2	70.005479304	165.09114	95.09521	3740	209	69.99593	0.0095493	NIXOWILDQLNWCW	CHEMONTID:0004451
C3H2O2	70.005479304	165.09114	95.08469	3740	203	70.00645	-0.0009707	NIXOWILDQLNWCW	CHEMONTID:0004451
C	12	165.09114	153.09424	3740	198	11.9969	0.0031	VNWKTOKETHGBQD	CHEMONTID:0002500
C11H15NO3	209.10519334	492.38382	283.25821	232	727	209.12561	-0.0204167	UFKDXENLDAZGOS	CHEMONTID:0000195
C11H15NO3	209.10519334	492.36609	283.25821	270	727	209.10788	-0.0026867	UFKDXENLDAZGOS	CHEMONTID:0000195
C12H24O2	200.177630008	283.25821	83.07163	727	385	200.18658	-0.00895	POULHZVOKOAJMA	CHEMONTID:0003086
C10H18O3	186.125594436	283.25821	97.12445	727	384	186.13376	-0.0081656	TYXOEOVOUIVPQE	CHEMONTID:0000324
C12H24O2	200.177630008	283.25821	83.08648	727	375	200.17173	0.0059	POULHZVOKOAJMA	CHEMONTID:0003086
C8H16N2O2	172.121177752	283.25821	111.1151	727	246	172.14311	-0.0219322	PMLVVKMWRUMPQM	CHEMONTID:0000392
CH2N	28.018724064	283.25821	255.25	727	225	28.00821	0.0105141	BAVYZALUXZFZLV	CHEMONTID:0000469
C2H4	28.031300128	283.25821	255.22946	727	223	28.02875	0.0025501	OTMSDBZUPAUEDD;VGGSQFUCUMXWEO	CHEMONTID:0002500;CHEMONTID:0004476
C11H15NO3	209.10519334	492.38382	283.27332	232	725	209.1105	-0.0053067	UFKDXENLDAZGOS	CHEMONTID:0000195
C11H15NO3	209.10519334	492.36609	283.27332	270	725	209.09277	0.0124233	UFKDXENLDAZGOS	CHEMONTID:0000195
C12H24O2	200.177630008	283.27332	83.07163	725	385	200.20169	-0.02406	POULHZVOKOAJMA	CHEMONTID:0003086
C10H18O3	186.125594436	283.27332	97.12445	725	384	186.14887	-0.0232756	TYXOEOVOUIVPQE	CHEMONTID:0000324
C12H24O2	200.177630008	283.27332	83.08648	725	375	200.18684	-0.00921	POULHZVOKOAJMA	CHEMONTID:0003086
CH2N	28.018724064	283.27332	255.25	725	225	28.02332	-0.0045959	BAVYZALUXZFZLV	CHEMONTID:0000469
C2H4	28.031300128	283.27332	255.22946	725	223	28.04386	-0.0125599	OTMSDBZUPAUEDD;VGGSQFUCUMXWEO	CHEMONTID:0002500;CHEMONTID:0004476
C10H19O2	171.138504848	492.36609	321.21194	270	693	171.15415	-0.0156452	AASQBYVPOFXFGU	CHEMONTID:0001334
C9H16O3	172.109944372	321.21194	149.10518	693	478	172.10676	0.0031844	CVFFFSPGTZUPTF	CHEMONTID:0000324
C9H16O3	172.109944372	321.21194	149.09669	693	466	172.11525	-0.0053056	CVFFFSPGTZUPTF	CHEMONTID:0000324
C7H14N2O3	174.100442308	321.21194	147.09099	693	409	174.12095	-0.0205077	LIEIRDDOGFQXEH	CHEMONTID:0002964
C12H18NO3	224.128668436	321.21194	97.10184	693	382	224.1101	0.0185684	HIKHPXKYXLQZFQ	CHEMONTID:0000195
C10H16O3	184.109944372	321.21194	137.0946	693	232	184.11734	-0.0073956	TYXOEOVOUIVPQE	CHEMONTID:0000324
C10H16O3	184.109944372	321.21194	137.10312	693	223	184.10882	0.0011244	TYXOEOVOUIVPQE	CHEMONTID:0000324
C12H20NO3	226.1443185	321.21194	95.07545	693	213	226.13649	0.0078285	OKTTXPFUNSZDIO;HIKHPXKYXLQZFQ	CHEMONTID:0000195
C12H20NO3	226.1443185	321.21194	95.08469	693	203	226.12725	0.0170685	OKTTXPFUNSZDIO;HIKHPXKYXLQZFQ	CHEMONTID:0000195
C9H14NO2	168.102453688	321.21194	153.09424	693	198	168.1177	-0.0152463	CHCUDBFRYVCNDF	CHEMONTID:0000492
C4H11O3	107.070819212	256.17093	149.10518	663	478	107.06575	0.0050692	ARXKVVRQIIOZGF	CHEMONTID:0001661
C4H11O3	107.070819212	256.17093	149.09669	663	466	107.07424	-0.0034208	ARXKVVRQIIOZGF	CHEMONTID:0001661
C11H13N2	173.107873416	256.17093	83.07163	663	385	173.0993	0.0085734	CFTOTSJVQRFXOF	CHEMONTID:0001914
C10H7O2	159.044604464	256.17093	97.12445	663	384	159.04648	-0.0018755	JKTXGBOLZMGAIF	CHEMONTID:0001257
C10H9NO	159.068413908	256.17093	97.10184	663	382	159.06909	-0.0006761	LSMGVUHULSBVAW;MBBOMCVGYCRMEA	CHEMONTID:0004529;CHEMONTID:0004196
C10H9N2O	173.071487908	256.17093	83.08648	663	375	173.08445	-0.0129621	ZOAMBXDOGPRZLP	CHEMONTID:0004196
C12H13N2	185.107873416	256.17093	71.08614	663	290	185.08479	0.0230834	JOFKCNJIUXPJAC	CHEMONTID:0001914
C12H15N2	187.12352348	256.17093	69.07005	663	275	187.10088	0.0226435	JOFKCNJIUXPJAC	CHEMONTID:0001914
C6H11NO3	145.073893212	256.17093	111.1151	663	246	145.05583	0.0180632	QBYYLBWFBPAOKU	CHEMONTID:0004310
C8H7O	119.049689844	256.17093	137.10312	663	223	119.06781	-0.0181202	FUGYGGDSWSUORM;HXDOZKJGKXYMEW	CHEMONTID:0000037;CHEMONTID:0004646
C10H11NO	161.084063972	256.17093	95.07545	663	213	161.09548	-0.011416	LSMGVUHULSBVAW	CHEMONTID:0004529
C10H11NO	161.084063972	256.17093	95.09521	663	209	161.07572	0.008344	LSMGVUHULSBVAW	CHEMONTID:0004529
C10H11NO	161.084063972	256.17093	95.08469	663	203	161.08624	-0.002176	LSMGVUHULSBVAW	CHEMONTID:0004529
C4H9NO2	103.063328528	256.17093	153.09424	663	198	103.07669	-0.0133615	OQEBBZSWEGYTPG	CHEMONTID:0001878
C4H11O3	107.070819212	256.18146	149.10518	648	478	107.07628	-0.0054608	ARXKVVRQIIOZGF	CHEMONTID:0001661
C4H11O3	107.070819212	256.18146	149.09669	648	466	107.08477	-0.0139508	ARXKVVRQIIOZGF	CHEMONTID:0001661
C11H13N2	173.107873416	256.18146	83.07163	648	385	173.10983	-0.0019566	CFTOTSJVQRFXOF	CHEMONTID:0001914
C10H9NO	159.068413908	256.18146	97.12445	648	384	159.05701	0.0114039	LSMGVUHULSBVAW;MBBOMCVGYCRMEA	CHEMONTID:0004529;CHEMONTID:0004196
C7H13NO3	159.089543276	256.18146	97.10184	648	382	159.07962	0.0099233	HFBHOAHFRNLZGN;IONXXIKCTQHZNC	CHEMONTID:0004329;CHEMONTID:0004330
C11H13N2	173.107873416	256.18146	83.08648	648	375	173.09498	0.0128934	CFTOTSJVQRFXOF	CHEMONTID:0001914
C12H13N2	185.107873416	256.18146	71.08614	648	290	185.09532	0.0125534	JOFKCNJIUXPJAC	CHEMONTID:0001914
C12H15N2	187.12352348	256.18146	69.07568	648	278	187.10578	0.0177435	JOFKCNJIUXPJAC	CHEMONTID:0001914
C12H15N2	187.12352348	256.18146	69.07005	648	275	187.11141	0.0121135	JOFKCNJIUXPJAC	CHEMONTID:0001914
C6H11NO3	145.073893212	256.18146	111.1151	648	246	145.06636	0.0075332	QBYYLBWFBPAOKU	CHEMONTID:0004310
C10H11NO	161.084063972	256.18146	95.07545	648	213	161.10601	-0.021946	LSMGVUHULSBVAW	CHEMONTID:0004529
C10H11NO	161.084063972	256.18146	95.09521	648	209	161.08625	-0.002186	LSMGVUHULSBVAW	CHEMONTID:0004529
C10H11NO	161.084063972	256.18146	95.08469	648	203	161.09677	-0.012706	LSMGVUHULSBVAW	CHEMONTID:0004529
C5H13NO	103.099714036	256.18146	153.09424	648	198	103.08722	0.012494	RILLZYSZSDGYGV	CHEMONTID:0001897
C11H11N2	171.092223352	256.18146	85.10641	648	198	171.07505	0.0171734	CFTOTSJVQRFXOF	CHEMONTID:0001914
C10H17O3	185.117769404	492.38382	307.26514	232	645	185.11868	-0.0009106	TYXOEOVOUIVPQE	CHEMONTID:0000324
C12H13N2	185.107873416	492.36609	307.26514	270	645	185.10095	0.0069234	JOFKCNJIUXPJAC	CHEMONTID:0001914
C11H18O	166.135765196	473.40964	307.26514	204	645	166.1445	-0.0087348	ZGVYVWSAAMJYCN	CHEMONTID:0001292
C12H13N2	185.107873416	492.38382	307.27957	232	644	185.10425	0.0036234	JOFKCNJIUXPJAC	CHEMONTID:0001914
C12H13N2	185.107873416	492.36609	307.27957	270	644	185.08652	0.0213534	JOFKCNJIUXPJAC	CHEMONTID:0001914
C11H18O	166.135765196	473.42978	307.27957	168	644	166.15021	-0.0144448	ZGVYVWSAAMJYCN	CHEMONTID:0001292
C11H18O	166.135765196	473.40964	307.27957	204	644	166.13007	0.0056952	ZGVYVWSAAMJYCN	CHEMONTID:0001292
C13H24O	196.182715388	307.27957	111.1151	644	246	196.16447	0.0182454	DEDSSOIVPSHQLB	CHEMONTID:0001292
C19H37O	281.284440804	430.39413	149.10518	185	478	281.28895	-0.0045092	SXIYYZWCMUFWBW	CHEMONTID:0000298
C19H37O	281.284440804	430.37854	149.10518	186	478	281.27336	0.0110808	SXIYYZWCMUFWBW	CHEMONTID:0000298
C8H16N2O2	172.121177752	321.23773	149.10518	300	478	172.13255	-0.0113722	PMLVVKMWRUMPQM	CHEMONTID:0000392
C3H6O3	90.031694052	239.15472	149.10518	113	478	90.04954	-0.0178459	PEDCQBHIVMGVHV	CHEMONTID:0002210
C3H4	40.031300128	189.1252	149.10518	92	478	40.02002	0.0112801	QQONPFPTGQHPMA;ATUOYWHBWRKTHZ	CHEMONTID:0004476;CHEMONTID:0002500
C2O	39.99491462	189.11774	149.10518	95	478	40.01256	-0.0176454	IKHGUXGNUITLKF	CHEMONTID:0002230
C	12	149.10518	137.0946	478	232	12.01058	-0.01058	VNWKTOKETHGBQD	CHEMONTID:0002500
C	12	149.10518	137.10312	478	223	12.00206	-0.00206	VNWKTOKETHGBQD	CHEMONTID:0002500
C4H6	54.046950192	149.10518	95.07545	478	213	54.02973	0.0172202	NNPPMTNAJDCUHE;IJDNQMDRQITEOD	CHEMONTID:0004620;CHEMONTID:0002500
C3H2O	54.010564684	149.10518	95.09521	478	209	54.00997	0.0005947	HGINCPLSRVDWNT	CHEMONTID:0002436
C3H2O	54.010564684	149.10518	95.08469	478	203	54.02049	-0.0099253	HGINCPLSRVDWNT	CHEMONTID:0002436
C19H37O	281.284440804	430.39413	149.09669	185	466	281.29744	-0.0129992	SXIYYZWCMUFWBW	CHEMONTID:0000298
C19H37O	281.284440804	430.37854	149.09669	186	466	281.28185	0.0025908	SXIYYZWCMUFWBW	CHEMONTID:0000298
C8H16N2O2	172.121177752	321.23773	149.09669	300	466	172.14104	-0.0198622	PMLVVKMWRUMPQM	CHEMONTID:0000392
C3H4	40.031300128	189.1252	149.09669	92	466	40.02851	0.0027901	QQONPFPTGQHPMA;ATUOYWHBWRKTHZ	CHEMONTID:0004476;CHEMONTID:0002500
C3H4	40.031300128	189.11774	149.09669	95	466	40.02105	0.0102501	QQONPFPTGQHPMA;ATUOYWHBWRKTHZ	CHEMONTID:0004476;CHEMONTID:0002500
HN	15.010899032	164.08786	149.09669	106	466	14.99117	0.019729	QGZKDVFQNNGYKY	NonID:NH2
C	12	149.09669	137.0946	466	232	12.00209	-0.00209	VNWKTOKETHGBQD	CHEMONTID:0002500
C3H2O	54.010564684	149.09669	95.07545	466	213	54.02124	-0.0106753	HGINCPLSRVDWNT	CHEMONTID:0002436
C3H2O	54.010564684	149.09669	95.09521	466	209	54.00148	0.0090847	HGINCPLSRVDWNT	CHEMONTID:0002436
C3H2O	54.010564684	149.09669	95.08469	466	203	54.012	-0.0014353	HGINCPLSRVDWNT	CHEMONTID:0002436
C7H8	92.062600256	239.15472	147.0833	113	423	92.07142	-0.0088197	YXFVVABEGXRONW	CHEMONTID:0001091
C7H8	92.062600256	239.15472	147.07489	113	423	92.07983	-0.0172297	YXFVVABEGXRONW	CHEMONTID:0001091
C3H6	42.046950192	189.1252	147.0833	92	423	42.0419	0.0050502	ATUOYWHBWRKTHZ;QQONPFPTGQHPMA	CHEMONTID:0002500;CHEMONTID:0004476
C3H6	42.046950192	189.1252	147.07489	92	423	42.05031	-0.0033598	ATUOYWHBWRKTHZ;QQONPFPTGQHPMA	CHEMONTID:0002500;CHEMONTID:0004476
C2H4N	42.034374128	189.11774	147.0833	95	423	42.03444	-6.59E-05	ROSDSFDQCJNGOL;QUSNBJAOOMFDIB	CHEMONTID:0002228;CHEMONTID:0000469
C3H6	42.046950192	189.11774	147.07489	95	423	42.04285	0.0041002	ATUOYWHBWRKTHZ;QQONPFPTGQHPMA	CHEMONTID:0002500;CHEMONTID:0004476
HO	17.002739652	164.08786	147.0833	106	423	17.00456	-0.0018203	XLYOFNOQVPJJNP	NonID:H2O
HO	17.002739652	164.08786	147.07489	106	423	17.01297	-0.0102303	XLYOFNOQVPJJNP	NonID:H2O
HO	17.002739652	164.0751	147.0833	97	423	16.9918	0.0109397	XLYOFNOQVPJJNP	NonID:H2O
HO	17.002739652	164.0751	147.07489	97	423	17.00021	0.0025297	XLYOFNOQVPJJNP	NonID:H2O
C18H35O2	283.26370536	430.37854	147.09099	186	409	283.28755	-0.0238446	PZLYXEVGRAQCLK	CHEMONTID:0002951
C7H8	92.062600256	239.15472	147.09099	113	409	92.06373	-0.0011297	YXFVVABEGXRONW	CHEMONTID:0001091
C2H4N	42.034374128	189.1252	147.09099	92	409	42.03421	0.0001641	ROSDSFDQCJNGOL;QUSNBJAOOMFDIB	CHEMONTID:0002228;CHEMONTID:0000469
CH2N2	42.021798064	189.11774	147.09099	95	409	42.02675	-0.0049519	PNKUSGQVOMIXLU	CHEMONTID:0001045
HO	17.002739652	164.08786	147.09099	106	409	16.99687	0.0058697	XLYOFNOQVPJJNP	NonID:H2O
HO	17.002739652	164.0751	147.09099	97	409	16.98411	0.0186297	XLYOFNOQVPJJNP	NonID:H2O
C8H12O3	156.078644244	239.15472	83.07163	113	385	156.08309	-0.0044458	IIVIBYBQXSHRGE	CHEMONTID:0003891
C4H10O3	106.06299418	189.1252	83.07163	92	385	106.05357	0.0094242	ARXKVVRQIIOZGF	CHEMONTID:0001661
C7H6O	106.041864812	189.11774	83.07163	95	385	106.04611	-0.0042452	IWDCLRJOBJJRNH;HUMNYLRZRPPJDN;RDOXTESZEPMUJZ	CHEMONTID:0001275;CHEMONTID:0000321;CHEMONTID:0000138
C3H2O2	70.005479304	153.09424	83.07163	198	385	70.02261	-0.0171307	NIXOWILDQLNWCW	CHEMONTID:0004451
C3H2O2	70.005479304	153.08427	83.07163	193	385	70.01264	-0.0071607	NIXOWILDQLNWCW	CHEMONTID:0004451
C4H6	54.046950192	137.10312	83.07163	223	385	54.03149	0.0154602	NNPPMTNAJDCUHE;IJDNQMDRQITEOD	CHEMONTID:0004620;CHEMONTID:0002500
C3H2O	54.010564684	137.0946	83.07163	232	385	54.02297	-0.0124053	HGINCPLSRVDWNT	CHEMONTID:0002436
C2H4	28.031300128	111.1151	83.07163	246	385	28.04347	-0.0121699	OTMSDBZUPAUEDD;VGGSQFUCUMXWEO	CHEMONTID:0002500;CHEMONTID:0004476
C2H2	26.015650064	109.10279	83.07163	154	385	26.03116	-0.0155099	OTMSDBZUPAUEDD;VGGSQFUCUMXWEO	CHEMONTID:0002500;CHEMONTID:0004476
CH2	14.015650064	97.10184	83.07163	382	385	14.03021	-0.0145599	VNWKTOKETHGBQD	CHEMONTID:0002500
C	12	95.09521	83.07163	209	385	12.02358	-0.02358	VNWKTOKETHGBQD	CHEMONTID:0002500
C	12	95.08469	83.07163	203	385	12.01306	-0.01306	VNWKTOKETHGBQD	CHEMONTID:0002500
C	12	95.07545	83.07163	213	385	12.00382	-0.00382	VNWKTOKETHGBQD	CHEMONTID:0002500
CH2	14.015650064	83.07163	69.07568	385	278	13.99595	0.0197001	VNWKTOKETHGBQD	CHEMONTID:0002500
CH2	14.015650064	83.07163	69.07005	385	275	14.00158	0.0140701	VNWKTOKETHGBQD	CHEMONTID:0002500
C22H37O2	333.279355424	430.39413	97.12445	185	384	333.26968	0.0096754	YDJRNYWFRANPOL	CHEMONTID:0002951
C12H18NO3	224.128668436	321.23773	97.12445	300	384	224.11328	0.0153884	HIKHPXKYXLQZFQ	CHEMONTID:0000195
C7H14N2O2	158.105527688	255.25	97.12445	225	384	158.12555	-0.0200223	MMVGWKHDLPGACU	CHEMONTID:0000392
C7H14N2O2	158.105527688	255.22946	97.12445	223	384	158.10501	0.0005177	MMVGWKHDLPGACU	CHEMONTID:0000392
C6H8NO3	142.050418116	239.15472	97.12445	113	384	142.03027	0.0201481	DHDRGOURKDLAOT	CHEMONTID:0004322
C2O2	55.98982924	153.09424	97.12445	198	384	55.96979	0.0200392	QTBSBXVTEAMEQO;WGCNASOHLSPBMP	CHEMONTID:0001205;CHEMONTID:0002230
C2O	39.99491462	137.10312	97.12445	223	384	39.97867	0.0162446	IKHGUXGNUITLKF	CHEMONTID:0002230
C2O	39.99491462	137.0946	97.12445	232	384	39.97015	0.0247646	IKHGUXGNUITLKF	CHEMONTID:0002230
CH2	14.015650064	97.12445	83.08648	384	375	14.03797	-0.0223199	VNWKTOKETHGBQD	CHEMONTID:0002500
C2H2	26.015650064	97.12445	71.08614	384	290	26.03831	-0.0226599	OTMSDBZUPAUEDD;VGGSQFUCUMXWEO	CHEMONTID:0002500;CHEMONTID:0004476
C2H4	28.031300128	97.12445	69.07568	384	278	28.04877	-0.0174699	OTMSDBZUPAUEDD;VGGSQFUCUMXWEO	CHEMONTID:0002500;CHEMONTID:0004476
C2H4	28.031300128	97.12445	69.07005	384	275	28.0544	-0.0230999	OTMSDBZUPAUEDD;VGGSQFUCUMXWEO	CHEMONTID:0002500;CHEMONTID:0004476
C	12	97.12445	85.10641	384	198	12.01804	-0.01804	VNWKTOKETHGBQD	CHEMONTID:0002500
C22H37O2	333.279355424	430.39413	97.10184	185	382	333.29229	-0.0129346	YDJRNYWFRANPOL	CHEMONTID:0002951
C22H37O2	333.279355424	430.37854	97.10184	186	382	333.2767	0.0026554	YDJRNYWFRANPOL	CHEMONTID:0002951
C15H16N2	224.131348512	321.23773	97.10184	300	382	224.13589	-0.0045415	OURDZMSSMGUMKR	CHEMONTID:0001914
C7H14N2O2	158.105527688	255.22946	97.10184	223	382	158.12762	-0.0220923	MMVGWKHDLPGACU	CHEMONTID:0000392
C6H8NO3	142.050418116	239.15472	97.10184	113	382	142.05288	-0.0024619	DHDRGOURKDLAOT	CHEMONTID:0004322
C6H4O	92.026214748	189.1252	97.10184	92	382	92.02336	0.0028547	ISWSIDIOOBJBQZ	CHEMONTID:0004647
C6H4O	92.026214748	189.11774	97.10184	95	382	92.0159	0.0103147	ISWSIDIOOBJBQZ	CHEMONTID:0004647
C2O2	55.98982924	153.09424	97.10184	198	382	55.9924	-0.0025708	QTBSBXVTEAMEQO;WGCNASOHLSPBMP	CHEMONTID:0001205;CHEMONTID:0002230
C2O2	55.98982924	153.08427	97.10184	193	382	55.98243	0.0073992	QTBSBXVTEAMEQO;WGCNASOHLSPBMP	CHEMONTID:0001205;CHEMONTID:0002230
C2O	39.99491462	137.10312	97.10184	223	382	40.00128	-0.0063654	IKHGUXGNUITLKF	CHEMONTID:0002230
C2O	39.99491462	137.0946	97.10184	232	382	39.99276	0.0021546	IKHGUXGNUITLKF	CHEMONTID:0002230
CH2	14.015650064	111.1151	97.10184	246	382	14.01326	0.0023901	VNWKTOKETHGBQD	CHEMONTID:0002500
C	12	109.10279	97.10184	154	382	12.00095	-0.00095	VNWKTOKETHGBQD	CHEMONTID:0002500
CH2	14.015650064	97.10184	83.08648	382	375	14.01536	0.0002901	VNWKTOKETHGBQD	CHEMONTID:0002500
C2H2	26.015650064	97.10184	71.08614	382	290	26.0157	-4.99E-05	OTMSDBZUPAUEDD;VGGSQFUCUMXWEO	CHEMONTID:0002500;CHEMONTID:0004476
C2H4	28.031300128	97.10184	69.07568	382	278	28.02616	0.0051401	OTMSDBZUPAUEDD;VGGSQFUCUMXWEO	CHEMONTID:0002500;CHEMONTID:0004476
C2H4	28.031300128	97.10184	69.07005	382	275	28.03179	-0.0004899	OTMSDBZUPAUEDD;VGGSQFUCUMXWEO	CHEMONTID:0002500;CHEMONTID:0004476
C	12	97.10184	85.10641	382	198	11.99543	0.00457	VNWKTOKETHGBQD	CHEMONTID:0002500
C8H16N2O2	172.121177752	255.22946	83.08648	223	375	172.14298	-0.0218022	PMLVVKMWRUMPQM	CHEMONTID:0000392
C7H10NO3	156.06606818	239.15472	83.08648	113	375	156.06824	-0.0021718	IZNTWTMLHCGAJU	CHEMONTID:0002411
C7H6O	106.041864812	189.1252	83.08648	92	375	106.03872	0.0031448	IWDCLRJOBJJRNH;HUMNYLRZRPPJDN;RDOXTESZEPMUJZ	CHEMONTID:0001275;CHEMONTID:0000321;CHEMONTID:0000138
C7H6O	106.041864812	189.11774	83.08648	95	375	106.03126	0.0106048	IWDCLRJOBJJRNH;HUMNYLRZRPPJDN;RDOXTESZEPMUJZ	CHEMONTID:0001275;CHEMONTID:0000321;CHEMONTID:0000138
C3H2O2	70.005479304	153.09424	83.08648	198	375	70.00776	-0.0022807	NIXOWILDQLNWCW	CHEMONTID:0004451
C3H2O2	70.005479304	153.08427	83.08648	193	375	69.99779	0.0076893	NIXOWILDQLNWCW	CHEMONTID:0004451
C3H2O	54.010564684	137.10312	83.08648	223	375	54.01664	-0.0060753	HGINCPLSRVDWNT	CHEMONTID:0002436
C3H2O	54.010564684	137.0946	83.08648	232	375	54.00812	0.0024447	HGINCPLSRVDWNT	CHEMONTID:0002436
C2H4	28.031300128	111.1151	83.08648	246	375	28.02862	0.0026801	OTMSDBZUPAUEDD;VGGSQFUCUMXWEO	CHEMONTID:0002500;CHEMONTID:0004476
C2H2	26.015650064	109.10279	83.08648	154	375	26.01631	-0.0006599	OTMSDBZUPAUEDD;VGGSQFUCUMXWEO	CHEMONTID:0002500;CHEMONTID:0004476
C	12	95.09521	83.08648	209	375	12.00873	-0.00873	VNWKTOKETHGBQD	CHEMONTID:0002500
C	12	95.08469	83.08648	203	375	11.99821	0.00179	VNWKTOKETHGBQD	CHEMONTID:0002500
C	12	83.08648	71.08614	375	290	12.00034	-0.00034	VNWKTOKETHGBQD	CHEMONTID:0002500
CH2	14.015650064	83.08648	69.07568	375	278	14.0108	0.0048501	VNWKTOKETHGBQD	CHEMONTID:0002500
CH2	14.015650064	83.08648	69.07005	375	275	14.01643	-0.0007799	VNWKTOKETHGBQD	CHEMONTID:0002500
C3H6	42.046950192	189.1252	147.06084	92	340	42.06436	-0.0174098	ATUOYWHBWRKTHZ;QQONPFPTGQHPMA	CHEMONTID:0002500;CHEMONTID:0004476
C3H6	42.046950192	189.11774	147.06084	95	340	42.0569	-0.0099498	ATUOYWHBWRKTHZ;QQONPFPTGQHPMA	CHEMONTID:0002500;CHEMONTID:0004476
H3N	17.026549096	164.08786	147.06084	106	340	17.02702	-0.0004709	QGZKDVFQNNGYKY	NonID:NH2
HO	17.002739652	164.0751	147.06084	97	340	17.01426	-0.0115203	XLYOFNOQVPJJNP	NonID:H2O
C10H19O2	171.138504848	492.38382	321.23773	232	300	171.14609	-0.0075852	AASQBYVPOFXFGU	CHEMONTID:0001334
C10H19O2	171.138504848	492.36609	321.23773	270	300	171.12836	0.0101448	AASQBYVPOFXFGU	CHEMONTID:0001334
C10H16O3	184.109944372	321.23773	137.10312	300	223	184.13461	-0.0246656	TYXOEOVOUIVPQE	CHEMONTID:0000324
C12H20NO3	226.1443185	321.23773	95.07545	300	213	226.16228	-0.0179615	OKTTXPFUNSZDIO;HIKHPXKYXLQZFQ	CHEMONTID:0000195
C12H20NO3	226.1443185	321.23773	95.09521	300	209	226.14252	0.0017985	OKTTXPFUNSZDIO;HIKHPXKYXLQZFQ	CHEMONTID:0000195
C12H20NO3	226.1443185	321.23773	95.08469	300	203	226.15304	-0.0087215	OKTTXPFUNSZDIO;HIKHPXKYXLQZFQ	CHEMONTID:0000195
C11H20O	168.15141526	321.23773	153.09424	300	198	168.14349	0.0079253	ZGVYVWSAAMJYCN	CHEMONTID:0001292
C9H12O3	168.078644244	239.15472	71.08614	113	290	168.06858	0.0100642	CRUILBNAQILVHZ;VKHCWIJJBRBDLT	CHEMONTID:0000138;CHEMONTID:0003891
C8H6O	118.041864812	189.1252	71.08614	92	290	118.03906	0.0028048	FUGYGGDSWSUORM;CHLICZRVGGXEOD	CHEMONTID:0000037;CHEMONTID:0000138
C8H6O	118.041864812	189.11774	71.08614	95	290	118.0316	0.0102648	FUGYGGDSWSUORM;CHLICZRVGGXEOD	CHEMONTID:0000037;CHEMONTID:0000138
C4H2O2	82.005479304	153.09424	71.08614	198	290	82.0081	-0.0026207	BAPJBEWLBFYGME	CHEMONTID:0004452
C4H2O2	82.005479304	153.08427	71.08614	193	290	81.99813	0.0073493	BAPJBEWLBFYGME	CHEMONTID:0004452
CH4O2	48.021129368	119.09873	71.08614	167	290	48.01259	0.0085394	CKFGINPQOCXMAZ	CHEMONTID:0001605
CH4O2	48.021129368	119.08821	71.08614	166	290	48.00207	0.0190594	CKFGINPQOCXMAZ	CHEMONTID:0001605
CH4O2	48.021129368	119.08288	71.08614	163	290	47.99674	0.0243894	CKFGINPQOCXMAZ	CHEMONTID:0001605
C3H4	40.031300128	111.1151	71.08614	246	290	40.02896	0.0023401	QQONPFPTGQHPMA;ATUOYWHBWRKTHZ	CHEMONTID:0004476;CHEMONTID:0002500
CH2	14.015650064	85.10641	71.08614	198	290	14.02027	-0.0046199	VNWKTOKETHGBQD	CHEMONTID:0002500
CH2	14.015650064	85.09908	71.08614	196	290	14.01294	0.0027101	VNWKTOKETHGBQD	CHEMONTID:0002500
C8H12NO3	170.081718244	239.15472	69.07568	113	278	170.07904	0.0026782	WFCLWJHOKCQYOQ	CHEMONTID:0002411
C7H6NO	120.044938812	189.1252	69.07568	92	278	120.04952	-0.0045812	DYDNPESBYVVLBO	CHEMONTID:0000285
C7H6NO	120.044938812	189.11774	69.07568	95	278	120.04206	0.0028788	DYDNPESBYVVLBO	CHEMONTID:0000285
C3H4N2	68.037448128	137.10312	69.07568	223	278	68.02744	0.0100081	RAXXELZNTBOGNW	CHEMONTID:0000078
C3H4N2	68.037448128	137.0946	69.07568	232	278	68.01892	0.0185281	RAXXELZNTBOGNW	CHEMONTID:0000078
C2H4N	42.034374128	111.1151	69.07568	246	278	42.03942	-0.0050459	ROSDSFDQCJNGOL;QUSNBJAOOMFDIB	CHEMONTID:0002228;CHEMONTID:0000469
C3H4	40.031300128	109.10279	69.07568	154	278	40.02711	0.0041901	QQONPFPTGQHPMA;ATUOYWHBWRKTHZ	CHEMONTID:0004476;CHEMONTID:0002500
C2H2	26.015650064	95.09521	69.07568	209	278	26.01953	-0.0038799	OTMSDBZUPAUEDD;VGGSQFUCUMXWEO	CHEMONTID:0002500;CHEMONTID:0004476
CN	26.003074	95.08469	69.07568	203	278	26.00901	-0.005936	LELOWRISYMNNSU	CHEMONTID:0000362
CN	26.003074	95.07545	69.07568	213	278	25.99977	0.003304	LELOWRISYMNNSU	CHEMONTID:0000362
CH4	16.031300128	85.10641	69.07568	198	278	16.03073	0.0005701	VNWKTOKETHGBQD	CHEMONTID:0002500
H2N	16.018724064	85.09908	69.07568	196	278	16.0234	-0.0046759	QGZKDVFQNNGYKY	NonID:NH2
C	12	81.07568	69.07568	152	278	12	0	VNWKTOKETHGBQD	CHEMONTID:0002500
C11H10N2	170.08439832	239.15472	69.07005	113	275	170.08467	-0.0002717	CFTOTSJVQRFXOF	CHEMONTID:0001914
C8H8O	120.057514876	189.1252	69.07005	92	275	120.05515	0.0023649	FUGYGGDSWSUORM;HXDOZKJGKXYMEW;CHLICZRVGGXEOD;VEIIEWOTAHXGKS	CHEMONTID:0000037;CHEMONTID:0004646;CHEMONTID:0000138
C7H6NO	120.044938812	189.11774	69.07005	95	275	120.04769	-0.0027512	DYDNPESBYVVLBO	CHEMONTID:0000285
C3H4N2	68.037448128	137.10312	69.07005	223	275	68.03307	0.0043781	RAXXELZNTBOGNW	CHEMONTID:0000078
C3H4N2	68.037448128	137.0946	69.07005	232	275	68.02455	0.0128981	RAXXELZNTBOGNW	CHEMONTID:0000078
C3H6	42.046950192	111.1151	69.07005	246	275	42.04505	0.0019002	ATUOYWHBWRKTHZ;QQONPFPTGQHPMA	CHEMONTID:0002500;CHEMONTID:0004476
C3H4	40.031300128	109.10279	69.07005	154	275	40.03274	-0.0014399	QQONPFPTGQHPMA;ATUOYWHBWRKTHZ	CHEMONTID:0004476;CHEMONTID:0002500
C2H2	26.015650064	95.09521	69.07005	209	275	26.02516	-0.0095099	OTMSDBZUPAUEDD;VGGSQFUCUMXWEO	CHEMONTID:0002500;CHEMONTID:0004476
C2H2	26.015650064	95.08469	69.07005	203	275	26.01464	0.0010101	OTMSDBZUPAUEDD;VGGSQFUCUMXWEO	CHEMONTID:0002500;CHEMONTID:0004476
CN	26.003074	95.07545	69.07005	213	275	26.0054	-0.002326	LELOWRISYMNNSU	CHEMONTID:0000362
CH4	16.031300128	85.10641	69.07005	198	275	16.03636	-0.0050599	VNWKTOKETHGBQD	CHEMONTID:0002500
CH4	16.031300128	85.09908	69.07005	196	275	16.02903	0.0022701	VNWKTOKETHGBQD	CHEMONTID:0002500
C	12	81.07568	69.07005	152	275	12.00563	-0.00563	VNWKTOKETHGBQD	CHEMONTID:0002500
C	12	81.07019	69.07005	151	275	12.00014	-0.00014	VNWKTOKETHGBQD	CHEMONTID:0002500
C13H19NO3	237.136493468	492.36609	255.25	270	225	237.11609	0.0204035	SJJYEHXVJQAFPK;FYMHCWBPOCZPKA	CHEMONTID:0000195
C13H19NO3	237.136493468	492.36609	255.22946	270	223	237.13663	-0.0001365	SJJYEHXVJQAFPK;FYMHCWBPOCZPKA	CHEMONTID:0000195
C22H39O	319.300090868	430.39413	111.1151	185	246	319.27903	0.0210609	GDFMOYUXMKMYJF	CHEMONTID:0000298
C7H16N2O	144.126263132	255.25	111.1151	225	246	144.1349	-0.0086369	UIKUBYKUYUSRSM	CHEMONTID:0000392
C7H16N2O	144.126263132	255.22946	111.1151	223	246	144.11436	0.0119031	UIKUBYKUYUSRSM	CHEMONTID:0000392
C6H8O3	128.047344116	239.15472	111.1151	113	246	128.03962	0.0077241	YAHJGDKGXVOYKU	CHEMONTID:0004450
CNO	41.99798862	153.09424	111.1151	198	246	41.97914	0.0188486	ZHNUHDYFZUAESO	CHEMONTID:0002484
CN	26.003074	137.10312	111.1151	223	246	25.98802	0.015054	LELOWRISYMNNSU	CHEMONTID:0000362
CN	26.003074	137.0946	111.1151	232	246	25.9795	0.023574	LELOWRISYMNNSU	CHEMONTID:0000362
CH4	16.031300128	111.1151	95.07545	246	213	16.03965	-0.0083499	VNWKTOKETHGBQD	CHEMONTID:0002500
H2N	16.018724064	111.1151	95.09521	246	209	16.01989	-0.0011659	QGZKDVFQNNGYKY	NonID:NH2
CH4	16.031300128	111.1151	95.08469	246	203	16.03041	0.0008901	VNWKTOKETHGBQD	CHEMONTID:0002500
CN	26.003074	111.1151	85.10641	246	198	26.00869	-0.005616	LELOWRISYMNNSU	CHEMONTID:0000362
C13H19NO3	237.136493468	492.38382	255.25	232	225	237.13382	0.0026735	SJJYEHXVJQAFPK;FYMHCWBPOCZPKA	CHEMONTID:0000195
C13H19NO3	237.136493468	492.38382	255.22946	232	223	237.15436	-0.0178665	SJJYEHXVJQAFPK;FYMHCWBPOCZPKA	CHEMONTID:0000195
C20H37O	293.284440804	430.39413	137.0946	185	232	293.29953	-0.0150892	WJLJKNYXWACGHC	CHEMONTID:0000298
C20H37O	293.284440804	430.37854	137.0946	186	232	293.28394	0.0005008	WJLJKNYXWACGHC	CHEMONTID:0000298
C5H10O2	102.06807956	239.15472	137.0946	113	232	102.06012	0.0079596	WLAMNBDJUVNPJU	CHEMONTID:0003544
CHN	27.010899032	164.08786	137.0946	106	232	26.99326	0.017639	BAVYZALUXZFZLV;LELOWRISYMNNSU;WDWDWGRYHDPSDS	CHEMONTID:0000469;CHEMONTID:0000362;CHEMONTID:0000117
O	15.99491462	153.09424	137.0946	198	232	15.99964	-0.0047254	XLYOFNOQVPJJNP	NonID:H2O
O	15.99491462	153.08427	137.0946	193	232	15.98967	0.0052446	XLYOFNOQVPJJNP	NonID:H2O
CH2N2	42.021798064	137.0946	95.07545	232	213	42.01915	0.0026481	PNKUSGQVOMIXLU	CHEMONTID:0001045
CNO	41.99798862	137.0946	95.09521	232	209	41.99939	-0.0014014	ZHNUHDYFZUAESO	CHEMONTID:0002484
C2H2O	42.010564684	137.0946	95.08469	232	203	42.00991	0.0006547	IKHGUXGNUITLKF;LFQSCWFLJHTTHZ;IMROMDMJAWUWLK	CHEMONTID:0002230;CHEMONTID:0000286;CHEMONTID:0000132
C20H37O	293.284440804	430.39413	137.10312	185	223	293.29101	-0.0065692	WJLJKNYXWACGHC	CHEMONTID:0000298
C20H37O	293.284440804	430.37854	137.10312	186	223	293.27542	0.0090208	WJLJKNYXWACGHC	CHEMONTID:0000298
C8H6	102.046950192	239.15472	137.10312	113	223	102.0516	-0.0046498	PPBRXRYQALVLMV	CHEMONTID:0000037
O	15.99491462	153.09424	137.10312	198	223	15.99112	0.0037946	XLYOFNOQVPJJNP	NonID:H2O
O	15.99491462	153.08427	137.10312	193	223	15.98115	0.0137646	XLYOFNOQVPJJNP	NonID:H2O
CH2N2	42.021798064	137.10312	95.07545	223	213	42.02767	-0.0058719	PNKUSGQVOMIXLU	CHEMONTID:0001045
C2H2O	42.010564684	137.10312	95.09521	223	209	42.00791	0.0026547	IKHGUXGNUITLKF;LFQSCWFLJHTTHZ;IMROMDMJAWUWLK	CHEMONTID:0002230;CHEMONTID:0000286;CHEMONTID:0000132
CH2N2	42.021798064	137.10312	95.08469	223	203	42.01843	0.0033681	PNKUSGQVOMIXLU	CHEMONTID:0001045
C22H39O2	335.295005488	430.39413	95.07545	185	213	335.31868	-0.0236745	UPMVPXJUQWHITN	CHEMONTID:0002951
C22H39O2	335.295005488	430.37854	95.07545	186	213	335.30309	-0.0080845	UPMVPXJUQWHITN	CHEMONTID:0002951
C7H12O3	144.078644244	239.15472	95.07545	113	213	144.07927	-0.0006258	JLNIGUCDBFYXDC;CIIQMKRXRXANQW	CHEMONTID:0000324;CHEMONTID:0002435
C6H6O	94.041864812	189.1252	95.07545	92	213	94.04975	-0.0078852	ISWSIDIOOBJBQZ	CHEMONTID:0004647
C6H6O	94.041864812	189.11774	95.07545	95	213	94.04229	-0.0004252	ISWSIDIOOBJBQZ	CHEMONTID:0004647
C2H3N3	69.032697096	164.08786	95.07545	106	213	69.01241	0.0202871	NSPMIYGKQJPBQR	CHEMONTID:0000099
C2H4NO	58.029288748	153.09424	95.07545	198	213	58.01879	0.0104987	ATHHXGZTWNVVOU	CHEMONTID:0002484
C2H2O2	58.005479304	153.08427	95.07545	193	213	58.00882	-0.0033407	TZIHFWKZFHZASV;QTBSBXVTEAMEQO;WGCNASOHLSPBMP	CHEMONTID:0001238;CHEMONTID:0001205;CHEMONTID:0002230
C2O	39.99491462	135.0793	95.07545	128	213	40.00385	-0.0089354	IKHGUXGNUITLKF	CHEMONTID:0002230
CH2	14.015650064	109.10279	95.07545	154	213	14.02734	-0.0116899	VNWKTOKETHGBQD	CHEMONTID:0002500
C	12	107.07307	95.07545	88	213	11.99762	0.00238	VNWKTOKETHGBQD	CHEMONTID:0002500
C22H39O2	335.295005488	430.39413	95.09521	185	209	335.29892	-0.0039145	UPMVPXJUQWHITN	CHEMONTID:0002951
C22H39O2	335.295005488	430.37854	95.09521	186	209	335.28333	0.0116755	UPMVPXJUQWHITN	CHEMONTID:0002951
C5H8N2O3	144.053492116	239.15472	95.09521	113	209	144.05951	-0.0060179	QDHYJVJAGQLHBA	CHEMONTID:0002010
C6H6O	94.041864812	189.1252	95.09521	92	209	94.02999	0.0118748	ISWSIDIOOBJBQZ	CHEMONTID:0004647
C6H6O	94.041864812	189.11774	95.09521	95	209	94.02253	0.0193348	ISWSIDIOOBJBQZ	CHEMONTID:0004647
C2H2O2	58.005479304	153.09424	95.09521	198	209	57.99903	0.0064493	TZIHFWKZFHZASV;QTBSBXVTEAMEQO;WGCNASOHLSPBMP	CHEMONTID:0001238;CHEMONTID:0001205;CHEMONTID:0002230
C2H2O2	58.005479304	153.08427	95.09521	193	209	57.98906	0.0164193	TZIHFWKZFHZASV;QTBSBXVTEAMEQO;WGCNASOHLSPBMP	CHEMONTID:0001238;CHEMONTID:0001205;CHEMONTID:0002230
C2O	39.99491462	135.0793	95.09521	128	209	39.98409	0.0108246	IKHGUXGNUITLKF	CHEMONTID:0002230
CH2	14.015650064	109.10279	95.09521	154	209	14.00758	0.0080701	VNWKTOKETHGBQD	CHEMONTID:0002500
C22H39O2	335.295005488	430.39413	95.08469	185	203	335.30944	-0.0144345	UPMVPXJUQWHITN	CHEMONTID:0002951
C22H39O2	335.295005488	430.37854	95.08469	186	203	335.29385	0.0011555	UPMVPXJUQWHITN	CHEMONTID:0002951
C7H12O3	144.078644244	239.15472	95.08469	113	203	144.07003	0.0086142	JLNIGUCDBFYXDC;CIIQMKRXRXANQW	CHEMONTID:0000324;CHEMONTID:0002435
C6H6O	94.041864812	189.1252	95.08469	92	203	94.04051	0.0013548	ISWSIDIOOBJBQZ	CHEMONTID:0004647
C6H6O	94.041864812	189.11774	95.08469	95	203	94.03305	0.0088148	ISWSIDIOOBJBQZ	CHEMONTID:0004647
C2H2O2	58.005479304	153.09424	95.08469	198	203	58.00955	-0.0040707	TZIHFWKZFHZASV;QTBSBXVTEAMEQO;WGCNASOHLSPBMP	CHEMONTID:0001238;CHEMONTID:0001205;CHEMONTID:0002230
C2H2O2	58.005479304	153.08427	95.08469	193	203	57.99958	0.0058993	TZIHFWKZFHZASV;QTBSBXVTEAMEQO;WGCNASOHLSPBMP	CHEMONTID:0001238;CHEMONTID:0001205;CHEMONTID:0002230
C2O	39.99491462	135.0793	95.08469	128	203	39.99461	0.0003046	IKHGUXGNUITLKF	CHEMONTID:0002230
CH2	14.015650064	109.10279	95.08469	154	203	14.0181	-0.0024499	VNWKTOKETHGBQD	CHEMONTID:0002500
C4H6O2	86.036779432	239.15472	153.09424	113	198	86.06048	-0.0237006	BAPJBEWLBFYGME	CHEMONTID:0004452
C8H10O3	154.06299418	239.15472	85.10641	113	198	154.04831	0.0146842	KLIDCXVFHGNTTM;XQDNFAMOIPNVES;IIVIBYBQXSHRGE;SMFFZOQLHYIRDA	CHEMONTID:0000190;CHEMONTID:0003891
C7H4O	104.026214748	189.1252	85.10641	92	198	104.01879	0.0074247	IWDCLRJOBJJRNH	CHEMONTID:0001275
C7H4O	104.026214748	189.11774	85.10641	95	198	104.01133	0.0148847	IWDCLRJOBJJRNH	CHEMONTID:0001275
Num AdductIon (AdductType Mass LinkedMz): 9
[M+H]+	85.09908	107.07307
[M+H]+	97.10184	119.08288
[M+H]+	97.12445	119.09873
[M+K]+	135.0793	119.09873
[M+K]+	153.08427	137.0946
[M+K]+	153.09424	137.10312
[M+K]+	165.09114	149.09669
[M+H]+	473.40964	495.38089
[M+H]+	473.42978	495.38089
Num IsotopicIon (IsotopeName Mass LinkedMz WeightedForm WeightNumber): 10
C-13	166.08266	165.09114	M+1	1
C-13	166.09564	165.09114	M+1	1
C-13	208.09991	207.10295	M+1	1
C-13	208.10941	207.10295	M+1	1
C-13	208.12206	207.10295	M+1	1
C-13	284.26981	283.27332	M+1	1
C-13	308.26083	307.27957	M+1	1
C-13	322.22818	321.23773	M+1	1
C-13	431.39188	430.39413	M+1	1
C-13	431.41177	430.39413	M+1	1

NAME: C19H59N3O5PS
EXACTMASS: 472.391304618
ISSELECTED: True
ACCURATEMASS: 472.3909793
MASSDIFFERENCE: 0.0003253
TOTALSCORE: 3.037
ISOTOPICINTENSITY[M+1]: 0.233
ISOTOPICINTENSITY[M+2]: 0.081
ISOTOPICDIFF[M+1]: -0.0036
ISOTOPICDIFF[M+2]: 0.0592
MASSDIFFSCORE: 0.998
ISOTOPICSCORE: 0.978
PRODUCTIONSCORE: 0.836
NEUTRALLOSSSCORE: 0.225
PRODUCTIONPEAKNUMBER: 51
PRODUCTIONHITSNUMBER: 42
NEUTRALLOSSPEAKNUMBER: 315
NEUTRALLOSSHITSNUMBER: 71
RESOURCENAMES: 
RESOURCERECORDS: 0
ChemOntDescriptions: Acyl CoAs and derivatives
ChemOntIDs: Acyl CoAs and derivatives
ChemOntScores: 0.00116112753023705
ChemOntInChIKeys: XDUHQPOXLUAVEE
PUBCHEMCIDS: 
Num ProductIon (Formula ExactMass AccurateMass Intensity Error CandidateInChIKeys CandidateOntologies): 51
C4H9	57.070425288	57.07095	137	-0.0010733	IJDNQMDRQITEOD;NNPPMTNAJDCUHE;VXNZUUAINFGPBY	CHEMONTID:0002500;CHEMONTID:0004620;CHEMONTID:0004476
C5H9	69.070425288	69.07005	275	-0.0001733	OFBQJSOFQDEBGM;QWTDNUCVQCZILF;QMMOXUPEWRXHJS;BKOOMYPCSUNDGP;YWAKXRMUMFPDSH;MHNNAWXXUZQSNM;CRSOQBOWXPBRES	CHEMONTID:0002500;CHEMONTID:0004620;CHEMONTID:0004476;CHEMONTID:0004622
C5H9	69.070425288	69.07568	278	-0.0058033	OFBQJSOFQDEBGM;QWTDNUCVQCZILF;QMMOXUPEWRXHJS;BKOOMYPCSUNDGP;YWAKXRMUMFPDSH;MHNNAWXXUZQSNM;CRSOQBOWXPBRES	CHEMONTID:0002500;CHEMONTID:0004620;CHEMONTID:0004476;CHEMONTID:0004622
C5H11	71.086075352	71.08614	290	-0.0006132	OFBQJSOFQDEBGM;QWTDNUCVQCZILF	CHEMONTID:0002500;CHEMONTID:0004620
C6H9	81.070425288	81.07019	151	-0.0003133	AFABGHUZZDYHJO;RYPKRALMXUUNKS;PFEOZHBOMNWTJB;GDOPTJXRTPNYNR;LIKMAJRDDDTEIG;LDTAOIUHUHHCMU;PRBHEGAFLDMLAL;VLKZOEOYAKHREP;BEQGRRJLJLVQAQ;HNRMPXKDFBEGFZ;LGAQJENWWYGFSN;XDTMQSROBMDMFD;WWUVJRULCWHUSA	CHEMONTID:0004620;CHEMONTID:0004476;CHEMONTID:0001016;CHEMONTID:0001019;CHEMONTID:0002500;CHEMONTID:0004622
C6H9	81.070425288	81.07568	152	-0.0058033	AFABGHUZZDYHJO;RYPKRALMXUUNKS;PFEOZHBOMNWTJB;GDOPTJXRTPNYNR;LIKMAJRDDDTEIG;LDTAOIUHUHHCMU;PRBHEGAFLDMLAL;VLKZOEOYAKHREP;BEQGRRJLJLVQAQ;HNRMPXKDFBEGFZ;LGAQJENWWYGFSN;XDTMQSROBMDMFD;WWUVJRULCWHUSA	CHEMONTID:0004620;CHEMONTID:0004476;CHEMONTID:0001016;CHEMONTID:0001019;CHEMONTID:0002500;CHEMONTID:0004622
C5H9N	83.073499288	83.07163	385	0.0013207	GNVRJGIVDSQCOP;AVFZOVWCLRSYKC;NQRYJNQNLNOLGT;ZUHZZVMEUAUWHY	CHEMONTID:0002239;CHEMONTID:0003449;CHEMONTID:0000195
C6H11	83.086075352	83.08648	375	-0.0009532	VLKZOEOYAKHREP;AFABGHUZZDYHJO;RYPKRALMXUUNKS;XDTMQSROBMDMFD;JMMZCWZIJXAGKW;PFEOZHBOMNWTJB;PRBHEGAFLDMLAL;LIKMAJRDDDTEIG;HNRMPXKDFBEGFZ;GDOPTJXRTPNYNR;LDTAOIUHUHHCMU	CHEMONTID:0002500;CHEMONTID:0004620;CHEMONTID:0004476;CHEMONTID:0001016;CHEMONTID:0004622;CHEMONTID:0001019
C6H13	85.101725416	85.09908	196	0.0020968	VLKZOEOYAKHREP;AFABGHUZZDYHJO	CHEMONTID:0002500;CHEMONTID:0004620
C6H13	85.101725416	85.10641	198	-0.0052332	VLKZOEOYAKHREP;AFABGHUZZDYHJO	CHEMONTID:0002500;CHEMONTID:0004620
C3H7O3	91.039519084	91.03319	100	0.0057805	PEDCQBHIVMGVHV;GSJFXBNYJCXDGI;ALRHLSYJTWAHJZ	CHEMONTID:0002210;CHEMONTID:0003416;CHEMONTID:0001713
C6H9N	95.073499288	95.07545	213	-0.0024993	PXHHIBMOFPCBJQ;PAMIQIKDUOTOBW;SMBYUOXUISCLCF;DJEQZVQFEPKLOY	CHEMONTID:0003449;CHEMONTID:0000195;CHEMONTID:0002239
C7H11	95.086075352	95.08469	203	0.0008368	VLJXXKKOSFGPHI;UAEPNZWRGJTJPN;IMNFDUFMRHMDMM;FMAMSYPJXSEYSW;BZHMBWZPUJHVEE;WZHKDGJSXCTSCK;QWHNJUXXYKPLQM;ZGEGCLOFRBLKSE;OTTZHAVKAVGASB;JAGYXYUAYDLKNO;AEXMKKGTQYQZCS;GXDHCNNESPLIKD;ADHCYQWFCLQBFG	CHEMONTID:0004620;CHEMONTID:0001016;CHEMONTID:0002500;CHEMONTID:0001019;CHEMONTID:0004476;CHEMONTID:0004622
C7H11	95.086075352	95.09521	209	-0.0096832	VLJXXKKOSFGPHI;UAEPNZWRGJTJPN;IMNFDUFMRHMDMM;FMAMSYPJXSEYSW;BZHMBWZPUJHVEE;WZHKDGJSXCTSCK;QWHNJUXXYKPLQM;ZGEGCLOFRBLKSE;OTTZHAVKAVGASB;JAGYXYUAYDLKNO;AEXMKKGTQYQZCS;GXDHCNNESPLIKD;ADHCYQWFCLQBFG	CHEMONTID:0004620;CHEMONTID:0001016;CHEMONTID:0002500;CHEMONTID:0001019;CHEMONTID:0004476;CHEMONTID:0004622
C7H13	97.101725416	97.10184	382	-0.0006632	IMNFDUFMRHMDMM;ZGEGCLOFRBLKSE;VLJXXKKOSFGPHI;WZHKDGJSXCTSCK	CHEMONTID:0002500;CHEMONTID:0004476;CHEMONTID:0004620
C7H13	97.101725416	97.12445	384	-0.0232732	IMNFDUFMRHMDMM;ZGEGCLOFRBLKSE;VLJXXKKOSFGPHI;WZHKDGJSXCTSCK	CHEMONTID:0002500;CHEMONTID:0004476;CHEMONTID:0004620
C7H9N	107.073499288	107.07307	88	-0.0001193	RNVCVTLRINQCPJ;ONQLCPDIXPYJSS;CSNWPSHAZNPDBA;KPDBFXIKMXHJEB;YLUDSYGJHAQGOD;AFBPFSWMIHJQDM;LYMGNRHDFKUCDQ;HTLZVHNRZJPSMI	CHEMONTID:0003964;CHEMONTID:0000195;CHEMONTID:0000219;CHEMONTID:0003924
C8H13	109.101725416	109.10279	154	-0.0016132	JVSWJIKNEAIKJW;GDDAJHJRAKOILH;KWKAKUADMBZCLK;QEGNUYASOUJEHD;KVZJLSYJROEPSQ;QJXCDRBHYIAFTH;WEPNJTDVIIKRIK;TVMXDCGIABBOFY;LETYIFNDQBJGPJ;RNTWWGNZUXGTAX;QRMPKOFEUHIBNM	CHEMONTID:0004620;CHEMONTID:0001019;CHEMONTID:0004476;CHEMONTID:0001016;CHEMONTID:0004622;CHEMONTID:0002500
C8H15	111.11737548	111.1151	246	0.0017269	TVMXDCGIABBOFY;JVSWJIKNEAIKJW;KWKAKUADMBZCLK	CHEMONTID:0002500;CHEMONTID:0004620;CHEMONTID:0004476
C9H11	119.086075352	119.08288	163	0.0026468	ODLMAHJVESYWTB;NABXNTPHRFMODH;PYOLJOJPIPCRDP;XARGIVYWQPXRTC;ILIUIABCBOXIRX;NUHCEMOQRZEGAQ;KPADFPAILITQBG;YPJRYQGOKHKNKZ;UTPOSGXXIJEVFD	CHEMONTID:0002811;CHEMONTID:0002841;CHEMONTID:0001016;CHEMONTID:0004622;CHEMONTID:0004476
C9H11	119.086075352	119.08821	166	-0.0026832	ODLMAHJVESYWTB;NABXNTPHRFMODH;PYOLJOJPIPCRDP;XARGIVYWQPXRTC;ILIUIABCBOXIRX;NUHCEMOQRZEGAQ;KPADFPAILITQBG;YPJRYQGOKHKNKZ;UTPOSGXXIJEVFD	CHEMONTID:0002811;CHEMONTID:0002841;CHEMONTID:0001016;CHEMONTID:0004622;CHEMONTID:0004476
C9H11	119.086075352	119.09873	167	-0.0132032	ODLMAHJVESYWTB;NABXNTPHRFMODH;PYOLJOJPIPCRDP;XARGIVYWQPXRTC;ILIUIABCBOXIRX;NUHCEMOQRZEGAQ;KPADFPAILITQBG;YPJRYQGOKHKNKZ;UTPOSGXXIJEVFD	CHEMONTID:0002811;CHEMONTID:0002841;CHEMONTID:0001016;CHEMONTID:0004622;CHEMONTID:0004476
C9H11O	135.080989972	135.0793	128	0.0011414	HDNRAPAFJLXKBV;DWLZULQNIPIABE;KABCBIJVOXYNHG;CTIZSKHLELUAOT;PECUPOXPPBBFLU;KMYAUVFETBIDQR;UAJRSHJHFRVGMG;MPWGZBWDLMDIHO;LVLMKMOXYZKZRA;AWBMJKBTUUURBD;ZXRDGIJENMIGOY	CHEMONTID:0000138;CHEMONTID:0004325;CHEMONTID:0003487;CHEMONTID:0001167;CHEMONTID:0002811;CHEMONTID:0003940;CHEMONTID:0002229
C9H13O	137.096640036	137.0946	232	0.0014915	KMYAUVFETBIDQR;MUPSAKGMCNQPDH;DWLZULQNIPIABE	CHEMONTID:0001167;CHEMONTID:0000323;CHEMONTID:0000138
C9H13O	137.096640036	137.10312	223	-0.0070285	KMYAUVFETBIDQR;MUPSAKGMCNQPDH;DWLZULQNIPIABE	CHEMONTID:0001167;CHEMONTID:0000323;CHEMONTID:0000138
C6H11O4	147.065733832	147.06084	340	0.0043453	KBVSUNBCTPQWJL	CHEMONTID:0002012
C10H11O	147.080989972	147.07489	423	0.0055514	FOCKPZOFYCTNIA;NZSPOOBIPDPNNX	CHEMONTID:0004325;CHEMONTID:0002811
C10H11O	147.080989972	147.0833	423	-0.0028586	FOCKPZOFYCTNIA;NZSPOOBIPDPNNX	CHEMONTID:0004325;CHEMONTID:0002811
C9H11N2	147.092223352	147.09099	409	0.0006848	RNAODKZCUVVPEN	CHEMONTID:0002497
C10H13O	149.096640036	149.09669	466	-0.0005985	FOCKPZOFYCTNIA;XTMGWHZPEHHUKU	CHEMONTID:0004325;CHEMONTID:0002229
C10H13O	149.096640036	149.10518	478	-0.0090885	FOCKPZOFYCTNIA;XTMGWHZPEHHUKU	CHEMONTID:0004325;CHEMONTID:0002229
C8H11NO2	153.078978592	153.08427	193	-0.00584	VOUIHMBRJVKANW	CHEMONTID:0001879
C9H13O2	153.091554656	153.09424	198	-0.0032339	GYPMBQZAVBFUIZ;VASLTHSBUVYRRQ;FRJSUXZTSKUONA	CHEMONTID:0004111;CHEMONTID:0001292;CHEMONTID:0002229
C9H10NO2	164.07115356	164.0751	97	-0.004495	BMFMUHLTSDBYKC	CHEMONTID:0000195
C10H12O2	164.083729624	164.08786	106	-0.004679	NEBQMYHKOREVAL;YYDWZJCCIAMZIH;VFULEJBUJUYYNB;NJXYTXADXSRFTJ	CHEMONTID:0004111;CHEMONTID:0002229
C10H13O2	165.091554656	165.09114	3740	-0.0001339	NEBQMYHKOREVAL;UDEWPOVQBGFNGE;VFULEJBUJUYYNB;YYDWZJCCIAMZIH;WVSSWCGRCOYBAB	CHEMONTID:0004111;CHEMONTID:0001350;CHEMONTID:0002229;CHEMONTID:0001167
C13H17O	189.127940164	189.11774	95	0.0096516	KERIXVPGSOBWOP	CHEMONTID:0004325
C13H17O	189.127940164	189.1252	92	0.0021916	KERIXVPGSOBWOP	CHEMONTID:0004325
C14H11N2	207.092223352	207.10295	8432	-0.0112752	BBOAWHADGQBLBD;PUPXFZBRONUIFP	CHEMONTID:0001140;CHEMONTID:0002497
C17H19O	239.143590228	239.15472	113	-0.0116784	POGLAOIGGLSUHI	CHEMONTID:0001565
C19H27	255.211275864	255.22946	223	-0.0187327	QZLYKIGBANMMBK	CHEMONTID:0003568
C15H31N2O	255.243638612	255.25	225	-0.00691	NA	NA
C17H22NO	256.170139324	256.17093	663	-0.0013393	NA	NA
C15H28O3	256.203844756	256.18146	648	0.0218362	BFKKWZLKDQDDRU	CHEMONTID:0001092
C15H40PS	283.25883391	283.25821	727	7.53E-05	NA	NA
C17H35N2O	283.27493874	283.27332	725	0.0010702	NA	NA
C17H39O2S	307.267076488	307.26514	645	0.0013879	NA	NA
C16H39N2OS	307.278309868	307.27957	644	-0.0018087	NA	NA
C15H34N2OPS	321.212946338	321.21194	693	0.0004578	NA	NA
C17H38OPS	321.238098466	321.23773	300	-0.0001801	NA	NA
C19H59N3O5PS	472.391304618	495.38089	7679	-0.0003647	NA	NA
Num NeutralLoss (Formula ExactMass PrecursorMz ProductMz PrecursorIntensity ProductIntensity LossMass Error CandidateInChIKeys CandidateOntologies): 313
C7H14O	114.104465068	321.21194	207.10295	693	8432	114.10899	-0.0045249	MQWCXKGKQLNYQG	CHEMONTID:0002647
CH6N	32.050024192	239.15472	207.10295	113	8432	32.05177	-0.0017458	BAVYZALUXZFZLV	CHEMONTID:0000469
C2H2O	42.010564684	207.10295	165.09114	8432	3740	42.01181	-0.0012453	IKHGUXGNUITLKF;LFQSCWFLJHTTHZ;IMROMDMJAWUWLK	CHEMONTID:0002230;CHEMONTID:0000286;CHEMONTID:0000132
C2H2O2	58.005479304	207.10295	149.10518	8432	478	57.99777	0.0077093	TZIHFWKZFHZASV;QTBSBXVTEAMEQO;WGCNASOHLSPBMP	CHEMONTID:0001238;CHEMONTID:0001205;CHEMONTID:0002230
C2H2O2	58.005479304	207.10295	149.09669	8432	466	58.00626	-0.0007807	TZIHFWKZFHZASV;QTBSBXVTEAMEQO;WGCNASOHLSPBMP	CHEMONTID:0001238;CHEMONTID:0001205;CHEMONTID:0002230
C2H4O2	60.021129368	207.10295	147.0833	8432	423	60.01965	0.0014794	TZIHFWKZFHZASV;QTBSBXVTEAMEQO;LYCAIKOWRPUZTN	CHEMONTID:0001238;CHEMONTID:0001205;CHEMONTID:0002467
CH4N2O	60.032362748	207.10295	147.07489	8432	423	60.02806	0.0043027	XSQUKJJJFZCRTK	CHEMONTID:0000517
C2H4O2	60.021129368	207.10295	147.09099	8432	409	60.01196	0.0091694	TZIHFWKZFHZASV;QTBSBXVTEAMEQO;LYCAIKOWRPUZTN	CHEMONTID:0001238;CHEMONTID:0001205;CHEMONTID:0002467
C6H4O3	124.016043988	207.10295	83.07163	8432	385	124.03132	-0.015276	QCDYQQDYXPDABM;WQGWDDDVZFFDIG	CHEMONTID:0000382;CHEMONTID:0004657
C6H4O3	124.016043988	207.10295	83.08648	8432	375	124.01647	-0.000426	QCDYQQDYXPDABM;WQGWDDDVZFFDIG	CHEMONTID:0000382;CHEMONTID:0004657
CH4N2O	60.032362748	207.10295	147.06084	8432	340	60.04211	-0.0097473	XSQUKJJJFZCRTK	CHEMONTID:0000517
C7H4O3	136.016043988	207.10295	71.08614	8432	290	136.01681	-0.000766	IUNJCFABHJZSKB	CHEMONTID:0003978
C7H6O3	138.031694052	207.10295	69.07568	8432	278	138.02727	0.0044241	IUNJCFABHJZSKB	CHEMONTID:0003978
C7H6O3	138.031694052	207.10295	69.07005	8432	275	138.0329	-0.0012059	IUNJCFABHJZSKB	CHEMONTID:0003978
C3H2O2	70.005479304	207.10295	137.0946	8432	232	70.00835	-0.0028707	NIXOWILDQLNWCW	CHEMONTID:0004451
C3H2O2	70.005479304	207.10295	137.10312	8432	223	69.99983	0.0056493	NIXOWILDQLNWCW	CHEMONTID:0004451
C3H2O	54.010564684	207.10295	153.09424	8432	198	54.00871	0.0018547	HGINCPLSRVDWNT	CHEMONTID:0002436
C15H27O2	239.201105104	495.38089	256.17093	7679	663	239.20996	-0.0088549	JQYGCQRQGRVLDN	CHEMONTID:0000298
C15H27O2	239.201105104	495.38089	256.18146	7679	648	239.19943	0.0016751	JQYGCQRQGRVLDN	CHEMONTID:0000298
C13H22NO3	240.159968564	495.38089	255.22946	7679	223	240.15143	0.0085386	FYMHCWBPOCZPKA	CHEMONTID:0000195
C2H6N2O	74.048012812	239.15472	165.09114	113	3740	74.06358	-0.0155672	BEBCJVAWIBVWNZ	CHEMONTID:0002484
O	15.99491462	165.09114	149.10518	3740	478	15.98596	0.0089546	XLYOFNOQVPJJNP	NonID:H2O
O	15.99491462	165.09114	149.09669	3740	466	15.99445	0.0004646	XLYOFNOQVPJJNP	NonID:H2O
H2O	18.010564684	165.09114	147.0833	3740	423	18.00784	0.0027247	XLYOFNOQVPJJNP	NonID:H2O
H2O	18.010564684	165.09114	147.07489	3740	423	18.01625	-0.0056853	XLYOFNOQVPJJNP	NonID:H2O
H2O	18.010564684	165.09114	147.09099	3740	409	18.00015	0.0104147	XLYOFNOQVPJJNP	NonID:H2O
C4H2O2	82.005479304	165.09114	83.07163	3740	385	82.01951	-0.0140307	BAPJBEWLBFYGME	CHEMONTID:0004452
C4H2O2	82.005479304	165.09114	83.08648	3740	375	82.00466	0.0008193	BAPJBEWLBFYGME	CHEMONTID:0004452
H4N	18.034374128	165.09114	147.06084	3740	340	18.0303	0.0040741	QGZKDVFQNNGYKY	NonID:NH2
CO	27.99491462	165.09114	137.0946	3740	232	27.99654	-0.0016254	WSFSSNUMVMOOMR;OKKJLVBELUTLKV	CHEMONTID:0001831;CHEMONTID:0000286
CO	27.99491462	165.09114	137.10312	3740	223	27.98802	0.0068946	WSFSSNUMVMOOMR;OKKJLVBELUTLKV	CHEMONTID:0001831;CHEMONTID:0000286
C3H2O2	70.005479304	165.09114	95.07545	3740	213	70.01569	-0.0102107	NIXOWILDQLNWCW	CHEMONTID:0004451
C3H2O2	70.005479304	165.09114	95.09521	3740	209	69.99593	0.0095493	NIXOWILDQLNWCW	CHEMONTID:0004451
C3H2O2	70.005479304	165.09114	95.08469	3740	203	70.00645	-0.0009707	NIXOWILDQLNWCW	CHEMONTID:0004451
C	12	165.09114	153.09424	3740	198	11.9969	0.0031	VNWKTOKETHGBQD	CHEMONTID:0002500
HO3P	79.966330522	165.09114	85.10641	3740	198	79.98473	-0.0183995	ABLZXFCXXLZCGV	NonID:PO3
C11H15NO3	209.10519334	492.38382	283.25821	232	727	209.12561	-0.0204167	UFKDXENLDAZGOS	CHEMONTID:0000195
C11H15NO3	209.10519334	492.36609	283.25821	270	727	209.10788	-0.0026867	UFKDXENLDAZGOS	CHEMONTID:0000195
C12H24O2	200.177630008	283.25821	83.07163	727	385	200.18658	-0.00895	POULHZVOKOAJMA	CHEMONTID:0003086
C10H18O3	186.125594436	283.25821	97.12445	727	384	186.13376	-0.0081656	TYXOEOVOUIVPQE	CHEMONTID:0000324
C12H24O2	200.177630008	283.25821	83.08648	727	375	200.17173	0.0059	POULHZVOKOAJMA	CHEMONTID:0003086
C8H16N2O2	172.121177752	283.25821	111.1151	727	246	172.14311	-0.0219322	PMLVVKMWRUMPQM	CHEMONTID:0000392
CH2N	28.018724064	283.25821	255.25	727	225	28.00821	0.0105141	BAVYZALUXZFZLV	CHEMONTID:0000469
C2H4	28.031300128	283.25821	255.22946	727	223	28.02875	0.0025501	OTMSDBZUPAUEDD;VGGSQFUCUMXWEO	CHEMONTID:0002500;CHEMONTID:0004476
C11H15NO3	209.10519334	492.38382	283.27332	232	725	209.1105	-0.0053067	UFKDXENLDAZGOS	CHEMONTID:0000195
C11H15NO3	209.10519334	492.36609	283.27332	270	725	209.09277	0.0124233	UFKDXENLDAZGOS	CHEMONTID:0000195
C12H24O2	200.177630008	283.27332	83.07163	725	385	200.20169	-0.02406	POULHZVOKOAJMA	CHEMONTID:0003086
C10H18O3	186.125594436	283.27332	97.12445	725	384	186.14887	-0.0232756	TYXOEOVOUIVPQE	CHEMONTID:0000324
C12H24O2	200.177630008	283.27332	83.08648	725	375	200.18684	-0.00921	POULHZVOKOAJMA	CHEMONTID:0003086
CH2N	28.018724064	283.27332	255.25	725	225	28.02332	-0.0045959	BAVYZALUXZFZLV	CHEMONTID:0000469
C2H4	28.031300128	283.27332	255.22946	725	223	28.04386	-0.0125599	OTMSDBZUPAUEDD;VGGSQFUCUMXWEO	CHEMONTID:0002500;CHEMONTID:0004476
C10H19O2	171.138504848	492.36609	321.21194	270	693	171.15415	-0.0156452	AASQBYVPOFXFGU	CHEMONTID:0001334
C9H16O3	172.109944372	321.21194	149.10518	693	478	172.10676	0.0031844	CVFFFSPGTZUPTF	CHEMONTID:0000324
C9H16O3	172.109944372	321.21194	149.09669	693	466	172.11525	-0.0053056	CVFFFSPGTZUPTF	CHEMONTID:0000324
C7H14N2O3	174.100442308	321.21194	147.09099	693	409	174.12095	-0.0205077	LIEIRDDOGFQXEH	CHEMONTID:0002964
C12H18NO3	224.128668436	321.21194	97.10184	693	382	224.1101	0.0185684	HIKHPXKYXLQZFQ	CHEMONTID:0000195
C10H16O3	184.109944372	321.21194	137.0946	693	232	184.11734	-0.0073956	TYXOEOVOUIVPQE	CHEMONTID:0000324
C10H16O3	184.109944372	321.21194	137.10312	693	223	184.10882	0.0011244	TYXOEOVOUIVPQE	CHEMONTID:0000324
C12H20NO3	226.1443185	321.21194	95.07545	693	213	226.13649	0.0078285	OKTTXPFUNSZDIO;HIKHPXKYXLQZFQ	CHEMONTID:0000195
C12H20NO3	226.1443185	321.21194	95.08469	693	203	226.12725	0.0170685	OKTTXPFUNSZDIO;HIKHPXKYXLQZFQ	CHEMONTID:0000195
C9H14NO2	168.102453688	321.21194	153.09424	693	198	168.1177	-0.0152463	CHCUDBFRYVCNDF	CHEMONTID:0000492
C4H11O3	107.070819212	256.17093	149.10518	663	478	107.06575	0.0050692	ARXKVVRQIIOZGF	CHEMONTID:0001661
C4H11O3	107.070819212	256.17093	149.09669	663	466	107.07424	-0.0034208	ARXKVVRQIIOZGF	CHEMONTID:0001661
C11H13N2	173.107873416	256.17093	83.07163	663	385	173.0993	0.0085734	CFTOTSJVQRFXOF	CHEMONTID:0001914
C10H7O2	159.044604464	256.17093	97.12445	663	384	159.04648	-0.0018755	JKTXGBOLZMGAIF	CHEMONTID:0001257
C10H9NO	159.068413908	256.17093	97.10184	663	382	159.06909	-0.0006761	LSMGVUHULSBVAW;MBBOMCVGYCRMEA	CHEMONTID:0004529;CHEMONTID:0004196
C10H9N2O	173.071487908	256.17093	83.08648	663	375	173.08445	-0.0129621	ZOAMBXDOGPRZLP	CHEMONTID:0004196
C8H11NO4	185.068807832	256.17093	71.08614	663	290	185.08479	-0.0159822	PQMCFIPTFAVVSI	CHEMONTID:0002411
C12H15N2	187.12352348	256.17093	69.07005	663	275	187.10088	0.0226435	JOFKCNJIUXPJAC	CHEMONTID:0001914
C6H9O4	145.050083768	256.17093	111.1151	663	246	145.05583	-0.0057462	KBVSUNBCTPQWJL	CHEMONTID:0002012
C8H7O	119.049689844	256.17093	137.10312	663	223	119.06781	-0.0181202	FUGYGGDSWSUORM;HXDOZKJGKXYMEW	CHEMONTID:0000037;CHEMONTID:0004646
C10H11NO	161.084063972	256.17093	95.07545	663	213	161.09548	-0.011416	LSMGVUHULSBVAW	CHEMONTID:0004529
C10H11NO	161.084063972	256.17093	95.09521	663	209	161.07572	0.008344	LSMGVUHULSBVAW	CHEMONTID:0004529
C10H11NO	161.084063972	256.17093	95.08469	663	203	161.08624	-0.002176	LSMGVUHULSBVAW	CHEMONTID:0004529
C4H9NO2	103.063328528	256.17093	153.09424	663	198	103.07669	-0.0133615	OQEBBZSWEGYTPG	CHEMONTID:0001878
C4H11O3	107.070819212	256.18146	149.10518	648	478	107.07628	-0.0054608	ARXKVVRQIIOZGF	CHEMONTID:0001661
C4H11O3	107.070819212	256.18146	149.09669	648	466	107.08477	-0.0139508	ARXKVVRQIIOZGF	CHEMONTID:0001661
C11H13N2	173.107873416	256.18146	83.07163	648	385	173.10983	-0.0019566	CFTOTSJVQRFXOF	CHEMONTID:0001914
C10H9NO	159.068413908	256.18146	97.12445	648	384	159.05701	0.0114039	LSMGVUHULSBVAW;MBBOMCVGYCRMEA	CHEMONTID:0004529;CHEMONTID:0004196
C7H13NO3	159.089543276	256.18146	97.10184	648	382	159.07962	0.0099233	HFBHOAHFRNLZGN;IONXXIKCTQHZNC	CHEMONTID:0004329;CHEMONTID:0004330
C11H13N2	173.107873416	256.18146	83.08648	648	375	173.09498	0.0128934	CFTOTSJVQRFXOF	CHEMONTID:0001914
C12H13N2	185.107873416	256.18146	71.08614	648	290	185.09532	0.0125534	JOFKCNJIUXPJAC	CHEMONTID:0001914
C12H15N2	187.12352348	256.18146	69.07568	648	278	187.10578	0.0177435	JOFKCNJIUXPJAC	CHEMONTID:0001914
C12H15N2	187.12352348	256.18146	69.07005	648	275	187.11141	0.0121135	JOFKCNJIUXPJAC	CHEMONTID:0001914
C6H11NO3	145.073893212	256.18146	111.1151	648	246	145.06636	0.0075332	QBYYLBWFBPAOKU	CHEMONTID:0004310
C10H11NO	161.084063972	256.18146	95.07545	648	213	161.10601	-0.021946	LSMGVUHULSBVAW	CHEMONTID:0004529
C10H11NO	161.084063972	256.18146	95.09521	648	209	161.08625	-0.002186	LSMGVUHULSBVAW	CHEMONTID:0004529
C10H11NO	161.084063972	256.18146	95.08469	648	203	161.09677	-0.012706	LSMGVUHULSBVAW	CHEMONTID:0004529
C5H13NO	103.099714036	256.18146	153.09424	648	198	103.08722	0.012494	RILLZYSZSDGYGV	CHEMONTID:0001897
C11H11N2	171.092223352	256.18146	85.10641	648	198	171.07505	0.0171734	CFTOTSJVQRFXOF	CHEMONTID:0001914
C10H17O3	185.117769404	492.38382	307.26514	232	645	185.11868	-0.0009106	TYXOEOVOUIVPQE	CHEMONTID:0000324
C12H13N2	185.107873416	492.36609	307.26514	270	645	185.10095	0.0069234	JOFKCNJIUXPJAC	CHEMONTID:0001914
C11H18O	166.135765196	473.40964	307.26514	204	645	166.1445	-0.0087348	ZGVYVWSAAMJYCN	CHEMONTID:0001292
C12H13N2	185.107873416	492.38382	307.27957	232	644	185.10425	0.0036234	JOFKCNJIUXPJAC	CHEMONTID:0001914
C8H11NO4	185.068807832	492.36609	307.27957	270	644	185.08652	-0.0177122	PQMCFIPTFAVVSI	CHEMONTID:0002411
C11H18O	166.135765196	473.42978	307.27957	168	644	166.15021	-0.0144448	ZGVYVWSAAMJYCN	CHEMONTID:0001292
C11H18O	166.135765196	473.40964	307.27957	204	644	166.13007	0.0056952	ZGVYVWSAAMJYCN	CHEMONTID:0001292
C13H24O	196.182715388	307.27957	111.1151	644	246	196.16447	0.0182454	DEDSSOIVPSHQLB	CHEMONTID:0001292
C19H37O	281.284440804	430.39413	149.10518	185	478	281.28895	-0.0045092	SXIYYZWCMUFWBW	CHEMONTID:0000298
C19H37O	281.284440804	430.37854	149.10518	186	478	281.27336	0.0110808	SXIYYZWCMUFWBW	CHEMONTID:0000298
C8H16N2O2	172.121177752	321.23773	149.10518	300	478	172.13255	-0.0113722	PMLVVKMWRUMPQM	CHEMONTID:0000392
C3H6O3	90.031694052	239.15472	149.10518	113	478	90.04954	-0.0178459	PEDCQBHIVMGVHV	CHEMONTID:0002210
C3H4	40.031300128	189.1252	149.10518	92	478	40.02002	0.0112801	QQONPFPTGQHPMA;ATUOYWHBWRKTHZ	CHEMONTID:0004476;CHEMONTID:0002500
C2O	39.99491462	189.11774	149.10518	95	478	40.01256	-0.0176454	IKHGUXGNUITLKF	CHEMONTID:0002230
C	12	149.10518	137.0946	478	232	12.01058	-0.01058	VNWKTOKETHGBQD	CHEMONTID:0002500
C	12	149.10518	137.10312	478	223	12.00206	-0.00206	VNWKTOKETHGBQD	CHEMONTID:0002500
C4H6	54.046950192	149.10518	95.07545	478	213	54.02973	0.0172202	NNPPMTNAJDCUHE;IJDNQMDRQITEOD	CHEMONTID:0004620;CHEMONTID:0002500
C3H2O	54.010564684	149.10518	95.09521	478	209	54.00997	0.0005947	HGINCPLSRVDWNT	CHEMONTID:0002436
C3H2O	54.010564684	149.10518	95.08469	478	203	54.02049	-0.0099253	HGINCPLSRVDWNT	CHEMONTID:0002436
CH4OS	63.998285748	149.10518	85.10641	478	198	63.99877	-0.0004843	BOTYRLOGQKSOAE	CHEMONTID:0001212
C19H37O	281.284440804	430.39413	149.09669	185	466	281.29744	-0.0129992	SXIYYZWCMUFWBW	CHEMONTID:0000298
C19H37O	281.284440804	430.37854	149.09669	186	466	281.28185	0.0025908	SXIYYZWCMUFWBW	CHEMONTID:0000298
C8H16N2O2	172.121177752	321.23773	149.09669	300	466	172.14104	-0.0198622	PMLVVKMWRUMPQM	CHEMONTID:0000392
C3H4	40.031300128	189.1252	149.09669	92	466	40.02851	0.0027901	QQONPFPTGQHPMA;ATUOYWHBWRKTHZ	CHEMONTID:0004476;CHEMONTID:0002500
C3H4	40.031300128	189.11774	149.09669	95	466	40.02105	0.0102501	QQONPFPTGQHPMA;ATUOYWHBWRKTHZ	CHEMONTID:0004476;CHEMONTID:0002500
HN	15.010899032	164.08786	149.09669	106	466	14.99117	0.019729	QGZKDVFQNNGYKY	NonID:NH2
C	12	149.09669	137.0946	466	232	12.00209	-0.00209	VNWKTOKETHGBQD	CHEMONTID:0002500
C3H2O	54.010564684	149.09669	95.07545	466	213	54.02124	-0.0106753	HGINCPLSRVDWNT	CHEMONTID:0002436
C3H2O	54.010564684	149.09669	95.09521	466	209	54.00148	0.0090847	HGINCPLSRVDWNT	CHEMONTID:0002436
C3H2O	54.010564684	149.09669	95.08469	466	203	54.012	-0.0014353	HGINCPLSRVDWNT	CHEMONTID:0002436
CH4OS	63.998285748	149.09669	85.10641	466	198	63.99028	0.0080057	BOTYRLOGQKSOAE	CHEMONTID:0001212
C7H8	92.062600256	239.15472	147.0833	113	423	92.07142	-0.0088197	YXFVVABEGXRONW	CHEMONTID:0001091
C7H8	92.062600256	239.15472	147.07489	113	423	92.07983	-0.0172297	YXFVVABEGXRONW	CHEMONTID:0001091
C3H6	42.046950192	189.1252	147.0833	92	423	42.0419	0.0050502	ATUOYWHBWRKTHZ;QQONPFPTGQHPMA	CHEMONTID:0002500;CHEMONTID:0004476
C3H6	42.046950192	189.1252	147.07489	92	423	42.05031	-0.0033598	ATUOYWHBWRKTHZ;QQONPFPTGQHPMA	CHEMONTID:0002500;CHEMONTID:0004476
C2H4N	42.034374128	189.11774	147.0833	95	423	42.03444	-6.59E-05	ROSDSFDQCJNGOL;QUSNBJAOOMFDIB	CHEMONTID:0002228;CHEMONTID:0000469
C3H6	42.046950192	189.11774	147.07489	95	423	42.04285	0.0041002	ATUOYWHBWRKTHZ;QQONPFPTGQHPMA	CHEMONTID:0002500;CHEMONTID:0004476
HO	17.002739652	164.08786	147.0833	106	423	17.00456	-0.0018203	XLYOFNOQVPJJNP	NonID:H2O
HO	17.002739652	164.08786	147.07489	106	423	17.01297	-0.0102303	XLYOFNOQVPJJNP	NonID:H2O
HO	17.002739652	164.0751	147.0833	97	423	16.9918	0.0109397	XLYOFNOQVPJJNP	NonID:H2O
HO	17.002739652	164.0751	147.07489	97	423	17.00021	0.0025297	XLYOFNOQVPJJNP	NonID:H2O
CH4OS	63.998285748	147.0833	83.07163	423	385	64.01167	-0.0133843	BOTYRLOGQKSOAE	CHEMONTID:0001212
CH4OS	63.998285748	147.0833	83.08648	423	375	63.99682	0.0014657	BOTYRLOGQKSOAE	CHEMONTID:0001212
CH4OS	63.998285748	147.07489	83.07163	423	385	64.00326	-0.0049743	BOTYRLOGQKSOAE	CHEMONTID:0001212
CH4OS	63.998285748	147.07489	83.08648	423	375	63.98841	0.0098757	BOTYRLOGQKSOAE	CHEMONTID:0001212
C18H35O2	283.26370536	430.37854	147.09099	186	409	283.28755	-0.0238446	PZLYXEVGRAQCLK	CHEMONTID:0002951
C7H8	92.062600256	239.15472	147.09099	113	409	92.06373	-0.0011297	YXFVVABEGXRONW	CHEMONTID:0001091
C2H4N	42.034374128	189.1252	147.09099	92	409	42.03421	0.0001641	ROSDSFDQCJNGOL;QUSNBJAOOMFDIB	CHEMONTID:0002228;CHEMONTID:0000469
CH2N2	42.021798064	189.11774	147.09099	95	409	42.02675	-0.0049519	PNKUSGQVOMIXLU	CHEMONTID:0001045
HO	17.002739652	164.08786	147.09099	106	409	16.99687	0.0058697	XLYOFNOQVPJJNP	NonID:H2O
HO	17.002739652	164.0751	147.09099	97	409	16.98411	0.0186297	XLYOFNOQVPJJNP	NonID:H2O
CH4OS	63.998285748	147.09099	83.07163	409	385	64.01936	-0.0210743	BOTYRLOGQKSOAE	CHEMONTID:0001212
CH4OS	63.998285748	147.09099	83.08648	409	375	64.00451	-0.0062243	BOTYRLOGQKSOAE	CHEMONTID:0001212
C8H12O3	156.078644244	239.15472	83.07163	113	385	156.08309	-0.0044458	IIVIBYBQXSHRGE	CHEMONTID:0003891
C4H10O3	106.06299418	189.1252	83.07163	92	385	106.05357	0.0094242	ARXKVVRQIIOZGF	CHEMONTID:0001661
C7H6O	106.041864812	189.11774	83.07163	95	385	106.04611	-0.0042452	IWDCLRJOBJJRNH;HUMNYLRZRPPJDN;RDOXTESZEPMUJZ	CHEMONTID:0001275;CHEMONTID:0000321;CHEMONTID:0000138
H3NO2S	80.988449336	164.0751	83.07163	97	385	81.00347	-0.0150207	AHZVGADFMXTGBU	NonID:Sulfonamide
C3H2O2	70.005479304	153.09424	83.07163	198	385	70.02261	-0.0171307	NIXOWILDQLNWCW	CHEMONTID:0004451
C3H2O2	70.005479304	153.08427	83.07163	193	385	70.01264	-0.0071607	NIXOWILDQLNWCW	CHEMONTID:0004451
CH4OS	63.998285748	147.06084	83.07163	340	385	63.98921	0.0090757	BOTYRLOGQKSOAE	CHEMONTID:0001212
C4H6	54.046950192	137.10312	83.07163	223	385	54.03149	0.0154602	NNPPMTNAJDCUHE;IJDNQMDRQITEOD	CHEMONTID:0004620;CHEMONTID:0002500
C3H2O	54.010564684	137.0946	83.07163	232	385	54.02297	-0.0124053	HGINCPLSRVDWNT	CHEMONTID:0002436
C2H4	28.031300128	111.1151	83.07163	246	385	28.04347	-0.0121699	OTMSDBZUPAUEDD;VGGSQFUCUMXWEO	CHEMONTID:0002500;CHEMONTID:0004476
C2H2	26.015650064	109.10279	83.07163	154	385	26.03116	-0.0155099	OTMSDBZUPAUEDD;VGGSQFUCUMXWEO	CHEMONTID:0002500;CHEMONTID:0004476
CH2	14.015650064	97.10184	83.07163	382	385	14.03021	-0.0145599	VNWKTOKETHGBQD	CHEMONTID:0002500
C	12	95.09521	83.07163	209	385	12.02358	-0.02358	VNWKTOKETHGBQD	CHEMONTID:0002500
C	12	95.08469	83.07163	203	385	12.01306	-0.01306	VNWKTOKETHGBQD	CHEMONTID:0002500
C	12	95.07545	83.07163	213	385	12.00382	-0.00382	VNWKTOKETHGBQD	CHEMONTID:0002500
CH2	14.015650064	83.07163	69.07568	385	278	13.99595	0.0197001	VNWKTOKETHGBQD	CHEMONTID:0002500
CH2	14.015650064	83.07163	69.07005	385	275	14.00158	0.0140701	VNWKTOKETHGBQD	CHEMONTID:0002500
C12H18NO3	224.128668436	321.23773	97.12445	300	384	224.11328	0.0153884	HIKHPXKYXLQZFQ	CHEMONTID:0000195
C7H14N2O2	158.105527688	255.25	97.12445	225	384	158.12555	-0.0200223	MMVGWKHDLPGACU	CHEMONTID:0000392
C7H14N2O2	158.105527688	255.22946	97.12445	223	384	158.10501	0.0005177	MMVGWKHDLPGACU	CHEMONTID:0000392
C6H8NO3	142.050418116	239.15472	97.12445	113	384	142.03027	0.0201481	DHDRGOURKDLAOT	CHEMONTID:0004322
C2O2	55.98982924	153.09424	97.12445	198	384	55.96979	0.0200392	QTBSBXVTEAMEQO;WGCNASOHLSPBMP	CHEMONTID:0001205;CHEMONTID:0002230
C2O	39.99491462	137.10312	97.12445	223	384	39.97867	0.0162446	IKHGUXGNUITLKF	CHEMONTID:0002230
C2O	39.99491462	137.0946	97.12445	232	384	39.97015	0.0247646	IKHGUXGNUITLKF	CHEMONTID:0002230
CH2	14.015650064	97.12445	83.08648	384	375	14.03797	-0.0223199	VNWKTOKETHGBQD	CHEMONTID:0002500
C2H2	26.015650064	97.12445	71.08614	384	290	26.03831	-0.0226599	OTMSDBZUPAUEDD;VGGSQFUCUMXWEO	CHEMONTID:0002500;CHEMONTID:0004476
C2H4	28.031300128	97.12445	69.07568	384	278	28.04877	-0.0174699	OTMSDBZUPAUEDD;VGGSQFUCUMXWEO	CHEMONTID:0002500;CHEMONTID:0004476
C2H4	28.031300128	97.12445	69.07005	384	275	28.0544	-0.0230999	OTMSDBZUPAUEDD;VGGSQFUCUMXWEO	CHEMONTID:0002500;CHEMONTID:0004476
C	12	97.12445	85.10641	384	198	12.01804	-0.01804	VNWKTOKETHGBQD	CHEMONTID:0002500
C15H16N2	224.131348512	321.23773	97.10184	300	382	224.13589	-0.0045415	OURDZMSSMGUMKR	CHEMONTID:0001914
C7H14N2O2	158.105527688	255.22946	97.10184	223	382	158.12762	-0.0220923	MMVGWKHDLPGACU	CHEMONTID:0000392
C6H8NO3	142.050418116	239.15472	97.10184	113	382	142.05288	-0.0024619	DHDRGOURKDLAOT	CHEMONTID:0004322
C6H4O	92.026214748	189.1252	97.10184	92	382	92.02336	0.0028547	ISWSIDIOOBJBQZ	CHEMONTID:0004647
C6H4O	92.026214748	189.11774	97.10184	95	382	92.0159	0.0103147	ISWSIDIOOBJBQZ	CHEMONTID:0004647
C2O2	55.98982924	153.09424	97.10184	198	382	55.9924	-0.0025708	QTBSBXVTEAMEQO;WGCNASOHLSPBMP	CHEMONTID:0001205;CHEMONTID:0002230
C2O2	55.98982924	153.08427	97.10184	193	382	55.98243	0.0073992	QTBSBXVTEAMEQO;WGCNASOHLSPBMP	CHEMONTID:0001205;CHEMONTID:0002230
C2O	39.99491462	137.10312	97.10184	223	382	40.00128	-0.0063654	IKHGUXGNUITLKF	CHEMONTID:0002230
C2O	39.99491462	137.0946	97.10184	232	382	39.99276	0.0021546	IKHGUXGNUITLKF	CHEMONTID:0002230
CH2	14.015650064	111.1151	97.10184	246	382	14.01326	0.0023901	VNWKTOKETHGBQD	CHEMONTID:0002500
C	12	109.10279	97.10184	154	382	12.00095	-0.00095	VNWKTOKETHGBQD	CHEMONTID:0002500
CH2	14.015650064	97.10184	83.08648	382	375	14.01536	0.0002901	VNWKTOKETHGBQD	CHEMONTID:0002500
C2H2	26.015650064	97.10184	71.08614	382	290	26.0157	-4.99E-05	OTMSDBZUPAUEDD;VGGSQFUCUMXWEO	CHEMONTID:0002500;CHEMONTID:0004476
C2H4	28.031300128	97.10184	69.07568	382	278	28.02616	0.0051401	OTMSDBZUPAUEDD;VGGSQFUCUMXWEO	CHEMONTID:0002500;CHEMONTID:0004476
C2H4	28.031300128	97.10184	69.07005	382	275	28.03179	-0.0004899	OTMSDBZUPAUEDD;VGGSQFUCUMXWEO	CHEMONTID:0002500;CHEMONTID:0004476
C	12	97.10184	85.10641	382	198	11.99543	0.00457	VNWKTOKETHGBQD	CHEMONTID:0002500
C8H16N2O2	172.121177752	255.22946	83.08648	223	375	172.14298	-0.0218022	PMLVVKMWRUMPQM	CHEMONTID:0000392
C7H10NO3	156.06606818	239.15472	83.08648	113	375	156.06824	-0.0021718	IZNTWTMLHCGAJU	CHEMONTID:0002411
C7H6O	106.041864812	189.1252	83.08648	92	375	106.03872	0.0031448	IWDCLRJOBJJRNH;HUMNYLRZRPPJDN;RDOXTESZEPMUJZ	CHEMONTID:0001275;CHEMONTID:0000321;CHEMONTID:0000138
C7H6O	106.041864812	189.11774	83.08648	95	375	106.03126	0.0106048	IWDCLRJOBJJRNH;HUMNYLRZRPPJDN;RDOXTESZEPMUJZ	CHEMONTID:0001275;CHEMONTID:0000321;CHEMONTID:0000138
H3NO2S	80.988449336	164.08786	83.08648	106	375	81.00138	-0.0129307	AHZVGADFMXTGBU	NonID:Sulfonamide
H3NO2S	80.988449336	164.0751	83.08648	97	375	80.98862	-0.0001707	AHZVGADFMXTGBU	NonID:Sulfonamide
C3H2O2	70.005479304	153.09424	83.08648	198	375	70.00776	-0.0022807	NIXOWILDQLNWCW	CHEMONTID:0004451
C3H2O2	70.005479304	153.08427	83.08648	193	375	69.99779	0.0076893	NIXOWILDQLNWCW	CHEMONTID:0004451
CH4OS	63.998285748	147.06084	83.08648	340	375	63.97436	0.0239257	BOTYRLOGQKSOAE	CHEMONTID:0001212
C3H2O	54.010564684	137.10312	83.08648	223	375	54.01664	-0.0060753	HGINCPLSRVDWNT	CHEMONTID:0002436
C3H2O	54.010564684	137.0946	83.08648	232	375	54.00812	0.0024447	HGINCPLSRVDWNT	CHEMONTID:0002436
C2H4	28.031300128	111.1151	83.08648	246	375	28.02862	0.0026801	OTMSDBZUPAUEDD;VGGSQFUCUMXWEO	CHEMONTID:0002500;CHEMONTID:0004476
C2H2	26.015650064	109.10279	83.08648	154	375	26.01631	-0.0006599	OTMSDBZUPAUEDD;VGGSQFUCUMXWEO	CHEMONTID:0002500;CHEMONTID:0004476
C	12	95.09521	83.08648	209	375	12.00873	-0.00873	VNWKTOKETHGBQD	CHEMONTID:0002500
C	12	95.08469	83.08648	203	375	11.99821	0.00179	VNWKTOKETHGBQD	CHEMONTID:0002500
C	12	83.08648	71.08614	375	290	12.00034	-0.00034	VNWKTOKETHGBQD	CHEMONTID:0002500
CH2	14.015650064	83.08648	69.07568	375	278	14.0108	0.0048501	VNWKTOKETHGBQD	CHEMONTID:0002500
CH2	14.015650064	83.08648	69.07005	375	275	14.01643	-0.0007799	VNWKTOKETHGBQD	CHEMONTID:0002500
C3H6	42.046950192	189.1252	147.06084	92	340	42.06436	-0.0174098	ATUOYWHBWRKTHZ;QQONPFPTGQHPMA	CHEMONTID:0002500;CHEMONTID:0004476
C3H6	42.046950192	189.11774	147.06084	95	340	42.0569	-0.0099498	ATUOYWHBWRKTHZ;QQONPFPTGQHPMA	CHEMONTID:0002500;CHEMONTID:0004476
H3N	17.026549096	164.08786	147.06084	106	340	17.02702	-0.0004709	QGZKDVFQNNGYKY	NonID:NH2
HO	17.002739652	164.0751	147.06084	97	340	17.01426	-0.0115203	XLYOFNOQVPJJNP	NonID:H2O
C10H19O2	171.138504848	492.38382	321.23773	232	300	171.14609	-0.0075852	AASQBYVPOFXFGU	CHEMONTID:0001334
C10H19O2	171.138504848	492.36609	321.23773	270	300	171.12836	0.0101448	AASQBYVPOFXFGU	CHEMONTID:0001334
C10H16O3	184.109944372	321.23773	137.10312	300	223	184.13461	-0.0246656	TYXOEOVOUIVPQE	CHEMONTID:0000324
C12H20NO3	226.1443185	321.23773	95.07545	300	213	226.16228	-0.0179615	OKTTXPFUNSZDIO;HIKHPXKYXLQZFQ	CHEMONTID:0000195
C12H20NO3	226.1443185	321.23773	95.09521	300	209	226.14252	0.0017985	OKTTXPFUNSZDIO;HIKHPXKYXLQZFQ	CHEMONTID:0000195
C12H20NO3	226.1443185	321.23773	95.08469	300	203	226.15304	-0.0087215	OKTTXPFUNSZDIO;HIKHPXKYXLQZFQ	CHEMONTID:0000195
C11H20O	168.15141526	321.23773	153.09424	300	198	168.14349	0.0079253	ZGVYVWSAAMJYCN	CHEMONTID:0001292
C9H12O3	168.078644244	239.15472	71.08614	113	290	168.06858	0.0100642	CRUILBNAQILVHZ;VKHCWIJJBRBDLT	CHEMONTID:0000138;CHEMONTID:0003891
C8H6O	118.041864812	189.1252	71.08614	92	290	118.03906	0.0028048	FUGYGGDSWSUORM;CHLICZRVGGXEOD	CHEMONTID:0000037;CHEMONTID:0000138
C4H6O4	118.026608672	189.11774	71.08614	95	290	118.0316	-0.0049913	UNXHWFMMPAWVPI;KDYFGRWQOYBRFD	CHEMONTID:0002210;CHEMONTID:0000346
C4H2O2	82.005479304	153.09424	71.08614	198	290	82.0081	-0.0026207	BAPJBEWLBFYGME	CHEMONTID:0004452
C4H2O2	82.005479304	153.08427	71.08614	193	290	81.99813	0.0073493	BAPJBEWLBFYGME	CHEMONTID:0004452
CH4OS	63.998285748	135.0793	71.08614	128	290	63.99316	0.0051257	BOTYRLOGQKSOAE	CHEMONTID:0001212
CH4O2	48.021129368	119.09873	71.08614	167	290	48.01259	0.0085394	CKFGINPQOCXMAZ	CHEMONTID:0001605
CH4S	48.003371128	119.08821	71.08614	166	290	48.00207	0.0013011	LSDPWZHWYPCBBB	CHEMONTID:0001212
CH4S	48.003371128	119.08288	71.08614	163	290	47.99674	0.0066311	LSDPWZHWYPCBBB	CHEMONTID:0001212
C3H4	40.031300128	111.1151	71.08614	246	290	40.02896	0.0023401	QQONPFPTGQHPMA;ATUOYWHBWRKTHZ	CHEMONTID:0004476;CHEMONTID:0002500
CH2	14.015650064	85.10641	71.08614	198	290	14.02027	-0.0046199	VNWKTOKETHGBQD	CHEMONTID:0002500
CH2	14.015650064	85.09908	71.08614	196	290	14.01294	0.0027101	VNWKTOKETHGBQD	CHEMONTID:0002500
C8H12NO3	170.081718244	239.15472	69.07568	113	278	170.07904	0.0026782	WFCLWJHOKCQYOQ	CHEMONTID:0002411
C7H6NO	120.044938812	189.1252	69.07568	92	278	120.04952	-0.0045812	DYDNPESBYVVLBO	CHEMONTID:0000285
C4H8O4	120.042258736	189.11774	69.07568	95	278	120.04206	0.0001987	UNXHWFMMPAWVPI	CHEMONTID:0002210
C3H4N2	68.037448128	137.10312	69.07568	223	278	68.02744	0.0100081	RAXXELZNTBOGNW	CHEMONTID:0000078
C3H4N2	68.037448128	137.0946	69.07568	232	278	68.01892	0.0185281	RAXXELZNTBOGNW	CHEMONTID:0000078
C2H4N	42.034374128	111.1151	69.07568	246	278	42.03942	-0.0050459	ROSDSFDQCJNGOL;QUSNBJAOOMFDIB	CHEMONTID:0002228;CHEMONTID:0000469
C3H4	40.031300128	109.10279	69.07568	154	278	40.02711	0.0041901	QQONPFPTGQHPMA;ATUOYWHBWRKTHZ	CHEMONTID:0004476;CHEMONTID:0002500
C2H2	26.015650064	95.09521	69.07568	209	278	26.01953	-0.0038799	OTMSDBZUPAUEDD;VGGSQFUCUMXWEO	CHEMONTID:0002500;CHEMONTID:0004476
CN	26.003074	95.08469	69.07568	203	278	26.00901	-0.005936	LELOWRISYMNNSU	CHEMONTID:0000362
CN	26.003074	95.07545	69.07568	213	278	25.99977	0.003304	LELOWRISYMNNSU	CHEMONTID:0000362
CH4	16.031300128	85.10641	69.07568	198	278	16.03073	0.0005701	VNWKTOKETHGBQD	CHEMONTID:0002500
H2N	16.018724064	85.09908	69.07568	196	278	16.0234	-0.0046759	QGZKDVFQNNGYKY	NonID:NH2
C	12	81.07568	69.07568	152	278	12	0	VNWKTOKETHGBQD	CHEMONTID:0002500
C11H10N2	170.08439832	239.15472	69.07005	113	275	170.08467	-0.0002717	CFTOTSJVQRFXOF	CHEMONTID:0001914
C8H8O	120.057514876	189.1252	69.07005	92	275	120.05515	0.0023649	FUGYGGDSWSUORM;HXDOZKJGKXYMEW;CHLICZRVGGXEOD;VEIIEWOTAHXGKS	CHEMONTID:0000037;CHEMONTID:0004646;CHEMONTID:0000138
C7H6NO	120.044938812	189.11774	69.07005	95	275	120.04769	-0.0027512	DYDNPESBYVVLBO	CHEMONTID:0000285
C3H4N2	68.037448128	137.10312	69.07005	223	275	68.03307	0.0043781	RAXXELZNTBOGNW	CHEMONTID:0000078
C3H4N2	68.037448128	137.0946	69.07005	232	275	68.02455	0.0128981	RAXXELZNTBOGNW	CHEMONTID:0000078
C3H6	42.046950192	111.1151	69.07005	246	275	42.04505	0.0019002	ATUOYWHBWRKTHZ;QQONPFPTGQHPMA	CHEMONTID:0002500;CHEMONTID:0004476
C3H4	40.031300128	109.10279	69.07005	154	275	40.03274	-0.0014399	QQONPFPTGQHPMA;ATUOYWHBWRKTHZ	CHEMONTID:0004476;CHEMONTID:0002500
C2H2	26.015650064	95.09521	69.07005	209	275	26.02516	-0.0095099	OTMSDBZUPAUEDD;VGGSQFUCUMXWEO	CHEMONTID:0002500;CHEMONTID:0004476
C2H2	26.015650064	95.08469	69.07005	203	275	26.01464	0.0010101	OTMSDBZUPAUEDD;VGGSQFUCUMXWEO	CHEMONTID:0002500;CHEMONTID:0004476
CN	26.003074	95.07545	69.07005	213	275	26.0054	-0.002326	LELOWRISYMNNSU	CHEMONTID:0000362
CH4	16.031300128	85.10641	69.07005	198	275	16.03636	-0.0050599	VNWKTOKETHGBQD	CHEMONTID:0002500
CH4	16.031300128	85.09908	69.07005	196	275	16.02903	0.0022701	VNWKTOKETHGBQD	CHEMONTID:0002500
C	12	81.07568	69.07005	152	275	12.00563	-0.00563	VNWKTOKETHGBQD	CHEMONTID:0002500
C	12	81.07019	69.07005	151	275	12.00014	-0.00014	VNWKTOKETHGBQD	CHEMONTID:0002500
C13H19NO3	237.136493468	492.36609	255.25	270	225	237.11609	0.0204035	SJJYEHXVJQAFPK;FYMHCWBPOCZPKA	CHEMONTID:0000195
C13H19NO3	237.136493468	492.36609	255.22946	270	223	237.13663	-0.0001365	SJJYEHXVJQAFPK;FYMHCWBPOCZPKA	CHEMONTID:0000195
C7H16N2O	144.126263132	255.25	111.1151	225	246	144.1349	-0.0086369	UIKUBYKUYUSRSM	CHEMONTID:0000392
C7H16N2O	144.126263132	255.22946	111.1151	223	246	144.11436	0.0119031	UIKUBYKUYUSRSM	CHEMONTID:0000392
C6H8O3	128.047344116	239.15472	111.1151	113	246	128.03962	0.0077241	YAHJGDKGXVOYKU	CHEMONTID:0004450
CNO	41.99798862	153.09424	111.1151	198	246	41.97914	0.0188486	ZHNUHDYFZUAESO	CHEMONTID:0002484
CN	26.003074	137.10312	111.1151	223	246	25.98802	0.015054	LELOWRISYMNNSU	CHEMONTID:0000362
CN	26.003074	137.0946	111.1151	232	246	25.9795	0.023574	LELOWRISYMNNSU	CHEMONTID:0000362
CH4	16.031300128	111.1151	95.07545	246	213	16.03965	-0.0083499	VNWKTOKETHGBQD	CHEMONTID:0002500
H2N	16.018724064	111.1151	95.09521	246	209	16.01989	-0.0011659	QGZKDVFQNNGYKY	NonID:NH2
CH4	16.031300128	111.1151	95.08469	246	203	16.03041	0.0008901	VNWKTOKETHGBQD	CHEMONTID:0002500
CN	26.003074	111.1151	85.10641	246	198	26.00869	-0.005616	LELOWRISYMNNSU	CHEMONTID:0000362
C13H19NO3	237.136493468	492.38382	255.25	232	225	237.13382	0.0026735	SJJYEHXVJQAFPK;FYMHCWBPOCZPKA	CHEMONTID:0000195
C13H19NO3	237.136493468	492.38382	255.22946	232	223	237.15436	-0.0178665	SJJYEHXVJQAFPK;FYMHCWBPOCZPKA	CHEMONTID:0000195
C5H10O2	102.06807956	239.15472	137.0946	113	232	102.06012	0.0079596	WLAMNBDJUVNPJU	CHEMONTID:0003544
CHN	27.010899032	164.08786	137.0946	106	232	26.99326	0.017639	BAVYZALUXZFZLV;LELOWRISYMNNSU;WDWDWGRYHDPSDS	CHEMONTID:0000469;CHEMONTID:0000362;CHEMONTID:0000117
O	15.99491462	153.09424	137.0946	198	232	15.99964	-0.0047254	XLYOFNOQVPJJNP	NonID:H2O
O	15.99491462	153.08427	137.0946	193	232	15.98967	0.0052446	XLYOFNOQVPJJNP	NonID:H2O
CH2N2	42.021798064	137.0946	95.07545	232	213	42.01915	0.0026481	PNKUSGQVOMIXLU	CHEMONTID:0001045
CNO	41.99798862	137.0946	95.09521	232	209	41.99939	-0.0014014	ZHNUHDYFZUAESO	CHEMONTID:0002484
C2H2O	42.010564684	137.0946	95.08469	232	203	42.00991	0.0006547	IKHGUXGNUITLKF;LFQSCWFLJHTTHZ;IMROMDMJAWUWLK	CHEMONTID:0002230;CHEMONTID:0000286;CHEMONTID:0000132
C8H6	102.046950192	239.15472	137.10312	113	223	102.0516	-0.0046498	PPBRXRYQALVLMV	CHEMONTID:0000037
O	15.99491462	153.09424	137.10312	198	223	15.99112	0.0037946	XLYOFNOQVPJJNP	NonID:H2O
O	15.99491462	153.08427	137.10312	193	223	15.98115	0.0137646	XLYOFNOQVPJJNP	NonID:H2O
CH2N2	42.021798064	137.10312	95.07545	223	213	42.02767	-0.0058719	PNKUSGQVOMIXLU	CHEMONTID:0001045
C2H2O	42.010564684	137.10312	95.09521	223	209	42.00791	0.0026547	IKHGUXGNUITLKF;LFQSCWFLJHTTHZ;IMROMDMJAWUWLK	CHEMONTID:0002230;CHEMONTID:0000286;CHEMONTID:0000132
CH2N2	42.021798064	137.10312	95.08469	223	203	42.01843	0.0033681	PNKUSGQVOMIXLU	CHEMONTID:0001045
C7H12O3	144.078644244	239.15472	95.07545	113	213	144.07927	-0.0006258	JLNIGUCDBFYXDC;CIIQMKRXRXANQW	CHEMONTID:0000324;CHEMONTID:0002435
C6H6O	94.041864812	189.1252	95.07545	92	213	94.04975	-0.0078852	ISWSIDIOOBJBQZ	CHEMONTID:0004647
C6H6O	94.041864812	189.11774	95.07545	95	213	94.04229	-0.0004252	ISWSIDIOOBJBQZ	CHEMONTID:0004647
C2H3N3	69.032697096	164.08786	95.07545	106	213	69.01241	0.0202871	NSPMIYGKQJPBQR	CHEMONTID:0000099
C2H4NO	58.029288748	153.09424	95.07545	198	213	58.01879	0.0104987	ATHHXGZTWNVVOU	CHEMONTID:0002484
C2H2O2	58.005479304	153.08427	95.07545	193	213	58.00882	-0.0033407	TZIHFWKZFHZASV;QTBSBXVTEAMEQO;WGCNASOHLSPBMP	CHEMONTID:0001238;CHEMONTID:0001205;CHEMONTID:0002230
C2O	39.99491462	135.0793	95.07545	128	213	40.00385	-0.0089354	IKHGUXGNUITLKF	CHEMONTID:0002230
CH2	14.015650064	109.10279	95.07545	154	213	14.02734	-0.0116899	VNWKTOKETHGBQD	CHEMONTID:0002500
C	12	107.07307	95.07545	88	213	11.99762	0.00238	VNWKTOKETHGBQD	CHEMONTID:0002500
C5H8N2O3	144.053492116	239.15472	95.09521	113	209	144.05951	-0.0060179	QDHYJVJAGQLHBA	CHEMONTID:0002010
C6H6O	94.041864812	189.1252	95.09521	92	209	94.02999	0.0118748	ISWSIDIOOBJBQZ	CHEMONTID:0004647
C6H6O	94.041864812	189.11774	95.09521	95	209	94.02253	0.0193348	ISWSIDIOOBJBQZ	CHEMONTID:0004647
C2H2O2	58.005479304	153.09424	95.09521	198	209	57.99903	0.0064493	TZIHFWKZFHZASV;QTBSBXVTEAMEQO;WGCNASOHLSPBMP	CHEMONTID:0001238;CHEMONTID:0001205;CHEMONTID:0002230
CNS	57.975145	153.08427	95.09521	193	209	57.98906	-0.013915	GRHBQAYDJPGGLF	CHEMONTID:0000004
C2O	39.99491462	135.0793	95.09521	128	209	39.98409	0.0108246	IKHGUXGNUITLKF	CHEMONTID:0002230
CH2	14.015650064	109.10279	95.09521	154	209	14.00758	0.0080701	VNWKTOKETHGBQD	CHEMONTID:0002500
C7H12O3	144.078644244	239.15472	95.08469	113	203	144.07003	0.0086142	JLNIGUCDBFYXDC;CIIQMKRXRXANQW	CHEMONTID:0000324;CHEMONTID:0002435
C6H6O	94.041864812	189.1252	95.08469	92	203	94.04051	0.0013548	ISWSIDIOOBJBQZ	CHEMONTID:0004647
C6H6O	94.041864812	189.11774	95.08469	95	203	94.03305	0.0088148	ISWSIDIOOBJBQZ	CHEMONTID:0004647
C2H2O2	58.005479304	153.09424	95.08469	198	203	58.00955	-0.0040707	TZIHFWKZFHZASV;QTBSBXVTEAMEQO;WGCNASOHLSPBMP	CHEMONTID:0001238;CHEMONTID:0001205;CHEMONTID:0002230
C2H2O2	58.005479304	153.08427	95.08469	193	203	57.99958	0.0058993	TZIHFWKZFHZASV;QTBSBXVTEAMEQO;WGCNASOHLSPBMP	CHEMONTID:0001238;CHEMONTID:0001205;CHEMONTID:0002230
C2O	39.99491462	135.0793	95.08469	128	203	39.99461	0.0003046	IKHGUXGNUITLKF	CHEMONTID:0002230
CH2	14.015650064	109.10279	95.08469	154	203	14.0181	-0.0024499	VNWKTOKETHGBQD	CHEMONTID:0002500
C4H6O2	86.036779432	239.15472	153.09424	113	198	86.06048	-0.0237006	BAPJBEWLBFYGME	CHEMONTID:0004452
C8H10O3	154.06299418	239.15472	85.10641	113	198	154.04831	0.0146842	KLIDCXVFHGNTTM;XQDNFAMOIPNVES;IIVIBYBQXSHRGE;SMFFZOQLHYIRDA	CHEMONTID:0000190;CHEMONTID:0003891
C7H4O	104.026214748	189.1252	85.10641	92	198	104.01879	0.0074247	IWDCLRJOBJJRNH	CHEMONTID:0001275
C7H4O	104.026214748	189.11774	85.10641	95	198	104.01133	0.0148847	IWDCLRJOBJJRNH	CHEMONTID:0001275
H2S	33.987721064	119.09873	85.10641	167	198	33.99232	-0.0045989	RWSOTUBLDIXVET	NonID:SH
H2S	33.987721064	119.08821	85.10641	166	198	33.9818	0.0059211	RWSOTUBLDIXVET	NonID:SH
H2S	33.987721064	119.08288	85.10641	163	198	33.97647	0.0112511	RWSOTUBLDIXVET	NonID:SH
Num AdductIon (AdductType Mass LinkedMz): 9
[M+H]+	85.09908	107.07307
[M+H]+	97.10184	119.08288
[M+H]+	97.12445	119.09873
[M+K]+	135.0793	119.09873
[M+K]+	153.08427	137.0946
[M+K]+	153.09424	137.10312
[M+K]+	165.09114	149.09669
[M+H]+	473.40964	495.38089
[M+H]+	473.42978	495.38089
Num IsotopicIon (IsotopeName Mass LinkedMz WeightedForm WeightNumber): 10
C-13	166.08266	165.09114	M+1	1
C-13	166.09564	165.09114	M+1	1
C-13	208.09991	207.10295	M+1	1
C-13	208.10941	207.10295	M+1	1
C-13	208.12206	207.10295	M+1	1
C-13	284.26981	283.27332	M+1	1
C-13	308.26083	307.27957	M+1	1
C-13	322.22818	321.23773	M+1	1
C-13	431.39188	430.39413	M+1	1
C-13	431.41177	430.39413	M+1	1

NAME: C18H55FN5O5S
EXACTMASS: 472.39079408
ISSELECTED: True
ACCURATEMASS: 472.3909793
MASSDIFFERENCE: -0.0001852
TOTALSCORE: 3.036
ISOTOPICINTENSITY[M+1]: 0.2291
ISOTOPICINTENSITY[M+2]: 0.0801
ISOTOPICDIFF[M+1]: -0.0075
ISOTOPICDIFF[M+2]: 0.0583
MASSDIFFSCORE: 0.999
ISOTOPICSCORE: 0.979
PRODUCTIONSCORE: 0.836
NEUTRALLOSSSCORE: 0.222
PRODUCTIONPEAKNUMBER: 51
PRODUCTIONHITSNUMBER: 41
NEUTRALLOSSPEAKNUMBER: 315
NEUTRALLOSSHITSNUMBER: 70
RESOURCENAMES: 
RESOURCERECORDS: 0
ChemOntDescriptions: Benzene and substituted derivatives
ChemOntIDs: Benzene and substituted derivatives
ChemOntScores: 0.00309196944182958
ChemOntInChIKeys: PMHUSCHKTSTQEP
PUBCHEMCIDS: 
Num ProductIon (Formula ExactMass AccurateMass Intensity Error CandidateInChIKeys CandidateOntologies): 51
C4H9	57.070425288	57.07095	137	-0.0010733	IJDNQMDRQITEOD;NNPPMTNAJDCUHE;VXNZUUAINFGPBY	CHEMONTID:0002500;CHEMONTID:0004620;CHEMONTID:0004476
C5H9	69.070425288	69.07005	275	-0.0001733	OFBQJSOFQDEBGM;QWTDNUCVQCZILF;QMMOXUPEWRXHJS;BKOOMYPCSUNDGP;YWAKXRMUMFPDSH;MHNNAWXXUZQSNM;CRSOQBOWXPBRES	CHEMONTID:0002500;CHEMONTID:0004620;CHEMONTID:0004476;CHEMONTID:0004622
C5H9	69.070425288	69.07568	278	-0.0058033	OFBQJSOFQDEBGM;QWTDNUCVQCZILF;QMMOXUPEWRXHJS;BKOOMYPCSUNDGP;YWAKXRMUMFPDSH;MHNNAWXXUZQSNM;CRSOQBOWXPBRES	CHEMONTID:0002500;CHEMONTID:0004620;CHEMONTID:0004476;CHEMONTID:0004622
C5H11	71.086075352	71.08614	290	-0.0006132	OFBQJSOFQDEBGM;QWTDNUCVQCZILF	CHEMONTID:0002500;CHEMONTID:0004620
C6H9	81.070425288	81.07019	151	-0.0003133	AFABGHUZZDYHJO;RYPKRALMXUUNKS;PFEOZHBOMNWTJB;GDOPTJXRTPNYNR;LIKMAJRDDDTEIG;LDTAOIUHUHHCMU;PRBHEGAFLDMLAL;VLKZOEOYAKHREP;BEQGRRJLJLVQAQ;HNRMPXKDFBEGFZ;LGAQJENWWYGFSN;XDTMQSROBMDMFD;WWUVJRULCWHUSA	CHEMONTID:0004620;CHEMONTID:0004476;CHEMONTID:0001016;CHEMONTID:0001019;CHEMONTID:0002500;CHEMONTID:0004622
C6H9	81.070425288	81.07568	152	-0.0058033	AFABGHUZZDYHJO;RYPKRALMXUUNKS;PFEOZHBOMNWTJB;GDOPTJXRTPNYNR;LIKMAJRDDDTEIG;LDTAOIUHUHHCMU;PRBHEGAFLDMLAL;VLKZOEOYAKHREP;BEQGRRJLJLVQAQ;HNRMPXKDFBEGFZ;LGAQJENWWYGFSN;XDTMQSROBMDMFD;WWUVJRULCWHUSA	CHEMONTID:0004620;CHEMONTID:0004476;CHEMONTID:0001016;CHEMONTID:0001019;CHEMONTID:0002500;CHEMONTID:0004622
C5H9N	83.073499288	83.07163	385	0.0013207	GNVRJGIVDSQCOP;AVFZOVWCLRSYKC;NQRYJNQNLNOLGT;ZUHZZVMEUAUWHY	CHEMONTID:0002239;CHEMONTID:0003449;CHEMONTID:0000195
C6H11	83.086075352	83.08648	375	-0.0009532	VLKZOEOYAKHREP;AFABGHUZZDYHJO;RYPKRALMXUUNKS;XDTMQSROBMDMFD;JMMZCWZIJXAGKW;PFEOZHBOMNWTJB;PRBHEGAFLDMLAL;LIKMAJRDDDTEIG;HNRMPXKDFBEGFZ;GDOPTJXRTPNYNR;LDTAOIUHUHHCMU	CHEMONTID:0002500;CHEMONTID:0004620;CHEMONTID:0004476;CHEMONTID:0001016;CHEMONTID:0004622;CHEMONTID:0001019
C6H13	85.101725416	85.09908	196	0.0020968	VLKZOEOYAKHREP;AFABGHUZZDYHJO	CHEMONTID:0002500;CHEMONTID:0004620
C6H13	85.101725416	85.10641	198	-0.0052332	VLKZOEOYAKHREP;AFABGHUZZDYHJO	CHEMONTID:0002500;CHEMONTID:0004620
C3H7O3	91.039519084	91.03319	100	0.0057805	PEDCQBHIVMGVHV;GSJFXBNYJCXDGI;ALRHLSYJTWAHJZ	CHEMONTID:0002210;CHEMONTID:0003416;CHEMONTID:0001713
C6H9N	95.073499288	95.07545	213	-0.0024993	PXHHIBMOFPCBJQ;PAMIQIKDUOTOBW;SMBYUOXUISCLCF;DJEQZVQFEPKLOY	CHEMONTID:0003449;CHEMONTID:0000195;CHEMONTID:0002239
C7H11	95.086075352	95.08469	203	0.0008368	VLJXXKKOSFGPHI;UAEPNZWRGJTJPN;IMNFDUFMRHMDMM;FMAMSYPJXSEYSW;BZHMBWZPUJHVEE;WZHKDGJSXCTSCK;QWHNJUXXYKPLQM;ZGEGCLOFRBLKSE;OTTZHAVKAVGASB;JAGYXYUAYDLKNO;AEXMKKGTQYQZCS;GXDHCNNESPLIKD;ADHCYQWFCLQBFG	CHEMONTID:0004620;CHEMONTID:0001016;CHEMONTID:0002500;CHEMONTID:0001019;CHEMONTID:0004476;CHEMONTID:0004622
C7H11	95.086075352	95.09521	209	-0.0096832	VLJXXKKOSFGPHI;UAEPNZWRGJTJPN;IMNFDUFMRHMDMM;FMAMSYPJXSEYSW;BZHMBWZPUJHVEE;WZHKDGJSXCTSCK;QWHNJUXXYKPLQM;ZGEGCLOFRBLKSE;OTTZHAVKAVGASB;JAGYXYUAYDLKNO;AEXMKKGTQYQZCS;GXDHCNNESPLIKD;ADHCYQWFCLQBFG	CHEMONTID:0004620;CHEMONTID:0001016;CHEMONTID:0002500;CHEMONTID:0001019;CHEMONTID:0004476;CHEMONTID:0004622
C7H13	97.101725416	97.10184	382	-0.0006632	IMNFDUFMRHMDMM;ZGEGCLOFRBLKSE;VLJXXKKOSFGPHI;WZHKDGJSXCTSCK	CHEMONTID:0002500;CHEMONTID:0004476;CHEMONTID:0004620
C7H13	97.101725416	97.12445	384	-0.0232732	IMNFDUFMRHMDMM;ZGEGCLOFRBLKSE;VLJXXKKOSFGPHI;WZHKDGJSXCTSCK	CHEMONTID:0002500;CHEMONTID:0004476;CHEMONTID:0004620
C7H9N	107.073499288	107.07307	88	-0.0001193	RNVCVTLRINQCPJ;ONQLCPDIXPYJSS;CSNWPSHAZNPDBA;KPDBFXIKMXHJEB;YLUDSYGJHAQGOD;AFBPFSWMIHJQDM;LYMGNRHDFKUCDQ;HTLZVHNRZJPSMI	CHEMONTID:0003964;CHEMONTID:0000195;CHEMONTID:0000219;CHEMONTID:0003924
C8H13	109.101725416	109.10279	154	-0.0016132	JVSWJIKNEAIKJW;GDDAJHJRAKOILH;KWKAKUADMBZCLK;QEGNUYASOUJEHD;KVZJLSYJROEPSQ;QJXCDRBHYIAFTH;WEPNJTDVIIKRIK;TVMXDCGIABBOFY;LETYIFNDQBJGPJ;RNTWWGNZUXGTAX;QRMPKOFEUHIBNM	CHEMONTID:0004620;CHEMONTID:0001019;CHEMONTID:0004476;CHEMONTID:0001016;CHEMONTID:0004622;CHEMONTID:0002500
C8H15	111.11737548	111.1151	246	0.0017269	TVMXDCGIABBOFY;JVSWJIKNEAIKJW;KWKAKUADMBZCLK	CHEMONTID:0002500;CHEMONTID:0004620;CHEMONTID:0004476
C9H11	119.086075352	119.08288	163	0.0026468	ODLMAHJVESYWTB;NABXNTPHRFMODH;PYOLJOJPIPCRDP;XARGIVYWQPXRTC;ILIUIABCBOXIRX;NUHCEMOQRZEGAQ;KPADFPAILITQBG;YPJRYQGOKHKNKZ;UTPOSGXXIJEVFD	CHEMONTID:0002811;CHEMONTID:0002841;CHEMONTID:0001016;CHEMONTID:0004622;CHEMONTID:0004476
C9H11	119.086075352	119.08821	166	-0.0026832	ODLMAHJVESYWTB;NABXNTPHRFMODH;PYOLJOJPIPCRDP;XARGIVYWQPXRTC;ILIUIABCBOXIRX;NUHCEMOQRZEGAQ;KPADFPAILITQBG;YPJRYQGOKHKNKZ;UTPOSGXXIJEVFD	CHEMONTID:0002811;CHEMONTID:0002841;CHEMONTID:0001016;CHEMONTID:0004622;CHEMONTID:0004476
C9H11	119.086075352	119.09873	167	-0.0132032	ODLMAHJVESYWTB;NABXNTPHRFMODH;PYOLJOJPIPCRDP;XARGIVYWQPXRTC;ILIUIABCBOXIRX;NUHCEMOQRZEGAQ;KPADFPAILITQBG;YPJRYQGOKHKNKZ;UTPOSGXXIJEVFD	CHEMONTID:0002811;CHEMONTID:0002841;CHEMONTID:0001016;CHEMONTID:0004622;CHEMONTID:0004476
C9H11O	135.080989972	135.0793	128	0.0011414	HDNRAPAFJLXKBV;DWLZULQNIPIABE;KABCBIJVOXYNHG;CTIZSKHLELUAOT;PECUPOXPPBBFLU;KMYAUVFETBIDQR;UAJRSHJHFRVGMG;MPWGZBWDLMDIHO;LVLMKMOXYZKZRA;AWBMJKBTUUURBD;ZXRDGIJENMIGOY	CHEMONTID:0000138;CHEMONTID:0004325;CHEMONTID:0003487;CHEMONTID:0001167;CHEMONTID:0002811;CHEMONTID:0003940;CHEMONTID:0002229
C9H13O	137.096640036	137.0946	232	0.0014915	KMYAUVFETBIDQR;MUPSAKGMCNQPDH;DWLZULQNIPIABE	CHEMONTID:0001167;CHEMONTID:0000323;CHEMONTID:0000138
C9H13O	137.096640036	137.10312	223	-0.0070285	KMYAUVFETBIDQR;MUPSAKGMCNQPDH;DWLZULQNIPIABE	CHEMONTID:0001167;CHEMONTID:0000323;CHEMONTID:0000138
C6H11O4	147.065733832	147.06084	340	0.0043453	KBVSUNBCTPQWJL	CHEMONTID:0002012
C10H11O	147.080989972	147.07489	423	0.0055514	FOCKPZOFYCTNIA;NZSPOOBIPDPNNX	CHEMONTID:0004325;CHEMONTID:0002811
C10H11O	147.080989972	147.0833	423	-0.0028586	FOCKPZOFYCTNIA;NZSPOOBIPDPNNX	CHEMONTID:0004325;CHEMONTID:0002811
C9H11N2	147.092223352	147.09099	409	0.0006848	RNAODKZCUVVPEN	CHEMONTID:0002497
C10H13O	149.096640036	149.09669	466	-0.0005985	FOCKPZOFYCTNIA;XTMGWHZPEHHUKU	CHEMONTID:0004325;CHEMONTID:0002229
C10H13O	149.096640036	149.10518	478	-0.0090885	FOCKPZOFYCTNIA;XTMGWHZPEHHUKU	CHEMONTID:0004325;CHEMONTID:0002229
C8H11NO2	153.078978592	153.08427	193	-0.00584	VOUIHMBRJVKANW	CHEMONTID:0001879
C9H13O2	153.091554656	153.09424	198	-0.0032339	GYPMBQZAVBFUIZ;VASLTHSBUVYRRQ;FRJSUXZTSKUONA	CHEMONTID:0004111;CHEMONTID:0001292;CHEMONTID:0002229
C9H10NO2	164.07115356	164.0751	97	-0.004495	BMFMUHLTSDBYKC	CHEMONTID:0000195
C10H12O2	164.083729624	164.08786	106	-0.004679	NEBQMYHKOREVAL;YYDWZJCCIAMZIH;VFULEJBUJUYYNB;NJXYTXADXSRFTJ	CHEMONTID:0004111;CHEMONTID:0002229
C10H13O2	165.091554656	165.09114	3740	-0.0001339	NEBQMYHKOREVAL;UDEWPOVQBGFNGE;VFULEJBUJUYYNB;YYDWZJCCIAMZIH;WVSSWCGRCOYBAB	CHEMONTID:0004111;CHEMONTID:0001350;CHEMONTID:0002229;CHEMONTID:0001167
C13H17O	189.127940164	189.11774	95	0.0096516	KERIXVPGSOBWOP	CHEMONTID:0004325
C13H17O	189.127940164	189.1252	92	0.0021916	KERIXVPGSOBWOP	CHEMONTID:0004325
C14H11N2	207.092223352	207.10295	8432	-0.0112752	BBOAWHADGQBLBD;PUPXFZBRONUIFP	CHEMONTID:0001140;CHEMONTID:0002497
C17H19O	239.143590228	239.15472	113	-0.0116784	POGLAOIGGLSUHI	CHEMONTID:0001565
C16H31O2	255.232405232	255.22946	223	0.0023967	NA	NA
C17H32F	255.248804244	255.25	225	-0.0017443	NA	NA
C14H23FNO2	256.171282196	256.17093	663	-0.0001964	NA	NA
C15H28O3	256.203844756	256.18146	648	0.0218362	BFKKWZLKDQDDRU	CHEMONTID:0001092
C14H36FN2S	283.258323372	283.25821	727	-0.0004352	NA	NA
C17H35N2O	283.27493874	283.27332	725	0.0010702	NA	NA
C17H36FO3	307.264848232	307.26514	645	-0.0008403	NA	NA
C16H39N2OS	307.278309868	307.27957	644	-0.0018087	NA	NA
C14H30FN4OS	321.2124358	321.21194	693	-5.28E-05	NA	NA
C15H33N2O5	321.238947156	321.23773	300	0.0006686	NA	NA
C18H55FN5O5S	472.39079408	495.38089	7679	-0.0008752	NA	NA
Num NeutralLoss (Formula ExactMass PrecursorMz ProductMz PrecursorIntensity ProductIntensity LossMass Error CandidateInChIKeys CandidateOntologies): 310
C7H14O	114.104465068	321.21194	207.10295	693	8432	114.10899	-0.0045249	MQWCXKGKQLNYQG	CHEMONTID:0002647
CH6N	32.050024192	239.15472	207.10295	113	8432	32.05177	-0.0017458	BAVYZALUXZFZLV	CHEMONTID:0000469
C2H2O	42.010564684	207.10295	165.09114	8432	3740	42.01181	-0.0012453	IKHGUXGNUITLKF;LFQSCWFLJHTTHZ;IMROMDMJAWUWLK	CHEMONTID:0002230;CHEMONTID:0000286;CHEMONTID:0000132
C2H2O2	58.005479304	207.10295	149.10518	8432	478	57.99777	0.0077093	TZIHFWKZFHZASV;QTBSBXVTEAMEQO;WGCNASOHLSPBMP	CHEMONTID:0001238;CHEMONTID:0001205;CHEMONTID:0002230
C2H2O2	58.005479304	207.10295	149.09669	8432	466	58.00626	-0.0007807	TZIHFWKZFHZASV;QTBSBXVTEAMEQO;WGCNASOHLSPBMP	CHEMONTID:0001238;CHEMONTID:0001205;CHEMONTID:0002230
C2H4O2	60.021129368	207.10295	147.0833	8432	423	60.01965	0.0014794	TZIHFWKZFHZASV;QTBSBXVTEAMEQO;LYCAIKOWRPUZTN	CHEMONTID:0001238;CHEMONTID:0001205;CHEMONTID:0002467
CH4N2O	60.032362748	207.10295	147.07489	8432	423	60.02806	0.0043027	XSQUKJJJFZCRTK	CHEMONTID:0000517
C2H4O2	60.021129368	207.10295	147.09099	8432	409	60.01196	0.0091694	TZIHFWKZFHZASV;QTBSBXVTEAMEQO;LYCAIKOWRPUZTN	CHEMONTID:0001238;CHEMONTID:0001205;CHEMONTID:0002467
C6H4O3	124.016043988	207.10295	83.07163	8432	385	124.03132	-0.015276	QCDYQQDYXPDABM;WQGWDDDVZFFDIG	CHEMONTID:0000382;CHEMONTID:0004657
C6H4O3	124.016043988	207.10295	83.08648	8432	375	124.01647	-0.000426	QCDYQQDYXPDABM;WQGWDDDVZFFDIG	CHEMONTID:0000382;CHEMONTID:0004657
CH4N2O	60.032362748	207.10295	147.06084	8432	340	60.04211	-0.0097473	XSQUKJJJFZCRTK	CHEMONTID:0000517
C7H4O3	136.016043988	207.10295	71.08614	8432	290	136.01681	-0.000766	IUNJCFABHJZSKB	CHEMONTID:0003978
C7H6O3	138.031694052	207.10295	69.07568	8432	278	138.02727	0.0044241	IUNJCFABHJZSKB	CHEMONTID:0003978
C7H6O3	138.031694052	207.10295	69.07005	8432	275	138.0329	-0.0012059	IUNJCFABHJZSKB	CHEMONTID:0003978
C3H2O2	70.005479304	207.10295	137.0946	8432	232	70.00835	-0.0028707	NIXOWILDQLNWCW	CHEMONTID:0004451
C3H2O2	70.005479304	207.10295	137.10312	8432	223	69.99983	0.0056493	NIXOWILDQLNWCW	CHEMONTID:0004451
C3H2O	54.010564684	207.10295	153.09424	8432	198	54.00871	0.0018547	HGINCPLSRVDWNT	CHEMONTID:0002436
C15H27O2	239.201105104	495.38089	256.17093	7679	663	239.20996	-0.0088549	JQYGCQRQGRVLDN	CHEMONTID:0000298
C15H27O2	239.201105104	495.38089	256.18146	7679	648	239.19943	0.0016751	JQYGCQRQGRVLDN	CHEMONTID:0000298
C13H22NO3	240.159968564	495.38089	255.22946	7679	223	240.15143	0.0085386	FYMHCWBPOCZPKA	CHEMONTID:0000195
C6H12N4O	156.101111004	321.21194	165.09114	693	3740	156.1208	-0.019689	QJYRUYURLPTHLR	CHEMONTID:0000375
C2H6N2O	74.048012812	239.15472	165.09114	113	3740	74.06358	-0.0155672	BEBCJVAWIBVWNZ	CHEMONTID:0002484
O	15.99491462	165.09114	149.10518	3740	478	15.98596	0.0089546	XLYOFNOQVPJJNP	NonID:H2O
O	15.99491462	165.09114	149.09669	3740	466	15.99445	0.0004646	XLYOFNOQVPJJNP	NonID:H2O
H2O	18.010564684	165.09114	147.0833	3740	423	18.00784	0.0027247	XLYOFNOQVPJJNP	NonID:H2O
H2O	18.010564684	165.09114	147.07489	3740	423	18.01625	-0.0056853	XLYOFNOQVPJJNP	NonID:H2O
H2O	18.010564684	165.09114	147.09099	3740	409	18.00015	0.0104147	XLYOFNOQVPJJNP	NonID:H2O
C4H2O2	82.005479304	165.09114	83.07163	3740	385	82.01951	-0.0140307	BAPJBEWLBFYGME	CHEMONTID:0004452
C4H2O2	82.005479304	165.09114	83.08648	3740	375	82.00466	0.0008193	BAPJBEWLBFYGME	CHEMONTID:0004452
H4N	18.034374128	165.09114	147.06084	3740	340	18.0303	0.0040741	QGZKDVFQNNGYKY	NonID:NH2
CO	27.99491462	165.09114	137.0946	3740	232	27.99654	-0.0016254	WSFSSNUMVMOOMR;OKKJLVBELUTLKV	CHEMONTID:0001831;CHEMONTID:0000286
CO	27.99491462	165.09114	137.10312	3740	223	27.98802	0.0068946	WSFSSNUMVMOOMR;OKKJLVBELUTLKV	CHEMONTID:0001831;CHEMONTID:0000286
C3H2O2	70.005479304	165.09114	95.07545	3740	213	70.01569	-0.0102107	NIXOWILDQLNWCW	CHEMONTID:0004451
C3H2O2	70.005479304	165.09114	95.09521	3740	209	69.99593	0.0095493	NIXOWILDQLNWCW	CHEMONTID:0004451
C3H2O2	70.005479304	165.09114	95.08469	3740	203	70.00645	-0.0009707	NIXOWILDQLNWCW	CHEMONTID:0004451
C	12	165.09114	153.09424	3740	198	11.9969	0.0031	VNWKTOKETHGBQD	CHEMONTID:0002500
C11H15NO3	209.10519334	492.38382	283.25821	232	727	209.12561	-0.0204167	UFKDXENLDAZGOS	CHEMONTID:0000195
C11H15NO3	209.10519334	492.36609	283.25821	270	727	209.10788	-0.0026867	UFKDXENLDAZGOS	CHEMONTID:0000195
C12H24O2	200.177630008	283.25821	83.07163	727	385	200.18658	-0.00895	POULHZVOKOAJMA	CHEMONTID:0003086
C10H18O3	186.125594436	283.25821	97.12445	727	384	186.13376	-0.0081656	TYXOEOVOUIVPQE	CHEMONTID:0000324
C12H24O2	200.177630008	283.25821	83.08648	727	375	200.17173	0.0059	POULHZVOKOAJMA	CHEMONTID:0003086
C8H16N2O2	172.121177752	283.25821	111.1151	727	246	172.14311	-0.0219322	PMLVVKMWRUMPQM	CHEMONTID:0000392
CH2N	28.018724064	283.25821	255.25	727	225	28.00821	0.0105141	BAVYZALUXZFZLV	CHEMONTID:0000469
C2H4	28.031300128	283.25821	255.22946	727	223	28.02875	0.0025501	OTMSDBZUPAUEDD;VGGSQFUCUMXWEO	CHEMONTID:0002500;CHEMONTID:0004476
C11H15NO3	209.10519334	492.38382	283.27332	232	725	209.1105	-0.0053067	UFKDXENLDAZGOS	CHEMONTID:0000195
C11H15NO3	209.10519334	492.36609	283.27332	270	725	209.09277	0.0124233	UFKDXENLDAZGOS	CHEMONTID:0000195
C12H24O2	200.177630008	283.27332	83.07163	725	385	200.20169	-0.02406	POULHZVOKOAJMA	CHEMONTID:0003086
C10H18O3	186.125594436	283.27332	97.12445	725	384	186.14887	-0.0232756	TYXOEOVOUIVPQE	CHEMONTID:0000324
C12H24O2	200.177630008	283.27332	83.08648	725	375	200.18684	-0.00921	POULHZVOKOAJMA	CHEMONTID:0003086
CH2N	28.018724064	283.27332	255.25	725	225	28.02332	-0.0045959	BAVYZALUXZFZLV	CHEMONTID:0000469
C2H4	28.031300128	283.27332	255.22946	725	223	28.04386	-0.0125599	OTMSDBZUPAUEDD;VGGSQFUCUMXWEO	CHEMONTID:0002500;CHEMONTID:0004476
C10H19O2	171.138504848	492.36609	321.21194	270	693	171.15415	-0.0156452	AASQBYVPOFXFGU	CHEMONTID:0001334
C9H16O3	172.109944372	321.21194	149.10518	693	478	172.10676	0.0031844	CVFFFSPGTZUPTF	CHEMONTID:0000324
C9H16O3	172.109944372	321.21194	149.09669	693	466	172.11525	-0.0053056	CVFFFSPGTZUPTF	CHEMONTID:0000324
C6H14N4O2	174.111675688	321.21194	147.0833	693	423	174.12864	-0.0169643	ODKSFYDXXFIFQN	CHEMONTID:0004320
C6H14N4O2	174.111675688	321.21194	147.09099	693	409	174.12095	-0.0092743	ODKSFYDXXFIFQN	CHEMONTID:0004320
C12H18NO3	224.128668436	321.21194	97.10184	693	382	224.1101	0.0185684	HIKHPXKYXLQZFQ	CHEMONTID:0000195
C10H16O3	184.109944372	321.21194	137.0946	693	232	184.11734	-0.0073956	TYXOEOVOUIVPQE	CHEMONTID:0000324
C10H16O3	184.109944372	321.21194	137.10312	693	223	184.10882	0.0011244	TYXOEOVOUIVPQE	CHEMONTID:0000324
C12H20NO3	226.1443185	321.21194	95.07545	693	213	226.13649	0.0078285	OKTTXPFUNSZDIO;HIKHPXKYXLQZFQ	CHEMONTID:0000195
C12H20NO3	226.1443185	321.21194	95.08469	693	203	226.12725	0.0170685	OKTTXPFUNSZDIO;HIKHPXKYXLQZFQ	CHEMONTID:0000195
C9H14NO2	168.102453688	321.21194	153.09424	693	198	168.1177	-0.0152463	CHCUDBFRYVCNDF	CHEMONTID:0000492
C4H11O3	107.070819212	256.17093	149.10518	663	478	107.06575	0.0050692	ARXKVVRQIIOZGF	CHEMONTID:0001661
C4H11O3	107.070819212	256.17093	149.09669	663	466	107.07424	-0.0034208	ARXKVVRQIIOZGF	CHEMONTID:0001661
C11H13N2	173.107873416	256.17093	83.07163	663	385	173.0993	0.0085734	CFTOTSJVQRFXOF	CHEMONTID:0001914
C10H7O2	159.044604464	256.17093	97.12445	663	384	159.04648	-0.0018755	JKTXGBOLZMGAIF	CHEMONTID:0001257
C10H9NO	159.068413908	256.17093	97.10184	663	382	159.06909	-0.0006761	LSMGVUHULSBVAW;MBBOMCVGYCRMEA	CHEMONTID:0004529;CHEMONTID:0004196
C10H9N2O	173.071487908	256.17093	83.08648	663	375	173.08445	-0.0129621	ZOAMBXDOGPRZLP	CHEMONTID:0004196
C8H11NO4	185.068807832	256.17093	71.08614	663	290	185.08479	-0.0159822	PQMCFIPTFAVVSI	CHEMONTID:0002411
C12H15N2	187.12352348	256.17093	69.07005	663	275	187.10088	0.0226435	JOFKCNJIUXPJAC	CHEMONTID:0001914
C6H9O4	145.050083768	256.17093	111.1151	663	246	145.05583	-0.0057462	KBVSUNBCTPQWJL	CHEMONTID:0002012
C8H7O	119.049689844	256.17093	137.10312	663	223	119.06781	-0.0181202	FUGYGGDSWSUORM;HXDOZKJGKXYMEW	CHEMONTID:0000037;CHEMONTID:0004646
C10H11NO	161.084063972	256.17093	95.07545	663	213	161.09548	-0.011416	LSMGVUHULSBVAW	CHEMONTID:0004529
C10H11NO	161.084063972	256.17093	95.09521	663	209	161.07572	0.008344	LSMGVUHULSBVAW	CHEMONTID:0004529
C10H11NO	161.084063972	256.17093	95.08469	663	203	161.08624	-0.002176	LSMGVUHULSBVAW	CHEMONTID:0004529
C4H9NO2	103.063328528	256.17093	153.09424	663	198	103.07669	-0.0133615	OQEBBZSWEGYTPG	CHEMONTID:0001878
C4H11O3	107.070819212	256.18146	149.10518	648	478	107.07628	-0.0054608	ARXKVVRQIIOZGF	CHEMONTID:0001661
C4H11O3	107.070819212	256.18146	149.09669	648	466	107.08477	-0.0139508	ARXKVVRQIIOZGF	CHEMONTID:0001661
C11H13N2	173.107873416	256.18146	83.07163	648	385	173.10983	-0.0019566	CFTOTSJVQRFXOF	CHEMONTID:0001914
C10H9NO	159.068413908	256.18146	97.12445	648	384	159.05701	0.0114039	LSMGVUHULSBVAW;MBBOMCVGYCRMEA	CHEMONTID:0004529;CHEMONTID:0004196
C7H13NO3	159.089543276	256.18146	97.10184	648	382	159.07962	0.0099233	HFBHOAHFRNLZGN;IONXXIKCTQHZNC	CHEMONTID:0004329;CHEMONTID:0004330
C11H13N2	173.107873416	256.18146	83.08648	648	375	173.09498	0.0128934	CFTOTSJVQRFXOF	CHEMONTID:0001914
C12H13N2	185.107873416	256.18146	71.08614	648	290	185.09532	0.0125534	JOFKCNJIUXPJAC	CHEMONTID:0001914
C12H15N2	187.12352348	256.18146	69.07568	648	278	187.10578	0.0177435	JOFKCNJIUXPJAC	CHEMONTID:0001914
C12H15N2	187.12352348	256.18146	69.07005	648	275	187.11141	0.0121135	JOFKCNJIUXPJAC	CHEMONTID:0001914
C6H11NO3	145.073893212	256.18146	111.1151	648	246	145.06636	0.0075332	QBYYLBWFBPAOKU	CHEMONTID:0004310
C10H11NO	161.084063972	256.18146	95.07545	648	213	161.10601	-0.021946	LSMGVUHULSBVAW	CHEMONTID:0004529
C10H11NO	161.084063972	256.18146	95.09521	648	209	161.08625	-0.002186	LSMGVUHULSBVAW	CHEMONTID:0004529
C10H11NO	161.084063972	256.18146	95.08469	648	203	161.09677	-0.012706	LSMGVUHULSBVAW	CHEMONTID:0004529
C5H13NO	103.099714036	256.18146	153.09424	648	198	103.08722	0.012494	RILLZYSZSDGYGV	CHEMONTID:0001897
C11H11N2	171.092223352	256.18146	85.10641	648	198	171.07505	0.0171734	CFTOTSJVQRFXOF	CHEMONTID:0001914
C10H17O3	185.117769404	492.38382	307.26514	232	645	185.11868	-0.0009106	TYXOEOVOUIVPQE	CHEMONTID:0000324
C12H13N2	185.107873416	492.36609	307.26514	270	645	185.10095	0.0069234	JOFKCNJIUXPJAC	CHEMONTID:0001914
C11H18O	166.135765196	473.40964	307.26514	204	645	166.1445	-0.0087348	ZGVYVWSAAMJYCN	CHEMONTID:0001292
C12H13N2	185.107873416	492.38382	307.27957	232	644	185.10425	0.0036234	JOFKCNJIUXPJAC	CHEMONTID:0001914
C8H11NO4	185.068807832	492.36609	307.27957	270	644	185.08652	-0.0177122	PQMCFIPTFAVVSI	CHEMONTID:0002411
C11H18O	166.135765196	473.42978	307.27957	168	644	166.15021	-0.0144448	ZGVYVWSAAMJYCN	CHEMONTID:0001292
C11H18O	166.135765196	473.40964	307.27957	204	644	166.13007	0.0056952	ZGVYVWSAAMJYCN	CHEMONTID:0001292
C13H24O	196.182715388	307.27957	111.1151	644	246	196.16447	0.0182454	DEDSSOIVPSHQLB	CHEMONTID:0001292
C8H16N2O2	172.121177752	321.23773	149.10518	300	478	172.13255	-0.0113722	PMLVVKMWRUMPQM	CHEMONTID:0000392
C3H6O3	90.031694052	239.15472	149.10518	113	478	90.04954	-0.0178459	PEDCQBHIVMGVHV	CHEMONTID:0002210
C3H4	40.031300128	189.1252	149.10518	92	478	40.02002	0.0112801	QQONPFPTGQHPMA;ATUOYWHBWRKTHZ	CHEMONTID:0004476;CHEMONTID:0002500
C2O	39.99491462	189.11774	149.10518	95	478	40.01256	-0.0176454	IKHGUXGNUITLKF	CHEMONTID:0002230
C	12	149.10518	137.0946	478	232	12.01058	-0.01058	VNWKTOKETHGBQD	CHEMONTID:0002500
C	12	149.10518	137.10312	478	223	12.00206	-0.00206	VNWKTOKETHGBQD	CHEMONTID:0002500
C4H6	54.046950192	149.10518	95.07545	478	213	54.02973	0.0172202	NNPPMTNAJDCUHE;IJDNQMDRQITEOD	CHEMONTID:0004620;CHEMONTID:0002500
C3H2O	54.010564684	149.10518	95.09521	478	209	54.00997	0.0005947	HGINCPLSRVDWNT	CHEMONTID:0002436
C3H2O	54.010564684	149.10518	95.08469	478	203	54.02049	-0.0099253	HGINCPLSRVDWNT	CHEMONTID:0002436
CH4OS	63.998285748	149.10518	85.10641	478	198	63.99877	-0.0004843	BOTYRLOGQKSOAE	CHEMONTID:0001212
C8H16N2O2	172.121177752	321.23773	149.09669	300	466	172.14104	-0.0198622	PMLVVKMWRUMPQM	CHEMONTID:0000392
C3H4	40.031300128	189.1252	149.09669	92	466	40.02851	0.0027901	QQONPFPTGQHPMA;ATUOYWHBWRKTHZ	CHEMONTID:0004476;CHEMONTID:0002500
C3H4	40.031300128	189.11774	149.09669	95	466	40.02105	0.0102501	QQONPFPTGQHPMA;ATUOYWHBWRKTHZ	CHEMONTID:0004476;CHEMONTID:0002500
HN	15.010899032	164.08786	149.09669	106	466	14.99117	0.019729	QGZKDVFQNNGYKY	NonID:NH2
C	12	149.09669	137.0946	466	232	12.00209	-0.00209	VNWKTOKETHGBQD	CHEMONTID:0002500
C3H2O	54.010564684	149.09669	95.07545	466	213	54.02124	-0.0106753	HGINCPLSRVDWNT	CHEMONTID:0002436
C3H2O	54.010564684	149.09669	95.09521	466	209	54.00148	0.0090847	HGINCPLSRVDWNT	CHEMONTID:0002436
C3H2O	54.010564684	149.09669	95.08469	466	203	54.012	-0.0014353	HGINCPLSRVDWNT	CHEMONTID:0002436
CH4OS	63.998285748	149.09669	85.10641	466	198	63.99028	0.0080057	BOTYRLOGQKSOAE	CHEMONTID:0001212
C7H8	92.062600256	239.15472	147.0833	113	423	92.07142	-0.0088197	YXFVVABEGXRONW	CHEMONTID:0001091
C7H8	92.062600256	239.15472	147.07489	113	423	92.07983	-0.0172297	YXFVVABEGXRONW	CHEMONTID:0001091
C3H6	42.046950192	189.1252	147.0833	92	423	42.0419	0.0050502	ATUOYWHBWRKTHZ;QQONPFPTGQHPMA	CHEMONTID:0002500;CHEMONTID:0004476
C3H6	42.046950192	189.1252	147.07489	92	423	42.05031	-0.0033598	ATUOYWHBWRKTHZ;QQONPFPTGQHPMA	CHEMONTID:0002500;CHEMONTID:0004476
C2H4N	42.034374128	189.11774	147.0833	95	423	42.03444	-6.59E-05	ROSDSFDQCJNGOL;QUSNBJAOOMFDIB	CHEMONTID:0002228;CHEMONTID:0000469
C3H6	42.046950192	189.11774	147.07489	95	423	42.04285	0.0041002	ATUOYWHBWRKTHZ;QQONPFPTGQHPMA	CHEMONTID:0002500;CHEMONTID:0004476
HO	17.002739652	164.08786	147.0833	106	423	17.00456	-0.0018203	XLYOFNOQVPJJNP	NonID:H2O
HO	17.002739652	164.08786	147.07489	106	423	17.01297	-0.0102303	XLYOFNOQVPJJNP	NonID:H2O
HO	17.002739652	164.0751	147.0833	97	423	16.9918	0.0109397	XLYOFNOQVPJJNP	NonID:H2O
HO	17.002739652	164.0751	147.07489	97	423	17.00021	0.0025297	XLYOFNOQVPJJNP	NonID:H2O
CH4OS	63.998285748	147.0833	83.07163	423	385	64.01167	-0.0133843	BOTYRLOGQKSOAE	CHEMONTID:0001212
CH4OS	63.998285748	147.0833	83.08648	423	375	63.99682	0.0014657	BOTYRLOGQKSOAE	CHEMONTID:0001212
CH4OS	63.998285748	147.07489	83.07163	423	385	64.00326	-0.0049743	BOTYRLOGQKSOAE	CHEMONTID:0001212
CH4OS	63.998285748	147.07489	83.08648	423	375	63.98841	0.0098757	BOTYRLOGQKSOAE	CHEMONTID:0001212
C18H35O2	283.26370536	430.37854	147.09099	186	409	283.28755	-0.0238446	PZLYXEVGRAQCLK	CHEMONTID:0002951
C7H8	92.062600256	239.15472	147.09099	113	409	92.06373	-0.0011297	YXFVVABEGXRONW	CHEMONTID:0001091
C2H4N	42.034374128	189.1252	147.09099	92	409	42.03421	0.0001641	ROSDSFDQCJNGOL;QUSNBJAOOMFDIB	CHEMONTID:0002228;CHEMONTID:0000469
CH2N2	42.021798064	189.11774	147.09099	95	409	42.02675	-0.0049519	PNKUSGQVOMIXLU	CHEMONTID:0001045
HO	17.002739652	164.08786	147.09099	106	409	16.99687	0.0058697	XLYOFNOQVPJJNP	NonID:H2O
HO	17.002739652	164.0751	147.09099	97	409	16.98411	0.0186297	XLYOFNOQVPJJNP	NonID:H2O
CH4OS	63.998285748	147.09099	83.07163	409	385	64.01936	-0.0210743	BOTYRLOGQKSOAE	CHEMONTID:0001212
CH4OS	63.998285748	147.09099	83.08648	409	375	64.00451	-0.0062243	BOTYRLOGQKSOAE	CHEMONTID:0001212
C8H12O3	156.078644244	239.15472	83.07163	113	385	156.08309	-0.0044458	IIVIBYBQXSHRGE	CHEMONTID:0003891
C4H10O3	106.06299418	189.1252	83.07163	92	385	106.05357	0.0094242	ARXKVVRQIIOZGF	CHEMONTID:0001661
C7H6O	106.041864812	189.11774	83.07163	95	385	106.04611	-0.0042452	IWDCLRJOBJJRNH;HUMNYLRZRPPJDN;RDOXTESZEPMUJZ	CHEMONTID:0001275;CHEMONTID:0000321;CHEMONTID:0000138
H3NO2S	80.988449336	164.0751	83.07163	97	385	81.00347	-0.0150207	AHZVGADFMXTGBU	NonID:Sulfonamide
C3H2O2	70.005479304	153.09424	83.07163	198	385	70.02261	-0.0171307	NIXOWILDQLNWCW	CHEMONTID:0004451
C3H2O2	70.005479304	153.08427	83.07163	193	385	70.01264	-0.0071607	NIXOWILDQLNWCW	CHEMONTID:0004451
CH4OS	63.998285748	147.06084	83.07163	340	385	63.98921	0.0090757	BOTYRLOGQKSOAE	CHEMONTID:0001212
C4H6	54.046950192	137.10312	83.07163	223	385	54.03149	0.0154602	NNPPMTNAJDCUHE;IJDNQMDRQITEOD	CHEMONTID:0004620;CHEMONTID:0002500
C3H2O	54.010564684	137.0946	83.07163	232	385	54.02297	-0.0124053	HGINCPLSRVDWNT	CHEMONTID:0002436
C2H4	28.031300128	111.1151	83.07163	246	385	28.04347	-0.0121699	OTMSDBZUPAUEDD;VGGSQFUCUMXWEO	CHEMONTID:0002500;CHEMONTID:0004476
C2H2	26.015650064	109.10279	83.07163	154	385	26.03116	-0.0155099	OTMSDBZUPAUEDD;VGGSQFUCUMXWEO	CHEMONTID:0002500;CHEMONTID:0004476
CH2	14.015650064	97.10184	83.07163	382	385	14.03021	-0.0145599	VNWKTOKETHGBQD	CHEMONTID:0002500
C	12	95.09521	83.07163	209	385	12.02358	-0.02358	VNWKTOKETHGBQD	CHEMONTID:0002500
C	12	95.08469	83.07163	203	385	12.01306	-0.01306	VNWKTOKETHGBQD	CHEMONTID:0002500
C	12	95.07545	83.07163	213	385	12.00382	-0.00382	VNWKTOKETHGBQD	CHEMONTID:0002500
CH2	14.015650064	83.07163	69.07568	385	278	13.99595	0.0197001	VNWKTOKETHGBQD	CHEMONTID:0002500
CH2	14.015650064	83.07163	69.07005	385	275	14.00158	0.0140701	VNWKTOKETHGBQD	CHEMONTID:0002500
C12H18NO3	224.128668436	321.23773	97.12445	300	384	224.11328	0.0153884	HIKHPXKYXLQZFQ	CHEMONTID:0000195
C7H14N2O2	158.105527688	255.25	97.12445	225	384	158.12555	-0.0200223	MMVGWKHDLPGACU	CHEMONTID:0000392
C7H14N2O2	158.105527688	255.22946	97.12445	223	384	158.10501	0.0005177	MMVGWKHDLPGACU	CHEMONTID:0000392
C6H8NO3	142.050418116	239.15472	97.12445	113	384	142.03027	0.0201481	DHDRGOURKDLAOT	CHEMONTID:0004322
C2O2	55.98982924	153.09424	97.12445	198	384	55.96979	0.0200392	QTBSBXVTEAMEQO;WGCNASOHLSPBMP	CHEMONTID:0001205;CHEMONTID:0002230
C2O	39.99491462	137.10312	97.12445	223	384	39.97867	0.0162446	IKHGUXGNUITLKF	CHEMONTID:0002230
C2O	39.99491462	137.0946	97.12445	232	384	39.97015	0.0247646	IKHGUXGNUITLKF	CHEMONTID:0002230
CH2	14.015650064	97.12445	83.08648	384	375	14.03797	-0.0223199	VNWKTOKETHGBQD	CHEMONTID:0002500
C2H2	26.015650064	97.12445	71.08614	384	290	26.03831	-0.0226599	OTMSDBZUPAUEDD;VGGSQFUCUMXWEO	CHEMONTID:0002500;CHEMONTID:0004476
C2H4	28.031300128	97.12445	69.07568	384	278	28.04877	-0.0174699	OTMSDBZUPAUEDD;VGGSQFUCUMXWEO	CHEMONTID:0002500;CHEMONTID:0004476
C2H4	28.031300128	97.12445	69.07005	384	275	28.0544	-0.0230999	OTMSDBZUPAUEDD;VGGSQFUCUMXWEO	CHEMONTID:0002500;CHEMONTID:0004476
C	12	97.12445	85.10641	384	198	12.01804	-0.01804	VNWKTOKETHGBQD	CHEMONTID:0002500
C15H16N2	224.131348512	321.23773	97.10184	300	382	224.13589	-0.0045415	OURDZMSSMGUMKR	CHEMONTID:0001914
C7H14N2O2	158.105527688	255.22946	97.10184	223	382	158.12762	-0.0220923	MMVGWKHDLPGACU	CHEMONTID:0000392
C6H8NO3	142.050418116	239.15472	97.10184	113	382	142.05288	-0.0024619	DHDRGOURKDLAOT	CHEMONTID:0004322
C6H4O	92.026214748	189.1252	97.10184	92	382	92.02336	0.0028547	ISWSIDIOOBJBQZ	CHEMONTID:0004647
C6H4O	92.026214748	189.11774	97.10184	95	382	92.0159	0.0103147	ISWSIDIOOBJBQZ	CHEMONTID:0004647
C2O2	55.98982924	153.09424	97.10184	198	382	55.9924	-0.0025708	QTBSBXVTEAMEQO;WGCNASOHLSPBMP	CHEMONTID:0001205;CHEMONTID:0002230
C2O2	55.98982924	153.08427	97.10184	193	382	55.98243	0.0073992	QTBSBXVTEAMEQO;WGCNASOHLSPBMP	CHEMONTID:0001205;CHEMONTID:0002230
C2O	39.99491462	137.10312	97.10184	223	382	40.00128	-0.0063654	IKHGUXGNUITLKF	CHEMONTID:0002230
C2O	39.99491462	137.0946	97.10184	232	382	39.99276	0.0021546	IKHGUXGNUITLKF	CHEMONTID:0002230
CH2	14.015650064	111.1151	97.10184	246	382	14.01326	0.0023901	VNWKTOKETHGBQD	CHEMONTID:0002500
C	12	109.10279	97.10184	154	382	12.00095	-0.00095	VNWKTOKETHGBQD	CHEMONTID:0002500
CH2	14.015650064	97.10184	83.08648	382	375	14.01536	0.0002901	VNWKTOKETHGBQD	CHEMONTID:0002500
C2H2	26.015650064	97.10184	71.08614	382	290	26.0157	-4.99E-05	OTMSDBZUPAUEDD;VGGSQFUCUMXWEO	CHEMONTID:0002500;CHEMONTID:0004476
C2H4	28.031300128	97.10184	69.07568	382	278	28.02616	0.0051401	OTMSDBZUPAUEDD;VGGSQFUCUMXWEO	CHEMONTID:0002500;CHEMONTID:0004476
C2H4	28.031300128	97.10184	69.07005	382	275	28.03179	-0.0004899	OTMSDBZUPAUEDD;VGGSQFUCUMXWEO	CHEMONTID:0002500;CHEMONTID:0004476
C	12	97.10184	85.10641	382	198	11.99543	0.00457	VNWKTOKETHGBQD	CHEMONTID:0002500
C8H16N2O2	172.121177752	255.22946	83.08648	223	375	172.14298	-0.0218022	PMLVVKMWRUMPQM	CHEMONTID:0000392
C7H10NO3	156.06606818	239.15472	83.08648	113	375	156.06824	-0.0021718	IZNTWTMLHCGAJU	CHEMONTID:0002411
C7H6O	106.041864812	189.1252	83.08648	92	375	106.03872	0.0031448	IWDCLRJOBJJRNH;HUMNYLRZRPPJDN;RDOXTESZEPMUJZ	CHEMONTID:0001275;CHEMONTID:0000321;CHEMONTID:0000138
C7H6O	106.041864812	189.11774	83.08648	95	375	106.03126	0.0106048	IWDCLRJOBJJRNH;HUMNYLRZRPPJDN;RDOXTESZEPMUJZ	CHEMONTID:0001275;CHEMONTID:0000321;CHEMONTID:0000138
H3NO2S	80.988449336	164.08786	83.08648	106	375	81.00138	-0.0129307	AHZVGADFMXTGBU	NonID:Sulfonamide
H3NO2S	80.988449336	164.0751	83.08648	97	375	80.98862	-0.0001707	AHZVGADFMXTGBU	NonID:Sulfonamide
C3H2O2	70.005479304	153.09424	83.08648	198	375	70.00776	-0.0022807	NIXOWILDQLNWCW	CHEMONTID:0004451
C3H2O2	70.005479304	153.08427	83.08648	193	375	69.99779	0.0076893	NIXOWILDQLNWCW	CHEMONTID:0004451
CH4OS	63.998285748	147.06084	83.08648	340	375	63.97436	0.0239257	BOTYRLOGQKSOAE	CHEMONTID:0001212
C3H2O	54.010564684	137.10312	83.08648	223	375	54.01664	-0.0060753	HGINCPLSRVDWNT	CHEMONTID:0002436
C3H2O	54.010564684	137.0946	83.08648	232	375	54.00812	0.0024447	HGINCPLSRVDWNT	CHEMONTID:0002436
C2H4	28.031300128	111.1151	83.08648	246	375	28.02862	0.0026801	OTMSDBZUPAUEDD;VGGSQFUCUMXWEO	CHEMONTID:0002500;CHEMONTID:0004476
C2H2	26.015650064	109.10279	83.08648	154	375	26.01631	-0.0006599	OTMSDBZUPAUEDD;VGGSQFUCUMXWEO	CHEMONTID:0002500;CHEMONTID:0004476
C	12	95.09521	83.08648	209	375	12.00873	-0.00873	VNWKTOKETHGBQD	CHEMONTID:0002500
C	12	95.08469	83.08648	203	375	11.99821	0.00179	VNWKTOKETHGBQD	CHEMONTID:0002500
C	12	83.08648	71.08614	375	290	12.00034	-0.00034	VNWKTOKETHGBQD	CHEMONTID:0002500
CH2	14.015650064	83.08648	69.07568	375	278	14.0108	0.0048501	VNWKTOKETHGBQD	CHEMONTID:0002500
CH2	14.015650064	83.08648	69.07005	375	275	14.01643	-0.0007799	VNWKTOKETHGBQD	CHEMONTID:0002500
C3H6	42.046950192	189.1252	147.06084	92	340	42.06436	-0.0174098	ATUOYWHBWRKTHZ;QQONPFPTGQHPMA	CHEMONTID:0002500;CHEMONTID:0004476
C3H6	42.046950192	189.11774	147.06084	95	340	42.0569	-0.0099498	ATUOYWHBWRKTHZ;QQONPFPTGQHPMA	CHEMONTID:0002500;CHEMONTID:0004476
H3N	17.026549096	164.08786	147.06084	106	340	17.02702	-0.0004709	QGZKDVFQNNGYKY	NonID:NH2
HO	17.002739652	164.0751	147.06084	97	340	17.01426	-0.0115203	XLYOFNOQVPJJNP	NonID:H2O
C10H19O2	171.138504848	492.38382	321.23773	232	300	171.14609	-0.0075852	AASQBYVPOFXFGU	CHEMONTID:0001334
C10H19O2	171.138504848	492.36609	321.23773	270	300	171.12836	0.0101448	AASQBYVPOFXFGU	CHEMONTID:0001334
C10H16O3	184.109944372	321.23773	137.10312	300	223	184.13461	-0.0246656	TYXOEOVOUIVPQE	CHEMONTID:0000324
C12H20NO3	226.1443185	321.23773	95.07545	300	213	226.16228	-0.0179615	OKTTXPFUNSZDIO;HIKHPXKYXLQZFQ	CHEMONTID:0000195
C12H20NO3	226.1443185	321.23773	95.09521	300	209	226.14252	0.0017985	OKTTXPFUNSZDIO;HIKHPXKYXLQZFQ	CHEMONTID:0000195
C12H20NO3	226.1443185	321.23773	95.08469	300	203	226.15304	-0.0087215	OKTTXPFUNSZDIO;HIKHPXKYXLQZFQ	CHEMONTID:0000195
C11H20O	168.15141526	321.23773	153.09424	300	198	168.14349	0.0079253	ZGVYVWSAAMJYCN	CHEMONTID:0001292
C9H12O3	168.078644244	239.15472	71.08614	113	290	168.06858	0.0100642	CRUILBNAQILVHZ;VKHCWIJJBRBDLT	CHEMONTID:0000138;CHEMONTID:0003891
C8H6O	118.041864812	189.1252	71.08614	92	290	118.03906	0.0028048	FUGYGGDSWSUORM;CHLICZRVGGXEOD	CHEMONTID:0000037;CHEMONTID:0000138
C4H6O4	118.026608672	189.11774	71.08614	95	290	118.0316	-0.0049913	UNXHWFMMPAWVPI;KDYFGRWQOYBRFD	CHEMONTID:0002210;CHEMONTID:0000346
C4H2O2	82.005479304	153.09424	71.08614	198	290	82.0081	-0.0026207	BAPJBEWLBFYGME	CHEMONTID:0004452
C4H2O2	82.005479304	153.08427	71.08614	193	290	81.99813	0.0073493	BAPJBEWLBFYGME	CHEMONTID:0004452
CH4OS	63.998285748	135.0793	71.08614	128	290	63.99316	0.0051257	BOTYRLOGQKSOAE	CHEMONTID:0001212
CH4O2	48.021129368	119.09873	71.08614	167	290	48.01259	0.0085394	CKFGINPQOCXMAZ	CHEMONTID:0001605
CH4S	48.003371128	119.08821	71.08614	166	290	48.00207	0.0013011	LSDPWZHWYPCBBB	CHEMONTID:0001212
CH4S	48.003371128	119.08288	71.08614	163	290	47.99674	0.0066311	LSDPWZHWYPCBBB	CHEMONTID:0001212
C3H4	40.031300128	111.1151	71.08614	246	290	40.02896	0.0023401	QQONPFPTGQHPMA;ATUOYWHBWRKTHZ	CHEMONTID:0004476;CHEMONTID:0002500
CH2	14.015650064	85.10641	71.08614	198	290	14.02027	-0.0046199	VNWKTOKETHGBQD	CHEMONTID:0002500
CH2	14.015650064	85.09908	71.08614	196	290	14.01294	0.0027101	VNWKTOKETHGBQD	CHEMONTID:0002500
C8H12NO3	170.081718244	239.15472	69.07568	113	278	170.07904	0.0026782	WFCLWJHOKCQYOQ	CHEMONTID:0002411
C7H6NO	120.044938812	189.1252	69.07568	92	278	120.04952	-0.0045812	DYDNPESBYVVLBO	CHEMONTID:0000285
C4H8O4	120.042258736	189.11774	69.07568	95	278	120.04206	0.0001987	UNXHWFMMPAWVPI	CHEMONTID:0002210
C3H4N2	68.037448128	137.10312	69.07568	223	278	68.02744	0.0100081	RAXXELZNTBOGNW	CHEMONTID:0000078
C3H4N2	68.037448128	137.0946	69.07568	232	278	68.01892	0.0185281	RAXXELZNTBOGNW	CHEMONTID:0000078
C2H4N	42.034374128	111.1151	69.07568	246	278	42.03942	-0.0050459	ROSDSFDQCJNGOL;QUSNBJAOOMFDIB	CHEMONTID:0002228;CHEMONTID:0000469
C3H4	40.031300128	109.10279	69.07568	154	278	40.02711	0.0041901	QQONPFPTGQHPMA;ATUOYWHBWRKTHZ	CHEMONTID:0004476;CHEMONTID:0002500
C2H2	26.015650064	95.09521	69.07568	209	278	26.01953	-0.0038799	OTMSDBZUPAUEDD;VGGSQFUCUMXWEO	CHEMONTID:0002500;CHEMONTID:0004476
CN	26.003074	95.08469	69.07568	203	278	26.00901	-0.005936	LELOWRISYMNNSU	CHEMONTID:0000362
CN	26.003074	95.07545	69.07568	213	278	25.99977	0.003304	LELOWRISYMNNSU	CHEMONTID:0000362
CH4	16.031300128	85.10641	69.07568	198	278	16.03073	0.0005701	VNWKTOKETHGBQD	CHEMONTID:0002500
H2N	16.018724064	85.09908	69.07568	196	278	16.0234	-0.0046759	QGZKDVFQNNGYKY	NonID:NH2
C	12	81.07568	69.07568	152	278	12	0	VNWKTOKETHGBQD	CHEMONTID:0002500
C11H10N2	170.08439832	239.15472	69.07005	113	275	170.08467	-0.0002717	CFTOTSJVQRFXOF	CHEMONTID:0001914
C8H8O	120.057514876	189.1252	69.07005	92	275	120.05515	0.0023649	FUGYGGDSWSUORM;HXDOZKJGKXYMEW;CHLICZRVGGXEOD;VEIIEWOTAHXGKS	CHEMONTID:0000037;CHEMONTID:0004646;CHEMONTID:0000138
C7H6NO	120.044938812	189.11774	69.07005	95	275	120.04769	-0.0027512	DYDNPESBYVVLBO	CHEMONTID:0000285
C3H4N2	68.037448128	137.10312	69.07005	223	275	68.03307	0.0043781	RAXXELZNTBOGNW	CHEMONTID:0000078
C3H4N2	68.037448128	137.0946	69.07005	232	275	68.02455	0.0128981	RAXXELZNTBOGNW	CHEMONTID:0000078
C3H6	42.046950192	111.1151	69.07005	246	275	42.04505	0.0019002	ATUOYWHBWRKTHZ;QQONPFPTGQHPMA	CHEMONTID:0002500;CHEMONTID:0004476
C3H4	40.031300128	109.10279	69.07005	154	275	40.03274	-0.0014399	QQONPFPTGQHPMA;ATUOYWHBWRKTHZ	CHEMONTID:0004476;CHEMONTID:0002500
C2H2	26.015650064	95.09521	69.07005	209	275	26.02516	-0.0095099	OTMSDBZUPAUEDD;VGGSQFUCUMXWEO	CHEMONTID:0002500;CHEMONTID:0004476
C2H2	26.015650064	95.08469	69.07005	203	275	26.01464	0.0010101	OTMSDBZUPAUEDD;VGGSQFUCUMXWEO	CHEMONTID:0002500;CHEMONTID:0004476
CN	26.003074	95.07545	69.07005	213	275	26.0054	-0.002326	LELOWRISYMNNSU	CHEMONTID:0000362
CH4	16.031300128	85.10641	69.07005	198	275	16.03636	-0.0050599	VNWKTOKETHGBQD	CHEMONTID:0002500
CH4	16.031300128	85.09908	69.07005	196	275	16.02903	0.0022701	VNWKTOKETHGBQD	CHEMONTID:0002500
C	12	81.07568	69.07005	152	275	12.00563	-0.00563	VNWKTOKETHGBQD	CHEMONTID:0002500
C	12	81.07019	69.07005	151	275	12.00014	-0.00014	VNWKTOKETHGBQD	CHEMONTID:0002500
C13H19NO3	237.136493468	492.36609	255.25	270	225	237.11609	0.0204035	SJJYEHXVJQAFPK;FYMHCWBPOCZPKA	CHEMONTID:0000195
C13H19NO3	237.136493468	492.36609	255.22946	270	223	237.13663	-0.0001365	SJJYEHXVJQAFPK;FYMHCWBPOCZPKA	CHEMONTID:0000195
C7H16N2O	144.126263132	255.25	111.1151	225	246	144.1349	-0.0086369	UIKUBYKUYUSRSM	CHEMONTID:0000392
C7H16N2O	144.126263132	255.22946	111.1151	223	246	144.11436	0.0119031	UIKUBYKUYUSRSM	CHEMONTID:0000392
C6H8O3	128.047344116	239.15472	111.1151	113	246	128.03962	0.0077241	YAHJGDKGXVOYKU	CHEMONTID:0004450
CNO	41.99798862	153.09424	111.1151	198	246	41.97914	0.0188486	ZHNUHDYFZUAESO	CHEMONTID:0002484
CN	26.003074	137.10312	111.1151	223	246	25.98802	0.015054	LELOWRISYMNNSU	CHEMONTID:0000362
CN	26.003074	137.0946	111.1151	232	246	25.9795	0.023574	LELOWRISYMNNSU	CHEMONTID:0000362
CH4	16.031300128	111.1151	95.07545	246	213	16.03965	-0.0083499	VNWKTOKETHGBQD	CHEMONTID:0002500
H2N	16.018724064	111.1151	95.09521	246	209	16.01989	-0.0011659	QGZKDVFQNNGYKY	NonID:NH2
CH4	16.031300128	111.1151	95.08469	246	203	16.03041	0.0008901	VNWKTOKETHGBQD	CHEMONTID:0002500
CN	26.003074	111.1151	85.10641	246	198	26.00869	-0.005616	LELOWRISYMNNSU	CHEMONTID:0000362
C13H19NO3	237.136493468	492.38382	255.25	232	225	237.13382	0.0026735	SJJYEHXVJQAFPK;FYMHCWBPOCZPKA	CHEMONTID:0000195
C13H19NO3	237.136493468	492.38382	255.22946	232	223	237.15436	-0.0178665	SJJYEHXVJQAFPK;FYMHCWBPOCZPKA	CHEMONTID:0000195
C5H10O2	102.06807956	239.15472	137.0946	113	232	102.06012	0.0079596	WLAMNBDJUVNPJU	CHEMONTID:0003544
CHN	27.010899032	164.08786	137.0946	106	232	26.99326	0.017639	BAVYZALUXZFZLV;LELOWRISYMNNSU;WDWDWGRYHDPSDS	CHEMONTID:0000469;CHEMONTID:0000362;CHEMONTID:0000117
O	15.99491462	153.09424	137.0946	198	232	15.99964	-0.0047254	XLYOFNOQVPJJNP	NonID:H2O
O	15.99491462	153.08427	137.0946	193	232	15.98967	0.0052446	XLYOFNOQVPJJNP	NonID:H2O
CH2N2	42.021798064	137.0946	95.07545	232	213	42.01915	0.0026481	PNKUSGQVOMIXLU	CHEMONTID:0001045
CNO	41.99798862	137.0946	95.09521	232	209	41.99939	-0.0014014	ZHNUHDYFZUAESO	CHEMONTID:0002484
C2H2O	42.010564684	137.0946	95.08469	232	203	42.00991	0.0006547	IKHGUXGNUITLKF;LFQSCWFLJHTTHZ;IMROMDMJAWUWLK	CHEMONTID:0002230;CHEMONTID:0000286;CHEMONTID:0000132
C8H6	102.046950192	239.15472	137.10312	113	223	102.0516	-0.0046498	PPBRXRYQALVLMV	CHEMONTID:0000037
O	15.99491462	153.09424	137.10312	198	223	15.99112	0.0037946	XLYOFNOQVPJJNP	NonID:H2O
O	15.99491462	153.08427	137.10312	193	223	15.98115	0.0137646	XLYOFNOQVPJJNP	NonID:H2O
CH2N2	42.021798064	137.10312	95.07545	223	213	42.02767	-0.0058719	PNKUSGQVOMIXLU	CHEMONTID:0001045
C2H2O	42.010564684	137.10312	95.09521	223	209	42.00791	0.0026547	IKHGUXGNUITLKF;LFQSCWFLJHTTHZ;IMROMDMJAWUWLK	CHEMONTID:0002230;CHEMONTID:0000286;CHEMONTID:0000132
CH2N2	42.021798064	137.10312	95.08469	223	203	42.01843	0.0033681	PNKUSGQVOMIXLU	CHEMONTID:0001045
C7H12O3	144.078644244	239.15472	95.07545	113	213	144.07927	-0.0006258	JLNIGUCDBFYXDC;CIIQMKRXRXANQW	CHEMONTID:0000324;CHEMONTID:0002435
C6H6O	94.041864812	189.1252	95.07545	92	213	94.04975	-0.0078852	ISWSIDIOOBJBQZ	CHEMONTID:0004647
C6H6O	94.041864812	189.11774	95.07545	95	213	94.04229	-0.0004252	ISWSIDIOOBJBQZ	CHEMONTID:0004647
C2H3N3	69.032697096	164.08786	95.07545	106	213	69.01241	0.0202871	NSPMIYGKQJPBQR	CHEMONTID:0000099
C2H4NO	58.029288748	153.09424	95.07545	198	213	58.01879	0.0104987	ATHHXGZTWNVVOU	CHEMONTID:0002484
C2H2O2	58.005479304	153.08427	95.07545	193	213	58.00882	-0.0033407	TZIHFWKZFHZASV;QTBSBXVTEAMEQO;WGCNASOHLSPBMP	CHEMONTID:0001238;CHEMONTID:0001205;CHEMONTID:0002230
C2O	39.99491462	135.0793	95.07545	128	213	40.00385	-0.0089354	IKHGUXGNUITLKF	CHEMONTID:0002230
CH2	14.015650064	109.10279	95.07545	154	213	14.02734	-0.0116899	VNWKTOKETHGBQD	CHEMONTID:0002500
C	12	107.07307	95.07545	88	213	11.99762	0.00238	VNWKTOKETHGBQD	CHEMONTID:0002500
C5H8N2O3	144.053492116	239.15472	95.09521	113	209	144.05951	-0.0060179	QDHYJVJAGQLHBA	CHEMONTID:0002010
C6H6O	94.041864812	189.1252	95.09521	92	209	94.02999	0.0118748	ISWSIDIOOBJBQZ	CHEMONTID:0004647
C6H6O	94.041864812	189.11774	95.09521	95	209	94.02253	0.0193348	ISWSIDIOOBJBQZ	CHEMONTID:0004647
C2H2O2	58.005479304	153.09424	95.09521	198	209	57.99903	0.0064493	TZIHFWKZFHZASV;QTBSBXVTEAMEQO;WGCNASOHLSPBMP	CHEMONTID:0001238;CHEMONTID:0001205;CHEMONTID:0002230
CNS	57.975145	153.08427	95.09521	193	209	57.98906	-0.013915	GRHBQAYDJPGGLF	CHEMONTID:0000004
C2O	39.99491462	135.0793	95.09521	128	209	39.98409	0.0108246	IKHGUXGNUITLKF	CHEMONTID:0002230
CH2	14.015650064	109.10279	95.09521	154	209	14.00758	0.0080701	VNWKTOKETHGBQD	CHEMONTID:0002500
C7H12O3	144.078644244	239.15472	95.08469	113	203	144.07003	0.0086142	JLNIGUCDBFYXDC;CIIQMKRXRXANQW	CHEMONTID:0000324;CHEMONTID:0002435
C6H6O	94.041864812	189.1252	95.08469	92	203	94.04051	0.0013548	ISWSIDIOOBJBQZ	CHEMONTID:0004647
C6H6O	94.041864812	189.11774	95.08469	95	203	94.03305	0.0088148	ISWSIDIOOBJBQZ	CHEMONTID:0004647
C2H2O2	58.005479304	153.09424	95.08469	198	203	58.00955	-0.0040707	TZIHFWKZFHZASV;QTBSBXVTEAMEQO;WGCNASOHLSPBMP	CHEMONTID:0001238;CHEMONTID:0001205;CHEMONTID:0002230
C2H2O2	58.005479304	153.08427	95.08469	193	203	57.99958	0.0058993	TZIHFWKZFHZASV;QTBSBXVTEAMEQO;WGCNASOHLSPBMP	CHEMONTID:0001238;CHEMONTID:0001205;CHEMONTID:0002230
C2O	39.99491462	135.0793	95.08469	128	203	39.99461	0.0003046	IKHGUXGNUITLKF	CHEMONTID:0002230
CH2	14.015650064	109.10279	95.08469	154	203	14.0181	-0.0024499	VNWKTOKETHGBQD	CHEMONTID:0002500
C4H6O2	86.036779432	239.15472	153.09424	113	198	86.06048	-0.0237006	BAPJBEWLBFYGME	CHEMONTID:0004452
C8H10O3	154.06299418	239.15472	85.10641	113	198	154.04831	0.0146842	KLIDCXVFHGNTTM;XQDNFAMOIPNVES;IIVIBYBQXSHRGE;SMFFZOQLHYIRDA	CHEMONTID:0000190;CHEMONTID:0003891
C7H4O	104.026214748	189.1252	85.10641	92	198	104.01879	0.0074247	IWDCLRJOBJJRNH	CHEMONTID:0001275
C7H4O	104.026214748	189.11774	85.10641	95	198	104.01133	0.0148847	IWDCLRJOBJJRNH	CHEMONTID:0001275
H2S	33.987721064	119.09873	85.10641	167	198	33.99232	-0.0045989	RWSOTUBLDIXVET	NonID:SH
H2S	33.987721064	119.08821	85.10641	166	198	33.9818	0.0059211	RWSOTUBLDIXVET	NonID:SH
H2S	33.987721064	119.08288	85.10641	163	198	33.97647	0.0112511	RWSOTUBLDIXVET	NonID:SH
Num AdductIon (AdductType Mass LinkedMz): 9
[M+H]+	85.09908	107.07307
[M+H]+	97.10184	119.08288
[M+H]+	97.12445	119.09873
[M+K]+	135.0793	119.09873
[M+K]+	153.08427	137.0946
[M+K]+	153.09424	137.10312
[M+K]+	165.09114	149.09669
[M+H]+	473.40964	495.38089
[M+H]+	473.42978	495.38089
Num IsotopicIon (IsotopeName Mass LinkedMz WeightedForm WeightNumber): 10
C-13	166.08266	165.09114	M+1	1
C-13	166.09564	165.09114	M+1	1
C-13	208.09991	207.10295	M+1	1
C-13	208.10941	207.10295	M+1	1
C-13	208.12206	207.10295	M+1	1
C-13	284.26981	283.27332	M+1	1
C-13	308.26083	307.27957	M+1	1
C-13	322.22818	321.23773	M+1	1
C-13	431.39188	430.39413	M+1	1
C-13	431.41177	430.39413	M+1	1

NAME: C21H50F2N6O3
EXACTMASS: 472.3912459
ISSELECTED: True
ACCURATEMASS: 472.3909793
MASSDIFFERENCE: 0.0002666
TOTALSCORE: 3.034
ISOTOPICINTENSITY[M+1]: 0.2559
ISOTOPICINTENSITY[M+2]: 0.0376
ISOTOPICDIFF[M+1]: 0.0193
ISOTOPICDIFF[M+2]: 0.0158
MASSDIFFSCORE: 0.999
ISOTOPICSCORE: 0.996
PRODUCTIONSCORE: 0.836
NEUTRALLOSSSCORE: 0.203
PRODUCTIONPEAKNUMBER: 51
PRODUCTIONHITSNUMBER: 42
NEUTRALLOSSPEAKNUMBER: 315
NEUTRALLOSSHITSNUMBER: 64
RESOURCENAMES: 
RESOURCERECORDS: 0
ChemOntDescriptions: Fatty acid and derivatives;Quinoline carboxylic acids;Nucleosides;Phenylpiperidines;Amino acids and derivatives;Indole and derivatives;Peptides
ChemOntIDs: Fatty acid and derivatives;Quinoline carboxylic acids;Nucleosides;Phenylpiperidines;Amino acids and derivatives;Indole and derivatives;Peptides
ChemOntScores: 6.23261187325266E-06;8.1901758795449E-06;0.000624946028237851;0.000847188988461336;0.00285412563861252;0.00285412563861252;0.00827509074612163
ChemOntInChIKeys: QLKKMIWGFNMQJQ;ZEKZLJVOYLTDKK;ZWAOHEXOSAUJHY;AHOUBRCZNHFOSL;FFKNXXCOXIZLJD;PNCPYILNMDWPEY;FEFXTOZCHYSOSN
PUBCHEMCIDS: 
Num ProductIon (Formula ExactMass AccurateMass Intensity Error CandidateInChIKeys CandidateOntologies): 51
C4H9	57.070425288	57.07095	137	-0.0010733	IJDNQMDRQITEOD;NNPPMTNAJDCUHE;VXNZUUAINFGPBY	CHEMONTID:0002500;CHEMONTID:0004620;CHEMONTID:0004476
C5H9	69.070425288	69.07005	275	-0.0001733	OFBQJSOFQDEBGM;QWTDNUCVQCZILF;QMMOXUPEWRXHJS;BKOOMYPCSUNDGP;YWAKXRMUMFPDSH;MHNNAWXXUZQSNM;CRSOQBOWXPBRES	CHEMONTID:0002500;CHEMONTID:0004620;CHEMONTID:0004476;CHEMONTID:0004622
C5H9	69.070425288	69.07568	278	-0.0058033	OFBQJSOFQDEBGM;QWTDNUCVQCZILF;QMMOXUPEWRXHJS;BKOOMYPCSUNDGP;YWAKXRMUMFPDSH;MHNNAWXXUZQSNM;CRSOQBOWXPBRES	CHEMONTID:0002500;CHEMONTID:0004620;CHEMONTID:0004476;CHEMONTID:0004622
C5H11	71.086075352	71.08614	290	-0.0006132	OFBQJSOFQDEBGM;QWTDNUCVQCZILF	CHEMONTID:0002500;CHEMONTID:0004620
C6H9	81.070425288	81.07019	151	-0.0003133	AFABGHUZZDYHJO;RYPKRALMXUUNKS;PFEOZHBOMNWTJB;GDOPTJXRTPNYNR;LIKMAJRDDDTEIG;LDTAOIUHUHHCMU;PRBHEGAFLDMLAL;VLKZOEOYAKHREP;BEQGRRJLJLVQAQ;HNRMPXKDFBEGFZ;LGAQJENWWYGFSN;XDTMQSROBMDMFD;WWUVJRULCWHUSA	CHEMONTID:0004620;CHEMONTID:0004476;CHEMONTID:0001016;CHEMONTID:0001019;CHEMONTID:0002500;CHEMONTID:0004622
C6H9	81.070425288	81.07568	152	-0.0058033	AFABGHUZZDYHJO;RYPKRALMXUUNKS;PFEOZHBOMNWTJB;GDOPTJXRTPNYNR;LIKMAJRDDDTEIG;LDTAOIUHUHHCMU;PRBHEGAFLDMLAL;VLKZOEOYAKHREP;BEQGRRJLJLVQAQ;HNRMPXKDFBEGFZ;LGAQJENWWYGFSN;XDTMQSROBMDMFD;WWUVJRULCWHUSA	CHEMONTID:0004620;CHEMONTID:0004476;CHEMONTID:0001016;CHEMONTID:0001019;CHEMONTID:0002500;CHEMONTID:0004622
C5H9N	83.073499288	83.07163	385	0.0013207	GNVRJGIVDSQCOP;AVFZOVWCLRSYKC;NQRYJNQNLNOLGT;ZUHZZVMEUAUWHY	CHEMONTID:0002239;CHEMONTID:0003449;CHEMONTID:0000195
C6H11	83.086075352	83.08648	375	-0.0009532	VLKZOEOYAKHREP;AFABGHUZZDYHJO;RYPKRALMXUUNKS;XDTMQSROBMDMFD;JMMZCWZIJXAGKW;PFEOZHBOMNWTJB;PRBHEGAFLDMLAL;LIKMAJRDDDTEIG;HNRMPXKDFBEGFZ;GDOPTJXRTPNYNR;LDTAOIUHUHHCMU	CHEMONTID:0002500;CHEMONTID:0004620;CHEMONTID:0004476;CHEMONTID:0001016;CHEMONTID:0004622;CHEMONTID:0001019
C6H13	85.101725416	85.09908	196	0.0020968	VLKZOEOYAKHREP;AFABGHUZZDYHJO	CHEMONTID:0002500;CHEMONTID:0004620
C6H13	85.101725416	85.10641	198	-0.0052332	VLKZOEOYAKHREP;AFABGHUZZDYHJO	CHEMONTID:0002500;CHEMONTID:0004620
C3H7O3	91.039519084	91.03319	100	0.0057805	PEDCQBHIVMGVHV;GSJFXBNYJCXDGI;ALRHLSYJTWAHJZ	CHEMONTID:0002210;CHEMONTID:0003416;CHEMONTID:0001713
C6H9N	95.073499288	95.07545	213	-0.0024993	PXHHIBMOFPCBJQ;PAMIQIKDUOTOBW;SMBYUOXUISCLCF;DJEQZVQFEPKLOY	CHEMONTID:0003449;CHEMONTID:0000195;CHEMONTID:0002239
C7H11	95.086075352	95.08469	203	0.0008368	VLJXXKKOSFGPHI;UAEPNZWRGJTJPN;IMNFDUFMRHMDMM;FMAMSYPJXSEYSW;BZHMBWZPUJHVEE;WZHKDGJSXCTSCK;QWHNJUXXYKPLQM;ZGEGCLOFRBLKSE;OTTZHAVKAVGASB;JAGYXYUAYDLKNO;AEXMKKGTQYQZCS;GXDHCNNESPLIKD;ADHCYQWFCLQBFG	CHEMONTID:0004620;CHEMONTID:0001016;CHEMONTID:0002500;CHEMONTID:0001019;CHEMONTID:0004476;CHEMONTID:0004622
C7H11	95.086075352	95.09521	209	-0.0096832	VLJXXKKOSFGPHI;UAEPNZWRGJTJPN;IMNFDUFMRHMDMM;FMAMSYPJXSEYSW;BZHMBWZPUJHVEE;WZHKDGJSXCTSCK;QWHNJUXXYKPLQM;ZGEGCLOFRBLKSE;OTTZHAVKAVGASB;JAGYXYUAYDLKNO;AEXMKKGTQYQZCS;GXDHCNNESPLIKD;ADHCYQWFCLQBFG	CHEMONTID:0004620;CHEMONTID:0001016;CHEMONTID:0002500;CHEMONTID:0001019;CHEMONTID:0004476;CHEMONTID:0004622
C7H13	97.101725416	97.10184	382	-0.0006632	IMNFDUFMRHMDMM;ZGEGCLOFRBLKSE;VLJXXKKOSFGPHI;WZHKDGJSXCTSCK	CHEMONTID:0002500;CHEMONTID:0004476;CHEMONTID:0004620
C7H13	97.101725416	97.12445	384	-0.0232732	IMNFDUFMRHMDMM;ZGEGCLOFRBLKSE;VLJXXKKOSFGPHI;WZHKDGJSXCTSCK	CHEMONTID:0002500;CHEMONTID:0004476;CHEMONTID:0004620
C7H9N	107.073499288	107.07307	88	-0.0001193	RNVCVTLRINQCPJ;ONQLCPDIXPYJSS;CSNWPSHAZNPDBA;KPDBFXIKMXHJEB;YLUDSYGJHAQGOD;AFBPFSWMIHJQDM;LYMGNRHDFKUCDQ;HTLZVHNRZJPSMI	CHEMONTID:0003964;CHEMONTID:0000195;CHEMONTID:0000219;CHEMONTID:0003924
C8H13	109.101725416	109.10279	154	-0.0016132	JVSWJIKNEAIKJW;GDDAJHJRAKOILH;KWKAKUADMBZCLK;QEGNUYASOUJEHD;KVZJLSYJROEPSQ;QJXCDRBHYIAFTH;WEPNJTDVIIKRIK;TVMXDCGIABBOFY;LETYIFNDQBJGPJ;RNTWWGNZUXGTAX;QRMPKOFEUHIBNM	CHEMONTID:0004620;CHEMONTID:0001019;CHEMONTID:0004476;CHEMONTID:0001016;CHEMONTID:0004622;CHEMONTID:0002500
C8H15	111.11737548	111.1151	246	0.0017269	TVMXDCGIABBOFY;JVSWJIKNEAIKJW;KWKAKUADMBZCLK	CHEMONTID:0002500;CHEMONTID:0004620;CHEMONTID:0004476
C9H11	119.086075352	119.08288	163	0.0026468	ODLMAHJVESYWTB;NABXNTPHRFMODH;PYOLJOJPIPCRDP;XARGIVYWQPXRTC;ILIUIABCBOXIRX;NUHCEMOQRZEGAQ;KPADFPAILITQBG;YPJRYQGOKHKNKZ;UTPOSGXXIJEVFD	CHEMONTID:0002811;CHEMONTID:0002841;CHEMONTID:0001016;CHEMONTID:0004622;CHEMONTID:0004476
C9H11	119.086075352	119.08821	166	-0.0026832	ODLMAHJVESYWTB;NABXNTPHRFMODH;PYOLJOJPIPCRDP;XARGIVYWQPXRTC;ILIUIABCBOXIRX;NUHCEMOQRZEGAQ;KPADFPAILITQBG;YPJRYQGOKHKNKZ;UTPOSGXXIJEVFD	CHEMONTID:0002811;CHEMONTID:0002841;CHEMONTID:0001016;CHEMONTID:0004622;CHEMONTID:0004476
C9H11	119.086075352	119.09873	167	-0.0132032	ODLMAHJVESYWTB;NABXNTPHRFMODH;PYOLJOJPIPCRDP;XARGIVYWQPXRTC;ILIUIABCBOXIRX;NUHCEMOQRZEGAQ;KPADFPAILITQBG;YPJRYQGOKHKNKZ;UTPOSGXXIJEVFD	CHEMONTID:0002811;CHEMONTID:0002841;CHEMONTID:0001016;CHEMONTID:0004622;CHEMONTID:0004476
C9H11O	135.080989972	135.0793	128	0.0011414	HDNRAPAFJLXKBV;DWLZULQNIPIABE;KABCBIJVOXYNHG;CTIZSKHLELUAOT;PECUPOXPPBBFLU;KMYAUVFETBIDQR;UAJRSHJHFRVGMG;MPWGZBWDLMDIHO;LVLMKMOXYZKZRA;AWBMJKBTUUURBD;ZXRDGIJENMIGOY	CHEMONTID:0000138;CHEMONTID:0004325;CHEMONTID:0003487;CHEMONTID:0001167;CHEMONTID:0002811;CHEMONTID:0003940;CHEMONTID:0002229
C9H13O	137.096640036	137.0946	232	0.0014915	KMYAUVFETBIDQR;MUPSAKGMCNQPDH;DWLZULQNIPIABE	CHEMONTID:0001167;CHEMONTID:0000323;CHEMONTID:0000138
C9H13O	137.096640036	137.10312	223	-0.0070285	KMYAUVFETBIDQR;MUPSAKGMCNQPDH;DWLZULQNIPIABE	CHEMONTID:0001167;CHEMONTID:0000323;CHEMONTID:0000138
C9H9NO	147.068413908	147.06084	340	0.0070253	COPYQTHBVCHZHI;BBZCPUCZKLTAJQ	CHEMONTID:0000222;CHEMONTID:0001146
C10H11O	147.080989972	147.07489	423	0.0055514	FOCKPZOFYCTNIA;NZSPOOBIPDPNNX	CHEMONTID:0004325;CHEMONTID:0002811
C10H11O	147.080989972	147.0833	423	-0.0028586	FOCKPZOFYCTNIA;NZSPOOBIPDPNNX	CHEMONTID:0004325;CHEMONTID:0002811
C9H11N2	147.092223352	147.09099	409	0.0006848	RNAODKZCUVVPEN	CHEMONTID:0002497
C10H13O	149.096640036	149.09669	466	-0.0005985	FOCKPZOFYCTNIA;XTMGWHZPEHHUKU	CHEMONTID:0004325;CHEMONTID:0002229
C10H13O	149.096640036	149.10518	478	-0.0090885	FOCKPZOFYCTNIA;XTMGWHZPEHHUKU	CHEMONTID:0004325;CHEMONTID:0002229
C8H11NO2	153.078978592	153.08427	193	-0.00584	VOUIHMBRJVKANW	CHEMONTID:0001879
C9H13O2	153.091554656	153.09424	198	-0.0032339	GYPMBQZAVBFUIZ;VASLTHSBUVYRRQ;FRJSUXZTSKUONA	CHEMONTID:0004111;CHEMONTID:0001292;CHEMONTID:0002229
C9H10NO2	164.07115356	164.0751	97	-0.004495	BMFMUHLTSDBYKC	CHEMONTID:0000195
C10H12O2	164.083729624	164.08786	106	-0.004679	NEBQMYHKOREVAL;YYDWZJCCIAMZIH;VFULEJBUJUYYNB;NJXYTXADXSRFTJ	CHEMONTID:0004111;CHEMONTID:0002229
C10H13O2	165.091554656	165.09114	3740	-0.0001339	NEBQMYHKOREVAL;UDEWPOVQBGFNGE;VFULEJBUJUYYNB;YYDWZJCCIAMZIH;WVSSWCGRCOYBAB	CHEMONTID:0004111;CHEMONTID:0001350;CHEMONTID:0002229;CHEMONTID:0001167
C13H17O	189.127940164	189.11774	95	0.0096516	KERIXVPGSOBWOP	CHEMONTID:0004325
C13H17O	189.127940164	189.1252	92	0.0021916	KERIXVPGSOBWOP	CHEMONTID:0004325
C14H11N2	207.092223352	207.10295	8432	-0.0112752	BBOAWHADGQBLBD;PUPXFZBRONUIFP	CHEMONTID:0001140;CHEMONTID:0002497
C17H19O	239.143590228	239.15472	113	-0.0116784	POGLAOIGGLSUHI	CHEMONTID:0001565
C19H27	255.211275864	255.22946	223	-0.0187327	QZLYKIGBANMMBK	CHEMONTID:0003568
C17H32F	255.248804244	255.25	225	-0.0017443	NA	NA
C14H23FNO2	256.171282196	256.17093	663	-0.0001964	NA	NA
C15H28O3	256.203844756	256.18146	648	0.0218362	BFKKWZLKDQDDRU	CHEMONTID:0001092
C14H31N6	283.261019992	283.25821	727	0.0022614	NA	NA
C17H35N2O	283.27493874	283.27332	725	0.0010702	NA	NA
C17H36FO3	307.264848232	307.26514	645	-0.0008403	NA	NA
C21H36F	307.280104372	307.27957	644	-1.42E-05	NA	NA
C19H27F2N2	321.214230304	321.21194	693	0.0017417	NA	NA
C21H31F2	321.239382432	321.23773	300	0.0011039	NA	NA
C21H50F2N6O3	472.3912459	495.38089	7679	-0.0004234	NA	NA
Num NeutralLoss (Formula ExactMass PrecursorMz ProductMz PrecursorIntensity ProductIntensity LossMass Error CandidateInChIKeys CandidateOntologies): 301
C7H14O	114.104465068	321.21194	207.10295	693	8432	114.10899	-0.0045249	MQWCXKGKQLNYQG	CHEMONTID:0002647
CH6N	32.050024192	239.15472	207.10295	113	8432	32.05177	-0.0017458	BAVYZALUXZFZLV	CHEMONTID:0000469
C2H2O	42.010564684	207.10295	165.09114	8432	3740	42.01181	-0.0012453	IKHGUXGNUITLKF;LFQSCWFLJHTTHZ;IMROMDMJAWUWLK	CHEMONTID:0002230;CHEMONTID:0000286;CHEMONTID:0000132
C2H2O2	58.005479304	207.10295	149.10518	8432	478	57.99777	0.0077093	TZIHFWKZFHZASV;QTBSBXVTEAMEQO;WGCNASOHLSPBMP	CHEMONTID:0001238;CHEMONTID:0001205;CHEMONTID:0002230
C2H2O2	58.005479304	207.10295	149.09669	8432	466	58.00626	-0.0007807	TZIHFWKZFHZASV;QTBSBXVTEAMEQO;WGCNASOHLSPBMP	CHEMONTID:0001238;CHEMONTID:0001205;CHEMONTID:0002230
C2H4O2	60.021129368	207.10295	147.0833	8432	423	60.01965	0.0014794	TZIHFWKZFHZASV;QTBSBXVTEAMEQO;LYCAIKOWRPUZTN	CHEMONTID:0001238;CHEMONTID:0001205;CHEMONTID:0002467
CH4N2O	60.032362748	207.10295	147.07489	8432	423	60.02806	0.0043027	XSQUKJJJFZCRTK	CHEMONTID:0000517
C2H4O2	60.021129368	207.10295	147.09099	8432	409	60.01196	0.0091694	TZIHFWKZFHZASV;QTBSBXVTEAMEQO;LYCAIKOWRPUZTN	CHEMONTID:0001238;CHEMONTID:0001205;CHEMONTID:0002467
C6H4O3	124.016043988	207.10295	83.07163	8432	385	124.03132	-0.015276	QCDYQQDYXPDABM;WQGWDDDVZFFDIG	CHEMONTID:0000382;CHEMONTID:0004657
C6H4O3	124.016043988	207.10295	83.08648	8432	375	124.01647	-0.000426	QCDYQQDYXPDABM;WQGWDDDVZFFDIG	CHEMONTID:0000382;CHEMONTID:0004657
CH4N2O	60.032362748	207.10295	147.06084	8432	340	60.04211	-0.0097473	XSQUKJJJFZCRTK	CHEMONTID:0000517
C7H4O3	136.016043988	207.10295	71.08614	8432	290	136.01681	-0.000766	IUNJCFABHJZSKB	CHEMONTID:0003978
C7H6O3	138.031694052	207.10295	69.07568	8432	278	138.02727	0.0044241	IUNJCFABHJZSKB	CHEMONTID:0003978
C7H6O3	138.031694052	207.10295	69.07005	8432	275	138.0329	-0.0012059	IUNJCFABHJZSKB	CHEMONTID:0003978
C3H2O2	70.005479304	207.10295	137.0946	8432	232	70.00835	-0.0028707	NIXOWILDQLNWCW	CHEMONTID:0004451
C3H2O2	70.005479304	207.10295	137.10312	8432	223	69.99983	0.0056493	NIXOWILDQLNWCW	CHEMONTID:0004451
C3H2O	54.010564684	207.10295	153.09424	8432	198	54.00871	0.0018547	HGINCPLSRVDWNT	CHEMONTID:0002436
C15H27O2	239.201105104	495.38089	256.17093	7679	663	239.20996	-0.0088549	JQYGCQRQGRVLDN	CHEMONTID:0000298
C15H27O2	239.201105104	495.38089	256.18146	7679	648	239.19943	0.0016751	JQYGCQRQGRVLDN	CHEMONTID:0000298
C13H22NO3	240.159968564	495.38089	255.22946	7679	223	240.15143	0.0085386	FYMHCWBPOCZPKA	CHEMONTID:0000195
C6H12N4O	156.101111004	321.21194	165.09114	693	3740	156.1208	-0.019689	QJYRUYURLPTHLR	CHEMONTID:0000375
C2H6N2O	74.048012812	239.15472	165.09114	113	3740	74.06358	-0.0155672	BEBCJVAWIBVWNZ	CHEMONTID:0002484
O	15.99491462	165.09114	149.10518	3740	478	15.98596	0.0089546	XLYOFNOQVPJJNP	NonID:H2O
O	15.99491462	165.09114	149.09669	3740	466	15.99445	0.0004646	XLYOFNOQVPJJNP	NonID:H2O
H2O	18.010564684	165.09114	147.0833	3740	423	18.00784	0.0027247	XLYOFNOQVPJJNP	NonID:H2O
H2O	18.010564684	165.09114	147.07489	3740	423	18.01625	-0.0056853	XLYOFNOQVPJJNP	NonID:H2O
H2O	18.010564684	165.09114	147.09099	3740	409	18.00015	0.0104147	XLYOFNOQVPJJNP	NonID:H2O
C4H2O2	82.005479304	165.09114	83.07163	3740	385	82.01951	-0.0140307	BAPJBEWLBFYGME	CHEMONTID:0004452
C4H2O2	82.005479304	165.09114	83.08648	3740	375	82.00466	0.0008193	BAPJBEWLBFYGME	CHEMONTID:0004452
H4N	18.034374128	165.09114	147.06084	3740	340	18.0303	0.0040741	QGZKDVFQNNGYKY	NonID:NH2
CO	27.99491462	165.09114	137.0946	3740	232	27.99654	-0.0016254	WSFSSNUMVMOOMR;OKKJLVBELUTLKV	CHEMONTID:0001831;CHEMONTID:0000286
CO	27.99491462	165.09114	137.10312	3740	223	27.98802	0.0068946	WSFSSNUMVMOOMR;OKKJLVBELUTLKV	CHEMONTID:0001831;CHEMONTID:0000286
C3H2O2	70.005479304	165.09114	95.07545	3740	213	70.01569	-0.0102107	NIXOWILDQLNWCW	CHEMONTID:0004451
C3H2O2	70.005479304	165.09114	95.09521	3740	209	69.99593	0.0095493	NIXOWILDQLNWCW	CHEMONTID:0004451
C3H2O2	70.005479304	165.09114	95.08469	3740	203	70.00645	-0.0009707	NIXOWILDQLNWCW	CHEMONTID:0004451
C	12	165.09114	153.09424	3740	198	11.9969	0.0031	VNWKTOKETHGBQD	CHEMONTID:0002500
C11H15NO3	209.10519334	492.38382	283.25821	232	727	209.12561	-0.0204167	UFKDXENLDAZGOS	CHEMONTID:0000195
C11H15NO3	209.10519334	492.36609	283.25821	270	727	209.10788	-0.0026867	UFKDXENLDAZGOS	CHEMONTID:0000195
C12H24O2	200.177630008	283.25821	83.07163	727	385	200.18658	-0.00895	POULHZVOKOAJMA	CHEMONTID:0003086
C10H18O3	186.125594436	283.25821	97.12445	727	384	186.13376	-0.0081656	TYXOEOVOUIVPQE	CHEMONTID:0000324
C12H24O2	200.177630008	283.25821	83.08648	727	375	200.17173	0.0059	POULHZVOKOAJMA	CHEMONTID:0003086
C8H16N2O2	172.121177752	283.25821	111.1151	727	246	172.14311	-0.0219322	PMLVVKMWRUMPQM	CHEMONTID:0000392
CH2N	28.018724064	283.25821	255.25	727	225	28.00821	0.0105141	BAVYZALUXZFZLV	CHEMONTID:0000469
C2H4	28.031300128	283.25821	255.22946	727	223	28.02875	0.0025501	OTMSDBZUPAUEDD;VGGSQFUCUMXWEO	CHEMONTID:0002500;CHEMONTID:0004476
C11H15NO3	209.10519334	492.38382	283.27332	232	725	209.1105	-0.0053067	UFKDXENLDAZGOS	CHEMONTID:0000195
C11H15NO3	209.10519334	492.36609	283.27332	270	725	209.09277	0.0124233	UFKDXENLDAZGOS	CHEMONTID:0000195
C12H24O2	200.177630008	283.27332	83.07163	725	385	200.20169	-0.02406	POULHZVOKOAJMA	CHEMONTID:0003086
C10H18O3	186.125594436	283.27332	97.12445	725	384	186.14887	-0.0232756	TYXOEOVOUIVPQE	CHEMONTID:0000324
C12H24O2	200.177630008	283.27332	83.08648	725	375	200.18684	-0.00921	POULHZVOKOAJMA	CHEMONTID:0003086
CH2N	28.018724064	283.27332	255.25	725	225	28.02332	-0.0045959	BAVYZALUXZFZLV	CHEMONTID:0000469
C2H4	28.031300128	283.27332	255.22946	725	223	28.04386	-0.0125599	OTMSDBZUPAUEDD;VGGSQFUCUMXWEO	CHEMONTID:0002500;CHEMONTID:0004476
C10H19O2	171.138504848	492.36609	321.21194	270	693	171.15415	-0.0156452	AASQBYVPOFXFGU	CHEMONTID:0001334
C9H16O3	172.109944372	321.21194	149.10518	693	478	172.10676	0.0031844	CVFFFSPGTZUPTF	CHEMONTID:0000324
C9H16O3	172.109944372	321.21194	149.09669	693	466	172.11525	-0.0053056	CVFFFSPGTZUPTF	CHEMONTID:0000324
C6H14N4O2	174.111675688	321.21194	147.0833	693	423	174.12864	-0.0169643	ODKSFYDXXFIFQN	CHEMONTID:0004320
C6H14N4O2	174.111675688	321.21194	147.09099	693	409	174.12095	-0.0092743	ODKSFYDXXFIFQN	CHEMONTID:0004320
C12H18NO3	224.128668436	321.21194	97.10184	693	382	224.1101	0.0185684	HIKHPXKYXLQZFQ	CHEMONTID:0000195
C10H16O3	184.109944372	321.21194	137.0946	693	232	184.11734	-0.0073956	TYXOEOVOUIVPQE	CHEMONTID:0000324
C10H16O3	184.109944372	321.21194	137.10312	693	223	184.10882	0.0011244	TYXOEOVOUIVPQE	CHEMONTID:0000324
C12H20NO3	226.1443185	321.21194	95.07545	693	213	226.13649	0.0078285	OKTTXPFUNSZDIO;HIKHPXKYXLQZFQ	CHEMONTID:0000195
C12H20NO3	226.1443185	321.21194	95.08469	693	203	226.12725	0.0170685	OKTTXPFUNSZDIO;HIKHPXKYXLQZFQ	CHEMONTID:0000195
C9H14NO2	168.102453688	321.21194	153.09424	693	198	168.1177	-0.0152463	CHCUDBFRYVCNDF	CHEMONTID:0000492
C4H11O3	107.070819212	256.17093	149.10518	663	478	107.06575	0.0050692	ARXKVVRQIIOZGF	CHEMONTID:0001661
C4H11O3	107.070819212	256.17093	149.09669	663	466	107.07424	-0.0034208	ARXKVVRQIIOZGF	CHEMONTID:0001661
C11H13N2	173.107873416	256.17093	83.07163	663	385	173.0993	0.0085734	CFTOTSJVQRFXOF	CHEMONTID:0001914
C10H7O2	159.044604464	256.17093	97.12445	663	384	159.04648	-0.0018755	JKTXGBOLZMGAIF	CHEMONTID:0001257
C10H9NO	159.068413908	256.17093	97.10184	663	382	159.06909	-0.0006761	LSMGVUHULSBVAW;MBBOMCVGYCRMEA	CHEMONTID:0004529;CHEMONTID:0004196
C10H9N2O	173.071487908	256.17093	83.08648	663	375	173.08445	-0.0129621	ZOAMBXDOGPRZLP	CHEMONTID:0004196
C12H13N2	185.107873416	256.17093	71.08614	663	290	185.08479	0.0230834	JOFKCNJIUXPJAC	CHEMONTID:0001914
C12H15N2	187.12352348	256.17093	69.07005	663	275	187.10088	0.0226435	JOFKCNJIUXPJAC	CHEMONTID:0001914
C6H11NO3	145.073893212	256.17093	111.1151	663	246	145.05583	0.0180632	QBYYLBWFBPAOKU	CHEMONTID:0004310
C8H7O	119.049689844	256.17093	137.10312	663	223	119.06781	-0.0181202	FUGYGGDSWSUORM;HXDOZKJGKXYMEW	CHEMONTID:0000037;CHEMONTID:0004646
C10H11NO	161.084063972	256.17093	95.07545	663	213	161.09548	-0.011416	LSMGVUHULSBVAW	CHEMONTID:0004529
C10H11NO	161.084063972	256.17093	95.09521	663	209	161.07572	0.008344	LSMGVUHULSBVAW	CHEMONTID:0004529
C10H11NO	161.084063972	256.17093	95.08469	663	203	161.08624	-0.002176	LSMGVUHULSBVAW	CHEMONTID:0004529
C4H9NO2	103.063328528	256.17093	153.09424	663	198	103.07669	-0.0133615	OQEBBZSWEGYTPG	CHEMONTID:0001878
C4H11O3	107.070819212	256.18146	149.10518	648	478	107.07628	-0.0054608	ARXKVVRQIIOZGF	CHEMONTID:0001661
C4H11O3	107.070819212	256.18146	149.09669	648	466	107.08477	-0.0139508	ARXKVVRQIIOZGF	CHEMONTID:0001661
C11H13N2	173.107873416	256.18146	83.07163	648	385	173.10983	-0.0019566	CFTOTSJVQRFXOF	CHEMONTID:0001914
C10H9NO	159.068413908	256.18146	97.12445	648	384	159.05701	0.0114039	LSMGVUHULSBVAW;MBBOMCVGYCRMEA	CHEMONTID:0004529;CHEMONTID:0004196
C7H13NO3	159.089543276	256.18146	97.10184	648	382	159.07962	0.0099233	HFBHOAHFRNLZGN;IONXXIKCTQHZNC	CHEMONTID:0004329;CHEMONTID:0004330
C11H13N2	173.107873416	256.18146	83.08648	648	375	173.09498	0.0128934	CFTOTSJVQRFXOF	CHEMONTID:0001914
C12H13N2	185.107873416	256.18146	71.08614	648	290	185.09532	0.0125534	JOFKCNJIUXPJAC	CHEMONTID:0001914
C12H15N2	187.12352348	256.18146	69.07568	648	278	187.10578	0.0177435	JOFKCNJIUXPJAC	CHEMONTID:0001914
C12H15N2	187.12352348	256.18146	69.07005	648	275	187.11141	0.0121135	JOFKCNJIUXPJAC	CHEMONTID:0001914
C6H11NO3	145.073893212	256.18146	111.1151	648	246	145.06636	0.0075332	QBYYLBWFBPAOKU	CHEMONTID:0004310
C10H11NO	161.084063972	256.18146	95.07545	648	213	161.10601	-0.021946	LSMGVUHULSBVAW	CHEMONTID:0004529
C10H11NO	161.084063972	256.18146	95.09521	648	209	161.08625	-0.002186	LSMGVUHULSBVAW	CHEMONTID:0004529
C10H11NO	161.084063972	256.18146	95.08469	648	203	161.09677	-0.012706	LSMGVUHULSBVAW	CHEMONTID:0004529
C5H13NO	103.099714036	256.18146	153.09424	648	198	103.08722	0.012494	RILLZYSZSDGYGV	CHEMONTID:0001897
C11H11N2	171.092223352	256.18146	85.10641	648	198	171.07505	0.0171734	CFTOTSJVQRFXOF	CHEMONTID:0001914
C10H17O3	185.117769404	492.38382	307.26514	232	645	185.11868	-0.0009106	TYXOEOVOUIVPQE	CHEMONTID:0000324
C12H13N2	185.107873416	492.36609	307.26514	270	645	185.10095	0.0069234	JOFKCNJIUXPJAC	CHEMONTID:0001914
C11H18O	166.135765196	473.40964	307.26514	204	645	166.1445	-0.0087348	ZGVYVWSAAMJYCN	CHEMONTID:0001292
C12H13N2	185.107873416	492.38382	307.27957	232	644	185.10425	0.0036234	JOFKCNJIUXPJAC	CHEMONTID:0001914
C12H13N2	185.107873416	492.36609	307.27957	270	644	185.08652	0.0213534	JOFKCNJIUXPJAC	CHEMONTID:0001914
C11H18O	166.135765196	473.42978	307.27957	168	644	166.15021	-0.0144448	ZGVYVWSAAMJYCN	CHEMONTID:0001292
C11H18O	166.135765196	473.40964	307.27957	204	644	166.13007	0.0056952	ZGVYVWSAAMJYCN	CHEMONTID:0001292
C13H24O	196.182715388	307.27957	111.1151	644	246	196.16447	0.0182454	DEDSSOIVPSHQLB	CHEMONTID:0001292
C19H37O	281.284440804	430.39413	149.10518	185	478	281.28895	-0.0045092	SXIYYZWCMUFWBW	CHEMONTID:0000298
C19H37O	281.284440804	430.37854	149.10518	186	478	281.27336	0.0110808	SXIYYZWCMUFWBW	CHEMONTID:0000298
C8H16N2O2	172.121177752	321.23773	149.10518	300	478	172.13255	-0.0113722	PMLVVKMWRUMPQM	CHEMONTID:0000392
C3H6O3	90.031694052	239.15472	149.10518	113	478	90.04954	-0.0178459	PEDCQBHIVMGVHV	CHEMONTID:0002210
C3H4	40.031300128	189.1252	149.10518	92	478	40.02002	0.0112801	QQONPFPTGQHPMA;ATUOYWHBWRKTHZ	CHEMONTID:0004476;CHEMONTID:0002500
C2O	39.99491462	189.11774	149.10518	95	478	40.01256	-0.0176454	IKHGUXGNUITLKF	CHEMONTID:0002230
C	12	149.10518	137.0946	478	232	12.01058	-0.01058	VNWKTOKETHGBQD	CHEMONTID:0002500
C	12	149.10518	137.10312	478	223	12.00206	-0.00206	VNWKTOKETHGBQD	CHEMONTID:0002500
C4H6	54.046950192	149.10518	95.07545	478	213	54.02973	0.0172202	NNPPMTNAJDCUHE;IJDNQMDRQITEOD	CHEMONTID:0004620;CHEMONTID:0002500
C3H2O	54.010564684	149.10518	95.09521	478	209	54.00997	0.0005947	HGINCPLSRVDWNT	CHEMONTID:0002436
C3H2O	54.010564684	149.10518	95.08469	478	203	54.02049	-0.0099253	HGINCPLSRVDWNT	CHEMONTID:0002436
C19H37O	281.284440804	430.39413	149.09669	185	466	281.29744	-0.0129992	SXIYYZWCMUFWBW	CHEMONTID:0000298
C19H37O	281.284440804	430.37854	149.09669	186	466	281.28185	0.0025908	SXIYYZWCMUFWBW	CHEMONTID:0000298
C8H16N2O2	172.121177752	321.23773	149.09669	300	466	172.14104	-0.0198622	PMLVVKMWRUMPQM	CHEMONTID:0000392
C3H4	40.031300128	189.1252	149.09669	92	466	40.02851	0.0027901	QQONPFPTGQHPMA;ATUOYWHBWRKTHZ	CHEMONTID:0004476;CHEMONTID:0002500
C3H4	40.031300128	189.11774	149.09669	95	466	40.02105	0.0102501	QQONPFPTGQHPMA;ATUOYWHBWRKTHZ	CHEMONTID:0004476;CHEMONTID:0002500
HN	15.010899032	164.08786	149.09669	106	466	14.99117	0.019729	QGZKDVFQNNGYKY	NonID:NH2
C	12	149.09669	137.0946	466	232	12.00209	-0.00209	VNWKTOKETHGBQD	CHEMONTID:0002500
C3H2O	54.010564684	149.09669	95.07545	466	213	54.02124	-0.0106753	HGINCPLSRVDWNT	CHEMONTID:0002436
C3H2O	54.010564684	149.09669	95.09521	466	209	54.00148	0.0090847	HGINCPLSRVDWNT	CHEMONTID:0002436
C3H2O	54.010564684	149.09669	95.08469	466	203	54.012	-0.0014353	HGINCPLSRVDWNT	CHEMONTID:0002436
C7H8	92.062600256	239.15472	147.0833	113	423	92.07142	-0.0088197	YXFVVABEGXRONW	CHEMONTID:0001091
C7H8	92.062600256	239.15472	147.07489	113	423	92.07983	-0.0172297	YXFVVABEGXRONW	CHEMONTID:0001091
C3H6	42.046950192	189.1252	147.0833	92	423	42.0419	0.0050502	ATUOYWHBWRKTHZ;QQONPFPTGQHPMA	CHEMONTID:0002500;CHEMONTID:0004476
C3H6	42.046950192	189.1252	147.07489	92	423	42.05031	-0.0033598	ATUOYWHBWRKTHZ;QQONPFPTGQHPMA	CHEMONTID:0002500;CHEMONTID:0004476
C2H4N	42.034374128	189.11774	147.0833	95	423	42.03444	-6.59E-05	ROSDSFDQCJNGOL;QUSNBJAOOMFDIB	CHEMONTID:0002228;CHEMONTID:0000469
C3H6	42.046950192	189.11774	147.07489	95	423	42.04285	0.0041002	ATUOYWHBWRKTHZ;QQONPFPTGQHPMA	CHEMONTID:0002500;CHEMONTID:0004476
HO	17.002739652	164.08786	147.0833	106	423	17.00456	-0.0018203	XLYOFNOQVPJJNP	NonID:H2O
HO	17.002739652	164.08786	147.07489	106	423	17.01297	-0.0102303	XLYOFNOQVPJJNP	NonID:H2O
HO	17.002739652	164.0751	147.0833	97	423	16.9918	0.0109397	XLYOFNOQVPJJNP	NonID:H2O
HO	17.002739652	164.0751	147.07489	97	423	17.00021	0.0025297	XLYOFNOQVPJJNP	NonID:H2O
C18H35O2	283.26370536	430.37854	147.09099	186	409	283.28755	-0.0238446	PZLYXEVGRAQCLK	CHEMONTID:0002951
C7H8	92.062600256	239.15472	147.09099	113	409	92.06373	-0.0011297	YXFVVABEGXRONW	CHEMONTID:0001091
C2H4N	42.034374128	189.1252	147.09099	92	409	42.03421	0.0001641	ROSDSFDQCJNGOL;QUSNBJAOOMFDIB	CHEMONTID:0002228;CHEMONTID:0000469
CH2N2	42.021798064	189.11774	147.09099	95	409	42.02675	-0.0049519	PNKUSGQVOMIXLU	CHEMONTID:0001045
HO	17.002739652	164.08786	147.09099	106	409	16.99687	0.0058697	XLYOFNOQVPJJNP	NonID:H2O
HO	17.002739652	164.0751	147.09099	97	409	16.98411	0.0186297	XLYOFNOQVPJJNP	NonID:H2O
C8H12O3	156.078644244	239.15472	83.07163	113	385	156.08309	-0.0044458	IIVIBYBQXSHRGE	CHEMONTID:0003891
C4H10O3	106.06299418	189.1252	83.07163	92	385	106.05357	0.0094242	ARXKVVRQIIOZGF	CHEMONTID:0001661
C7H6O	106.041864812	189.11774	83.07163	95	385	106.04611	-0.0042452	IWDCLRJOBJJRNH;HUMNYLRZRPPJDN;RDOXTESZEPMUJZ	CHEMONTID:0001275;CHEMONTID:0000321;CHEMONTID:0000138
C3H2O2	70.005479304	153.09424	83.07163	198	385	70.02261	-0.0171307	NIXOWILDQLNWCW	CHEMONTID:0004451
C3H2O2	70.005479304	153.08427	83.07163	193	385	70.01264	-0.0071607	NIXOWILDQLNWCW	CHEMONTID:0004451
C4H6	54.046950192	137.10312	83.07163	223	385	54.03149	0.0154602	NNPPMTNAJDCUHE;IJDNQMDRQITEOD	CHEMONTID:0004620;CHEMONTID:0002500
C3H2O	54.010564684	137.0946	83.07163	232	385	54.02297	-0.0124053	HGINCPLSRVDWNT	CHEMONTID:0002436
C2H4	28.031300128	111.1151	83.07163	246	385	28.04347	-0.0121699	OTMSDBZUPAUEDD;VGGSQFUCUMXWEO	CHEMONTID:0002500;CHEMONTID:0004476
C2H2	26.015650064	109.10279	83.07163	154	385	26.03116	-0.0155099	OTMSDBZUPAUEDD;VGGSQFUCUMXWEO	CHEMONTID:0002500;CHEMONTID:0004476
CH2	14.015650064	97.10184	83.07163	382	385	14.03021	-0.0145599	VNWKTOKETHGBQD	CHEMONTID:0002500
C	12	95.09521	83.07163	209	385	12.02358	-0.02358	VNWKTOKETHGBQD	CHEMONTID:0002500
C	12	95.08469	83.07163	203	385	12.01306	-0.01306	VNWKTOKETHGBQD	CHEMONTID:0002500
C	12	95.07545	83.07163	213	385	12.00382	-0.00382	VNWKTOKETHGBQD	CHEMONTID:0002500
CH2	14.015650064	83.07163	69.07568	385	278	13.99595	0.0197001	VNWKTOKETHGBQD	CHEMONTID:0002500
CH2	14.015650064	83.07163	69.07005	385	275	14.00158	0.0140701	VNWKTOKETHGBQD	CHEMONTID:0002500
C12H18NO3	224.128668436	321.23773	97.12445	300	384	224.11328	0.0153884	HIKHPXKYXLQZFQ	CHEMONTID:0000195
C7H14N2O2	158.105527688	255.25	97.12445	225	384	158.12555	-0.0200223	MMVGWKHDLPGACU	CHEMONTID:0000392
C7H14N2O2	158.105527688	255.22946	97.12445	223	384	158.10501	0.0005177	MMVGWKHDLPGACU	CHEMONTID:0000392
C6H8NO3	142.050418116	239.15472	97.12445	113	384	142.03027	0.0201481	DHDRGOURKDLAOT	CHEMONTID:0004322
C2O2	55.98982924	153.09424	97.12445	198	384	55.96979	0.0200392	QTBSBXVTEAMEQO;WGCNASOHLSPBMP	CHEMONTID:0001205;CHEMONTID:0002230
C2O	39.99491462	137.10312	97.12445	223	384	39.97867	0.0162446	IKHGUXGNUITLKF	CHEMONTID:0002230
C2O	39.99491462	137.0946	97.12445	232	384	39.97015	0.0247646	IKHGUXGNUITLKF	CHEMONTID:0002230
CH2	14.015650064	97.12445	83.08648	384	375	14.03797	-0.0223199	VNWKTOKETHGBQD	CHEMONTID:0002500
C2H2	26.015650064	97.12445	71.08614	384	290	26.03831	-0.0226599	OTMSDBZUPAUEDD;VGGSQFUCUMXWEO	CHEMONTID:0002500;CHEMONTID:0004476
C2H4	28.031300128	97.12445	69.07568	384	278	28.04877	-0.0174699	OTMSDBZUPAUEDD;VGGSQFUCUMXWEO	CHEMONTID:0002500;CHEMONTID:0004476
C2H4	28.031300128	97.12445	69.07005	384	275	28.0544	-0.0230999	OTMSDBZUPAUEDD;VGGSQFUCUMXWEO	CHEMONTID:0002500;CHEMONTID:0004476
C	12	97.12445	85.10641	384	198	12.01804	-0.01804	VNWKTOKETHGBQD	CHEMONTID:0002500
C15H16N2	224.131348512	321.23773	97.10184	300	382	224.13589	-0.0045415	OURDZMSSMGUMKR	CHEMONTID:0001914
C7H14N2O2	158.105527688	255.22946	97.10184	223	382	158.12762	-0.0220923	MMVGWKHDLPGACU	CHEMONTID:0000392
C6H8NO3	142.050418116	239.15472	97.10184	113	382	142.05288	-0.0024619	DHDRGOURKDLAOT	CHEMONTID:0004322
C6H4O	92.026214748	189.1252	97.10184	92	382	92.02336	0.0028547	ISWSIDIOOBJBQZ	CHEMONTID:0004647
C6H4O	92.026214748	189.11774	97.10184	95	382	92.0159	0.0103147	ISWSIDIOOBJBQZ	CHEMONTID:0004647
C2O2	55.98982924	153.09424	97.10184	198	382	55.9924	-0.0025708	QTBSBXVTEAMEQO;WGCNASOHLSPBMP	CHEMONTID:0001205;CHEMONTID:0002230
C2O2	55.98982924	153.08427	97.10184	193	382	55.98243	0.0073992	QTBSBXVTEAMEQO;WGCNASOHLSPBMP	CHEMONTID:0001205;CHEMONTID:0002230
C2O	39.99491462	137.10312	97.10184	223	382	40.00128	-0.0063654	IKHGUXGNUITLKF	CHEMONTID:0002230
C2O	39.99491462	137.0946	97.10184	232	382	39.99276	0.0021546	IKHGUXGNUITLKF	CHEMONTID:0002230
CH2	14.015650064	111.1151	97.10184	246	382	14.01326	0.0023901	VNWKTOKETHGBQD	CHEMONTID:0002500
C	12	109.10279	97.10184	154	382	12.00095	-0.00095	VNWKTOKETHGBQD	CHEMONTID:0002500
CH2	14.015650064	97.10184	83.08648	382	375	14.01536	0.0002901	VNWKTOKETHGBQD	CHEMONTID:0002500
C2H2	26.015650064	97.10184	71.08614	382	290	26.0157	-4.99E-05	OTMSDBZUPAUEDD;VGGSQFUCUMXWEO	CHEMONTID:0002500;CHEMONTID:0004476
C2H4	28.031300128	97.10184	69.07568	382	278	28.02616	0.0051401	OTMSDBZUPAUEDD;VGGSQFUCUMXWEO	CHEMONTID:0002500;CHEMONTID:0004476
C2H4	28.031300128	97.10184	69.07005	382	275	28.03179	-0.0004899	OTMSDBZUPAUEDD;VGGSQFUCUMXWEO	CHEMONTID:0002500;CHEMONTID:0004476
C	12	97.10184	85.10641	382	198	11.99543	0.00457	VNWKTOKETHGBQD	CHEMONTID:0002500
C8H16N2O2	172.121177752	255.22946	83.08648	223	375	172.14298	-0.0218022	PMLVVKMWRUMPQM	CHEMONTID:0000392
C7H10NO3	156.06606818	239.15472	83.08648	113	375	156.06824	-0.0021718	IZNTWTMLHCGAJU	CHEMONTID:0002411
C7H6O	106.041864812	189.1252	83.08648	92	375	106.03872	0.0031448	IWDCLRJOBJJRNH;HUMNYLRZRPPJDN;RDOXTESZEPMUJZ	CHEMONTID:0001275;CHEMONTID:0000321;CHEMONTID:0000138
C7H6O	106.041864812	189.11774	83.08648	95	375	106.03126	0.0106048	IWDCLRJOBJJRNH;HUMNYLRZRPPJDN;RDOXTESZEPMUJZ	CHEMONTID:0001275;CHEMONTID:0000321;CHEMONTID:0000138
C3H2O2	70.005479304	153.09424	83.08648	198	375	70.00776	-0.0022807	NIXOWILDQLNWCW	CHEMONTID:0004451
C3H2O2	70.005479304	153.08427	83.08648	193	375	69.99779	0.0076893	NIXOWILDQLNWCW	CHEMONTID:0004451
C3H2O	54.010564684	137.10312	83.08648	223	375	54.01664	-0.0060753	HGINCPLSRVDWNT	CHEMONTID:0002436
C3H2O	54.010564684	137.0946	83.08648	232	375	54.00812	0.0024447	HGINCPLSRVDWNT	CHEMONTID:0002436
C2H4	28.031300128	111.1151	83.08648	246	375	28.02862	0.0026801	OTMSDBZUPAUEDD;VGGSQFUCUMXWEO	CHEMONTID:0002500;CHEMONTID:0004476
C2H2	26.015650064	109.10279	83.08648	154	375	26.01631	-0.0006599	OTMSDBZUPAUEDD;VGGSQFUCUMXWEO	CHEMONTID:0002500;CHEMONTID:0004476
C	12	95.09521	83.08648	209	375	12.00873	-0.00873	VNWKTOKETHGBQD	CHEMONTID:0002500
C	12	95.08469	83.08648	203	375	11.99821	0.00179	VNWKTOKETHGBQD	CHEMONTID:0002500
C	12	83.08648	71.08614	375	290	12.00034	-0.00034	VNWKTOKETHGBQD	CHEMONTID:0002500
CH2	14.015650064	83.08648	69.07568	375	278	14.0108	0.0048501	VNWKTOKETHGBQD	CHEMONTID:0002500
CH2	14.015650064	83.08648	69.07005	375	275	14.01643	-0.0007799	VNWKTOKETHGBQD	CHEMONTID:0002500
C3H6	42.046950192	189.1252	147.06084	92	340	42.06436	-0.0174098	ATUOYWHBWRKTHZ;QQONPFPTGQHPMA	CHEMONTID:0002500;CHEMONTID:0004476
C3H6	42.046950192	189.11774	147.06084	95	340	42.0569	-0.0099498	ATUOYWHBWRKTHZ;QQONPFPTGQHPMA	CHEMONTID:0002500;CHEMONTID:0004476
H3N	17.026549096	164.08786	147.06084	106	340	17.02702	-0.0004709	QGZKDVFQNNGYKY	NonID:NH2
HO	17.002739652	164.0751	147.06084	97	340	17.01426	-0.0115203	XLYOFNOQVPJJNP	NonID:H2O
C10H19O2	171.138504848	492.38382	321.23773	232	300	171.14609	-0.0075852	AASQBYVPOFXFGU	CHEMONTID:0001334
C10H19O2	171.138504848	492.36609	321.23773	270	300	171.12836	0.0101448	AASQBYVPOFXFGU	CHEMONTID:0001334
C10H16O3	184.109944372	321.23773	137.10312	300	223	184.13461	-0.0246656	TYXOEOVOUIVPQE	CHEMONTID:0000324
C12H20NO3	226.1443185	321.23773	95.07545	300	213	226.16228	-0.0179615	OKTTXPFUNSZDIO;HIKHPXKYXLQZFQ	CHEMONTID:0000195
C12H20NO3	226.1443185	321.23773	95.09521	300	209	226.14252	0.0017985	OKTTXPFUNSZDIO;HIKHPXKYXLQZFQ	CHEMONTID:0000195
C12H20NO3	226.1443185	321.23773	95.08469	300	203	226.15304	-0.0087215	OKTTXPFUNSZDIO;HIKHPXKYXLQZFQ	CHEMONTID:0000195
C11H20O	168.15141526	321.23773	153.09424	300	198	168.14349	0.0079253	ZGVYVWSAAMJYCN	CHEMONTID:0001292
C9H12O3	168.078644244	239.15472	71.08614	113	290	168.06858	0.0100642	CRUILBNAQILVHZ;VKHCWIJJBRBDLT	CHEMONTID:0000138;CHEMONTID:0003891
C8H6O	118.041864812	189.1252	71.08614	92	290	118.03906	0.0028048	FUGYGGDSWSUORM;CHLICZRVGGXEOD	CHEMONTID:0000037;CHEMONTID:0000138
C8H6O	118.041864812	189.11774	71.08614	95	290	118.0316	0.0102648	FUGYGGDSWSUORM;CHLICZRVGGXEOD	CHEMONTID:0000037;CHEMONTID:0000138
C4H2O2	82.005479304	153.09424	71.08614	198	290	82.0081	-0.0026207	BAPJBEWLBFYGME	CHEMONTID:0004452
C4H2O2	82.005479304	153.08427	71.08614	193	290	81.99813	0.0073493	BAPJBEWLBFYGME	CHEMONTID:0004452
CH4O2	48.021129368	119.09873	71.08614	167	290	48.01259	0.0085394	CKFGINPQOCXMAZ	CHEMONTID:0001605
CH4O2	48.021129368	119.08821	71.08614	166	290	48.00207	0.0190594	CKFGINPQOCXMAZ	CHEMONTID:0001605
CH4O2	48.021129368	119.08288	71.08614	163	290	47.99674	0.0243894	CKFGINPQOCXMAZ	CHEMONTID:0001605
C3H4	40.031300128	111.1151	71.08614	246	290	40.02896	0.0023401	QQONPFPTGQHPMA;ATUOYWHBWRKTHZ	CHEMONTID:0004476;CHEMONTID:0002500
CH2	14.015650064	85.10641	71.08614	198	290	14.02027	-0.0046199	VNWKTOKETHGBQD	CHEMONTID:0002500
CH2	14.015650064	85.09908	71.08614	196	290	14.01294	0.0027101	VNWKTOKETHGBQD	CHEMONTID:0002500
C8H12NO3	170.081718244	239.15472	69.07568	113	278	170.07904	0.0026782	WFCLWJHOKCQYOQ	CHEMONTID:0002411
C7H6NO	120.044938812	189.1252	69.07568	92	278	120.04952	-0.0045812	DYDNPESBYVVLBO	CHEMONTID:0000285
C7H6NO	120.044938812	189.11774	69.07568	95	278	120.04206	0.0028788	DYDNPESBYVVLBO	CHEMONTID:0000285
C3H4N2	68.037448128	137.10312	69.07568	223	278	68.02744	0.0100081	RAXXELZNTBOGNW	CHEMONTID:0000078
C3H4N2	68.037448128	137.0946	69.07568	232	278	68.01892	0.0185281	RAXXELZNTBOGNW	CHEMONTID:0000078
C2H4N	42.034374128	111.1151	69.07568	246	278	42.03942	-0.0050459	ROSDSFDQCJNGOL;QUSNBJAOOMFDIB	CHEMONTID:0002228;CHEMONTID:0000469
C3H4	40.031300128	109.10279	69.07568	154	278	40.02711	0.0041901	QQONPFPTGQHPMA;ATUOYWHBWRKTHZ	CHEMONTID:0004476;CHEMONTID:0002500
C2H2	26.015650064	95.09521	69.07568	209	278	26.01953	-0.0038799	OTMSDBZUPAUEDD;VGGSQFUCUMXWEO	CHEMONTID:0002500;CHEMONTID:0004476
CN	26.003074	95.08469	69.07568	203	278	26.00901	-0.005936	LELOWRISYMNNSU	CHEMONTID:0000362
CN	26.003074	95.07545	69.07568	213	278	25.99977	0.003304	LELOWRISYMNNSU	CHEMONTID:0000362
CH4	16.031300128	85.10641	69.07568	198	278	16.03073	0.0005701	VNWKTOKETHGBQD	CHEMONTID:0002500
H2N	16.018724064	85.09908	69.07568	196	278	16.0234	-0.0046759	QGZKDVFQNNGYKY	NonID:NH2
C	12	81.07568	69.07568	152	278	12	0	VNWKTOKETHGBQD	CHEMONTID:0002500
C11H10N2	170.08439832	239.15472	69.07005	113	275	170.08467	-0.0002717	CFTOTSJVQRFXOF	CHEMONTID:0001914
C8H8O	120.057514876	189.1252	69.07005	92	275	120.05515	0.0023649	FUGYGGDSWSUORM;HXDOZKJGKXYMEW;CHLICZRVGGXEOD;VEIIEWOTAHXGKS	CHEMONTID:0000037;CHEMONTID:0004646;CHEMONTID:0000138
C7H6NO	120.044938812	189.11774	69.07005	95	275	120.04769	-0.0027512	DYDNPESBYVVLBO	CHEMONTID:0000285
C3H4N2	68.037448128	137.10312	69.07005	223	275	68.03307	0.0043781	RAXXELZNTBOGNW	CHEMONTID:0000078
C3H4N2	68.037448128	137.0946	69.07005	232	275	68.02455	0.0128981	RAXXELZNTBOGNW	CHEMONTID:0000078
C3H6	42.046950192	111.1151	69.07005	246	275	42.04505	0.0019002	ATUOYWHBWRKTHZ;QQONPFPTGQHPMA	CHEMONTID:0002500;CHEMONTID:0004476
C3H4	40.031300128	109.10279	69.07005	154	275	40.03274	-0.0014399	QQONPFPTGQHPMA;ATUOYWHBWRKTHZ	CHEMONTID:0004476;CHEMONTID:0002500
C2H2	26.015650064	95.09521	69.07005	209	275	26.02516	-0.0095099	OTMSDBZUPAUEDD;VGGSQFUCUMXWEO	CHEMONTID:0002500;CHEMONTID:0004476
C2H2	26.015650064	95.08469	69.07005	203	275	26.01464	0.0010101	OTMSDBZUPAUEDD;VGGSQFUCUMXWEO	CHEMONTID:0002500;CHEMONTID:0004476
CN	26.003074	95.07545	69.07005	213	275	26.0054	-0.002326	LELOWRISYMNNSU	CHEMONTID:0000362
CH4	16.031300128	85.10641	69.07005	198	275	16.03636	-0.0050599	VNWKTOKETHGBQD	CHEMONTID:0002500
CH4	16.031300128	85.09908	69.07005	196	275	16.02903	0.0022701	VNWKTOKETHGBQD	CHEMONTID:0002500
C	12	81.07568	69.07005	152	275	12.00563	-0.00563	VNWKTOKETHGBQD	CHEMONTID:0002500
C	12	81.07019	69.07005	151	275	12.00014	-0.00014	VNWKTOKETHGBQD	CHEMONTID:0002500
C13H19NO3	237.136493468	492.36609	255.25	270	225	237.11609	0.0204035	SJJYEHXVJQAFPK;FYMHCWBPOCZPKA	CHEMONTID:0000195
C13H19NO3	237.136493468	492.36609	255.22946	270	223	237.13663	-0.0001365	SJJYEHXVJQAFPK;FYMHCWBPOCZPKA	CHEMONTID:0000195
C7H16N2O	144.126263132	255.25	111.1151	225	246	144.1349	-0.0086369	UIKUBYKUYUSRSM	CHEMONTID:0000392
C7H16N2O	144.126263132	255.22946	111.1151	223	246	144.11436	0.0119031	UIKUBYKUYUSRSM	CHEMONTID:0000392
C6H8O3	128.047344116	239.15472	111.1151	113	246	128.03962	0.0077241	YAHJGDKGXVOYKU	CHEMONTID:0004450
CNO	41.99798862	153.09424	111.1151	198	246	41.97914	0.0188486	ZHNUHDYFZUAESO	CHEMONTID:0002484
CN	26.003074	137.10312	111.1151	223	246	25.98802	0.015054	LELOWRISYMNNSU	CHEMONTID:0000362
CN	26.003074	137.0946	111.1151	232	246	25.9795	0.023574	LELOWRISYMNNSU	CHEMONTID:0000362
CH4	16.031300128	111.1151	95.07545	246	213	16.03965	-0.0083499	VNWKTOKETHGBQD	CHEMONTID:0002500
H2N	16.018724064	111.1151	95.09521	246	209	16.01989	-0.0011659	QGZKDVFQNNGYKY	NonID:NH2
CH4	16.031300128	111.1151	95.08469	246	203	16.03041	0.0008901	VNWKTOKETHGBQD	CHEMONTID:0002500
CN	26.003074	111.1151	85.10641	246	198	26.00869	-0.005616	LELOWRISYMNNSU	CHEMONTID:0000362
C13H19NO3	237.136493468	492.38382	255.25	232	225	237.13382	0.0026735	SJJYEHXVJQAFPK;FYMHCWBPOCZPKA	CHEMONTID:0000195
C13H19NO3	237.136493468	492.38382	255.22946	232	223	237.15436	-0.0178665	SJJYEHXVJQAFPK;FYMHCWBPOCZPKA	CHEMONTID:0000195
C20H37O	293.284440804	430.39413	137.0946	185	232	293.29953	-0.0150892	WJLJKNYXWACGHC	CHEMONTID:0000298
C20H37O	293.284440804	430.37854	137.0946	186	232	293.28394	0.0005008	WJLJKNYXWACGHC	CHEMONTID:0000298
C5H10O2	102.06807956	239.15472	137.0946	113	232	102.06012	0.0079596	WLAMNBDJUVNPJU	CHEMONTID:0003544
CHN	27.010899032	164.08786	137.0946	106	232	26.99326	0.017639	BAVYZALUXZFZLV;LELOWRISYMNNSU;WDWDWGRYHDPSDS	CHEMONTID:0000469;CHEMONTID:0000362;CHEMONTID:0000117
O	15.99491462	153.09424	137.0946	198	232	15.99964	-0.0047254	XLYOFNOQVPJJNP	NonID:H2O
O	15.99491462	153.08427	137.0946	193	232	15.98967	0.0052446	XLYOFNOQVPJJNP	NonID:H2O
CH2N2	42.021798064	137.0946	95.07545	232	213	42.01915	0.0026481	PNKUSGQVOMIXLU	CHEMONTID:0001045
CNO	41.99798862	137.0946	95.09521	232	209	41.99939	-0.0014014	ZHNUHDYFZUAESO	CHEMONTID:0002484
C2H2O	42.010564684	137.0946	95.08469	232	203	42.00991	0.0006547	IKHGUXGNUITLKF;LFQSCWFLJHTTHZ;IMROMDMJAWUWLK	CHEMONTID:0002230;CHEMONTID:0000286;CHEMONTID:0000132
C20H37O	293.284440804	430.39413	137.10312	185	223	293.29101	-0.0065692	WJLJKNYXWACGHC	CHEMONTID:0000298
C20H37O	293.284440804	430.37854	137.10312	186	223	293.27542	0.0090208	WJLJKNYXWACGHC	CHEMONTID:0000298
C8H6	102.046950192	239.15472	137.10312	113	223	102.0516	-0.0046498	PPBRXRYQALVLMV	CHEMONTID:0000037
O	15.99491462	153.09424	137.10312	198	223	15.99112	0.0037946	XLYOFNOQVPJJNP	NonID:H2O
O	15.99491462	153.08427	137.10312	193	223	15.98115	0.0137646	XLYOFNOQVPJJNP	NonID:H2O
CH2N2	42.021798064	137.10312	95.07545	223	213	42.02767	-0.0058719	PNKUSGQVOMIXLU	CHEMONTID:0001045
C2H2O	42.010564684	137.10312	95.09521	223	209	42.00791	0.0026547	IKHGUXGNUITLKF;LFQSCWFLJHTTHZ;IMROMDMJAWUWLK	CHEMONTID:0002230;CHEMONTID:0000286;CHEMONTID:0000132
CH2N2	42.021798064	137.10312	95.08469	223	203	42.01843	0.0033681	PNKUSGQVOMIXLU	CHEMONTID:0001045
C7H12O3	144.078644244	239.15472	95.07545	113	213	144.07927	-0.0006258	JLNIGUCDBFYXDC;CIIQMKRXRXANQW	CHEMONTID:0000324;CHEMONTID:0002435
C6H6O	94.041864812	189.1252	95.07545	92	213	94.04975	-0.0078852	ISWSIDIOOBJBQZ	CHEMONTID:0004647
C6H6O	94.041864812	189.11774	95.07545	95	213	94.04229	-0.0004252	ISWSIDIOOBJBQZ	CHEMONTID:0004647
C2H3N3	69.032697096	164.08786	95.07545	106	213	69.01241	0.0202871	NSPMIYGKQJPBQR	CHEMONTID:0000099
C2H4NO	58.029288748	153.09424	95.07545	198	213	58.01879	0.0104987	ATHHXGZTWNVVOU	CHEMONTID:0002484
C2H2O2	58.005479304	153.08427	95.07545	193	213	58.00882	-0.0033407	TZIHFWKZFHZASV;QTBSBXVTEAMEQO;WGCNASOHLSPBMP	CHEMONTID:0001238;CHEMONTID:0001205;CHEMONTID:0002230
C2O	39.99491462	135.0793	95.07545	128	213	40.00385	-0.0089354	IKHGUXGNUITLKF	CHEMONTID:0002230
CH2	14.015650064	109.10279	95.07545	154	213	14.02734	-0.0116899	VNWKTOKETHGBQD	CHEMONTID:0002500
C	12	107.07307	95.07545	88	213	11.99762	0.00238	VNWKTOKETHGBQD	CHEMONTID:0002500
C5H8N2O3	144.053492116	239.15472	95.09521	113	209	144.05951	-0.0060179	QDHYJVJAGQLHBA	CHEMONTID:0002010
C6H6O	94.041864812	189.1252	95.09521	92	209	94.02999	0.0118748	ISWSIDIOOBJBQZ	CHEMONTID:0004647
C6H6O	94.041864812	189.11774	95.09521	95	209	94.02253	0.0193348	ISWSIDIOOBJBQZ	CHEMONTID:0004647
C2H2O2	58.005479304	153.09424	95.09521	198	209	57.99903	0.0064493	TZIHFWKZFHZASV;QTBSBXVTEAMEQO;WGCNASOHLSPBMP	CHEMONTID:0001238;CHEMONTID:0001205;CHEMONTID:0002230
C2H2O2	58.005479304	153.08427	95.09521	193	209	57.98906	0.0164193	TZIHFWKZFHZASV;QTBSBXVTEAMEQO;WGCNASOHLSPBMP	CHEMONTID:0001238;CHEMONTID:0001205;CHEMONTID:0002230
C2O	39.99491462	135.0793	95.09521	128	209	39.98409	0.0108246	IKHGUXGNUITLKF	CHEMONTID:0002230
CH2	14.015650064	109.10279	95.09521	154	209	14.00758	0.0080701	VNWKTOKETHGBQD	CHEMONTID:0002500
C7H12O3	144.078644244	239.15472	95.08469	113	203	144.07003	0.0086142	JLNIGUCDBFYXDC;CIIQMKRXRXANQW	CHEMONTID:0000324;CHEMONTID:0002435
C6H6O	94.041864812	189.1252	95.08469	92	203	94.04051	0.0013548	ISWSIDIOOBJBQZ	CHEMONTID:0004647
C6H6O	94.041864812	189.11774	95.08469	95	203	94.03305	0.0088148	ISWSIDIOOBJBQZ	CHEMONTID:0004647
C2H2O2	58.005479304	153.09424	95.08469	198	203	58.00955	-0.0040707	TZIHFWKZFHZASV;QTBSBXVTEAMEQO;WGCNASOHLSPBMP	CHEMONTID:0001238;CHEMONTID:0001205;CHEMONTID:0002230
C2H2O2	58.005479304	153.08427	95.08469	193	203	57.99958	0.0058993	TZIHFWKZFHZASV;QTBSBXVTEAMEQO;WGCNASOHLSPBMP	CHEMONTID:0001238;CHEMONTID:0001205;CHEMONTID:0002230
C2O	39.99491462	135.0793	95.08469	128	203	39.99461	0.0003046	IKHGUXGNUITLKF	CHEMONTID:0002230
CH2	14.015650064	109.10279	95.08469	154	203	14.0181	-0.0024499	VNWKTOKETHGBQD	CHEMONTID:0002500
C4H6O2	86.036779432	239.15472	153.09424	113	198	86.06048	-0.0237006	BAPJBEWLBFYGME	CHEMONTID:0004452
C8H10O3	154.06299418	239.15472	85.10641	113	198	154.04831	0.0146842	KLIDCXVFHGNTTM;XQDNFAMOIPNVES;IIVIBYBQXSHRGE;SMFFZOQLHYIRDA	CHEMONTID:0000190;CHEMONTID:0003891
C7H4O	104.026214748	189.1252	85.10641	92	198	104.01879	0.0074247	IWDCLRJOBJJRNH	CHEMONTID:0001275
C7H4O	104.026214748	189.11774	85.10641	95	198	104.01133	0.0148847	IWDCLRJOBJJRNH	CHEMONTID:0001275
Num AdductIon (AdductType Mass LinkedMz): 9
[M+H]+	85.09908	107.07307
[M+H]+	97.10184	119.08288
[M+H]+	97.12445	119.09873
[M+K]+	135.0793	119.09873
[M+K]+	153.08427	137.0946
[M+K]+	153.09424	137.10312
[M+K]+	165.09114	149.09669
[M+H]+	473.40964	495.38089
[M+H]+	473.42978	495.38089
Num IsotopicIon (IsotopeName Mass LinkedMz WeightedForm WeightNumber): 10
C-13	166.08266	165.09114	M+1	1
C-13	166.09564	165.09114	M+1	1
C-13	208.09991	207.10295	M+1	1
C-13	208.10941	207.10295	M+1	1
C-13	208.12206	207.10295	M+1	1
C-13	284.26981	283.27332	M+1	1
C-13	308.26083	307.27957	M+1	1
C-13	322.22818	321.23773	M+1	1
C-13	431.39188	430.39413	M+1	1
C-13	431.41177	430.39413	M+1	1

NAME: C22H54FN4O3P
EXACTMASS: 472.391756438
ISSELECTED: False
ACCURATEMASS: 472.3909793
MASSDIFFERENCE: 0.0007771
TOTALSCORE: 3.032
ISOTOPICINTENSITY[M+1]: 0.2599
ISOTOPICINTENSITY[M+2]: 0.0386
ISOTOPICDIFF[M+1]: 0.0233
ISOTOPICDIFF[M+2]: 0.0168
MASSDIFFSCORE: 0.988
ISOTOPICSCORE: 0.995
PRODUCTIONSCORE: 0.836
NEUTRALLOSSSCORE: 0.213
PRODUCTIONPEAKNUMBER: 51
PRODUCTIONHITSNUMBER: 42
NEUTRALLOSSPEAKNUMBER: 315
NEUTRALLOSSHITSNUMBER: 67
RESOURCENAMES: 
RESOURCERECORDS: 0
ChemOntDescriptions: 
ChemOntIDs: 
ChemOntScores: 
ChemOntInChIKeys: 
PUBCHEMCIDS: 
Num ProductIon (Formula ExactMass AccurateMass Intensity Error CandidateInChIKeys CandidateOntologies): 51
C4H9	57.070425288	57.07095	137	-0.0010733	IJDNQMDRQITEOD;NNPPMTNAJDCUHE;VXNZUUAINFGPBY	CHEMONTID:0002500;CHEMONTID:0004620;CHEMONTID:0004476
C5H9	69.070425288	69.07005	275	-0.0001733	OFBQJSOFQDEBGM;QWTDNUCVQCZILF;QMMOXUPEWRXHJS;BKOOMYPCSUNDGP;YWAKXRMUMFPDSH;MHNNAWXXUZQSNM;CRSOQBOWXPBRES	CHEMONTID:0002500;CHEMONTID:0004620;CHEMONTID:0004476;CHEMONTID:0004622
C5H9	69.070425288	69.07568	278	-0.0058033	OFBQJSOFQDEBGM;QWTDNUCVQCZILF;QMMOXUPEWRXHJS;BKOOMYPCSUNDGP;YWAKXRMUMFPDSH;MHNNAWXXUZQSNM;CRSOQBOWXPBRES	CHEMONTID:0002500;CHEMONTID:0004620;CHEMONTID:0004476;CHEMONTID:0004622
C5H11	71.086075352	71.08614	290	-0.0006132	OFBQJSOFQDEBGM;QWTDNUCVQCZILF	CHEMONTID:0002500;CHEMONTID:0004620
C6H9	81.070425288	81.07019	151	-0.0003133	AFABGHUZZDYHJO;RYPKRALMXUUNKS;PFEOZHBOMNWTJB;GDOPTJXRTPNYNR;LIKMAJRDDDTEIG;LDTAOIUHUHHCMU;PRBHEGAFLDMLAL;VLKZOEOYAKHREP;BEQGRRJLJLVQAQ;HNRMPXKDFBEGFZ;LGAQJENWWYGFSN;XDTMQSROBMDMFD;WWUVJRULCWHUSA	CHEMONTID:0004620;CHEMONTID:0004476;CHEMONTID:0001016;CHEMONTID:0001019;CHEMONTID:0002500;CHEMONTID:0004622
C6H9	81.070425288	81.07568	152	-0.0058033	AFABGHUZZDYHJO;RYPKRALMXUUNKS;PFEOZHBOMNWTJB;GDOPTJXRTPNYNR;LIKMAJRDDDTEIG;LDTAOIUHUHHCMU;PRBHEGAFLDMLAL;VLKZOEOYAKHREP;BEQGRRJLJLVQAQ;HNRMPXKDFBEGFZ;LGAQJENWWYGFSN;XDTMQSROBMDMFD;WWUVJRULCWHUSA	CHEMONTID:0004620;CHEMONTID:0004476;CHEMONTID:0001016;CHEMONTID:0001019;CHEMONTID:0002500;CHEMONTID:0004622
C5H9N	83.073499288	83.07163	385	0.0013207	GNVRJGIVDSQCOP;AVFZOVWCLRSYKC;NQRYJNQNLNOLGT;ZUHZZVMEUAUWHY	CHEMONTID:0002239;CHEMONTID:0003449;CHEMONTID:0000195
C6H11	83.086075352	83.08648	375	-0.0009532	VLKZOEOYAKHREP;AFABGHUZZDYHJO;RYPKRALMXUUNKS;XDTMQSROBMDMFD;JMMZCWZIJXAGKW;PFEOZHBOMNWTJB;PRBHEGAFLDMLAL;LIKMAJRDDDTEIG;HNRMPXKDFBEGFZ;GDOPTJXRTPNYNR;LDTAOIUHUHHCMU	CHEMONTID:0002500;CHEMONTID:0004620;CHEMONTID:0004476;CHEMONTID:0001016;CHEMONTID:0004622;CHEMONTID:0001019
C6H13	85.101725416	85.09908	196	0.0020968	VLKZOEOYAKHREP;AFABGHUZZDYHJO	CHEMONTID:0002500;CHEMONTID:0004620
C6H13	85.101725416	85.10641	198	-0.0052332	VLKZOEOYAKHREP;AFABGHUZZDYHJO	CHEMONTID:0002500;CHEMONTID:0004620
C3H7O3	91.039519084	91.03319	100	0.0057805	PEDCQBHIVMGVHV;GSJFXBNYJCXDGI;ALRHLSYJTWAHJZ	CHEMONTID:0002210;CHEMONTID:0003416;CHEMONTID:0001713
C6H9N	95.073499288	95.07545	213	-0.0024993	PXHHIBMOFPCBJQ;PAMIQIKDUOTOBW;SMBYUOXUISCLCF;DJEQZVQFEPKLOY	CHEMONTID:0003449;CHEMONTID:0000195;CHEMONTID:0002239
C7H11	95.086075352	95.08469	203	0.0008368	VLJXXKKOSFGPHI;UAEPNZWRGJTJPN;IMNFDUFMRHMDMM;FMAMSYPJXSEYSW;BZHMBWZPUJHVEE;WZHKDGJSXCTSCK;QWHNJUXXYKPLQM;ZGEGCLOFRBLKSE;OTTZHAVKAVGASB;JAGYXYUAYDLKNO;AEXMKKGTQYQZCS;GXDHCNNESPLIKD;ADHCYQWFCLQBFG	CHEMONTID:0004620;CHEMONTID:0001016;CHEMONTID:0002500;CHEMONTID:0001019;CHEMONTID:0004476;CHEMONTID:0004622
C7H11	95.086075352	95.09521	209	-0.0096832	VLJXXKKOSFGPHI;UAEPNZWRGJTJPN;IMNFDUFMRHMDMM;FMAMSYPJXSEYSW;BZHMBWZPUJHVEE;WZHKDGJSXCTSCK;QWHNJUXXYKPLQM;ZGEGCLOFRBLKSE;OTTZHAVKAVGASB;JAGYXYUAYDLKNO;AEXMKKGTQYQZCS;GXDHCNNESPLIKD;ADHCYQWFCLQBFG	CHEMONTID:0004620;CHEMONTID:0001016;CHEMONTID:0002500;CHEMONTID:0001019;CHEMONTID:0004476;CHEMONTID:0004622
C7H13	97.101725416	97.10184	382	-0.0006632	IMNFDUFMRHMDMM;ZGEGCLOFRBLKSE;VLJXXKKOSFGPHI;WZHKDGJSXCTSCK	CHEMONTID:0002500;CHEMONTID:0004476;CHEMONTID:0004620
C7H13	97.101725416	97.12445	384	-0.0232732	IMNFDUFMRHMDMM;ZGEGCLOFRBLKSE;VLJXXKKOSFGPHI;WZHKDGJSXCTSCK	CHEMONTID:0002500;CHEMONTID:0004476;CHEMONTID:0004620
C7H9N	107.073499288	107.07307	88	-0.0001193	RNVCVTLRINQCPJ;ONQLCPDIXPYJSS;CSNWPSHAZNPDBA;KPDBFXIKMXHJEB;YLUDSYGJHAQGOD;AFBPFSWMIHJQDM;LYMGNRHDFKUCDQ;HTLZVHNRZJPSMI	CHEMONTID:0003964;CHEMONTID:0000195;CHEMONTID:0000219;CHEMONTID:0003924
C8H13	109.101725416	109.10279	154	-0.0016132	JVSWJIKNEAIKJW;GDDAJHJRAKOILH;KWKAKUADMBZCLK;QEGNUYASOUJEHD;KVZJLSYJROEPSQ;QJXCDRBHYIAFTH;WEPNJTDVIIKRIK;TVMXDCGIABBOFY;LETYIFNDQBJGPJ;RNTWWGNZUXGTAX;QRMPKOFEUHIBNM	CHEMONTID:0004620;CHEMONTID:0001019;CHEMONTID:0004476;CHEMONTID:0001016;CHEMONTID:0004622;CHEMONTID:0002500
C8H15	111.11737548	111.1151	246	0.0017269	TVMXDCGIABBOFY;JVSWJIKNEAIKJW;KWKAKUADMBZCLK	CHEMONTID:0002500;CHEMONTID:0004620;CHEMONTID:0004476
C9H11	119.086075352	119.08288	163	0.0026468	ODLMAHJVESYWTB;NABXNTPHRFMODH;PYOLJOJPIPCRDP;XARGIVYWQPXRTC;ILIUIABCBOXIRX;NUHCEMOQRZEGAQ;KPADFPAILITQBG;YPJRYQGOKHKNKZ;UTPOSGXXIJEVFD	CHEMONTID:0002811;CHEMONTID:0002841;CHEMONTID:0001016;CHEMONTID:0004622;CHEMONTID:0004476
C9H11	119.086075352	119.08821	166	-0.0026832	ODLMAHJVESYWTB;NABXNTPHRFMODH;PYOLJOJPIPCRDP;XARGIVYWQPXRTC;ILIUIABCBOXIRX;NUHCEMOQRZEGAQ;KPADFPAILITQBG;YPJRYQGOKHKNKZ;UTPOSGXXIJEVFD	CHEMONTID:0002811;CHEMONTID:0002841;CHEMONTID:0001016;CHEMONTID:0004622;CHEMONTID:0004476
C9H11	119.086075352	119.09873	167	-0.0132032	ODLMAHJVESYWTB;NABXNTPHRFMODH;PYOLJOJPIPCRDP;XARGIVYWQPXRTC;ILIUIABCBOXIRX;NUHCEMOQRZEGAQ;KPADFPAILITQBG;YPJRYQGOKHKNKZ;UTPOSGXXIJEVFD	CHEMONTID:0002811;CHEMONTID:0002841;CHEMONTID:0001016;CHEMONTID:0004622;CHEMONTID:0004476
C9H11O	135.080989972	135.0793	128	0.0011414	HDNRAPAFJLXKBV;DWLZULQNIPIABE;KABCBIJVOXYNHG;CTIZSKHLELUAOT;PECUPOXPPBBFLU;KMYAUVFETBIDQR;UAJRSHJHFRVGMG;MPWGZBWDLMDIHO;LVLMKMOXYZKZRA;AWBMJKBTUUURBD;ZXRDGIJENMIGOY	CHEMONTID:0000138;CHEMONTID:0004325;CHEMONTID:0003487;CHEMONTID:0001167;CHEMONTID:0002811;CHEMONTID:0003940;CHEMONTID:0002229
C9H13O	137.096640036	137.0946	232	0.0014915	KMYAUVFETBIDQR;MUPSAKGMCNQPDH;DWLZULQNIPIABE	CHEMONTID:0001167;CHEMONTID:0000323;CHEMONTID:0000138
C9H13O	137.096640036	137.10312	223	-0.0070285	KMYAUVFETBIDQR;MUPSAKGMCNQPDH;DWLZULQNIPIABE	CHEMONTID:0001167;CHEMONTID:0000323;CHEMONTID:0000138
C9H9NO	147.068413908	147.06084	340	0.0070253	COPYQTHBVCHZHI;BBZCPUCZKLTAJQ	CHEMONTID:0000222;CHEMONTID:0001146
C10H11O	147.080989972	147.07489	423	0.0055514	FOCKPZOFYCTNIA;NZSPOOBIPDPNNX	CHEMONTID:0004325;CHEMONTID:0002811
C10H11O	147.080989972	147.0833	423	-0.0028586	FOCKPZOFYCTNIA;NZSPOOBIPDPNNX	CHEMONTID:0004325;CHEMONTID:0002811
C9H11N2	147.092223352	147.09099	409	0.0006848	RNAODKZCUVVPEN	CHEMONTID:0002497
C10H13O	149.096640036	149.09669	466	-0.0005985	FOCKPZOFYCTNIA;XTMGWHZPEHHUKU	CHEMONTID:0004325;CHEMONTID:0002229
C10H13O	149.096640036	149.10518	478	-0.0090885	FOCKPZOFYCTNIA;XTMGWHZPEHHUKU	CHEMONTID:0004325;CHEMONTID:0002229
C8H11NO2	153.078978592	153.08427	193	-0.00584	VOUIHMBRJVKANW	CHEMONTID:0001879
C9H13O2	153.091554656	153.09424	198	-0.0032339	GYPMBQZAVBFUIZ;VASLTHSBUVYRRQ;FRJSUXZTSKUONA	CHEMONTID:0004111;CHEMONTID:0001292;CHEMONTID:0002229
C9H10NO2	164.07115356	164.0751	97	-0.004495	BMFMUHLTSDBYKC	CHEMONTID:0000195
C10H12O2	164.083729624	164.08786	106	-0.004679	NEBQMYHKOREVAL;YYDWZJCCIAMZIH;VFULEJBUJUYYNB;NJXYTXADXSRFTJ	CHEMONTID:0004111;CHEMONTID:0002229
C10H13O2	165.091554656	165.09114	3740	-0.0001339	NEBQMYHKOREVAL;UDEWPOVQBGFNGE;VFULEJBUJUYYNB;YYDWZJCCIAMZIH;WVSSWCGRCOYBAB	CHEMONTID:0004111;CHEMONTID:0001350;CHEMONTID:0002229;CHEMONTID:0001167
C13H17O	189.127940164	189.11774	95	0.0096516	KERIXVPGSOBWOP	CHEMONTID:0004325
C13H17O	189.127940164	189.1252	92	0.0021916	KERIXVPGSOBWOP	CHEMONTID:0004325
C14H11N2	207.092223352	207.10295	8432	-0.0112752	BBOAWHADGQBLBD;PUPXFZBRONUIFP	CHEMONTID:0001140;CHEMONTID:0002497
C17H19O	239.143590228	239.15472	113	-0.0116784	POGLAOIGGLSUHI	CHEMONTID:0001565
C19H27	255.211275864	255.22946	223	-0.0187327	QZLYKIGBANMMBK	CHEMONTID:0003568
C17H32F	255.248804244	255.25	225	-0.0017443	NA	NA
C14H23FNO2	256.171282196	256.17093	663	-0.0001964	NA	NA
C15H28O3	256.203844756	256.18146	648	0.0218362	BFKKWZLKDQDDRU	CHEMONTID:0001092
C18H36P	283.255462782	283.25821	727	-0.0032958	NA	NA
C17H35N2O	283.27493874	283.27332	725	0.0010702	NA	NA
C17H36FO3	307.264848232	307.26514	645	-0.0008403	NA	NA
C21H36F	307.280104372	307.27957	644	-1.42E-05	NA	NA
C15H31FN2O2P	321.210718082	321.21194	693	-0.0017705	NA	NA
C17H35FO2P	321.23587021	321.23773	300	-0.0024084	NA	NA
C22H54FN4O3P	472.391756438	495.38089	7679	8.71E-05	NA	NA
Num NeutralLoss (Formula ExactMass PrecursorMz ProductMz PrecursorIntensity ProductIntensity LossMass Error CandidateInChIKeys CandidateOntologies): 312
C7H14O	114.104465068	321.21194	207.10295	693	8432	114.10899	-0.0045249	MQWCXKGKQLNYQG	CHEMONTID:0002647
CH6N	32.050024192	239.15472	207.10295	113	8432	32.05177	-0.0017458	BAVYZALUXZFZLV	CHEMONTID:0000469
C2H2O	42.010564684	207.10295	165.09114	8432	3740	42.01181	-0.0012453	IKHGUXGNUITLKF;LFQSCWFLJHTTHZ;IMROMDMJAWUWLK	CHEMONTID:0002230;CHEMONTID:0000286;CHEMONTID:0000132
C2H2O2	58.005479304	207.10295	149.10518	8432	478	57.99777	0.0077093	TZIHFWKZFHZASV;QTBSBXVTEAMEQO;WGCNASOHLSPBMP	CHEMONTID:0001238;CHEMONTID:0001205;CHEMONTID:0002230
C2H2O2	58.005479304	207.10295	149.09669	8432	466	58.00626	-0.0007807	TZIHFWKZFHZASV;QTBSBXVTEAMEQO;WGCNASOHLSPBMP	CHEMONTID:0001238;CHEMONTID:0001205;CHEMONTID:0002230
C2H4O2	60.021129368	207.10295	147.0833	8432	423	60.01965	0.0014794	TZIHFWKZFHZASV;QTBSBXVTEAMEQO;LYCAIKOWRPUZTN	CHEMONTID:0001238;CHEMONTID:0001205;CHEMONTID:0002467
CH4N2O	60.032362748	207.10295	147.07489	8432	423	60.02806	0.0043027	XSQUKJJJFZCRTK	CHEMONTID:0000517
C2H4O2	60.021129368	207.10295	147.09099	8432	409	60.01196	0.0091694	TZIHFWKZFHZASV;QTBSBXVTEAMEQO;LYCAIKOWRPUZTN	CHEMONTID:0001238;CHEMONTID:0001205;CHEMONTID:0002467
C6H4O3	124.016043988	207.10295	83.07163	8432	385	124.03132	-0.015276	QCDYQQDYXPDABM;WQGWDDDVZFFDIG	CHEMONTID:0000382;CHEMONTID:0004657
C6H4O3	124.016043988	207.10295	83.08648	8432	375	124.01647	-0.000426	QCDYQQDYXPDABM;WQGWDDDVZFFDIG	CHEMONTID:0000382;CHEMONTID:0004657
CH4N2O	60.032362748	207.10295	147.06084	8432	340	60.04211	-0.0097473	XSQUKJJJFZCRTK	CHEMONTID:0000517
C7H4O3	136.016043988	207.10295	71.08614	8432	290	136.01681	-0.000766	IUNJCFABHJZSKB	CHEMONTID:0003978
C7H6O3	138.031694052	207.10295	69.07568	8432	278	138.02727	0.0044241	IUNJCFABHJZSKB	CHEMONTID:0003978
C7H6O3	138.031694052	207.10295	69.07005	8432	275	138.0329	-0.0012059	IUNJCFABHJZSKB	CHEMONTID:0003978
C3H2O2	70.005479304	207.10295	137.0946	8432	232	70.00835	-0.0028707	NIXOWILDQLNWCW	CHEMONTID:0004451
C3H2O2	70.005479304	207.10295	137.10312	8432	223	69.99983	0.0056493	NIXOWILDQLNWCW	CHEMONTID:0004451
C3H2O	54.010564684	207.10295	153.09424	8432	198	54.00871	0.0018547	HGINCPLSRVDWNT	CHEMONTID:0002436
C15H27O2	239.201105104	495.38089	256.17093	7679	663	239.20996	-0.0088549	JQYGCQRQGRVLDN	CHEMONTID:0000298
C15H27O2	239.201105104	495.38089	256.18146	7679	648	239.19943	0.0016751	JQYGCQRQGRVLDN	CHEMONTID:0000298
C13H22NO3	240.159968564	495.38089	255.22946	7679	223	240.15143	0.0085386	FYMHCWBPOCZPKA	CHEMONTID:0000195
C6H12N4O	156.101111004	321.21194	165.09114	693	3740	156.1208	-0.019689	QJYRUYURLPTHLR	CHEMONTID:0000375
C2H6N2O	74.048012812	239.15472	165.09114	113	3740	74.06358	-0.0155672	BEBCJVAWIBVWNZ	CHEMONTID:0002484
O	15.99491462	165.09114	149.10518	3740	478	15.98596	0.0089546	XLYOFNOQVPJJNP	NonID:H2O
O	15.99491462	165.09114	149.09669	3740	466	15.99445	0.0004646	XLYOFNOQVPJJNP	NonID:H2O
H2O	18.010564684	165.09114	147.0833	3740	423	18.00784	0.0027247	XLYOFNOQVPJJNP	NonID:H2O
H2O	18.010564684	165.09114	147.07489	3740	423	18.01625	-0.0056853	XLYOFNOQVPJJNP	NonID:H2O
H2O	18.010564684	165.09114	147.09099	3740	409	18.00015	0.0104147	XLYOFNOQVPJJNP	NonID:H2O
C4H2O2	82.005479304	165.09114	83.07163	3740	385	82.01951	-0.0140307	BAPJBEWLBFYGME	CHEMONTID:0004452
C4H2O2	82.005479304	165.09114	83.08648	3740	375	82.00466	0.0008193	BAPJBEWLBFYGME	CHEMONTID:0004452
H4N	18.034374128	165.09114	147.06084	3740	340	18.0303	0.0040741	QGZKDVFQNNGYKY	NonID:NH2
CO	27.99491462	165.09114	137.0946	3740	232	27.99654	-0.0016254	WSFSSNUMVMOOMR;OKKJLVBELUTLKV	CHEMONTID:0001831;CHEMONTID:0000286
CO	27.99491462	165.09114	137.10312	3740	223	27.98802	0.0068946	WSFSSNUMVMOOMR;OKKJLVBELUTLKV	CHEMONTID:0001831;CHEMONTID:0000286
C3H2O2	70.005479304	165.09114	95.07545	3740	213	70.01569	-0.0102107	NIXOWILDQLNWCW	CHEMONTID:0004451
C3H2O2	70.005479304	165.09114	95.09521	3740	209	69.99593	0.0095493	NIXOWILDQLNWCW	CHEMONTID:0004451
C3H2O2	70.005479304	165.09114	95.08469	3740	203	70.00645	-0.0009707	NIXOWILDQLNWCW	CHEMONTID:0004451
C	12	165.09114	153.09424	3740	198	11.9969	0.0031	VNWKTOKETHGBQD	CHEMONTID:0002500
HO3P	79.966330522	165.09114	85.10641	3740	198	79.98473	-0.0183995	ABLZXFCXXLZCGV	NonID:PO3
C11H15NO3	209.10519334	492.38382	283.25821	232	727	209.12561	-0.0204167	UFKDXENLDAZGOS	CHEMONTID:0000195
C11H15NO3	209.10519334	492.36609	283.25821	270	727	209.10788	-0.0026867	UFKDXENLDAZGOS	CHEMONTID:0000195
C12H24O2	200.177630008	283.25821	83.07163	727	385	200.18658	-0.00895	POULHZVOKOAJMA	CHEMONTID:0003086
C10H18O3	186.125594436	283.25821	97.12445	727	384	186.13376	-0.0081656	TYXOEOVOUIVPQE	CHEMONTID:0000324
C12H24O2	200.177630008	283.25821	83.08648	727	375	200.17173	0.0059	POULHZVOKOAJMA	CHEMONTID:0003086
C8H16N2O2	172.121177752	283.25821	111.1151	727	246	172.14311	-0.0219322	PMLVVKMWRUMPQM	CHEMONTID:0000392
CH2N	28.018724064	283.25821	255.25	727	225	28.00821	0.0105141	BAVYZALUXZFZLV	CHEMONTID:0000469
C2H4	28.031300128	283.25821	255.22946	727	223	28.02875	0.0025501	OTMSDBZUPAUEDD;VGGSQFUCUMXWEO	CHEMONTID:0002500;CHEMONTID:0004476
C11H15NO3	209.10519334	492.38382	283.27332	232	725	209.1105	-0.0053067	UFKDXENLDAZGOS	CHEMONTID:0000195
C11H15NO3	209.10519334	492.36609	283.27332	270	725	209.09277	0.0124233	UFKDXENLDAZGOS	CHEMONTID:0000195
C12H24O2	200.177630008	283.27332	83.07163	725	385	200.20169	-0.02406	POULHZVOKOAJMA	CHEMONTID:0003086
C10H18O3	186.125594436	283.27332	97.12445	725	384	186.14887	-0.0232756	TYXOEOVOUIVPQE	CHEMONTID:0000324
C12H24O2	200.177630008	283.27332	83.08648	725	375	200.18684	-0.00921	POULHZVOKOAJMA	CHEMONTID:0003086
CH2N	28.018724064	283.27332	255.25	725	225	28.02332	-0.0045959	BAVYZALUXZFZLV	CHEMONTID:0000469
C2H4	28.031300128	283.27332	255.22946	725	223	28.04386	-0.0125599	OTMSDBZUPAUEDD;VGGSQFUCUMXWEO	CHEMONTID:0002500;CHEMONTID:0004476
C10H19O2	171.138504848	492.36609	321.21194	270	693	171.15415	-0.0156452	AASQBYVPOFXFGU	CHEMONTID:0001334
C9H16O3	172.109944372	321.21194	149.10518	693	478	172.10676	0.0031844	CVFFFSPGTZUPTF	CHEMONTID:0000324
C9H16O3	172.109944372	321.21194	149.09669	693	466	172.11525	-0.0053056	CVFFFSPGTZUPTF	CHEMONTID:0000324
C6H14N4O2	174.111675688	321.21194	147.0833	693	423	174.12864	-0.0169643	ODKSFYDXXFIFQN	CHEMONTID:0004320
C6H14N4O2	174.111675688	321.21194	147.09099	693	409	174.12095	-0.0092743	ODKSFYDXXFIFQN	CHEMONTID:0004320
C12H18NO3	224.128668436	321.21194	97.10184	693	382	224.1101	0.0185684	HIKHPXKYXLQZFQ	CHEMONTID:0000195
C10H16O3	184.109944372	321.21194	137.0946	693	232	184.11734	-0.0073956	TYXOEOVOUIVPQE	CHEMONTID:0000324
C10H16O3	184.109944372	321.21194	137.10312	693	223	184.10882	0.0011244	TYXOEOVOUIVPQE	CHEMONTID:0000324
C12H20NO3	226.1443185	321.21194	95.07545	693	213	226.13649	0.0078285	OKTTXPFUNSZDIO;HIKHPXKYXLQZFQ	CHEMONTID:0000195
C12H20NO3	226.1443185	321.21194	95.08469	693	203	226.12725	0.0170685	OKTTXPFUNSZDIO;HIKHPXKYXLQZFQ	CHEMONTID:0000195
C9H14NO2	168.102453688	321.21194	153.09424	693	198	168.1177	-0.0152463	CHCUDBFRYVCNDF	CHEMONTID:0000492
C4H11O3	107.070819212	256.17093	149.10518	663	478	107.06575	0.0050692	ARXKVVRQIIOZGF	CHEMONTID:0001661
C4H11O3	107.070819212	256.17093	149.09669	663	466	107.07424	-0.0034208	ARXKVVRQIIOZGF	CHEMONTID:0001661
C11H13N2	173.107873416	256.17093	83.07163	663	385	173.0993	0.0085734	CFTOTSJVQRFXOF	CHEMONTID:0001914
C10H7O2	159.044604464	256.17093	97.12445	663	384	159.04648	-0.0018755	JKTXGBOLZMGAIF	CHEMONTID:0001257
C10H9NO	159.068413908	256.17093	97.10184	663	382	159.06909	-0.0006761	LSMGVUHULSBVAW;MBBOMCVGYCRMEA	CHEMONTID:0004529;CHEMONTID:0004196
C10H9N2O	173.071487908	256.17093	83.08648	663	375	173.08445	-0.0129621	ZOAMBXDOGPRZLP	CHEMONTID:0004196
C12H13N2	185.107873416	256.17093	71.08614	663	290	185.08479	0.0230834	JOFKCNJIUXPJAC	CHEMONTID:0001914
C12H15N2	187.12352348	256.17093	69.07005	663	275	187.10088	0.0226435	JOFKCNJIUXPJAC	CHEMONTID:0001914
C6H11NO3	145.073893212	256.17093	111.1151	663	246	145.05583	0.0180632	QBYYLBWFBPAOKU	CHEMONTID:0004310
C8H7O	119.049689844	256.17093	137.10312	663	223	119.06781	-0.0181202	FUGYGGDSWSUORM;HXDOZKJGKXYMEW	CHEMONTID:0000037;CHEMONTID:0004646
C10H11NO	161.084063972	256.17093	95.07545	663	213	161.09548	-0.011416	LSMGVUHULSBVAW	CHEMONTID:0004529
C10H11NO	161.084063972	256.17093	95.09521	663	209	161.07572	0.008344	LSMGVUHULSBVAW	CHEMONTID:0004529
C10H11NO	161.084063972	256.17093	95.08469	663	203	161.08624	-0.002176	LSMGVUHULSBVAW	CHEMONTID:0004529
C4H9NO2	103.063328528	256.17093	153.09424	663	198	103.07669	-0.0133615	OQEBBZSWEGYTPG	CHEMONTID:0001878
C4H11O3	107.070819212	256.18146	149.10518	648	478	107.07628	-0.0054608	ARXKVVRQIIOZGF	CHEMONTID:0001661
C4H11O3	107.070819212	256.18146	149.09669	648	466	107.08477	-0.0139508	ARXKVVRQIIOZGF	CHEMONTID:0001661
C11H13N2	173.107873416	256.18146	83.07163	648	385	173.10983	-0.0019566	CFTOTSJVQRFXOF	CHEMONTID:0001914
C10H9NO	159.068413908	256.18146	97.12445	648	384	159.05701	0.0114039	LSMGVUHULSBVAW;MBBOMCVGYCRMEA	CHEMONTID:0004529;CHEMONTID:0004196
C7H13NO3	159.089543276	256.18146	97.10184	648	382	159.07962	0.0099233	HFBHOAHFRNLZGN;IONXXIKCTQHZNC	CHEMONTID:0004329;CHEMONTID:0004330
C11H13N2	173.107873416	256.18146	83.08648	648	375	173.09498	0.0128934	CFTOTSJVQRFXOF	CHEMONTID:0001914
C12H13N2	185.107873416	256.18146	71.08614	648	290	185.09532	0.0125534	JOFKCNJIUXPJAC	CHEMONTID:0001914
C12H15N2	187.12352348	256.18146	69.07568	648	278	187.10578	0.0177435	JOFKCNJIUXPJAC	CHEMONTID:0001914
C12H15N2	187.12352348	256.18146	69.07005	648	275	187.11141	0.0121135	JOFKCNJIUXPJAC	CHEMONTID:0001914
C6H11NO3	145.073893212	256.18146	111.1151	648	246	145.06636	0.0075332	QBYYLBWFBPAOKU	CHEMONTID:0004310
C10H11NO	161.084063972	256.18146	95.07545	648	213	161.10601	-0.021946	LSMGVUHULSBVAW	CHEMONTID:0004529
C10H11NO	161.084063972	256.18146	95.09521	648	209	161.08625	-0.002186	LSMGVUHULSBVAW	CHEMONTID:0004529
C10H11NO	161.084063972	256.18146	95.08469	648	203	161.09677	-0.012706	LSMGVUHULSBVAW	CHEMONTID:0004529
C5H13NO	103.099714036	256.18146	153.09424	648	198	103.08722	0.012494	RILLZYSZSDGYGV	CHEMONTID:0001897
C11H11N2	171.092223352	256.18146	85.10641	648	198	171.07505	0.0171734	CFTOTSJVQRFXOF	CHEMONTID:0001914
C10H17O3	185.117769404	492.38382	307.26514	232	645	185.11868	-0.0009106	TYXOEOVOUIVPQE	CHEMONTID:0000324
C12H13N2	185.107873416	492.36609	307.26514	270	645	185.10095	0.0069234	JOFKCNJIUXPJAC	CHEMONTID:0001914
C11H18O	166.135765196	473.40964	307.26514	204	645	166.1445	-0.0087348	ZGVYVWSAAMJYCN	CHEMONTID:0001292
C12H13N2	185.107873416	492.38382	307.27957	232	644	185.10425	0.0036234	JOFKCNJIUXPJAC	CHEMONTID:0001914
C12H13N2	185.107873416	492.36609	307.27957	270	644	185.08652	0.0213534	JOFKCNJIUXPJAC	CHEMONTID:0001914
C11H18O	166.135765196	473.42978	307.27957	168	644	166.15021	-0.0144448	ZGVYVWSAAMJYCN	CHEMONTID:0001292
C11H18O	166.135765196	473.40964	307.27957	204	644	166.13007	0.0056952	ZGVYVWSAAMJYCN	CHEMONTID:0001292
C13H24O	196.182715388	307.27957	111.1151	644	246	196.16447	0.0182454	DEDSSOIVPSHQLB	CHEMONTID:0001292
C19H37O	281.284440804	430.39413	149.10518	185	478	281.28895	-0.0045092	SXIYYZWCMUFWBW	CHEMONTID:0000298
C19H37O	281.284440804	430.37854	149.10518	186	478	281.27336	0.0110808	SXIYYZWCMUFWBW	CHEMONTID:0000298
C8H16N2O2	172.121177752	321.23773	149.10518	300	478	172.13255	-0.0113722	PMLVVKMWRUMPQM	CHEMONTID:0000392
C3H6O3	90.031694052	239.15472	149.10518	113	478	90.04954	-0.0178459	PEDCQBHIVMGVHV	CHEMONTID:0002210
C3H4	40.031300128	189.1252	149.10518	92	478	40.02002	0.0112801	QQONPFPTGQHPMA;ATUOYWHBWRKTHZ	CHEMONTID:0004476;CHEMONTID:0002500
C2O	39.99491462	189.11774	149.10518	95	478	40.01256	-0.0176454	IKHGUXGNUITLKF	CHEMONTID:0002230
C	12	149.10518	137.0946	478	232	12.01058	-0.01058	VNWKTOKETHGBQD	CHEMONTID:0002500
C	12	149.10518	137.10312	478	223	12.00206	-0.00206	VNWKTOKETHGBQD	CHEMONTID:0002500
C4H6	54.046950192	149.10518	95.07545	478	213	54.02973	0.0172202	NNPPMTNAJDCUHE;IJDNQMDRQITEOD	CHEMONTID:0004620;CHEMONTID:0002500
C3H2O	54.010564684	149.10518	95.09521	478	209	54.00997	0.0005947	HGINCPLSRVDWNT	CHEMONTID:0002436
C3H2O	54.010564684	149.10518	95.08469	478	203	54.02049	-0.0099253	HGINCPLSRVDWNT	CHEMONTID:0002436
C19H37O	281.284440804	430.39413	149.09669	185	466	281.29744	-0.0129992	SXIYYZWCMUFWBW	CHEMONTID:0000298
C19H37O	281.284440804	430.37854	149.09669	186	466	281.28185	0.0025908	SXIYYZWCMUFWBW	CHEMONTID:0000298
C8H16N2O2	172.121177752	321.23773	149.09669	300	466	172.14104	-0.0198622	PMLVVKMWRUMPQM	CHEMONTID:0000392
C3H4	40.031300128	189.1252	149.09669	92	466	40.02851	0.0027901	QQONPFPTGQHPMA;ATUOYWHBWRKTHZ	CHEMONTID:0004476;CHEMONTID:0002500
C3H4	40.031300128	189.11774	149.09669	95	466	40.02105	0.0102501	QQONPFPTGQHPMA;ATUOYWHBWRKTHZ	CHEMONTID:0004476;CHEMONTID:0002500
HN	15.010899032	164.08786	149.09669	106	466	14.99117	0.019729	QGZKDVFQNNGYKY	NonID:NH2
C	12	149.09669	137.0946	466	232	12.00209	-0.00209	VNWKTOKETHGBQD	CHEMONTID:0002500
C3H2O	54.010564684	149.09669	95.07545	466	213	54.02124	-0.0106753	HGINCPLSRVDWNT	CHEMONTID:0002436
C3H2O	54.010564684	149.09669	95.09521	466	209	54.00148	0.0090847	HGINCPLSRVDWNT	CHEMONTID:0002436
C3H2O	54.010564684	149.09669	95.08469	466	203	54.012	-0.0014353	HGINCPLSRVDWNT	CHEMONTID:0002436
C7H8	92.062600256	239.15472	147.0833	113	423	92.07142	-0.0088197	YXFVVABEGXRONW	CHEMONTID:0001091
C7H8	92.062600256	239.15472	147.07489	113	423	92.07983	-0.0172297	YXFVVABEGXRONW	CHEMONTID:0001091
C3H6	42.046950192	189.1252	147.0833	92	423	42.0419	0.0050502	ATUOYWHBWRKTHZ;QQONPFPTGQHPMA	CHEMONTID:0002500;CHEMONTID:0004476
C3H6	42.046950192	189.1252	147.07489	92	423	42.05031	-0.0033598	ATUOYWHBWRKTHZ;QQONPFPTGQHPMA	CHEMONTID:0002500;CHEMONTID:0004476
C2H4N	42.034374128	189.11774	147.0833	95	423	42.03444	-6.59E-05	ROSDSFDQCJNGOL;QUSNBJAOOMFDIB	CHEMONTID:0002228;CHEMONTID:0000469
C3H6	42.046950192	189.11774	147.07489	95	423	42.04285	0.0041002	ATUOYWHBWRKTHZ;QQONPFPTGQHPMA	CHEMONTID:0002500;CHEMONTID:0004476
HO	17.002739652	164.08786	147.0833	106	423	17.00456	-0.0018203	XLYOFNOQVPJJNP	NonID:H2O
HO	17.002739652	164.08786	147.07489	106	423	17.01297	-0.0102303	XLYOFNOQVPJJNP	NonID:H2O
HO	17.002739652	164.0751	147.0833	97	423	16.9918	0.0109397	XLYOFNOQVPJJNP	NonID:H2O
HO	17.002739652	164.0751	147.07489	97	423	17.00021	0.0025297	XLYOFNOQVPJJNP	NonID:H2O
C18H35O2	283.26370536	430.37854	147.09099	186	409	283.28755	-0.0238446	PZLYXEVGRAQCLK	CHEMONTID:0002951
C7H8	92.062600256	239.15472	147.09099	113	409	92.06373	-0.0011297	YXFVVABEGXRONW	CHEMONTID:0001091
C2H4N	42.034374128	189.1252	147.09099	92	409	42.03421	0.0001641	ROSDSFDQCJNGOL;QUSNBJAOOMFDIB	CHEMONTID:0002228;CHEMONTID:0000469
CH2N2	42.021798064	189.11774	147.09099	95	409	42.02675	-0.0049519	PNKUSGQVOMIXLU	CHEMONTID:0001045
HO	17.002739652	164.08786	147.09099	106	409	16.99687	0.0058697	XLYOFNOQVPJJNP	NonID:H2O
HO	17.002739652	164.0751	147.09099	97	409	16.98411	0.0186297	XLYOFNOQVPJJNP	NonID:H2O
C8H12O3	156.078644244	239.15472	83.07163	113	385	156.08309	-0.0044458	IIVIBYBQXSHRGE	CHEMONTID:0003891
C4H10O3	106.06299418	189.1252	83.07163	92	385	106.05357	0.0094242	ARXKVVRQIIOZGF	CHEMONTID:0001661
C7H6O	106.041864812	189.11774	83.07163	95	385	106.04611	-0.0042452	IWDCLRJOBJJRNH;HUMNYLRZRPPJDN;RDOXTESZEPMUJZ	CHEMONTID:0001275;CHEMONTID:0000321;CHEMONTID:0000138
C3H2O2	70.005479304	153.09424	83.07163	198	385	70.02261	-0.0171307	NIXOWILDQLNWCW	CHEMONTID:0004451
C3H2O2	70.005479304	153.08427	83.07163	193	385	70.01264	-0.0071607	NIXOWILDQLNWCW	CHEMONTID:0004451
C4H6	54.046950192	137.10312	83.07163	223	385	54.03149	0.0154602	NNPPMTNAJDCUHE;IJDNQMDRQITEOD	CHEMONTID:0004620;CHEMONTID:0002500
C3H2O	54.010564684	137.0946	83.07163	232	385	54.02297	-0.0124053	HGINCPLSRVDWNT	CHEMONTID:0002436
C2H4	28.031300128	111.1151	83.07163	246	385	28.04347	-0.0121699	OTMSDBZUPAUEDD;VGGSQFUCUMXWEO	CHEMONTID:0002500;CHEMONTID:0004476
C2H2	26.015650064	109.10279	83.07163	154	385	26.03116	-0.0155099	OTMSDBZUPAUEDD;VGGSQFUCUMXWEO	CHEMONTID:0002500;CHEMONTID:0004476
CH2	14.015650064	97.10184	83.07163	382	385	14.03021	-0.0145599	VNWKTOKETHGBQD	CHEMONTID:0002500
C	12	95.09521	83.07163	209	385	12.02358	-0.02358	VNWKTOKETHGBQD	CHEMONTID:0002500
C	12	95.08469	83.07163	203	385	12.01306	-0.01306	VNWKTOKETHGBQD	CHEMONTID:0002500
C	12	95.07545	83.07163	213	385	12.00382	-0.00382	VNWKTOKETHGBQD	CHEMONTID:0002500
CH2	14.015650064	83.07163	69.07568	385	278	13.99595	0.0197001	VNWKTOKETHGBQD	CHEMONTID:0002500
CH2	14.015650064	83.07163	69.07005	385	275	14.00158	0.0140701	VNWKTOKETHGBQD	CHEMONTID:0002500
C22H37O2	333.279355424	430.39413	97.12445	185	384	333.26968	0.0096754	YDJRNYWFRANPOL	CHEMONTID:0002951
C12H18NO3	224.128668436	321.23773	97.12445	300	384	224.11328	0.0153884	HIKHPXKYXLQZFQ	CHEMONTID:0000195
C7H14N2O2	158.105527688	255.25	97.12445	225	384	158.12555	-0.0200223	MMVGWKHDLPGACU	CHEMONTID:0000392
C7H14N2O2	158.105527688	255.22946	97.12445	223	384	158.10501	0.0005177	MMVGWKHDLPGACU	CHEMONTID:0000392
C6H8NO3	142.050418116	239.15472	97.12445	113	384	142.03027	0.0201481	DHDRGOURKDLAOT	CHEMONTID:0004322
C2O2	55.98982924	153.09424	97.12445	198	384	55.96979	0.0200392	QTBSBXVTEAMEQO;WGCNASOHLSPBMP	CHEMONTID:0001205;CHEMONTID:0002230
C2O	39.99491462	137.10312	97.12445	223	384	39.97867	0.0162446	IKHGUXGNUITLKF	CHEMONTID:0002230
C2O	39.99491462	137.0946	97.12445	232	384	39.97015	0.0247646	IKHGUXGNUITLKF	CHEMONTID:0002230
CH2	14.015650064	97.12445	83.08648	384	375	14.03797	-0.0223199	VNWKTOKETHGBQD	CHEMONTID:0002500
C2H2	26.015650064	97.12445	71.08614	384	290	26.03831	-0.0226599	OTMSDBZUPAUEDD;VGGSQFUCUMXWEO	CHEMONTID:0002500;CHEMONTID:0004476
C2H4	28.031300128	97.12445	69.07568	384	278	28.04877	-0.0174699	OTMSDBZUPAUEDD;VGGSQFUCUMXWEO	CHEMONTID:0002500;CHEMONTID:0004476
C2H4	28.031300128	97.12445	69.07005	384	275	28.0544	-0.0230999	OTMSDBZUPAUEDD;VGGSQFUCUMXWEO	CHEMONTID:0002500;CHEMONTID:0004476
C	12	97.12445	85.10641	384	198	12.01804	-0.01804	VNWKTOKETHGBQD	CHEMONTID:0002500
C22H37O2	333.279355424	430.39413	97.10184	185	382	333.29229	-0.0129346	YDJRNYWFRANPOL	CHEMONTID:0002951
C22H37O2	333.279355424	430.37854	97.10184	186	382	333.2767	0.0026554	YDJRNYWFRANPOL	CHEMONTID:0002951
C15H16N2	224.131348512	321.23773	97.10184	300	382	224.13589	-0.0045415	OURDZMSSMGUMKR	CHEMONTID:0001914
C7H14N2O2	158.105527688	255.22946	97.10184	223	382	158.12762	-0.0220923	MMVGWKHDLPGACU	CHEMONTID:0000392
C6H8NO3	142.050418116	239.15472	97.10184	113	382	142.05288	-0.0024619	DHDRGOURKDLAOT	CHEMONTID:0004322
C6H4O	92.026214748	189.1252	97.10184	92	382	92.02336	0.0028547	ISWSIDIOOBJBQZ	CHEMONTID:0004647
C6H4O	92.026214748	189.11774	97.10184	95	382	92.0159	0.0103147	ISWSIDIOOBJBQZ	CHEMONTID:0004647
C2O2	55.98982924	153.09424	97.10184	198	382	55.9924	-0.0025708	QTBSBXVTEAMEQO;WGCNASOHLSPBMP	CHEMONTID:0001205;CHEMONTID:0002230
C2O2	55.98982924	153.08427	97.10184	193	382	55.98243	0.0073992	QTBSBXVTEAMEQO;WGCNASOHLSPBMP	CHEMONTID:0001205;CHEMONTID:0002230
C2O	39.99491462	137.10312	97.10184	223	382	40.00128	-0.0063654	IKHGUXGNUITLKF	CHEMONTID:0002230
C2O	39.99491462	137.0946	97.10184	232	382	39.99276	0.0021546	IKHGUXGNUITLKF	CHEMONTID:0002230
CH2	14.015650064	111.1151	97.10184	246	382	14.01326	0.0023901	VNWKTOKETHGBQD	CHEMONTID:0002500
C	12	109.10279	97.10184	154	382	12.00095	-0.00095	VNWKTOKETHGBQD	CHEMONTID:0002500
CH2	14.015650064	97.10184	83.08648	382	375	14.01536	0.0002901	VNWKTOKETHGBQD	CHEMONTID:0002500
C2H2	26.015650064	97.10184	71.08614	382	290	26.0157	-4.99E-05	OTMSDBZUPAUEDD;VGGSQFUCUMXWEO	CHEMONTID:0002500;CHEMONTID:0004476
C2H4	28.031300128	97.10184	69.07568	382	278	28.02616	0.0051401	OTMSDBZUPAUEDD;VGGSQFUCUMXWEO	CHEMONTID:0002500;CHEMONTID:0004476
C2H4	28.031300128	97.10184	69.07005	382	275	28.03179	-0.0004899	OTMSDBZUPAUEDD;VGGSQFUCUMXWEO	CHEMONTID:0002500;CHEMONTID:0004476
C	12	97.10184	85.10641	382	198	11.99543	0.00457	VNWKTOKETHGBQD	CHEMONTID:0002500
C8H16N2O2	172.121177752	255.22946	83.08648	223	375	172.14298	-0.0218022	PMLVVKMWRUMPQM	CHEMONTID:0000392
C7H10NO3	156.06606818	239.15472	83.08648	113	375	156.06824	-0.0021718	IZNTWTMLHCGAJU	CHEMONTID:0002411
C7H6O	106.041864812	189.1252	83.08648	92	375	106.03872	0.0031448	IWDCLRJOBJJRNH;HUMNYLRZRPPJDN;RDOXTESZEPMUJZ	CHEMONTID:0001275;CHEMONTID:0000321;CHEMONTID:0000138
C7H6O	106.041864812	189.11774	83.08648	95	375	106.03126	0.0106048	IWDCLRJOBJJRNH;HUMNYLRZRPPJDN;RDOXTESZEPMUJZ	CHEMONTID:0001275;CHEMONTID:0000321;CHEMONTID:0000138
C3H2O2	70.005479304	153.09424	83.08648	198	375	70.00776	-0.0022807	NIXOWILDQLNWCW	CHEMONTID:0004451
C3H2O2	70.005479304	153.08427	83.08648	193	375	69.99779	0.0076893	NIXOWILDQLNWCW	CHEMONTID:0004451
C3H2O	54.010564684	137.10312	83.08648	223	375	54.01664	-0.0060753	HGINCPLSRVDWNT	CHEMONTID:0002436
C3H2O	54.010564684	137.0946	83.08648	232	375	54.00812	0.0024447	HGINCPLSRVDWNT	CHEMONTID:0002436
C2H4	28.031300128	111.1151	83.08648	246	375	28.02862	0.0026801	OTMSDBZUPAUEDD;VGGSQFUCUMXWEO	CHEMONTID:0002500;CHEMONTID:0004476
C2H2	26.015650064	109.10279	83.08648	154	375	26.01631	-0.0006599	OTMSDBZUPAUEDD;VGGSQFUCUMXWEO	CHEMONTID:0002500;CHEMONTID:0004476
C	12	95.09521	83.08648	209	375	12.00873	-0.00873	VNWKTOKETHGBQD	CHEMONTID:0002500
C	12	95.08469	83.08648	203	375	11.99821	0.00179	VNWKTOKETHGBQD	CHEMONTID:0002500
C	12	83.08648	71.08614	375	290	12.00034	-0.00034	VNWKTOKETHGBQD	CHEMONTID:0002500
CH2	14.015650064	83.08648	69.07568	375	278	14.0108	0.0048501	VNWKTOKETHGBQD	CHEMONTID:0002500
CH2	14.015650064	83.08648	69.07005	375	275	14.01643	-0.0007799	VNWKTOKETHGBQD	CHEMONTID:0002500
C3H6	42.046950192	189.1252	147.06084	92	340	42.06436	-0.0174098	ATUOYWHBWRKTHZ;QQONPFPTGQHPMA	CHEMONTID:0002500;CHEMONTID:0004476
C3H6	42.046950192	189.11774	147.06084	95	340	42.0569	-0.0099498	ATUOYWHBWRKTHZ;QQONPFPTGQHPMA	CHEMONTID:0002500;CHEMONTID:0004476
H3N	17.026549096	164.08786	147.06084	106	340	17.02702	-0.0004709	QGZKDVFQNNGYKY	NonID:NH2
HO	17.002739652	164.0751	147.06084	97	340	17.01426	-0.0115203	XLYOFNOQVPJJNP	NonID:H2O
C10H19O2	171.138504848	492.38382	321.23773	232	300	171.14609	-0.0075852	AASQBYVPOFXFGU	CHEMONTID:0001334
C10H19O2	171.138504848	492.36609	321.23773	270	300	171.12836	0.0101448	AASQBYVPOFXFGU	CHEMONTID:0001334
C10H16O3	184.109944372	321.23773	137.10312	300	223	184.13461	-0.0246656	TYXOEOVOUIVPQE	CHEMONTID:0000324
C12H20NO3	226.1443185	321.23773	95.07545	300	213	226.16228	-0.0179615	OKTTXPFUNSZDIO;HIKHPXKYXLQZFQ	CHEMONTID:0000195
C12H20NO3	226.1443185	321.23773	95.09521	300	209	226.14252	0.0017985	OKTTXPFUNSZDIO;HIKHPXKYXLQZFQ	CHEMONTID:0000195
C12H20NO3	226.1443185	321.23773	95.08469	300	203	226.15304	-0.0087215	OKTTXPFUNSZDIO;HIKHPXKYXLQZFQ	CHEMONTID:0000195
C11H20O	168.15141526	321.23773	153.09424	300	198	168.14349	0.0079253	ZGVYVWSAAMJYCN	CHEMONTID:0001292
C9H12O3	168.078644244	239.15472	71.08614	113	290	168.06858	0.0100642	CRUILBNAQILVHZ;VKHCWIJJBRBDLT	CHEMONTID:0000138;CHEMONTID:0003891
C8H6O	118.041864812	189.1252	71.08614	92	290	118.03906	0.0028048	FUGYGGDSWSUORM;CHLICZRVGGXEOD	CHEMONTID:0000037;CHEMONTID:0000138
C8H6O	118.041864812	189.11774	71.08614	95	290	118.0316	0.0102648	FUGYGGDSWSUORM;CHLICZRVGGXEOD	CHEMONTID:0000037;CHEMONTID:0000138
C4H2O2	82.005479304	153.09424	71.08614	198	290	82.0081	-0.0026207	BAPJBEWLBFYGME	CHEMONTID:0004452
C4H2O2	82.005479304	153.08427	71.08614	193	290	81.99813	0.0073493	BAPJBEWLBFYGME	CHEMONTID:0004452
CH4O2	48.021129368	119.09873	71.08614	167	290	48.01259	0.0085394	CKFGINPQOCXMAZ	CHEMONTID:0001605
CH4O2	48.021129368	119.08821	71.08614	166	290	48.00207	0.0190594	CKFGINPQOCXMAZ	CHEMONTID:0001605
CH4O2	48.021129368	119.08288	71.08614	163	290	47.99674	0.0243894	CKFGINPQOCXMAZ	CHEMONTID:0001605
C3H4	40.031300128	111.1151	71.08614	246	290	40.02896	0.0023401	QQONPFPTGQHPMA;ATUOYWHBWRKTHZ	CHEMONTID:0004476;CHEMONTID:0002500
CH2	14.015650064	85.10641	71.08614	198	290	14.02027	-0.0046199	VNWKTOKETHGBQD	CHEMONTID:0002500
CH2	14.015650064	85.09908	71.08614	196	290	14.01294	0.0027101	VNWKTOKETHGBQD	CHEMONTID:0002500
C8H12NO3	170.081718244	239.15472	69.07568	113	278	170.07904	0.0026782	WFCLWJHOKCQYOQ	CHEMONTID:0002411
C7H6NO	120.044938812	189.1252	69.07568	92	278	120.04952	-0.0045812	DYDNPESBYVVLBO	CHEMONTID:0000285
C7H6NO	120.044938812	189.11774	69.07568	95	278	120.04206	0.0028788	DYDNPESBYVVLBO	CHEMONTID:0000285
C3H4N2	68.037448128	137.10312	69.07568	223	278	68.02744	0.0100081	RAXXELZNTBOGNW	CHEMONTID:0000078
C3H4N2	68.037448128	137.0946	69.07568	232	278	68.01892	0.0185281	RAXXELZNTBOGNW	CHEMONTID:0000078
C2H4N	42.034374128	111.1151	69.07568	246	278	42.03942	-0.0050459	ROSDSFDQCJNGOL;QUSNBJAOOMFDIB	CHEMONTID:0002228;CHEMONTID:0000469
C3H4	40.031300128	109.10279	69.07568	154	278	40.02711	0.0041901	QQONPFPTGQHPMA;ATUOYWHBWRKTHZ	CHEMONTID:0004476;CHEMONTID:0002500
C2H2	26.015650064	95.09521	69.07568	209	278	26.01953	-0.0038799	OTMSDBZUPAUEDD;VGGSQFUCUMXWEO	CHEMONTID:0002500;CHEMONTID:0004476
CN	26.003074	95.08469	69.07568	203	278	26.00901	-0.005936	LELOWRISYMNNSU	CHEMONTID:0000362
CN	26.003074	95.07545	69.07568	213	278	25.99977	0.003304	LELOWRISYMNNSU	CHEMONTID:0000362
CH4	16.031300128	85.10641	69.07568	198	278	16.03073	0.0005701	VNWKTOKETHGBQD	CHEMONTID:0002500
H2N	16.018724064	85.09908	69.07568	196	278	16.0234	-0.0046759	QGZKDVFQNNGYKY	NonID:NH2
C	12	81.07568	69.07568	152	278	12	0	VNWKTOKETHGBQD	CHEMONTID:0002500
C11H10N2	170.08439832	239.15472	69.07005	113	275	170.08467	-0.0002717	CFTOTSJVQRFXOF	CHEMONTID:0001914
C8H8O	120.057514876	189.1252	69.07005	92	275	120.05515	0.0023649	FUGYGGDSWSUORM;HXDOZKJGKXYMEW;CHLICZRVGGXEOD;VEIIEWOTAHXGKS	CHEMONTID:0000037;CHEMONTID:0004646;CHEMONTID:0000138
C7H6NO	120.044938812	189.11774	69.07005	95	275	120.04769	-0.0027512	DYDNPESBYVVLBO	CHEMONTID:0000285
C3H4N2	68.037448128	137.10312	69.07005	223	275	68.03307	0.0043781	RAXXELZNTBOGNW	CHEMONTID:0000078
C3H4N2	68.037448128	137.0946	69.07005	232	275	68.02455	0.0128981	RAXXELZNTBOGNW	CHEMONTID:0000078
C3H6	42.046950192	111.1151	69.07005	246	275	42.04505	0.0019002	ATUOYWHBWRKTHZ;QQONPFPTGQHPMA	CHEMONTID:0002500;CHEMONTID:0004476
C3H4	40.031300128	109.10279	69.07005	154	275	40.03274	-0.0014399	QQONPFPTGQHPMA;ATUOYWHBWRKTHZ	CHEMONTID:0004476;CHEMONTID:0002500
C2H2	26.015650064	95.09521	69.07005	209	275	26.02516	-0.0095099	OTMSDBZUPAUEDD;VGGSQFUCUMXWEO	CHEMONTID:0002500;CHEMONTID:0004476
C2H2	26.015650064	95.08469	69.07005	203	275	26.01464	0.0010101	OTMSDBZUPAUEDD;VGGSQFUCUMXWEO	CHEMONTID:0002500;CHEMONTID:0004476
CN	26.003074	95.07545	69.07005	213	275	26.0054	-0.002326	LELOWRISYMNNSU	CHEMONTID:0000362
CH4	16.031300128	85.10641	69.07005	198	275	16.03636	-0.0050599	VNWKTOKETHGBQD	CHEMONTID:0002500
CH4	16.031300128	85.09908	69.07005	196	275	16.02903	0.0022701	VNWKTOKETHGBQD	CHEMONTID:0002500
C	12	81.07568	69.07005	152	275	12.00563	-0.00563	VNWKTOKETHGBQD	CHEMONTID:0002500
C	12	81.07019	69.07005	151	275	12.00014	-0.00014	VNWKTOKETHGBQD	CHEMONTID:0002500
C13H19NO3	237.136493468	492.36609	255.25	270	225	237.11609	0.0204035	SJJYEHXVJQAFPK;FYMHCWBPOCZPKA	CHEMONTID:0000195
C13H19NO3	237.136493468	492.36609	255.22946	270	223	237.13663	-0.0001365	SJJYEHXVJQAFPK;FYMHCWBPOCZPKA	CHEMONTID:0000195
C22H39O	319.300090868	430.39413	111.1151	185	246	319.27903	0.0210609	GDFMOYUXMKMYJF	CHEMONTID:0000298
C7H16N2O	144.126263132	255.25	111.1151	225	246	144.1349	-0.0086369	UIKUBYKUYUSRSM	CHEMONTID:0000392
C7H16N2O	144.126263132	255.22946	111.1151	223	246	144.11436	0.0119031	UIKUBYKUYUSRSM	CHEMONTID:0000392
C6H8O3	128.047344116	239.15472	111.1151	113	246	128.03962	0.0077241	YAHJGDKGXVOYKU	CHEMONTID:0004450
CNO	41.99798862	153.09424	111.1151	198	246	41.97914	0.0188486	ZHNUHDYFZUAESO	CHEMONTID:0002484
CN	26.003074	137.10312	111.1151	223	246	25.98802	0.015054	LELOWRISYMNNSU	CHEMONTID:0000362
CN	26.003074	137.0946	111.1151	232	246	25.9795	0.023574	LELOWRISYMNNSU	CHEMONTID:0000362
CH4	16.031300128	111.1151	95.07545	246	213	16.03965	-0.0083499	VNWKTOKETHGBQD	CHEMONTID:0002500
H2N	16.018724064	111.1151	95.09521	246	209	16.01989	-0.0011659	QGZKDVFQNNGYKY	NonID:NH2
CH4	16.031300128	111.1151	95.08469	246	203	16.03041	0.0008901	VNWKTOKETHGBQD	CHEMONTID:0002500
CN	26.003074	111.1151	85.10641	246	198	26.00869	-0.005616	LELOWRISYMNNSU	CHEMONTID:0000362
C13H19NO3	237.136493468	492.38382	255.25	232	225	237.13382	0.0026735	SJJYEHXVJQAFPK;FYMHCWBPOCZPKA	CHEMONTID:0000195
C13H19NO3	237.136493468	492.38382	255.22946	232	223	237.15436	-0.0178665	SJJYEHXVJQAFPK;FYMHCWBPOCZPKA	CHEMONTID:0000195
C20H37O	293.284440804	430.39413	137.0946	185	232	293.29953	-0.0150892	WJLJKNYXWACGHC	CHEMONTID:0000298
C20H37O	293.284440804	430.37854	137.0946	186	232	293.28394	0.0005008	WJLJKNYXWACGHC	CHEMONTID:0000298
C5H10O2	102.06807956	239.15472	137.0946	113	232	102.06012	0.0079596	WLAMNBDJUVNPJU	CHEMONTID:0003544
CHN	27.010899032	164.08786	137.0946	106	232	26.99326	0.017639	BAVYZALUXZFZLV;LELOWRISYMNNSU;WDWDWGRYHDPSDS	CHEMONTID:0000469;CHEMONTID:0000362;CHEMONTID:0000117
O	15.99491462	153.09424	137.0946	198	232	15.99964	-0.0047254	XLYOFNOQVPJJNP	NonID:H2O
O	15.99491462	153.08427	137.0946	193	232	15.98967	0.0052446	XLYOFNOQVPJJNP	NonID:H2O
CH2N2	42.021798064	137.0946	95.07545	232	213	42.01915	0.0026481	PNKUSGQVOMIXLU	CHEMONTID:0001045
CNO	41.99798862	137.0946	95.09521	232	209	41.99939	-0.0014014	ZHNUHDYFZUAESO	CHEMONTID:0002484
C2H2O	42.010564684	137.0946	95.08469	232	203	42.00991	0.0006547	IKHGUXGNUITLKF;LFQSCWFLJHTTHZ;IMROMDMJAWUWLK	CHEMONTID:0002230;CHEMONTID:0000286;CHEMONTID:0000132
C20H37O	293.284440804	430.39413	137.10312	185	223	293.29101	-0.0065692	WJLJKNYXWACGHC	CHEMONTID:0000298
C20H37O	293.284440804	430.37854	137.10312	186	223	293.27542	0.0090208	WJLJKNYXWACGHC	CHEMONTID:0000298
C8H6	102.046950192	239.15472	137.10312	113	223	102.0516	-0.0046498	PPBRXRYQALVLMV	CHEMONTID:0000037
O	15.99491462	153.09424	137.10312	198	223	15.99112	0.0037946	XLYOFNOQVPJJNP	NonID:H2O
O	15.99491462	153.08427	137.10312	193	223	15.98115	0.0137646	XLYOFNOQVPJJNP	NonID:H2O
CH2N2	42.021798064	137.10312	95.07545	223	213	42.02767	-0.0058719	PNKUSGQVOMIXLU	CHEMONTID:0001045
C2H2O	42.010564684	137.10312	95.09521	223	209	42.00791	0.0026547	IKHGUXGNUITLKF;LFQSCWFLJHTTHZ;IMROMDMJAWUWLK	CHEMONTID:0002230;CHEMONTID:0000286;CHEMONTID:0000132
CH2N2	42.021798064	137.10312	95.08469	223	203	42.01843	0.0033681	PNKUSGQVOMIXLU	CHEMONTID:0001045
C22H39O2	335.295005488	430.39413	95.07545	185	213	335.31868	-0.0236745	UPMVPXJUQWHITN	CHEMONTID:0002951
C22H39O2	335.295005488	430.37854	95.07545	186	213	335.30309	-0.0080845	UPMVPXJUQWHITN	CHEMONTID:0002951
C7H12O3	144.078644244	239.15472	95.07545	113	213	144.07927	-0.0006258	JLNIGUCDBFYXDC;CIIQMKRXRXANQW	CHEMONTID:0000324;CHEMONTID:0002435
C6H6O	94.041864812	189.1252	95.07545	92	213	94.04975	-0.0078852	ISWSIDIOOBJBQZ	CHEMONTID:0004647
C6H6O	94.041864812	189.11774	95.07545	95	213	94.04229	-0.0004252	ISWSIDIOOBJBQZ	CHEMONTID:0004647
C2H3N3	69.032697096	164.08786	95.07545	106	213	69.01241	0.0202871	NSPMIYGKQJPBQR	CHEMONTID:0000099
C2H4NO	58.029288748	153.09424	95.07545	198	213	58.01879	0.0104987	ATHHXGZTWNVVOU	CHEMONTID:0002484
C2H2O2	58.005479304	153.08427	95.07545	193	213	58.00882	-0.0033407	TZIHFWKZFHZASV;QTBSBXVTEAMEQO;WGCNASOHLSPBMP	CHEMONTID:0001238;CHEMONTID:0001205;CHEMONTID:0002230
C2O	39.99491462	135.0793	95.07545	128	213	40.00385	-0.0089354	IKHGUXGNUITLKF	CHEMONTID:0002230
CH2	14.015650064	109.10279	95.07545	154	213	14.02734	-0.0116899	VNWKTOKETHGBQD	CHEMONTID:0002500
C	12	107.07307	95.07545	88	213	11.99762	0.00238	VNWKTOKETHGBQD	CHEMONTID:0002500
C22H39O2	335.295005488	430.39413	95.09521	185	209	335.29892	-0.0039145	UPMVPXJUQWHITN	CHEMONTID:0002951
C22H39O2	335.295005488	430.37854	95.09521	186	209	335.28333	0.0116755	UPMVPXJUQWHITN	CHEMONTID:0002951
C5H8N2O3	144.053492116	239.15472	95.09521	113	209	144.05951	-0.0060179	QDHYJVJAGQLHBA	CHEMONTID:0002010
C6H6O	94.041864812	189.1252	95.09521	92	209	94.02999	0.0118748	ISWSIDIOOBJBQZ	CHEMONTID:0004647
C6H6O	94.041864812	189.11774	95.09521	95	209	94.02253	0.0193348	ISWSIDIOOBJBQZ	CHEMONTID:0004647
C2H2O2	58.005479304	153.09424	95.09521	198	209	57.99903	0.0064493	TZIHFWKZFHZASV;QTBSBXVTEAMEQO;WGCNASOHLSPBMP	CHEMONTID:0001238;CHEMONTID:0001205;CHEMONTID:0002230
C2H2O2	58.005479304	153.08427	95.09521	193	209	57.98906	0.0164193	TZIHFWKZFHZASV;QTBSBXVTEAMEQO;WGCNASOHLSPBMP	CHEMONTID:0001238;CHEMONTID:0001205;CHEMONTID:0002230
C2O	39.99491462	135.0793	95.09521	128	209	39.98409	0.0108246	IKHGUXGNUITLKF	CHEMONTID:0002230
CH2	14.015650064	109.10279	95.09521	154	209	14.00758	0.0080701	VNWKTOKETHGBQD	CHEMONTID:0002500
C22H39O2	335.295005488	430.39413	95.08469	185	203	335.30944	-0.0144345	UPMVPXJUQWHITN	CHEMONTID:0002951
C22H39O2	335.295005488	430.37854	95.08469	186	203	335.29385	0.0011555	UPMVPXJUQWHITN	CHEMONTID:0002951
C7H12O3	144.078644244	239.15472	95.08469	113	203	144.07003	0.0086142	JLNIGUCDBFYXDC;CIIQMKRXRXANQW	CHEMONTID:0000324;CHEMONTID:0002435
C6H6O	94.041864812	189.1252	95.08469	92	203	94.04051	0.0013548	ISWSIDIOOBJBQZ	CHEMONTID:0004647
C6H6O	94.041864812	189.11774	95.08469	95	203	94.03305	0.0088148	ISWSIDIOOBJBQZ	CHEMONTID:0004647
C2H2O2	58.005479304	153.09424	95.08469	198	203	58.00955	-0.0040707	TZIHFWKZFHZASV;QTBSBXVTEAMEQO;WGCNASOHLSPBMP	CHEMONTID:0001238;CHEMONTID:0001205;CHEMONTID:0002230
C2H2O2	58.005479304	153.08427	95.08469	193	203	57.99958	0.0058993	TZIHFWKZFHZASV;QTBSBXVTEAMEQO;WGCNASOHLSPBMP	CHEMONTID:0001238;CHEMONTID:0001205;CHEMONTID:0002230
C2O	39.99491462	135.0793	95.08469	128	203	39.99461	0.0003046	IKHGUXGNUITLKF	CHEMONTID:0002230
CH2	14.015650064	109.10279	95.08469	154	203	14.0181	-0.0024499	VNWKTOKETHGBQD	CHEMONTID:0002500
C4H6O2	86.036779432	239.15472	153.09424	113	198	86.06048	-0.0237006	BAPJBEWLBFYGME	CHEMONTID:0004452
C8H10O3	154.06299418	239.15472	85.10641	113	198	154.04831	0.0146842	KLIDCXVFHGNTTM;XQDNFAMOIPNVES;IIVIBYBQXSHRGE;SMFFZOQLHYIRDA	CHEMONTID:0000190;CHEMONTID:0003891
C7H4O	104.026214748	189.1252	85.10641	92	198	104.01879	0.0074247	IWDCLRJOBJJRNH	CHEMONTID:0001275
C7H4O	104.026214748	189.11774	85.10641	95	198	104.01133	0.0148847	IWDCLRJOBJJRNH	CHEMONTID:0001275
Num AdductIon (AdductType Mass LinkedMz): 9
[M+H]+	85.09908	107.07307
[M+H]+	97.10184	119.08288
[M+H]+	97.12445	119.09873
[M+K]+	135.0793	119.09873
[M+K]+	153.08427	137.0946
[M+K]+	153.09424	137.10312
[M+K]+	165.09114	149.09669
[M+H]+	473.40964	495.38089
[M+H]+	473.42978	495.38089
Num IsotopicIon (IsotopeName Mass LinkedMz WeightedForm WeightNumber): 10
C-13	166.08266	165.09114	M+1	1
C-13	166.09564	165.09114	M+1	1
C-13	208.09991	207.10295	M+1	1
C-13	208.10941	207.10295	M+1	1
C-13	208.12206	207.10295	M+1	1
C-13	284.26981	283.27332	M+1	1
C-13	308.26083	307.27957	M+1	1
C-13	322.22818	321.23773	M+1	1
C-13	431.39188	430.39413	M+1	1
C-13	431.41177	430.39413	M+1	1

NAME: C15H52N8O8
EXACTMASS: 472.390810624
ISSELECTED: False
ACCURATEMASS: 472.3909793
MASSDIFFERENCE: -0.0001687
TOTALSCORE: 3.032
ISOTOPICINTENSITY[M+1]: 0.2005
ISOTOPICINTENSITY[M+2]: 0.0356
ISOTOPICDIFF[M+1]: -0.0361
ISOTOPICDIFF[M+2]: 0.0138
MASSDIFFSCORE: 0.999
ISOTOPICSCORE: 0.991
PRODUCTIONSCORE: 0.836
NEUTRALLOSSSCORE: 0.206
PRODUCTIONPEAKNUMBER: 51
PRODUCTIONHITSNUMBER: 40
NEUTRALLOSSPEAKNUMBER: 315
NEUTRALLOSSHITSNUMBER: 65
RESOURCENAMES: 
RESOURCERECORDS: 0
ChemOntDescriptions: Alkaloids and derivatives;Steroidal saponins;Nucleosides;Phenylpiperidines;Carboximidic acids;Saccharides;Amino acids and derivatives;Aralkylamines;Fatty acid and derivatives;Carbolines;Purines;N-acyl amines;Steroids;N-acyl-amino acids;Peptides;Lignols;Hex ceramide;Morphinans;Amines;Aminoalcohols;Indole and derivatives;Quinazolines;Aurone O-glycosides;Ceramides;Pyrimidones;Phenylpropanes;Phenylacetamides;Pyridinecarboxylic acids;Hexosyl compounds;Benzene and substituted derivatives;Coumarin and derivatives;Benzoic acids and derivatives;Phenolic compounds;Phenylpyrazoles;Anisoles;Phenylpropanoic acids;Quinoline carboxylic acids;Other flavonoids;Phenylmethylamines;Alkylphenylketones;Chromones and derivatives;Naphthopyrans;Nitrobenzoic acid and derivatives;Stilbene glycosides;Anilines and derivatives;Carboxylic acids and derivatives;Benzodiazepines;Phenylpiperazines;Aminobenzoic acids;Chalcones;Benzophenones;Pyridines and derivatives
ChemOntIDs: Alkaloids and derivatives;Steroidal saponins;Nucleosides;Phenylpiperidines;Carboximidic acids;Saccharides;Amino acids and derivatives;Aralkylamines;Fatty acid and derivatives;Carbolines;Purines;N-acyl amines;Steroids;N-acyl-amino acids;Peptides;Lignols;Hex ceramide;Morphinans;Amines;Aminoalcohols;Indole and derivatives;Quinazolines;Aurone O-glycosides;Ceramides;Pyrimidones;Phenylpropanes;Phenylacetamides;Pyridinecarboxylic acids;Hexosyl compounds;Benzene and substituted derivatives;Coumarin and derivatives;Benzoic acids and derivatives;Phenolic compounds;Phenylpyrazoles;Anisoles;Phenylpropanoic acids;Quinoline carboxylic acids;Other flavonoids;Phenylmethylamines;Alkylphenylketones;Chromones and derivatives;Naphthopyrans;Nitrobenzoic acid and derivatives;Stilbene glycosides;Anilines and derivatives;Carboxylic acids and derivatives;Benzodiazepines;Phenylpiperazines;Aminobenzoic acids;Chalcones;Benzophenones;Pyridines and derivatives
ChemOntScores: 8.39628948758111E-09;2.95834311447419E-08;1.16358655000022E-07;1.54208602790203E-07;1.58306997342698E-07;4.7478703007483E-07;4.86010436807912E-07;4.86010436807912E-07;6.08042143134019E-07;1.14235137874541E-06;1.37034074100919E-06;2.79830666005189E-06;2.83894805445089E-06;3.29578161489635E-06;3.29578161489635E-06;4.20418831619241E-06;5.30872782197142E-06;7.68719374013083E-06;8.1901758795449E-06;8.1901758795449E-06;8.1901758795449E-06;1.97078725595769E-05;3.93668451198089E-05;5.37182402388521E-05;0.000113531609381826;0.000132789575454581;0.000162379139176986;0.000182676531574118;0.000297311269202679;0.000489607121292968;0.000489607121292968;0.000570573796219538;0.000570573796219538;0.00113929175031991;0.00150331480433958;0.00150331480433958;0.00150331480433958;0.00289309799891512;0.00289309799891512;0.00309196944182958;0.00309196944182958;0.00309196944182958;0.00309196944182958;0.00309196944182958;0.0032381365522126;0.0032381365522126;0.00333932699717467;0.00360819039974532;0.00487192837542389;0.00544375551379721;0.00895115004670321;0.00895115004670321
ChemOntInChIKeys: RBSZCNOWHDHRFZ;HYDDDNUKNMMWBD;AUNGANRZJHBGPY;XADCESSVHJOZHK;FONIWJIDLJEJTL;DWAICOVNOFPYLS;HXEACLLIILLPRG;ZXRVKCBLGJOCEE;FATBGEAMYMYZAF;TZUGIFAYWNNSAO;BXJHWYVXLGLDMZ;JZJYYCFYGXPUMF;MCQNPWNREVNWDQ;SNEIUMQYRCDYCH;JLXVRFDTDUGQEE;CLDCTFPNFRITPI;HHJTWTPUPVQKNA;ONBWJWYUHXVEJS;BLFRQYKZFKYQLO;BKMMTJMQCTUHRP;FIJMDYJMWFWCIA;KWNQIIMVPSMYEM;LRPGQHXRHMSCMB;CSRGRGSMEUKQSD;ISAKRJDGNUQOIC;JMFCQRKXGIHOAN;UNFGQCCHVMMMRF;MUUDQLHCIAOWPR;XVARCVCWNFACQC;REOJLIXKJWXUGB;SFNXOCWFIWUYKW;LZXXNPOYQCLXRS;PAZJSJFMUHDSTF;VEQOALNAAJBPNY;IEDVJHCEMCRBQM;NHTGHBARYWONDQ;CABMTIJINOIHOD;LTYOJFOTFBGRPP;IDPURXSQCKYKIJ;JYWNYMJKURVPFH;TVQZAMVBTVNYLA;DFVYLDHDFLHIAA;PCYAMVONOKWOLP;IKACRWYHQXOSGM;DNTGGZPQPQTDQF;CURUTKGFNZGFSE;UBRKDAVQCKZSPO;PTVWPYVOOKLBCG;ULHFFAFDSSHFDA;JWHAUXFOSRPERK;QEFAQIPZVLVERP;NYMGNSNKLVNMIA
PUBCHEMCIDS: 
Num ProductIon (Formula ExactMass AccurateMass Intensity Error CandidateInChIKeys CandidateOntologies): 51
C4H9	57.070425288	57.07095	137	-0.0010733	IJDNQMDRQITEOD;NNPPMTNAJDCUHE;VXNZUUAINFGPBY	CHEMONTID:0002500;CHEMONTID:0004620;CHEMONTID:0004476
C5H9	69.070425288	69.07005	275	-0.0001733	OFBQJSOFQDEBGM;QWTDNUCVQCZILF;QMMOXUPEWRXHJS;BKOOMYPCSUNDGP;YWAKXRMUMFPDSH;MHNNAWXXUZQSNM;CRSOQBOWXPBRES	CHEMONTID:0002500;CHEMONTID:0004620;CHEMONTID:0004476;CHEMONTID:0004622
C5H9	69.070425288	69.07568	278	-0.0058033	OFBQJSOFQDEBGM;QWTDNUCVQCZILF;QMMOXUPEWRXHJS;BKOOMYPCSUNDGP;YWAKXRMUMFPDSH;MHNNAWXXUZQSNM;CRSOQBOWXPBRES	CHEMONTID:0002500;CHEMONTID:0004620;CHEMONTID:0004476;CHEMONTID:0004622
C5H11	71.086075352	71.08614	290	-0.0006132	OFBQJSOFQDEBGM;QWTDNUCVQCZILF	CHEMONTID:0002500;CHEMONTID:0004620
C6H9	81.070425288	81.07019	151	-0.0003133	AFABGHUZZDYHJO;RYPKRALMXUUNKS;PFEOZHBOMNWTJB;GDOPTJXRTPNYNR;LIKMAJRDDDTEIG;LDTAOIUHUHHCMU;PRBHEGAFLDMLAL;VLKZOEOYAKHREP;BEQGRRJLJLVQAQ;HNRMPXKDFBEGFZ;LGAQJENWWYGFSN;XDTMQSROBMDMFD;WWUVJRULCWHUSA	CHEMONTID:0004620;CHEMONTID:0004476;CHEMONTID:0001016;CHEMONTID:0001019;CHEMONTID:0002500;CHEMONTID:0004622
C6H9	81.070425288	81.07568	152	-0.0058033	AFABGHUZZDYHJO;RYPKRALMXUUNKS;PFEOZHBOMNWTJB;GDOPTJXRTPNYNR;LIKMAJRDDDTEIG;LDTAOIUHUHHCMU;PRBHEGAFLDMLAL;VLKZOEOYAKHREP;BEQGRRJLJLVQAQ;HNRMPXKDFBEGFZ;LGAQJENWWYGFSN;XDTMQSROBMDMFD;WWUVJRULCWHUSA	CHEMONTID:0004620;CHEMONTID:0004476;CHEMONTID:0001016;CHEMONTID:0001019;CHEMONTID:0002500;CHEMONTID:0004622
C5H9N	83.073499288	83.07163	385	0.0013207	GNVRJGIVDSQCOP;AVFZOVWCLRSYKC;NQRYJNQNLNOLGT;ZUHZZVMEUAUWHY	CHEMONTID:0002239;CHEMONTID:0003449;CHEMONTID:0000195
C6H11	83.086075352	83.08648	375	-0.0009532	VLKZOEOYAKHREP;AFABGHUZZDYHJO;RYPKRALMXUUNKS;XDTMQSROBMDMFD;JMMZCWZIJXAGKW;PFEOZHBOMNWTJB;PRBHEGAFLDMLAL;LIKMAJRDDDTEIG;HNRMPXKDFBEGFZ;GDOPTJXRTPNYNR;LDTAOIUHUHHCMU	CHEMONTID:0002500;CHEMONTID:0004620;CHEMONTID:0004476;CHEMONTID:0001016;CHEMONTID:0004622;CHEMONTID:0001019
C6H13	85.101725416	85.09908	196	0.0020968	VLKZOEOYAKHREP;AFABGHUZZDYHJO	CHEMONTID:0002500;CHEMONTID:0004620
C6H13	85.101725416	85.10641	198	-0.0052332	VLKZOEOYAKHREP;AFABGHUZZDYHJO	CHEMONTID:0002500;CHEMONTID:0004620
C3H7O3	91.039519084	91.03319	100	0.0057805	PEDCQBHIVMGVHV;GSJFXBNYJCXDGI;ALRHLSYJTWAHJZ	CHEMONTID:0002210;CHEMONTID:0003416;CHEMONTID:0001713
C6H9N	95.073499288	95.07545	213	-0.0024993	PXHHIBMOFPCBJQ;PAMIQIKDUOTOBW;SMBYUOXUISCLCF;DJEQZVQFEPKLOY	CHEMONTID:0003449;CHEMONTID:0000195;CHEMONTID:0002239
C7H11	95.086075352	95.08469	203	0.0008368	VLJXXKKOSFGPHI;UAEPNZWRGJTJPN;IMNFDUFMRHMDMM;FMAMSYPJXSEYSW;BZHMBWZPUJHVEE;WZHKDGJSXCTSCK;QWHNJUXXYKPLQM;ZGEGCLOFRBLKSE;OTTZHAVKAVGASB;JAGYXYUAYDLKNO;AEXMKKGTQYQZCS;GXDHCNNESPLIKD;ADHCYQWFCLQBFG	CHEMONTID:0004620;CHEMONTID:0001016;CHEMONTID:0002500;CHEMONTID:0001019;CHEMONTID:0004476;CHEMONTID:0004622
C7H11	95.086075352	95.09521	209	-0.0096832	VLJXXKKOSFGPHI;UAEPNZWRGJTJPN;IMNFDUFMRHMDMM;FMAMSYPJXSEYSW;BZHMBWZPUJHVEE;WZHKDGJSXCTSCK;QWHNJUXXYKPLQM;ZGEGCLOFRBLKSE;OTTZHAVKAVGASB;JAGYXYUAYDLKNO;AEXMKKGTQYQZCS;GXDHCNNESPLIKD;ADHCYQWFCLQBFG	CHEMONTID:0004620;CHEMONTID:0001016;CHEMONTID:0002500;CHEMONTID:0001019;CHEMONTID:0004476;CHEMONTID:0004622
C7H13	97.101725416	97.10184	382	-0.0006632	IMNFDUFMRHMDMM;ZGEGCLOFRBLKSE;VLJXXKKOSFGPHI;WZHKDGJSXCTSCK	CHEMONTID:0002500;CHEMONTID:0004476;CHEMONTID:0004620
C7H13	97.101725416	97.12445	384	-0.0232732	IMNFDUFMRHMDMM;ZGEGCLOFRBLKSE;VLJXXKKOSFGPHI;WZHKDGJSXCTSCK	CHEMONTID:0002500;CHEMONTID:0004476;CHEMONTID:0004620
C7H9N	107.073499288	107.07307	88	-0.0001193	RNVCVTLRINQCPJ;ONQLCPDIXPYJSS;CSNWPSHAZNPDBA;KPDBFXIKMXHJEB;YLUDSYGJHAQGOD;AFBPFSWMIHJQDM;LYMGNRHDFKUCDQ;HTLZVHNRZJPSMI	CHEMONTID:0003964;CHEMONTID:0000195;CHEMONTID:0000219;CHEMONTID:0003924
C8H13	109.101725416	109.10279	154	-0.0016132	JVSWJIKNEAIKJW;GDDAJHJRAKOILH;KWKAKUADMBZCLK;QEGNUYASOUJEHD;KVZJLSYJROEPSQ;QJXCDRBHYIAFTH;WEPNJTDVIIKRIK;TVMXDCGIABBOFY;LETYIFNDQBJGPJ;RNTWWGNZUXGTAX;QRMPKOFEUHIBNM	CHEMONTID:0004620;CHEMONTID:0001019;CHEMONTID:0004476;CHEMONTID:0001016;CHEMONTID:0004622;CHEMONTID:0002500
C8H15	111.11737548	111.1151	246	0.0017269	TVMXDCGIABBOFY;JVSWJIKNEAIKJW;KWKAKUADMBZCLK	CHEMONTID:0002500;CHEMONTID:0004620;CHEMONTID:0004476
C9H11	119.086075352	119.08288	163	0.0026468	ODLMAHJVESYWTB;NABXNTPHRFMODH;PYOLJOJPIPCRDP;XARGIVYWQPXRTC;ILIUIABCBOXIRX;NUHCEMOQRZEGAQ;KPADFPAILITQBG;YPJRYQGOKHKNKZ;UTPOSGXXIJEVFD	CHEMONTID:0002811;CHEMONTID:0002841;CHEMONTID:0001016;CHEMONTID:0004622;CHEMONTID:0004476
C9H11	119.086075352	119.08821	166	-0.0026832	ODLMAHJVESYWTB;NABXNTPHRFMODH;PYOLJOJPIPCRDP;XARGIVYWQPXRTC;ILIUIABCBOXIRX;NUHCEMOQRZEGAQ;KPADFPAILITQBG;YPJRYQGOKHKNKZ;UTPOSGXXIJEVFD	CHEMONTID:0002811;CHEMONTID:0002841;CHEMONTID:0001016;CHEMONTID:0004622;CHEMONTID:0004476
C9H11	119.086075352	119.09873	167	-0.0132032	ODLMAHJVESYWTB;NABXNTPHRFMODH;PYOLJOJPIPCRDP;XARGIVYWQPXRTC;ILIUIABCBOXIRX;NUHCEMOQRZEGAQ;KPADFPAILITQBG;YPJRYQGOKHKNKZ;UTPOSGXXIJEVFD	CHEMONTID:0002811;CHEMONTID:0002841;CHEMONTID:0001016;CHEMONTID:0004622;CHEMONTID:0004476
C9H11O	135.080989972	135.0793	128	0.0011414	HDNRAPAFJLXKBV;DWLZULQNIPIABE;KABCBIJVOXYNHG;CTIZSKHLELUAOT;PECUPOXPPBBFLU;KMYAUVFETBIDQR;UAJRSHJHFRVGMG;MPWGZBWDLMDIHO;LVLMKMOXYZKZRA;AWBMJKBTUUURBD;ZXRDGIJENMIGOY	CHEMONTID:0000138;CHEMONTID:0004325;CHEMONTID:0003487;CHEMONTID:0001167;CHEMONTID:0002811;CHEMONTID:0003940;CHEMONTID:0002229
C9H13O	137.096640036	137.0946	232	0.0014915	KMYAUVFETBIDQR;MUPSAKGMCNQPDH;DWLZULQNIPIABE	CHEMONTID:0001167;CHEMONTID:0000323;CHEMONTID:0000138
C9H13O	137.096640036	137.10312	223	-0.0070285	KMYAUVFETBIDQR;MUPSAKGMCNQPDH;DWLZULQNIPIABE	CHEMONTID:0001167;CHEMONTID:0000323;CHEMONTID:0000138
C6H11O4	147.065733832	147.06084	340	0.0043453	KBVSUNBCTPQWJL	CHEMONTID:0002012
C10H11O	147.080989972	147.07489	423	0.0055514	FOCKPZOFYCTNIA;NZSPOOBIPDPNNX	CHEMONTID:0004325;CHEMONTID:0002811
C10H11O	147.080989972	147.0833	423	-0.0028586	FOCKPZOFYCTNIA;NZSPOOBIPDPNNX	CHEMONTID:0004325;CHEMONTID:0002811
C9H11N2	147.092223352	147.09099	409	0.0006848	RNAODKZCUVVPEN	CHEMONTID:0002497
C10H13O	149.096640036	149.09669	466	-0.0005985	FOCKPZOFYCTNIA;XTMGWHZPEHHUKU	CHEMONTID:0004325;CHEMONTID:0002229
C10H13O	149.096640036	149.10518	478	-0.0090885	FOCKPZOFYCTNIA;XTMGWHZPEHHUKU	CHEMONTID:0004325;CHEMONTID:0002229
C8H11NO2	153.078978592	153.08427	193	-0.00584	VOUIHMBRJVKANW	CHEMONTID:0001879
C9H13O2	153.091554656	153.09424	198	-0.0032339	GYPMBQZAVBFUIZ;VASLTHSBUVYRRQ;FRJSUXZTSKUONA	CHEMONTID:0004111;CHEMONTID:0001292;CHEMONTID:0002229
C9H10NO2	164.07115356	164.0751	97	-0.004495	BMFMUHLTSDBYKC	CHEMONTID:0000195
C10H12O2	164.083729624	164.08786	106	-0.004679	NEBQMYHKOREVAL;YYDWZJCCIAMZIH;VFULEJBUJUYYNB;NJXYTXADXSRFTJ	CHEMONTID:0004111;CHEMONTID:0002229
C10H13O2	165.091554656	165.09114	3740	-0.0001339	NEBQMYHKOREVAL;UDEWPOVQBGFNGE;VFULEJBUJUYYNB;YYDWZJCCIAMZIH;WVSSWCGRCOYBAB	CHEMONTID:0004111;CHEMONTID:0001350;CHEMONTID:0002229;CHEMONTID:0001167
C13H17O	189.127940164	189.11774	95	0.0096516	KERIXVPGSOBWOP	CHEMONTID:0004325
C13H17O	189.127940164	189.1252	92	0.0021916	KERIXVPGSOBWOP	CHEMONTID:0004325
C14H11N2	207.092223352	207.10295	8432	-0.0112752	BBOAWHADGQBLBD;PUPXFZBRONUIFP	CHEMONTID:0001140;CHEMONTID:0002497
C5H19N8O3	239.158011468	239.15472	113	0.0027429	NA	NA
C12H27N6	255.229719864	255.22946	223	-0.0002887	NA	NA
C14H31N4	255.254871992	255.25	225	0.0043234	NA	NA
C6H22N7O4	256.173327184	256.17093	663	0.0018486	NA	NA
C15H28O3	256.203844756	256.18146	648	0.0218362	BFKKWZLKDQDDRU	CHEMONTID:0001092
C14H31N6	283.261019992	283.25821	727	0.0022614	NA	NA
C14H31N6	283.261019992	283.27332	725	-0.0128486	NA	NA
C14H35N4O3	307.27091598	307.26514	645	0.0052274	NA	NA
C13H35N6O2	307.28214936	307.27957	644	0.0020308	NA	NA
C13H29N4O5	321.213795028	321.21194	693	0.0013064	NA	NA
C15H33N2O5	321.238947156	321.23773	300	0.0006686	NA	NA
C15H52N8O8	472.390810624	495.38089	7679	-0.0008587	NA	NA
Num NeutralLoss (Formula ExactMass PrecursorMz ProductMz PrecursorIntensity ProductIntensity LossMass Error CandidateInChIKeys CandidateOntologies): 293
C7H14O	114.104465068	321.21194	207.10295	693	8432	114.10899	-0.0045249	MQWCXKGKQLNYQG	CHEMONTID:0002647
CH6N	32.050024192	239.15472	207.10295	113	8432	32.05177	-0.0017458	BAVYZALUXZFZLV	CHEMONTID:0000469
C2H2O	42.010564684	207.10295	165.09114	8432	3740	42.01181	-0.0012453	IKHGUXGNUITLKF;LFQSCWFLJHTTHZ;IMROMDMJAWUWLK	CHEMONTID:0002230;CHEMONTID:0000286;CHEMONTID:0000132
C2H2O2	58.005479304	207.10295	149.10518	8432	478	57.99777	0.0077093	TZIHFWKZFHZASV;QTBSBXVTEAMEQO;WGCNASOHLSPBMP	CHEMONTID:0001238;CHEMONTID:0001205;CHEMONTID:0002230
C2H2O2	58.005479304	207.10295	149.09669	8432	466	58.00626	-0.0007807	TZIHFWKZFHZASV;QTBSBXVTEAMEQO;WGCNASOHLSPBMP	CHEMONTID:0001238;CHEMONTID:0001205;CHEMONTID:0002230
C2H4O2	60.021129368	207.10295	147.0833	8432	423	60.01965	0.0014794	TZIHFWKZFHZASV;QTBSBXVTEAMEQO;LYCAIKOWRPUZTN	CHEMONTID:0001238;CHEMONTID:0001205;CHEMONTID:0002467
CH4N2O	60.032362748	207.10295	147.07489	8432	423	60.02806	0.0043027	XSQUKJJJFZCRTK	CHEMONTID:0000517
C2H4O2	60.021129368	207.10295	147.09099	8432	409	60.01196	0.0091694	TZIHFWKZFHZASV;QTBSBXVTEAMEQO;LYCAIKOWRPUZTN	CHEMONTID:0001238;CHEMONTID:0001205;CHEMONTID:0002467
C6H4O3	124.016043988	207.10295	83.07163	8432	385	124.03132	-0.015276	QCDYQQDYXPDABM;WQGWDDDVZFFDIG	CHEMONTID:0000382;CHEMONTID:0004657
C6H4O3	124.016043988	207.10295	83.08648	8432	375	124.01647	-0.000426	QCDYQQDYXPDABM;WQGWDDDVZFFDIG	CHEMONTID:0000382;CHEMONTID:0004657
CH4N2O	60.032362748	207.10295	147.06084	8432	340	60.04211	-0.0097473	XSQUKJJJFZCRTK	CHEMONTID:0000517
C7H4O3	136.016043988	207.10295	71.08614	8432	290	136.01681	-0.000766	IUNJCFABHJZSKB	CHEMONTID:0003978
C7H6O3	138.031694052	207.10295	69.07568	8432	278	138.02727	0.0044241	IUNJCFABHJZSKB	CHEMONTID:0003978
C7H6O3	138.031694052	207.10295	69.07005	8432	275	138.0329	-0.0012059	IUNJCFABHJZSKB	CHEMONTID:0003978
C3H2O2	70.005479304	207.10295	137.0946	8432	232	70.00835	-0.0028707	NIXOWILDQLNWCW	CHEMONTID:0004451
C3H2O2	70.005479304	207.10295	137.10312	8432	223	69.99983	0.0056493	NIXOWILDQLNWCW	CHEMONTID:0004451
C3H2O	54.010564684	207.10295	153.09424	8432	198	54.00871	0.0018547	HGINCPLSRVDWNT	CHEMONTID:0002436
C15H27O2	239.201105104	495.38089	256.17093	7679	663	239.20996	-0.0088549	JQYGCQRQGRVLDN	CHEMONTID:0000298
C15H27O2	239.201105104	495.38089	256.18146	7679	648	239.19943	0.0016751	JQYGCQRQGRVLDN	CHEMONTID:0000298
C13H22NO3	240.159968564	495.38089	255.22946	7679	223	240.15143	0.0085386	FYMHCWBPOCZPKA	CHEMONTID:0000195
C6H12N4O	156.101111004	321.21194	165.09114	693	3740	156.1208	-0.019689	QJYRUYURLPTHLR	CHEMONTID:0000375
C2H6N2O	74.048012812	239.15472	165.09114	113	3740	74.06358	-0.0155672	BEBCJVAWIBVWNZ	CHEMONTID:0002484
O	15.99491462	165.09114	149.10518	3740	478	15.98596	0.0089546	XLYOFNOQVPJJNP	NonID:H2O
O	15.99491462	165.09114	149.09669	3740	466	15.99445	0.0004646	XLYOFNOQVPJJNP	NonID:H2O
H2O	18.010564684	165.09114	147.0833	3740	423	18.00784	0.0027247	XLYOFNOQVPJJNP	NonID:H2O
H2O	18.010564684	165.09114	147.07489	3740	423	18.01625	-0.0056853	XLYOFNOQVPJJNP	NonID:H2O
H2O	18.010564684	165.09114	147.09099	3740	409	18.00015	0.0104147	XLYOFNOQVPJJNP	NonID:H2O
C4H2O2	82.005479304	165.09114	83.07163	3740	385	82.01951	-0.0140307	BAPJBEWLBFYGME	CHEMONTID:0004452
C4H2O2	82.005479304	165.09114	83.08648	3740	375	82.00466	0.0008193	BAPJBEWLBFYGME	CHEMONTID:0004452
H4N	18.034374128	165.09114	147.06084	3740	340	18.0303	0.0040741	QGZKDVFQNNGYKY	NonID:NH2
CO	27.99491462	165.09114	137.0946	3740	232	27.99654	-0.0016254	WSFSSNUMVMOOMR;OKKJLVBELUTLKV	CHEMONTID:0001831;CHEMONTID:0000286
CO	27.99491462	165.09114	137.10312	3740	223	27.98802	0.0068946	WSFSSNUMVMOOMR;OKKJLVBELUTLKV	CHEMONTID:0001831;CHEMONTID:0000286
C3H2O2	70.005479304	165.09114	95.07545	3740	213	70.01569	-0.0102107	NIXOWILDQLNWCW	CHEMONTID:0004451
C3H2O2	70.005479304	165.09114	95.09521	3740	209	69.99593	0.0095493	NIXOWILDQLNWCW	CHEMONTID:0004451
C3H2O2	70.005479304	165.09114	95.08469	3740	203	70.00645	-0.0009707	NIXOWILDQLNWCW	CHEMONTID:0004451
C	12	165.09114	153.09424	3740	198	11.9969	0.0031	VNWKTOKETHGBQD	CHEMONTID:0002500
C11H15NO3	209.10519334	492.38382	283.25821	232	727	209.12561	-0.0204167	UFKDXENLDAZGOS	CHEMONTID:0000195
C11H15NO3	209.10519334	492.36609	283.25821	270	727	209.10788	-0.0026867	UFKDXENLDAZGOS	CHEMONTID:0000195
C12H24O2	200.177630008	283.25821	83.07163	727	385	200.18658	-0.00895	POULHZVOKOAJMA	CHEMONTID:0003086
C10H18O3	186.125594436	283.25821	97.12445	727	384	186.13376	-0.0081656	TYXOEOVOUIVPQE	CHEMONTID:0000324
C12H24O2	200.177630008	283.25821	83.08648	727	375	200.17173	0.0059	POULHZVOKOAJMA	CHEMONTID:0003086
C8H16N2O2	172.121177752	283.25821	111.1151	727	246	172.14311	-0.0219322	PMLVVKMWRUMPQM	CHEMONTID:0000392
CH2N	28.018724064	283.25821	255.25	727	225	28.00821	0.0105141	BAVYZALUXZFZLV	CHEMONTID:0000469
C2H4	28.031300128	283.25821	255.22946	727	223	28.02875	0.0025501	OTMSDBZUPAUEDD;VGGSQFUCUMXWEO	CHEMONTID:0002500;CHEMONTID:0004476
C11H15NO3	209.10519334	492.38382	283.27332	232	725	209.1105	-0.0053067	UFKDXENLDAZGOS	CHEMONTID:0000195
C11H15NO3	209.10519334	492.36609	283.27332	270	725	209.09277	0.0124233	UFKDXENLDAZGOS	CHEMONTID:0000195
C12H24O2	200.177630008	283.27332	83.07163	725	385	200.20169	-0.02406	POULHZVOKOAJMA	CHEMONTID:0003086
C10H18O3	186.125594436	283.27332	97.12445	725	384	186.14887	-0.0232756	TYXOEOVOUIVPQE	CHEMONTID:0000324
C12H24O2	200.177630008	283.27332	83.08648	725	375	200.18684	-0.00921	POULHZVOKOAJMA	CHEMONTID:0003086
CH2N	28.018724064	283.27332	255.25	725	225	28.02332	-0.0045959	BAVYZALUXZFZLV	CHEMONTID:0000469
C2H4	28.031300128	283.27332	255.22946	725	223	28.04386	-0.0125599	OTMSDBZUPAUEDD;VGGSQFUCUMXWEO	CHEMONTID:0002500;CHEMONTID:0004476
C10H19O2	171.138504848	492.36609	321.21194	270	693	171.15415	-0.0156452	AASQBYVPOFXFGU	CHEMONTID:0001334
C9H16O3	172.109944372	321.21194	149.10518	693	478	172.10676	0.0031844	CVFFFSPGTZUPTF	CHEMONTID:0000324
C9H16O3	172.109944372	321.21194	149.09669	693	466	172.11525	-0.0053056	CVFFFSPGTZUPTF	CHEMONTID:0000324
C6H14N4O2	174.111675688	321.21194	147.0833	693	423	174.12864	-0.0169643	ODKSFYDXXFIFQN	CHEMONTID:0004320
C6H14N4O2	174.111675688	321.21194	147.09099	693	409	174.12095	-0.0092743	ODKSFYDXXFIFQN	CHEMONTID:0004320
C12H18NO3	224.128668436	321.21194	97.10184	693	382	224.1101	0.0185684	HIKHPXKYXLQZFQ	CHEMONTID:0000195
C7H14O7	210.073952788	321.21194	111.1151	693	246	210.09684	-0.0228872	FRMCCLBYAFUKSG	CHEMONTID:0002207
C10H16O3	184.109944372	321.21194	137.0946	693	232	184.11734	-0.0073956	TYXOEOVOUIVPQE	CHEMONTID:0000324
C10H16O3	184.109944372	321.21194	137.10312	693	223	184.10882	0.0011244	TYXOEOVOUIVPQE	CHEMONTID:0000324
C12H20NO3	226.1443185	321.21194	95.07545	693	213	226.13649	0.0078285	OKTTXPFUNSZDIO;HIKHPXKYXLQZFQ	CHEMONTID:0000195
C12H20NO3	226.1443185	321.21194	95.08469	693	203	226.12725	0.0170685	OKTTXPFUNSZDIO;HIKHPXKYXLQZFQ	CHEMONTID:0000195
C9H14NO2	168.102453688	321.21194	153.09424	693	198	168.1177	-0.0152463	CHCUDBFRYVCNDF	CHEMONTID:0000492
C4H11O3	107.070819212	256.17093	149.10518	663	478	107.06575	0.0050692	ARXKVVRQIIOZGF	CHEMONTID:0001661
C4H11O3	107.070819212	256.17093	149.09669	663	466	107.07424	-0.0034208	ARXKVVRQIIOZGF	CHEMONTID:0001661
C11H13N2	173.107873416	256.17093	83.07163	663	385	173.0993	0.0085734	CFTOTSJVQRFXOF	CHEMONTID:0001914
C10H7O2	159.044604464	256.17093	97.12445	663	384	159.04648	-0.0018755	JKTXGBOLZMGAIF	CHEMONTID:0001257
C10H9NO	159.068413908	256.17093	97.10184	663	382	159.06909	-0.0006761	LSMGVUHULSBVAW;MBBOMCVGYCRMEA	CHEMONTID:0004529;CHEMONTID:0004196
C10H9N2O	173.071487908	256.17093	83.08648	663	375	173.08445	-0.0129621	ZOAMBXDOGPRZLP	CHEMONTID:0004196
C8H11NO4	185.068807832	256.17093	71.08614	663	290	185.08479	-0.0159822	PQMCFIPTFAVVSI	CHEMONTID:0002411
C12H15N2	187.12352348	256.17093	69.07005	663	275	187.10088	0.0226435	JOFKCNJIUXPJAC	CHEMONTID:0001914
C6H9O4	145.050083768	256.17093	111.1151	663	246	145.05583	-0.0057462	KBVSUNBCTPQWJL	CHEMONTID:0002012
C8H7O	119.049689844	256.17093	137.10312	663	223	119.06781	-0.0181202	FUGYGGDSWSUORM;HXDOZKJGKXYMEW	CHEMONTID:0000037;CHEMONTID:0004646
C10H11NO	161.084063972	256.17093	95.07545	663	213	161.09548	-0.011416	LSMGVUHULSBVAW	CHEMONTID:0004529
C10H11NO	161.084063972	256.17093	95.09521	663	209	161.07572	0.008344	LSMGVUHULSBVAW	CHEMONTID:0004529
C10H11NO	161.084063972	256.17093	95.08469	663	203	161.08624	-0.002176	LSMGVUHULSBVAW	CHEMONTID:0004529
C4H9NO2	103.063328528	256.17093	153.09424	663	198	103.07669	-0.0133615	OQEBBZSWEGYTPG	CHEMONTID:0001878
C4H11O3	107.070819212	256.18146	149.10518	648	478	107.07628	-0.0054608	ARXKVVRQIIOZGF	CHEMONTID:0001661
C4H11O3	107.070819212	256.18146	149.09669	648	466	107.08477	-0.0139508	ARXKVVRQIIOZGF	CHEMONTID:0001661
C11H13N2	173.107873416	256.18146	83.07163	648	385	173.10983	-0.0019566	CFTOTSJVQRFXOF	CHEMONTID:0001914
C10H9NO	159.068413908	256.18146	97.12445	648	384	159.05701	0.0114039	LSMGVUHULSBVAW;MBBOMCVGYCRMEA	CHEMONTID:0004529;CHEMONTID:0004196
C7H13NO3	159.089543276	256.18146	97.10184	648	382	159.07962	0.0099233	HFBHOAHFRNLZGN;IONXXIKCTQHZNC	CHEMONTID:0004329;CHEMONTID:0004330
C11H13N2	173.107873416	256.18146	83.08648	648	375	173.09498	0.0128934	CFTOTSJVQRFXOF	CHEMONTID:0001914
C12H13N2	185.107873416	256.18146	71.08614	648	290	185.09532	0.0125534	JOFKCNJIUXPJAC	CHEMONTID:0001914
C12H15N2	187.12352348	256.18146	69.07568	648	278	187.10578	0.0177435	JOFKCNJIUXPJAC	CHEMONTID:0001914
C12H15N2	187.12352348	256.18146	69.07005	648	275	187.11141	0.0121135	JOFKCNJIUXPJAC	CHEMONTID:0001914
C6H11NO3	145.073893212	256.18146	111.1151	648	246	145.06636	0.0075332	QBYYLBWFBPAOKU	CHEMONTID:0004310
C10H11NO	161.084063972	256.18146	95.07545	648	213	161.10601	-0.021946	LSMGVUHULSBVAW	CHEMONTID:0004529
C10H11NO	161.084063972	256.18146	95.09521	648	209	161.08625	-0.002186	LSMGVUHULSBVAW	CHEMONTID:0004529
C10H11NO	161.084063972	256.18146	95.08469	648	203	161.09677	-0.012706	LSMGVUHULSBVAW	CHEMONTID:0004529
C5H13NO	103.099714036	256.18146	153.09424	648	198	103.08722	0.012494	RILLZYSZSDGYGV	CHEMONTID:0001897
C11H11N2	171.092223352	256.18146	85.10641	648	198	171.07505	0.0171734	CFTOTSJVQRFXOF	CHEMONTID:0001914
C10H17O3	185.117769404	492.38382	307.26514	232	645	185.11868	-0.0009106	TYXOEOVOUIVPQE	CHEMONTID:0000324
C12H13N2	185.107873416	492.36609	307.26514	270	645	185.10095	0.0069234	JOFKCNJIUXPJAC	CHEMONTID:0001914
C11H18O	166.135765196	473.40964	307.26514	204	645	166.1445	-0.0087348	ZGVYVWSAAMJYCN	CHEMONTID:0001292
C12H13N2	185.107873416	492.38382	307.27957	232	644	185.10425	0.0036234	JOFKCNJIUXPJAC	CHEMONTID:0001914
C8H11NO4	185.068807832	492.36609	307.27957	270	644	185.08652	-0.0177122	PQMCFIPTFAVVSI	CHEMONTID:0002411
C11H18O	166.135765196	473.42978	307.27957	168	644	166.15021	-0.0144448	ZGVYVWSAAMJYCN	CHEMONTID:0001292
C11H18O	166.135765196	473.40964	307.27957	204	644	166.13007	0.0056952	ZGVYVWSAAMJYCN	CHEMONTID:0001292
C13H24O	196.182715388	307.27957	111.1151	644	246	196.16447	0.0182454	DEDSSOIVPSHQLB	CHEMONTID:0001292
C8H16N2O2	172.121177752	321.23773	149.10518	300	478	172.13255	-0.0113722	PMLVVKMWRUMPQM	CHEMONTID:0000392
C3H6O3	90.031694052	239.15472	149.10518	113	478	90.04954	-0.0178459	PEDCQBHIVMGVHV	CHEMONTID:0002210
C3H4	40.031300128	189.1252	149.10518	92	478	40.02002	0.0112801	QQONPFPTGQHPMA;ATUOYWHBWRKTHZ	CHEMONTID:0004476;CHEMONTID:0002500
C2O	39.99491462	189.11774	149.10518	95	478	40.01256	-0.0176454	IKHGUXGNUITLKF	CHEMONTID:0002230
C	12	149.10518	137.0946	478	232	12.01058	-0.01058	VNWKTOKETHGBQD	CHEMONTID:0002500
C	12	149.10518	137.10312	478	223	12.00206	-0.00206	VNWKTOKETHGBQD	CHEMONTID:0002500
C4H6	54.046950192	149.10518	95.07545	478	213	54.02973	0.0172202	NNPPMTNAJDCUHE;IJDNQMDRQITEOD	CHEMONTID:0004620;CHEMONTID:0002500
C3H2O	54.010564684	149.10518	95.09521	478	209	54.00997	0.0005947	HGINCPLSRVDWNT	CHEMONTID:0002436
C3H2O	54.010564684	149.10518	95.08469	478	203	54.02049	-0.0099253	HGINCPLSRVDWNT	CHEMONTID:0002436
C8H16N2O2	172.121177752	321.23773	149.09669	300	466	172.14104	-0.0198622	PMLVVKMWRUMPQM	CHEMONTID:0000392
C3H4	40.031300128	189.1252	149.09669	92	466	40.02851	0.0027901	QQONPFPTGQHPMA;ATUOYWHBWRKTHZ	CHEMONTID:0004476;CHEMONTID:0002500
C3H4	40.031300128	189.11774	149.09669	95	466	40.02105	0.0102501	QQONPFPTGQHPMA;ATUOYWHBWRKTHZ	CHEMONTID:0004476;CHEMONTID:0002500
HN	15.010899032	164.08786	149.09669	106	466	14.99117	0.019729	QGZKDVFQNNGYKY	NonID:NH2
C	12	149.09669	137.0946	466	232	12.00209	-0.00209	VNWKTOKETHGBQD	CHEMONTID:0002500
C3H2O	54.010564684	149.09669	95.07545	466	213	54.02124	-0.0106753	HGINCPLSRVDWNT	CHEMONTID:0002436
C3H2O	54.010564684	149.09669	95.09521	466	209	54.00148	0.0090847	HGINCPLSRVDWNT	CHEMONTID:0002436
C3H2O	54.010564684	149.09669	95.08469	466	203	54.012	-0.0014353	HGINCPLSRVDWNT	CHEMONTID:0002436
C7H8	92.062600256	239.15472	147.0833	113	423	92.07142	-0.0088197	YXFVVABEGXRONW	CHEMONTID:0001091
C7H8	92.062600256	239.15472	147.07489	113	423	92.07983	-0.0172297	YXFVVABEGXRONW	CHEMONTID:0001091
C3H6	42.046950192	189.1252	147.0833	92	423	42.0419	0.0050502	ATUOYWHBWRKTHZ;QQONPFPTGQHPMA	CHEMONTID:0002500;CHEMONTID:0004476
C3H6	42.046950192	189.1252	147.07489	92	423	42.05031	-0.0033598	ATUOYWHBWRKTHZ;QQONPFPTGQHPMA	CHEMONTID:0002500;CHEMONTID:0004476
C2H4N	42.034374128	189.11774	147.0833	95	423	42.03444	-6.59E-05	ROSDSFDQCJNGOL;QUSNBJAOOMFDIB	CHEMONTID:0002228;CHEMONTID:0000469
C3H6	42.046950192	189.11774	147.07489	95	423	42.04285	0.0041002	ATUOYWHBWRKTHZ;QQONPFPTGQHPMA	CHEMONTID:0002500;CHEMONTID:0004476
HO	17.002739652	164.08786	147.0833	106	423	17.00456	-0.0018203	XLYOFNOQVPJJNP	NonID:H2O
HO	17.002739652	164.08786	147.07489	106	423	17.01297	-0.0102303	XLYOFNOQVPJJNP	NonID:H2O
HO	17.002739652	164.0751	147.0833	97	423	16.9918	0.0109397	XLYOFNOQVPJJNP	NonID:H2O
HO	17.002739652	164.0751	147.07489	97	423	17.00021	0.0025297	XLYOFNOQVPJJNP	NonID:H2O
C7H8	92.062600256	239.15472	147.09099	113	409	92.06373	-0.0011297	YXFVVABEGXRONW	CHEMONTID:0001091
C2H4N	42.034374128	189.1252	147.09099	92	409	42.03421	0.0001641	ROSDSFDQCJNGOL;QUSNBJAOOMFDIB	CHEMONTID:0002228;CHEMONTID:0000469
CH2N2	42.021798064	189.11774	147.09099	95	409	42.02675	-0.0049519	PNKUSGQVOMIXLU	CHEMONTID:0001045
HO	17.002739652	164.08786	147.09099	106	409	16.99687	0.0058697	XLYOFNOQVPJJNP	NonID:H2O
HO	17.002739652	164.0751	147.09099	97	409	16.98411	0.0186297	XLYOFNOQVPJJNP	NonID:H2O
C8H12O3	156.078644244	239.15472	83.07163	113	385	156.08309	-0.0044458	IIVIBYBQXSHRGE	CHEMONTID:0003891
C4H10O3	106.06299418	189.1252	83.07163	92	385	106.05357	0.0094242	ARXKVVRQIIOZGF	CHEMONTID:0001661
C7H6O	106.041864812	189.11774	83.07163	95	385	106.04611	-0.0042452	IWDCLRJOBJJRNH;HUMNYLRZRPPJDN;RDOXTESZEPMUJZ	CHEMONTID:0001275;CHEMONTID:0000321;CHEMONTID:0000138
C3H2O2	70.005479304	153.09424	83.07163	198	385	70.02261	-0.0171307	NIXOWILDQLNWCW	CHEMONTID:0004451
C3H2O2	70.005479304	153.08427	83.07163	193	385	70.01264	-0.0071607	NIXOWILDQLNWCW	CHEMONTID:0004451
C4H6	54.046950192	137.10312	83.07163	223	385	54.03149	0.0154602	NNPPMTNAJDCUHE;IJDNQMDRQITEOD	CHEMONTID:0004620;CHEMONTID:0002500
C3H2O	54.010564684	137.0946	83.07163	232	385	54.02297	-0.0124053	HGINCPLSRVDWNT	CHEMONTID:0002436
C2H4	28.031300128	111.1151	83.07163	246	385	28.04347	-0.0121699	OTMSDBZUPAUEDD;VGGSQFUCUMXWEO	CHEMONTID:0002500;CHEMONTID:0004476
C2H2	26.015650064	109.10279	83.07163	154	385	26.03116	-0.0155099	OTMSDBZUPAUEDD;VGGSQFUCUMXWEO	CHEMONTID:0002500;CHEMONTID:0004476
CH2	14.015650064	97.10184	83.07163	382	385	14.03021	-0.0145599	VNWKTOKETHGBQD	CHEMONTID:0002500
C	12	95.09521	83.07163	209	385	12.02358	-0.02358	VNWKTOKETHGBQD	CHEMONTID:0002500
C	12	95.08469	83.07163	203	385	12.01306	-0.01306	VNWKTOKETHGBQD	CHEMONTID:0002500
C	12	95.07545	83.07163	213	385	12.00382	-0.00382	VNWKTOKETHGBQD	CHEMONTID:0002500
CH2	14.015650064	83.07163	69.07568	385	278	13.99595	0.0197001	VNWKTOKETHGBQD	CHEMONTID:0002500
CH2	14.015650064	83.07163	69.07005	385	275	14.00158	0.0140701	VNWKTOKETHGBQD	CHEMONTID:0002500
C12H18NO3	224.128668436	321.23773	97.12445	300	384	224.11328	0.0153884	HIKHPXKYXLQZFQ	CHEMONTID:0000195
C7H14N2O2	158.105527688	255.25	97.12445	225	384	158.12555	-0.0200223	MMVGWKHDLPGACU	CHEMONTID:0000392
C7H14N2O2	158.105527688	255.22946	97.12445	223	384	158.10501	0.0005177	MMVGWKHDLPGACU	CHEMONTID:0000392
C6H8NO3	142.050418116	239.15472	97.12445	113	384	142.03027	0.0201481	DHDRGOURKDLAOT	CHEMONTID:0004322
C2O2	55.98982924	153.09424	97.12445	198	384	55.96979	0.0200392	QTBSBXVTEAMEQO;WGCNASOHLSPBMP	CHEMONTID:0001205;CHEMONTID:0002230
C2O	39.99491462	137.10312	97.12445	223	384	39.97867	0.0162446	IKHGUXGNUITLKF	CHEMONTID:0002230
C2O	39.99491462	137.0946	97.12445	232	384	39.97015	0.0247646	IKHGUXGNUITLKF	CHEMONTID:0002230
CH2	14.015650064	97.12445	83.08648	384	375	14.03797	-0.0223199	VNWKTOKETHGBQD	CHEMONTID:0002500
C2H2	26.015650064	97.12445	71.08614	384	290	26.03831	-0.0226599	OTMSDBZUPAUEDD;VGGSQFUCUMXWEO	CHEMONTID:0002500;CHEMONTID:0004476
C2H4	28.031300128	97.12445	69.07568	384	278	28.04877	-0.0174699	OTMSDBZUPAUEDD;VGGSQFUCUMXWEO	CHEMONTID:0002500;CHEMONTID:0004476
C2H4	28.031300128	97.12445	69.07005	384	275	28.0544	-0.0230999	OTMSDBZUPAUEDD;VGGSQFUCUMXWEO	CHEMONTID:0002500;CHEMONTID:0004476
C	12	97.12445	85.10641	384	198	12.01804	-0.01804	VNWKTOKETHGBQD	CHEMONTID:0002500
C15H16N2	224.131348512	321.23773	97.10184	300	382	224.13589	-0.0045415	OURDZMSSMGUMKR	CHEMONTID:0001914
C7H14N2O2	158.105527688	255.22946	97.10184	223	382	158.12762	-0.0220923	MMVGWKHDLPGACU	CHEMONTID:0000392
C6H8NO3	142.050418116	239.15472	97.10184	113	382	142.05288	-0.0024619	DHDRGOURKDLAOT	CHEMONTID:0004322
C6H4O	92.026214748	189.1252	97.10184	92	382	92.02336	0.0028547	ISWSIDIOOBJBQZ	CHEMONTID:0004647
C6H4O	92.026214748	189.11774	97.10184	95	382	92.0159	0.0103147	ISWSIDIOOBJBQZ	CHEMONTID:0004647
C2O2	55.98982924	153.09424	97.10184	198	382	55.9924	-0.0025708	QTBSBXVTEAMEQO;WGCNASOHLSPBMP	CHEMONTID:0001205;CHEMONTID:0002230
C2O2	55.98982924	153.08427	97.10184	193	382	55.98243	0.0073992	QTBSBXVTEAMEQO;WGCNASOHLSPBMP	CHEMONTID:0001205;CHEMONTID:0002230
C2O	39.99491462	137.10312	97.10184	223	382	40.00128	-0.0063654	IKHGUXGNUITLKF	CHEMONTID:0002230
C2O	39.99491462	137.0946	97.10184	232	382	39.99276	0.0021546	IKHGUXGNUITLKF	CHEMONTID:0002230
CH2	14.015650064	111.1151	97.10184	246	382	14.01326	0.0023901	VNWKTOKETHGBQD	CHEMONTID:0002500
C	12	109.10279	97.10184	154	382	12.00095	-0.00095	VNWKTOKETHGBQD	CHEMONTID:0002500
CH2	14.015650064	97.10184	83.08648	382	375	14.01536	0.0002901	VNWKTOKETHGBQD	CHEMONTID:0002500
C2H2	26.015650064	97.10184	71.08614	382	290	26.0157	-4.99E-05	OTMSDBZUPAUEDD;VGGSQFUCUMXWEO	CHEMONTID:0002500;CHEMONTID:0004476
C2H4	28.031300128	97.10184	69.07568	382	278	28.02616	0.0051401	OTMSDBZUPAUEDD;VGGSQFUCUMXWEO	CHEMONTID:0002500;CHEMONTID:0004476
C2H4	28.031300128	97.10184	69.07005	382	275	28.03179	-0.0004899	OTMSDBZUPAUEDD;VGGSQFUCUMXWEO	CHEMONTID:0002500;CHEMONTID:0004476
C	12	97.10184	85.10641	382	198	11.99543	0.00457	VNWKTOKETHGBQD	CHEMONTID:0002500
C8H16N2O2	172.121177752	255.22946	83.08648	223	375	172.14298	-0.0218022	PMLVVKMWRUMPQM	CHEMONTID:0000392
C7H10NO3	156.06606818	239.15472	83.08648	113	375	156.06824	-0.0021718	IZNTWTMLHCGAJU	CHEMONTID:0002411
C7H6O	106.041864812	189.1252	83.08648	92	375	106.03872	0.0031448	IWDCLRJOBJJRNH;HUMNYLRZRPPJDN;RDOXTESZEPMUJZ	CHEMONTID:0001275;CHEMONTID:0000321;CHEMONTID:0000138
C7H6O	106.041864812	189.11774	83.08648	95	375	106.03126	0.0106048	IWDCLRJOBJJRNH;HUMNYLRZRPPJDN;RDOXTESZEPMUJZ	CHEMONTID:0001275;CHEMONTID:0000321;CHEMONTID:0000138
C3H2O2	70.005479304	153.09424	83.08648	198	375	70.00776	-0.0022807	NIXOWILDQLNWCW	CHEMONTID:0004451
C3H2O2	70.005479304	153.08427	83.08648	193	375	69.99779	0.0076893	NIXOWILDQLNWCW	CHEMONTID:0004451
C3H2O	54.010564684	137.10312	83.08648	223	375	54.01664	-0.0060753	HGINCPLSRVDWNT	CHEMONTID:0002436
C3H2O	54.010564684	137.0946	83.08648	232	375	54.00812	0.0024447	HGINCPLSRVDWNT	CHEMONTID:0002436
C2H4	28.031300128	111.1151	83.08648	246	375	28.02862	0.0026801	OTMSDBZUPAUEDD;VGGSQFUCUMXWEO	CHEMONTID:0002500;CHEMONTID:0004476
C2H2	26.015650064	109.10279	83.08648	154	375	26.01631	-0.0006599	OTMSDBZUPAUEDD;VGGSQFUCUMXWEO	CHEMONTID:0002500;CHEMONTID:0004476
C	12	95.09521	83.08648	209	375	12.00873	-0.00873	VNWKTOKETHGBQD	CHEMONTID:0002500
C	12	95.08469	83.08648	203	375	11.99821	0.00179	VNWKTOKETHGBQD	CHEMONTID:0002500
C	12	83.08648	71.08614	375	290	12.00034	-0.00034	VNWKTOKETHGBQD	CHEMONTID:0002500
CH2	14.015650064	83.08648	69.07568	375	278	14.0108	0.0048501	VNWKTOKETHGBQD	CHEMONTID:0002500
CH2	14.015650064	83.08648	69.07005	375	275	14.01643	-0.0007799	VNWKTOKETHGBQD	CHEMONTID:0002500
C3H6	42.046950192	189.1252	147.06084	92	340	42.06436	-0.0174098	ATUOYWHBWRKTHZ;QQONPFPTGQHPMA	CHEMONTID:0002500;CHEMONTID:0004476
C3H6	42.046950192	189.11774	147.06084	95	340	42.0569	-0.0099498	ATUOYWHBWRKTHZ;QQONPFPTGQHPMA	CHEMONTID:0002500;CHEMONTID:0004476
H3N	17.026549096	164.08786	147.06084	106	340	17.02702	-0.0004709	QGZKDVFQNNGYKY	NonID:NH2
HO	17.002739652	164.0751	147.06084	97	340	17.01426	-0.0115203	XLYOFNOQVPJJNP	NonID:H2O
C10H19O2	171.138504848	492.38382	321.23773	232	300	171.14609	-0.0075852	AASQBYVPOFXFGU	CHEMONTID:0001334
C10H19O2	171.138504848	492.36609	321.23773	270	300	171.12836	0.0101448	AASQBYVPOFXFGU	CHEMONTID:0001334
C10H16O3	184.109944372	321.23773	137.10312	300	223	184.13461	-0.0246656	TYXOEOVOUIVPQE	CHEMONTID:0000324
C12H20NO3	226.1443185	321.23773	95.07545	300	213	226.16228	-0.0179615	OKTTXPFUNSZDIO;HIKHPXKYXLQZFQ	CHEMONTID:0000195
C12H20NO3	226.1443185	321.23773	95.09521	300	209	226.14252	0.0017985	OKTTXPFUNSZDIO;HIKHPXKYXLQZFQ	CHEMONTID:0000195
C12H20NO3	226.1443185	321.23773	95.08469	300	203	226.15304	-0.0087215	OKTTXPFUNSZDIO;HIKHPXKYXLQZFQ	CHEMONTID:0000195
C11H20O	168.15141526	321.23773	153.09424	300	198	168.14349	0.0079253	ZGVYVWSAAMJYCN	CHEMONTID:0001292
C9H12O3	168.078644244	239.15472	71.08614	113	290	168.06858	0.0100642	CRUILBNAQILVHZ;VKHCWIJJBRBDLT	CHEMONTID:0000138;CHEMONTID:0003891
C8H6O	118.041864812	189.1252	71.08614	92	290	118.03906	0.0028048	FUGYGGDSWSUORM;CHLICZRVGGXEOD	CHEMONTID:0000037;CHEMONTID:0000138
C4H6O4	118.026608672	189.11774	71.08614	95	290	118.0316	-0.0049913	UNXHWFMMPAWVPI;KDYFGRWQOYBRFD	CHEMONTID:0002210;CHEMONTID:0000346
C4H2O2	82.005479304	153.09424	71.08614	198	290	82.0081	-0.0026207	BAPJBEWLBFYGME	CHEMONTID:0004452
C4H2O2	82.005479304	153.08427	71.08614	193	290	81.99813	0.0073493	BAPJBEWLBFYGME	CHEMONTID:0004452
CH4O2	48.021129368	119.09873	71.08614	167	290	48.01259	0.0085394	CKFGINPQOCXMAZ	CHEMONTID:0001605
CH4O2	48.021129368	119.08821	71.08614	166	290	48.00207	0.0190594	CKFGINPQOCXMAZ	CHEMONTID:0001605
CH4O2	48.021129368	119.08288	71.08614	163	290	47.99674	0.0243894	CKFGINPQOCXMAZ	CHEMONTID:0001605
C3H4	40.031300128	111.1151	71.08614	246	290	40.02896	0.0023401	QQONPFPTGQHPMA;ATUOYWHBWRKTHZ	CHEMONTID:0004476;CHEMONTID:0002500
CH2	14.015650064	85.10641	71.08614	198	290	14.02027	-0.0046199	VNWKTOKETHGBQD	CHEMONTID:0002500
CH2	14.015650064	85.09908	71.08614	196	290	14.01294	0.0027101	VNWKTOKETHGBQD	CHEMONTID:0002500
C8H12NO3	170.081718244	239.15472	69.07568	113	278	170.07904	0.0026782	WFCLWJHOKCQYOQ	CHEMONTID:0002411
C7H6NO	120.044938812	189.1252	69.07568	92	278	120.04952	-0.0045812	DYDNPESBYVVLBO	CHEMONTID:0000285
C4H8O4	120.042258736	189.11774	69.07568	95	278	120.04206	0.0001987	UNXHWFMMPAWVPI	CHEMONTID:0002210
C3H4N2	68.037448128	137.10312	69.07568	223	278	68.02744	0.0100081	RAXXELZNTBOGNW	CHEMONTID:0000078
C3H4N2	68.037448128	137.0946	69.07568	232	278	68.01892	0.0185281	RAXXELZNTBOGNW	CHEMONTID:0000078
C2H4N	42.034374128	111.1151	69.07568	246	278	42.03942	-0.0050459	ROSDSFDQCJNGOL;QUSNBJAOOMFDIB	CHEMONTID:0002228;CHEMONTID:0000469
C3H4	40.031300128	109.10279	69.07568	154	278	40.02711	0.0041901	QQONPFPTGQHPMA;ATUOYWHBWRKTHZ	CHEMONTID:0004476;CHEMONTID:0002500
C2H2	26.015650064	95.09521	69.07568	209	278	26.01953	-0.0038799	OTMSDBZUPAUEDD;VGGSQFUCUMXWEO	CHEMONTID:0002500;CHEMONTID:0004476
CN	26.003074	95.08469	69.07568	203	278	26.00901	-0.005936	LELOWRISYMNNSU	CHEMONTID:0000362
CN	26.003074	95.07545	69.07568	213	278	25.99977	0.003304	LELOWRISYMNNSU	CHEMONTID:0000362
CH4	16.031300128	85.10641	69.07568	198	278	16.03073	0.0005701	VNWKTOKETHGBQD	CHEMONTID:0002500
H2N	16.018724064	85.09908	69.07568	196	278	16.0234	-0.0046759	QGZKDVFQNNGYKY	NonID:NH2
C	12	81.07568	69.07568	152	278	12	0	VNWKTOKETHGBQD	CHEMONTID:0002500
C11H10N2	170.08439832	239.15472	69.07005	113	275	170.08467	-0.0002717	CFTOTSJVQRFXOF	CHEMONTID:0001914
C8H8O	120.057514876	189.1252	69.07005	92	275	120.05515	0.0023649	FUGYGGDSWSUORM;HXDOZKJGKXYMEW;CHLICZRVGGXEOD;VEIIEWOTAHXGKS	CHEMONTID:0000037;CHEMONTID:0004646;CHEMONTID:0000138
C7H6NO	120.044938812	189.11774	69.07005	95	275	120.04769	-0.0027512	DYDNPESBYVVLBO	CHEMONTID:0000285
C3H4N2	68.037448128	137.10312	69.07005	223	275	68.03307	0.0043781	RAXXELZNTBOGNW	CHEMONTID:0000078
C3H4N2	68.037448128	137.0946	69.07005	232	275	68.02455	0.0128981	RAXXELZNTBOGNW	CHEMONTID:0000078
C3H6	42.046950192	111.1151	69.07005	246	275	42.04505	0.0019002	ATUOYWHBWRKTHZ;QQONPFPTGQHPMA	CHEMONTID:0002500;CHEMONTID:0004476
C3H4	40.031300128	109.10279	69.07005	154	275	40.03274	-0.0014399	QQONPFPTGQHPMA;ATUOYWHBWRKTHZ	CHEMONTID:0004476;CHEMONTID:0002500
C2H2	26.015650064	95.09521	69.07005	209	275	26.02516	-0.0095099	OTMSDBZUPAUEDD;VGGSQFUCUMXWEO	CHEMONTID:0002500;CHEMONTID:0004476
C2H2	26.015650064	95.08469	69.07005	203	275	26.01464	0.0010101	OTMSDBZUPAUEDD;VGGSQFUCUMXWEO	CHEMONTID:0002500;CHEMONTID:0004476
CN	26.003074	95.07545	69.07005	213	275	26.0054	-0.002326	LELOWRISYMNNSU	CHEMONTID:0000362
CH4	16.031300128	85.10641	69.07005	198	275	16.03636	-0.0050599	VNWKTOKETHGBQD	CHEMONTID:0002500
CH4	16.031300128	85.09908	69.07005	196	275	16.02903	0.0022701	VNWKTOKETHGBQD	CHEMONTID:0002500
C	12	81.07568	69.07005	152	275	12.00563	-0.00563	VNWKTOKETHGBQD	CHEMONTID:0002500
C	12	81.07019	69.07005	151	275	12.00014	-0.00014	VNWKTOKETHGBQD	CHEMONTID:0002500
C13H19NO3	237.136493468	492.36609	255.25	270	225	237.11609	0.0204035	SJJYEHXVJQAFPK;FYMHCWBPOCZPKA	CHEMONTID:0000195
C13H19NO3	237.136493468	492.36609	255.22946	270	223	237.13663	-0.0001365	SJJYEHXVJQAFPK;FYMHCWBPOCZPKA	CHEMONTID:0000195
C7H16N2O	144.126263132	255.25	111.1151	225	246	144.1349	-0.0086369	UIKUBYKUYUSRSM	CHEMONTID:0000392
C7H16N2O	144.126263132	255.22946	111.1151	223	246	144.11436	0.0119031	UIKUBYKUYUSRSM	CHEMONTID:0000392
C6H8O3	128.047344116	239.15472	111.1151	113	246	128.03962	0.0077241	YAHJGDKGXVOYKU	CHEMONTID:0004450
CNO	41.99798862	153.09424	111.1151	198	246	41.97914	0.0188486	ZHNUHDYFZUAESO	CHEMONTID:0002484
CN	26.003074	137.10312	111.1151	223	246	25.98802	0.015054	LELOWRISYMNNSU	CHEMONTID:0000362
CN	26.003074	137.0946	111.1151	232	246	25.9795	0.023574	LELOWRISYMNNSU	CHEMONTID:0000362
CH4	16.031300128	111.1151	95.07545	246	213	16.03965	-0.0083499	VNWKTOKETHGBQD	CHEMONTID:0002500
H2N	16.018724064	111.1151	95.09521	246	209	16.01989	-0.0011659	QGZKDVFQNNGYKY	NonID:NH2
CH4	16.031300128	111.1151	95.08469	246	203	16.03041	0.0008901	VNWKTOKETHGBQD	CHEMONTID:0002500
CN	26.003074	111.1151	85.10641	246	198	26.00869	-0.005616	LELOWRISYMNNSU	CHEMONTID:0000362
C13H19NO3	237.136493468	492.38382	255.25	232	225	237.13382	0.0026735	SJJYEHXVJQAFPK;FYMHCWBPOCZPKA	CHEMONTID:0000195
C13H19NO3	237.136493468	492.38382	255.22946	232	223	237.15436	-0.0178665	SJJYEHXVJQAFPK;FYMHCWBPOCZPKA	CHEMONTID:0000195
C5H10O2	102.06807956	239.15472	137.0946	113	232	102.06012	0.0079596	WLAMNBDJUVNPJU	CHEMONTID:0003544
CHN	27.010899032	164.08786	137.0946	106	232	26.99326	0.017639	BAVYZALUXZFZLV;LELOWRISYMNNSU;WDWDWGRYHDPSDS	CHEMONTID:0000469;CHEMONTID:0000362;CHEMONTID:0000117
O	15.99491462	153.09424	137.0946	198	232	15.99964	-0.0047254	XLYOFNOQVPJJNP	NonID:H2O
O	15.99491462	153.08427	137.0946	193	232	15.98967	0.0052446	XLYOFNOQVPJJNP	NonID:H2O
CH2N2	42.021798064	137.0946	95.07545	232	213	42.01915	0.0026481	PNKUSGQVOMIXLU	CHEMONTID:0001045
CNO	41.99798862	137.0946	95.09521	232	209	41.99939	-0.0014014	ZHNUHDYFZUAESO	CHEMONTID:0002484
C2H2O	42.010564684	137.0946	95.08469	232	203	42.00991	0.0006547	IKHGUXGNUITLKF;LFQSCWFLJHTTHZ;IMROMDMJAWUWLK	CHEMONTID:0002230;CHEMONTID:0000286;CHEMONTID:0000132
C8H6	102.046950192	239.15472	137.10312	113	223	102.0516	-0.0046498	PPBRXRYQALVLMV	CHEMONTID:0000037
O	15.99491462	153.09424	137.10312	198	223	15.99112	0.0037946	XLYOFNOQVPJJNP	NonID:H2O
O	15.99491462	153.08427	137.10312	193	223	15.98115	0.0137646	XLYOFNOQVPJJNP	NonID:H2O
CH2N2	42.021798064	137.10312	95.07545	223	213	42.02767	-0.0058719	PNKUSGQVOMIXLU	CHEMONTID:0001045
C2H2O	42.010564684	137.10312	95.09521	223	209	42.00791	0.0026547	IKHGUXGNUITLKF;LFQSCWFLJHTTHZ;IMROMDMJAWUWLK	CHEMONTID:0002230;CHEMONTID:0000286;CHEMONTID:0000132
CH2N2	42.021798064	137.10312	95.08469	223	203	42.01843	0.0033681	PNKUSGQVOMIXLU	CHEMONTID:0001045
C7H12O3	144.078644244	239.15472	95.07545	113	213	144.07927	-0.0006258	JLNIGUCDBFYXDC;CIIQMKRXRXANQW	CHEMONTID:0000324;CHEMONTID:0002435
C6H6O	94.041864812	189.1252	95.07545	92	213	94.04975	-0.0078852	ISWSIDIOOBJBQZ	CHEMONTID:0004647
C6H6O	94.041864812	189.11774	95.07545	95	213	94.04229	-0.0004252	ISWSIDIOOBJBQZ	CHEMONTID:0004647
C2H3N3	69.032697096	164.08786	95.07545	106	213	69.01241	0.0202871	NSPMIYGKQJPBQR	CHEMONTID:0000099
C2H4NO	58.029288748	153.09424	95.07545	198	213	58.01879	0.0104987	ATHHXGZTWNVVOU	CHEMONTID:0002484
C2H2O2	58.005479304	153.08427	95.07545	193	213	58.00882	-0.0033407	TZIHFWKZFHZASV;QTBSBXVTEAMEQO;WGCNASOHLSPBMP	CHEMONTID:0001238;CHEMONTID:0001205;CHEMONTID:0002230
C2O	39.99491462	135.0793	95.07545	128	213	40.00385	-0.0089354	IKHGUXGNUITLKF	CHEMONTID:0002230
CH2	14.015650064	109.10279	95.07545	154	213	14.02734	-0.0116899	VNWKTOKETHGBQD	CHEMONTID:0002500
C	12	107.07307	95.07545	88	213	11.99762	0.00238	VNWKTOKETHGBQD	CHEMONTID:0002500
C5H8N2O3	144.053492116	239.15472	95.09521	113	209	144.05951	-0.0060179	QDHYJVJAGQLHBA	CHEMONTID:0002010
C6H6O	94.041864812	189.1252	95.09521	92	209	94.02999	0.0118748	ISWSIDIOOBJBQZ	CHEMONTID:0004647
C6H6O	94.041864812	189.11774	95.09521	95	209	94.02253	0.0193348	ISWSIDIOOBJBQZ	CHEMONTID:0004647
C2H2O2	58.005479304	153.09424	95.09521	198	209	57.99903	0.0064493	TZIHFWKZFHZASV;QTBSBXVTEAMEQO;WGCNASOHLSPBMP	CHEMONTID:0001238;CHEMONTID:0001205;CHEMONTID:0002230
C2H2O2	58.005479304	153.08427	95.09521	193	209	57.98906	0.0164193	TZIHFWKZFHZASV;QTBSBXVTEAMEQO;WGCNASOHLSPBMP	CHEMONTID:0001238;CHEMONTID:0001205;CHEMONTID:0002230
C2O	39.99491462	135.0793	95.09521	128	209	39.98409	0.0108246	IKHGUXGNUITLKF	CHEMONTID:0002230
CH2	14.015650064	109.10279	95.09521	154	209	14.00758	0.0080701	VNWKTOKETHGBQD	CHEMONTID:0002500
C7H12O3	144.078644244	239.15472	95.08469	113	203	144.07003	0.0086142	JLNIGUCDBFYXDC;CIIQMKRXRXANQW	CHEMONTID:0000324;CHEMONTID:0002435
C6H6O	94.041864812	189.1252	95.08469	92	203	94.04051	0.0013548	ISWSIDIOOBJBQZ	CHEMONTID:0004647
C6H6O	94.041864812	189.11774	95.08469	95	203	94.03305	0.0088148	ISWSIDIOOBJBQZ	CHEMONTID:0004647
C2H2O2	58.005479304	153.09424	95.08469	198	203	58.00955	-0.0040707	TZIHFWKZFHZASV;QTBSBXVTEAMEQO;WGCNASOHLSPBMP	CHEMONTID:0001238;CHEMONTID:0001205;CHEMONTID:0002230
C2H2O2	58.005479304	153.08427	95.08469	193	203	57.99958	0.0058993	TZIHFWKZFHZASV;QTBSBXVTEAMEQO;WGCNASOHLSPBMP	CHEMONTID:0001238;CHEMONTID:0001205;CHEMONTID:0002230
C2O	39.99491462	135.0793	95.08469	128	203	39.99461	0.0003046	IKHGUXGNUITLKF	CHEMONTID:0002230
CH2	14.015650064	109.10279	95.08469	154	203	14.0181	-0.0024499	VNWKTOKETHGBQD	CHEMONTID:0002500
C4H6O2	86.036779432	239.15472	153.09424	113	198	86.06048	-0.0237006	BAPJBEWLBFYGME	CHEMONTID:0004452
C8H10O3	154.06299418	239.15472	85.10641	113	198	154.04831	0.0146842	KLIDCXVFHGNTTM;XQDNFAMOIPNVES;IIVIBYBQXSHRGE;SMFFZOQLHYIRDA	CHEMONTID:0000190;CHEMONTID:0003891
C7H4O	104.026214748	189.1252	85.10641	92	198	104.01879	0.0074247	IWDCLRJOBJJRNH	CHEMONTID:0001275
C7H4O	104.026214748	189.11774	85.10641	95	198	104.01133	0.0148847	IWDCLRJOBJJRNH	CHEMONTID:0001275
Num AdductIon (AdductType Mass LinkedMz): 9
[M+H]+	85.09908	107.07307
[M+H]+	97.10184	119.08288
[M+H]+	97.12445	119.09873
[M+K]+	135.0793	119.09873
[M+K]+	153.08427	137.0946
[M+K]+	153.09424	137.10312
[M+K]+	165.09114	149.09669
[M+H]+	473.40964	495.38089
[M+H]+	473.42978	495.38089
Num IsotopicIon (IsotopeName Mass LinkedMz WeightedForm WeightNumber): 10
C-13	166.08266	165.09114	M+1	1
C-13	166.09564	165.09114	M+1	1
C-13	208.09991	207.10295	M+1	1
C-13	208.10941	207.10295	M+1	1
C-13	208.12206	207.10295	M+1	1
C-13	284.26981	283.27332	M+1	1
C-13	308.26083	307.27957	M+1	1
C-13	322.22818	321.23773	M+1	1
C-13	431.39188	430.39413	M+1	1
C-13	431.41177	430.39413	M+1	1

NAME: C25H53N4O2P
EXACTMASS: 472.390613566
ISSELECTED: False
ACCURATEMASS: 472.3909793
MASSDIFFERENCE: -0.0003657
TOTALSCORE: 3.031
ISOTOPICINTENSITY[M+1]: 0.2919
ISOTOPICINTENSITY[M+2]: 0.0452
ISOTOPICDIFF[M+1]: 0.0553
ISOTOPICDIFF[M+2]: 0.0234
MASSDIFFSCORE: 0.997
ISOTOPICSCORE: 0.978
PRODUCTIONSCORE: 0.885
NEUTRALLOSSSCORE: 0.171
PRODUCTIONPEAKNUMBER: 54
PRODUCTIONHITSNUMBER: 41
NEUTRALLOSSPEAKNUMBER: 315
NEUTRALLOSSHITSNUMBER: 54
RESOURCENAMES: 
RESOURCERECORDS: 0
ChemOntDescriptions: Organic phosphoric acid and derivatives;Amino acids and derivatives;Nucleotides
ChemOntIDs: Organic phosphoric acid and derivatives;Amino acids and derivatives;Nucleotides
ChemOntScores: 0.00078218463723876;0.00199788794702874;0.00400295767151067
ChemOntInChIKeys: IDPXFPYGZRMMKZ;DCWXELXMIBXGTH;FVTCRASFADXXNN
PUBCHEMCIDS: 
Num ProductIon (Formula ExactMass AccurateMass Intensity Error CandidateInChIKeys CandidateOntologies): 54
C4H9	57.070425288	57.07095	137	-0.0010733	IJDNQMDRQITEOD;NNPPMTNAJDCUHE;VXNZUUAINFGPBY	CHEMONTID:0002500;CHEMONTID:0004620;CHEMONTID:0004476
C5H9	69.070425288	69.07005	275	-0.0001733	OFBQJSOFQDEBGM;QWTDNUCVQCZILF;QMMOXUPEWRXHJS;BKOOMYPCSUNDGP;YWAKXRMUMFPDSH;MHNNAWXXUZQSNM;CRSOQBOWXPBRES	CHEMONTID:0002500;CHEMONTID:0004620;CHEMONTID:0004476;CHEMONTID:0004622
C5H9	69.070425288	69.07568	278	-0.0058033	OFBQJSOFQDEBGM;QWTDNUCVQCZILF;QMMOXUPEWRXHJS;BKOOMYPCSUNDGP;YWAKXRMUMFPDSH;MHNNAWXXUZQSNM;CRSOQBOWXPBRES	CHEMONTID:0002500;CHEMONTID:0004620;CHEMONTID:0004476;CHEMONTID:0004622
C5H11	71.086075352	71.08614	290	-0.0006132	OFBQJSOFQDEBGM;QWTDNUCVQCZILF	CHEMONTID:0002500;CHEMONTID:0004620
C6H9	81.070425288	81.07019	151	-0.0003133	AFABGHUZZDYHJO;RYPKRALMXUUNKS;PFEOZHBOMNWTJB;GDOPTJXRTPNYNR;LIKMAJRDDDTEIG;LDTAOIUHUHHCMU;PRBHEGAFLDMLAL;VLKZOEOYAKHREP;BEQGRRJLJLVQAQ;HNRMPXKDFBEGFZ;LGAQJENWWYGFSN;XDTMQSROBMDMFD;WWUVJRULCWHUSA	CHEMONTID:0004620;CHEMONTID:0004476;CHEMONTID:0001016;CHEMONTID:0001019;CHEMONTID:0002500;CHEMONTID:0004622
C6H9	81.070425288	81.07568	152	-0.0058033	AFABGHUZZDYHJO;RYPKRALMXUUNKS;PFEOZHBOMNWTJB;GDOPTJXRTPNYNR;LIKMAJRDDDTEIG;LDTAOIUHUHHCMU;PRBHEGAFLDMLAL;VLKZOEOYAKHREP;BEQGRRJLJLVQAQ;HNRMPXKDFBEGFZ;LGAQJENWWYGFSN;XDTMQSROBMDMFD;WWUVJRULCWHUSA	CHEMONTID:0004620;CHEMONTID:0004476;CHEMONTID:0001016;CHEMONTID:0001019;CHEMONTID:0002500;CHEMONTID:0004622
C5H9N	83.073499288	83.07163	385	0.0013207	GNVRJGIVDSQCOP;AVFZOVWCLRSYKC;NQRYJNQNLNOLGT;ZUHZZVMEUAUWHY	CHEMONTID:0002239;CHEMONTID:0003449;CHEMONTID:0000195
C6H11	83.086075352	83.08648	375	-0.0009532	VLKZOEOYAKHREP;AFABGHUZZDYHJO;RYPKRALMXUUNKS;XDTMQSROBMDMFD;JMMZCWZIJXAGKW;PFEOZHBOMNWTJB;PRBHEGAFLDMLAL;LIKMAJRDDDTEIG;HNRMPXKDFBEGFZ;GDOPTJXRTPNYNR;LDTAOIUHUHHCMU	CHEMONTID:0002500;CHEMONTID:0004620;CHEMONTID:0004476;CHEMONTID:0001016;CHEMONTID:0004622;CHEMONTID:0001019
C6H13	85.101725416	85.09908	196	0.0020968	VLKZOEOYAKHREP;AFABGHUZZDYHJO	CHEMONTID:0002500;CHEMONTID:0004620
C6H13	85.101725416	85.10641	198	-0.0052332	VLKZOEOYAKHREP;AFABGHUZZDYHJO	CHEMONTID:0002500;CHEMONTID:0004620
C6H5N	91.04219916	91.03319	100	0.0084606	PAYRUJLWNCNPSJ;PAMIQIKDUOTOBW	CHEMONTID:0000284;CHEMONTID:0000195
C6H9N	95.073499288	95.07545	213	-0.0024993	PXHHIBMOFPCBJQ;PAMIQIKDUOTOBW;SMBYUOXUISCLCF;DJEQZVQFEPKLOY	CHEMONTID:0003449;CHEMONTID:0000195;CHEMONTID:0002239
C7H11	95.086075352	95.08469	203	0.0008368	VLJXXKKOSFGPHI;UAEPNZWRGJTJPN;IMNFDUFMRHMDMM;FMAMSYPJXSEYSW;BZHMBWZPUJHVEE;WZHKDGJSXCTSCK;QWHNJUXXYKPLQM;ZGEGCLOFRBLKSE;OTTZHAVKAVGASB;JAGYXYUAYDLKNO;AEXMKKGTQYQZCS;GXDHCNNESPLIKD;ADHCYQWFCLQBFG	CHEMONTID:0004620;CHEMONTID:0001016;CHEMONTID:0002500;CHEMONTID:0001019;CHEMONTID:0004476;CHEMONTID:0004622
C7H11	95.086075352	95.09521	209	-0.0096832	VLJXXKKOSFGPHI;UAEPNZWRGJTJPN;IMNFDUFMRHMDMM;FMAMSYPJXSEYSW;BZHMBWZPUJHVEE;WZHKDGJSXCTSCK;QWHNJUXXYKPLQM;ZGEGCLOFRBLKSE;OTTZHAVKAVGASB;JAGYXYUAYDLKNO;AEXMKKGTQYQZCS;GXDHCNNESPLIKD;ADHCYQWFCLQBFG	CHEMONTID:0004620;CHEMONTID:0001016;CHEMONTID:0002500;CHEMONTID:0001019;CHEMONTID:0004476;CHEMONTID:0004622
C7H13	97.101725416	97.10184	382	-0.0006632	IMNFDUFMRHMDMM;ZGEGCLOFRBLKSE;VLJXXKKOSFGPHI;WZHKDGJSXCTSCK	CHEMONTID:0002500;CHEMONTID:0004476;CHEMONTID:0004620
C7H13	97.101725416	97.12445	384	-0.0232732	IMNFDUFMRHMDMM;ZGEGCLOFRBLKSE;VLJXXKKOSFGPHI;WZHKDGJSXCTSCK	CHEMONTID:0002500;CHEMONTID:0004476;CHEMONTID:0004620
C7H9N	107.073499288	107.07307	88	-0.0001193	RNVCVTLRINQCPJ;ONQLCPDIXPYJSS;CSNWPSHAZNPDBA;KPDBFXIKMXHJEB;YLUDSYGJHAQGOD;AFBPFSWMIHJQDM;LYMGNRHDFKUCDQ;HTLZVHNRZJPSMI	CHEMONTID:0003964;CHEMONTID:0000195;CHEMONTID:0000219;CHEMONTID:0003924
C8H13	109.101725416	109.10279	154	-0.0016132	JVSWJIKNEAIKJW;GDDAJHJRAKOILH;KWKAKUADMBZCLK;QEGNUYASOUJEHD;KVZJLSYJROEPSQ;QJXCDRBHYIAFTH;WEPNJTDVIIKRIK;TVMXDCGIABBOFY;LETYIFNDQBJGPJ;RNTWWGNZUXGTAX;QRMPKOFEUHIBNM	CHEMONTID:0004620;CHEMONTID:0001019;CHEMONTID:0004476;CHEMONTID:0001016;CHEMONTID:0004622;CHEMONTID:0002500
C8H15	111.11737548	111.1151	246	0.0017269	TVMXDCGIABBOFY;JVSWJIKNEAIKJW;KWKAKUADMBZCLK	CHEMONTID:0002500;CHEMONTID:0004620;CHEMONTID:0004476
C9H11	119.086075352	119.08288	163	0.0026468	ODLMAHJVESYWTB;NABXNTPHRFMODH;PYOLJOJPIPCRDP;XARGIVYWQPXRTC;ILIUIABCBOXIRX;NUHCEMOQRZEGAQ;KPADFPAILITQBG;YPJRYQGOKHKNKZ;UTPOSGXXIJEVFD	CHEMONTID:0002811;CHEMONTID:0002841;CHEMONTID:0001016;CHEMONTID:0004622;CHEMONTID:0004476
C9H11	119.086075352	119.08821	166	-0.0026832	ODLMAHJVESYWTB;NABXNTPHRFMODH;PYOLJOJPIPCRDP;XARGIVYWQPXRTC;ILIUIABCBOXIRX;NUHCEMOQRZEGAQ;KPADFPAILITQBG;YPJRYQGOKHKNKZ;UTPOSGXXIJEVFD	CHEMONTID:0002811;CHEMONTID:0002841;CHEMONTID:0001016;CHEMONTID:0004622;CHEMONTID:0004476
C9H11	119.086075352	119.09873	167	-0.0132032	ODLMAHJVESYWTB;NABXNTPHRFMODH;PYOLJOJPIPCRDP;XARGIVYWQPXRTC;ILIUIABCBOXIRX;NUHCEMOQRZEGAQ;KPADFPAILITQBG;YPJRYQGOKHKNKZ;UTPOSGXXIJEVFD	CHEMONTID:0002811;CHEMONTID:0002841;CHEMONTID:0001016;CHEMONTID:0004622;CHEMONTID:0004476
C9H11O	135.080989972	135.0793	128	0.0011414	HDNRAPAFJLXKBV;DWLZULQNIPIABE;KABCBIJVOXYNHG;CTIZSKHLELUAOT;PECUPOXPPBBFLU;KMYAUVFETBIDQR;UAJRSHJHFRVGMG;MPWGZBWDLMDIHO;LVLMKMOXYZKZRA;AWBMJKBTUUURBD;ZXRDGIJENMIGOY	CHEMONTID:0000138;CHEMONTID:0004325;CHEMONTID:0003487;CHEMONTID:0001167;CHEMONTID:0002811;CHEMONTID:0003940;CHEMONTID:0002229
C9H13O	137.096640036	137.0946	232	0.0014915	KMYAUVFETBIDQR;MUPSAKGMCNQPDH;DWLZULQNIPIABE	CHEMONTID:0001167;CHEMONTID:0000323;CHEMONTID:0000138
C9H13O	137.096640036	137.10312	223	-0.0070285	KMYAUVFETBIDQR;MUPSAKGMCNQPDH;DWLZULQNIPIABE	CHEMONTID:0001167;CHEMONTID:0000323;CHEMONTID:0000138
C9H9NO	147.068413908	147.06084	340	0.0070253	COPYQTHBVCHZHI;BBZCPUCZKLTAJQ	CHEMONTID:0000222;CHEMONTID:0001146
C10H11O	147.080989972	147.07489	423	0.0055514	FOCKPZOFYCTNIA;NZSPOOBIPDPNNX	CHEMONTID:0004325;CHEMONTID:0002811
C10H11O	147.080989972	147.0833	423	-0.0028586	FOCKPZOFYCTNIA;NZSPOOBIPDPNNX	CHEMONTID:0004325;CHEMONTID:0002811
C9H11N2	147.092223352	147.09099	409	0.0006848	RNAODKZCUVVPEN	CHEMONTID:0002497
C10H13O	149.096640036	149.09669	466	-0.0005985	FOCKPZOFYCTNIA;XTMGWHZPEHHUKU	CHEMONTID:0004325;CHEMONTID:0002229
C10H13O	149.096640036	149.10518	478	-0.0090885	FOCKPZOFYCTNIA;XTMGWHZPEHHUKU	CHEMONTID:0004325;CHEMONTID:0002229
C8H11NO2	153.078978592	153.08427	193	-0.00584	VOUIHMBRJVKANW	CHEMONTID:0001879
C9H13O2	153.091554656	153.09424	198	-0.0032339	GYPMBQZAVBFUIZ;VASLTHSBUVYRRQ;FRJSUXZTSKUONA	CHEMONTID:0004111;CHEMONTID:0001292;CHEMONTID:0002229
C9H10NO2	164.07115356	164.0751	97	-0.004495	BMFMUHLTSDBYKC	CHEMONTID:0000195
C10H12O2	164.083729624	164.08786	106	-0.004679	NEBQMYHKOREVAL;YYDWZJCCIAMZIH;VFULEJBUJUYYNB;NJXYTXADXSRFTJ	CHEMONTID:0004111;CHEMONTID:0002229
C10H13O2	165.091554656	165.09114	3740	-0.0001339	NEBQMYHKOREVAL;UDEWPOVQBGFNGE;VFULEJBUJUYYNB;YYDWZJCCIAMZIH;WVSSWCGRCOYBAB	CHEMONTID:0004111;CHEMONTID:0001350;CHEMONTID:0002229;CHEMONTID:0001167
C13H17O	189.127940164	189.11774	95	0.0096516	KERIXVPGSOBWOP	CHEMONTID:0004325
C13H17O	189.127940164	189.1252	92	0.0021916	KERIXVPGSOBWOP	CHEMONTID:0004325
C14H11N2	207.092223352	207.10295	8432	-0.0112752	BBOAWHADGQBLBD;PUPXFZBRONUIFP	CHEMONTID:0001140;CHEMONTID:0002497
C17H19O	239.143590228	239.15472	113	-0.0116784	POGLAOIGGLSUHI	CHEMONTID:0001565
C19H27	255.211275864	255.22946	223	-0.0187327	QZLYKIGBANMMBK	CHEMONTID:0003568
C14H31N4	255.254871992	255.25	225	0.0043234	NA	NA
C17H22NO	256.170139324	256.17093	663	-0.0013393	NA	NA
C16H22N3	256.181372704	256.18146	648	-0.0006359	NA	NA
C18H36P	283.255462782	283.25821	727	-0.0032958	NA	NA
C17H35N2O	283.27493874	283.27332	725	0.0010702	NA	NA
C20H35O2	307.26370536	307.26514	645	-0.0019832	NA	NA
C17H40O2P	307.27659215	307.27957	644	-0.0035264	NA	NA
C18H30N2OP	321.20957521	321.21194	693	-0.0029134	NA	NA
C20H34OP	321.234727338	321.23773	300	-0.0035512	NA	NA
C25H53NO2P	430.381391566	430.37854	186	0.002303	NA	NA
C24H53N3OP	430.392624946	430.39413	185	-0.0020536	NA	NA
C25H54N4O2P	473.398438598	473.40964	204	-0.01175	NA	NA
C25H53N4O2P	472.390613566	495.38089	7679	-0.0010557	NA	NA
Num NeutralLoss (Formula ExactMass PrecursorMz ProductMz PrecursorIntensity ProductIntensity LossMass Error CandidateInChIKeys CandidateOntologies): 280
C7H14O	114.104465068	321.21194	207.10295	693	8432	114.10899	-0.0045249	MQWCXKGKQLNYQG	CHEMONTID:0002647
CH6N	32.050024192	239.15472	207.10295	113	8432	32.05177	-0.0017458	BAVYZALUXZFZLV	CHEMONTID:0000469
C2H2O	42.010564684	207.10295	165.09114	8432	3740	42.01181	-0.0012453	IKHGUXGNUITLKF;LFQSCWFLJHTTHZ;IMROMDMJAWUWLK	CHEMONTID:0002230;CHEMONTID:0000286;CHEMONTID:0000132
C2H2O2	58.005479304	207.10295	149.10518	8432	478	57.99777	0.0077093	TZIHFWKZFHZASV;QTBSBXVTEAMEQO;WGCNASOHLSPBMP	CHEMONTID:0001238;CHEMONTID:0001205;CHEMONTID:0002230
C2H2O2	58.005479304	207.10295	149.09669	8432	466	58.00626	-0.0007807	TZIHFWKZFHZASV;QTBSBXVTEAMEQO;WGCNASOHLSPBMP	CHEMONTID:0001238;CHEMONTID:0001205;CHEMONTID:0002230
C2H4O2	60.021129368	207.10295	147.0833	8432	423	60.01965	0.0014794	TZIHFWKZFHZASV;QTBSBXVTEAMEQO;LYCAIKOWRPUZTN	CHEMONTID:0001238;CHEMONTID:0001205;CHEMONTID:0002467
CH4N2O	60.032362748	207.10295	147.07489	8432	423	60.02806	0.0043027	XSQUKJJJFZCRTK	CHEMONTID:0000517
C2H4O2	60.021129368	207.10295	147.09099	8432	409	60.01196	0.0091694	TZIHFWKZFHZASV;QTBSBXVTEAMEQO;LYCAIKOWRPUZTN	CHEMONTID:0001238;CHEMONTID:0001205;CHEMONTID:0002467
C7H8O2	124.052429496	207.10295	83.07163	8432	385	124.03132	0.0211095	LHGVFZTZFXWLCP;ASHGTJPOSUFTGB;OIPPWFOQEKKFEE	CHEMONTID:0000190;CHEMONTID:0000137
CH4N2O	60.032362748	207.10295	147.06084	8432	340	60.04211	-0.0097473	XSQUKJJJFZCRTK	CHEMONTID:0000517
C3H2O2	70.005479304	207.10295	137.0946	8432	232	70.00835	-0.0028707	NIXOWILDQLNWCW	CHEMONTID:0004451
C3H2O2	70.005479304	207.10295	137.10312	8432	223	69.99983	0.0056493	NIXOWILDQLNWCW	CHEMONTID:0004451
C3H2O	54.010564684	207.10295	153.09424	8432	198	54.00871	0.0018547	HGINCPLSRVDWNT	CHEMONTID:0002436
C15H27O2	239.201105104	495.38089	256.17093	7679	663	239.20996	-0.0088549	JQYGCQRQGRVLDN	CHEMONTID:0000298
C15H27O2	239.201105104	495.38089	256.18146	7679	648	239.19943	0.0016751	JQYGCQRQGRVLDN	CHEMONTID:0000298
C6H12N4O	156.101111004	321.21194	165.09114	693	3740	156.1208	-0.019689	QJYRUYURLPTHLR	CHEMONTID:0000375
C2H6N2O	74.048012812	239.15472	165.09114	113	3740	74.06358	-0.0155672	BEBCJVAWIBVWNZ	CHEMONTID:0002484
O	15.99491462	165.09114	149.10518	3740	478	15.98596	0.0089546	XLYOFNOQVPJJNP	NonID:H2O
O	15.99491462	165.09114	149.09669	3740	466	15.99445	0.0004646	XLYOFNOQVPJJNP	NonID:H2O
H2O	18.010564684	165.09114	147.0833	3740	423	18.00784	0.0027247	XLYOFNOQVPJJNP	NonID:H2O
H2O	18.010564684	165.09114	147.07489	3740	423	18.01625	-0.0056853	XLYOFNOQVPJJNP	NonID:H2O
H2O	18.010564684	165.09114	147.09099	3740	409	18.00015	0.0104147	XLYOFNOQVPJJNP	NonID:H2O
C4H2O2	82.005479304	165.09114	83.07163	3740	385	82.01951	-0.0140307	BAPJBEWLBFYGME	CHEMONTID:0004452
C4H2O2	82.005479304	165.09114	83.08648	3740	375	82.00466	0.0008193	BAPJBEWLBFYGME	CHEMONTID:0004452
H4N	18.034374128	165.09114	147.06084	3740	340	18.0303	0.0040741	QGZKDVFQNNGYKY	NonID:NH2
CO	27.99491462	165.09114	137.0946	3740	232	27.99654	-0.0016254	WSFSSNUMVMOOMR;OKKJLVBELUTLKV	CHEMONTID:0001831;CHEMONTID:0000286
CO	27.99491462	165.09114	137.10312	3740	223	27.98802	0.0068946	WSFSSNUMVMOOMR;OKKJLVBELUTLKV	CHEMONTID:0001831;CHEMONTID:0000286
C3H2O2	70.005479304	165.09114	95.07545	3740	213	70.01569	-0.0102107	NIXOWILDQLNWCW	CHEMONTID:0004451
C3H2O2	70.005479304	165.09114	95.09521	3740	209	69.99593	0.0095493	NIXOWILDQLNWCW	CHEMONTID:0004451
C3H2O2	70.005479304	165.09114	95.08469	3740	203	70.00645	-0.0009707	NIXOWILDQLNWCW	CHEMONTID:0004451
C	12	165.09114	153.09424	3740	198	11.9969	0.0031	VNWKTOKETHGBQD	CHEMONTID:0002500
C12H24O2	200.177630008	283.25821	83.07163	727	385	200.18658	-0.00895	POULHZVOKOAJMA	CHEMONTID:0003086
C12H14N2	186.115698448	283.25821	97.12445	727	384	186.13376	-0.0180616	JOFKCNJIUXPJAC	CHEMONTID:0001914
C12H24O2	200.177630008	283.25821	83.08648	727	375	200.17173	0.0059	POULHZVOKOAJMA	CHEMONTID:0003086
C8H16N2O2	172.121177752	283.25821	111.1151	727	246	172.14311	-0.0219322	PMLVVKMWRUMPQM	CHEMONTID:0000392
CH2N	28.018724064	283.25821	255.25	727	225	28.00821	0.0105141	BAVYZALUXZFZLV	CHEMONTID:0000469
C2H4	28.031300128	283.25821	255.22946	727	223	28.02875	0.0025501	OTMSDBZUPAUEDD;VGGSQFUCUMXWEO	CHEMONTID:0002500;CHEMONTID:0004476
C12H24O2	200.177630008	283.27332	83.07163	725	385	200.20169	-0.02406	POULHZVOKOAJMA	CHEMONTID:0003086
C12H24O2	200.177630008	283.27332	83.08648	725	375	200.18684	-0.00921	POULHZVOKOAJMA	CHEMONTID:0003086
CH2N	28.018724064	283.27332	255.25	725	225	28.02332	-0.0045959	BAVYZALUXZFZLV	CHEMONTID:0000469
C2H4	28.031300128	283.27332	255.22946	725	223	28.04386	-0.0125599	OTMSDBZUPAUEDD;VGGSQFUCUMXWEO	CHEMONTID:0002500;CHEMONTID:0004476
C10H19O2	171.138504848	492.36609	321.21194	270	693	171.15415	-0.0156452	AASQBYVPOFXFGU	CHEMONTID:0001334
C11H12N2	172.100048384	321.21194	149.10518	693	478	172.10676	-0.0067116	CFTOTSJVQRFXOF	CHEMONTID:0001914
C8H16N2O2	172.121177752	321.21194	149.09669	693	466	172.11525	0.0059278	PMLVVKMWRUMPQM	CHEMONTID:0000392
C6H14N4O2	174.111675688	321.21194	147.0833	693	423	174.12864	-0.0169643	ODKSFYDXXFIFQN	CHEMONTID:0004320
C6H14N4O2	174.111675688	321.21194	147.09099	693	409	174.12095	-0.0092743	ODKSFYDXXFIFQN	CHEMONTID:0004320
C15H16N2	224.131348512	321.21194	97.10184	693	382	224.1101	0.0212485	OURDZMSSMGUMKR	CHEMONTID:0001914
C12H12N2	184.100048384	321.21194	137.0946	693	232	184.11734	-0.0172916	JOFKCNJIUXPJAC	CHEMONTID:0001914
C12H12N2	184.100048384	321.21194	137.10312	693	223	184.10882	-0.0087716	JOFKCNJIUXPJAC	CHEMONTID:0001914
C9H14NO2	168.102453688	321.21194	153.09424	693	198	168.1177	-0.0152463	CHCUDBFRYVCNDF	CHEMONTID:0000492
C7H7O	107.049689844	256.17093	149.10518	663	478	107.06575	-0.0160602	IWDCLRJOBJJRNH;RDOXTESZEPMUJZ;HUMNYLRZRPPJDN	CHEMONTID:0001275;CHEMONTID:0000138;CHEMONTID:0000321
C7H7O	107.049689844	256.17093	149.09669	663	466	107.07424	-0.0245502	IWDCLRJOBJJRNH;RDOXTESZEPMUJZ;HUMNYLRZRPPJDN	CHEMONTID:0001275;CHEMONTID:0000138;CHEMONTID:0000321
C11H13N2	173.107873416	256.17093	83.07163	663	385	173.0993	0.0085734	CFTOTSJVQRFXOF	CHEMONTID:0001914
C10H7O2	159.044604464	256.17093	97.12445	663	384	159.04648	-0.0018755	JKTXGBOLZMGAIF	CHEMONTID:0001257
C10H9NO	159.068413908	256.17093	97.10184	663	382	159.06909	-0.0006761	LSMGVUHULSBVAW;MBBOMCVGYCRMEA	CHEMONTID:0004529;CHEMONTID:0004196
C10H9N2O	173.071487908	256.17093	83.08648	663	375	173.08445	-0.0129621	ZOAMBXDOGPRZLP	CHEMONTID:0004196
C12H13N2	185.107873416	256.17093	71.08614	663	290	185.08479	0.0230834	JOFKCNJIUXPJAC	CHEMONTID:0001914
C12H15N2	187.12352348	256.17093	69.07005	663	275	187.10088	0.0226435	JOFKCNJIUXPJAC	CHEMONTID:0001914
C8H7O	119.049689844	256.17093	137.10312	663	223	119.06781	-0.0181202	FUGYGGDSWSUORM;HXDOZKJGKXYMEW	CHEMONTID:0000037;CHEMONTID:0004646
C10H11NO	161.084063972	256.17093	95.07545	663	213	161.09548	-0.011416	LSMGVUHULSBVAW	CHEMONTID:0004529
C10H11NO	161.084063972	256.17093	95.09521	663	209	161.07572	0.008344	LSMGVUHULSBVAW	CHEMONTID:0004529
C10H11NO	161.084063972	256.17093	95.08469	663	203	161.08624	-0.002176	LSMGVUHULSBVAW	CHEMONTID:0004529
C4H9NO2	103.063328528	256.17093	153.09424	663	198	103.07669	-0.0133615	OQEBBZSWEGYTPG	CHEMONTID:0001878
C11H13N2	173.107873416	256.18146	83.07163	648	385	173.10983	-0.0019566	CFTOTSJVQRFXOF	CHEMONTID:0001914
C10H9NO	159.068413908	256.18146	97.12445	648	384	159.05701	0.0114039	LSMGVUHULSBVAW;MBBOMCVGYCRMEA	CHEMONTID:0004529;CHEMONTID:0004196
C10H9NO	159.068413908	256.18146	97.10184	648	382	159.07962	-0.0112061	LSMGVUHULSBVAW;MBBOMCVGYCRMEA	CHEMONTID:0004529;CHEMONTID:0004196
C11H13N2	173.107873416	256.18146	83.08648	648	375	173.09498	0.0128934	CFTOTSJVQRFXOF	CHEMONTID:0001914
C12H13N2	185.107873416	256.18146	71.08614	648	290	185.09532	0.0125534	JOFKCNJIUXPJAC	CHEMONTID:0001914
C12H15N2	187.12352348	256.18146	69.07568	648	278	187.10578	0.0177435	JOFKCNJIUXPJAC	CHEMONTID:0001914
C12H15N2	187.12352348	256.18146	69.07005	648	275	187.11141	0.0121135	JOFKCNJIUXPJAC	CHEMONTID:0001914
C10H11NO	161.084063972	256.18146	95.07545	648	213	161.10601	-0.021946	LSMGVUHULSBVAW	CHEMONTID:0004529
C10H11NO	161.084063972	256.18146	95.09521	648	209	161.08625	-0.002186	LSMGVUHULSBVAW	CHEMONTID:0004529
C10H11NO	161.084063972	256.18146	95.08469	648	203	161.09677	-0.012706	LSMGVUHULSBVAW	CHEMONTID:0004529
C5H13NO	103.099714036	256.18146	153.09424	648	198	103.08722	0.012494	RILLZYSZSDGYGV	CHEMONTID:0001897
C11H11N2	171.092223352	256.18146	85.10641	648	198	171.07505	0.0171734	CFTOTSJVQRFXOF	CHEMONTID:0001914
C12H13N2	185.107873416	492.38382	307.26514	232	645	185.11868	-0.0108066	JOFKCNJIUXPJAC	CHEMONTID:0001914
C12H13N2	185.107873416	492.36609	307.26514	270	645	185.10095	0.0069234	JOFKCNJIUXPJAC	CHEMONTID:0001914
C11H18O	166.135765196	473.40964	307.26514	204	645	166.1445	-0.0087348	ZGVYVWSAAMJYCN	CHEMONTID:0001292
C12H13N2	185.107873416	492.38382	307.27957	232	644	185.10425	0.0036234	JOFKCNJIUXPJAC	CHEMONTID:0001914
C12H13N2	185.107873416	492.36609	307.27957	270	644	185.08652	0.0213534	JOFKCNJIUXPJAC	CHEMONTID:0001914
C11H18O	166.135765196	473.42978	307.27957	168	644	166.15021	-0.0144448	ZGVYVWSAAMJYCN	CHEMONTID:0001292
C11H18O	166.135765196	473.40964	307.27957	204	644	166.13007	0.0056952	ZGVYVWSAAMJYCN	CHEMONTID:0001292
C13H24O	196.182715388	307.27957	111.1151	644	246	196.16447	0.0182454	DEDSSOIVPSHQLB	CHEMONTID:0001292
C19H37O	281.284440804	430.39413	149.10518	185	478	281.28895	-0.0045092	SXIYYZWCMUFWBW	CHEMONTID:0000298
C19H37O	281.284440804	430.37854	149.10518	186	478	281.27336	0.0110808	SXIYYZWCMUFWBW	CHEMONTID:0000298
C8H16N2O2	172.121177752	321.23773	149.10518	300	478	172.13255	-0.0113722	PMLVVKMWRUMPQM	CHEMONTID:0000392
C3H4	40.031300128	189.1252	149.10518	92	478	40.02002	0.0112801	QQONPFPTGQHPMA;ATUOYWHBWRKTHZ	CHEMONTID:0004476;CHEMONTID:0002500
C2O	39.99491462	189.11774	149.10518	95	478	40.01256	-0.0176454	IKHGUXGNUITLKF	CHEMONTID:0002230
C	12	149.10518	137.0946	478	232	12.01058	-0.01058	VNWKTOKETHGBQD	CHEMONTID:0002500
C	12	149.10518	137.10312	478	223	12.00206	-0.00206	VNWKTOKETHGBQD	CHEMONTID:0002500
C4H6	54.046950192	149.10518	95.07545	478	213	54.02973	0.0172202	NNPPMTNAJDCUHE;IJDNQMDRQITEOD	CHEMONTID:0004620;CHEMONTID:0002500
C3H2O	54.010564684	149.10518	95.09521	478	209	54.00997	0.0005947	HGINCPLSRVDWNT	CHEMONTID:0002436
C3H2O	54.010564684	149.10518	95.08469	478	203	54.02049	-0.0099253	HGINCPLSRVDWNT	CHEMONTID:0002436
C19H37O	281.284440804	430.39413	149.09669	185	466	281.29744	-0.0129992	SXIYYZWCMUFWBW	CHEMONTID:0000298
C19H37O	281.284440804	430.37854	149.09669	186	466	281.28185	0.0025908	SXIYYZWCMUFWBW	CHEMONTID:0000298
C8H16N2O2	172.121177752	321.23773	149.09669	300	466	172.14104	-0.0198622	PMLVVKMWRUMPQM	CHEMONTID:0000392
C3H4	40.031300128	189.1252	149.09669	92	466	40.02851	0.0027901	QQONPFPTGQHPMA;ATUOYWHBWRKTHZ	CHEMONTID:0004476;CHEMONTID:0002500
C3H4	40.031300128	189.11774	149.09669	95	466	40.02105	0.0102501	QQONPFPTGQHPMA;ATUOYWHBWRKTHZ	CHEMONTID:0004476;CHEMONTID:0002500
HN	15.010899032	164.08786	149.09669	106	466	14.99117	0.019729	QGZKDVFQNNGYKY	NonID:NH2
C	12	149.09669	137.0946	466	232	12.00209	-0.00209	VNWKTOKETHGBQD	CHEMONTID:0002500
C3H2O	54.010564684	149.09669	95.07545	466	213	54.02124	-0.0106753	HGINCPLSRVDWNT	CHEMONTID:0002436
C3H2O	54.010564684	149.09669	95.09521	466	209	54.00148	0.0090847	HGINCPLSRVDWNT	CHEMONTID:0002436
C3H2O	54.010564684	149.09669	95.08469	466	203	54.012	-0.0014353	HGINCPLSRVDWNT	CHEMONTID:0002436
C7H8	92.062600256	239.15472	147.0833	113	423	92.07142	-0.0088197	YXFVVABEGXRONW	CHEMONTID:0001091
C7H8	92.062600256	239.15472	147.07489	113	423	92.07983	-0.0172297	YXFVVABEGXRONW	CHEMONTID:0001091
C3H6	42.046950192	189.1252	147.0833	92	423	42.0419	0.0050502	ATUOYWHBWRKTHZ;QQONPFPTGQHPMA	CHEMONTID:0002500;CHEMONTID:0004476
C3H6	42.046950192	189.1252	147.07489	92	423	42.05031	-0.0033598	ATUOYWHBWRKTHZ;QQONPFPTGQHPMA	CHEMONTID:0002500;CHEMONTID:0004476
C2H4N	42.034374128	189.11774	147.0833	95	423	42.03444	-6.59E-05	ROSDSFDQCJNGOL;QUSNBJAOOMFDIB	CHEMONTID:0002228;CHEMONTID:0000469
C3H6	42.046950192	189.11774	147.07489	95	423	42.04285	0.0041002	ATUOYWHBWRKTHZ;QQONPFPTGQHPMA	CHEMONTID:0002500;CHEMONTID:0004476
HO	17.002739652	164.08786	147.0833	106	423	17.00456	-0.0018203	XLYOFNOQVPJJNP	NonID:H2O
HO	17.002739652	164.08786	147.07489	106	423	17.01297	-0.0102303	XLYOFNOQVPJJNP	NonID:H2O
HO	17.002739652	164.0751	147.0833	97	423	16.9918	0.0109397	XLYOFNOQVPJJNP	NonID:H2O
HO	17.002739652	164.0751	147.07489	97	423	17.00021	0.0025297	XLYOFNOQVPJJNP	NonID:H2O
C18H35O2	283.26370536	430.37854	147.09099	186	409	283.28755	-0.0238446	PZLYXEVGRAQCLK	CHEMONTID:0002951
C7H8	92.062600256	239.15472	147.09099	113	409	92.06373	-0.0011297	YXFVVABEGXRONW	CHEMONTID:0001091
C2H4N	42.034374128	189.1252	147.09099	92	409	42.03421	0.0001641	ROSDSFDQCJNGOL;QUSNBJAOOMFDIB	CHEMONTID:0002228;CHEMONTID:0000469
CH2N2	42.021798064	189.11774	147.09099	95	409	42.02675	-0.0049519	PNKUSGQVOMIXLU	CHEMONTID:0001045
HO	17.002739652	164.08786	147.09099	106	409	16.99687	0.0058697	XLYOFNOQVPJJNP	NonID:H2O
HO	17.002739652	164.0751	147.09099	97	409	16.98411	0.0186297	XLYOFNOQVPJJNP	NonID:H2O
C7H12N2O2	156.089877624	239.15472	83.07163	113	385	156.08309	0.0067876	ISWZMNIHDVCPSK	CHEMONTID:0002312
C7H6O	106.041864812	189.1252	83.07163	92	385	106.05357	-0.0117052	IWDCLRJOBJJRNH;HUMNYLRZRPPJDN;RDOXTESZEPMUJZ	CHEMONTID:0001275;CHEMONTID:0000321;CHEMONTID:0000138
C7H6O	106.041864812	189.11774	83.07163	95	385	106.04611	-0.0042452	IWDCLRJOBJJRNH;HUMNYLRZRPPJDN;RDOXTESZEPMUJZ	CHEMONTID:0001275;CHEMONTID:0000321;CHEMONTID:0000138
C3H2O2	70.005479304	153.09424	83.07163	198	385	70.02261	-0.0171307	NIXOWILDQLNWCW	CHEMONTID:0004451
C3H2O2	70.005479304	153.08427	83.07163	193	385	70.01264	-0.0071607	NIXOWILDQLNWCW	CHEMONTID:0004451
C4H6	54.046950192	137.10312	83.07163	223	385	54.03149	0.0154602	NNPPMTNAJDCUHE;IJDNQMDRQITEOD	CHEMONTID:0004620;CHEMONTID:0002500
C3H2O	54.010564684	137.0946	83.07163	232	385	54.02297	-0.0124053	HGINCPLSRVDWNT	CHEMONTID:0002436
C2H4	28.031300128	111.1151	83.07163	246	385	28.04347	-0.0121699	OTMSDBZUPAUEDD;VGGSQFUCUMXWEO	CHEMONTID:0002500;CHEMONTID:0004476
C2H2	26.015650064	109.10279	83.07163	154	385	26.03116	-0.0155099	OTMSDBZUPAUEDD;VGGSQFUCUMXWEO	CHEMONTID:0002500;CHEMONTID:0004476
CH2	14.015650064	97.10184	83.07163	382	385	14.03021	-0.0145599	VNWKTOKETHGBQD	CHEMONTID:0002500
C	12	95.09521	83.07163	209	385	12.02358	-0.02358	VNWKTOKETHGBQD	CHEMONTID:0002500
C	12	95.08469	83.07163	203	385	12.01306	-0.01306	VNWKTOKETHGBQD	CHEMONTID:0002500
C	12	95.07545	83.07163	213	385	12.00382	-0.00382	VNWKTOKETHGBQD	CHEMONTID:0002500
CH2	14.015650064	83.07163	69.07568	385	278	13.99595	0.0197001	VNWKTOKETHGBQD	CHEMONTID:0002500
CH2	14.015650064	83.07163	69.07005	385	275	14.00158	0.0140701	VNWKTOKETHGBQD	CHEMONTID:0002500
C22H37O2	333.279355424	430.39413	97.12445	185	384	333.26968	0.0096754	YDJRNYWFRANPOL	CHEMONTID:0002951
C15H16N2	224.131348512	321.23773	97.12445	300	384	224.11328	0.0180685	OURDZMSSMGUMKR	CHEMONTID:0001914
C7H14N2O2	158.105527688	255.25	97.12445	225	384	158.12555	-0.0200223	MMVGWKHDLPGACU	CHEMONTID:0000392
C7H14N2O2	158.105527688	255.22946	97.12445	223	384	158.10501	0.0005177	MMVGWKHDLPGACU	CHEMONTID:0000392
C2O2	55.98982924	153.09424	97.12445	198	384	55.96979	0.0200392	QTBSBXVTEAMEQO;WGCNASOHLSPBMP	CHEMONTID:0001205;CHEMONTID:0002230
C2O	39.99491462	137.10312	97.12445	223	384	39.97867	0.0162446	IKHGUXGNUITLKF	CHEMONTID:0002230
C2O	39.99491462	137.0946	97.12445	232	384	39.97015	0.0247646	IKHGUXGNUITLKF	CHEMONTID:0002230
CH2	14.015650064	97.12445	83.08648	384	375	14.03797	-0.0223199	VNWKTOKETHGBQD	CHEMONTID:0002500
C2H2	26.015650064	97.12445	71.08614	384	290	26.03831	-0.0226599	OTMSDBZUPAUEDD;VGGSQFUCUMXWEO	CHEMONTID:0002500;CHEMONTID:0004476
C2H4	28.031300128	97.12445	69.07568	384	278	28.04877	-0.0174699	OTMSDBZUPAUEDD;VGGSQFUCUMXWEO	CHEMONTID:0002500;CHEMONTID:0004476
C2H4	28.031300128	97.12445	69.07005	384	275	28.0544	-0.0230999	OTMSDBZUPAUEDD;VGGSQFUCUMXWEO	CHEMONTID:0002500;CHEMONTID:0004476
C	12	97.12445	85.10641	384	198	12.01804	-0.01804	VNWKTOKETHGBQD	CHEMONTID:0002500
C22H37O2	333.279355424	430.39413	97.10184	185	382	333.29229	-0.0129346	YDJRNYWFRANPOL	CHEMONTID:0002951
C22H37O2	333.279355424	430.37854	97.10184	186	382	333.2767	0.0026554	YDJRNYWFRANPOL	CHEMONTID:0002951
C15H16N2	224.131348512	321.23773	97.10184	300	382	224.13589	-0.0045415	OURDZMSSMGUMKR	CHEMONTID:0001914
C7H14N2O2	158.105527688	255.22946	97.10184	223	382	158.12762	-0.0220923	MMVGWKHDLPGACU	CHEMONTID:0000392
C6H4O	92.026214748	189.1252	97.10184	92	382	92.02336	0.0028547	ISWSIDIOOBJBQZ	CHEMONTID:0004647
C6H4O	92.026214748	189.11774	97.10184	95	382	92.0159	0.0103147	ISWSIDIOOBJBQZ	CHEMONTID:0004647
C2O2	55.98982924	153.09424	97.10184	198	382	55.9924	-0.0025708	QTBSBXVTEAMEQO;WGCNASOHLSPBMP	CHEMONTID:0001205;CHEMONTID:0002230
C2O2	55.98982924	153.08427	97.10184	193	382	55.98243	0.0073992	QTBSBXVTEAMEQO;WGCNASOHLSPBMP	CHEMONTID:0001205;CHEMONTID:0002230
C2O	39.99491462	137.10312	97.10184	223	382	40.00128	-0.0063654	IKHGUXGNUITLKF	CHEMONTID:0002230
C2O	39.99491462	137.0946	97.10184	232	382	39.99276	0.0021546	IKHGUXGNUITLKF	CHEMONTID:0002230
CH2	14.015650064	111.1151	97.10184	246	382	14.01326	0.0023901	VNWKTOKETHGBQD	CHEMONTID:0002500
C	12	109.10279	97.10184	154	382	12.00095	-0.00095	VNWKTOKETHGBQD	CHEMONTID:0002500
CH2	14.015650064	97.10184	83.08648	382	375	14.01536	0.0002901	VNWKTOKETHGBQD	CHEMONTID:0002500
C2H2	26.015650064	97.10184	71.08614	382	290	26.0157	-4.99E-05	OTMSDBZUPAUEDD;VGGSQFUCUMXWEO	CHEMONTID:0002500;CHEMONTID:0004476
C2H4	28.031300128	97.10184	69.07568	382	278	28.02616	0.0051401	OTMSDBZUPAUEDD;VGGSQFUCUMXWEO	CHEMONTID:0002500;CHEMONTID:0004476
C2H4	28.031300128	97.10184	69.07005	382	275	28.03179	-0.0004899	OTMSDBZUPAUEDD;VGGSQFUCUMXWEO	CHEMONTID:0002500;CHEMONTID:0004476
C	12	97.10184	85.10641	382	198	11.99543	0.00457	VNWKTOKETHGBQD	CHEMONTID:0002500
C8H16N2O2	172.121177752	255.22946	83.08648	223	375	172.14298	-0.0218022	PMLVVKMWRUMPQM	CHEMONTID:0000392
C7H12N2O2	156.089877624	239.15472	83.08648	113	375	156.06824	0.0216376	ISWZMNIHDVCPSK	CHEMONTID:0002312
C7H6O	106.041864812	189.1252	83.08648	92	375	106.03872	0.0031448	IWDCLRJOBJJRNH;HUMNYLRZRPPJDN;RDOXTESZEPMUJZ	CHEMONTID:0001275;CHEMONTID:0000321;CHEMONTID:0000138
C7H6O	106.041864812	189.11774	83.08648	95	375	106.03126	0.0106048	IWDCLRJOBJJRNH;HUMNYLRZRPPJDN;RDOXTESZEPMUJZ	CHEMONTID:0001275;CHEMONTID:0000321;CHEMONTID:0000138
C3H2O2	70.005479304	153.09424	83.08648	198	375	70.00776	-0.0022807	NIXOWILDQLNWCW	CHEMONTID:0004451
C3H2O2	70.005479304	153.08427	83.08648	193	375	69.99779	0.0076893	NIXOWILDQLNWCW	CHEMONTID:0004451
C3H2O	54.010564684	137.10312	83.08648	223	375	54.01664	-0.0060753	HGINCPLSRVDWNT	CHEMONTID:0002436
C3H2O	54.010564684	137.0946	83.08648	232	375	54.00812	0.0024447	HGINCPLSRVDWNT	CHEMONTID:0002436
C2H4	28.031300128	111.1151	83.08648	246	375	28.02862	0.0026801	OTMSDBZUPAUEDD;VGGSQFUCUMXWEO	CHEMONTID:0002500;CHEMONTID:0004476
C2H2	26.015650064	109.10279	83.08648	154	375	26.01631	-0.0006599	OTMSDBZUPAUEDD;VGGSQFUCUMXWEO	CHEMONTID:0002500;CHEMONTID:0004476
C	12	95.09521	83.08648	209	375	12.00873	-0.00873	VNWKTOKETHGBQD	CHEMONTID:0002500
C	12	95.08469	83.08648	203	375	11.99821	0.00179	VNWKTOKETHGBQD	CHEMONTID:0002500
C	12	83.08648	71.08614	375	290	12.00034	-0.00034	VNWKTOKETHGBQD	CHEMONTID:0002500
CH2	14.015650064	83.08648	69.07568	375	278	14.0108	0.0048501	VNWKTOKETHGBQD	CHEMONTID:0002500
CH2	14.015650064	83.08648	69.07005	375	275	14.01643	-0.0007799	VNWKTOKETHGBQD	CHEMONTID:0002500
C3H6	42.046950192	189.1252	147.06084	92	340	42.06436	-0.0174098	ATUOYWHBWRKTHZ;QQONPFPTGQHPMA	CHEMONTID:0002500;CHEMONTID:0004476
C3H6	42.046950192	189.11774	147.06084	95	340	42.0569	-0.0099498	ATUOYWHBWRKTHZ;QQONPFPTGQHPMA	CHEMONTID:0002500;CHEMONTID:0004476
H3N	17.026549096	164.08786	147.06084	106	340	17.02702	-0.0004709	QGZKDVFQNNGYKY	NonID:NH2
HO	17.002739652	164.0751	147.06084	97	340	17.01426	-0.0115203	XLYOFNOQVPJJNP	NonID:H2O
C10H19O2	171.138504848	492.38382	321.23773	232	300	171.14609	-0.0075852	AASQBYVPOFXFGU	CHEMONTID:0001334
C10H19O2	171.138504848	492.36609	321.23773	270	300	171.12836	0.0101448	AASQBYVPOFXFGU	CHEMONTID:0001334
C11H20O	168.15141526	321.23773	153.09424	300	198	168.14349	0.0079253	ZGVYVWSAAMJYCN	CHEMONTID:0001292
C8H12N2O2	168.089877624	239.15472	71.08614	113	290	168.06858	0.0212976	NWZYRRPOEASODK	CHEMONTID:0000335
C8H6O	118.041864812	189.1252	71.08614	92	290	118.03906	0.0028048	FUGYGGDSWSUORM;CHLICZRVGGXEOD	CHEMONTID:0000037;CHEMONTID:0000138
C8H6O	118.041864812	189.11774	71.08614	95	290	118.0316	0.0102648	FUGYGGDSWSUORM;CHLICZRVGGXEOD	CHEMONTID:0000037;CHEMONTID:0000138
C4H2O2	82.005479304	153.09424	71.08614	198	290	82.0081	-0.0026207	BAPJBEWLBFYGME	CHEMONTID:0004452
C4H2O2	82.005479304	153.08427	71.08614	193	290	81.99813	0.0073493	BAPJBEWLBFYGME	CHEMONTID:0004452
CH4O2	48.021129368	119.09873	71.08614	167	290	48.01259	0.0085394	CKFGINPQOCXMAZ	CHEMONTID:0001605
CH4O2	48.021129368	119.08821	71.08614	166	290	48.00207	0.0190594	CKFGINPQOCXMAZ	CHEMONTID:0001605
CH4O2	48.021129368	119.08288	71.08614	163	290	47.99674	0.0243894	CKFGINPQOCXMAZ	CHEMONTID:0001605
C3H4	40.031300128	111.1151	71.08614	246	290	40.02896	0.0023401	QQONPFPTGQHPMA;ATUOYWHBWRKTHZ	CHEMONTID:0004476;CHEMONTID:0002500
CH2	14.015650064	85.10641	71.08614	198	290	14.02027	-0.0046199	VNWKTOKETHGBQD	CHEMONTID:0002500
CH2	14.015650064	85.09908	71.08614	196	290	14.01294	0.0027101	VNWKTOKETHGBQD	CHEMONTID:0002500
C11H10N2	170.08439832	239.15472	69.07568	113	278	170.07904	0.0053583	CFTOTSJVQRFXOF	CHEMONTID:0001914
C7H6NO	120.044938812	189.1252	69.07568	92	278	120.04952	-0.0045812	DYDNPESBYVVLBO	CHEMONTID:0000285
C7H6NO	120.044938812	189.11774	69.07568	95	278	120.04206	0.0028788	DYDNPESBYVVLBO	CHEMONTID:0000285
C3H4N2	68.037448128	137.10312	69.07568	223	278	68.02744	0.0100081	RAXXELZNTBOGNW	CHEMONTID:0000078
C3H4N2	68.037448128	137.0946	69.07568	232	278	68.01892	0.0185281	RAXXELZNTBOGNW	CHEMONTID:0000078
C2H4N	42.034374128	111.1151	69.07568	246	278	42.03942	-0.0050459	ROSDSFDQCJNGOL;QUSNBJAOOMFDIB	CHEMONTID:0002228;CHEMONTID:0000469
C3H4	40.031300128	109.10279	69.07568	154	278	40.02711	0.0041901	QQONPFPTGQHPMA;ATUOYWHBWRKTHZ	CHEMONTID:0004476;CHEMONTID:0002500
C2H2	26.015650064	95.09521	69.07568	209	278	26.01953	-0.0038799	OTMSDBZUPAUEDD;VGGSQFUCUMXWEO	CHEMONTID:0002500;CHEMONTID:0004476
CN	26.003074	95.08469	69.07568	203	278	26.00901	-0.005936	LELOWRISYMNNSU	CHEMONTID:0000362
CN	26.003074	95.07545	69.07568	213	278	25.99977	0.003304	LELOWRISYMNNSU	CHEMONTID:0000362
CH4	16.031300128	85.10641	69.07568	198	278	16.03073	0.0005701	VNWKTOKETHGBQD	CHEMONTID:0002500
H2N	16.018724064	85.09908	69.07568	196	278	16.0234	-0.0046759	QGZKDVFQNNGYKY	NonID:NH2
C	12	81.07568	69.07568	152	278	12	0	VNWKTOKETHGBQD	CHEMONTID:0002500
C11H10N2	170.08439832	239.15472	69.07005	113	275	170.08467	-0.0002717	CFTOTSJVQRFXOF	CHEMONTID:0001914
C8H8O	120.057514876	189.1252	69.07005	92	275	120.05515	0.0023649	FUGYGGDSWSUORM;HXDOZKJGKXYMEW;CHLICZRVGGXEOD;VEIIEWOTAHXGKS	CHEMONTID:0000037;CHEMONTID:0004646;CHEMONTID:0000138
C7H6NO	120.044938812	189.11774	69.07005	95	275	120.04769	-0.0027512	DYDNPESBYVVLBO	CHEMONTID:0000285
C3H4N2	68.037448128	137.10312	69.07005	223	275	68.03307	0.0043781	RAXXELZNTBOGNW	CHEMONTID:0000078
C3H4N2	68.037448128	137.0946	69.07005	232	275	68.02455	0.0128981	RAXXELZNTBOGNW	CHEMONTID:0000078
C3H6	42.046950192	111.1151	69.07005	246	275	42.04505	0.0019002	ATUOYWHBWRKTHZ;QQONPFPTGQHPMA	CHEMONTID:0002500;CHEMONTID:0004476
C3H4	40.031300128	109.10279	69.07005	154	275	40.03274	-0.0014399	QQONPFPTGQHPMA;ATUOYWHBWRKTHZ	CHEMONTID:0004476;CHEMONTID:0002500
C2H2	26.015650064	95.09521	69.07005	209	275	26.02516	-0.0095099	OTMSDBZUPAUEDD;VGGSQFUCUMXWEO	CHEMONTID:0002500;CHEMONTID:0004476
C2H2	26.015650064	95.08469	69.07005	203	275	26.01464	0.0010101	OTMSDBZUPAUEDD;VGGSQFUCUMXWEO	CHEMONTID:0002500;CHEMONTID:0004476
CN	26.003074	95.07545	69.07005	213	275	26.0054	-0.002326	LELOWRISYMNNSU	CHEMONTID:0000362
CH4	16.031300128	85.10641	69.07005	198	275	16.03636	-0.0050599	VNWKTOKETHGBQD	CHEMONTID:0002500
CH4	16.031300128	85.09908	69.07005	196	275	16.02903	0.0022701	VNWKTOKETHGBQD	CHEMONTID:0002500
C	12	81.07568	69.07005	152	275	12.00563	-0.00563	VNWKTOKETHGBQD	CHEMONTID:0002500
C	12	81.07019	69.07005	151	275	12.00014	-0.00014	VNWKTOKETHGBQD	CHEMONTID:0002500
C22H39O	319.300090868	430.39413	111.1151	185	246	319.27903	0.0210609	GDFMOYUXMKMYJF	CHEMONTID:0000298
C7H16N2O	144.126263132	255.25	111.1151	225	246	144.1349	-0.0086369	UIKUBYKUYUSRSM	CHEMONTID:0000392
C7H16N2O	144.126263132	255.22946	111.1151	223	246	144.11436	0.0119031	UIKUBYKUYUSRSM	CHEMONTID:0000392
C9H4O	128.026214748	239.15472	111.1151	113	246	128.03962	-0.0134053	KJPRLNWUNMBNBZ	CHEMONTID:0000029
CNO	41.99798862	153.09424	111.1151	198	246	41.97914	0.0188486	ZHNUHDYFZUAESO	CHEMONTID:0002484
CN	26.003074	137.10312	111.1151	223	246	25.98802	0.015054	LELOWRISYMNNSU	CHEMONTID:0000362
CN	26.003074	137.0946	111.1151	232	246	25.9795	0.023574	LELOWRISYMNNSU	CHEMONTID:0000362
CH4	16.031300128	111.1151	95.07545	246	213	16.03965	-0.0083499	VNWKTOKETHGBQD	CHEMONTID:0002500
H2N	16.018724064	111.1151	95.09521	246	209	16.01989	-0.0011659	QGZKDVFQNNGYKY	NonID:NH2
CH4	16.031300128	111.1151	95.08469	246	203	16.03041	0.0008901	VNWKTOKETHGBQD	CHEMONTID:0002500
CN	26.003074	111.1151	85.10641	246	198	26.00869	-0.005616	LELOWRISYMNNSU	CHEMONTID:0000362
C20H37O	293.284440804	430.39413	137.0946	185	232	293.29953	-0.0150892	WJLJKNYXWACGHC	CHEMONTID:0000298
C20H37O	293.284440804	430.37854	137.0946	186	232	293.28394	0.0005008	WJLJKNYXWACGHC	CHEMONTID:0000298
C5H10O2	102.06807956	239.15472	137.0946	113	232	102.06012	0.0079596	WLAMNBDJUVNPJU	CHEMONTID:0003544
CHN	27.010899032	164.08786	137.0946	106	232	26.99326	0.017639	BAVYZALUXZFZLV;LELOWRISYMNNSU;WDWDWGRYHDPSDS	CHEMONTID:0000469;CHEMONTID:0000362;CHEMONTID:0000117
O	15.99491462	153.09424	137.0946	198	232	15.99964	-0.0047254	XLYOFNOQVPJJNP	NonID:H2O
O	15.99491462	153.08427	137.0946	193	232	15.98967	0.0052446	XLYOFNOQVPJJNP	NonID:H2O
CH2N2	42.021798064	137.0946	95.07545	232	213	42.01915	0.0026481	PNKUSGQVOMIXLU	CHEMONTID:0001045
CNO	41.99798862	137.0946	95.09521	232	209	41.99939	-0.0014014	ZHNUHDYFZUAESO	CHEMONTID:0002484
C2H2O	42.010564684	137.0946	95.08469	232	203	42.00991	0.0006547	IKHGUXGNUITLKF;LFQSCWFLJHTTHZ;IMROMDMJAWUWLK	CHEMONTID:0002230;CHEMONTID:0000286;CHEMONTID:0000132
C20H37O	293.284440804	430.39413	137.10312	185	223	293.29101	-0.0065692	WJLJKNYXWACGHC	CHEMONTID:0000298
C20H37O	293.284440804	430.37854	137.10312	186	223	293.27542	0.0090208	WJLJKNYXWACGHC	CHEMONTID:0000298
C8H6	102.046950192	239.15472	137.10312	113	223	102.0516	-0.0046498	PPBRXRYQALVLMV	CHEMONTID:0000037
O	15.99491462	153.09424	137.10312	198	223	15.99112	0.0037946	XLYOFNOQVPJJNP	NonID:H2O
O	15.99491462	153.08427	137.10312	193	223	15.98115	0.0137646	XLYOFNOQVPJJNP	NonID:H2O
CH2N2	42.021798064	137.10312	95.07545	223	213	42.02767	-0.0058719	PNKUSGQVOMIXLU	CHEMONTID:0001045
C2H2O	42.010564684	137.10312	95.09521	223	209	42.00791	0.0026547	IKHGUXGNUITLKF;LFQSCWFLJHTTHZ;IMROMDMJAWUWLK	CHEMONTID:0002230;CHEMONTID:0000286;CHEMONTID:0000132
CH2N2	42.021798064	137.10312	95.08469	223	203	42.01843	0.0033681	PNKUSGQVOMIXLU	CHEMONTID:0001045
C22H39O2	335.295005488	430.39413	95.07545	185	213	335.31868	-0.0236745	UPMVPXJUQWHITN	CHEMONTID:0002951
C22H39O2	335.295005488	430.37854	95.07545	186	213	335.30309	-0.0080845	UPMVPXJUQWHITN	CHEMONTID:0002951
C6H6O	94.041864812	189.1252	95.07545	92	213	94.04975	-0.0078852	ISWSIDIOOBJBQZ	CHEMONTID:0004647
C6H6O	94.041864812	189.11774	95.07545	95	213	94.04229	-0.0004252	ISWSIDIOOBJBQZ	CHEMONTID:0004647
C2H3N3	69.032697096	164.08786	95.07545	106	213	69.01241	0.0202871	NSPMIYGKQJPBQR	CHEMONTID:0000099
C2H4NO	58.029288748	153.09424	95.07545	198	213	58.01879	0.0104987	ATHHXGZTWNVVOU	CHEMONTID:0002484
C2H2O2	58.005479304	153.08427	95.07545	193	213	58.00882	-0.0033407	TZIHFWKZFHZASV;QTBSBXVTEAMEQO;WGCNASOHLSPBMP	CHEMONTID:0001238;CHEMONTID:0001205;CHEMONTID:0002230
C2O	39.99491462	135.0793	95.07545	128	213	40.00385	-0.0089354	IKHGUXGNUITLKF	CHEMONTID:0002230
CH2	14.015650064	109.10279	95.07545	154	213	14.02734	-0.0116899	VNWKTOKETHGBQD	CHEMONTID:0002500
C	12	107.07307	95.07545	88	213	11.99762	0.00238	VNWKTOKETHGBQD	CHEMONTID:0002500
C22H39O2	335.295005488	430.39413	95.09521	185	209	335.29892	-0.0039145	UPMVPXJUQWHITN	CHEMONTID:0002951
C22H39O2	335.295005488	430.37854	95.09521	186	209	335.28333	0.0116755	UPMVPXJUQWHITN	CHEMONTID:0002951
C6H6O	94.041864812	189.1252	95.09521	92	209	94.02999	0.0118748	ISWSIDIOOBJBQZ	CHEMONTID:0004647
C6H6O	94.041864812	189.11774	95.09521	95	209	94.02253	0.0193348	ISWSIDIOOBJBQZ	CHEMONTID:0004647
C2H2O2	58.005479304	153.09424	95.09521	198	209	57.99903	0.0064493	TZIHFWKZFHZASV;QTBSBXVTEAMEQO;WGCNASOHLSPBMP	CHEMONTID:0001238;CHEMONTID:0001205;CHEMONTID:0002230
C2H2O2	58.005479304	153.08427	95.09521	193	209	57.98906	0.0164193	TZIHFWKZFHZASV;QTBSBXVTEAMEQO;WGCNASOHLSPBMP	CHEMONTID:0001238;CHEMONTID:0001205;CHEMONTID:0002230
C2O	39.99491462	135.0793	95.09521	128	209	39.98409	0.0108246	IKHGUXGNUITLKF	CHEMONTID:0002230
CH2	14.015650064	109.10279	95.09521	154	209	14.00758	0.0080701	VNWKTOKETHGBQD	CHEMONTID:0002500
C22H39O2	335.295005488	430.39413	95.08469	185	203	335.30944	-0.0144345	UPMVPXJUQWHITN	CHEMONTID:0002951
C22H39O2	335.295005488	430.37854	95.08469	186	203	335.29385	0.0011555	UPMVPXJUQWHITN	CHEMONTID:0002951
C6H6O	94.041864812	189.1252	95.08469	92	203	94.04051	0.0013548	ISWSIDIOOBJBQZ	CHEMONTID:0004647
C6H6O	94.041864812	189.11774	95.08469	95	203	94.03305	0.0088148	ISWSIDIOOBJBQZ	CHEMONTID:0004647
C2H2O2	58.005479304	153.09424	95.08469	198	203	58.00955	-0.0040707	TZIHFWKZFHZASV;QTBSBXVTEAMEQO;WGCNASOHLSPBMP	CHEMONTID:0001238;CHEMONTID:0001205;CHEMONTID:0002230
C2H2O2	58.005479304	153.08427	95.08469	193	203	57.99958	0.0058993	TZIHFWKZFHZASV;QTBSBXVTEAMEQO;WGCNASOHLSPBMP	CHEMONTID:0001238;CHEMONTID:0001205;CHEMONTID:0002230
C2O	39.99491462	135.0793	95.08469	128	203	39.99461	0.0003046	IKHGUXGNUITLKF	CHEMONTID:0002230
CH2	14.015650064	109.10279	95.08469	154	203	14.0181	-0.0024499	VNWKTOKETHGBQD	CHEMONTID:0002500
C4H6O2	86.036779432	239.15472	153.09424	113	198	86.06048	-0.0237006	BAPJBEWLBFYGME	CHEMONTID:0004452
C7H4O	104.026214748	189.1252	85.10641	92	198	104.01879	0.0074247	IWDCLRJOBJJRNH	CHEMONTID:0001275
C7H4O	104.026214748	189.11774	85.10641	95	198	104.01133	0.0148847	IWDCLRJOBJJRNH	CHEMONTID:0001275
Num AdductIon (AdductType Mass LinkedMz): 9
[M+H]+	85.09908	107.07307
[M+H]+	97.10184	119.08288
[M+H]+	97.12445	119.09873
[M+K]+	135.0793	119.09873
[M+K]+	153.08427	137.0946
[M+K]+	153.09424	137.10312
[M+K]+	165.09114	149.09669
[M+H]+	473.40964	495.38089
[M+H]+	473.42978	495.38089
Num IsotopicIon (IsotopeName Mass LinkedMz WeightedForm WeightNumber): 10
C-13	166.08266	165.09114	M+1	1
C-13	166.09564	165.09114	M+1	1
C-13	208.09991	207.10295	M+1	1
C-13	208.10941	207.10295	M+1	1
C-13	208.12206	207.10295	M+1	1
C-13	284.26981	283.27332	M+1	1
C-13	308.26083	307.27957	M+1	1
C-13	322.22818	321.23773	M+1	1
C-13	431.39188	430.39413	M+1	1
C-13	431.41177	430.39413	M+1	1

NAME: C23H56N2O5S
EXACTMASS: 472.390993892
ISSELECTED: False
ACCURATEMASS: 472.3909793
MASSDIFFERENCE: 1.46E-05
TOTALSCORE: 3.028
ISOTOPICINTENSITY[M+1]: 0.2723
ISOTOPICINTENSITY[M+2]: 0.0907
ISOTOPICDIFF[M+1]: 0.0357
ISOTOPICDIFF[M+2]: 0.0689
MASSDIFFSCORE: 1
ISOTOPICSCORE: 0.963
PRODUCTIONSCORE: 0.836
NEUTRALLOSSSCORE: 0.229
PRODUCTIONPEAKNUMBER: 51
PRODUCTIONHITSNUMBER: 42
NEUTRALLOSSPEAKNUMBER: 315
NEUTRALLOSSHITSNUMBER: 72
RESOURCENAMES: 
RESOURCERECORDS: 0
ChemOntDescriptions: Pyrimidones;Benzenesulfonamides;Organic sulfuric acid and derivatives;Amino acids and derivatives;Indole and derivatives;N-acyl amines;N-acyl-amino acids;Benzoic acids and derivatives;Peptides;Benzene and substituted derivatives;Benzothiazoles;Fatty acid and derivatives;Phenothiazines;Saccharides
ChemOntIDs: Pyrimidones;Benzenesulfonamides;Organic sulfuric acid and derivatives;Amino acids and derivatives;Indole and derivatives;N-acyl amines;N-acyl-amino acids;Benzoic acids and derivatives;Peptides;Benzene and substituted derivatives;Benzothiazoles;Fatty acid and derivatives;Phenothiazines;Saccharides
ChemOntScores: 3.66658661690185E-07;1.84866518204256E-06;5.82132500976852E-06;0.000126405914497752;0.000126405914497752;0.000143643084656612;0.000353106012999121;0.000488159682404536;0.000488159682404536;0.0026257955875227;0.0026257955875227;0.0026257955875227;0.0026257955875227;0.00762457493328703
ChemOntInChIKeys: KNAHARQHSZJURB;OUDSBRTVNLOZBN;RZQXOGQSPBYUKH;LPQZKKCYTLCDGQ;OZCACMPSTYQSMM;KOGRJTUIKPMZEJ;MNNBCKASUFBXCO;VSOOBQALJVLTBH;XNOPRXBHLZRZKH;ZZUZYEMRHCMVTB;KZHGPDSVHSDCMX;UVEADPZYGNELNT;SLVMESMUVMCQIY;PPAIMZHKIXDJRN
PUBCHEMCIDS: 
Num ProductIon (Formula ExactMass AccurateMass Intensity Error CandidateInChIKeys CandidateOntologies): 51
C4H9	57.070425288	57.07095	137	-0.0010733	IJDNQMDRQITEOD;NNPPMTNAJDCUHE;VXNZUUAINFGPBY	CHEMONTID:0002500;CHEMONTID:0004620;CHEMONTID:0004476
C5H9	69.070425288	69.07005	275	-0.0001733	OFBQJSOFQDEBGM;QWTDNUCVQCZILF;QMMOXUPEWRXHJS;BKOOMYPCSUNDGP;YWAKXRMUMFPDSH;MHNNAWXXUZQSNM;CRSOQBOWXPBRES	CHEMONTID:0002500;CHEMONTID:0004620;CHEMONTID:0004476;CHEMONTID:0004622
C5H9	69.070425288	69.07568	278	-0.0058033	OFBQJSOFQDEBGM;QWTDNUCVQCZILF;QMMOXUPEWRXHJS;BKOOMYPCSUNDGP;YWAKXRMUMFPDSH;MHNNAWXXUZQSNM;CRSOQBOWXPBRES	CHEMONTID:0002500;CHEMONTID:0004620;CHEMONTID:0004476;CHEMONTID:0004622
C5H11	71.086075352	71.08614	290	-0.0006132	OFBQJSOFQDEBGM;QWTDNUCVQCZILF	CHEMONTID:0002500;CHEMONTID:0004620
C6H9	81.070425288	81.07019	151	-0.0003133	AFABGHUZZDYHJO;RYPKRALMXUUNKS;PFEOZHBOMNWTJB;GDOPTJXRTPNYNR;LIKMAJRDDDTEIG;LDTAOIUHUHHCMU;PRBHEGAFLDMLAL;VLKZOEOYAKHREP;BEQGRRJLJLVQAQ;HNRMPXKDFBEGFZ;LGAQJENWWYGFSN;XDTMQSROBMDMFD;WWUVJRULCWHUSA	CHEMONTID:0004620;CHEMONTID:0004476;CHEMONTID:0001016;CHEMONTID:0001019;CHEMONTID:0002500;CHEMONTID:0004622
C6H9	81.070425288	81.07568	152	-0.0058033	AFABGHUZZDYHJO;RYPKRALMXUUNKS;PFEOZHBOMNWTJB;GDOPTJXRTPNYNR;LIKMAJRDDDTEIG;LDTAOIUHUHHCMU;PRBHEGAFLDMLAL;VLKZOEOYAKHREP;BEQGRRJLJLVQAQ;HNRMPXKDFBEGFZ;LGAQJENWWYGFSN;XDTMQSROBMDMFD;WWUVJRULCWHUSA	CHEMONTID:0004620;CHEMONTID:0004476;CHEMONTID:0001016;CHEMONTID:0001019;CHEMONTID:0002500;CHEMONTID:0004622
C5H9N	83.073499288	83.07163	385	0.0013207	GNVRJGIVDSQCOP;AVFZOVWCLRSYKC;NQRYJNQNLNOLGT;ZUHZZVMEUAUWHY	CHEMONTID:0002239;CHEMONTID:0003449;CHEMONTID:0000195
C6H11	83.086075352	83.08648	375	-0.0009532	VLKZOEOYAKHREP;AFABGHUZZDYHJO;RYPKRALMXUUNKS;XDTMQSROBMDMFD;JMMZCWZIJXAGKW;PFEOZHBOMNWTJB;PRBHEGAFLDMLAL;LIKMAJRDDDTEIG;HNRMPXKDFBEGFZ;GDOPTJXRTPNYNR;LDTAOIUHUHHCMU	CHEMONTID:0002500;CHEMONTID:0004620;CHEMONTID:0004476;CHEMONTID:0001016;CHEMONTID:0004622;CHEMONTID:0001019
C6H13	85.101725416	85.09908	196	0.0020968	VLKZOEOYAKHREP;AFABGHUZZDYHJO	CHEMONTID:0002500;CHEMONTID:0004620
C6H13	85.101725416	85.10641	198	-0.0052332	VLKZOEOYAKHREP;AFABGHUZZDYHJO	CHEMONTID:0002500;CHEMONTID:0004620
C3H7O3	91.039519084	91.03319	100	0.0057805	PEDCQBHIVMGVHV;GSJFXBNYJCXDGI;ALRHLSYJTWAHJZ	CHEMONTID:0002210;CHEMONTID:0003416;CHEMONTID:0001713
C6H9N	95.073499288	95.07545	213	-0.0024993	PXHHIBMOFPCBJQ;PAMIQIKDUOTOBW;SMBYUOXUISCLCF;DJEQZVQFEPKLOY	CHEMONTID:0003449;CHEMONTID:0000195;CHEMONTID:0002239
C7H11	95.086075352	95.08469	203	0.0008368	VLJXXKKOSFGPHI;UAEPNZWRGJTJPN;IMNFDUFMRHMDMM;FMAMSYPJXSEYSW;BZHMBWZPUJHVEE;WZHKDGJSXCTSCK;QWHNJUXXYKPLQM;ZGEGCLOFRBLKSE;OTTZHAVKAVGASB;JAGYXYUAYDLKNO;AEXMKKGTQYQZCS;GXDHCNNESPLIKD;ADHCYQWFCLQBFG	CHEMONTID:0004620;CHEMONTID:0001016;CHEMONTID:0002500;CHEMONTID:0001019;CHEMONTID:0004476;CHEMONTID:0004622
C7H11	95.086075352	95.09521	209	-0.0096832	VLJXXKKOSFGPHI;UAEPNZWRGJTJPN;IMNFDUFMRHMDMM;FMAMSYPJXSEYSW;BZHMBWZPUJHVEE;WZHKDGJSXCTSCK;QWHNJUXXYKPLQM;ZGEGCLOFRBLKSE;OTTZHAVKAVGASB;JAGYXYUAYDLKNO;AEXMKKGTQYQZCS;GXDHCNNESPLIKD;ADHCYQWFCLQBFG	CHEMONTID:0004620;CHEMONTID:0001016;CHEMONTID:0002500;CHEMONTID:0001019;CHEMONTID:0004476;CHEMONTID:0004622
C7H13	97.101725416	97.10184	382	-0.0006632	IMNFDUFMRHMDMM;ZGEGCLOFRBLKSE;VLJXXKKOSFGPHI;WZHKDGJSXCTSCK	CHEMONTID:0002500;CHEMONTID:0004476;CHEMONTID:0004620
C7H13	97.101725416	97.12445	384	-0.0232732	IMNFDUFMRHMDMM;ZGEGCLOFRBLKSE;VLJXXKKOSFGPHI;WZHKDGJSXCTSCK	CHEMONTID:0002500;CHEMONTID:0004476;CHEMONTID:0004620
C7H9N	107.073499288	107.07307	88	-0.0001193	RNVCVTLRINQCPJ;ONQLCPDIXPYJSS;CSNWPSHAZNPDBA;KPDBFXIKMXHJEB;YLUDSYGJHAQGOD;AFBPFSWMIHJQDM;LYMGNRHDFKUCDQ;HTLZVHNRZJPSMI	CHEMONTID:0003964;CHEMONTID:0000195;CHEMONTID:0000219;CHEMONTID:0003924
C8H13	109.101725416	109.10279	154	-0.0016132	JVSWJIKNEAIKJW;GDDAJHJRAKOILH;KWKAKUADMBZCLK;QEGNUYASOUJEHD;KVZJLSYJROEPSQ;QJXCDRBHYIAFTH;WEPNJTDVIIKRIK;TVMXDCGIABBOFY;LETYIFNDQBJGPJ;RNTWWGNZUXGTAX;QRMPKOFEUHIBNM	CHEMONTID:0004620;CHEMONTID:0001019;CHEMONTID:0004476;CHEMONTID:0001016;CHEMONTID:0004622;CHEMONTID:0002500
C8H15	111.11737548	111.1151	246	0.0017269	TVMXDCGIABBOFY;JVSWJIKNEAIKJW;KWKAKUADMBZCLK	CHEMONTID:0002500;CHEMONTID:0004620;CHEMONTID:0004476
C9H11	119.086075352	119.08288	163	0.0026468	ODLMAHJVESYWTB;NABXNTPHRFMODH;PYOLJOJPIPCRDP;XARGIVYWQPXRTC;ILIUIABCBOXIRX;NUHCEMOQRZEGAQ;KPADFPAILITQBG;YPJRYQGOKHKNKZ;UTPOSGXXIJEVFD	CHEMONTID:0002811;CHEMONTID:0002841;CHEMONTID:0001016;CHEMONTID:0004622;CHEMONTID:0004476
C9H11	119.086075352	119.08821	166	-0.0026832	ODLMAHJVESYWTB;NABXNTPHRFMODH;PYOLJOJPIPCRDP;XARGIVYWQPXRTC;ILIUIABCBOXIRX;NUHCEMOQRZEGAQ;KPADFPAILITQBG;YPJRYQGOKHKNKZ;UTPOSGXXIJEVFD	CHEMONTID:0002811;CHEMONTID:0002841;CHEMONTID:0001016;CHEMONTID:0004622;CHEMONTID:0004476
C9H11	119.086075352	119.09873	167	-0.0132032	ODLMAHJVESYWTB;NABXNTPHRFMODH;PYOLJOJPIPCRDP;XARGIVYWQPXRTC;ILIUIABCBOXIRX;NUHCEMOQRZEGAQ;KPADFPAILITQBG;YPJRYQGOKHKNKZ;UTPOSGXXIJEVFD	CHEMONTID:0002811;CHEMONTID:0002841;CHEMONTID:0001016;CHEMONTID:0004622;CHEMONTID:0004476
C9H11O	135.080989972	135.0793	128	0.0011414	HDNRAPAFJLXKBV;DWLZULQNIPIABE;KABCBIJVOXYNHG;CTIZSKHLELUAOT;PECUPOXPPBBFLU;KMYAUVFETBIDQR;UAJRSHJHFRVGMG;MPWGZBWDLMDIHO;LVLMKMOXYZKZRA;AWBMJKBTUUURBD;ZXRDGIJENMIGOY	CHEMONTID:0000138;CHEMONTID:0004325;CHEMONTID:0003487;CHEMONTID:0001167;CHEMONTID:0002811;CHEMONTID:0003940;CHEMONTID:0002229
C9H13O	137.096640036	137.0946	232	0.0014915	KMYAUVFETBIDQR;MUPSAKGMCNQPDH;DWLZULQNIPIABE	CHEMONTID:0001167;CHEMONTID:0000323;CHEMONTID:0000138
C9H13O	137.096640036	137.10312	223	-0.0070285	KMYAUVFETBIDQR;MUPSAKGMCNQPDH;DWLZULQNIPIABE	CHEMONTID:0001167;CHEMONTID:0000323;CHEMONTID:0000138
C6H11O4	147.065733832	147.06084	340	0.0043453	KBVSUNBCTPQWJL	CHEMONTID:0002012
C10H11O	147.080989972	147.07489	423	0.0055514	FOCKPZOFYCTNIA;NZSPOOBIPDPNNX	CHEMONTID:0004325;CHEMONTID:0002811
C10H11O	147.080989972	147.0833	423	-0.0028586	FOCKPZOFYCTNIA;NZSPOOBIPDPNNX	CHEMONTID:0004325;CHEMONTID:0002811
C9H11N2	147.092223352	147.09099	409	0.0006848	RNAODKZCUVVPEN	CHEMONTID:0002497
C10H13O	149.096640036	149.09669	466	-0.0005985	FOCKPZOFYCTNIA;XTMGWHZPEHHUKU	CHEMONTID:0004325;CHEMONTID:0002229
C10H13O	149.096640036	149.10518	478	-0.0090885	FOCKPZOFYCTNIA;XTMGWHZPEHHUKU	CHEMONTID:0004325;CHEMONTID:0002229
C8H11NO2	153.078978592	153.08427	193	-0.00584	VOUIHMBRJVKANW	CHEMONTID:0001879
C9H13O2	153.091554656	153.09424	198	-0.0032339	GYPMBQZAVBFUIZ;VASLTHSBUVYRRQ;FRJSUXZTSKUONA	CHEMONTID:0004111;CHEMONTID:0001292;CHEMONTID:0002229
C9H10NO2	164.07115356	164.0751	97	-0.004495	BMFMUHLTSDBYKC	CHEMONTID:0000195
C10H12O2	164.083729624	164.08786	106	-0.004679	NEBQMYHKOREVAL;YYDWZJCCIAMZIH;VFULEJBUJUYYNB;NJXYTXADXSRFTJ	CHEMONTID:0004111;CHEMONTID:0002229
C10H13O2	165.091554656	165.09114	3740	-0.0001339	NEBQMYHKOREVAL;UDEWPOVQBGFNGE;VFULEJBUJUYYNB;YYDWZJCCIAMZIH;WVSSWCGRCOYBAB	CHEMONTID:0004111;CHEMONTID:0001350;CHEMONTID:0002229;CHEMONTID:0001167
C13H17O	189.127940164	189.11774	95	0.0096516	KERIXVPGSOBWOP	CHEMONTID:0004325
C13H17O	189.127940164	189.1252	92	0.0021916	KERIXVPGSOBWOP	CHEMONTID:0004325
C14H11N2	207.092223352	207.10295	8432	-0.0112752	BBOAWHADGQBLBD;PUPXFZBRONUIFP	CHEMONTID:0001140;CHEMONTID:0002497
C17H19O	239.143590228	239.15472	113	-0.0116784	POGLAOIGGLSUHI	CHEMONTID:0001565
C19H27	255.211275864	255.22946	223	-0.0187327	QZLYKIGBANMMBK	CHEMONTID:0003568
C15H31N2O	255.243638612	255.25	225	-0.00691	NA	NA
C17H22NO	256.170139324	256.17093	663	-0.0013393	NA	NA
C15H28O3	256.203844756	256.18146	648	0.0218362	BFKKWZLKDQDDRU	CHEMONTID:0001092
C18H35O2	283.26370536	283.25821	727	0.0049468	NA	NA
C17H35N2O	283.27493874	283.27332	725	0.0010702	NA	NA
C17H39O2S	307.267076488	307.26514	645	0.0013879	NA	NA
C16H39N2OS	307.278309868	307.27957	644	-0.0018087	NA	NA
C16H33O4S	321.209955536	321.21194	693	-0.002533	NA	NA
C15H33N2O5	321.238947156	321.23773	300	0.0006686	NA	NA
C23H56N2O5S	472.390993892	495.38089	7679	-0.0006754	NA	NA
Num NeutralLoss (Formula ExactMass PrecursorMz ProductMz PrecursorIntensity ProductIntensity LossMass Error CandidateInChIKeys CandidateOntologies): 325
C7H14O	114.104465068	321.21194	207.10295	693	8432	114.10899	-0.0045249	MQWCXKGKQLNYQG	CHEMONTID:0002647
CH6N	32.050024192	239.15472	207.10295	113	8432	32.05177	-0.0017458	BAVYZALUXZFZLV	CHEMONTID:0000469
C2H2O	42.010564684	207.10295	165.09114	8432	3740	42.01181	-0.0012453	IKHGUXGNUITLKF;LFQSCWFLJHTTHZ;IMROMDMJAWUWLK	CHEMONTID:0002230;CHEMONTID:0000286;CHEMONTID:0000132
C2H2O2	58.005479304	207.10295	149.10518	8432	478	57.99777	0.0077093	TZIHFWKZFHZASV;QTBSBXVTEAMEQO;WGCNASOHLSPBMP	CHEMONTID:0001238;CHEMONTID:0001205;CHEMONTID:0002230
C2H2O2	58.005479304	207.10295	149.09669	8432	466	58.00626	-0.0007807	TZIHFWKZFHZASV;QTBSBXVTEAMEQO;WGCNASOHLSPBMP	CHEMONTID:0001238;CHEMONTID:0001205;CHEMONTID:0002230
C2H4O2	60.021129368	207.10295	147.0833	8432	423	60.01965	0.0014794	TZIHFWKZFHZASV;QTBSBXVTEAMEQO;LYCAIKOWRPUZTN	CHEMONTID:0001238;CHEMONTID:0001205;CHEMONTID:0002467
CH4N2O	60.032362748	207.10295	147.07489	8432	423	60.02806	0.0043027	XSQUKJJJFZCRTK	CHEMONTID:0000517
C2H4O2	60.021129368	207.10295	147.09099	8432	409	60.01196	0.0091694	TZIHFWKZFHZASV;QTBSBXVTEAMEQO;LYCAIKOWRPUZTN	CHEMONTID:0001238;CHEMONTID:0001205;CHEMONTID:0002467
C6H4O3	124.016043988	207.10295	83.07163	8432	385	124.03132	-0.015276	QCDYQQDYXPDABM;WQGWDDDVZFFDIG	CHEMONTID:0000382;CHEMONTID:0004657
C6H4O3	124.016043988	207.10295	83.08648	8432	375	124.01647	-0.000426	QCDYQQDYXPDABM;WQGWDDDVZFFDIG	CHEMONTID:0000382;CHEMONTID:0004657
CH4N2O	60.032362748	207.10295	147.06084	8432	340	60.04211	-0.0097473	XSQUKJJJFZCRTK	CHEMONTID:0000517
C7H4O3	136.016043988	207.10295	71.08614	8432	290	136.01681	-0.000766	IUNJCFABHJZSKB	CHEMONTID:0003978
C7H6O3	138.031694052	207.10295	69.07568	8432	278	138.02727	0.0044241	IUNJCFABHJZSKB	CHEMONTID:0003978
C7H6O3	138.031694052	207.10295	69.07005	8432	275	138.0329	-0.0012059	IUNJCFABHJZSKB	CHEMONTID:0003978
C3H2O2	70.005479304	207.10295	137.0946	8432	232	70.00835	-0.0028707	NIXOWILDQLNWCW	CHEMONTID:0004451
C3H2O2	70.005479304	207.10295	137.10312	8432	223	69.99983	0.0056493	NIXOWILDQLNWCW	CHEMONTID:0004451
C3H2O	54.010564684	207.10295	153.09424	8432	198	54.00871	0.0018547	HGINCPLSRVDWNT	CHEMONTID:0002436
C15H27O2	239.201105104	495.38089	256.17093	7679	663	239.20996	-0.0088549	JQYGCQRQGRVLDN	CHEMONTID:0000298
C15H27O2	239.201105104	495.38089	256.18146	7679	648	239.19943	0.0016751	JQYGCQRQGRVLDN	CHEMONTID:0000298
C13H22NO3	240.159968564	495.38089	255.22946	7679	223	240.15143	0.0085386	FYMHCWBPOCZPKA	CHEMONTID:0000195
C2H6N2O	74.048012812	239.15472	165.09114	113	3740	74.06358	-0.0155672	BEBCJVAWIBVWNZ	CHEMONTID:0002484
O	15.99491462	165.09114	149.10518	3740	478	15.98596	0.0089546	XLYOFNOQVPJJNP	NonID:H2O
O	15.99491462	165.09114	149.09669	3740	466	15.99445	0.0004646	XLYOFNOQVPJJNP	NonID:H2O
H2O	18.010564684	165.09114	147.0833	3740	423	18.00784	0.0027247	XLYOFNOQVPJJNP	NonID:H2O
H2O	18.010564684	165.09114	147.07489	3740	423	18.01625	-0.0056853	XLYOFNOQVPJJNP	NonID:H2O
H2O	18.010564684	165.09114	147.09099	3740	409	18.00015	0.0104147	XLYOFNOQVPJJNP	NonID:H2O
C4H2O2	82.005479304	165.09114	83.07163	3740	385	82.01951	-0.0140307	BAPJBEWLBFYGME	CHEMONTID:0004452
C4H2O2	82.005479304	165.09114	83.08648	3740	375	82.00466	0.0008193	BAPJBEWLBFYGME	CHEMONTID:0004452
H4N	18.034374128	165.09114	147.06084	3740	340	18.0303	0.0040741	QGZKDVFQNNGYKY	NonID:NH2
CO	27.99491462	165.09114	137.0946	3740	232	27.99654	-0.0016254	WSFSSNUMVMOOMR;OKKJLVBELUTLKV	CHEMONTID:0001831;CHEMONTID:0000286
CO	27.99491462	165.09114	137.10312	3740	223	27.98802	0.0068946	WSFSSNUMVMOOMR;OKKJLVBELUTLKV	CHEMONTID:0001831;CHEMONTID:0000286
C3H2O2	70.005479304	165.09114	95.07545	3740	213	70.01569	-0.0102107	NIXOWILDQLNWCW	CHEMONTID:0004451
C3H2O2	70.005479304	165.09114	95.09521	3740	209	69.99593	0.0095493	NIXOWILDQLNWCW	CHEMONTID:0004451
C3H2O2	70.005479304	165.09114	95.08469	3740	203	70.00645	-0.0009707	NIXOWILDQLNWCW	CHEMONTID:0004451
C	12	165.09114	153.09424	3740	198	11.9969	0.0031	VNWKTOKETHGBQD	CHEMONTID:0002500
C11H15NO3	209.10519334	492.38382	283.25821	232	727	209.12561	-0.0204167	UFKDXENLDAZGOS	CHEMONTID:0000195
C11H15NO3	209.10519334	492.36609	283.25821	270	727	209.10788	-0.0026867	UFKDXENLDAZGOS	CHEMONTID:0000195
C12H24O2	200.177630008	283.25821	83.07163	727	385	200.18658	-0.00895	POULHZVOKOAJMA	CHEMONTID:0003086
C10H18O3	186.125594436	283.25821	97.12445	727	384	186.13376	-0.0081656	TYXOEOVOUIVPQE	CHEMONTID:0000324
C12H24O2	200.177630008	283.25821	83.08648	727	375	200.17173	0.0059	POULHZVOKOAJMA	CHEMONTID:0003086
C8H16N2O2	172.121177752	283.25821	111.1151	727	246	172.14311	-0.0219322	PMLVVKMWRUMPQM	CHEMONTID:0000392
CH2N	28.018724064	283.25821	255.25	727	225	28.00821	0.0105141	BAVYZALUXZFZLV	CHEMONTID:0000469
C2H4	28.031300128	283.25821	255.22946	727	223	28.02875	0.0025501	OTMSDBZUPAUEDD;VGGSQFUCUMXWEO	CHEMONTID:0002500;CHEMONTID:0004476
C11H15NO3	209.10519334	492.38382	283.27332	232	725	209.1105	-0.0053067	UFKDXENLDAZGOS	CHEMONTID:0000195
C11H15NO3	209.10519334	492.36609	283.27332	270	725	209.09277	0.0124233	UFKDXENLDAZGOS	CHEMONTID:0000195
C12H24O2	200.177630008	283.27332	83.07163	725	385	200.20169	-0.02406	POULHZVOKOAJMA	CHEMONTID:0003086
C10H18O3	186.125594436	283.27332	97.12445	725	384	186.14887	-0.0232756	TYXOEOVOUIVPQE	CHEMONTID:0000324
C12H24O2	200.177630008	283.27332	83.08648	725	375	200.18684	-0.00921	POULHZVOKOAJMA	CHEMONTID:0003086
CH2N	28.018724064	283.27332	255.25	725	225	28.02332	-0.0045959	BAVYZALUXZFZLV	CHEMONTID:0000469
C2H4	28.031300128	283.27332	255.22946	725	223	28.04386	-0.0125599	OTMSDBZUPAUEDD;VGGSQFUCUMXWEO	CHEMONTID:0002500;CHEMONTID:0004476
C10H19O2	171.138504848	492.36609	321.21194	270	693	171.15415	-0.0156452	AASQBYVPOFXFGU	CHEMONTID:0001334
C9H16O3	172.109944372	321.21194	149.10518	693	478	172.10676	0.0031844	CVFFFSPGTZUPTF	CHEMONTID:0000324
C9H16O3	172.109944372	321.21194	149.09669	693	466	172.11525	-0.0053056	CVFFFSPGTZUPTF	CHEMONTID:0000324
C7H14N2O3	174.100442308	321.21194	147.09099	693	409	174.12095	-0.0205077	LIEIRDDOGFQXEH	CHEMONTID:0002964
C12H18NO3	224.128668436	321.21194	97.10184	693	382	224.1101	0.0185684	HIKHPXKYXLQZFQ	CHEMONTID:0000195
C10H16O3	184.109944372	321.21194	137.0946	693	232	184.11734	-0.0073956	TYXOEOVOUIVPQE	CHEMONTID:0000324
C10H16O3	184.109944372	321.21194	137.10312	693	223	184.10882	0.0011244	TYXOEOVOUIVPQE	CHEMONTID:0000324
C12H20NO3	226.1443185	321.21194	95.07545	693	213	226.13649	0.0078285	OKTTXPFUNSZDIO;HIKHPXKYXLQZFQ	CHEMONTID:0000195
C12H20NO3	226.1443185	321.21194	95.08469	693	203	226.12725	0.0170685	OKTTXPFUNSZDIO;HIKHPXKYXLQZFQ	CHEMONTID:0000195
C9H14NO2	168.102453688	321.21194	153.09424	693	198	168.1177	-0.0152463	CHCUDBFRYVCNDF	CHEMONTID:0000492
C4H11O3	107.070819212	256.17093	149.10518	663	478	107.06575	0.0050692	ARXKVVRQIIOZGF	CHEMONTID:0001661
C4H11O3	107.070819212	256.17093	149.09669	663	466	107.07424	-0.0034208	ARXKVVRQIIOZGF	CHEMONTID:0001661
C11H13N2	173.107873416	256.17093	83.07163	663	385	173.0993	0.0085734	CFTOTSJVQRFXOF	CHEMONTID:0001914
C10H7O2	159.044604464	256.17093	97.12445	663	384	159.04648	-0.0018755	JKTXGBOLZMGAIF	CHEMONTID:0001257
C10H9NO	159.068413908	256.17093	97.10184	663	382	159.06909	-0.0006761	LSMGVUHULSBVAW;MBBOMCVGYCRMEA	CHEMONTID:0004529;CHEMONTID:0004196
C10H9N2O	173.071487908	256.17093	83.08648	663	375	173.08445	-0.0129621	ZOAMBXDOGPRZLP	CHEMONTID:0004196
C8H11NO4	185.068807832	256.17093	71.08614	663	290	185.08479	-0.0159822	PQMCFIPTFAVVSI	CHEMONTID:0002411
C12H15N2	187.12352348	256.17093	69.07005	663	275	187.10088	0.0226435	JOFKCNJIUXPJAC	CHEMONTID:0001914
C6H9O4	145.050083768	256.17093	111.1151	663	246	145.05583	-0.0057462	KBVSUNBCTPQWJL	CHEMONTID:0002012
C8H7O	119.049689844	256.17093	137.10312	663	223	119.06781	-0.0181202	FUGYGGDSWSUORM;HXDOZKJGKXYMEW	CHEMONTID:0000037;CHEMONTID:0004646
C10H11NO	161.084063972	256.17093	95.07545	663	213	161.09548	-0.011416	LSMGVUHULSBVAW	CHEMONTID:0004529
C10H11NO	161.084063972	256.17093	95.09521	663	209	161.07572	0.008344	LSMGVUHULSBVAW	CHEMONTID:0004529
C10H11NO	161.084063972	256.17093	95.08469	663	203	161.08624	-0.002176	LSMGVUHULSBVAW	CHEMONTID:0004529
C4H9NO2	103.063328528	256.17093	153.09424	663	198	103.07669	-0.0133615	OQEBBZSWEGYTPG	CHEMONTID:0001878
C4H11O3	107.070819212	256.18146	149.10518	648	478	107.07628	-0.0054608	ARXKVVRQIIOZGF	CHEMONTID:0001661
C4H11O3	107.070819212	256.18146	149.09669	648	466	107.08477	-0.0139508	ARXKVVRQIIOZGF	CHEMONTID:0001661
C11H13N2	173.107873416	256.18146	83.07163	648	385	173.10983	-0.0019566	CFTOTSJVQRFXOF	CHEMONTID:0001914
C10H9NO	159.068413908	256.18146	97.12445	648	384	159.05701	0.0114039	LSMGVUHULSBVAW;MBBOMCVGYCRMEA	CHEMONTID:0004529;CHEMONTID:0004196
C7H13NO3	159.089543276	256.18146	97.10184	648	382	159.07962	0.0099233	HFBHOAHFRNLZGN;IONXXIKCTQHZNC	CHEMONTID:0004329;CHEMONTID:0004330
C11H13N2	173.107873416	256.18146	83.08648	648	375	173.09498	0.0128934	CFTOTSJVQRFXOF	CHEMONTID:0001914
C12H13N2	185.107873416	256.18146	71.08614	648	290	185.09532	0.0125534	JOFKCNJIUXPJAC	CHEMONTID:0001914
C12H15N2	187.12352348	256.18146	69.07568	648	278	187.10578	0.0177435	JOFKCNJIUXPJAC	CHEMONTID:0001914
C12H15N2	187.12352348	256.18146	69.07005	648	275	187.11141	0.0121135	JOFKCNJIUXPJAC	CHEMONTID:0001914
C6H11NO3	145.073893212	256.18146	111.1151	648	246	145.06636	0.0075332	QBYYLBWFBPAOKU	CHEMONTID:0004310
C10H11NO	161.084063972	256.18146	95.07545	648	213	161.10601	-0.021946	LSMGVUHULSBVAW	CHEMONTID:0004529
C10H11NO	161.084063972	256.18146	95.09521	648	209	161.08625	-0.002186	LSMGVUHULSBVAW	CHEMONTID:0004529
C10H11NO	161.084063972	256.18146	95.08469	648	203	161.09677	-0.012706	LSMGVUHULSBVAW	CHEMONTID:0004529
C5H13NO	103.099714036	256.18146	153.09424	648	198	103.08722	0.012494	RILLZYSZSDGYGV	CHEMONTID:0001897
C11H11N2	171.092223352	256.18146	85.10641	648	198	171.07505	0.0171734	CFTOTSJVQRFXOF	CHEMONTID:0001914
C10H17O3	185.117769404	492.38382	307.26514	232	645	185.11868	-0.0009106	TYXOEOVOUIVPQE	CHEMONTID:0000324
C12H13N2	185.107873416	492.36609	307.26514	270	645	185.10095	0.0069234	JOFKCNJIUXPJAC	CHEMONTID:0001914
C11H18O	166.135765196	473.40964	307.26514	204	645	166.1445	-0.0087348	ZGVYVWSAAMJYCN	CHEMONTID:0001292
C12H13N2	185.107873416	492.38382	307.27957	232	644	185.10425	0.0036234	JOFKCNJIUXPJAC	CHEMONTID:0001914
C8H11NO4	185.068807832	492.36609	307.27957	270	644	185.08652	-0.0177122	PQMCFIPTFAVVSI	CHEMONTID:0002411
C11H18O	166.135765196	473.42978	307.27957	168	644	166.15021	-0.0144448	ZGVYVWSAAMJYCN	CHEMONTID:0001292
C11H18O	166.135765196	473.40964	307.27957	204	644	166.13007	0.0056952	ZGVYVWSAAMJYCN	CHEMONTID:0001292
C13H24O	196.182715388	307.27957	111.1151	644	246	196.16447	0.0182454	DEDSSOIVPSHQLB	CHEMONTID:0001292
C19H37O	281.284440804	430.39413	149.10518	185	478	281.28895	-0.0045092	SXIYYZWCMUFWBW	CHEMONTID:0000298
C19H37O	281.284440804	430.37854	149.10518	186	478	281.27336	0.0110808	SXIYYZWCMUFWBW	CHEMONTID:0000298
C8H16N2O2	172.121177752	321.23773	149.10518	300	478	172.13255	-0.0113722	PMLVVKMWRUMPQM	CHEMONTID:0000392
C3H6O3	90.031694052	239.15472	149.10518	113	478	90.04954	-0.0178459	PEDCQBHIVMGVHV	CHEMONTID:0002210
C3H4	40.031300128	189.1252	149.10518	92	478	40.02002	0.0112801	QQONPFPTGQHPMA;ATUOYWHBWRKTHZ	CHEMONTID:0004476;CHEMONTID:0002500
C2O	39.99491462	189.11774	149.10518	95	478	40.01256	-0.0176454	IKHGUXGNUITLKF	CHEMONTID:0002230
C	12	149.10518	137.0946	478	232	12.01058	-0.01058	VNWKTOKETHGBQD	CHEMONTID:0002500
C	12	149.10518	137.10312	478	223	12.00206	-0.00206	VNWKTOKETHGBQD	CHEMONTID:0002500
C4H6	54.046950192	149.10518	95.07545	478	213	54.02973	0.0172202	NNPPMTNAJDCUHE;IJDNQMDRQITEOD	CHEMONTID:0004620;CHEMONTID:0002500
C3H2O	54.010564684	149.10518	95.09521	478	209	54.00997	0.0005947	HGINCPLSRVDWNT	CHEMONTID:0002436
C3H2O	54.010564684	149.10518	95.08469	478	203	54.02049	-0.0099253	HGINCPLSRVDWNT	CHEMONTID:0002436
CH4OS	63.998285748	149.10518	85.10641	478	198	63.99877	-0.0004843	BOTYRLOGQKSOAE	CHEMONTID:0001212
C19H37O	281.284440804	430.39413	149.09669	185	466	281.29744	-0.0129992	SXIYYZWCMUFWBW	CHEMONTID:0000298
C19H37O	281.284440804	430.37854	149.09669	186	466	281.28185	0.0025908	SXIYYZWCMUFWBW	CHEMONTID:0000298
C8H16N2O2	172.121177752	321.23773	149.09669	300	466	172.14104	-0.0198622	PMLVVKMWRUMPQM	CHEMONTID:0000392
C3H4	40.031300128	189.1252	149.09669	92	466	40.02851	0.0027901	QQONPFPTGQHPMA;ATUOYWHBWRKTHZ	CHEMONTID:0004476;CHEMONTID:0002500
C3H4	40.031300128	189.11774	149.09669	95	466	40.02105	0.0102501	QQONPFPTGQHPMA;ATUOYWHBWRKTHZ	CHEMONTID:0004476;CHEMONTID:0002500
HN	15.010899032	164.08786	149.09669	106	466	14.99117	0.019729	QGZKDVFQNNGYKY	NonID:NH2
C	12	149.09669	137.0946	466	232	12.00209	-0.00209	VNWKTOKETHGBQD	CHEMONTID:0002500
C3H2O	54.010564684	149.09669	95.07545	466	213	54.02124	-0.0106753	HGINCPLSRVDWNT	CHEMONTID:0002436
C3H2O	54.010564684	149.09669	95.09521	466	209	54.00148	0.0090847	HGINCPLSRVDWNT	CHEMONTID:0002436
C3H2O	54.010564684	149.09669	95.08469	466	203	54.012	-0.0014353	HGINCPLSRVDWNT	CHEMONTID:0002436
CH4OS	63.998285748	149.09669	85.10641	466	198	63.99028	0.0080057	BOTYRLOGQKSOAE	CHEMONTID:0001212
C7H8	92.062600256	239.15472	147.0833	113	423	92.07142	-0.0088197	YXFVVABEGXRONW	CHEMONTID:0001091
C7H8	92.062600256	239.15472	147.07489	113	423	92.07983	-0.0172297	YXFVVABEGXRONW	CHEMONTID:0001091
C3H6	42.046950192	189.1252	147.0833	92	423	42.0419	0.0050502	ATUOYWHBWRKTHZ;QQONPFPTGQHPMA	CHEMONTID:0002500;CHEMONTID:0004476
C3H6	42.046950192	189.1252	147.07489	92	423	42.05031	-0.0033598	ATUOYWHBWRKTHZ;QQONPFPTGQHPMA	CHEMONTID:0002500;CHEMONTID:0004476
C2H4N	42.034374128	189.11774	147.0833	95	423	42.03444	-6.59E-05	ROSDSFDQCJNGOL;QUSNBJAOOMFDIB	CHEMONTID:0002228;CHEMONTID:0000469
C3H6	42.046950192	189.11774	147.07489	95	423	42.04285	0.0041002	ATUOYWHBWRKTHZ;QQONPFPTGQHPMA	CHEMONTID:0002500;CHEMONTID:0004476
HO	17.002739652	164.08786	147.0833	106	423	17.00456	-0.0018203	XLYOFNOQVPJJNP	NonID:H2O
HO	17.002739652	164.08786	147.07489	106	423	17.01297	-0.0102303	XLYOFNOQVPJJNP	NonID:H2O
HO	17.002739652	164.0751	147.0833	97	423	16.9918	0.0109397	XLYOFNOQVPJJNP	NonID:H2O
HO	17.002739652	164.0751	147.07489	97	423	17.00021	0.0025297	XLYOFNOQVPJJNP	NonID:H2O
CH4OS	63.998285748	147.0833	83.07163	423	385	64.01167	-0.0133843	BOTYRLOGQKSOAE	CHEMONTID:0001212
CH4OS	63.998285748	147.0833	83.08648	423	375	63.99682	0.0014657	BOTYRLOGQKSOAE	CHEMONTID:0001212
CH4OS	63.998285748	147.07489	83.07163	423	385	64.00326	-0.0049743	BOTYRLOGQKSOAE	CHEMONTID:0001212
CH4OS	63.998285748	147.07489	83.08648	423	375	63.98841	0.0098757	BOTYRLOGQKSOAE	CHEMONTID:0001212
C18H35O2	283.26370536	430.37854	147.09099	186	409	283.28755	-0.0238446	PZLYXEVGRAQCLK	CHEMONTID:0002951
C7H8	92.062600256	239.15472	147.09099	113	409	92.06373	-0.0011297	YXFVVABEGXRONW	CHEMONTID:0001091
C2H4N	42.034374128	189.1252	147.09099	92	409	42.03421	0.0001641	ROSDSFDQCJNGOL;QUSNBJAOOMFDIB	CHEMONTID:0002228;CHEMONTID:0000469
CH2N2	42.021798064	189.11774	147.09099	95	409	42.02675	-0.0049519	PNKUSGQVOMIXLU	CHEMONTID:0001045
HO	17.002739652	164.08786	147.09099	106	409	16.99687	0.0058697	XLYOFNOQVPJJNP	NonID:H2O
HO	17.002739652	164.0751	147.09099	97	409	16.98411	0.0186297	XLYOFNOQVPJJNP	NonID:H2O
CH4OS	63.998285748	147.09099	83.07163	409	385	64.01936	-0.0210743	BOTYRLOGQKSOAE	CHEMONTID:0001212
CH4OS	63.998285748	147.09099	83.08648	409	375	64.00451	-0.0062243	BOTYRLOGQKSOAE	CHEMONTID:0001212
C8H12O3	156.078644244	239.15472	83.07163	113	385	156.08309	-0.0044458	IIVIBYBQXSHRGE	CHEMONTID:0003891
C4H10O3	106.06299418	189.1252	83.07163	92	385	106.05357	0.0094242	ARXKVVRQIIOZGF	CHEMONTID:0001661
C7H6O	106.041864812	189.11774	83.07163	95	385	106.04611	-0.0042452	IWDCLRJOBJJRNH;HUMNYLRZRPPJDN;RDOXTESZEPMUJZ	CHEMONTID:0001275;CHEMONTID:0000321;CHEMONTID:0000138
H3NO2S	80.988449336	164.0751	83.07163	97	385	81.00347	-0.0150207	AHZVGADFMXTGBU	NonID:Sulfonamide
C3H2O2	70.005479304	153.09424	83.07163	198	385	70.02261	-0.0171307	NIXOWILDQLNWCW	CHEMONTID:0004451
C3H2O2	70.005479304	153.08427	83.07163	193	385	70.01264	-0.0071607	NIXOWILDQLNWCW	CHEMONTID:0004451
CH4OS	63.998285748	147.06084	83.07163	340	385	63.98921	0.0090757	BOTYRLOGQKSOAE	CHEMONTID:0001212
C4H6	54.046950192	137.10312	83.07163	223	385	54.03149	0.0154602	NNPPMTNAJDCUHE;IJDNQMDRQITEOD	CHEMONTID:0004620;CHEMONTID:0002500
C3H2O	54.010564684	137.0946	83.07163	232	385	54.02297	-0.0124053	HGINCPLSRVDWNT	CHEMONTID:0002436
C2H4	28.031300128	111.1151	83.07163	246	385	28.04347	-0.0121699	OTMSDBZUPAUEDD;VGGSQFUCUMXWEO	CHEMONTID:0002500;CHEMONTID:0004476
C2H2	26.015650064	109.10279	83.07163	154	385	26.03116	-0.0155099	OTMSDBZUPAUEDD;VGGSQFUCUMXWEO	CHEMONTID:0002500;CHEMONTID:0004476
CH2	14.015650064	97.10184	83.07163	382	385	14.03021	-0.0145599	VNWKTOKETHGBQD	CHEMONTID:0002500
C	12	95.09521	83.07163	209	385	12.02358	-0.02358	VNWKTOKETHGBQD	CHEMONTID:0002500
C	12	95.08469	83.07163	203	385	12.01306	-0.01306	VNWKTOKETHGBQD	CHEMONTID:0002500
C	12	95.07545	83.07163	213	385	12.00382	-0.00382	VNWKTOKETHGBQD	CHEMONTID:0002500
CH2	14.015650064	83.07163	69.07568	385	278	13.99595	0.0197001	VNWKTOKETHGBQD	CHEMONTID:0002500
CH2	14.015650064	83.07163	69.07005	385	275	14.00158	0.0140701	VNWKTOKETHGBQD	CHEMONTID:0002500
C22H37O2	333.279355424	430.39413	97.12445	185	384	333.26968	0.0096754	YDJRNYWFRANPOL	CHEMONTID:0002951
C12H18NO3	224.128668436	321.23773	97.12445	300	384	224.11328	0.0153884	HIKHPXKYXLQZFQ	CHEMONTID:0000195
C7H14N2O2	158.105527688	255.25	97.12445	225	384	158.12555	-0.0200223	MMVGWKHDLPGACU	CHEMONTID:0000392
C7H14N2O2	158.105527688	255.22946	97.12445	223	384	158.10501	0.0005177	MMVGWKHDLPGACU	CHEMONTID:0000392
C6H8NO3	142.050418116	239.15472	97.12445	113	384	142.03027	0.0201481	DHDRGOURKDLAOT	CHEMONTID:0004322
C2O2	55.98982924	153.09424	97.12445	198	384	55.96979	0.0200392	QTBSBXVTEAMEQO;WGCNASOHLSPBMP	CHEMONTID:0001205;CHEMONTID:0002230
C2O	39.99491462	137.10312	97.12445	223	384	39.97867	0.0162446	IKHGUXGNUITLKF	CHEMONTID:0002230
C2O	39.99491462	137.0946	97.12445	232	384	39.97015	0.0247646	IKHGUXGNUITLKF	CHEMONTID:0002230
CH2	14.015650064	97.12445	83.08648	384	375	14.03797	-0.0223199	VNWKTOKETHGBQD	CHEMONTID:0002500
C2H2	26.015650064	97.12445	71.08614	384	290	26.03831	-0.0226599	OTMSDBZUPAUEDD;VGGSQFUCUMXWEO	CHEMONTID:0002500;CHEMONTID:0004476
C2H4	28.031300128	97.12445	69.07568	384	278	28.04877	-0.0174699	OTMSDBZUPAUEDD;VGGSQFUCUMXWEO	CHEMONTID:0002500;CHEMONTID:0004476
C2H4	28.031300128	97.12445	69.07005	384	275	28.0544	-0.0230999	OTMSDBZUPAUEDD;VGGSQFUCUMXWEO	CHEMONTID:0002500;CHEMONTID:0004476
C	12	97.12445	85.10641	384	198	12.01804	-0.01804	VNWKTOKETHGBQD	CHEMONTID:0002500
C22H37O2	333.279355424	430.39413	97.10184	185	382	333.29229	-0.0129346	YDJRNYWFRANPOL	CHEMONTID:0002951
C22H37O2	333.279355424	430.37854	97.10184	186	382	333.2767	0.0026554	YDJRNYWFRANPOL	CHEMONTID:0002951
C15H16N2	224.131348512	321.23773	97.10184	300	382	224.13589	-0.0045415	OURDZMSSMGUMKR	CHEMONTID:0001914
C7H14N2O2	158.105527688	255.22946	97.10184	223	382	158.12762	-0.0220923	MMVGWKHDLPGACU	CHEMONTID:0000392
C6H8NO3	142.050418116	239.15472	97.10184	113	382	142.05288	-0.0024619	DHDRGOURKDLAOT	CHEMONTID:0004322
C6H4O	92.026214748	189.1252	97.10184	92	382	92.02336	0.0028547	ISWSIDIOOBJBQZ	CHEMONTID:0004647
C6H4O	92.026214748	189.11774	97.10184	95	382	92.0159	0.0103147	ISWSIDIOOBJBQZ	CHEMONTID:0004647
C2O2	55.98982924	153.09424	97.10184	198	382	55.9924	-0.0025708	QTBSBXVTEAMEQO;WGCNASOHLSPBMP	CHEMONTID:0001205;CHEMONTID:0002230
C2O2	55.98982924	153.08427	97.10184	193	382	55.98243	0.0073992	QTBSBXVTEAMEQO;WGCNASOHLSPBMP	CHEMONTID:0001205;CHEMONTID:0002230
C2O	39.99491462	137.10312	97.10184	223	382	40.00128	-0.0063654	IKHGUXGNUITLKF	CHEMONTID:0002230
C2O	39.99491462	137.0946	97.10184	232	382	39.99276	0.0021546	IKHGUXGNUITLKF	CHEMONTID:0002230
CH2	14.015650064	111.1151	97.10184	246	382	14.01326	0.0023901	VNWKTOKETHGBQD	CHEMONTID:0002500
C	12	109.10279	97.10184	154	382	12.00095	-0.00095	VNWKTOKETHGBQD	CHEMONTID:0002500
CH2	14.015650064	97.10184	83.08648	382	375	14.01536	0.0002901	VNWKTOKETHGBQD	CHEMONTID:0002500
C2H2	26.015650064	97.10184	71.08614	382	290	26.0157	-4.99E-05	OTMSDBZUPAUEDD;VGGSQFUCUMXWEO	CHEMONTID:0002500;CHEMONTID:0004476
C2H4	28.031300128	97.10184	69.07568	382	278	28.02616	0.0051401	OTMSDBZUPAUEDD;VGGSQFUCUMXWEO	CHEMONTID:0002500;CHEMONTID:0004476
C2H4	28.031300128	97.10184	69.07005	382	275	28.03179	-0.0004899	OTMSDBZUPAUEDD;VGGSQFUCUMXWEO	CHEMONTID:0002500;CHEMONTID:0004476
C	12	97.10184	85.10641	382	198	11.99543	0.00457	VNWKTOKETHGBQD	CHEMONTID:0002500
C8H16N2O2	172.121177752	255.22946	83.08648	223	375	172.14298	-0.0218022	PMLVVKMWRUMPQM	CHEMONTID:0000392
C7H10NO3	156.06606818	239.15472	83.08648	113	375	156.06824	-0.0021718	IZNTWTMLHCGAJU	CHEMONTID:0002411
C7H6O	106.041864812	189.1252	83.08648	92	375	106.03872	0.0031448	IWDCLRJOBJJRNH;HUMNYLRZRPPJDN;RDOXTESZEPMUJZ	CHEMONTID:0001275;CHEMONTID:0000321;CHEMONTID:0000138
C7H6O	106.041864812	189.11774	83.08648	95	375	106.03126	0.0106048	IWDCLRJOBJJRNH;HUMNYLRZRPPJDN;RDOXTESZEPMUJZ	CHEMONTID:0001275;CHEMONTID:0000321;CHEMONTID:0000138
H3NO2S	80.988449336	164.08786	83.08648	106	375	81.00138	-0.0129307	AHZVGADFMXTGBU	NonID:Sulfonamide
H3NO2S	80.988449336	164.0751	83.08648	97	375	80.98862	-0.0001707	AHZVGADFMXTGBU	NonID:Sulfonamide
C3H2O2	70.005479304	153.09424	83.08648	198	375	70.00776	-0.0022807	NIXOWILDQLNWCW	CHEMONTID:0004451
C3H2O2	70.005479304	153.08427	83.08648	193	375	69.99779	0.0076893	NIXOWILDQLNWCW	CHEMONTID:0004451
CH4OS	63.998285748	147.06084	83.08648	340	375	63.97436	0.0239257	BOTYRLOGQKSOAE	CHEMONTID:0001212
C3H2O	54.010564684	137.10312	83.08648	223	375	54.01664	-0.0060753	HGINCPLSRVDWNT	CHEMONTID:0002436
C3H2O	54.010564684	137.0946	83.08648	232	375	54.00812	0.0024447	HGINCPLSRVDWNT	CHEMONTID:0002436
C2H4	28.031300128	111.1151	83.08648	246	375	28.02862	0.0026801	OTMSDBZUPAUEDD;VGGSQFUCUMXWEO	CHEMONTID:0002500;CHEMONTID:0004476
C2H2	26.015650064	109.10279	83.08648	154	375	26.01631	-0.0006599	OTMSDBZUPAUEDD;VGGSQFUCUMXWEO	CHEMONTID:0002500;CHEMONTID:0004476
C	12	95.09521	83.08648	209	375	12.00873	-0.00873	VNWKTOKETHGBQD	CHEMONTID:0002500
C	12	95.08469	83.08648	203	375	11.99821	0.00179	VNWKTOKETHGBQD	CHEMONTID:0002500
C	12	83.08648	71.08614	375	290	12.00034	-0.00034	VNWKTOKETHGBQD	CHEMONTID:0002500
CH2	14.015650064	83.08648	69.07568	375	278	14.0108	0.0048501	VNWKTOKETHGBQD	CHEMONTID:0002500
CH2	14.015650064	83.08648	69.07005	375	275	14.01643	-0.0007799	VNWKTOKETHGBQD	CHEMONTID:0002500
C3H6	42.046950192	189.1252	147.06084	92	340	42.06436	-0.0174098	ATUOYWHBWRKTHZ;QQONPFPTGQHPMA	CHEMONTID:0002500;CHEMONTID:0004476
C3H6	42.046950192	189.11774	147.06084	95	340	42.0569	-0.0099498	ATUOYWHBWRKTHZ;QQONPFPTGQHPMA	CHEMONTID:0002500;CHEMONTID:0004476
H3N	17.026549096	164.08786	147.06084	106	340	17.02702	-0.0004709	QGZKDVFQNNGYKY	NonID:NH2
HO	17.002739652	164.0751	147.06084	97	340	17.01426	-0.0115203	XLYOFNOQVPJJNP	NonID:H2O
C10H19O2	171.138504848	492.38382	321.23773	232	300	171.14609	-0.0075852	AASQBYVPOFXFGU	CHEMONTID:0001334
C10H19O2	171.138504848	492.36609	321.23773	270	300	171.12836	0.0101448	AASQBYVPOFXFGU	CHEMONTID:0001334
C10H16O3	184.109944372	321.23773	137.10312	300	223	184.13461	-0.0246656	TYXOEOVOUIVPQE	CHEMONTID:0000324
C12H20NO3	226.1443185	321.23773	95.07545	300	213	226.16228	-0.0179615	OKTTXPFUNSZDIO;HIKHPXKYXLQZFQ	CHEMONTID:0000195
C12H20NO3	226.1443185	321.23773	95.09521	300	209	226.14252	0.0017985	OKTTXPFUNSZDIO;HIKHPXKYXLQZFQ	CHEMONTID:0000195
C12H20NO3	226.1443185	321.23773	95.08469	300	203	226.15304	-0.0087215	OKTTXPFUNSZDIO;HIKHPXKYXLQZFQ	CHEMONTID:0000195
C11H20O	168.15141526	321.23773	153.09424	300	198	168.14349	0.0079253	ZGVYVWSAAMJYCN	CHEMONTID:0001292
C9H12O3	168.078644244	239.15472	71.08614	113	290	168.06858	0.0100642	CRUILBNAQILVHZ;VKHCWIJJBRBDLT	CHEMONTID:0000138;CHEMONTID:0003891
C8H6O	118.041864812	189.1252	71.08614	92	290	118.03906	0.0028048	FUGYGGDSWSUORM;CHLICZRVGGXEOD	CHEMONTID:0000037;CHEMONTID:0000138
C4H6O4	118.026608672	189.11774	71.08614	95	290	118.0316	-0.0049913	UNXHWFMMPAWVPI;KDYFGRWQOYBRFD	CHEMONTID:0002210;CHEMONTID:0000346
C4H2O2	82.005479304	153.09424	71.08614	198	290	82.0081	-0.0026207	BAPJBEWLBFYGME	CHEMONTID:0004452
C4H2O2	82.005479304	153.08427	71.08614	193	290	81.99813	0.0073493	BAPJBEWLBFYGME	CHEMONTID:0004452
CH4OS	63.998285748	135.0793	71.08614	128	290	63.99316	0.0051257	BOTYRLOGQKSOAE	CHEMONTID:0001212
CH4O2	48.021129368	119.09873	71.08614	167	290	48.01259	0.0085394	CKFGINPQOCXMAZ	CHEMONTID:0001605
CH4S	48.003371128	119.08821	71.08614	166	290	48.00207	0.0013011	LSDPWZHWYPCBBB	CHEMONTID:0001212
CH4S	48.003371128	119.08288	71.08614	163	290	47.99674	0.0066311	LSDPWZHWYPCBBB	CHEMONTID:0001212
C3H4	40.031300128	111.1151	71.08614	246	290	40.02896	0.0023401	QQONPFPTGQHPMA;ATUOYWHBWRKTHZ	CHEMONTID:0004476;CHEMONTID:0002500
CH2	14.015650064	85.10641	71.08614	198	290	14.02027	-0.0046199	VNWKTOKETHGBQD	CHEMONTID:0002500
CH2	14.015650064	85.09908	71.08614	196	290	14.01294	0.0027101	VNWKTOKETHGBQD	CHEMONTID:0002500
C8H12NO3	170.081718244	239.15472	69.07568	113	278	170.07904	0.0026782	WFCLWJHOKCQYOQ	CHEMONTID:0002411
C7H6NO	120.044938812	189.1252	69.07568	92	278	120.04952	-0.0045812	DYDNPESBYVVLBO	CHEMONTID:0000285
C4H8O4	120.042258736	189.11774	69.07568	95	278	120.04206	0.0001987	UNXHWFMMPAWVPI	CHEMONTID:0002210
C3H4N2	68.037448128	137.10312	69.07568	223	278	68.02744	0.0100081	RAXXELZNTBOGNW	CHEMONTID:0000078
C3H4N2	68.037448128	137.0946	69.07568	232	278	68.01892	0.0185281	RAXXELZNTBOGNW	CHEMONTID:0000078
C2H4N	42.034374128	111.1151	69.07568	246	278	42.03942	-0.0050459	ROSDSFDQCJNGOL;QUSNBJAOOMFDIB	CHEMONTID:0002228;CHEMONTID:0000469
C3H4	40.031300128	109.10279	69.07568	154	278	40.02711	0.0041901	QQONPFPTGQHPMA;ATUOYWHBWRKTHZ	CHEMONTID:0004476;CHEMONTID:0002500
C2H2	26.015650064	95.09521	69.07568	209	278	26.01953	-0.0038799	OTMSDBZUPAUEDD;VGGSQFUCUMXWEO	CHEMONTID:0002500;CHEMONTID:0004476
CN	26.003074	95.08469	69.07568	203	278	26.00901	-0.005936	LELOWRISYMNNSU	CHEMONTID:0000362
CN	26.003074	95.07545	69.07568	213	278	25.99977	0.003304	LELOWRISYMNNSU	CHEMONTID:0000362
CH4	16.031300128	85.10641	69.07568	198	278	16.03073	0.0005701	VNWKTOKETHGBQD	CHEMONTID:0002500
H2N	16.018724064	85.09908	69.07568	196	278	16.0234	-0.0046759	QGZKDVFQNNGYKY	NonID:NH2
C	12	81.07568	69.07568	152	278	12	0	VNWKTOKETHGBQD	CHEMONTID:0002500
C11H10N2	170.08439832	239.15472	69.07005	113	275	170.08467	-0.0002717	CFTOTSJVQRFXOF	CHEMONTID:0001914
C8H8O	120.057514876	189.1252	69.07005	92	275	120.05515	0.0023649	FUGYGGDSWSUORM;HXDOZKJGKXYMEW;CHLICZRVGGXEOD;VEIIEWOTAHXGKS	CHEMONTID:0000037;CHEMONTID:0004646;CHEMONTID:0000138
C7H6NO	120.044938812	189.11774	69.07005	95	275	120.04769	-0.0027512	DYDNPESBYVVLBO	CHEMONTID:0000285
C3H4N2	68.037448128	137.10312	69.07005	223	275	68.03307	0.0043781	RAXXELZNTBOGNW	CHEMONTID:0000078
C3H4N2	68.037448128	137.0946	69.07005	232	275	68.02455	0.0128981	RAXXELZNTBOGNW	CHEMONTID:0000078
C3H6	42.046950192	111.1151	69.07005	246	275	42.04505	0.0019002	ATUOYWHBWRKTHZ;QQONPFPTGQHPMA	CHEMONTID:0002500;CHEMONTID:0004476
C3H4	40.031300128	109.10279	69.07005	154	275	40.03274	-0.0014399	QQONPFPTGQHPMA;ATUOYWHBWRKTHZ	CHEMONTID:0004476;CHEMONTID:0002500
C2H2	26.015650064	95.09521	69.07005	209	275	26.02516	-0.0095099	OTMSDBZUPAUEDD;VGGSQFUCUMXWEO	CHEMONTID:0002500;CHEMONTID:0004476
C2H2	26.015650064	95.08469	69.07005	203	275	26.01464	0.0010101	OTMSDBZUPAUEDD;VGGSQFUCUMXWEO	CHEMONTID:0002500;CHEMONTID:0004476
CN	26.003074	95.07545	69.07005	213	275	26.0054	-0.002326	LELOWRISYMNNSU	CHEMONTID:0000362
CH4	16.031300128	85.10641	69.07005	198	275	16.03636	-0.0050599	VNWKTOKETHGBQD	CHEMONTID:0002500
CH4	16.031300128	85.09908	69.07005	196	275	16.02903	0.0022701	VNWKTOKETHGBQD	CHEMONTID:0002500
C	12	81.07568	69.07005	152	275	12.00563	-0.00563	VNWKTOKETHGBQD	CHEMONTID:0002500
C	12	81.07019	69.07005	151	275	12.00014	-0.00014	VNWKTOKETHGBQD	CHEMONTID:0002500
C13H19NO3	237.136493468	492.36609	255.25	270	225	237.11609	0.0204035	SJJYEHXVJQAFPK;FYMHCWBPOCZPKA	CHEMONTID:0000195
C13H19NO3	237.136493468	492.36609	255.22946	270	223	237.13663	-0.0001365	SJJYEHXVJQAFPK;FYMHCWBPOCZPKA	CHEMONTID:0000195
C22H39O	319.300090868	430.39413	111.1151	185	246	319.27903	0.0210609	GDFMOYUXMKMYJF	CHEMONTID:0000298
C7H16N2O	144.126263132	255.25	111.1151	225	246	144.1349	-0.0086369	UIKUBYKUYUSRSM	CHEMONTID:0000392
C7H16N2O	144.126263132	255.22946	111.1151	223	246	144.11436	0.0119031	UIKUBYKUYUSRSM	CHEMONTID:0000392
C6H8O3	128.047344116	239.15472	111.1151	113	246	128.03962	0.0077241	YAHJGDKGXVOYKU	CHEMONTID:0004450
CNO	41.99798862	153.09424	111.1151	198	246	41.97914	0.0188486	ZHNUHDYFZUAESO	CHEMONTID:0002484
CN	26.003074	137.10312	111.1151	223	246	25.98802	0.015054	LELOWRISYMNNSU	CHEMONTID:0000362
CN	26.003074	137.0946	111.1151	232	246	25.9795	0.023574	LELOWRISYMNNSU	CHEMONTID:0000362
CH4	16.031300128	111.1151	95.07545	246	213	16.03965	-0.0083499	VNWKTOKETHGBQD	CHEMONTID:0002500
H2N	16.018724064	111.1151	95.09521	246	209	16.01989	-0.0011659	QGZKDVFQNNGYKY	NonID:NH2
CH4	16.031300128	111.1151	95.08469	246	203	16.03041	0.0008901	VNWKTOKETHGBQD	CHEMONTID:0002500
CN	26.003074	111.1151	85.10641	246	198	26.00869	-0.005616	LELOWRISYMNNSU	CHEMONTID:0000362
C13H19NO3	237.136493468	492.38382	255.25	232	225	237.13382	0.0026735	SJJYEHXVJQAFPK;FYMHCWBPOCZPKA	CHEMONTID:0000195
C13H19NO3	237.136493468	492.38382	255.22946	232	223	237.15436	-0.0178665	SJJYEHXVJQAFPK;FYMHCWBPOCZPKA	CHEMONTID:0000195
C20H37O	293.284440804	430.39413	137.0946	185	232	293.29953	-0.0150892	WJLJKNYXWACGHC	CHEMONTID:0000298
C20H37O	293.284440804	430.37854	137.0946	186	232	293.28394	0.0005008	WJLJKNYXWACGHC	CHEMONTID:0000298
C5H10O2	102.06807956	239.15472	137.0946	113	232	102.06012	0.0079596	WLAMNBDJUVNPJU	CHEMONTID:0003544
CHN	27.010899032	164.08786	137.0946	106	232	26.99326	0.017639	BAVYZALUXZFZLV;LELOWRISYMNNSU;WDWDWGRYHDPSDS	CHEMONTID:0000469;CHEMONTID:0000362;CHEMONTID:0000117
O	15.99491462	153.09424	137.0946	198	232	15.99964	-0.0047254	XLYOFNOQVPJJNP	NonID:H2O
O	15.99491462	153.08427	137.0946	193	232	15.98967	0.0052446	XLYOFNOQVPJJNP	NonID:H2O
CH2N2	42.021798064	137.0946	95.07545	232	213	42.01915	0.0026481	PNKUSGQVOMIXLU	CHEMONTID:0001045
CNO	41.99798862	137.0946	95.09521	232	209	41.99939	-0.0014014	ZHNUHDYFZUAESO	CHEMONTID:0002484
C2H2O	42.010564684	137.0946	95.08469	232	203	42.00991	0.0006547	IKHGUXGNUITLKF;LFQSCWFLJHTTHZ;IMROMDMJAWUWLK	CHEMONTID:0002230;CHEMONTID:0000286;CHEMONTID:0000132
C20H37O	293.284440804	430.39413	137.10312	185	223	293.29101	-0.0065692	WJLJKNYXWACGHC	CHEMONTID:0000298
C20H37O	293.284440804	430.37854	137.10312	186	223	293.27542	0.0090208	WJLJKNYXWACGHC	CHEMONTID:0000298
C8H6	102.046950192	239.15472	137.10312	113	223	102.0516	-0.0046498	PPBRXRYQALVLMV	CHEMONTID:0000037
O	15.99491462	153.09424	137.10312	198	223	15.99112	0.0037946	XLYOFNOQVPJJNP	NonID:H2O
O	15.99491462	153.08427	137.10312	193	223	15.98115	0.0137646	XLYOFNOQVPJJNP	NonID:H2O
CH2N2	42.021798064	137.10312	95.07545	223	213	42.02767	-0.0058719	PNKUSGQVOMIXLU	CHEMONTID:0001045
C2H2O	42.010564684	137.10312	95.09521	223	209	42.00791	0.0026547	IKHGUXGNUITLKF;LFQSCWFLJHTTHZ;IMROMDMJAWUWLK	CHEMONTID:0002230;CHEMONTID:0000286;CHEMONTID:0000132
CH2N2	42.021798064	137.10312	95.08469	223	203	42.01843	0.0033681	PNKUSGQVOMIXLU	CHEMONTID:0001045
C22H39O2	335.295005488	430.39413	95.07545	185	213	335.31868	-0.0236745	UPMVPXJUQWHITN	CHEMONTID:0002951
C22H39O2	335.295005488	430.37854	95.07545	186	213	335.30309	-0.0080845	UPMVPXJUQWHITN	CHEMONTID:0002951
C7H12O3	144.078644244	239.15472	95.07545	113	213	144.07927	-0.0006258	JLNIGUCDBFYXDC;CIIQMKRXRXANQW	CHEMONTID:0000324;CHEMONTID:0002435
C6H6O	94.041864812	189.1252	95.07545	92	213	94.04975	-0.0078852	ISWSIDIOOBJBQZ	CHEMONTID:0004647
C6H6O	94.041864812	189.11774	95.07545	95	213	94.04229	-0.0004252	ISWSIDIOOBJBQZ	CHEMONTID:0004647
C2H4NO	58.029288748	153.09424	95.07545	198	213	58.01879	0.0104987	ATHHXGZTWNVVOU	CHEMONTID:0002484
C2H2O2	58.005479304	153.08427	95.07545	193	213	58.00882	-0.0033407	TZIHFWKZFHZASV;QTBSBXVTEAMEQO;WGCNASOHLSPBMP	CHEMONTID:0001238;CHEMONTID:0001205;CHEMONTID:0002230
C2O	39.99491462	135.0793	95.07545	128	213	40.00385	-0.0089354	IKHGUXGNUITLKF	CHEMONTID:0002230
CH2	14.015650064	109.10279	95.07545	154	213	14.02734	-0.0116899	VNWKTOKETHGBQD	CHEMONTID:0002500
C	12	107.07307	95.07545	88	213	11.99762	0.00238	VNWKTOKETHGBQD	CHEMONTID:0002500
C22H39O2	335.295005488	430.39413	95.09521	185	209	335.29892	-0.0039145	UPMVPXJUQWHITN	CHEMONTID:0002951
C22H39O2	335.295005488	430.37854	95.09521	186	209	335.28333	0.0116755	UPMVPXJUQWHITN	CHEMONTID:0002951
C5H8N2O3	144.053492116	239.15472	95.09521	113	209	144.05951	-0.0060179	QDHYJVJAGQLHBA	CHEMONTID:0002010
C6H6O	94.041864812	189.1252	95.09521	92	209	94.02999	0.0118748	ISWSIDIOOBJBQZ	CHEMONTID:0004647
C6H6O	94.041864812	189.11774	95.09521	95	209	94.02253	0.0193348	ISWSIDIOOBJBQZ	CHEMONTID:0004647
C2H2O2	58.005479304	153.09424	95.09521	198	209	57.99903	0.0064493	TZIHFWKZFHZASV;QTBSBXVTEAMEQO;WGCNASOHLSPBMP	CHEMONTID:0001238;CHEMONTID:0001205;CHEMONTID:0002230
CNS	57.975145	153.08427	95.09521	193	209	57.98906	-0.013915	GRHBQAYDJPGGLF	CHEMONTID:0000004
C2O	39.99491462	135.0793	95.09521	128	209	39.98409	0.0108246	IKHGUXGNUITLKF	CHEMONTID:0002230
CH2	14.015650064	109.10279	95.09521	154	209	14.00758	0.0080701	VNWKTOKETHGBQD	CHEMONTID:0002500
C22H39O2	335.295005488	430.39413	95.08469	185	203	335.30944	-0.0144345	UPMVPXJUQWHITN	CHEMONTID:0002951
C22H39O2	335.295005488	430.37854	95.08469	186	203	335.29385	0.0011555	UPMVPXJUQWHITN	CHEMONTID:0002951
C7H12O3	144.078644244	239.15472	95.08469	113	203	144.07003	0.0086142	JLNIGUCDBFYXDC;CIIQMKRXRXANQW	CHEMONTID:0000324;CHEMONTID:0002435
C6H6O	94.041864812	189.1252	95.08469	92	203	94.04051	0.0013548	ISWSIDIOOBJBQZ	CHEMONTID:0004647
C6H6O	94.041864812	189.11774	95.08469	95	203	94.03305	0.0088148	ISWSIDIOOBJBQZ	CHEMONTID:0004647
C2H2O2	58.005479304	153.09424	95.08469	198	203	58.00955	-0.0040707	TZIHFWKZFHZASV;QTBSBXVTEAMEQO;WGCNASOHLSPBMP	CHEMONTID:0001238;CHEMONTID:0001205;CHEMONTID:0002230
C2H2O2	58.005479304	153.08427	95.08469	193	203	57.99958	0.0058993	TZIHFWKZFHZASV;QTBSBXVTEAMEQO;WGCNASOHLSPBMP	CHEMONTID:0001238;CHEMONTID:0001205;CHEMONTID:0002230
C2O	39.99491462	135.0793	95.08469	128	203	39.99461	0.0003046	IKHGUXGNUITLKF	CHEMONTID:0002230
CH2	14.015650064	109.10279	95.08469	154	203	14.0181	-0.0024499	VNWKTOKETHGBQD	CHEMONTID:0002500
C4H6O2	86.036779432	239.15472	153.09424	113	198	86.06048	-0.0237006	BAPJBEWLBFYGME	CHEMONTID:0004452
C8H10O3	154.06299418	239.15472	85.10641	113	198	154.04831	0.0146842	KLIDCXVFHGNTTM;XQDNFAMOIPNVES;IIVIBYBQXSHRGE;SMFFZOQLHYIRDA	CHEMONTID:0000190;CHEMONTID:0003891
C7H4O	104.026214748	189.1252	85.10641	92	198	104.01879	0.0074247	IWDCLRJOBJJRNH	CHEMONTID:0001275
C7H4O	104.026214748	189.11774	85.10641	95	198	104.01133	0.0148847	IWDCLRJOBJJRNH	CHEMONTID:0001275
H2S	33.987721064	119.09873	85.10641	167	198	33.99232	-0.0045989	RWSOTUBLDIXVET	NonID:SH
H2S	33.987721064	119.08821	85.10641	166	198	33.9818	0.0059211	RWSOTUBLDIXVET	NonID:SH
H2S	33.987721064	119.08288	85.10641	163	198	33.97647	0.0112511	RWSOTUBLDIXVET	NonID:SH
Num AdductIon (AdductType Mass LinkedMz): 9
[M+H]+	85.09908	107.07307
[M+H]+	97.10184	119.08288
[M+H]+	97.12445	119.09873
[M+K]+	135.0793	119.09873
[M+K]+	153.08427	137.0946
[M+K]+	153.09424	137.10312
[M+K]+	165.09114	149.09669
[M+H]+	473.40964	495.38089
[M+H]+	473.42978	495.38089
Num IsotopicIon (IsotopeName Mass LinkedMz WeightedForm WeightNumber): 10
C-13	166.08266	165.09114	M+1	1
C-13	166.09564	165.09114	M+1	1
C-13	208.09991	207.10295	M+1	1
C-13	208.10941	207.10295	M+1	1
C-13	208.12206	207.10295	M+1	1
C-13	284.26981	283.27332	M+1	1
C-13	308.26083	307.27957	M+1	1
C-13	322.22818	321.23773	M+1	1
C-13	431.39188	430.39413	M+1	1
C-13	431.41177	430.39413	M+1	1

NAME: C17H55F3N2O8
EXACTMASS: 472.39105138
ISSELECTED: False
ACCURATEMASS: 472.3909793
MASSDIFFERENCE: 7.21E-05
TOTALSCORE: 3.027
ISOTOPICINTENSITY[M+1]: 0.2005
ISOTOPICINTENSITY[M+2]: 0.0355
ISOTOPICDIFF[M+1]: -0.0361
ISOTOPICDIFF[M+2]: 0.0137
MASSDIFFSCORE: 1
ISOTOPICSCORE: 0.991
PRODUCTIONSCORE: 0.836
NEUTRALLOSSSCORE: 0.2
PRODUCTIONPEAKNUMBER: 51
PRODUCTIONHITSNUMBER: 41
NEUTRALLOSSPEAKNUMBER: 315
NEUTRALLOSSHITSNUMBER: 63
RESOURCENAMES: 
RESOURCERECORDS: 0
ChemOntDescriptions: Fatty acid and derivatives;Quinoline carboxylic acids;Nucleosides;Phenylpiperidines;Amino acids and derivatives;Indole and derivatives;Peptides
ChemOntIDs: Fatty acid and derivatives;Quinoline carboxylic acids;Nucleosides;Phenylpiperidines;Amino acids and derivatives;Indole and derivatives;Peptides
ChemOntScores: 5.0051071043731E-06;6.93014882115418E-06;0.000553781891048409;0.000723410649198661;0.0026257955875227;0.0026257955875227;0.00762457493328703
ChemOntInChIKeys: QLKKMIWGFNMQJQ;ZEKZLJVOYLTDKK;ZWAOHEXOSAUJHY;AHOUBRCZNHFOSL;FFKNXXCOXIZLJD;PNCPYILNMDWPEY;FEFXTOZCHYSOSN
PUBCHEMCIDS: 
Num ProductIon (Formula ExactMass AccurateMass Intensity Error CandidateInChIKeys CandidateOntologies): 51
C4H9	57.070425288	57.07095	137	-0.0010733	IJDNQMDRQITEOD;NNPPMTNAJDCUHE;VXNZUUAINFGPBY	CHEMONTID:0002500;CHEMONTID:0004620;CHEMONTID:0004476
C5H9	69.070425288	69.07005	275	-0.0001733	OFBQJSOFQDEBGM;QWTDNUCVQCZILF;QMMOXUPEWRXHJS;BKOOMYPCSUNDGP;YWAKXRMUMFPDSH;MHNNAWXXUZQSNM;CRSOQBOWXPBRES	CHEMONTID:0002500;CHEMONTID:0004620;CHEMONTID:0004476;CHEMONTID:0004622
C5H9	69.070425288	69.07568	278	-0.0058033	OFBQJSOFQDEBGM;QWTDNUCVQCZILF;QMMOXUPEWRXHJS;BKOOMYPCSUNDGP;YWAKXRMUMFPDSH;MHNNAWXXUZQSNM;CRSOQBOWXPBRES	CHEMONTID:0002500;CHEMONTID:0004620;CHEMONTID:0004476;CHEMONTID:0004622
C5H11	71.086075352	71.08614	290	-0.0006132	OFBQJSOFQDEBGM;QWTDNUCVQCZILF	CHEMONTID:0002500;CHEMONTID:0004620
C6H9	81.070425288	81.07019	151	-0.0003133	AFABGHUZZDYHJO;RYPKRALMXUUNKS;PFEOZHBOMNWTJB;GDOPTJXRTPNYNR;LIKMAJRDDDTEIG;LDTAOIUHUHHCMU;PRBHEGAFLDMLAL;VLKZOEOYAKHREP;BEQGRRJLJLVQAQ;HNRMPXKDFBEGFZ;LGAQJENWWYGFSN;XDTMQSROBMDMFD;WWUVJRULCWHUSA	CHEMONTID:0004620;CHEMONTID:0004476;CHEMONTID:0001016;CHEMONTID:0001019;CHEMONTID:0002500;CHEMONTID:0004622
C6H9	81.070425288	81.07568	152	-0.0058033	AFABGHUZZDYHJO;RYPKRALMXUUNKS;PFEOZHBOMNWTJB;GDOPTJXRTPNYNR;LIKMAJRDDDTEIG;LDTAOIUHUHHCMU;PRBHEGAFLDMLAL;VLKZOEOYAKHREP;BEQGRRJLJLVQAQ;HNRMPXKDFBEGFZ;LGAQJENWWYGFSN;XDTMQSROBMDMFD;WWUVJRULCWHUSA	CHEMONTID:0004620;CHEMONTID:0004476;CHEMONTID:0001016;CHEMONTID:0001019;CHEMONTID:0002500;CHEMONTID:0004622
C5H9N	83.073499288	83.07163	385	0.0013207	GNVRJGIVDSQCOP;AVFZOVWCLRSYKC;NQRYJNQNLNOLGT;ZUHZZVMEUAUWHY	CHEMONTID:0002239;CHEMONTID:0003449;CHEMONTID:0000195
C6H11	83.086075352	83.08648	375	-0.0009532	VLKZOEOYAKHREP;AFABGHUZZDYHJO;RYPKRALMXUUNKS;XDTMQSROBMDMFD;JMMZCWZIJXAGKW;PFEOZHBOMNWTJB;PRBHEGAFLDMLAL;LIKMAJRDDDTEIG;HNRMPXKDFBEGFZ;GDOPTJXRTPNYNR;LDTAOIUHUHHCMU	CHEMONTID:0002500;CHEMONTID:0004620;CHEMONTID:0004476;CHEMONTID:0001016;CHEMONTID:0004622;CHEMONTID:0001019
C6H13	85.101725416	85.09908	196	0.0020968	VLKZOEOYAKHREP;AFABGHUZZDYHJO	CHEMONTID:0002500;CHEMONTID:0004620
C6H13	85.101725416	85.10641	198	-0.0052332	VLKZOEOYAKHREP;AFABGHUZZDYHJO	CHEMONTID:0002500;CHEMONTID:0004620
C3H7O3	91.039519084	91.03319	100	0.0057805	PEDCQBHIVMGVHV;GSJFXBNYJCXDGI;ALRHLSYJTWAHJZ	CHEMONTID:0002210;CHEMONTID:0003416;CHEMONTID:0001713
C6H9N	95.073499288	95.07545	213	-0.0024993	PXHHIBMOFPCBJQ;PAMIQIKDUOTOBW;SMBYUOXUISCLCF;DJEQZVQFEPKLOY	CHEMONTID:0003449;CHEMONTID:0000195;CHEMONTID:0002239
C7H11	95.086075352	95.08469	203	0.0008368	VLJXXKKOSFGPHI;UAEPNZWRGJTJPN;IMNFDUFMRHMDMM;FMAMSYPJXSEYSW;BZHMBWZPUJHVEE;WZHKDGJSXCTSCK;QWHNJUXXYKPLQM;ZGEGCLOFRBLKSE;OTTZHAVKAVGASB;JAGYXYUAYDLKNO;AEXMKKGTQYQZCS;GXDHCNNESPLIKD;ADHCYQWFCLQBFG	CHEMONTID:0004620;CHEMONTID:0001016;CHEMONTID:0002500;CHEMONTID:0001019;CHEMONTID:0004476;CHEMONTID:0004622
C7H11	95.086075352	95.09521	209	-0.0096832	VLJXXKKOSFGPHI;UAEPNZWRGJTJPN;IMNFDUFMRHMDMM;FMAMSYPJXSEYSW;BZHMBWZPUJHVEE;WZHKDGJSXCTSCK;QWHNJUXXYKPLQM;ZGEGCLOFRBLKSE;OTTZHAVKAVGASB;JAGYXYUAYDLKNO;AEXMKKGTQYQZCS;GXDHCNNESPLIKD;ADHCYQWFCLQBFG	CHEMONTID:0004620;CHEMONTID:0001016;CHEMONTID:0002500;CHEMONTID:0001019;CHEMONTID:0004476;CHEMONTID:0004622
C7H13	97.101725416	97.10184	382	-0.0006632	IMNFDUFMRHMDMM;ZGEGCLOFRBLKSE;VLJXXKKOSFGPHI;WZHKDGJSXCTSCK	CHEMONTID:0002500;CHEMONTID:0004476;CHEMONTID:0004620
C7H13	97.101725416	97.12445	384	-0.0232732	IMNFDUFMRHMDMM;ZGEGCLOFRBLKSE;VLJXXKKOSFGPHI;WZHKDGJSXCTSCK	CHEMONTID:0002500;CHEMONTID:0004476;CHEMONTID:0004620
C7H9N	107.073499288	107.07307	88	-0.0001193	RNVCVTLRINQCPJ;ONQLCPDIXPYJSS;CSNWPSHAZNPDBA;KPDBFXIKMXHJEB;YLUDSYGJHAQGOD;AFBPFSWMIHJQDM;LYMGNRHDFKUCDQ;HTLZVHNRZJPSMI	CHEMONTID:0003964;CHEMONTID:0000195;CHEMONTID:0000219;CHEMONTID:0003924
C8H13	109.101725416	109.10279	154	-0.0016132	JVSWJIKNEAIKJW;GDDAJHJRAKOILH;KWKAKUADMBZCLK;QEGNUYASOUJEHD;KVZJLSYJROEPSQ;QJXCDRBHYIAFTH;WEPNJTDVIIKRIK;TVMXDCGIABBOFY;LETYIFNDQBJGPJ;RNTWWGNZUXGTAX;QRMPKOFEUHIBNM	CHEMONTID:0004620;CHEMONTID:0001019;CHEMONTID:0004476;CHEMONTID:0001016;CHEMONTID:0004622;CHEMONTID:0002500
C8H15	111.11737548	111.1151	246	0.0017269	TVMXDCGIABBOFY;JVSWJIKNEAIKJW;KWKAKUADMBZCLK	CHEMONTID:0002500;CHEMONTID:0004620;CHEMONTID:0004476
C9H11	119.086075352	119.08288	163	0.0026468	ODLMAHJVESYWTB;NABXNTPHRFMODH;PYOLJOJPIPCRDP;XARGIVYWQPXRTC;ILIUIABCBOXIRX;NUHCEMOQRZEGAQ;KPADFPAILITQBG;YPJRYQGOKHKNKZ;UTPOSGXXIJEVFD	CHEMONTID:0002811;CHEMONTID:0002841;CHEMONTID:0001016;CHEMONTID:0004622;CHEMONTID:0004476
C9H11	119.086075352	119.08821	166	-0.0026832	ODLMAHJVESYWTB;NABXNTPHRFMODH;PYOLJOJPIPCRDP;XARGIVYWQPXRTC;ILIUIABCBOXIRX;NUHCEMOQRZEGAQ;KPADFPAILITQBG;YPJRYQGOKHKNKZ;UTPOSGXXIJEVFD	CHEMONTID:0002811;CHEMONTID:0002841;CHEMONTID:0001016;CHEMONTID:0004622;CHEMONTID:0004476
C9H11	119.086075352	119.09873	167	-0.0132032	ODLMAHJVESYWTB;NABXNTPHRFMODH;PYOLJOJPIPCRDP;XARGIVYWQPXRTC;ILIUIABCBOXIRX;NUHCEMOQRZEGAQ;KPADFPAILITQBG;YPJRYQGOKHKNKZ;UTPOSGXXIJEVFD	CHEMONTID:0002811;CHEMONTID:0002841;CHEMONTID:0001016;CHEMONTID:0004622;CHEMONTID:0004476
C9H11O	135.080989972	135.0793	128	0.0011414	HDNRAPAFJLXKBV;DWLZULQNIPIABE;KABCBIJVOXYNHG;CTIZSKHLELUAOT;PECUPOXPPBBFLU;KMYAUVFETBIDQR;UAJRSHJHFRVGMG;MPWGZBWDLMDIHO;LVLMKMOXYZKZRA;AWBMJKBTUUURBD;ZXRDGIJENMIGOY	CHEMONTID:0000138;CHEMONTID:0004325;CHEMONTID:0003487;CHEMONTID:0001167;CHEMONTID:0002811;CHEMONTID:0003940;CHEMONTID:0002229
C9H13O	137.096640036	137.0946	232	0.0014915	KMYAUVFETBIDQR;MUPSAKGMCNQPDH;DWLZULQNIPIABE	CHEMONTID:0001167;CHEMONTID:0000323;CHEMONTID:0000138
C9H13O	137.096640036	137.10312	223	-0.0070285	KMYAUVFETBIDQR;MUPSAKGMCNQPDH;DWLZULQNIPIABE	CHEMONTID:0001167;CHEMONTID:0000323;CHEMONTID:0000138
C6H11O4	147.065733832	147.06084	340	0.0043453	KBVSUNBCTPQWJL	CHEMONTID:0002012
C10H11O	147.080989972	147.07489	423	0.0055514	FOCKPZOFYCTNIA;NZSPOOBIPDPNNX	CHEMONTID:0004325;CHEMONTID:0002811
C10H11O	147.080989972	147.0833	423	-0.0028586	FOCKPZOFYCTNIA;NZSPOOBIPDPNNX	CHEMONTID:0004325;CHEMONTID:0002811
C9H11N2	147.092223352	147.09099	409	0.0006848	RNAODKZCUVVPEN	CHEMONTID:0002497
C10H13O	149.096640036	149.09669	466	-0.0005985	FOCKPZOFYCTNIA;XTMGWHZPEHHUKU	CHEMONTID:0004325;CHEMONTID:0002229
C10H13O	149.096640036	149.10518	478	-0.0090885	FOCKPZOFYCTNIA;XTMGWHZPEHHUKU	CHEMONTID:0004325;CHEMONTID:0002229
C8H11NO2	153.078978592	153.08427	193	-0.00584	VOUIHMBRJVKANW	CHEMONTID:0001879
C9H13O2	153.091554656	153.09424	198	-0.0032339	GYPMBQZAVBFUIZ;VASLTHSBUVYRRQ;FRJSUXZTSKUONA	CHEMONTID:0004111;CHEMONTID:0001292;CHEMONTID:0002229
C9H10NO2	164.07115356	164.0751	97	-0.004495	BMFMUHLTSDBYKC	CHEMONTID:0000195
C10H12O2	164.083729624	164.08786	106	-0.004679	NEBQMYHKOREVAL;YYDWZJCCIAMZIH;VFULEJBUJUYYNB;NJXYTXADXSRFTJ	CHEMONTID:0004111;CHEMONTID:0002229
C10H13O2	165.091554656	165.09114	3740	-0.0001339	NEBQMYHKOREVAL;UDEWPOVQBGFNGE;VFULEJBUJUYYNB;YYDWZJCCIAMZIH;WVSSWCGRCOYBAB	CHEMONTID:0004111;CHEMONTID:0001350;CHEMONTID:0002229;CHEMONTID:0001167
C13H17O	189.127940164	189.11774	95	0.0096516	KERIXVPGSOBWOP	CHEMONTID:0004325
C13H17O	189.127940164	189.1252	92	0.0021916	KERIXVPGSOBWOP	CHEMONTID:0004325
C14H11N2	207.092223352	207.10295	8432	-0.0112752	BBOAWHADGQBLBD;PUPXFZBRONUIFP	CHEMONTID:0001140;CHEMONTID:0002497
C17H19O	239.143590228	239.15472	113	-0.0116784	POGLAOIGGLSUHI	CHEMONTID:0001565
C16H31O2	255.232405232	255.22946	223	0.0023967	NA	NA
C17H32F	255.248804244	255.25	225	-0.0017443	NA	NA
C14H23FNO2	256.171282196	256.17093	663	-0.0001964	NA	NA
C15H28O3	256.203844756	256.18146	648	0.0218362	BFKKWZLKDQDDRU	CHEMONTID:0001092
C17H32FN2	283.254952244	283.25821	727	-0.0038063	NA	NA
C17H35N2O	283.27493874	283.27332	725	0.0010702	NA	NA
C17H36FO3	307.264848232	307.26514	645	-0.0008403	NA	NA
C16H36FN2O2	307.276081612	307.27957	644	-0.004037	NA	NA
C16H28F3N2O	321.215373176	321.21194	693	0.0028846	NA	NA
C15H33N2O5	321.238947156	321.23773	300	0.0006686	NA	NA
C17H55F3N2O8	472.39105138	495.38089	7679	-0.0006179	NA	NA
Num NeutralLoss (Formula ExactMass PrecursorMz ProductMz PrecursorIntensity ProductIntensity LossMass Error CandidateInChIKeys CandidateOntologies): 290
C7H14O	114.104465068	321.21194	207.10295	693	8432	114.10899	-0.0045249	MQWCXKGKQLNYQG	CHEMONTID:0002647
CH6N	32.050024192	239.15472	207.10295	113	8432	32.05177	-0.0017458	BAVYZALUXZFZLV	CHEMONTID:0000469
C2H2O	42.010564684	207.10295	165.09114	8432	3740	42.01181	-0.0012453	IKHGUXGNUITLKF;LFQSCWFLJHTTHZ;IMROMDMJAWUWLK	CHEMONTID:0002230;CHEMONTID:0000286;CHEMONTID:0000132
C2H2O2	58.005479304	207.10295	149.10518	8432	478	57.99777	0.0077093	TZIHFWKZFHZASV;QTBSBXVTEAMEQO;WGCNASOHLSPBMP	CHEMONTID:0001238;CHEMONTID:0001205;CHEMONTID:0002230
C2H2O2	58.005479304	207.10295	149.09669	8432	466	58.00626	-0.0007807	TZIHFWKZFHZASV;QTBSBXVTEAMEQO;WGCNASOHLSPBMP	CHEMONTID:0001238;CHEMONTID:0001205;CHEMONTID:0002230
C2H4O2	60.021129368	207.10295	147.0833	8432	423	60.01965	0.0014794	TZIHFWKZFHZASV;QTBSBXVTEAMEQO;LYCAIKOWRPUZTN	CHEMONTID:0001238;CHEMONTID:0001205;CHEMONTID:0002467
CH4N2O	60.032362748	207.10295	147.07489	8432	423	60.02806	0.0043027	XSQUKJJJFZCRTK	CHEMONTID:0000517
C2H4O2	60.021129368	207.10295	147.09099	8432	409	60.01196	0.0091694	TZIHFWKZFHZASV;QTBSBXVTEAMEQO;LYCAIKOWRPUZTN	CHEMONTID:0001238;CHEMONTID:0001205;CHEMONTID:0002467
C6H4O3	124.016043988	207.10295	83.07163	8432	385	124.03132	-0.015276	QCDYQQDYXPDABM;WQGWDDDVZFFDIG	CHEMONTID:0000382;CHEMONTID:0004657
C6H4O3	124.016043988	207.10295	83.08648	8432	375	124.01647	-0.000426	QCDYQQDYXPDABM;WQGWDDDVZFFDIG	CHEMONTID:0000382;CHEMONTID:0004657
CH4N2O	60.032362748	207.10295	147.06084	8432	340	60.04211	-0.0097473	XSQUKJJJFZCRTK	CHEMONTID:0000517
C7H4O3	136.016043988	207.10295	71.08614	8432	290	136.01681	-0.000766	IUNJCFABHJZSKB	CHEMONTID:0003978
C7H6O3	138.031694052	207.10295	69.07568	8432	278	138.02727	0.0044241	IUNJCFABHJZSKB	CHEMONTID:0003978
C7H6O3	138.031694052	207.10295	69.07005	8432	275	138.0329	-0.0012059	IUNJCFABHJZSKB	CHEMONTID:0003978
C3H2O2	70.005479304	207.10295	137.0946	8432	232	70.00835	-0.0028707	NIXOWILDQLNWCW	CHEMONTID:0004451
C3H2O2	70.005479304	207.10295	137.10312	8432	223	69.99983	0.0056493	NIXOWILDQLNWCW	CHEMONTID:0004451
C3H2O	54.010564684	207.10295	153.09424	8432	198	54.00871	0.0018547	HGINCPLSRVDWNT	CHEMONTID:0002436
C15H27O2	239.201105104	495.38089	256.17093	7679	663	239.20996	-0.0088549	JQYGCQRQGRVLDN	CHEMONTID:0000298
C15H27O2	239.201105104	495.38089	256.18146	7679	648	239.19943	0.0016751	JQYGCQRQGRVLDN	CHEMONTID:0000298
C13H22NO3	240.159968564	495.38089	255.22946	7679	223	240.15143	0.0085386	FYMHCWBPOCZPKA	CHEMONTID:0000195
C2H6N2O	74.048012812	239.15472	165.09114	113	3740	74.06358	-0.0155672	BEBCJVAWIBVWNZ	CHEMONTID:0002484
O	15.99491462	165.09114	149.10518	3740	478	15.98596	0.0089546	XLYOFNOQVPJJNP	NonID:H2O
O	15.99491462	165.09114	149.09669	3740	466	15.99445	0.0004646	XLYOFNOQVPJJNP	NonID:H2O
H2O	18.010564684	165.09114	147.0833	3740	423	18.00784	0.0027247	XLYOFNOQVPJJNP	NonID:H2O
H2O	18.010564684	165.09114	147.07489	3740	423	18.01625	-0.0056853	XLYOFNOQVPJJNP	NonID:H2O
H2O	18.010564684	165.09114	147.09099	3740	409	18.00015	0.0104147	XLYOFNOQVPJJNP	NonID:H2O
C4H2O2	82.005479304	165.09114	83.07163	3740	385	82.01951	-0.0140307	BAPJBEWLBFYGME	CHEMONTID:0004452
C4H2O2	82.005479304	165.09114	83.08648	3740	375	82.00466	0.0008193	BAPJBEWLBFYGME	CHEMONTID:0004452
H4N	18.034374128	165.09114	147.06084	3740	340	18.0303	0.0040741	QGZKDVFQNNGYKY	NonID:NH2
CO	27.99491462	165.09114	137.0946	3740	232	27.99654	-0.0016254	WSFSSNUMVMOOMR;OKKJLVBELUTLKV	CHEMONTID:0001831;CHEMONTID:0000286
CO	27.99491462	165.09114	137.10312	3740	223	27.98802	0.0068946	WSFSSNUMVMOOMR;OKKJLVBELUTLKV	CHEMONTID:0001831;CHEMONTID:0000286
C3H2O2	70.005479304	165.09114	95.07545	3740	213	70.01569	-0.0102107	NIXOWILDQLNWCW	CHEMONTID:0004451
C3H2O2	70.005479304	165.09114	95.09521	3740	209	69.99593	0.0095493	NIXOWILDQLNWCW	CHEMONTID:0004451
C3H2O2	70.005479304	165.09114	95.08469	3740	203	70.00645	-0.0009707	NIXOWILDQLNWCW	CHEMONTID:0004451
C	12	165.09114	153.09424	3740	198	11.9969	0.0031	VNWKTOKETHGBQD	CHEMONTID:0002500
C11H15NO3	209.10519334	492.38382	283.25821	232	727	209.12561	-0.0204167	UFKDXENLDAZGOS	CHEMONTID:0000195
C11H15NO3	209.10519334	492.36609	283.25821	270	727	209.10788	-0.0026867	UFKDXENLDAZGOS	CHEMONTID:0000195
C12H24O2	200.177630008	283.25821	83.07163	727	385	200.18658	-0.00895	POULHZVOKOAJMA	CHEMONTID:0003086
C10H18O3	186.125594436	283.25821	97.12445	727	384	186.13376	-0.0081656	TYXOEOVOUIVPQE	CHEMONTID:0000324
C12H24O2	200.177630008	283.25821	83.08648	727	375	200.17173	0.0059	POULHZVOKOAJMA	CHEMONTID:0003086
C8H16N2O2	172.121177752	283.25821	111.1151	727	246	172.14311	-0.0219322	PMLVVKMWRUMPQM	CHEMONTID:0000392
CH2N	28.018724064	283.25821	255.25	727	225	28.00821	0.0105141	BAVYZALUXZFZLV	CHEMONTID:0000469
C2H4	28.031300128	283.25821	255.22946	727	223	28.02875	0.0025501	OTMSDBZUPAUEDD;VGGSQFUCUMXWEO	CHEMONTID:0002500;CHEMONTID:0004476
C11H15NO3	209.10519334	492.38382	283.27332	232	725	209.1105	-0.0053067	UFKDXENLDAZGOS	CHEMONTID:0000195
C11H15NO3	209.10519334	492.36609	283.27332	270	725	209.09277	0.0124233	UFKDXENLDAZGOS	CHEMONTID:0000195
C12H24O2	200.177630008	283.27332	83.07163	725	385	200.20169	-0.02406	POULHZVOKOAJMA	CHEMONTID:0003086
C10H18O3	186.125594436	283.27332	97.12445	725	384	186.14887	-0.0232756	TYXOEOVOUIVPQE	CHEMONTID:0000324
C12H24O2	200.177630008	283.27332	83.08648	725	375	200.18684	-0.00921	POULHZVOKOAJMA	CHEMONTID:0003086
CH2N	28.018724064	283.27332	255.25	725	225	28.02332	-0.0045959	BAVYZALUXZFZLV	CHEMONTID:0000469
C2H4	28.031300128	283.27332	255.22946	725	223	28.04386	-0.0125599	OTMSDBZUPAUEDD;VGGSQFUCUMXWEO	CHEMONTID:0002500;CHEMONTID:0004476
C10H19O2	171.138504848	492.36609	321.21194	270	693	171.15415	-0.0156452	AASQBYVPOFXFGU	CHEMONTID:0001334
C9H16O3	172.109944372	321.21194	149.10518	693	478	172.10676	0.0031844	CVFFFSPGTZUPTF	CHEMONTID:0000324
C9H16O3	172.109944372	321.21194	149.09669	693	466	172.11525	-0.0053056	CVFFFSPGTZUPTF	CHEMONTID:0000324
C7H14N2O3	174.100442308	321.21194	147.09099	693	409	174.12095	-0.0205077	LIEIRDDOGFQXEH	CHEMONTID:0002964
C12H18NO3	224.128668436	321.21194	97.10184	693	382	224.1101	0.0185684	HIKHPXKYXLQZFQ	CHEMONTID:0000195
C7H14O7	210.073952788	321.21194	111.1151	693	246	210.09684	-0.0228872	FRMCCLBYAFUKSG	CHEMONTID:0002207
C10H16O3	184.109944372	321.21194	137.0946	693	232	184.11734	-0.0073956	TYXOEOVOUIVPQE	CHEMONTID:0000324
C10H16O3	184.109944372	321.21194	137.10312	693	223	184.10882	0.0011244	TYXOEOVOUIVPQE	CHEMONTID:0000324
C12H20NO3	226.1443185	321.21194	95.07545	693	213	226.13649	0.0078285	OKTTXPFUNSZDIO;HIKHPXKYXLQZFQ	CHEMONTID:0000195
[truncated: 3,655,105 more chars]
