# Supplementary material for: Combination of Structure Databases, In Silico Fragmentation, and MS/MS Libraries for Untargeted Screening of Non-Volatile Migrants from Recycled High-Density Polyethylene Milk Bottles
Source: Anal Chem. 2023 Jun 1;95(23):8780–8. doi: 10.1021/acs.analchem.2c05389 (PMC10267890; doi:10.1021/acs.analchem.2c05389)
Supplement: Supplementary file 2 — ac2c05389_si_002.zip [file ac2c05389_si_002.zip › Appendix C/AlignmentID 486_11.28_536.4109_2021_2_19_01_2021_2_10_forMRMPROBS.fgt]

Version: 2
NAME: C35H53NO3
EXACTMASS: 535.402544556
ISSELECTED: True
ACCURATEMASS: 535.4036235
MASSDIFFERENCE: -0.001079
TOTALSCORE: 3.675
ISOTOPICINTENSITY[M+1]: 0.3894
ISOTOPICINTENSITY[M+2]: 0.0799
ISOTOPICDIFF[M+1]: 0.0774
ISOTOPICDIFF[M+2]: 0.0684
MASSDIFFSCORE: 0.977
ISOTOPICSCORE: 0.936
PRODUCTIONSCORE: 1
NEUTRALLOSSSCORE: 0.119
PRODUCTIONPEAKNUMBER: 53
PRODUCTIONHITSNUMBER: 23
NEUTRALLOSSPEAKNUMBER: 387
NEUTRALLOSSHITSNUMBER: 46
RESOURCENAMES: ChEBI,LipidMAPS,PubChem,UNPD,BLEXP,COCONUT
RESOURCERECORDS: 6
ChemOntDescriptions: Alkaloids and derivatives;Morphinans;Saccharides;Quinazolines;Carbolines;Amino acids and derivatives;N-acyl-amino acids;Coumarin and derivatives;Lignols;Peptides;Nucleosides;Phenolic compounds;Alkylphenylketones;Benzoic acids and derivatives;Amines;Phenylmethylamines;Fatty acid and derivatives;Steroids;Phenylpiperidines;Aminoalcohols;Purines;Benzene and substituted derivatives;Phenylacetamides;Carboximidic acids;Hydroxybenzenoids;Cinnamic acid and derivatives;Steroidal saponins;Indole and derivatives;Anisoles;Retrochalcones;Benzodiazepines;Aminobenzoic acids;Hex ceramide;Aralkylamines;Benzophenones;Pyridinecarboxylic acids;Chromones and derivatives;N-acyl amines;Chalcones;Hexosyl compounds;Phenylpropanoic acids;Aurone O-glycosides;Gallic acid and derivatives;Nitrobenzoic acid and derivatives;Quinoline carboxylic acids;Phenylpyrazoles;Ceramides;Naphthopyrans;Stilbene glycosides;Carboxylic acids and derivatives;Anilines and derivatives;Other flavonoids;Phenylpropanes;Pyrimidones
ChemOntIDs: Alkaloids and derivatives;Morphinans;Saccharides;Quinazolines;Carbolines;Amino acids and derivatives;N-acyl-amino acids;Coumarin and derivatives;Lignols;Peptides;Nucleosides;Phenolic compounds;Alkylphenylketones;Benzoic acids and derivatives;Amines;Phenylmethylamines;Fatty acid and derivatives;Steroids;Phenylpiperidines;Aminoalcohols;Purines;Benzene and substituted derivatives;Phenylacetamides;Carboximidic acids;Hydroxybenzenoids;Cinnamic acid and derivatives;Steroidal saponins;Indole and derivatives;Anisoles;Retrochalcones;Benzodiazepines;Aminobenzoic acids;Hex ceramide;Aralkylamines;Benzophenones;Pyridinecarboxylic acids;Chromones and derivatives;N-acyl amines;Chalcones;Hexosyl compounds;Phenylpropanoic acids;Aurone O-glycosides;Gallic acid and derivatives;Nitrobenzoic acid and derivatives;Quinoline carboxylic acids;Phenylpyrazoles;Ceramides;Naphthopyrans;Stilbene glycosides;Carboxylic acids and derivatives;Anilines and derivatives;Other flavonoids;Phenylpropanes;Pyrimidones
ChemOntScores: 4.09876893580416E-09;4.09876893580416E-09;5.01453643195978E-08;6.25532307241615E-08;1.02065141003495E-07;1.070033380161E-07;1.29141959674638E-07;1.70514228562523E-07;2.03614864894285E-07;2.03614864894285E-07;6.75488187424423E-07;7.09339364947386E-07;1.95434832307547E-06;2.68692300351424E-06;8.13225323100179E-06;8.13225323100179E-06;9.51591737240995E-06;1.10803792597981E-05;1.49999278759462E-05;2.24175248823338E-05;2.24175248823338E-05;2.54065281999917E-05;2.54065281999917E-05;3.15323607336183E-05;3.15323607336183E-05;3.66453554898843E-05;4.03528070007858E-05;0.000104663949773762;0.000120332018093368;0.000120332018093368;0.000145761599899506;0.000302852654059795;0.000321084276006578;0.000340746378211414;0.000340746378211414;0.000340746378211414;0.000341964219277606;0.000341964219277606;0.000670656774472895;0.000755873362898097;0.000755873362898097;0.0012957329373556;0.00141866775160387;0.00141866775160387;0.0030797737643289;0.00344035453497903;0.00502326112395628;0.00502326112395628;0.00502326112395628;0.00533721494420504;0.00585669487412324;0.00585669487412324;0.00585669487412324;0.00585669487412324
ChemOntInChIKeys: MXXWOMGUGJBKIW;INYYVPJSBIVGPH;DWAICOVNOFPYLS;KWNQIIMVPSMYEM;RYENLSMHLCNXJT;GMKMEZVLHJARHF;VEYYWZRYIYDQJM;TZYPRPCYNHPLDY;WVTKBKWTSCPRNU;GFZQWWDXJVGEMW;AUNGANRZJHBGPY;BLQFHJKRTDIZLX;MXYUKLILVYORSK;LZXXNPOYQCLXRS;LTPVSOCPYWDIFU;IDPURXSQCKYKIJ;CNFZDRIMILJQQC;BTYBADZGKGWDHC;XADCESSVHJOZHK;BKMMTJMQCTUHRP;BTIHMVBBUGXLCJ;WFVUIONFJOAYPK;BGDKAVGWHJFAGW;FONIWJIDLJEJTL;RDUHXGIIUDVSHR;VABYUUZNAVQNPG;HYDDDNUKNMMWBD;BIGABVPVCRHEES;IEDVJHCEMCRBQM;CANOJKGQDCJDOX;KSQNKZMAMGACTL;MKASXAGBWHIGCF;HHJTWTPUPVQKNA;INGSNVSERUZOAK;OPXLLQIJSORQAM;MUUDQLHCIAOWPR;UAJUXJSXCLUTNU;BBJRTSLPWQUASB;JWHAUXFOSRPERK;XVARCVCWNFACQC;CJCSPKMFHVPWAR;CVGWRXFABVNKOQ;ZFPDLGDYDUPYEZ;SLAMLWHELXOEJZ;CABMTIJINOIHOD;RLFWWDJHLFCNIJ;LGOFBZUQIUVJFS;DFVYLDHDFLHIAA;IKACRWYHQXOSGM;KCXVZYZYPLLWCC;DNTGGZPQPQTDQF;LTYOJFOTFBGRPP;BMUKKTUHUDJSNZ;ISAKRJDGNUQOIC
PUBCHEMCIDS: 
Num ProductIon (Formula ExactMass AccurateMass Intensity Error CandidateInChIKeys CandidateOntologies): 53
C5H7	67.054775224	67.05365	81	0.0005766	OFBQJSOFQDEBGM;QMMOXUPEWRXHJS;QWTDNUCVQCZILF;YWAKXRMUMFPDSH;RGSFGYAAUTVSQA;MHNNAWXXUZQSNM;PMJHHCWVYXUKFD;CRSOQBOWXPBRES;YHQXBTXEYZIYOV;QYZLKGVUSQXAMU	CHEMONTID:0002500;CHEMONTID:0004476;CHEMONTID:0004620;CHEMONTID:0001016;CHEMONTID:0004622;CHEMONTID:0001019
C5H7	67.054775224	67.05786	82	-0.0036334	OFBQJSOFQDEBGM;QMMOXUPEWRXHJS;QWTDNUCVQCZILF;YWAKXRMUMFPDSH;RGSFGYAAUTVSQA;MHNNAWXXUZQSNM;PMJHHCWVYXUKFD;CRSOQBOWXPBRES;YHQXBTXEYZIYOV;QYZLKGVUSQXAMU	CHEMONTID:0002500;CHEMONTID:0004476;CHEMONTID:0004620;CHEMONTID:0001016;CHEMONTID:0004622;CHEMONTID:0001019
C5H11	71.086075352	71.08574	97	-0.0002132	OFBQJSOFQDEBGM;QWTDNUCVQCZILF	CHEMONTID:0002500;CHEMONTID:0004620
C3H5O2	73.0289544	73.04601	201	-0.0176042	DNIAPMSPPWPWGF;YPFDHNVEDLHUCE;XBDQKXXYIPTUBI;NIXOWILDQLNWCW	CHEMONTID:0002467;CHEMONTID:0000286;CHEMONTID:0001205;CHEMONTID:0004451
C4H9O	73.065339908	73.05201	197	0.0127813	ZTQSAGDEMFDKMZ	CHEMONTID:0002434
C6H7	79.054775224	79.05548	66	-0.0012534	UHOVQNZJYSORNB;AFABGHUZZDYHJO;PRBHEGAFLDMLAL;ZQDPJFUHLCOCRG;PFEOZHBOMNWTJB;LDTAOIUHUHHCMU;GDOPTJXRTPNYNR;LIKMAJRDDDTEIG;HNRMPXKDFBEGFZ;PYGSKMBEVAICCR	CHEMONTID:0002279;CHEMONTID:0004620;CHEMONTID:0001019;CHEMONTID:0004476;CHEMONTID:0001016
C6H11	83.086075352	83.08572	191	-0.0001932	VLKZOEOYAKHREP;AFABGHUZZDYHJO;RYPKRALMXUUNKS;XDTMQSROBMDMFD;JMMZCWZIJXAGKW;PFEOZHBOMNWTJB;PRBHEGAFLDMLAL;LIKMAJRDDDTEIG;HNRMPXKDFBEGFZ;GDOPTJXRTPNYNR;LDTAOIUHUHHCMU	CHEMONTID:0002500;CHEMONTID:0004620;CHEMONTID:0004476;CHEMONTID:0001016;CHEMONTID:0004622;CHEMONTID:0001019
C6H11	83.086075352	83.09437	190	-0.0088432	VLKZOEOYAKHREP;AFABGHUZZDYHJO;RYPKRALMXUUNKS;XDTMQSROBMDMFD;JMMZCWZIJXAGKW;PFEOZHBOMNWTJB;PRBHEGAFLDMLAL;LIKMAJRDDDTEIG;HNRMPXKDFBEGFZ;GDOPTJXRTPNYNR;LDTAOIUHUHHCMU	CHEMONTID:0002500;CHEMONTID:0004620;CHEMONTID:0004476;CHEMONTID:0001016;CHEMONTID:0004622;CHEMONTID:0001019
C6H13	85.101725416	85.09991	75	0.0012668	VLKZOEOYAKHREP;AFABGHUZZDYHJO	CHEMONTID:0002500;CHEMONTID:0004620
C6H13	85.101725416	85.10436	75	-0.0031832	VLKZOEOYAKHREP;AFABGHUZZDYHJO	CHEMONTID:0002500;CHEMONTID:0004620
C7H8	92.062600256	92.06004	65	0.0020117	YXFVVABEGXRONW;VLJXXKKOSFGPHI;UAEPNZWRGJTJPN	CHEMONTID:0001091;CHEMONTID:0004620;CHEMONTID:0001016
C7H13	97.101725416	97.10223	145	-0.0010532	IMNFDUFMRHMDMM;ZGEGCLOFRBLKSE;VLJXXKKOSFGPHI;WZHKDGJSXCTSCK	CHEMONTID:0002500;CHEMONTID:0004476;CHEMONTID:0004620
C7H13	97.101725416	97.11459	148	-0.0134132	IMNFDUFMRHMDMM;ZGEGCLOFRBLKSE;VLJXXKKOSFGPHI;WZHKDGJSXCTSCK	CHEMONTID:0002500;CHEMONTID:0004476;CHEMONTID:0004620
C8H11	107.086075352	107.08782	70	-0.0022932	YNQLUTRBYVCPMQ;JVSWJIKNEAIKJW;KVZJLSYJROEPSQ;GDDAJHJRAKOILH;QEGNUYASOUJEHD;YXLCVBVDFKWWRW;LETYIFNDQBJGPJ;QJXCDRBHYIAFTH;HDGQICNBXPAKLR;IRUCBBFNLDIMIK;GLPRTGNWFINUKX;QRMPKOFEUHIBNM;HYBLFDUGSBOMPI;VIHUHUGDEZCPDK;KUMXLFIBWFCMOJ	CHEMONTID:0002279;CHEMONTID:0004620;CHEMONTID:0001016;CHEMONTID:0001019;CHEMONTID:0004622;CHEMONTID:0004476
C8H13	109.101725416	109.10018	239	0.0009968	JVSWJIKNEAIKJW;GDDAJHJRAKOILH;KWKAKUADMBZCLK;QEGNUYASOUJEHD;KVZJLSYJROEPSQ;QJXCDRBHYIAFTH;WEPNJTDVIIKRIK;TVMXDCGIABBOFY;LETYIFNDQBJGPJ;RNTWWGNZUXGTAX;QRMPKOFEUHIBNM	CHEMONTID:0004620;CHEMONTID:0001019;CHEMONTID:0004476;CHEMONTID:0001016;CHEMONTID:0004622;CHEMONTID:0002500
C8H13	109.101725416	109.10864	240	-0.0074632	JVSWJIKNEAIKJW;GDDAJHJRAKOILH;KWKAKUADMBZCLK;QEGNUYASOUJEHD;KVZJLSYJROEPSQ;QJXCDRBHYIAFTH;WEPNJTDVIIKRIK;TVMXDCGIABBOFY;LETYIFNDQBJGPJ;RNTWWGNZUXGTAX;QRMPKOFEUHIBNM	CHEMONTID:0004620;CHEMONTID:0001019;CHEMONTID:0004476;CHEMONTID:0001016;CHEMONTID:0004622;CHEMONTID:0002500
C7H15O3	147.10211934	147.10449	67	-0.0029192	WLBJWJRUFNGFNR	CHEMONTID:0001167
C9H8O2	148.052429496	148.05669	75	-0.0048091	GYPMBQZAVBFUIZ;CJXMVKYNVIGQBS;VJBCBLLQDMITLJ;REEQXZCFSBLNDH;ARGITQZGLVBTTI;YOMSJEATGXXYPX;JYUMPCCBZLRYNV;CJEQHXGMZPFAQE;CHWNEIVBYREQRF;HLOZUROOXAWGSD	CHEMONTID:0004111;CHEMONTID:0000029;CHEMONTID:0003410;CHEMONTID:0004646;CHEMONTID:0000296;CHEMONTID:0000190;CHEMONTID:0001257;CHEMONTID:0000138
C9H10NO	148.07623894	148.06793	93	0.0077604	COPYQTHBVCHZHI;QJRWYBIKLXNYLF	CHEMONTID:0000222;CHEMONTID:0002497
C9H9NO2	163.063328528	163.05992	112	0.0028599	BMFMUHLTSDBYKC;NGKZFDYBISXGGS	CHEMONTID:0000195;CHEMONTID:0000182
C10H11O2	163.075904592	163.07362	133	0.001736	NEBQMYHKOREVAL;GJPLRURZZCQESP;NJXYTXADXSRFTJ;YYDWZJCCIAMZIH;UDEWPOVQBGFNGE	CHEMONTID:0004111;CHEMONTID:0000296;CHEMONTID:0001350
C16H13O	221.096640036	221.08705	88	0.0090415	NA	NA
C13H17O3	221.117769404	221.10168	121	0.0155408	ZDCBPOPRIHGGGA	CHEMONTID:0001167
C15H21O2	233.154154912	233.14676	70	0.0068463	NA	NA
C15H21O2	233.154154912	233.15944	64	-0.0058337	NA	NA
C15H9O3	237.055169148	237.07042	66	-0.0157994	WMKOZARWBMFKAS;BJDQPQWMJZEAPE	CHEMONTID:0000494
C16H16NO3	270.113018372	270.11188	410	0.0005898	NA	NA
C20H16N	270.128274512	270.1235	440	0.0042259	NA	NA
C20H9O2	281.060254528	281.05273	492	0.0069759	NA	NA
C20H9O2	281.060254528	281.06931	402	-0.0096041	NA	NA
C18H36NO	282.279689772	282.28369	78	-0.0045488	NA	NA
C21H11O2	295.075904592	295.08743	72	-0.012074	NA	NA
C20H35O2	307.26370536	307.26328	259	-0.0001232	NA	NA
C20H35O2	307.26370536	307.27295	228	-0.0097932	NA	NA
C20H37O2	309.279355424	309.28171	1681	-0.0029032	NA	NA
C20H42NO	312.326639964	312.32581	63	0.0002814	NA	NA
C23H27O	319.206190484	319.20026	154	0.0053819	NA	NA
C23H29O	321.221840548	321.20605	159	0.015242	NA	NA
C23H29O	321.221840548	321.22147	192	-0.000178	NA	NA
C20H33O3	321.242969916	321.23474	64	0.0076813	NA	NA
C22H23O3	335.164719596	335.16299	128	0.001181	NA	NA
C26H23	335.179975736	335.17612	71	0.0033072	NA	NA
C25H39	339.305176248	339.3078	93	-0.0031723	NA	NA
C25H10NO2	356.07115356	356.07147	143	-0.000865	NA	NA
C26H14NO	356.107539068	356.09949	391	0.0075005	NA	NA
C28H42NO	408.326639964	408.31827	412	0.0078214	NA	NA
C25H46NO3	408.347769332	408.33826	327	0.0089608	NA	NA
C33H6N	416.050024192	416.04477	66	0.0047056	NA	NA
C31H10NO2	428.07115356	428.08347	76	-0.012865	NA	NA
C32H14NO	428.107539068	428.09695	103	0.0100405	NA	NA
C28H48NO2	430.368504776	430.38416	88	-0.0162038	NA	NA
C35H11	431.086075352	431.0899	94	-0.0043732	NA	NA
	0	536.40979	6132	3.1E-05	NA	NA
Num NeutralLoss (Formula ExactMass PrecursorMz ProductMz PrecursorIntensity ProductIntensity LossMass Error CandidateInChIKeys CandidateOntologies): 212
C12H21NO3	227.152143532	536.40979	309.28171	6132	1681	227.12808	0.0240635	OKTTXPFUNSZDIO	CHEMONTID:0000195
C6H8O3	128.047344116	536.40979	408.33826	6132	327	128.07153	-0.0241859	YAHJGDKGXVOYKU	CHEMONTID:0004450
C7H6O	106.041864812	536.40979	430.38416	6132	88	106.02563	0.0162348	IWDCLRJOBJJRNH;HUMNYLRZRPPJDN;RDOXTESZEPMUJZ	CHEMONTID:0001275;CHEMONTID:0000321;CHEMONTID:0000138
C5H9NO	99.068413908	408.33826	309.28171	327	1681	99.05655	0.0118639	DVOFEOSDXAVUJD	CHEMONTID:0000469
CH4N	30.034374128	339.3078	309.28171	93	1681	30.02609	0.0082841	BAVYZALUXZFZLV	CHEMONTID:0000469
C12H24O2	200.177630008	309.28171	109.10864	1681	240	200.17307	0.00456	POULHZVOKOAJMA	CHEMONTID:0003086
C12H24O2	200.177630008	309.28171	109.10018	1681	239	200.18153	-0.0039	POULHZVOKOAJMA	CHEMONTID:0003086
CHN	27.010899032	309.28171	282.28369	1681	78	26.99802	0.012879	BAVYZALUXZFZLV;LELOWRISYMNNSU;WDWDWGRYHDPSDS	CHEMONTID:0000469;CHEMONTID:0000362;CHEMONTID:0000117
C8H6O3	150.031694052	431.0899	281.05273	94	492	150.03717	-0.0054759	SULYEHHGGXARJS;OUWKTIRCGDAGJB;RGFKONOOOXBVQC;WBIZZNFQJPOKDK	CHEMONTID:0004298;CHEMONTID:0000135;CHEMONTID:0000190
C9H7O2	147.044604464	428.09695	281.05273	103	492	147.04422	0.0003845	CJEQHXGMZPFAQE;CJXMVKYNVIGQBS;ARGITQZGLVBTTI	CHEMONTID:0001257;CHEMONTID:0000029;CHEMONTID:0000296
C9H7O2	147.044604464	428.08347	281.05273	76	492	147.03074	0.0138645	CJEQHXGMZPFAQE;CJXMVKYNVIGQBS;ARGITQZGLVBTTI	CHEMONTID:0001257;CHEMONTID:0000029;CHEMONTID:0000296
C7H3O3	135.008218956	416.04477	281.05273	66	492	134.99204	0.016179	IUNJCFABHJZSKB	CHEMONTID:0003978
C3H7O2	75.044604464	356.09949	281.05273	391	492	75.04676	-0.0021555	KXKVLQRXCPHEJC	CHEMONTID:0003416
C6H3	75.023475096	356.07147	281.05273	143	492	75.01874	0.0047351	UHOVQNZJYSORNB	CHEMONTID:0002279
CH2	14.015650064	295.08743	281.05273	72	492	14.0347	-0.0190499	VNWKTOKETHGBQD	CHEMONTID:0002500
C7H2O2	118.005479304	281.05273	163.05992	492	112	117.99281	0.0126693	ZBCATMYQYDCTIZ	CHEMONTID:0000135
C9H5O3	161.02386902	270.1235	109.10864	440	240	161.01486	0.009009	AXMVYSVVTMKQSL	CHEMONTID:0000029
C9H5O3	161.02386902	270.1235	109.10018	440	239	161.02332	0.000549	AXMVYSVVTMKQSL	CHEMONTID:0000029
C7H7O	107.049689844	270.1235	163.07362	440	133	107.04988	-0.0001902	IWDCLRJOBJJRNH;RDOXTESZEPMUJZ;HUMNYLRZRPPJDN	CHEMONTID:0001275;CHEMONTID:0000138;CHEMONTID:0000321
CH5O2	49.0289544	270.1235	221.10168	440	121	49.02182	0.0071344	CKFGINPQOCXMAZ	CHEMONTID:0001605
C4H11O3	107.070819212	270.1235	163.05992	440	112	107.06358	0.0072392	ARXKVVRQIIOZGF	CHEMONTID:0001661
C7H8NO	122.060588876	270.1235	148.06793	440	93	122.05557	0.0050189	NSBIQPJIWUJBBX	CHEMONTID:0004650
CH5O2	49.0289544	270.1235	221.08705	440	88	49.03645	-0.0074956	CKFGINPQOCXMAZ	CHEMONTID:0001605
C7H8NO	122.060588876	270.1235	148.05669	440	75	122.06681	-0.0062211	NSBIQPJIWUJBBX	CHEMONTID:0004650
C5H9O2	101.060254528	408.31827	307.26328	412	259	101.05499	0.0052645	CNRGMQRNYAIBTN	CHEMONTID:0002434
C4H7NO2	101.047678464	408.31827	307.27295	412	228	101.04532	0.0023585	ORDNBIQZKXYGTM	CHEMONTID:0002435
C22H39O2	335.295005488	408.31827	73.04601	412	201	335.27226	0.0227455	UPMVPXJUQWHITN	CHEMONTID:0002951
C22H31O	311.237490612	408.31827	97.10223	412	145	311.21604	0.0214506	OKFGGODLENCAOQ	CHEMONTID:0000298
C6H6O3	126.031694052	408.31827	282.28369	412	78	126.03458	-0.0028859	QCDYQQDYXPDABM;WQGWDDDVZFFDIG	CHEMONTID:0000382;CHEMONTID:0004657
C9H5O3	161.02386902	270.11188	109.10864	410	240	161.00324	0.020629	AXMVYSVVTMKQSL	CHEMONTID:0000029
C9H5O3	161.02386902	270.11188	109.10018	410	239	161.0117	0.012169	AXMVYSVVTMKQSL	CHEMONTID:0000029
C7H7O	107.049689844	270.11188	163.07362	410	133	107.03826	0.0114298	IWDCLRJOBJJRNH;RDOXTESZEPMUJZ;HUMNYLRZRPPJDN	CHEMONTID:0001275;CHEMONTID:0000138;CHEMONTID:0000321
CH5O2	49.0289544	270.11188	221.10168	410	121	49.0102	0.0187544	CKFGINPQOCXMAZ	CHEMONTID:0001605
C7H7O	107.049689844	270.11188	163.05992	410	112	107.05196	-0.0022702	IWDCLRJOBJJRNH;RDOXTESZEPMUJZ;HUMNYLRZRPPJDN	CHEMONTID:0001275;CHEMONTID:0000138;CHEMONTID:0000321
C7H6O2	122.036779432	270.11188	148.06793	410	93	122.04395	-0.0071706	LHGVFZTZFXWLCP;ZBCATMYQYDCTIZ;OIPPWFOQEKKFEE;SMQUZDBALVYZAC;FTNJQNQLEGKTGD;WPYMKLBDIGXBTP	CHEMONTID:0000190;CHEMONTID:0000135;CHEMONTID:0000137;CHEMONTID:0003978;CHEMONTID:0000296;CHEMONTID:0002565
CH5O2	49.0289544	270.11188	221.08705	410	88	49.02483	0.0041244	CKFGINPQOCXMAZ	CHEMONTID:0001605
C7H8NO	122.060588876	270.11188	148.05669	410	75	122.05519	0.0053989	NSBIQPJIWUJBBX	CHEMONTID:0004650
C8H6O3	150.031694052	431.0899	281.06931	94	402	150.02059	0.0111041	SULYEHHGGXARJS;OUWKTIRCGDAGJB;RGFKONOOOXBVQC;WBIZZNFQJPOKDK	CHEMONTID:0004298;CHEMONTID:0000135;CHEMONTID:0000190
C9H7O2	147.044604464	428.09695	281.06931	103	402	147.02764	0.0169645	CJEQHXGMZPFAQE;CJXMVKYNVIGQBS;ARGITQZGLVBTTI	CHEMONTID:0001257;CHEMONTID:0000029;CHEMONTID:0000296
C2H5NO2	75.0320284	356.09949	281.06931	391	402	75.03018	0.0018484	DHMQDGOQFOQNFH;BYYUJTPNKCFZST	CHEMONTID:0002404;CHEMONTID:0000265
C6H3	75.023475096	356.07147	281.06931	143	402	75.00216	0.0213151	UHOVQNZJYSORNB	CHEMONTID:0002279
CH2	14.015650064	295.08743	281.06931	72	402	14.01812	-0.0024699	VNWKTOKETHGBQD	CHEMONTID:0002500
C7H2O2	118.005479304	281.06931	163.07362	402	133	117.99569	0.0097893	ZBCATMYQYDCTIZ	CHEMONTID:0000135
C7H2O2	118.005479304	281.06931	163.05992	402	112	118.00939	-0.0039107	ZBCATMYQYDCTIZ	CHEMONTID:0000135
C2H2NO2	72.008553304	428.09695	356.09949	103	391	71.99746	0.0110933	BYYUJTPNKCFZST	CHEMONTID:0000265
C2H2NO2	72.008553304	428.08347	356.09949	76	391	71.98398	0.0245733	BYYUJTPNKCFZST	CHEMONTID:0000265
C7H3O3	135.008218956	356.09949	221.10168	391	121	134.99781	0.010409	IUNJCFABHJZSKB	CHEMONTID:0003978
C7H3O3	135.008218956	356.09949	221.08705	391	88	135.01244	-0.004221	IUNJCFABHJZSKB	CHEMONTID:0003978
C2H5O2	61.0289544	356.09949	295.08743	391	72	61.01206	0.0168944	TZIHFWKZFHZASV;LYCAIKOWRPUZTN	CHEMONTID:0001238;CHEMONTID:0002467
C5H9O2	101.060254528	408.33826	307.26328	327	259	101.07498	-0.0147255	CNRGMQRNYAIBTN	CHEMONTID:0002434
C5H9O2	101.060254528	408.33826	307.27295	327	228	101.06531	-0.0050555	CNRGMQRNYAIBTN	CHEMONTID:0002434
C22H39O2	335.295005488	408.33826	73.04601	327	201	335.29225	0.0027555	UPMVPXJUQWHITN	CHEMONTID:0002951
C22H39O2	335.295005488	408.33826	73.05201	327	197	335.28625	0.0087555	UPMVPXJUQWHITN	CHEMONTID:0002951
C22H31O	311.237490612	408.33826	97.11459	327	148	311.22367	0.0138206	OKFGGODLENCAOQ	CHEMONTID:0000298
C22H31O	311.237490612	408.33826	97.10223	327	145	311.23603	0.0014606	OKFGGODLENCAOQ	CHEMONTID:0000298
C6H6O3	126.031694052	408.33826	282.28369	327	78	126.05457	-0.0228759	QCDYQQDYXPDABM;WQGWDDDVZFFDIG	CHEMONTID:0000382;CHEMONTID:0004657
CH6N	32.050024192	339.3078	307.26328	93	259	32.04452	0.0055042	BAVYZALUXZFZLV	CHEMONTID:0000469
C21H37O2	321.279355424	430.38416	109.10864	88	240	321.27552	0.0038354	IXGRSGKLNDEHCM	CHEMONTID:0002951
C7H8O2	124.052429496	233.15944	109.10864	64	240	124.0508	0.0016295	LHGVFZTZFXWLCP;ASHGTJPOSUFTGB;OIPPWFOQEKKFEE	CHEMONTID:0000190;CHEMONTID:0000137
C7H8O2	124.052429496	233.14676	109.10864	70	240	124.03812	0.0143095	LHGVFZTZFXWLCP;ASHGTJPOSUFTGB;OIPPWFOQEKKFEE	CHEMONTID:0000190;CHEMONTID:0000137
C2H2	26.015650064	109.10864	83.08572	240	191	26.02292	-0.0072699	OTMSDBZUPAUEDD;VGGSQFUCUMXWEO	CHEMONTID:0002500;CHEMONTID:0004476
C2H2	26.015650064	109.10864	83.09437	240	190	26.01427	0.0013801	OTMSDBZUPAUEDD;VGGSQFUCUMXWEO	CHEMONTID:0002500;CHEMONTID:0004476
C	12	109.10864	97.10223	240	145	12.00641	-0.00641	VNWKTOKETHGBQD	CHEMONTID:0002500
C3H6	42.046950192	109.10864	67.05786	240	82	42.05078	-0.0038298	ATUOYWHBWRKTHZ;QQONPFPTGQHPMA	CHEMONTID:0002500;CHEMONTID:0004476
C3H6	42.046950192	109.10864	67.05365	240	81	42.05499	-0.0080398	ATUOYWHBWRKTHZ;QQONPFPTGQHPMA	CHEMONTID:0002500;CHEMONTID:0004476
C21H37O2	321.279355424	430.38416	109.10018	88	239	321.28398	-0.0046246	IXGRSGKLNDEHCM	CHEMONTID:0002951
C7H8O2	124.052429496	233.15944	109.10018	64	239	124.05926	-0.0068305	LHGVFZTZFXWLCP;ASHGTJPOSUFTGB;OIPPWFOQEKKFEE	CHEMONTID:0000190;CHEMONTID:0000137
C7H8O2	124.052429496	233.14676	109.10018	70	239	124.04658	0.0058495	LHGVFZTZFXWLCP;ASHGTJPOSUFTGB;OIPPWFOQEKKFEE	CHEMONTID:0000190;CHEMONTID:0000137
C2H2	26.015650064	109.10018	83.08572	239	191	26.01446	0.0011901	OTMSDBZUPAUEDD;VGGSQFUCUMXWEO	CHEMONTID:0002500;CHEMONTID:0004476
CN	26.003074	109.10018	83.09437	239	190	26.00581	-0.002736	LELOWRISYMNNSU	CHEMONTID:0000362
C	12	109.10018	97.10223	239	145	11.99795	0.00205	VNWKTOKETHGBQD	CHEMONTID:0002500
C3H6	42.046950192	109.10018	67.05786	239	82	42.04232	0.0046302	ATUOYWHBWRKTHZ;QQONPFPTGQHPMA	CHEMONTID:0002500;CHEMONTID:0004476
C3H6	42.046950192	109.10018	67.05365	239	81	42.04653	0.0004202	ATUOYWHBWRKTHZ;QQONPFPTGQHPMA	CHEMONTID:0002500;CHEMONTID:0004476
CH4O	32.026214748	339.3078	307.27295	93	228	32.03485	-0.0086353	OKKJLVBELUTLKV	CHEMONTID:0000286
C9H8O3	164.047344116	237.07042	73.04601	66	201	164.02441	0.0229341	MGRQLSWDIFMJGV;FRWCWHNEVBJWRZ	CHEMONTID:0000190;CHEMONTID:0001257
C10H10NO	160.07623894	233.14676	73.04601	70	201	160.10075	-0.0245111	LSMGVUHULSBVAW	CHEMONTID:0004529
C9H8O2	148.052429496	221.10168	73.04601	121	201	148.05567	-0.0032405	CJXMVKYNVIGQBS;HLOZUROOXAWGSD;ONLCITAWNHDTRE;CJEQHXGMZPFAQE;DGNQXQJVAILJBW;MSTDXOZUKAQDRL;REEQXZCFSBLNDH;ARGITQZGLVBTTI;RIZBLVRXRWHLFA	CHEMONTID:0000029;CHEMONTID:0000138;CHEMONTID:0001257;CHEMONTID:0000144;CHEMONTID:0004646;CHEMONTID:0000296;CHEMONTID:0004111
C9H8O2	148.052429496	221.08705	73.04601	88	201	148.04104	0.0113895	CJXMVKYNVIGQBS;HLOZUROOXAWGSD;ONLCITAWNHDTRE;CJEQHXGMZPFAQE;DGNQXQJVAILJBW;MSTDXOZUKAQDRL;REEQXZCFSBLNDH;ARGITQZGLVBTTI;RIZBLVRXRWHLFA	CHEMONTID:0000029;CHEMONTID:0000138;CHEMONTID:0001257;CHEMONTID:0000144;CHEMONTID:0004646;CHEMONTID:0000296;CHEMONTID:0004111
C3H6O3	90.031694052	163.07362	73.04601	133	201	90.02761	0.0040841	PEDCQBHIVMGVHV	CHEMONTID:0002210
C3H6O3	90.031694052	163.05992	73.04601	112	201	90.01391	0.0177841	PEDCQBHIVMGVHV	CHEMONTID:0002210
C6H3	75.023475096	148.06793	73.04601	93	201	75.02192	0.0015551	UHOVQNZJYSORNB	CHEMONTID:0002279
C6H3	75.023475096	148.05669	73.04601	75	201	75.01068	0.0127951	UHOVQNZJYSORNB	CHEMONTID:0002279
C3H6O2	74.036779432	147.10449	73.04601	67	201	74.05848	-0.0217006	XBDQKXXYIPTUBI;WBJINCZRORDGAQ;DNIAPMSPPWPWGF;RRLWYLINGKISHN	CHEMONTID:0001205;CHEMONTID:0001238;CHEMONTID:0002467;CHEMONTID:0001092
H3O	19.018389716	92.06004	73.04601	65	201	19.01403	0.0043597	XLYOFNOQVPJJNP	NonID:H2O
C10H10NO	160.07623894	233.14676	73.05201	70	197	160.09475	-0.0185111	LSMGVUHULSBVAW	CHEMONTID:0004529
C9H8O2	148.052429496	221.10168	73.05201	121	197	148.04967	0.0027595	CJXMVKYNVIGQBS;HLOZUROOXAWGSD;ONLCITAWNHDTRE;CJEQHXGMZPFAQE;DGNQXQJVAILJBW;MSTDXOZUKAQDRL;REEQXZCFSBLNDH;ARGITQZGLVBTTI;RIZBLVRXRWHLFA	CHEMONTID:0000029;CHEMONTID:0000138;CHEMONTID:0001257;CHEMONTID:0000144;CHEMONTID:0004646;CHEMONTID:0000296;CHEMONTID:0004111
C9H8O2	148.052429496	221.08705	73.05201	88	197	148.03504	0.0173895	CJXMVKYNVIGQBS;HLOZUROOXAWGSD;ONLCITAWNHDTRE;CJEQHXGMZPFAQE;DGNQXQJVAILJBW;MSTDXOZUKAQDRL;REEQXZCFSBLNDH;ARGITQZGLVBTTI;RIZBLVRXRWHLFA	CHEMONTID:0000029;CHEMONTID:0000138;CHEMONTID:0001257;CHEMONTID:0000144;CHEMONTID:0004646;CHEMONTID:0000296;CHEMONTID:0004111
C3H6O3	90.031694052	163.07362	73.05201	133	197	90.02161	0.0100841	PEDCQBHIVMGVHV	CHEMONTID:0002210
C3H6O3	90.031694052	163.05992	73.05201	112	197	90.00791	0.0237841	PEDCQBHIVMGVHV	CHEMONTID:0002210
C6H3	75.023475096	148.06793	73.05201	93	197	75.01592	0.0075551	UHOVQNZJYSORNB	CHEMONTID:0002279
C6H3	75.023475096	148.05669	73.05201	75	197	75.00468	0.0187951	UHOVQNZJYSORNB	CHEMONTID:0002279
C3H6O2	74.036779432	147.10449	73.05201	67	197	74.05248	-0.0157006	XBDQKXXYIPTUBI;WBJINCZRORDGAQ;DNIAPMSPPWPWGF;RRLWYLINGKISHN	CHEMONTID:0001205;CHEMONTID:0001238;CHEMONTID:0002467;CHEMONTID:0001092
H3O	19.018389716	92.06004	73.05201	65	197	19.00803	0.0103597	XLYOFNOQVPJJNP	NonID:H2O
C12H18NO3	224.128668436	321.22147	97.11459	192	148	224.10688	0.0217884	HIKHPXKYXLQZFQ	CHEMONTID:0000195
C12H18NO3	224.128668436	321.22147	97.10223	192	145	224.11924	0.0094284	HIKHPXKYXLQZFQ	CHEMONTID:0000195
C14H24NO3	254.175618628	321.22147	67.05786	192	82	254.16361	0.0120086	UBAHQWXPQYBZBI	CHEMONTID:0000195
C14H24NO3	254.175618628	321.22147	67.05365	192	81	254.16782	0.0077986	UBAHQWXPQYBZBI	CHEMONTID:0000195
C9H10O2	150.06807956	233.15944	83.08572	64	191	150.07372	-0.0056404	GYPMBQZAVBFUIZ;CAWZFQGJUGEKFU;RIZBLVRXRWHLFA	CHEMONTID:0004111;CHEMONTID:0000190
C9H10O2	150.06807956	233.14676	83.08572	70	191	150.06104	0.0070396	GYPMBQZAVBFUIZ;CAWZFQGJUGEKFU;RIZBLVRXRWHLFA	CHEMONTID:0004111;CHEMONTID:0000190
C7H6O3	138.031694052	221.10168	83.08572	121	191	138.01596	0.0157341	IUNJCFABHJZSKB	CHEMONTID:0003978
CH2	14.015650064	97.11459	83.08572	148	191	14.02887	-0.0132199	VNWKTOKETHGBQD	CHEMONTID:0002500
CH2	14.015650064	97.10223	83.08572	145	191	14.01651	-0.0008599	VNWKTOKETHGBQD	CHEMONTID:0002500
C	12	83.08572	71.08574	191	97	11.99998	2E-05	VNWKTOKETHGBQD	CHEMONTID:0002500
CH4	16.031300128	83.08572	67.05786	191	82	16.02786	0.0034401	VNWKTOKETHGBQD	CHEMONTID:0002500
CH4	16.031300128	83.08572	67.05365	191	81	16.03207	-0.0007699	VNWKTOKETHGBQD	CHEMONTID:0002500
C12H23O2	199.169804976	282.28369	83.09437	78	190	199.18932	-0.019515	NGBPDDMTRGHYFM	CHEMONTID:0001334
C9H10O2	150.06807956	233.15944	83.09437	64	190	150.06507	0.0030096	GYPMBQZAVBFUIZ;CAWZFQGJUGEKFU;RIZBLVRXRWHLFA	CHEMONTID:0004111;CHEMONTID:0000190
C9H10O2	150.06807956	233.14676	83.09437	70	190	150.05239	0.0156896	GYPMBQZAVBFUIZ;CAWZFQGJUGEKFU;RIZBLVRXRWHLFA	CHEMONTID:0004111;CHEMONTID:0000190
C7H6O3	138.031694052	221.10168	83.09437	121	190	138.00731	0.0243841	IUNJCFABHJZSKB	CHEMONTID:0003978
CH2	14.015650064	97.11459	83.09437	148	190	14.02022	-0.0045699	VNWKTOKETHGBQD	CHEMONTID:0002500
CH2	14.015650064	97.10223	83.09437	145	190	14.00786	0.0077901	VNWKTOKETHGBQD	CHEMONTID:0002500
C	12	83.09437	71.08574	190	97	12.00863	-0.00863	VNWKTOKETHGBQD	CHEMONTID:0002500
CH4	16.031300128	83.09437	67.05786	190	82	16.03651	-0.0052099	VNWKTOKETHGBQD	CHEMONTID:0002500
CH4	16.031300128	83.09437	67.05365	190	81	16.04072	-0.0094199	VNWKTOKETHGBQD	CHEMONTID:0002500
C12H18NO3	224.128668436	321.20605	97.10223	159	145	224.10382	0.0248484	HIKHPXKYXLQZFQ	CHEMONTID:0000195
C9H17O3	173.117769404	321.20605	148.06793	159	93	173.13812	-0.0203506	CVFFFSPGTZUPTF	CHEMONTID:0000324
C14H24NO3	254.175618628	321.20605	67.05365	159	81	254.1524	0.0232186	UBAHQWXPQYBZBI	CHEMONTID:0000195
O	15.99491462	335.17612	319.20026	71	154	15.97586	0.0190546	XLYOFNOQVPJJNP	NonID:H2O
C10H19O2	171.138504848	319.20026	148.06793	154	93	171.13233	0.0061748	AASQBYVPOFXFGU	CHEMONTID:0001334
C10H19O2	171.138504848	319.20026	148.05669	154	75	171.14357	-0.0050652	AASQBYVPOFXFGU	CHEMONTID:0001334
C22H37O2	333.279355424	430.38416	97.11459	88	148	333.26957	0.0097854	YDJRNYWFRANPOL	CHEMONTID:0002951
C12H18NO3	224.128668436	321.23474	97.11459	64	148	224.12015	0.0085184	HIKHPXKYXLQZFQ	CHEMONTID:0000195
C11H21O2	185.154154912	282.28369	97.11459	78	148	185.1691	-0.0149451	IOKPZOGAWQXXLF	CHEMONTID:0001334
C8H8O2	136.052429496	233.15944	97.11459	64	148	136.04485	0.0075795	GHPODDMCSOYWNE;PETRWTHZSKVLRE;IFNDEOYXGHGERA;ABDKAPXRBAPSQN;HFLGBNBLMBSXEM;DPZNOMCNRMUKPS	CHEMONTID:0000296;CHEMONTID:0000190;CHEMONTID:0004111;CHEMONTID:0000135
C7H4O3	136.016043988	233.14676	97.11459	70	148	136.03217	-0.016126	IUNJCFABHJZSKB	CHEMONTID:0003978
C2H2	26.015650064	97.11459	71.08574	148	97	26.02885	-0.0131999	OTMSDBZUPAUEDD;VGGSQFUCUMXWEO	CHEMONTID:0002500;CHEMONTID:0004476
C2H6	30.046950192	97.11459	67.05786	148	82	30.05673	-0.0097798	OTMSDBZUPAUEDD	CHEMONTID:0002500
C2H6	30.046950192	97.11459	67.05365	148	81	30.06094	-0.0139898	OTMSDBZUPAUEDD	CHEMONTID:0002500
C	12	97.11459	85.10436	148	75	12.01023	-0.01023	VNWKTOKETHGBQD	CHEMONTID:0002500
C	12	97.11459	85.09991	148	75	12.01468	-0.01468	VNWKTOKETHGBQD	CHEMONTID:0002500
C22H37O2	333.279355424	430.38416	97.10223	88	145	333.28193	-0.0025746	YDJRNYWFRANPOL	CHEMONTID:0002951
C12H18NO3	224.128668436	321.23474	97.10223	64	145	224.13251	-0.0038416	HIKHPXKYXLQZFQ	CHEMONTID:0000195
C8H8O2	136.052429496	233.15944	97.10223	64	145	136.05721	-0.0047805	GHPODDMCSOYWNE;PETRWTHZSKVLRE;IFNDEOYXGHGERA;ABDKAPXRBAPSQN;HFLGBNBLMBSXEM;DPZNOMCNRMUKPS	CHEMONTID:0000296;CHEMONTID:0000190;CHEMONTID:0004111;CHEMONTID:0000135
C8H8O2	136.052429496	233.14676	97.10223	70	145	136.04453	0.0078995	GHPODDMCSOYWNE;PETRWTHZSKVLRE;IFNDEOYXGHGERA;ABDKAPXRBAPSQN;HFLGBNBLMBSXEM;DPZNOMCNRMUKPS	CHEMONTID:0000296;CHEMONTID:0000190;CHEMONTID:0004111;CHEMONTID:0000135
C6H4O3	124.016043988	221.10168	97.10223	121	145	123.99945	0.016594	QCDYQQDYXPDABM;WQGWDDDVZFFDIG	CHEMONTID:0000382;CHEMONTID:0004657
C2H2	26.015650064	97.10223	71.08574	145	97	26.01649	-0.0008399	OTMSDBZUPAUEDD;VGGSQFUCUMXWEO	CHEMONTID:0002500;CHEMONTID:0004476
C2H6	30.046950192	97.10223	67.05786	145	82	30.04437	0.0025802	OTMSDBZUPAUEDD	CHEMONTID:0002500
C2H6	30.046950192	97.10223	67.05365	145	81	30.04858	-0.0016298	OTMSDBZUPAUEDD	CHEMONTID:0002500
C	12	97.10223	85.10436	145	75	11.99787	0.00213	VNWKTOKETHGBQD	CHEMONTID:0002500
C	12	97.10223	85.09991	145	75	12.00232	-0.00232	VNWKTOKETHGBQD	CHEMONTID:0002500
C6H3	75.023475096	431.0899	356.07147	94	143	75.01843	0.0050451	UHOVQNZJYSORNB	CHEMONTID:0002279
C3H4O2	72.021129368	428.09695	356.07147	103	143	72.02548	-0.0043506	NIXOWILDQLNWCW;YPFDHNVEDLHUCE;XBDQKXXYIPTUBI;WBJINCZRORDGAQ	CHEMONTID:0004451;CHEMONTID:0000286;CHEMONTID:0001205;CHEMONTID:0001238
C2H2NO2	72.008553304	428.08347	356.07147	76	143	72.012	-0.0034467	BYYUJTPNKCFZST	CHEMONTID:0000265
C7H3O3	135.008218956	356.07147	221.08705	143	88	134.98442	0.023799	IUNJCFABHJZSKB	CHEMONTID:0003978
C9H16O3	172.109944372	335.17612	163.07362	71	133	172.1025	0.0074444	CVFFFSPGTZUPTF	CHEMONTID:0000324
C9H16O3	172.109944372	335.16299	163.07362	128	133	172.08937	0.0205744	CVFFFSPGTZUPTF	CHEMONTID:0000324
C2H2O3	74.000393924	237.07042	163.07362	66	133	73.9968	0.0035939	AEMRFAOFKBGASW	CHEMONTID:0001359
C5H10	70.07825032	233.15944	163.07362	64	133	70.08582	-0.0075697	OFBQJSOFQDEBGM	CHEMONTID:0002500
C5H10	70.07825032	233.14676	163.07362	70	133	70.07314	0.0051103	OFBQJSOFQDEBGM	CHEMONTID:0002500
C2H4NO	58.029288748	221.10168	163.07362	121	133	58.02806	0.0012287	ATHHXGZTWNVVOU	CHEMONTID:0002484
C2H2O2	58.005479304	221.08705	163.07362	88	133	58.01343	-0.0079507	TZIHFWKZFHZASV;QTBSBXVTEAMEQO;WGCNASOHLSPBMP	CHEMONTID:0001238;CHEMONTID:0001205;CHEMONTID:0002230
HN	15.010899032	163.07362	148.06793	133	93	15.00569	0.005209	QGZKDVFQNNGYKY	NonID:NH2
HN	15.010899032	163.07362	148.05669	133	75	15.01693	-0.006031	QGZKDVFQNNGYKY	NonID:NH2
C9H16O3	172.109944372	335.16299	163.05992	128	112	172.10307	0.0068744	CVFFFSPGTZUPTF	CHEMONTID:0000324
C2H2O3	74.000393924	295.08743	221.10168	72	121	73.98575	0.0146439	AEMRFAOFKBGASW	CHEMONTID:0001359
C3H6O	58.041864812	221.10168	163.05992	121	112	58.04176	0.0001048	KFZMGEQAYNKOFK;BDERNNFJNOPAEC;XJRBAMWJDBPFIM	CHEMONTID:0001661;CHEMONTID:0000286;CHEMONTID:0000323
C8H6O3	150.031694052	221.10168	71.08574	121	97	150.01594	0.0157541	SULYEHHGGXARJS;OUWKTIRCGDAGJB;RGFKONOOOXBVQC;WBIZZNFQJPOKDK	CHEMONTID:0004298;CHEMONTID:0000135;CHEMONTID:0000190
C3H5O2	73.0289544	221.10168	148.06793	121	93	73.03375	-0.0047956	NIXOWILDQLNWCW;AKXKFZDCRYJKTF	CHEMONTID:0004451;CHEMONTID:0002434
C8H10O3	154.06299418	221.10168	67.05786	121	82	154.04382	0.0191742	KLIDCXVFHGNTTM;XQDNFAMOIPNVES;IIVIBYBQXSHRGE;SMFFZOQLHYIRDA	CHEMONTID:0000190;CHEMONTID:0003891
C8H10O3	154.06299418	221.10168	67.05365	121	81	154.04803	0.0149642	KLIDCXVFHGNTTM;XQDNFAMOIPNVES;IIVIBYBQXSHRGE;SMFFZOQLHYIRDA	CHEMONTID:0000190;CHEMONTID:0003891
C3H5O2	73.0289544	221.10168	148.05669	121	75	73.04499	-0.0160356	NIXOWILDQLNWCW;AKXKFZDCRYJKTF	CHEMONTID:0004451;CHEMONTID:0002434
C7H4O3	136.016043988	221.10168	85.10436	121	75	135.99732	0.018724	IUNJCFABHJZSKB	CHEMONTID:0003978
C7H4O3	136.016043988	221.10168	85.09991	121	75	136.00177	0.014274	IUNJCFABHJZSKB	CHEMONTID:0003978
C9H16O3	172.109944372	335.17612	163.05992	71	112	172.1162	-0.0062556	CVFFFSPGTZUPTF	CHEMONTID:0000324
C6H2	74.015650064	237.07042	163.05992	66	112	74.0105	0.0051501	UHOVQNZJYSORNB	CHEMONTID:0002279
C5H10	70.07825032	233.15944	163.05992	64	112	70.09952	-0.0212697	OFBQJSOFQDEBGM	CHEMONTID:0002500
C5H10	70.07825032	233.14676	163.05992	70	112	70.08684	-0.0085897	OFBQJSOFQDEBGM	CHEMONTID:0002500
C2H4NO	58.029288748	221.08705	163.05992	88	112	58.02713	0.0021587	ATHHXGZTWNVVOU	CHEMONTID:0002484
HN	15.010899032	163.05992	148.06793	112	93	14.99199	0.018909	QGZKDVFQNNGYKY	NonID:NH2
HN	15.010899032	163.05992	148.05669	112	75	15.00323	0.007669	QGZKDVFQNNGYKY	NonID:NH2
C15H29O2	241.216755168	312.32581	71.08574	63	97	241.24007	-0.0233148	PXBOJWNZUUEBDU	CHEMONTID:0000298
C14H27O	211.206190484	282.28369	71.08574	78	97	211.19795	0.0082405	UHUFTBALEZWWIH	CHEMONTID:0000298
C6H4	76.031300128	147.10449	71.08574	67	97	76.01875	0.0125501	UHOVQNZJYSORNB	CHEMONTID:0002279
CH2	14.015650064	85.10436	71.08574	75	97	14.01862	-0.0029699	VNWKTOKETHGBQD	CHEMONTID:0002500
CH2	14.015650064	85.09991	71.08574	75	97	14.01417	0.0014801	VNWKTOKETHGBQD	CHEMONTID:0002500
C7H4O3	136.016043988	431.0899	295.08743	94	72	136.00247	0.013574	IUNJCFABHJZSKB	CHEMONTID:0003978
C7H7	91.054775224	430.38416	339.3078	88	93	91.07636	-0.0215848	YXFVVABEGXRONW	CHEMONTID:0001091
C2H3NO	57.021463716	339.3078	282.28369	93	78	57.02411	-0.0026463	ATHHXGZTWNVVOU;LYIIBVSRGJSHAV	CHEMONTID:0002484;CHEMONTID:0000469
C3H5O3	89.02386902	237.07042	148.06793	66	93	89.00249	0.021379	PEDCQBHIVMGVHV	CHEMONTID:0002210
C5H11N	85.089149352	233.15944	148.06793	64	93	85.09151	-0.0023606	NQRYJNQNLNOLGT	CHEMONTID:0000195
C5H11N	85.089149352	233.14676	148.06793	70	93	85.07883	0.0103194	NQRYJNQNLNOLGT	CHEMONTID:0000195
C2H3NO2	73.016378336	221.08705	148.06793	88	93	73.01912	-0.0027417	DHMQDGOQFOQNFH;BYYUJTPNKCFZST	CHEMONTID:0002404;CHEMONTID:0000265
C7H14O	114.104465068	335.17612	221.08705	71	88	114.08907	0.0153951	MQWCXKGKQLNYQG	CHEMONTID:0002647
C2H2O3	74.000393924	295.08743	221.08705	72	88	74.00038	1.39E-05	AEMRFAOFKBGASW	CHEMONTID:0001359
O	15.99491462	237.07042	221.08705	66	88	15.98337	0.0115446	XLYOFNOQVPJJNP	NonID:H2O
C3H5O2	73.0289544	221.08705	148.05669	88	75	73.03036	-0.0014056	NIXOWILDQLNWCW;AKXKFZDCRYJKTF	CHEMONTID:0004451;CHEMONTID:0002434
C14H24NO3	254.175618628	321.23474	67.05786	64	82	254.17688	-0.0012614	UBAHQWXPQYBZBI	CHEMONTID:0000195
C10H16NO	166.123189132	233.15944	67.05786	64	82	166.10158	0.0216091	GAFZBOMPQVRGKU	CHEMONTID:0000252
C3H4	40.031300128	107.08782	67.05786	70	82	40.02996	0.0013401	QQONPFPTGQHPMA;ATUOYWHBWRKTHZ	CHEMONTID:0004476;CHEMONTID:0002500
H4N	18.034374128	85.10436	67.05786	75	82	18.0465	-0.0121259	QGZKDVFQNNGYKY	NonID:NH2
H4N	18.034374128	85.09991	67.05786	75	82	18.04205	-0.0076759	QGZKDVFQNNGYKY	NonID:NH2
C	12	79.05548	67.05786	66	82	11.99762	0.00238	VNWKTOKETHGBQD	CHEMONTID:0002500
C14H24NO3	254.175618628	321.23474	67.05365	64	81	254.18109	-0.0054714	UBAHQWXPQYBZBI	CHEMONTID:0000195
C10H16NO	166.123189132	233.15944	67.05365	64	81	166.10579	0.0173991	GAFZBOMPQVRGKU	CHEMONTID:0000252
C3H4	40.031300128	107.08782	67.05365	70	81	40.03417	-0.0028699	QQONPFPTGQHPMA;ATUOYWHBWRKTHZ	CHEMONTID:0004476;CHEMONTID:0002500
H4N	18.034374128	85.10436	67.05365	75	81	18.05071	-0.0163359	QGZKDVFQNNGYKY	NonID:NH2
H4N	18.034374128	85.09991	67.05365	75	81	18.04626	-0.0118859	QGZKDVFQNNGYKY	NonID:NH2
C	12	79.05548	67.05365	66	81	12.00183	-0.00183	VNWKTOKETHGBQD	CHEMONTID:0002500
C2H6	30.046950192	312.32581	282.28369	63	78	30.04212	0.0048302	OTMSDBZUPAUEDD	CHEMONTID:0002500
C13H25O	197.19054042	282.28369	85.10436	78	75	197.17933	0.0112104	BGEHHAVMRVXCGR	CHEMONTID:0000298
C13H25O	197.19054042	282.28369	85.09991	78	75	197.18378	0.0067604	BGEHHAVMRVXCGR	CHEMONTID:0000298
C10H19O3	187.133419468	335.17612	148.05669	71	75	187.11943	0.0139895	TYXOEOVOUIVPQE	CHEMONTID:0000324
C14H27O2	227.201105104	312.32581	85.10436	63	75	227.22145	-0.0203449	ZTKXZDLAHNDYCJ	CHEMONTID:0000298
C14H27O2	227.201105104	312.32581	85.09991	63	75	227.2259	-0.0247949	ZTKXZDLAHNDYCJ	CHEMONTID:0000298
C9H7O2	147.044604464	295.08743	148.05669	72	75	147.03074	0.0138645	CJEQHXGMZPFAQE;CJXMVKYNVIGQBS;ARGITQZGLVBTTI	CHEMONTID:0001257;CHEMONTID:0000029;CHEMONTID:0000296
C3H5O3	89.02386902	237.07042	148.05669	66	75	89.01373	0.010139	PEDCQBHIVMGVHV	CHEMONTID:0002210
C5H11N	85.089149352	233.15944	148.05669	64	75	85.10275	-0.0136006	NQRYJNQNLNOLGT	CHEMONTID:0000195
C9H8O2	148.052429496	233.15944	85.10436	64	75	148.05508	-0.0026505	CJXMVKYNVIGQBS;HLOZUROOXAWGSD;ONLCITAWNHDTRE;CJEQHXGMZPFAQE;DGNQXQJVAILJBW;MSTDXOZUKAQDRL;REEQXZCFSBLNDH;ARGITQZGLVBTTI;RIZBLVRXRWHLFA	CHEMONTID:0000029;CHEMONTID:0000138;CHEMONTID:0001257;CHEMONTID:0000144;CHEMONTID:0004646;CHEMONTID:0000296;CHEMONTID:0004111
C9H8O2	148.052429496	233.15944	85.09991	64	75	148.05953	-0.0071005	CJXMVKYNVIGQBS;HLOZUROOXAWGSD;ONLCITAWNHDTRE;CJEQHXGMZPFAQE;DGNQXQJVAILJBW;MSTDXOZUKAQDRL;REEQXZCFSBLNDH;ARGITQZGLVBTTI;RIZBLVRXRWHLFA	CHEMONTID:0000029;CHEMONTID:0000138;CHEMONTID:0001257;CHEMONTID:0000144;CHEMONTID:0004646;CHEMONTID:0000296;CHEMONTID:0004111
C5H11N	85.089149352	233.14676	148.05669	70	75	85.09007	-0.0009206	NQRYJNQNLNOLGT	CHEMONTID:0000195
C9H8O2	148.052429496	233.14676	85.10436	70	75	148.0424	0.0100295	CJXMVKYNVIGQBS;HLOZUROOXAWGSD;ONLCITAWNHDTRE;CJEQHXGMZPFAQE;DGNQXQJVAILJBW;MSTDXOZUKAQDRL;REEQXZCFSBLNDH;ARGITQZGLVBTTI;RIZBLVRXRWHLFA	CHEMONTID:0000029;CHEMONTID:0000138;CHEMONTID:0001257;CHEMONTID:0000144;CHEMONTID:0004646;CHEMONTID:0000296;CHEMONTID:0004111
C9H8O2	148.052429496	233.14676	85.09991	70	75	148.04685	0.0055795	CJXMVKYNVIGQBS;HLOZUROOXAWGSD;ONLCITAWNHDTRE;CJEQHXGMZPFAQE;DGNQXQJVAILJBW;MSTDXOZUKAQDRL;REEQXZCFSBLNDH;ARGITQZGLVBTTI;RIZBLVRXRWHLFA	CHEMONTID:0000029;CHEMONTID:0000138;CHEMONTID:0001257;CHEMONTID:0000144;CHEMONTID:0004646;CHEMONTID:0000296;CHEMONTID:0004111
Num AdductIon (AdductType Mass LinkedMz): 2
[M+Na]+	107.08782	85.09991
[M+NH4]+	109.10018	92.06004
Num IsotopicIon (IsotopeName Mass LinkedMz WeightedForm WeightNumber): 10
C-13	93.07395	92.06004	M+1	1
C-13	149.05905	148.06793	M+1	1
C-13	271.11139	270.1235	M+1	1
C-13	282.04837	281.06931	M+1	1
C-13	282.06406	281.06931	M+1	1
C-13	310.2858	309.28171	M+1	1
S34	358.09412	356.09949	M+2	2
N-14	409.31363	408.33826	M+1	1
C-13	409.33481	408.33826	M+1	1
C-13	429.09131	428.09695	M+1	1

NAME: C24H53N7O6
EXACTMASS: 535.405732416
ISSELECTED: True
ACCURATEMASS: 535.4036235
MASSDIFFERENCE: 0.0021089
TOTALSCORE: 3.591
ISOTOPICINTENSITY[M+1]: 0.2935
ISOTOPICINTENSITY[M+2]: 0.054
ISOTOPICDIFF[M+1]: -0.0185
ISOTOPICDIFF[M+2]: 0.0425
MASSDIFFSCORE: 0.915
ISOTOPICSCORE: 0.987
PRODUCTIONSCORE: 1
NEUTRALLOSSSCORE: 0.165
PRODUCTIONPEAKNUMBER: 53
PRODUCTIONHITSNUMBER: 26
NEUTRALLOSSPEAKNUMBER: 387
NEUTRALLOSSHITSNUMBER: 64
RESOURCENAMES: ChEBI
RESOURCERECORDS: 1
ChemOntDescriptions: Morphinans;Alkaloids and derivatives;Saccharides;Peptides;Quinazolines;Amino acids and derivatives;N-acyl-amino acids;Coumarin and derivatives;Lignols;Carbolines;Phenolic compounds;Alkylphenylketones;Benzoic acids and derivatives;Amines;Fatty acid and derivatives;Phenylmethylamines;Steroidal saponins;Aminoalcohols;Purines;Steroids;Phenylacetamides;Nucleosides;Phenylpiperidines;Hex ceramide;Carboximidic acids;N-acyl amines;Hexosyl compounds;Hydroxybenzenoids;Cinnamic acid and derivatives;Benzene and substituted derivatives;Anisoles;Indole and derivatives;Retrochalcones;Benzodiazepines;Aralkylamines;Benzophenones;Pyridinecarboxylic acids;Aminobenzoic acids;Chromones and derivatives;Chalcones;Phenylpropanoic acids;Aurone O-glycosides;Pyrimidones;Gallic acid and derivatives;Nitrobenzoic acid and derivatives;Stilbene glycosides;Quinoline carboxylic acids;Ceramides;Naphthopyrans;Carboxylic acids and derivatives
ChemOntIDs: Morphinans;Alkaloids and derivatives;Saccharides;Peptides;Quinazolines;Amino acids and derivatives;N-acyl-amino acids;Coumarin and derivatives;Lignols;Carbolines;Phenolic compounds;Alkylphenylketones;Benzoic acids and derivatives;Amines;Fatty acid and derivatives;Phenylmethylamines;Steroidal saponins;Aminoalcohols;Purines;Steroids;Phenylacetamides;Nucleosides;Phenylpiperidines;Hex ceramide;Carboximidic acids;N-acyl amines;Hexosyl compounds;Hydroxybenzenoids;Cinnamic acid and derivatives;Benzene and substituted derivatives;Anisoles;Indole and derivatives;Retrochalcones;Benzodiazepines;Aralkylamines;Benzophenones;Pyridinecarboxylic acids;Aminobenzoic acids;Chromones and derivatives;Chalcones;Phenylpropanoic acids;Aurone O-glycosides;Pyrimidones;Gallic acid and derivatives;Nitrobenzoic acid and derivatives;Stilbene glycosides;Quinoline carboxylic acids;Ceramides;Naphthopyrans;Carboxylic acids and derivatives
ChemOntScores: 7.73210645581693E-08;1.01547372964278E-07;4.13497558020835E-07;4.86695813767361E-07;5.70670219973556E-07;7.45243452017976E-07;7.45243452017976E-07;1.72376527664071E-06;2.45856739173743E-06;4.80966563499992E-06;4.82187238892119E-06;9.23461369289064E-06;1.78274040469893E-05;4.08911840216395E-05;4.08911840216395E-05;4.08911840216395E-05;5.55533260414776E-05;8.16251006804707E-05;8.16251006804707E-05;8.16251006804707E-05;8.93989197929245E-05;0.000100139013200734;0.000100139013200734;0.000114224054616875;0.000132615352949525;0.000132615352949525;0.000148199923390567;0.000148199923390567;0.000165186081424231;0.000327698320911194;0.000413985766964135;0.000413985766964135;0.000413985766964135;0.000683259738199599;0.00088621537881624;0.00088621537881624;0.00088621537881624;0.00105433139541793;0.00105433139541793;0.00228328611797336;0.00248662765996662;0.0032999862124641;0.0032999862124641;0.00352398067447143;0.00352398067447143;0.00423887391571161;0.00768190865081824;0.00941861460742159;0.00941861460742159;0.00984673345321554
ChemOntInChIKeys: ONBWJWYUHXVEJS;MXXWOMGUGJBKIW;DWAICOVNOFPYLS;VGNYHOBZJKWRGI;KWNQIIMVPSMYEM;GMKMEZVLHJARHF;VEYYWZRYIYDQJM;TZYPRPCYNHPLDY;WVTKBKWTSCPRNU;LELBFTMXCIIKKX;BLQFHJKRTDIZLX;MXYUKLILVYORSK;LZXXNPOYQCLXRS;LTPVSOCPYWDIFU;CNFZDRIMILJQQC;IDPURXSQCKYKIJ;HYDDDNUKNMMWBD;BKMMTJMQCTUHRP;BTIHMVBBUGXLCJ;VKHAHZOOUSRJNA;BGDKAVGWHJFAGW;AUNGANRZJHBGPY;XADCESSVHJOZHK;HHJTWTPUPVQKNA;FONIWJIDLJEJTL;SNPLKNRPJHDVJA;XVARCVCWNFACQC;RDUHXGIIUDVSHR;VABYUUZNAVQNPG;CMCWWLVWPDLCRM;IEDVJHCEMCRBQM;RIMDDIPKIZTBHU;CANOJKGQDCJDOX;KSQNKZMAMGACTL;INGSNVSERUZOAK;OPXLLQIJSORQAM;MUUDQLHCIAOWPR;MKASXAGBWHIGCF;UAJUXJSXCLUTNU;JWHAUXFOSRPERK;CJCSPKMFHVPWAR;CVGWRXFABVNKOQ;OPTASPLRGRRNAP;ZFPDLGDYDUPYEZ;SLAMLWHELXOEJZ;TXUZVZSFRXZGTL;CABMTIJINOIHOD;LGOFBZUQIUVJFS;DFVYLDHDFLHIAA;KCXVZYZYPLLWCC
PUBCHEMCIDS: 
Num ProductIon (Formula ExactMass AccurateMass Intensity Error CandidateInChIKeys CandidateOntologies): 53
C5H7	67.054775224	67.05365	81	0.0005766	OFBQJSOFQDEBGM;QMMOXUPEWRXHJS;QWTDNUCVQCZILF;YWAKXRMUMFPDSH;RGSFGYAAUTVSQA;MHNNAWXXUZQSNM;PMJHHCWVYXUKFD;CRSOQBOWXPBRES;YHQXBTXEYZIYOV;QYZLKGVUSQXAMU	CHEMONTID:0002500;CHEMONTID:0004476;CHEMONTID:0004620;CHEMONTID:0001016;CHEMONTID:0004622;CHEMONTID:0001019
C5H7	67.054775224	67.05786	82	-0.0036334	OFBQJSOFQDEBGM;QMMOXUPEWRXHJS;QWTDNUCVQCZILF;YWAKXRMUMFPDSH;RGSFGYAAUTVSQA;MHNNAWXXUZQSNM;PMJHHCWVYXUKFD;CRSOQBOWXPBRES;YHQXBTXEYZIYOV;QYZLKGVUSQXAMU	CHEMONTID:0002500;CHEMONTID:0004476;CHEMONTID:0004620;CHEMONTID:0001016;CHEMONTID:0004622;CHEMONTID:0001019
C5H11	71.086075352	71.08574	97	-0.0002132	OFBQJSOFQDEBGM;QWTDNUCVQCZILF	CHEMONTID:0002500;CHEMONTID:0004620
C3H5O2	73.0289544	73.04601	201	-0.0176042	DNIAPMSPPWPWGF;YPFDHNVEDLHUCE;XBDQKXXYIPTUBI;NIXOWILDQLNWCW	CHEMONTID:0002467;CHEMONTID:0000286;CHEMONTID:0001205;CHEMONTID:0004451
C4H9O	73.065339908	73.05201	197	0.0127813	ZTQSAGDEMFDKMZ	CHEMONTID:0002434
C6H7	79.054775224	79.05548	66	-0.0012534	UHOVQNZJYSORNB;AFABGHUZZDYHJO;PRBHEGAFLDMLAL;ZQDPJFUHLCOCRG;PFEOZHBOMNWTJB;LDTAOIUHUHHCMU;GDOPTJXRTPNYNR;LIKMAJRDDDTEIG;HNRMPXKDFBEGFZ;PYGSKMBEVAICCR	CHEMONTID:0002279;CHEMONTID:0004620;CHEMONTID:0001019;CHEMONTID:0004476;CHEMONTID:0001016
C6H11	83.086075352	83.08572	191	-0.0001932	VLKZOEOYAKHREP;AFABGHUZZDYHJO;RYPKRALMXUUNKS;XDTMQSROBMDMFD;JMMZCWZIJXAGKW;PFEOZHBOMNWTJB;PRBHEGAFLDMLAL;LIKMAJRDDDTEIG;HNRMPXKDFBEGFZ;GDOPTJXRTPNYNR;LDTAOIUHUHHCMU	CHEMONTID:0002500;CHEMONTID:0004620;CHEMONTID:0004476;CHEMONTID:0001016;CHEMONTID:0004622;CHEMONTID:0001019
C6H11	83.086075352	83.09437	190	-0.0088432	VLKZOEOYAKHREP;AFABGHUZZDYHJO;RYPKRALMXUUNKS;XDTMQSROBMDMFD;JMMZCWZIJXAGKW;PFEOZHBOMNWTJB;PRBHEGAFLDMLAL;LIKMAJRDDDTEIG;HNRMPXKDFBEGFZ;GDOPTJXRTPNYNR;LDTAOIUHUHHCMU	CHEMONTID:0002500;CHEMONTID:0004620;CHEMONTID:0004476;CHEMONTID:0001016;CHEMONTID:0004622;CHEMONTID:0001019
C6H13	85.101725416	85.09991	75	0.0012668	VLKZOEOYAKHREP;AFABGHUZZDYHJO	CHEMONTID:0002500;CHEMONTID:0004620
C6H13	85.101725416	85.10436	75	-0.0031832	VLKZOEOYAKHREP;AFABGHUZZDYHJO	CHEMONTID:0002500;CHEMONTID:0004620
C7H8	92.062600256	92.06004	65	0.0020117	YXFVVABEGXRONW;VLJXXKKOSFGPHI;UAEPNZWRGJTJPN	CHEMONTID:0001091;CHEMONTID:0004620;CHEMONTID:0001016
C7H13	97.101725416	97.10223	145	-0.0010532	IMNFDUFMRHMDMM;ZGEGCLOFRBLKSE;VLJXXKKOSFGPHI;WZHKDGJSXCTSCK	CHEMONTID:0002500;CHEMONTID:0004476;CHEMONTID:0004620
C7H13	97.101725416	97.11459	148	-0.0134132	IMNFDUFMRHMDMM;ZGEGCLOFRBLKSE;VLJXXKKOSFGPHI;WZHKDGJSXCTSCK	CHEMONTID:0002500;CHEMONTID:0004476;CHEMONTID:0004620
C8H11	107.086075352	107.08782	70	-0.0022932	YNQLUTRBYVCPMQ;JVSWJIKNEAIKJW;KVZJLSYJROEPSQ;GDDAJHJRAKOILH;QEGNUYASOUJEHD;YXLCVBVDFKWWRW;LETYIFNDQBJGPJ;QJXCDRBHYIAFTH;HDGQICNBXPAKLR;IRUCBBFNLDIMIK;GLPRTGNWFINUKX;QRMPKOFEUHIBNM;HYBLFDUGSBOMPI;VIHUHUGDEZCPDK;KUMXLFIBWFCMOJ	CHEMONTID:0002279;CHEMONTID:0004620;CHEMONTID:0001016;CHEMONTID:0001019;CHEMONTID:0004622;CHEMONTID:0004476
C8H13	109.101725416	109.10018	239	0.0009968	JVSWJIKNEAIKJW;GDDAJHJRAKOILH;KWKAKUADMBZCLK;QEGNUYASOUJEHD;KVZJLSYJROEPSQ;QJXCDRBHYIAFTH;WEPNJTDVIIKRIK;TVMXDCGIABBOFY;LETYIFNDQBJGPJ;RNTWWGNZUXGTAX;QRMPKOFEUHIBNM	CHEMONTID:0004620;CHEMONTID:0001019;CHEMONTID:0004476;CHEMONTID:0001016;CHEMONTID:0004622;CHEMONTID:0002500
C8H13	109.101725416	109.10864	240	-0.0074632	JVSWJIKNEAIKJW;GDDAJHJRAKOILH;KWKAKUADMBZCLK;QEGNUYASOUJEHD;KVZJLSYJROEPSQ;QJXCDRBHYIAFTH;WEPNJTDVIIKRIK;TVMXDCGIABBOFY;LETYIFNDQBJGPJ;RNTWWGNZUXGTAX;QRMPKOFEUHIBNM	CHEMONTID:0004620;CHEMONTID:0001019;CHEMONTID:0004476;CHEMONTID:0001016;CHEMONTID:0004622;CHEMONTID:0002500
C7H15O3	147.10211934	147.10449	67	-0.0029192	WLBJWJRUFNGFNR	CHEMONTID:0001167
C5H10NO4	148.0609828	148.05669	75	0.0037442	WHUUTDBJXJRKMK	CHEMONTID:0004323
C6H12O4	148.073558864	148.06793	93	0.0050803	KBVSUNBCTPQWJL	CHEMONTID:0002012
C6H11O5	163.060648452	163.05992	112	0.0001799	SHZGCJCMOBCMKK;MPCAJMNYNOGXPB;ZBDGHWFPLXXWRD	CHEMONTID:0001498;CHEMONTID:0001540;CHEMONTID:0002207
C10H11O2	163.075904592	163.07362	133	0.001736	NEBQMYHKOREVAL;GJPLRURZZCQESP;NJXYTXADXSRFTJ;YYDWZJCCIAMZIH;UDEWPOVQBGFNGE	CHEMONTID:0004111;CHEMONTID:0000296;CHEMONTID:0001350
C12H13O4	221.081383896	221.08705	88	-0.0062147	XDSHNNRBLSBDAP	CHEMONTID:0000029
C15H13N2	221.107873416	221.10168	121	0.0056448	OURDZMSSMGUMKR	CHEMONTID:0001914
C10H21N2O4	233.150132152	233.14676	70	0.0028236	NA	NA
C9H21N4O3	233.161365532	233.15944	64	0.001377	NA	NA
C15H9O3	237.055169148	237.07042	66	-0.0157994	WMKOZARWBMFKAS;BJDQPQWMJZEAPE	CHEMONTID:0000494
C16H16NO3	270.113018372	270.11188	410	0.0005898	NA	NA
C15H16N3O2	270.124251752	270.1235	440	0.0002032	NA	NA
C16H9O5	281.044998388	281.05273	492	-0.0082802	ZLGRXDWWYMFIGI	CHEMONTID:0001615
C17H13O4	281.081383896	281.06931	402	0.0115253	IZBRIFMZDZNODO	CHEMONTID:0000253
C18H36NO	282.279689772	282.28369	78	-0.0045488	NA	NA
C20H11N2O	295.087137972	295.08743	72	-0.0008406	NA	NA
C20H35O2	307.26370536	307.26328	259	-0.0001232	NA	NA
C19H35N2O	307.27493874	307.27295	228	0.0014402	NA	NA
C20H37O2	309.279355424	309.28171	1681	-0.0029032	NA	NA
C20H42NO	312.326639964	312.32581	63	0.0002814	NA	NA
C18H27N2O3	319.202167724	319.20026	154	0.0013591	NA	NA
C19H29O4	321.206584408	321.20605	159	-1.42E-05	NA	NA
C23H29O	321.221840548	321.22147	192	-0.000178	NA	NA
C22H29N2	321.233073928	321.23474	64	-0.0022147	NA	NA
C22H23O3	335.164719596	335.16299	128	0.001181	NA	NA
C21H23N2O2	335.175952976	335.17612	71	-0.0007156	NA	NA
C19H39N4O	339.312386868	339.3078	93	0.0040383	NA	NA
C14H10N7O5	356.07434142	356.07147	143	0.0023228	NA	NA
C16H14N5O5	356.099493548	356.09949	391	-0.000545	NA	NA
C18H42N5O5	408.318594444	408.31827	412	-0.0002241	NA	NA
C20H46N3O5	408.343746572	408.33826	327	0.004938	NA	NA
C23H6N5O4	416.041978672	416.04477	66	-0.0033399	NA	NA
C23H14N3O6	428.088260168	428.08347	76	0.0042416	NA	NA
C22H14N5O5	428.099493548	428.09695	103	0.001995	NA	NA
C21H48N7O2	430.386948776	430.38416	88	0.0022402	NA	NA
C24H11N6O3	431.089263212	431.0899	94	-0.0011854	NA	NA
	0	536.40979	6132	0.0032189	NA	NA
Num NeutralLoss (Formula ExactMass PrecursorMz ProductMz PrecursorIntensity ProductIntensity LossMass Error CandidateInChIKeys CandidateOntologies): 238
C11H17NO4	227.115758024	536.40979	309.28171	6132	1681	227.12808	-0.012322	MFXCOLDTJDSQIV	CHEMONTID:0000279
C6H12N2O	128.094963004	536.40979	408.31827	6132	412	128.09152	0.003443	DPBWFNDFMCCGGJ;YUZOKOFJOOANSW	CHEMONTID:0002312;CHEMONTID:0000469
C6H12N2O	128.094963004	536.40979	408.33826	6132	327	128.07153	0.023433	DPBWFNDFMCCGGJ;YUZOKOFJOOANSW	CHEMONTID:0002312;CHEMONTID:0000469
C13H13N2	197.107873416	536.40979	339.3078	6132	93	197.10199	0.0058834	VENAANZHUCMOGD	CHEMONTID:0001140
C7H6O	106.041864812	536.40979	430.38416	6132	88	106.02563	0.0162348	IWDCLRJOBJJRNH;HUMNYLRZRPPJDN;RDOXTESZEPMUJZ	CHEMONTID:0001275;CHEMONTID:0000321;CHEMONTID:0000138
C5H9NO	99.068413908	408.33826	309.28171	327	1681	99.05655	0.0118639	DVOFEOSDXAVUJD	CHEMONTID:0000469
CH4N	30.034374128	339.3078	309.28171	93	1681	30.02609	0.0082841	BAVYZALUXZFZLV	CHEMONTID:0000469
C12H24O2	200.177630008	309.28171	109.10864	1681	240	200.17307	0.00456	POULHZVOKOAJMA	CHEMONTID:0003086
C12H24O2	200.177630008	309.28171	109.10018	1681	239	200.18153	-0.0039	POULHZVOKOAJMA	CHEMONTID:0003086
CHN	27.010899032	309.28171	282.28369	1681	78	26.99802	0.012879	BAVYZALUXZFZLV;LELOWRISYMNNSU;WDWDWGRYHDPSDS	CHEMONTID:0000469;CHEMONTID:0000362;CHEMONTID:0000117
C8H6O3	150.031694052	431.0899	281.05273	94	492	150.03717	-0.0054759	SULYEHHGGXARJS;OUWKTIRCGDAGJB;RGFKONOOOXBVQC;WBIZZNFQJPOKDK	CHEMONTID:0004298;CHEMONTID:0000135;CHEMONTID:0000190
C9H7O2	147.044604464	428.09695	281.05273	103	492	147.04422	0.0003845	CJEQHXGMZPFAQE;CJXMVKYNVIGQBS;ARGITQZGLVBTTI	CHEMONTID:0001257;CHEMONTID:0000029;CHEMONTID:0000296
C9H7O2	147.044604464	428.08347	281.05273	76	492	147.03074	0.0138645	CJEQHXGMZPFAQE;CJXMVKYNVIGQBS;ARGITQZGLVBTTI	CHEMONTID:0001257;CHEMONTID:0000029;CHEMONTID:0000296
C7H3O3	135.008218956	416.04477	281.05273	66	492	134.99204	0.016179	IUNJCFABHJZSKB	CHEMONTID:0003978
C3H7O2	75.044604464	356.09949	281.05273	391	492	75.04676	-0.0021555	KXKVLQRXCPHEJC	CHEMONTID:0003416
C6H3	75.023475096	356.07147	281.05273	143	492	75.01874	0.0047351	UHOVQNZJYSORNB	CHEMONTID:0002279
CH2	14.015650064	295.08743	281.05273	72	492	14.0347	-0.0190499	VNWKTOKETHGBQD	CHEMONTID:0002500
C7H2O2	118.005479304	281.05273	163.05992	492	112	117.99281	0.0126693	ZBCATMYQYDCTIZ	CHEMONTID:0000135
C9H5O3	161.02386902	270.1235	109.10864	440	240	161.01486	0.009009	AXMVYSVVTMKQSL	CHEMONTID:0000029
C9H5O3	161.02386902	270.1235	109.10018	440	239	161.02332	0.000549	AXMVYSVVTMKQSL	CHEMONTID:0000029
C7H7O	107.049689844	270.1235	163.07362	440	133	107.04988	-0.0001902	IWDCLRJOBJJRNH;RDOXTESZEPMUJZ;HUMNYLRZRPPJDN	CHEMONTID:0001275;CHEMONTID:0000138;CHEMONTID:0000321
CH5O2	49.0289544	270.1235	221.10168	440	121	49.02182	0.0071344	CKFGINPQOCXMAZ	CHEMONTID:0001605
C4H11O3	107.070819212	270.1235	163.05992	440	112	107.06358	0.0072392	ARXKVVRQIIOZGF	CHEMONTID:0001661
C4H10O4	122.0579088	270.1235	148.06793	440	93	122.05557	0.0023388	UNXHWFMMPAWVPI	CHEMONTID:0002210
CH5O2	49.0289544	270.1235	221.08705	440	88	49.03645	-0.0074956	CKFGINPQOCXMAZ	CHEMONTID:0001605
C8H11O6	203.055563072	270.1235	67.05786	440	82	203.06564	-0.0100769	WYUFTYLVLQZQNH	CHEMONTID:0002207
C8H11O6	203.055563072	270.1235	67.05365	440	81	203.06985	-0.0142869	WYUFTYLVLQZQNH	CHEMONTID:0002207
C7H8NO	122.060588876	270.1235	148.05669	440	75	122.06681	-0.0062211	NSBIQPJIWUJBBX	CHEMONTID:0004650
C5H9O2	101.060254528	408.31827	307.26328	412	259	101.05499	0.0052645	CNRGMQRNYAIBTN	CHEMONTID:0002434
C4H7NO2	101.047678464	408.31827	307.27295	412	228	101.04532	0.0023585	ORDNBIQZKXYGTM	CHEMONTID:0002435
C22H39O2	335.295005488	408.31827	73.04601	412	201	335.27226	0.0227455	UPMVPXJUQWHITN	CHEMONTID:0002951
C22H31O	311.237490612	408.31827	97.10223	412	145	311.21604	0.0214506	OKFGGODLENCAOQ	CHEMONTID:0000298
C2H3N3	69.032697096	408.31827	339.3078	412	93	69.01047	0.0222271	NSPMIYGKQJPBQR	CHEMONTID:0000099
C6H6O3	126.031694052	408.31827	282.28369	412	78	126.03458	-0.0028859	QCDYQQDYXPDABM;WQGWDDDVZFFDIG	CHEMONTID:0000382;CHEMONTID:0004657
C9H5O3	161.02386902	270.11188	109.10864	410	240	161.00324	0.020629	AXMVYSVVTMKQSL	CHEMONTID:0000029
C9H5O3	161.02386902	270.11188	109.10018	410	239	161.0117	0.012169	AXMVYSVVTMKQSL	CHEMONTID:0000029
C7H7O	107.049689844	270.11188	163.07362	410	133	107.03826	0.0114298	IWDCLRJOBJJRNH;RDOXTESZEPMUJZ;HUMNYLRZRPPJDN	CHEMONTID:0001275;CHEMONTID:0000138;CHEMONTID:0000321
CH5O2	49.0289544	270.11188	221.10168	410	121	49.0102	0.0187544	CKFGINPQOCXMAZ	CHEMONTID:0001605
C7H7O	107.049689844	270.11188	163.05992	410	112	107.05196	-0.0022702	IWDCLRJOBJJRNH;RDOXTESZEPMUJZ;HUMNYLRZRPPJDN	CHEMONTID:0001275;CHEMONTID:0000138;CHEMONTID:0000321
C7H6O2	122.036779432	270.11188	148.06793	410	93	122.04395	-0.0071706	LHGVFZTZFXWLCP;ZBCATMYQYDCTIZ;OIPPWFOQEKKFEE;SMQUZDBALVYZAC;FTNJQNQLEGKTGD;WPYMKLBDIGXBTP	CHEMONTID:0000190;CHEMONTID:0000135;CHEMONTID:0000137;CHEMONTID:0003978;CHEMONTID:0000296;CHEMONTID:0002565
CH5O2	49.0289544	270.11188	221.08705	410	88	49.02483	0.0041244	CKFGINPQOCXMAZ	CHEMONTID:0001605
C8H11O6	203.055563072	270.11188	67.05786	410	82	203.05402	0.0015431	WYUFTYLVLQZQNH	CHEMONTID:0002207
C8H11O6	203.055563072	270.11188	67.05365	410	81	203.05823	-0.0026669	WYUFTYLVLQZQNH	CHEMONTID:0002207
C4H10O4	122.0579088	270.11188	148.05669	410	75	122.05519	0.0027188	UNXHWFMMPAWVPI	CHEMONTID:0002210
C8H6O3	150.031694052	431.0899	281.06931	94	402	150.02059	0.0111041	SULYEHHGGXARJS;OUWKTIRCGDAGJB;RGFKONOOOXBVQC;WBIZZNFQJPOKDK	CHEMONTID:0004298;CHEMONTID:0000135;CHEMONTID:0000190
C9H7O2	147.044604464	428.09695	281.06931	103	402	147.02764	0.0169645	CJEQHXGMZPFAQE;CJXMVKYNVIGQBS;ARGITQZGLVBTTI	CHEMONTID:0001257;CHEMONTID:0000029;CHEMONTID:0000296
C2H5NO2	75.0320284	356.09949	281.06931	391	402	75.03018	0.0018484	DHMQDGOQFOQNFH;BYYUJTPNKCFZST	CHEMONTID:0002404;CHEMONTID:0000265
C6H3	75.023475096	356.07147	281.06931	143	402	75.00216	0.0213151	UHOVQNZJYSORNB	CHEMONTID:0002279
CH2	14.015650064	295.08743	281.06931	72	402	14.01812	-0.0024699	VNWKTOKETHGBQD	CHEMONTID:0002500
C7H2O2	118.005479304	281.06931	163.07362	402	133	117.99569	0.0097893	ZBCATMYQYDCTIZ	CHEMONTID:0000135
C7H2O2	118.005479304	281.06931	163.05992	402	112	118.00939	-0.0039107	ZBCATMYQYDCTIZ	CHEMONTID:0000135
C2H2NO2	72.008553304	428.09695	356.09949	103	391	71.99746	0.0110933	BYYUJTPNKCFZST	CHEMONTID:0000265
C2H2NO2	72.008553304	428.08347	356.09949	76	391	71.98398	0.0245733	BYYUJTPNKCFZST	CHEMONTID:0000265
C9H5O5	193.01369826	356.09949	163.07362	391	133	193.02587	-0.0121717	OZNMEZAXFKUCPN	CHEMONTID:0000144
C7H3O3	135.008218956	356.09949	221.10168	391	121	134.99781	0.010409	IUNJCFABHJZSKB	CHEMONTID:0003978
C7H3O3	135.008218956	356.09949	221.08705	391	88	135.01244	-0.004221	IUNJCFABHJZSKB	CHEMONTID:0003978
C2H5O2	61.0289544	356.09949	295.08743	391	72	61.01206	0.0168944	TZIHFWKZFHZASV;LYCAIKOWRPUZTN	CHEMONTID:0001238;CHEMONTID:0002467
C5H9O2	101.060254528	408.33826	307.26328	327	259	101.07498	-0.0147255	CNRGMQRNYAIBTN	CHEMONTID:0002434
C5H9O2	101.060254528	408.33826	307.27295	327	228	101.06531	-0.0050555	CNRGMQRNYAIBTN	CHEMONTID:0002434
C22H39O2	335.295005488	408.33826	73.04601	327	201	335.29225	0.0027555	UPMVPXJUQWHITN	CHEMONTID:0002951
C22H39O2	335.295005488	408.33826	73.05201	327	197	335.28625	0.0087555	UPMVPXJUQWHITN	CHEMONTID:0002951
C22H31O	311.237490612	408.33826	97.11459	327	148	311.22367	0.0138206	OKFGGODLENCAOQ	CHEMONTID:0000298
C22H31O	311.237490612	408.33826	97.10223	327	145	311.23603	0.0014606	OKFGGODLENCAOQ	CHEMONTID:0000298
C2H3N3	69.032697096	408.33826	339.3078	327	93	69.03046	0.0022371	NSPMIYGKQJPBQR	CHEMONTID:0000099
C6H6O3	126.031694052	408.33826	282.28369	327	78	126.05457	-0.0228759	QCDYQQDYXPDABM;WQGWDDDVZFFDIG	CHEMONTID:0000382;CHEMONTID:0004657
CH6N	32.050024192	339.3078	307.26328	93	259	32.04452	0.0055042	BAVYZALUXZFZLV	CHEMONTID:0000469
C21H37O2	321.279355424	430.38416	109.10864	88	240	321.27552	0.0038354	IXGRSGKLNDEHCM	CHEMONTID:0002951
C7H8O2	124.052429496	233.15944	109.10864	64	240	124.0508	0.0016295	LHGVFZTZFXWLCP;ASHGTJPOSUFTGB;OIPPWFOQEKKFEE	CHEMONTID:0000190;CHEMONTID:0000137
C7H8O2	124.052429496	233.14676	109.10864	70	240	124.03812	0.0143095	LHGVFZTZFXWLCP;ASHGTJPOSUFTGB;OIPPWFOQEKKFEE	CHEMONTID:0000190;CHEMONTID:0000137
C2H2	26.015650064	109.10864	83.08572	240	191	26.02292	-0.0072699	OTMSDBZUPAUEDD;VGGSQFUCUMXWEO	CHEMONTID:0002500;CHEMONTID:0004476
C2H2	26.015650064	109.10864	83.09437	240	190	26.01427	0.0013801	OTMSDBZUPAUEDD;VGGSQFUCUMXWEO	CHEMONTID:0002500;CHEMONTID:0004476
C	12	109.10864	97.10223	240	145	12.00641	-0.00641	VNWKTOKETHGBQD	CHEMONTID:0002500
C3H6	42.046950192	109.10864	67.05786	240	82	42.05078	-0.0038298	ATUOYWHBWRKTHZ;QQONPFPTGQHPMA	CHEMONTID:0002500;CHEMONTID:0004476
C3H6	42.046950192	109.10864	67.05365	240	81	42.05499	-0.0080398	ATUOYWHBWRKTHZ;QQONPFPTGQHPMA	CHEMONTID:0002500;CHEMONTID:0004476
C21H37O2	321.279355424	430.38416	109.10018	88	239	321.28398	-0.0046246	IXGRSGKLNDEHCM	CHEMONTID:0002951
C7H8O2	124.052429496	233.15944	109.10018	64	239	124.05926	-0.0068305	LHGVFZTZFXWLCP;ASHGTJPOSUFTGB;OIPPWFOQEKKFEE	CHEMONTID:0000190;CHEMONTID:0000137
C7H8O2	124.052429496	233.14676	109.10018	70	239	124.04658	0.0058495	LHGVFZTZFXWLCP;ASHGTJPOSUFTGB;OIPPWFOQEKKFEE	CHEMONTID:0000190;CHEMONTID:0000137
C2H2	26.015650064	109.10018	83.08572	239	191	26.01446	0.0011901	OTMSDBZUPAUEDD;VGGSQFUCUMXWEO	CHEMONTID:0002500;CHEMONTID:0004476
CN	26.003074	109.10018	83.09437	239	190	26.00581	-0.002736	LELOWRISYMNNSU	CHEMONTID:0000362
C	12	109.10018	97.10223	239	145	11.99795	0.00205	VNWKTOKETHGBQD	CHEMONTID:0002500
C3H6	42.046950192	109.10018	67.05786	239	82	42.04232	0.0046302	ATUOYWHBWRKTHZ;QQONPFPTGQHPMA	CHEMONTID:0002500;CHEMONTID:0004476
C3H6	42.046950192	109.10018	67.05365	239	81	42.04653	0.0004202	ATUOYWHBWRKTHZ;QQONPFPTGQHPMA	CHEMONTID:0002500;CHEMONTID:0004476
CH4O	32.026214748	339.3078	307.27295	93	228	32.03485	-0.0086353	OKKJLVBELUTLKV	CHEMONTID:0000286
C8H4O4	164.010958608	237.07042	73.04601	66	201	164.02441	-0.0134514	XLEYFDVVXLMULC;ABNNGIOYMQTQQO	CHEMONTID:0004298;CHEMONTID:0000190
C10H10NO	160.07623894	233.14676	73.04601	70	201	160.10075	-0.0245111	LSMGVUHULSBVAW	CHEMONTID:0004529
C9H8O2	148.052429496	221.10168	73.04601	121	201	148.05567	-0.0032405	CJXMVKYNVIGQBS;HLOZUROOXAWGSD;ONLCITAWNHDTRE;CJEQHXGMZPFAQE;DGNQXQJVAILJBW;MSTDXOZUKAQDRL;REEQXZCFSBLNDH;ARGITQZGLVBTTI;RIZBLVRXRWHLFA	CHEMONTID:0000029;CHEMONTID:0000138;CHEMONTID:0001257;CHEMONTID:0000144;CHEMONTID:0004646;CHEMONTID:0000296;CHEMONTID:0004111
C5H8O5	148.037173356	221.08705	73.04601	88	201	148.04104	-0.0038666	HEBKCHPVOIAQTA	CHEMONTID:0002210
C3H6O3	90.031694052	163.07362	73.04601	133	201	90.02761	0.0040841	PEDCQBHIVMGVHV	CHEMONTID:0002210
C3H6O3	90.031694052	163.05992	73.04601	112	201	90.01391	0.0177841	PEDCQBHIVMGVHV	CHEMONTID:0002210
C6H3	75.023475096	148.06793	73.04601	93	201	75.02192	0.0015551	UHOVQNZJYSORNB	CHEMONTID:0002279
C6H3	75.023475096	148.05669	73.04601	75	201	75.01068	0.0127951	UHOVQNZJYSORNB	CHEMONTID:0002279
C2H6N2O	74.048012812	147.10449	73.04601	67	201	74.05848	-0.0104672	BEBCJVAWIBVWNZ	CHEMONTID:0002484
H3O	19.018389716	92.06004	73.04601	65	201	19.01403	0.0043597	XLYOFNOQVPJJNP	NonID:H2O
C8H4O4	164.010958608	237.07042	73.05201	66	197	164.01841	-0.0074514	XLEYFDVVXLMULC;ABNNGIOYMQTQQO	CHEMONTID:0004298;CHEMONTID:0000190
C10H10NO	160.07623894	233.14676	73.05201	70	197	160.09475	-0.0185111	LSMGVUHULSBVAW	CHEMONTID:0004529
C9H8O2	148.052429496	221.10168	73.05201	121	197	148.04967	0.0027595	CJXMVKYNVIGQBS;HLOZUROOXAWGSD;ONLCITAWNHDTRE;CJEQHXGMZPFAQE;DGNQXQJVAILJBW;MSTDXOZUKAQDRL;REEQXZCFSBLNDH;ARGITQZGLVBTTI;RIZBLVRXRWHLFA	CHEMONTID:0000029;CHEMONTID:0000138;CHEMONTID:0001257;CHEMONTID:0000144;CHEMONTID:0004646;CHEMONTID:0000296;CHEMONTID:0004111
C5H8O5	148.037173356	221.08705	73.05201	88	197	148.03504	0.0021334	HEBKCHPVOIAQTA	CHEMONTID:0002210
C3H6O3	90.031694052	163.07362	73.05201	133	197	90.02161	0.0100841	PEDCQBHIVMGVHV	CHEMONTID:0002210
C3H6O3	90.031694052	163.05992	73.05201	112	197	90.00791	0.0237841	PEDCQBHIVMGVHV	CHEMONTID:0002210
C6H3	75.023475096	148.06793	73.05201	93	197	75.01592	0.0075551	UHOVQNZJYSORNB	CHEMONTID:0002279
C6H3	75.023475096	148.05669	73.05201	75	197	75.00468	0.0187951	UHOVQNZJYSORNB	CHEMONTID:0002279
C2H6N2O	74.048012812	147.10449	73.05201	67	197	74.05248	-0.0044672	BEBCJVAWIBVWNZ	CHEMONTID:0002484
H3O	19.018389716	92.06004	73.05201	65	197	19.00803	0.0103597	XLYOFNOQVPJJNP	NonID:H2O
C12H18NO3	224.128668436	321.22147	97.11459	192	148	224.10688	0.0217884	HIKHPXKYXLQZFQ	CHEMONTID:0000195
C12H18NO3	224.128668436	321.22147	97.10223	192	145	224.11924	0.0094284	HIKHPXKYXLQZFQ	CHEMONTID:0000195
C5H12N2	100.100048384	321.22147	221.10168	192	121	100.11979	-0.0197416	PVOAHINGSUIXLS	CHEMONTID:0003358
C14H24NO3	254.175618628	321.22147	67.05786	192	82	254.16361	0.0120086	UBAHQWXPQYBZBI	CHEMONTID:0000195
C14H24NO3	254.175618628	321.22147	67.05365	192	81	254.16782	0.0077986	UBAHQWXPQYBZBI	CHEMONTID:0000195
C9H10O2	150.06807956	233.15944	83.08572	64	191	150.07372	-0.0056404	GYPMBQZAVBFUIZ;CAWZFQGJUGEKFU;RIZBLVRXRWHLFA	CHEMONTID:0004111;CHEMONTID:0000190
C9H10O2	150.06807956	233.14676	83.08572	70	191	150.06104	0.0070396	GYPMBQZAVBFUIZ;CAWZFQGJUGEKFU;RIZBLVRXRWHLFA	CHEMONTID:0004111;CHEMONTID:0000190
C7H6O3	138.031694052	221.10168	83.08572	121	191	138.01596	0.0157341	IUNJCFABHJZSKB	CHEMONTID:0003978
CH2	14.015650064	97.11459	83.08572	148	191	14.02887	-0.0132199	VNWKTOKETHGBQD	CHEMONTID:0002500
CH2	14.015650064	97.10223	83.08572	145	191	14.01651	-0.0008599	VNWKTOKETHGBQD	CHEMONTID:0002500
C	12	83.08572	71.08574	191	97	11.99998	2E-05	VNWKTOKETHGBQD	CHEMONTID:0002500
CH4	16.031300128	83.08572	67.05786	191	82	16.02786	0.0034401	VNWKTOKETHGBQD	CHEMONTID:0002500
CH4	16.031300128	83.08572	67.05365	191	81	16.03207	-0.0007699	VNWKTOKETHGBQD	CHEMONTID:0002500
C12H23O2	199.169804976	282.28369	83.09437	78	190	199.18932	-0.019515	NGBPDDMTRGHYFM	CHEMONTID:0001334
C9H10O2	150.06807956	233.15944	83.09437	64	190	150.06507	0.0030096	GYPMBQZAVBFUIZ;CAWZFQGJUGEKFU;RIZBLVRXRWHLFA	CHEMONTID:0004111;CHEMONTID:0000190
C5H10O5	150.05282342	233.14676	83.09437	70	190	150.05239	0.0004334	HEBKCHPVOIAQTA;SRBFZHDQGSBBOR	CHEMONTID:0002210;CHEMONTID:0001497
C7H6O3	138.031694052	221.10168	83.09437	121	190	138.00731	0.0243841	IUNJCFABHJZSKB	CHEMONTID:0003978
CH2	14.015650064	97.11459	83.09437	148	190	14.02022	-0.0045699	VNWKTOKETHGBQD	CHEMONTID:0002500
CH2	14.015650064	97.10223	83.09437	145	190	14.00786	0.0077901	VNWKTOKETHGBQD	CHEMONTID:0002500
C	12	83.09437	71.08574	190	97	12.00863	-0.00863	VNWKTOKETHGBQD	CHEMONTID:0002500
CH4	16.031300128	83.09437	67.05786	190	82	16.03651	-0.0052099	VNWKTOKETHGBQD	CHEMONTID:0002500
CH4	16.031300128	83.09437	67.05365	190	81	16.04072	-0.0094199	VNWKTOKETHGBQD	CHEMONTID:0002500
C12H18NO3	224.128668436	321.20605	97.10223	159	145	224.10382	0.0248484	HIKHPXKYXLQZFQ	CHEMONTID:0000195
C5H12N2	100.100048384	321.20605	221.10168	159	121	100.10437	-0.0043216	PVOAHINGSUIXLS	CHEMONTID:0003358
C9H17O3	173.117769404	321.20605	148.06793	159	93	173.13812	-0.0203506	CVFFFSPGTZUPTF	CHEMONTID:0000324
C5H12N2	100.100048384	321.20605	221.08705	159	88	100.119	-0.0189516	PVOAHINGSUIXLS	CHEMONTID:0003358
C14H24NO3	254.175618628	321.20605	67.05365	159	81	254.1524	0.0232186	UBAHQWXPQYBZBI	CHEMONTID:0000195
O	15.99491462	335.17612	319.20026	71	154	15.97586	0.0190546	XLYOFNOQVPJJNP	NonID:H2O
C15H14N2	222.115698448	319.20026	97.10223	154	145	222.09803	0.0176684	OURDZMSSMGUMKR	CHEMONTID:0001914
C5H10N2	98.08439832	319.20026	221.10168	154	121	98.09858	-0.0141817	SMRGCMLEAAXFFD	CHEMONTID:0001045
C10H19O2	171.138504848	319.20026	148.06793	154	93	171.13233	0.0061748	AASQBYVPOFXFGU	CHEMONTID:0001334
C10H19O2	171.138504848	319.20026	148.05669	154	75	171.14357	-0.0050652	AASQBYVPOFXFGU	CHEMONTID:0001334
C22H37O2	333.279355424	430.38416	97.11459	88	148	333.26957	0.0097854	YDJRNYWFRANPOL	CHEMONTID:0002951
C12H18NO3	224.128668436	321.23474	97.11459	64	148	224.12015	0.0085184	HIKHPXKYXLQZFQ	CHEMONTID:0000195
C11H21O2	185.154154912	282.28369	97.11459	78	148	185.1691	-0.0149451	IOKPZOGAWQXXLF	CHEMONTID:0001334
C8H8O2	136.052429496	233.15944	97.11459	64	148	136.04485	0.0075795	GHPODDMCSOYWNE;PETRWTHZSKVLRE;IFNDEOYXGHGERA;ABDKAPXRBAPSQN;HFLGBNBLMBSXEM;DPZNOMCNRMUKPS	CHEMONTID:0000296;CHEMONTID:0000190;CHEMONTID:0004111;CHEMONTID:0000135
C7H4O3	136.016043988	233.14676	97.11459	70	148	136.03217	-0.016126	IUNJCFABHJZSKB	CHEMONTID:0003978
C2H2	26.015650064	97.11459	71.08574	148	97	26.02885	-0.0131999	OTMSDBZUPAUEDD;VGGSQFUCUMXWEO	CHEMONTID:0002500;CHEMONTID:0004476
C2H6	30.046950192	97.11459	67.05786	148	82	30.05673	-0.0097798	OTMSDBZUPAUEDD	CHEMONTID:0002500
C2H6	30.046950192	97.11459	67.05365	148	81	30.06094	-0.0139898	OTMSDBZUPAUEDD	CHEMONTID:0002500
C	12	97.11459	85.10436	148	75	12.01023	-0.01023	VNWKTOKETHGBQD	CHEMONTID:0002500
C	12	97.11459	85.09991	148	75	12.01468	-0.01468	VNWKTOKETHGBQD	CHEMONTID:0002500
C22H37O2	333.279355424	430.38416	97.10223	88	145	333.28193	-0.0025746	YDJRNYWFRANPOL	CHEMONTID:0002951
C15H16N2	224.131348512	321.23474	97.10223	64	145	224.13251	-0.0011615	OURDZMSSMGUMKR	CHEMONTID:0001914
C8H8O2	136.052429496	233.15944	97.10223	64	145	136.05721	-0.0047805	GHPODDMCSOYWNE;PETRWTHZSKVLRE;IFNDEOYXGHGERA;ABDKAPXRBAPSQN;HFLGBNBLMBSXEM;DPZNOMCNRMUKPS	CHEMONTID:0000296;CHEMONTID:0000190;CHEMONTID:0004111;CHEMONTID:0000135
C8H8O2	136.052429496	233.14676	97.10223	70	145	136.04453	0.0078995	GHPODDMCSOYWNE;PETRWTHZSKVLRE;IFNDEOYXGHGERA;ABDKAPXRBAPSQN;HFLGBNBLMBSXEM;DPZNOMCNRMUKPS	CHEMONTID:0000296;CHEMONTID:0000190;CHEMONTID:0004111;CHEMONTID:0000135
C6H4O3	124.016043988	221.10168	97.10223	121	145	123.99945	0.016594	QCDYQQDYXPDABM;WQGWDDDVZFFDIG	CHEMONTID:0000382;CHEMONTID:0004657
C2H2	26.015650064	97.10223	71.08574	145	97	26.01649	-0.0008399	OTMSDBZUPAUEDD;VGGSQFUCUMXWEO	CHEMONTID:0002500;CHEMONTID:0004476
C2H6	30.046950192	97.10223	67.05786	145	82	30.04437	0.0025802	OTMSDBZUPAUEDD	CHEMONTID:0002500
C2H6	30.046950192	97.10223	67.05365	145	81	30.04858	-0.0016298	OTMSDBZUPAUEDD	CHEMONTID:0002500
C	12	97.10223	85.10436	145	75	11.99787	0.00213	VNWKTOKETHGBQD	CHEMONTID:0002500
C	12	97.10223	85.09991	145	75	12.00232	-0.00232	VNWKTOKETHGBQD	CHEMONTID:0002500
C6H3	75.023475096	431.0899	356.07147	94	143	75.01843	0.0050451	UHOVQNZJYSORNB	CHEMONTID:0002279
C3H4O2	72.021129368	428.09695	356.07147	103	143	72.02548	-0.0043506	NIXOWILDQLNWCW;YPFDHNVEDLHUCE;XBDQKXXYIPTUBI;WBJINCZRORDGAQ	CHEMONTID:0004451;CHEMONTID:0000286;CHEMONTID:0001205;CHEMONTID:0001238
C2H2NO2	72.008553304	428.08347	356.07147	76	143	72.012	-0.0034467	BYYUJTPNKCFZST	CHEMONTID:0000265
C9H5O5	193.01369826	356.07147	163.07362	143	133	192.99785	0.0158483	OZNMEZAXFKUCPN	CHEMONTID:0000144
C9H5O5	193.01369826	356.07147	163.05992	143	112	193.01155	0.0021483	OZNMEZAXFKUCPN	CHEMONTID:0000144
C7H3O3	135.008218956	356.07147	221.08705	143	88	134.98442	0.023799	IUNJCFABHJZSKB	CHEMONTID:0003978
C11H12N2	172.100048384	335.17612	163.07362	71	133	172.1025	-0.0024516	CFTOTSJVQRFXOF	CHEMONTID:0001914
C11H12N2	172.100048384	335.16299	163.07362	128	133	172.08937	0.0106784	CFTOTSJVQRFXOF	CHEMONTID:0001914
C2H2O3	74.000393924	237.07042	163.07362	66	133	73.9968	0.0035939	AEMRFAOFKBGASW	CHEMONTID:0001359
C5H10	70.07825032	233.15944	163.07362	64	133	70.08582	-0.0075697	OFBQJSOFQDEBGM	CHEMONTID:0002500
C5H10	70.07825032	233.14676	163.07362	70	133	70.07314	0.0051103	OFBQJSOFQDEBGM	CHEMONTID:0002500
C2H4NO	58.029288748	221.10168	163.07362	121	133	58.02806	0.0012287	ATHHXGZTWNVVOU	CHEMONTID:0002484
C2H2O2	58.005479304	221.08705	163.07362	88	133	58.01343	-0.0079507	TZIHFWKZFHZASV;QTBSBXVTEAMEQO;WGCNASOHLSPBMP	CHEMONTID:0001238;CHEMONTID:0001205;CHEMONTID:0002230
HN	15.010899032	163.07362	148.06793	133	93	15.00569	0.005209	QGZKDVFQNNGYKY	NonID:NH2
HN	15.010899032	163.07362	148.05669	133	75	15.01693	-0.006031	QGZKDVFQNNGYKY	NonID:NH2
C4H6N2O2	114.042927432	335.16299	221.10168	128	121	114.06131	-0.0183826	FVRHIJPPPSYMGI	CHEMONTID:0001878
C11H12N2	172.100048384	335.16299	163.05992	128	112	172.10307	-0.0030216	CFTOTSJVQRFXOF	CHEMONTID:0001914
C12H15N2	187.12352348	335.16299	148.05669	128	75	187.1063	0.0172235	JOFKCNJIUXPJAC	CHEMONTID:0001914
C2H2O3	74.000393924	295.08743	221.10168	72	121	73.98575	0.0146439	AEMRFAOFKBGASW	CHEMONTID:0001359
C3H6O	58.041864812	221.10168	163.05992	121	112	58.04176	0.0001048	KFZMGEQAYNKOFK;BDERNNFJNOPAEC;XJRBAMWJDBPFIM	CHEMONTID:0001661;CHEMONTID:0000286;CHEMONTID:0000323
C8H6O3	150.031694052	221.10168	71.08574	121	97	150.01594	0.0157541	SULYEHHGGXARJS;OUWKTIRCGDAGJB;RGFKONOOOXBVQC;WBIZZNFQJPOKDK	CHEMONTID:0004298;CHEMONTID:0000135;CHEMONTID:0000190
C3H5O2	73.0289544	221.10168	148.06793	121	93	73.03375	-0.0047956	NIXOWILDQLNWCW;AKXKFZDCRYJKTF	CHEMONTID:0004451;CHEMONTID:0002434
C7H6O4	154.026608672	221.10168	67.05786	121	82	154.04382	-0.0172113	BTQAJGSMXCDDAJ	CHEMONTID:0002519
C8H10O3	154.06299418	221.10168	67.05365	121	81	154.04803	0.0149642	KLIDCXVFHGNTTM;XQDNFAMOIPNVES;IIVIBYBQXSHRGE;SMFFZOQLHYIRDA	CHEMONTID:0000190;CHEMONTID:0003891
C3H5O2	73.0289544	221.10168	148.05669	121	75	73.04499	-0.0160356	NIXOWILDQLNWCW;AKXKFZDCRYJKTF	CHEMONTID:0004451;CHEMONTID:0002434
C7H4O3	136.016043988	221.10168	85.10436	121	75	135.99732	0.018724	IUNJCFABHJZSKB	CHEMONTID:0003978
C7H4O3	136.016043988	221.10168	85.09991	121	75	136.00177	0.014274	IUNJCFABHJZSKB	CHEMONTID:0003978
C8H16N2O2	172.121177752	335.17612	163.05992	71	112	172.1162	0.0049778	PMLVVKMWRUMPQM	CHEMONTID:0000392
C5H8O4	132.042258736	295.08743	163.05992	72	112	132.02751	0.0147487	KZVAAIRBJJYZOW;QXAMTEJJAZOINB;FJGNTEKSQVNVTJ;ZDAWZDFBPUUDAY	CHEMONTID:0001497;CHEMONTID:0002012;CHEMONTID:0001661
C6H2	74.015650064	237.07042	163.05992	66	112	74.0105	0.0051501	UHOVQNZJYSORNB	CHEMONTID:0002279
C5H10	70.07825032	233.15944	163.05992	64	112	70.09952	-0.0212697	OFBQJSOFQDEBGM	CHEMONTID:0002500
C5H10	70.07825032	233.14676	163.05992	70	112	70.08684	-0.0085897	OFBQJSOFQDEBGM	CHEMONTID:0002500
C2H4NO	58.029288748	221.08705	163.05992	88	112	58.02713	0.0021587	ATHHXGZTWNVVOU	CHEMONTID:0002484
HN	15.010899032	163.05992	148.06793	112	93	14.99199	0.018909	QGZKDVFQNNGYKY	NonID:NH2
HN	15.010899032	163.05992	148.05669	112	75	15.00323	0.007669	QGZKDVFQNNGYKY	NonID:NH2
C15H29O2	241.216755168	312.32581	71.08574	63	97	241.24007	-0.0233148	PXBOJWNZUUEBDU	CHEMONTID:0000298
C14H27O	211.206190484	282.28369	71.08574	78	97	211.19795	0.0082405	UHUFTBALEZWWIH	CHEMONTID:0000298
C7H14O4	162.089208928	233.15944	71.08574	64	97	162.0737	0.0155089	KXEISHUBUXWXGY	CHEMONTID:0000341
C6H10O5	162.05282342	233.14676	71.08574	70	97	162.06102	-0.0081966	MPCAJMNYNOGXPB;SHZGCJCMOBCMKK	CHEMONTID:0001540;CHEMONTID:0001498
C7H2O4	149.995308544	221.08705	71.08574	88	97	150.00131	-0.0060015	BTQAJGSMXCDDAJ	CHEMONTID:0002519
C6H4	76.031300128	147.10449	71.08574	67	97	76.01875	0.0125501	UHOVQNZJYSORNB	CHEMONTID:0002279
CH2	14.015650064	85.10436	71.08574	75	97	14.01862	-0.0029699	VNWKTOKETHGBQD	CHEMONTID:0002500
CH2	14.015650064	85.09991	71.08574	75	97	14.01417	0.0014801	VNWKTOKETHGBQD	CHEMONTID:0002500
C7H4O3	136.016043988	431.0899	295.08743	94	72	136.00247	0.013574	IUNJCFABHJZSKB	CHEMONTID:0003978
C7H7	91.054775224	430.38416	339.3078	88	93	91.07636	-0.0215848	YXFVVABEGXRONW	CHEMONTID:0001091
C2H3NO	57.021463716	339.3078	282.28369	93	78	57.02411	-0.0026463	ATHHXGZTWNVVOU;LYIIBVSRGJSHAV	CHEMONTID:0002484;CHEMONTID:0000469
C12H15N2	187.12352348	335.17612	148.06793	71	93	187.10819	0.0153335	JOFKCNJIUXPJAC	CHEMONTID:0001914
C3H5O3	89.02386902	237.07042	148.06793	66	93	89.00249	0.021379	PEDCQBHIVMGVHV	CHEMONTID:0002210
C5H11N	85.089149352	233.15944	148.06793	64	93	85.09151	-0.0023606	NQRYJNQNLNOLGT	CHEMONTID:0000195
C5H11N	85.089149352	233.14676	148.06793	70	93	85.07883	0.0103194	NQRYJNQNLNOLGT	CHEMONTID:0000195
C2H3NO2	73.016378336	221.08705	148.06793	88	93	73.01912	-0.0027417	DHMQDGOQFOQNFH;BYYUJTPNKCFZST	CHEMONTID:0002404;CHEMONTID:0000265
C7H14O	114.104465068	335.17612	221.08705	71	88	114.08907	0.0153951	MQWCXKGKQLNYQG	CHEMONTID:0002647
C2H2O3	74.000393924	295.08743	221.08705	72	88	74.00038	1.39E-05	AEMRFAOFKBGASW	CHEMONTID:0001359
O	15.99491462	237.07042	221.08705	66	88	15.98337	0.0115446	XLYOFNOQVPJJNP	NonID:H2O
C7H6O4	154.026608672	221.08705	67.05786	88	82	154.02919	-0.0025813	BTQAJGSMXCDDAJ	CHEMONTID:0002519
C7H6O4	154.026608672	221.08705	67.05365	88	81	154.0334	-0.0067913	BTQAJGSMXCDDAJ	CHEMONTID:0002519
C3H5O2	73.0289544	221.08705	148.05669	88	75	73.03036	-0.0014056	NIXOWILDQLNWCW;AKXKFZDCRYJKTF	CHEMONTID:0004451;CHEMONTID:0002434
C14H24NO3	254.175618628	321.23474	67.05786	64	82	254.17688	-0.0012614	UBAHQWXPQYBZBI	CHEMONTID:0000195
C10H16NO	166.123189132	233.15944	67.05786	64	82	166.10158	0.0216091	GAFZBOMPQVRGKU	CHEMONTID:0000252
C3H4	40.031300128	107.08782	67.05786	70	82	40.02996	0.0013401	QQONPFPTGQHPMA;ATUOYWHBWRKTHZ	CHEMONTID:0004476;CHEMONTID:0002500
H4N	18.034374128	85.10436	67.05786	75	82	18.0465	-0.0121259	QGZKDVFQNNGYKY	NonID:NH2
H4N	18.034374128	85.09991	67.05786	75	82	18.04205	-0.0076759	QGZKDVFQNNGYKY	NonID:NH2
C	12	79.05548	67.05786	66	82	11.99762	0.00238	VNWKTOKETHGBQD	CHEMONTID:0002500
C14H24NO3	254.175618628	321.23474	67.05365	64	81	254.18109	-0.0054714	UBAHQWXPQYBZBI	CHEMONTID:0000195
C10H16NO	166.123189132	233.15944	67.05365	64	81	166.10579	0.0173991	GAFZBOMPQVRGKU	CHEMONTID:0000252
C3H4	40.031300128	107.08782	67.05365	70	81	40.03417	-0.0028699	QQONPFPTGQHPMA;ATUOYWHBWRKTHZ	CHEMONTID:0004476;CHEMONTID:0002500
H4N	18.034374128	85.10436	67.05365	75	81	18.05071	-0.0163359	QGZKDVFQNNGYKY	NonID:NH2
H4N	18.034374128	85.09991	67.05365	75	81	18.04626	-0.0118859	QGZKDVFQNNGYKY	NonID:NH2
C	12	79.05548	67.05365	66	81	12.00183	-0.00183	VNWKTOKETHGBQD	CHEMONTID:0002500
C2H6	30.046950192	312.32581	282.28369	63	78	30.04212	0.0048302	OTMSDBZUPAUEDD	CHEMONTID:0002500
C13H25O	197.19054042	282.28369	85.10436	78	75	197.17933	0.0112104	BGEHHAVMRVXCGR	CHEMONTID:0000298
C13H25O	197.19054042	282.28369	85.09991	78	75	197.18378	0.0067604	BGEHHAVMRVXCGR	CHEMONTID:0000298
C12H15N2	187.12352348	335.17612	148.05669	71	75	187.11943	0.0040935	JOFKCNJIUXPJAC	CHEMONTID:0001914
C14H27O2	227.201105104	312.32581	85.10436	63	75	227.22145	-0.0203449	ZTKXZDLAHNDYCJ	CHEMONTID:0000298
C14H27O2	227.201105104	312.32581	85.09991	63	75	227.2259	-0.0247949	ZTKXZDLAHNDYCJ	CHEMONTID:0000298
C9H7O2	147.044604464	295.08743	148.05669	72	75	147.03074	0.0138645	CJEQHXGMZPFAQE;CJXMVKYNVIGQBS;ARGITQZGLVBTTI	CHEMONTID:0001257;CHEMONTID:0000029;CHEMONTID:0000296
C3H5O3	89.02386902	237.07042	148.05669	66	75	89.01373	0.010139	PEDCQBHIVMGVHV	CHEMONTID:0002210
C5H11N	85.089149352	233.15944	148.05669	64	75	85.10275	-0.0136006	NQRYJNQNLNOLGT	CHEMONTID:0000195
C9H8O2	148.052429496	233.15944	85.10436	64	75	148.05508	-0.0026505	CJXMVKYNVIGQBS;HLOZUROOXAWGSD;ONLCITAWNHDTRE;CJEQHXGMZPFAQE;DGNQXQJVAILJBW;MSTDXOZUKAQDRL;REEQXZCFSBLNDH;ARGITQZGLVBTTI;RIZBLVRXRWHLFA	CHEMONTID:0000029;CHEMONTID:0000138;CHEMONTID:0001257;CHEMONTID:0000144;CHEMONTID:0004646;CHEMONTID:0000296;CHEMONTID:0004111
C9H8O2	148.052429496	233.15944	85.09991	64	75	148.05953	-0.0071005	CJXMVKYNVIGQBS;HLOZUROOXAWGSD;ONLCITAWNHDTRE;CJEQHXGMZPFAQE;DGNQXQJVAILJBW;MSTDXOZUKAQDRL;REEQXZCFSBLNDH;ARGITQZGLVBTTI;RIZBLVRXRWHLFA	CHEMONTID:0000029;CHEMONTID:0000138;CHEMONTID:0001257;CHEMONTID:0000144;CHEMONTID:0004646;CHEMONTID:0000296;CHEMONTID:0004111
C5H11N	85.089149352	233.14676	148.05669	70	75	85.09007	-0.0009206	NQRYJNQNLNOLGT	CHEMONTID:0000195
C5H8O5	148.037173356	233.14676	85.10436	70	75	148.0424	-0.0052266	HEBKCHPVOIAQTA	CHEMONTID:0002210
C9H8O2	148.052429496	233.14676	85.09991	70	75	148.04685	0.0055795	CJXMVKYNVIGQBS;HLOZUROOXAWGSD;ONLCITAWNHDTRE;CJEQHXGMZPFAQE;DGNQXQJVAILJBW;MSTDXOZUKAQDRL;REEQXZCFSBLNDH;ARGITQZGLVBTTI;RIZBLVRXRWHLFA	CHEMONTID:0000029;CHEMONTID:0000138;CHEMONTID:0001257;CHEMONTID:0000144;CHEMONTID:0004646;CHEMONTID:0000296;CHEMONTID:0004111
Num AdductIon (AdductType Mass LinkedMz): 2
[M+Na]+	107.08782	85.09991
[M+NH4]+	109.10018	92.06004
Num IsotopicIon (IsotopeName Mass LinkedMz WeightedForm WeightNumber): 10
C-13	93.07395	92.06004	M+1	1
C-13	149.05905	148.06793	M+1	1
C-13	271.11139	270.1235	M+1	1
C-13	282.04837	281.06931	M+1	1
C-13	282.06406	281.06931	M+1	1
C-13	310.2858	309.28171	M+1	1
S34	358.09412	356.09949	M+2	2
N-14	409.31363	408.33826	M+1	1
C-13	409.33481	408.33826	M+1	1
C-13	429.09131	428.09695	M+1	1

NAME: C28H58NO6P
EXACTMASS: 535.400175206
ISSELECTED: True
ACCURATEMASS: 535.4036235
MASSDIFFERENCE: -0.0034483
TOTALSCORE: 3.444
ISOTOPICINTENSITY[M+1]: 0.3154
ISOTOPICINTENSITY[M+2]: 0.0604
ISOTOPICDIFF[M+1]: 0.0034
ISOTOPICDIFF[M+2]: 0.0489
MASSDIFFSCORE: 0.788
ISOTOPICSCORE: 0.985
PRODUCTIONSCORE: 1
NEUTRALLOSSSCORE: 0.147
PRODUCTIONPEAKNUMBER: 53
PRODUCTIONHITSNUMBER: 26
NEUTRALLOSSPEAKNUMBER: 387
NEUTRALLOSSHITSNUMBER: 57
RESOURCENAMES: LipidMAPS
RESOURCERECORDS: 1
ChemOntDescriptions: Organic phosphoric acid and derivatives;Amino acids and derivatives;Nucleotides;Peptides
ChemOntIDs: Organic phosphoric acid and derivatives;Amino acids and derivatives;Nucleotides;Peptides
ChemOntScores: 0.000234489156740202;0.000665754470625703;0.00221495691395126;0.00780127674553717
ChemOntInChIKeys: IDPXFPYGZRMMKZ;DRBBFCLWYRJSJZ;DJJCXFVJDGTHFX;ZPHBZEQOLSRPAK
PUBCHEMCIDS: 
Num ProductIon (Formula ExactMass AccurateMass Intensity Error CandidateInChIKeys CandidateOntologies): 53
C5H7	67.054775224	67.05365	81	0.0005766	OFBQJSOFQDEBGM;QMMOXUPEWRXHJS;QWTDNUCVQCZILF;YWAKXRMUMFPDSH;RGSFGYAAUTVSQA;MHNNAWXXUZQSNM;PMJHHCWVYXUKFD;CRSOQBOWXPBRES;YHQXBTXEYZIYOV;QYZLKGVUSQXAMU	CHEMONTID:0002500;CHEMONTID:0004476;CHEMONTID:0004620;CHEMONTID:0001016;CHEMONTID:0004622;CHEMONTID:0001019
C5H7	67.054775224	67.05786	82	-0.0036334	OFBQJSOFQDEBGM;QMMOXUPEWRXHJS;QWTDNUCVQCZILF;YWAKXRMUMFPDSH;RGSFGYAAUTVSQA;MHNNAWXXUZQSNM;PMJHHCWVYXUKFD;CRSOQBOWXPBRES;YHQXBTXEYZIYOV;QYZLKGVUSQXAMU	CHEMONTID:0002500;CHEMONTID:0004476;CHEMONTID:0004620;CHEMONTID:0001016;CHEMONTID:0004622;CHEMONTID:0001019
C5H11	71.086075352	71.08574	97	-0.0002132	OFBQJSOFQDEBGM;QWTDNUCVQCZILF	CHEMONTID:0002500;CHEMONTID:0004620
C3H5O2	73.0289544	73.04601	201	-0.0176042	DNIAPMSPPWPWGF;YPFDHNVEDLHUCE;XBDQKXXYIPTUBI;NIXOWILDQLNWCW	CHEMONTID:0002467;CHEMONTID:0000286;CHEMONTID:0001205;CHEMONTID:0004451
C4H9O	73.065339908	73.05201	197	0.0127813	ZTQSAGDEMFDKMZ	CHEMONTID:0002434
C6H7	79.054775224	79.05548	66	-0.0012534	UHOVQNZJYSORNB;AFABGHUZZDYHJO;PRBHEGAFLDMLAL;ZQDPJFUHLCOCRG;PFEOZHBOMNWTJB;LDTAOIUHUHHCMU;GDOPTJXRTPNYNR;LIKMAJRDDDTEIG;HNRMPXKDFBEGFZ;PYGSKMBEVAICCR	CHEMONTID:0002279;CHEMONTID:0004620;CHEMONTID:0001019;CHEMONTID:0004476;CHEMONTID:0001016
C6H11	83.086075352	83.08572	191	-0.0001932	VLKZOEOYAKHREP;AFABGHUZZDYHJO;RYPKRALMXUUNKS;XDTMQSROBMDMFD;JMMZCWZIJXAGKW;PFEOZHBOMNWTJB;PRBHEGAFLDMLAL;LIKMAJRDDDTEIG;HNRMPXKDFBEGFZ;GDOPTJXRTPNYNR;LDTAOIUHUHHCMU	CHEMONTID:0002500;CHEMONTID:0004620;CHEMONTID:0004476;CHEMONTID:0001016;CHEMONTID:0004622;CHEMONTID:0001019
C6H11	83.086075352	83.09437	190	-0.0088432	VLKZOEOYAKHREP;AFABGHUZZDYHJO;RYPKRALMXUUNKS;XDTMQSROBMDMFD;JMMZCWZIJXAGKW;PFEOZHBOMNWTJB;PRBHEGAFLDMLAL;LIKMAJRDDDTEIG;HNRMPXKDFBEGFZ;GDOPTJXRTPNYNR;LDTAOIUHUHHCMU	CHEMONTID:0002500;CHEMONTID:0004620;CHEMONTID:0004476;CHEMONTID:0001016;CHEMONTID:0004622;CHEMONTID:0001019
C6H13	85.101725416	85.09991	75	0.0012668	VLKZOEOYAKHREP;AFABGHUZZDYHJO	CHEMONTID:0002500;CHEMONTID:0004620
C6H13	85.101725416	85.10436	75	-0.0031832	VLKZOEOYAKHREP;AFABGHUZZDYHJO	CHEMONTID:0002500;CHEMONTID:0004620
C7H8	92.062600256	92.06004	65	0.0020117	YXFVVABEGXRONW;VLJXXKKOSFGPHI;UAEPNZWRGJTJPN	CHEMONTID:0001091;CHEMONTID:0004620;CHEMONTID:0001016
C7H13	97.101725416	97.10223	145	-0.0010532	IMNFDUFMRHMDMM;ZGEGCLOFRBLKSE;VLJXXKKOSFGPHI;WZHKDGJSXCTSCK	CHEMONTID:0002500;CHEMONTID:0004476;CHEMONTID:0004620
C7H13	97.101725416	97.11459	148	-0.0134132	IMNFDUFMRHMDMM;ZGEGCLOFRBLKSE;VLJXXKKOSFGPHI;WZHKDGJSXCTSCK	CHEMONTID:0002500;CHEMONTID:0004476;CHEMONTID:0004620
C8H11	107.086075352	107.08782	70	-0.0022932	YNQLUTRBYVCPMQ;JVSWJIKNEAIKJW;KVZJLSYJROEPSQ;GDDAJHJRAKOILH;QEGNUYASOUJEHD;YXLCVBVDFKWWRW;LETYIFNDQBJGPJ;QJXCDRBHYIAFTH;HDGQICNBXPAKLR;IRUCBBFNLDIMIK;GLPRTGNWFINUKX;QRMPKOFEUHIBNM;HYBLFDUGSBOMPI;VIHUHUGDEZCPDK;KUMXLFIBWFCMOJ	CHEMONTID:0002279;CHEMONTID:0004620;CHEMONTID:0001016;CHEMONTID:0001019;CHEMONTID:0004622;CHEMONTID:0004476
C8H13	109.101725416	109.10018	239	0.0009968	JVSWJIKNEAIKJW;GDDAJHJRAKOILH;KWKAKUADMBZCLK;QEGNUYASOUJEHD;KVZJLSYJROEPSQ;QJXCDRBHYIAFTH;WEPNJTDVIIKRIK;TVMXDCGIABBOFY;LETYIFNDQBJGPJ;RNTWWGNZUXGTAX;QRMPKOFEUHIBNM	CHEMONTID:0004620;CHEMONTID:0001019;CHEMONTID:0004476;CHEMONTID:0001016;CHEMONTID:0004622;CHEMONTID:0002500
C8H13	109.101725416	109.10864	240	-0.0074632	JVSWJIKNEAIKJW;GDDAJHJRAKOILH;KWKAKUADMBZCLK;QEGNUYASOUJEHD;KVZJLSYJROEPSQ;QJXCDRBHYIAFTH;WEPNJTDVIIKRIK;TVMXDCGIABBOFY;LETYIFNDQBJGPJ;RNTWWGNZUXGTAX;QRMPKOFEUHIBNM	CHEMONTID:0004620;CHEMONTID:0001019;CHEMONTID:0004476;CHEMONTID:0001016;CHEMONTID:0004622;CHEMONTID:0002500
C7H15O3	147.10211934	147.10449	67	-0.0029192	WLBJWJRUFNGFNR	CHEMONTID:0001167
C5H10NO4	148.0609828	148.05669	75	0.0037442	WHUUTDBJXJRKMK	CHEMONTID:0004323
C6H12O4	148.073558864	148.06793	93	0.0050803	KBVSUNBCTPQWJL	CHEMONTID:0002012
C6H11O5	163.060648452	163.05992	112	0.0001799	SHZGCJCMOBCMKK;MPCAJMNYNOGXPB;ZBDGHWFPLXXWRD	CHEMONTID:0001498;CHEMONTID:0001540;CHEMONTID:0002207
C10H11O2	163.075904592	163.07362	133	0.001736	NEBQMYHKOREVAL;GJPLRURZZCQESP;NJXYTXADXSRFTJ;YYDWZJCCIAMZIH;UDEWPOVQBGFNGE	CHEMONTID:0004111;CHEMONTID:0000296;CHEMONTID:0001350
C12H13O4	221.081383896	221.08705	88	-0.0062147	XDSHNNRBLSBDAP	CHEMONTID:0000029
C13H17O3	221.117769404	221.10168	121	0.0155408	ZDCBPOPRIHGGGA	CHEMONTID:0001167
C15H22P	233.145912334	233.14676	70	-0.0013962	NA	NA
C15H21O2	233.154154912	233.15944	64	-0.0058337	NA	NA
C15H9O3	237.055169148	237.07042	66	-0.0157994	WMKOZARWBMFKAS;BJDQPQWMJZEAPE	CHEMONTID:0000494
C16H16NO3	270.113018372	270.11188	410	0.0005898	NA	NA
C13H21NO3P	270.125905162	270.1235	440	0.0018566	NA	NA
C16H9O5	281.044998388	281.05273	492	-0.0082802	ZLGRXDWWYMFIGI	CHEMONTID:0001615
C17H13O4	281.081383896	281.06931	402	0.0115253	IZBRIFMZDZNODO	CHEMONTID:0000253
C18H36NO	282.279689772	282.28369	78	-0.0045488	NA	NA
C18H16O2P	295.088791382	295.08743	72	0.0008128	NA	NA
C20H35O2	307.26370536	307.26328	259	-0.0001232	NA	NA
C17H40O2P	307.27659215	307.27295	228	0.0030936	NA	NA
C20H37O2	309.279355424	309.28171	1681	-0.0029032	NA	NA
C20H42NO	312.326639964	312.32581	63	0.0002814	NA	NA
C16H32O4P	319.203821134	319.20026	154	0.0030126	NA	NA
C19H29O4	321.206584408	321.20605	159	-1.42E-05	NA	NA
C23H29O	321.221840548	321.22147	192	-0.000178	NA	NA
C20H34OP	321.234727338	321.23474	64	-0.0005612	NA	NA
C22H23O3	335.164719596	335.16299	128	0.001181	NA	NA
C19H28O3P	335.177606386	335.17612	71	0.0009378	NA	NA
C25H39	339.305176248	339.3078	93	-0.0031723	NA	NA
C25H10NO2	356.07115356	356.07147	143	-0.000865	NA	NA
C19H19NO4P	356.105169718	356.09949	391	0.0051311	NA	NA
C21H47NO4P	408.324270614	408.31827	412	0.005452	NA	NA
C25H47NOP	408.339526754	408.33826	327	0.0007182	NA	NA
C26H11NO3P	416.047654842	416.04477	66	0.0023363	NA	NA
C28H15NO2P	428.08404035	428.08347	76	2.18E-05	NA	NA
C28H14NO4	428.092282928	428.09695	103	-0.0052157	NA	NA
C25H53NO2P	430.381391566	430.38416	88	-0.003317	NA	NA
C28H15O5	431.09194858	431.0899	94	0.0015	NA	NA
	0	536.40979	6132	-0.0023383	NA	NA
Num NeutralLoss (Formula ExactMass PrecursorMz ProductMz PrecursorIntensity ProductIntensity LossMass Error CandidateInChIKeys CandidateOntologies): 234
C11H17NO4	227.115758024	536.40979	309.28171	6132	1681	227.12808	-0.012322	MFXCOLDTJDSQIV	CHEMONTID:0000279
C6H8O3	128.047344116	536.40979	408.33826	6132	327	128.07153	-0.0241859	YAHJGDKGXVOYKU	CHEMONTID:0004450
C7H6O	106.041864812	536.40979	430.38416	6132	88	106.02563	0.0162348	IWDCLRJOBJJRNH;HUMNYLRZRPPJDN;RDOXTESZEPMUJZ	CHEMONTID:0001275;CHEMONTID:0000321;CHEMONTID:0000138
C5H9NO	99.068413908	408.33826	309.28171	327	1681	99.05655	0.0118639	DVOFEOSDXAVUJD	CHEMONTID:0000469
CH4N	30.034374128	339.3078	309.28171	93	1681	30.02609	0.0082841	BAVYZALUXZFZLV	CHEMONTID:0000469
C12H24O2	200.177630008	309.28171	109.10864	1681	240	200.17307	0.00456	POULHZVOKOAJMA	CHEMONTID:0003086
C12H24O2	200.177630008	309.28171	109.10018	1681	239	200.18153	-0.0039	POULHZVOKOAJMA	CHEMONTID:0003086
CHN	27.010899032	309.28171	282.28369	1681	78	26.99802	0.012879	BAVYZALUXZFZLV;LELOWRISYMNNSU;WDWDWGRYHDPSDS	CHEMONTID:0000469;CHEMONTID:0000362;CHEMONTID:0000117
C8H6O3	150.031694052	431.0899	281.05273	94	492	150.03717	-0.0054759	SULYEHHGGXARJS;OUWKTIRCGDAGJB;RGFKONOOOXBVQC;WBIZZNFQJPOKDK	CHEMONTID:0004298;CHEMONTID:0000135;CHEMONTID:0000190
C9H7O2	147.044604464	428.09695	281.05273	103	492	147.04422	0.0003845	CJEQHXGMZPFAQE;CJXMVKYNVIGQBS;ARGITQZGLVBTTI	CHEMONTID:0001257;CHEMONTID:0000029;CHEMONTID:0000296
C9H7O2	147.044604464	428.08347	281.05273	76	492	147.03074	0.0138645	CJEQHXGMZPFAQE;CJXMVKYNVIGQBS;ARGITQZGLVBTTI	CHEMONTID:0001257;CHEMONTID:0000029;CHEMONTID:0000296
C7H3O3	135.008218956	416.04477	281.05273	66	492	134.99204	0.016179	IUNJCFABHJZSKB	CHEMONTID:0003978
C3H7O2	75.044604464	356.09949	281.05273	391	492	75.04676	-0.0021555	KXKVLQRXCPHEJC	CHEMONTID:0003416
C6H3	75.023475096	356.07147	281.05273	143	492	75.01874	0.0047351	UHOVQNZJYSORNB	CHEMONTID:0002279
CH2	14.015650064	295.08743	281.05273	72	492	14.0347	-0.0190499	VNWKTOKETHGBQD	CHEMONTID:0002500
C7H2O2	118.005479304	281.05273	163.05992	492	112	117.99281	0.0126693	ZBCATMYQYDCTIZ	CHEMONTID:0000135
C9H5O3	161.02386902	270.1235	109.10864	440	240	161.01486	0.009009	AXMVYSVVTMKQSL	CHEMONTID:0000029
C9H5O3	161.02386902	270.1235	109.10018	440	239	161.02332	0.000549	AXMVYSVVTMKQSL	CHEMONTID:0000029
C7H7O	107.049689844	270.1235	163.07362	440	133	107.04988	-0.0001902	IWDCLRJOBJJRNH;RDOXTESZEPMUJZ;HUMNYLRZRPPJDN	CHEMONTID:0001275;CHEMONTID:0000138;CHEMONTID:0000321
CH5O2	49.0289544	270.1235	221.10168	440	121	49.02182	0.0071344	CKFGINPQOCXMAZ	CHEMONTID:0001605
C4H11O3	107.070819212	270.1235	163.05992	440	112	107.06358	0.0072392	ARXKVVRQIIOZGF	CHEMONTID:0001661
C4H10O4	122.0579088	270.1235	148.06793	440	93	122.05557	0.0023388	UNXHWFMMPAWVPI	CHEMONTID:0002210
CH5O2	49.0289544	270.1235	221.08705	440	88	49.03645	-0.0074956	CKFGINPQOCXMAZ	CHEMONTID:0001605
C8H11O6	203.055563072	270.1235	67.05786	440	82	203.06564	-0.0100769	WYUFTYLVLQZQNH	CHEMONTID:0002207
C8H11O6	203.055563072	270.1235	67.05365	440	81	203.06985	-0.0142869	WYUFTYLVLQZQNH	CHEMONTID:0002207
C7H8NO	122.060588876	270.1235	148.05669	440	75	122.06681	-0.0062211	NSBIQPJIWUJBBX	CHEMONTID:0004650
C3H8NO6P	185.008923606	270.1235	85.10436	440	75	185.01914	-0.0102164	BZQFBWGGLXLEPQ	NonID:PS-lipid head
C3H8NO6P	185.008923606	270.1235	85.09991	440	75	185.02359	-0.0146664	BZQFBWGGLXLEPQ	NonID:PS-lipid head
C5H9O2	101.060254528	408.31827	307.26328	412	259	101.05499	0.0052645	CNRGMQRNYAIBTN	CHEMONTID:0002434
C4H7NO2	101.047678464	408.31827	307.27295	412	228	101.04532	0.0023585	ORDNBIQZKXYGTM	CHEMONTID:0002435
C22H39O2	335.295005488	408.31827	73.04601	412	201	335.27226	0.0227455	UPMVPXJUQWHITN	CHEMONTID:0002951
C22H31O	311.237490612	408.31827	97.10223	412	145	311.21604	0.0214506	OKFGGODLENCAOQ	CHEMONTID:0000298
C6H6O3	126.031694052	408.31827	282.28369	412	78	126.03458	-0.0028859	QCDYQQDYXPDABM;WQGWDDDVZFFDIG	CHEMONTID:0000382;CHEMONTID:0004657
C9H5O3	161.02386902	270.11188	109.10864	410	240	161.00324	0.020629	AXMVYSVVTMKQSL	CHEMONTID:0000029
C9H5O3	161.02386902	270.11188	109.10018	410	239	161.0117	0.012169	AXMVYSVVTMKQSL	CHEMONTID:0000029
C7H7O	107.049689844	270.11188	163.07362	410	133	107.03826	0.0114298	IWDCLRJOBJJRNH;RDOXTESZEPMUJZ;HUMNYLRZRPPJDN	CHEMONTID:0001275;CHEMONTID:0000138;CHEMONTID:0000321
CH5O2	49.0289544	270.11188	221.10168	410	121	49.0102	0.0187544	CKFGINPQOCXMAZ	CHEMONTID:0001605
C7H7O	107.049689844	270.11188	163.05992	410	112	107.05196	-0.0022702	IWDCLRJOBJJRNH;RDOXTESZEPMUJZ;HUMNYLRZRPPJDN	CHEMONTID:0001275;CHEMONTID:0000138;CHEMONTID:0000321
C7H6O2	122.036779432	270.11188	148.06793	410	93	122.04395	-0.0071706	LHGVFZTZFXWLCP;ZBCATMYQYDCTIZ;OIPPWFOQEKKFEE;SMQUZDBALVYZAC;FTNJQNQLEGKTGD;WPYMKLBDIGXBTP	CHEMONTID:0000190;CHEMONTID:0000135;CHEMONTID:0000137;CHEMONTID:0003978;CHEMONTID:0000296;CHEMONTID:0002565
CH5O2	49.0289544	270.11188	221.08705	410	88	49.02483	0.0041244	CKFGINPQOCXMAZ	CHEMONTID:0001605
C8H11O6	203.055563072	270.11188	67.05786	410	82	203.05402	0.0015431	WYUFTYLVLQZQNH	CHEMONTID:0002207
C8H11O6	203.055563072	270.11188	67.05365	410	81	203.05823	-0.0026669	WYUFTYLVLQZQNH	CHEMONTID:0002207
C4H10O4	122.0579088	270.11188	148.05669	410	75	122.05519	0.0027188	UNXHWFMMPAWVPI	CHEMONTID:0002210
C3H8NO6P	185.008923606	270.11188	85.10436	410	75	185.00752	0.0014036	BZQFBWGGLXLEPQ	NonID:PS-lipid head
C3H8NO6P	185.008923606	270.11188	85.09991	410	75	185.01197	-0.0030464	BZQFBWGGLXLEPQ	NonID:PS-lipid head
C8H6O3	150.031694052	431.0899	281.06931	94	402	150.02059	0.0111041	SULYEHHGGXARJS;OUWKTIRCGDAGJB;RGFKONOOOXBVQC;WBIZZNFQJPOKDK	CHEMONTID:0004298;CHEMONTID:0000135;CHEMONTID:0000190
C9H7O2	147.044604464	428.09695	281.06931	103	402	147.02764	0.0169645	CJEQHXGMZPFAQE;CJXMVKYNVIGQBS;ARGITQZGLVBTTI	CHEMONTID:0001257;CHEMONTID:0000029;CHEMONTID:0000296
C2H5NO2	75.0320284	356.09949	281.06931	391	402	75.03018	0.0018484	DHMQDGOQFOQNFH;BYYUJTPNKCFZST	CHEMONTID:0002404;CHEMONTID:0000265
C6H3	75.023475096	356.07147	281.06931	143	402	75.00216	0.0213151	UHOVQNZJYSORNB	CHEMONTID:0002279
CH2	14.015650064	295.08743	281.06931	72	402	14.01812	-0.0024699	VNWKTOKETHGBQD	CHEMONTID:0002500
C7H2O2	118.005479304	281.06931	163.07362	402	133	117.99569	0.0097893	ZBCATMYQYDCTIZ	CHEMONTID:0000135
C7H2O2	118.005479304	281.06931	163.05992	402	112	118.00939	-0.0039107	ZBCATMYQYDCTIZ	CHEMONTID:0000135
C2H2NO2	72.008553304	428.09695	356.09949	103	391	71.99746	0.0110933	BYYUJTPNKCFZST	CHEMONTID:0000265
C2H2NO2	72.008553304	428.08347	356.09949	76	391	71.98398	0.0245733	BYYUJTPNKCFZST	CHEMONTID:0000265
C9H5O5	193.01369826	356.09949	163.07362	391	133	193.02587	-0.0121717	OZNMEZAXFKUCPN	CHEMONTID:0000144
C7H3O3	135.008218956	356.09949	221.10168	391	121	134.99781	0.010409	IUNJCFABHJZSKB	CHEMONTID:0003978
C7H3O3	135.008218956	356.09949	221.08705	391	88	135.01244	-0.004221	IUNJCFABHJZSKB	CHEMONTID:0003978
C2H5O2	61.0289544	356.09949	295.08743	391	72	61.01206	0.0168944	TZIHFWKZFHZASV;LYCAIKOWRPUZTN	CHEMONTID:0001238;CHEMONTID:0002467
C5H9O2	101.060254528	408.33826	307.26328	327	259	101.07498	-0.0147255	CNRGMQRNYAIBTN	CHEMONTID:0002434
C5H9O2	101.060254528	408.33826	307.27295	327	228	101.06531	-0.0050555	CNRGMQRNYAIBTN	CHEMONTID:0002434
C22H39O2	335.295005488	408.33826	73.04601	327	201	335.29225	0.0027555	UPMVPXJUQWHITN	CHEMONTID:0002951
C22H39O2	335.295005488	408.33826	73.05201	327	197	335.28625	0.0087555	UPMVPXJUQWHITN	CHEMONTID:0002951
C22H31O	311.237490612	408.33826	97.11459	327	148	311.22367	0.0138206	OKFGGODLENCAOQ	CHEMONTID:0000298
C22H31O	311.237490612	408.33826	97.10223	327	145	311.23603	0.0014606	OKFGGODLENCAOQ	CHEMONTID:0000298
C6H6O3	126.031694052	408.33826	282.28369	327	78	126.05457	-0.0228759	QCDYQQDYXPDABM;WQGWDDDVZFFDIG	CHEMONTID:0000382;CHEMONTID:0004657
CH6N	32.050024192	339.3078	307.26328	93	259	32.04452	0.0055042	BAVYZALUXZFZLV	CHEMONTID:0000469
C21H37O2	321.279355424	430.38416	109.10864	88	240	321.27552	0.0038354	IXGRSGKLNDEHCM	CHEMONTID:0002951
C7H8O2	124.052429496	233.15944	109.10864	64	240	124.0508	0.0016295	LHGVFZTZFXWLCP;ASHGTJPOSUFTGB;OIPPWFOQEKKFEE	CHEMONTID:0000190;CHEMONTID:0000137
C7H8O2	124.052429496	233.14676	109.10864	70	240	124.03812	0.0143095	LHGVFZTZFXWLCP;ASHGTJPOSUFTGB;OIPPWFOQEKKFEE	CHEMONTID:0000190;CHEMONTID:0000137
C2H2	26.015650064	109.10864	83.08572	240	191	26.02292	-0.0072699	OTMSDBZUPAUEDD;VGGSQFUCUMXWEO	CHEMONTID:0002500;CHEMONTID:0004476
C2H2	26.015650064	109.10864	83.09437	240	190	26.01427	0.0013801	OTMSDBZUPAUEDD;VGGSQFUCUMXWEO	CHEMONTID:0002500;CHEMONTID:0004476
C	12	109.10864	97.10223	240	145	12.00641	-0.00641	VNWKTOKETHGBQD	CHEMONTID:0002500
C3H6	42.046950192	109.10864	67.05786	240	82	42.05078	-0.0038298	ATUOYWHBWRKTHZ;QQONPFPTGQHPMA	CHEMONTID:0002500;CHEMONTID:0004476
C3H6	42.046950192	109.10864	67.05365	240	81	42.05499	-0.0080398	ATUOYWHBWRKTHZ;QQONPFPTGQHPMA	CHEMONTID:0002500;CHEMONTID:0004476
C21H37O2	321.279355424	430.38416	109.10018	88	239	321.28398	-0.0046246	IXGRSGKLNDEHCM	CHEMONTID:0002951
C7H8O2	124.052429496	233.15944	109.10018	64	239	124.05926	-0.0068305	LHGVFZTZFXWLCP;ASHGTJPOSUFTGB;OIPPWFOQEKKFEE	CHEMONTID:0000190;CHEMONTID:0000137
C7H8O2	124.052429496	233.14676	109.10018	70	239	124.04658	0.0058495	LHGVFZTZFXWLCP;ASHGTJPOSUFTGB;OIPPWFOQEKKFEE	CHEMONTID:0000190;CHEMONTID:0000137
C2H2	26.015650064	109.10018	83.08572	239	191	26.01446	0.0011901	OTMSDBZUPAUEDD;VGGSQFUCUMXWEO	CHEMONTID:0002500;CHEMONTID:0004476
CN	26.003074	109.10018	83.09437	239	190	26.00581	-0.002736	LELOWRISYMNNSU	CHEMONTID:0000362
C	12	109.10018	97.10223	239	145	11.99795	0.00205	VNWKTOKETHGBQD	CHEMONTID:0002500
C3H6	42.046950192	109.10018	67.05786	239	82	42.04232	0.0046302	ATUOYWHBWRKTHZ;QQONPFPTGQHPMA	CHEMONTID:0002500;CHEMONTID:0004476
C3H6	42.046950192	109.10018	67.05365	239	81	42.04653	0.0004202	ATUOYWHBWRKTHZ;QQONPFPTGQHPMA	CHEMONTID:0002500;CHEMONTID:0004476
CH4O	32.026214748	339.3078	307.27295	93	228	32.03485	-0.0086353	OKKJLVBELUTLKV	CHEMONTID:0000286
C8H4O4	164.010958608	237.07042	73.04601	66	201	164.02441	-0.0134514	XLEYFDVVXLMULC;ABNNGIOYMQTQQO	CHEMONTID:0004298;CHEMONTID:0000190
C10H10NO	160.07623894	233.14676	73.04601	70	201	160.10075	-0.0245111	LSMGVUHULSBVAW	CHEMONTID:0004529
C9H8O2	148.052429496	221.10168	73.04601	121	201	148.05567	-0.0032405	CJXMVKYNVIGQBS;HLOZUROOXAWGSD;ONLCITAWNHDTRE;CJEQHXGMZPFAQE;DGNQXQJVAILJBW;MSTDXOZUKAQDRL;REEQXZCFSBLNDH;ARGITQZGLVBTTI;RIZBLVRXRWHLFA	CHEMONTID:0000029;CHEMONTID:0000138;CHEMONTID:0001257;CHEMONTID:0000144;CHEMONTID:0004646;CHEMONTID:0000296;CHEMONTID:0004111
C5H8O5	148.037173356	221.08705	73.04601	88	201	148.04104	-0.0038666	HEBKCHPVOIAQTA	CHEMONTID:0002210
C3H6O3	90.031694052	163.07362	73.04601	133	201	90.02761	0.0040841	PEDCQBHIVMGVHV	CHEMONTID:0002210
C3H6O3	90.031694052	163.05992	73.04601	112	201	90.01391	0.0177841	PEDCQBHIVMGVHV	CHEMONTID:0002210
C6H3	75.023475096	148.06793	73.04601	93	201	75.02192	0.0015551	UHOVQNZJYSORNB	CHEMONTID:0002279
C6H3	75.023475096	148.05669	73.04601	75	201	75.01068	0.0127951	UHOVQNZJYSORNB	CHEMONTID:0002279
C3H6O2	74.036779432	147.10449	73.04601	67	201	74.05848	-0.0217006	XBDQKXXYIPTUBI;WBJINCZRORDGAQ;DNIAPMSPPWPWGF;RRLWYLINGKISHN	CHEMONTID:0001205;CHEMONTID:0001238;CHEMONTID:0002467;CHEMONTID:0001092
H3O	19.018389716	92.06004	73.04601	65	201	19.01403	0.0043597	XLYOFNOQVPJJNP	NonID:H2O
C8H4O4	164.010958608	237.07042	73.05201	66	197	164.01841	-0.0074514	XLEYFDVVXLMULC;ABNNGIOYMQTQQO	CHEMONTID:0004298;CHEMONTID:0000190
C10H10NO	160.07623894	233.14676	73.05201	70	197	160.09475	-0.0185111	LSMGVUHULSBVAW	CHEMONTID:0004529
C9H8O2	148.052429496	221.10168	73.05201	121	197	148.04967	0.0027595	CJXMVKYNVIGQBS;HLOZUROOXAWGSD;ONLCITAWNHDTRE;CJEQHXGMZPFAQE;DGNQXQJVAILJBW;MSTDXOZUKAQDRL;REEQXZCFSBLNDH;ARGITQZGLVBTTI;RIZBLVRXRWHLFA	CHEMONTID:0000029;CHEMONTID:0000138;CHEMONTID:0001257;CHEMONTID:0000144;CHEMONTID:0004646;CHEMONTID:0000296;CHEMONTID:0004111
C5H8O5	148.037173356	221.08705	73.05201	88	197	148.03504	0.0021334	HEBKCHPVOIAQTA	CHEMONTID:0002210
C3H6O3	90.031694052	163.07362	73.05201	133	197	90.02161	0.0100841	PEDCQBHIVMGVHV	CHEMONTID:0002210
C3H6O3	90.031694052	163.05992	73.05201	112	197	90.00791	0.0237841	PEDCQBHIVMGVHV	CHEMONTID:0002210
C6H3	75.023475096	148.06793	73.05201	93	197	75.01592	0.0075551	UHOVQNZJYSORNB	CHEMONTID:0002279
C6H3	75.023475096	148.05669	73.05201	75	197	75.00468	0.0187951	UHOVQNZJYSORNB	CHEMONTID:0002279
C3H6O2	74.036779432	147.10449	73.05201	67	197	74.05248	-0.0157006	XBDQKXXYIPTUBI;WBJINCZRORDGAQ;DNIAPMSPPWPWGF;RRLWYLINGKISHN	CHEMONTID:0001205;CHEMONTID:0001238;CHEMONTID:0002467;CHEMONTID:0001092
H3O	19.018389716	92.06004	73.05201	65	197	19.00803	0.0103597	XLYOFNOQVPJJNP	NonID:H2O
C12H18NO3	224.128668436	321.22147	97.11459	192	148	224.10688	0.0217884	HIKHPXKYXLQZFQ	CHEMONTID:0000195
C12H18NO3	224.128668436	321.22147	97.10223	192	145	224.11924	0.0094284	HIKHPXKYXLQZFQ	CHEMONTID:0000195
C14H24NO3	254.175618628	321.22147	67.05786	192	82	254.16361	0.0120086	UBAHQWXPQYBZBI	CHEMONTID:0000195
C14H24NO3	254.175618628	321.22147	67.05365	192	81	254.16782	0.0077986	UBAHQWXPQYBZBI	CHEMONTID:0000195
C9H10O2	150.06807956	233.15944	83.08572	64	191	150.07372	-0.0056404	GYPMBQZAVBFUIZ;CAWZFQGJUGEKFU;RIZBLVRXRWHLFA	CHEMONTID:0004111;CHEMONTID:0000190
C9H10O2	150.06807956	233.14676	83.08572	70	191	150.06104	0.0070396	GYPMBQZAVBFUIZ;CAWZFQGJUGEKFU;RIZBLVRXRWHLFA	CHEMONTID:0004111;CHEMONTID:0000190
C7H6O3	138.031694052	221.10168	83.08572	121	191	138.01596	0.0157341	IUNJCFABHJZSKB	CHEMONTID:0003978
HO3P	79.966330522	163.07362	83.08572	133	191	79.9879	-0.0215695	ABLZXFCXXLZCGV	NonID:PO3
HO3P	79.966330522	163.05992	83.08572	112	191	79.9742	-0.0078695	ABLZXFCXXLZCGV	NonID:PO3
CH2	14.015650064	97.11459	83.08572	148	191	14.02887	-0.0132199	VNWKTOKETHGBQD	CHEMONTID:0002500
CH2	14.015650064	97.10223	83.08572	145	191	14.01651	-0.0008599	VNWKTOKETHGBQD	CHEMONTID:0002500
C	12	83.08572	71.08574	191	97	11.99998	2E-05	VNWKTOKETHGBQD	CHEMONTID:0002500
CH4	16.031300128	83.08572	67.05786	191	82	16.02786	0.0034401	VNWKTOKETHGBQD	CHEMONTID:0002500
CH4	16.031300128	83.08572	67.05365	191	81	16.03207	-0.0007699	VNWKTOKETHGBQD	CHEMONTID:0002500
C12H23O2	199.169804976	282.28369	83.09437	78	190	199.18932	-0.019515	NGBPDDMTRGHYFM	CHEMONTID:0001334
C9H10O2	150.06807956	233.15944	83.09437	64	190	150.06507	0.0030096	GYPMBQZAVBFUIZ;CAWZFQGJUGEKFU;RIZBLVRXRWHLFA	CHEMONTID:0004111;CHEMONTID:0000190
C5H10O5	150.05282342	233.14676	83.09437	70	190	150.05239	0.0004334	HEBKCHPVOIAQTA;SRBFZHDQGSBBOR	CHEMONTID:0002210;CHEMONTID:0001497
C7H6O3	138.031694052	221.10168	83.09437	121	190	138.00731	0.0243841	IUNJCFABHJZSKB	CHEMONTID:0003978
HO3P	79.966330522	163.07362	83.09437	133	190	79.97925	-0.0129195	ABLZXFCXXLZCGV	NonID:PO3
HO3P	79.966330522	163.05992	83.09437	112	190	79.96555	0.0007805	ABLZXFCXXLZCGV	NonID:PO3
CH2	14.015650064	97.11459	83.09437	148	190	14.02022	-0.0045699	VNWKTOKETHGBQD	CHEMONTID:0002500
CH2	14.015650064	97.10223	83.09437	145	190	14.00786	0.0077901	VNWKTOKETHGBQD	CHEMONTID:0002500
C	12	83.09437	71.08574	190	97	12.00863	-0.00863	VNWKTOKETHGBQD	CHEMONTID:0002500
CH4	16.031300128	83.09437	67.05786	190	82	16.03651	-0.0052099	VNWKTOKETHGBQD	CHEMONTID:0002500
CH4	16.031300128	83.09437	67.05365	190	81	16.04072	-0.0094199	VNWKTOKETHGBQD	CHEMONTID:0002500
C12H18NO3	224.128668436	321.20605	97.10223	159	145	224.10382	0.0248484	HIKHPXKYXLQZFQ	CHEMONTID:0000195
C9H17O3	173.117769404	321.20605	148.06793	159	93	173.13812	-0.0203506	CVFFFSPGTZUPTF	CHEMONTID:0000324
C14H24NO3	254.175618628	321.20605	67.05365	159	81	254.1524	0.0232186	UBAHQWXPQYBZBI	CHEMONTID:0000195
O	15.99491462	335.17612	319.20026	71	154	15.97586	0.0190546	XLYOFNOQVPJJNP	NonID:H2O
C10H19O2	171.138504848	319.20026	148.06793	154	93	171.13233	0.0061748	AASQBYVPOFXFGU	CHEMONTID:0001334
C10H19O2	171.138504848	319.20026	148.05669	154	75	171.14357	-0.0050652	AASQBYVPOFXFGU	CHEMONTID:0001334
C22H37O2	333.279355424	430.38416	97.11459	88	148	333.26957	0.0097854	YDJRNYWFRANPOL	CHEMONTID:0002951
C12H18NO3	224.128668436	321.23474	97.11459	64	148	224.12015	0.0085184	HIKHPXKYXLQZFQ	CHEMONTID:0000195
C11H21O2	185.154154912	282.28369	97.11459	78	148	185.1691	-0.0149451	IOKPZOGAWQXXLF	CHEMONTID:0001334
C8H8O2	136.052429496	233.15944	97.11459	64	148	136.04485	0.0075795	GHPODDMCSOYWNE;PETRWTHZSKVLRE;IFNDEOYXGHGERA;ABDKAPXRBAPSQN;HFLGBNBLMBSXEM;DPZNOMCNRMUKPS	CHEMONTID:0000296;CHEMONTID:0000190;CHEMONTID:0004111;CHEMONTID:0000135
C7H4O3	136.016043988	233.14676	97.11459	70	148	136.03217	-0.016126	IUNJCFABHJZSKB	CHEMONTID:0003978
C2H2	26.015650064	97.11459	71.08574	148	97	26.02885	-0.0131999	OTMSDBZUPAUEDD;VGGSQFUCUMXWEO	CHEMONTID:0002500;CHEMONTID:0004476
C2H6	30.046950192	97.11459	67.05786	148	82	30.05673	-0.0097798	OTMSDBZUPAUEDD	CHEMONTID:0002500
C2H6	30.046950192	97.11459	67.05365	148	81	30.06094	-0.0139898	OTMSDBZUPAUEDD	CHEMONTID:0002500
C	12	97.11459	85.10436	148	75	12.01023	-0.01023	VNWKTOKETHGBQD	CHEMONTID:0002500
C	12	97.11459	85.09991	148	75	12.01468	-0.01468	VNWKTOKETHGBQD	CHEMONTID:0002500
C22H37O2	333.279355424	430.38416	97.10223	88	145	333.28193	-0.0025746	YDJRNYWFRANPOL	CHEMONTID:0002951
C12H18NO3	224.128668436	321.23474	97.10223	64	145	224.13251	-0.0038416	HIKHPXKYXLQZFQ	CHEMONTID:0000195
C8H8O2	136.052429496	233.15944	97.10223	64	145	136.05721	-0.0047805	GHPODDMCSOYWNE;PETRWTHZSKVLRE;IFNDEOYXGHGERA;ABDKAPXRBAPSQN;HFLGBNBLMBSXEM;DPZNOMCNRMUKPS	CHEMONTID:0000296;CHEMONTID:0000190;CHEMONTID:0004111;CHEMONTID:0000135
C8H8O2	136.052429496	233.14676	97.10223	70	145	136.04453	0.0078995	GHPODDMCSOYWNE;PETRWTHZSKVLRE;IFNDEOYXGHGERA;ABDKAPXRBAPSQN;HFLGBNBLMBSXEM;DPZNOMCNRMUKPS	CHEMONTID:0000296;CHEMONTID:0000190;CHEMONTID:0004111;CHEMONTID:0000135
C6H4O3	124.016043988	221.10168	97.10223	121	145	123.99945	0.016594	QCDYQQDYXPDABM;WQGWDDDVZFFDIG	CHEMONTID:0000382;CHEMONTID:0004657
C2H2	26.015650064	97.10223	71.08574	145	97	26.01649	-0.0008399	OTMSDBZUPAUEDD;VGGSQFUCUMXWEO	CHEMONTID:0002500;CHEMONTID:0004476
C2H6	30.046950192	97.10223	67.05786	145	82	30.04437	0.0025802	OTMSDBZUPAUEDD	CHEMONTID:0002500
C2H6	30.046950192	97.10223	67.05365	145	81	30.04858	-0.0016298	OTMSDBZUPAUEDD	CHEMONTID:0002500
C	12	97.10223	85.10436	145	75	11.99787	0.00213	VNWKTOKETHGBQD	CHEMONTID:0002500
C	12	97.10223	85.09991	145	75	12.00232	-0.00232	VNWKTOKETHGBQD	CHEMONTID:0002500
C6H3	75.023475096	431.0899	356.07147	94	143	75.01843	0.0050451	UHOVQNZJYSORNB	CHEMONTID:0002279
C3H4O2	72.021129368	428.09695	356.07147	103	143	72.02548	-0.0043506	NIXOWILDQLNWCW;YPFDHNVEDLHUCE;XBDQKXXYIPTUBI;WBJINCZRORDGAQ	CHEMONTID:0004451;CHEMONTID:0000286;CHEMONTID:0001205;CHEMONTID:0001238
C2H2NO2	72.008553304	428.08347	356.07147	76	143	72.012	-0.0034467	BYYUJTPNKCFZST	CHEMONTID:0000265
C9H5O5	193.01369826	356.07147	163.07362	143	133	192.99785	0.0158483	OZNMEZAXFKUCPN	CHEMONTID:0000144
C9H5O5	193.01369826	356.07147	163.05992	143	112	193.01155	0.0021483	OZNMEZAXFKUCPN	CHEMONTID:0000144
C7H3O3	135.008218956	356.07147	221.08705	143	88	134.98442	0.023799	IUNJCFABHJZSKB	CHEMONTID:0003978
C9H16O3	172.109944372	335.17612	163.07362	71	133	172.1025	0.0074444	CVFFFSPGTZUPTF	CHEMONTID:0000324
C9H16O3	172.109944372	335.16299	163.07362	128	133	172.08937	0.0205744	CVFFFSPGTZUPTF	CHEMONTID:0000324
C2H2O3	74.000393924	237.07042	163.07362	66	133	73.9968	0.0035939	AEMRFAOFKBGASW	CHEMONTID:0001359
C5H10	70.07825032	233.15944	163.07362	64	133	70.08582	-0.0075697	OFBQJSOFQDEBGM	CHEMONTID:0002500
C5H10	70.07825032	233.14676	163.07362	70	133	70.07314	0.0051103	OFBQJSOFQDEBGM	CHEMONTID:0002500
C2H4NO	58.029288748	221.10168	163.07362	121	133	58.02806	0.0012287	ATHHXGZTWNVVOU	CHEMONTID:0002484
C2H2O2	58.005479304	221.08705	163.07362	88	133	58.01343	-0.0079507	TZIHFWKZFHZASV;QTBSBXVTEAMEQO;WGCNASOHLSPBMP	CHEMONTID:0001238;CHEMONTID:0001205;CHEMONTID:0002230
HN	15.010899032	163.07362	148.06793	133	93	15.00569	0.005209	QGZKDVFQNNGYKY	NonID:NH2
HN	15.010899032	163.07362	148.05669	133	75	15.01693	-0.006031	QGZKDVFQNNGYKY	NonID:NH2
C9H16O3	172.109944372	335.16299	163.05992	128	112	172.10307	0.0068744	CVFFFSPGTZUPTF	CHEMONTID:0000324
C2H2O3	74.000393924	295.08743	221.10168	72	121	73.98575	0.0146439	AEMRFAOFKBGASW	CHEMONTID:0001359
C3H6O	58.041864812	221.10168	163.05992	121	112	58.04176	0.0001048	KFZMGEQAYNKOFK;BDERNNFJNOPAEC;XJRBAMWJDBPFIM	CHEMONTID:0001661;CHEMONTID:0000286;CHEMONTID:0000323
C8H6O3	150.031694052	221.10168	71.08574	121	97	150.01594	0.0157541	SULYEHHGGXARJS;OUWKTIRCGDAGJB;RGFKONOOOXBVQC;WBIZZNFQJPOKDK	CHEMONTID:0004298;CHEMONTID:0000135;CHEMONTID:0000190
C3H5O2	73.0289544	221.10168	148.06793	121	93	73.03375	-0.0047956	NIXOWILDQLNWCW;AKXKFZDCRYJKTF	CHEMONTID:0004451;CHEMONTID:0002434
C7H6O4	154.026608672	221.10168	67.05786	121	82	154.04382	-0.0172113	BTQAJGSMXCDDAJ	CHEMONTID:0002519
C8H10O3	154.06299418	221.10168	67.05365	121	81	154.04803	0.0149642	KLIDCXVFHGNTTM;XQDNFAMOIPNVES;IIVIBYBQXSHRGE;SMFFZOQLHYIRDA	CHEMONTID:0000190;CHEMONTID:0003891
C3H5O2	73.0289544	221.10168	148.05669	121	75	73.04499	-0.0160356	NIXOWILDQLNWCW;AKXKFZDCRYJKTF	CHEMONTID:0004451;CHEMONTID:0002434
C7H4O3	136.016043988	221.10168	85.10436	121	75	135.99732	0.018724	IUNJCFABHJZSKB	CHEMONTID:0003978
C7H4O3	136.016043988	221.10168	85.09991	121	75	136.00177	0.014274	IUNJCFABHJZSKB	CHEMONTID:0003978
C9H16O3	172.109944372	335.17612	163.05992	71	112	172.1162	-0.0062556	CVFFFSPGTZUPTF	CHEMONTID:0000324
C5H8O4	132.042258736	295.08743	163.05992	72	112	132.02751	0.0147487	KZVAAIRBJJYZOW;QXAMTEJJAZOINB;FJGNTEKSQVNVTJ;ZDAWZDFBPUUDAY	CHEMONTID:0001497;CHEMONTID:0002012;CHEMONTID:0001661
C6H2	74.015650064	237.07042	163.05992	66	112	74.0105	0.0051501	UHOVQNZJYSORNB	CHEMONTID:0002279
C5H10	70.07825032	233.15944	163.05992	64	112	70.09952	-0.0212697	OFBQJSOFQDEBGM	CHEMONTID:0002500
C5H10	70.07825032	233.14676	163.05992	70	112	70.08684	-0.0085897	OFBQJSOFQDEBGM	CHEMONTID:0002500
C2H4NO	58.029288748	221.08705	163.05992	88	112	58.02713	0.0021587	ATHHXGZTWNVVOU	CHEMONTID:0002484
HN	15.010899032	163.05992	148.06793	112	93	14.99199	0.018909	QGZKDVFQNNGYKY	NonID:NH2
HN	15.010899032	163.05992	148.05669	112	75	15.00323	0.007669	QGZKDVFQNNGYKY	NonID:NH2
C15H29O2	241.216755168	312.32581	71.08574	63	97	241.24007	-0.0233148	PXBOJWNZUUEBDU	CHEMONTID:0000298
C14H27O	211.206190484	282.28369	71.08574	78	97	211.19795	0.0082405	UHUFTBALEZWWIH	CHEMONTID:0000298
C7H14O4	162.089208928	233.15944	71.08574	64	97	162.0737	0.0155089	KXEISHUBUXWXGY	CHEMONTID:0000341
C6H10O5	162.05282342	233.14676	71.08574	70	97	162.06102	-0.0081966	MPCAJMNYNOGXPB;SHZGCJCMOBCMKK	CHEMONTID:0001540;CHEMONTID:0001498
C7H2O4	149.995308544	221.08705	71.08574	88	97	150.00131	-0.0060015	BTQAJGSMXCDDAJ	CHEMONTID:0002519
C6H4	76.031300128	147.10449	71.08574	67	97	76.01875	0.0125501	UHOVQNZJYSORNB	CHEMONTID:0002279
CH2	14.015650064	85.10436	71.08574	75	97	14.01862	-0.0029699	VNWKTOKETHGBQD	CHEMONTID:0002500
CH2	14.015650064	85.09991	71.08574	75	97	14.01417	0.0014801	VNWKTOKETHGBQD	CHEMONTID:0002500
C7H4O3	136.016043988	431.0899	295.08743	94	72	136.00247	0.013574	IUNJCFABHJZSKB	CHEMONTID:0003978
C7H7	91.054775224	430.38416	339.3078	88	93	91.07636	-0.0215848	YXFVVABEGXRONW	CHEMONTID:0001091
C2H3NO	57.021463716	339.3078	282.28369	93	78	57.02411	-0.0026463	ATHHXGZTWNVVOU;LYIIBVSRGJSHAV	CHEMONTID:0002484;CHEMONTID:0000469
C3H5O3	89.02386902	237.07042	148.06793	66	93	89.00249	0.021379	PEDCQBHIVMGVHV	CHEMONTID:0002210
C5H11N	85.089149352	233.15944	148.06793	64	93	85.09151	-0.0023606	NQRYJNQNLNOLGT	CHEMONTID:0000195
C5H11N	85.089149352	233.14676	148.06793	70	93	85.07883	0.0103194	NQRYJNQNLNOLGT	CHEMONTID:0000195
C2H3NO2	73.016378336	221.08705	148.06793	88	93	73.01912	-0.0027417	DHMQDGOQFOQNFH;BYYUJTPNKCFZST	CHEMONTID:0002404;CHEMONTID:0000265
C7H14O	114.104465068	335.17612	221.08705	71	88	114.08907	0.0153951	MQWCXKGKQLNYQG	CHEMONTID:0002647
C2H2O3	74.000393924	295.08743	221.08705	72	88	74.00038	1.39E-05	AEMRFAOFKBGASW	CHEMONTID:0001359
O	15.99491462	237.07042	221.08705	66	88	15.98337	0.0115446	XLYOFNOQVPJJNP	NonID:H2O
C7H6O4	154.026608672	221.08705	67.05786	88	82	154.02919	-0.0025813	BTQAJGSMXCDDAJ	CHEMONTID:0002519
C7H6O4	154.026608672	221.08705	67.05365	88	81	154.0334	-0.0067913	BTQAJGSMXCDDAJ	CHEMONTID:0002519
C3H5O2	73.0289544	221.08705	148.05669	88	75	73.03036	-0.0014056	NIXOWILDQLNWCW;AKXKFZDCRYJKTF	CHEMONTID:0004451;CHEMONTID:0002434
C14H24NO3	254.175618628	321.23474	67.05786	64	82	254.17688	-0.0012614	UBAHQWXPQYBZBI	CHEMONTID:0000195
C10H16NO	166.123189132	233.15944	67.05786	64	82	166.10158	0.0216091	GAFZBOMPQVRGKU	CHEMONTID:0000252
C3H4	40.031300128	107.08782	67.05786	70	82	40.02996	0.0013401	QQONPFPTGQHPMA;ATUOYWHBWRKTHZ	CHEMONTID:0004476;CHEMONTID:0002500
H4N	18.034374128	85.10436	67.05786	75	82	18.0465	-0.0121259	QGZKDVFQNNGYKY	NonID:NH2
H4N	18.034374128	85.09991	67.05786	75	82	18.04205	-0.0076759	QGZKDVFQNNGYKY	NonID:NH2
C	12	79.05548	67.05786	66	82	11.99762	0.00238	VNWKTOKETHGBQD	CHEMONTID:0002500
C14H24NO3	254.175618628	321.23474	67.05365	64	81	254.18109	-0.0054714	UBAHQWXPQYBZBI	CHEMONTID:0000195
C10H16NO	166.123189132	233.15944	67.05365	64	81	166.10579	0.0173991	GAFZBOMPQVRGKU	CHEMONTID:0000252
C3H4	40.031300128	107.08782	67.05365	70	81	40.03417	-0.0028699	QQONPFPTGQHPMA;ATUOYWHBWRKTHZ	CHEMONTID:0004476;CHEMONTID:0002500
H4N	18.034374128	85.10436	67.05365	75	81	18.05071	-0.0163359	QGZKDVFQNNGYKY	NonID:NH2
H4N	18.034374128	85.09991	67.05365	75	81	18.04626	-0.0118859	QGZKDVFQNNGYKY	NonID:NH2
C	12	79.05548	67.05365	66	81	12.00183	-0.00183	VNWKTOKETHGBQD	CHEMONTID:0002500
C2H6	30.046950192	312.32581	282.28369	63	78	30.04212	0.0048302	OTMSDBZUPAUEDD	CHEMONTID:0002500
C13H25O	197.19054042	282.28369	85.10436	78	75	197.17933	0.0112104	BGEHHAVMRVXCGR	CHEMONTID:0000298
C13H25O	197.19054042	282.28369	85.09991	78	75	197.18378	0.0067604	BGEHHAVMRVXCGR	CHEMONTID:0000298
C10H19O3	187.133419468	335.17612	148.05669	71	75	187.11943	0.0139895	TYXOEOVOUIVPQE	CHEMONTID:0000324
C14H27O2	227.201105104	312.32581	85.10436	63	75	227.22145	-0.0203449	ZTKXZDLAHNDYCJ	CHEMONTID:0000298
C14H27O2	227.201105104	312.32581	85.09991	63	75	227.2259	-0.0247949	ZTKXZDLAHNDYCJ	CHEMONTID:0000298
C9H7O2	147.044604464	295.08743	148.05669	72	75	147.03074	0.0138645	CJEQHXGMZPFAQE;CJXMVKYNVIGQBS;ARGITQZGLVBTTI	CHEMONTID:0001257;CHEMONTID:0000029;CHEMONTID:0000296
C3H5O3	89.02386902	237.07042	148.05669	66	75	89.01373	0.010139	PEDCQBHIVMGVHV	CHEMONTID:0002210
C5H11N	85.089149352	233.15944	148.05669	64	75	85.10275	-0.0136006	NQRYJNQNLNOLGT	CHEMONTID:0000195
C9H8O2	148.052429496	233.15944	85.10436	64	75	148.05508	-0.0026505	CJXMVKYNVIGQBS;HLOZUROOXAWGSD;ONLCITAWNHDTRE;CJEQHXGMZPFAQE;DGNQXQJVAILJBW;MSTDXOZUKAQDRL;REEQXZCFSBLNDH;ARGITQZGLVBTTI;RIZBLVRXRWHLFA	CHEMONTID:0000029;CHEMONTID:0000138;CHEMONTID:0001257;CHEMONTID:0000144;CHEMONTID:0004646;CHEMONTID:0000296;CHEMONTID:0004111
C9H8O2	148.052429496	233.15944	85.09991	64	75	148.05953	-0.0071005	CJXMVKYNVIGQBS;HLOZUROOXAWGSD;ONLCITAWNHDTRE;CJEQHXGMZPFAQE;DGNQXQJVAILJBW;MSTDXOZUKAQDRL;REEQXZCFSBLNDH;ARGITQZGLVBTTI;RIZBLVRXRWHLFA	CHEMONTID:0000029;CHEMONTID:0000138;CHEMONTID:0001257;CHEMONTID:0000144;CHEMONTID:0004646;CHEMONTID:0000296;CHEMONTID:0004111
C5H11N	85.089149352	233.14676	148.05669	70	75	85.09007	-0.0009206	NQRYJNQNLNOLGT	CHEMONTID:0000195
C5H8O5	148.037173356	233.14676	85.10436	70	75	148.0424	-0.0052266	HEBKCHPVOIAQTA	CHEMONTID:0002210
C9H8O2	148.052429496	233.14676	85.09991	70	75	148.04685	0.0055795	CJXMVKYNVIGQBS;HLOZUROOXAWGSD;ONLCITAWNHDTRE;CJEQHXGMZPFAQE;DGNQXQJVAILJBW;MSTDXOZUKAQDRL;REEQXZCFSBLNDH;ARGITQZGLVBTTI;RIZBLVRXRWHLFA	CHEMONTID:0000029;CHEMONTID:0000138;CHEMONTID:0001257;CHEMONTID:0000144;CHEMONTID:0004646;CHEMONTID:0000296;CHEMONTID:0004111
Num AdductIon (AdductType Mass LinkedMz): 2
[M+Na]+	107.08782	85.09991
[M+NH4]+	109.10018	92.06004
Num IsotopicIon (IsotopeName Mass LinkedMz WeightedForm WeightNumber): 10
C-13	93.07395	92.06004	M+1	1
C-13	149.05905	148.06793	M+1	1
C-13	271.11139	270.1235	M+1	1
C-13	282.04837	281.06931	M+1	1
C-13	282.06406	281.06931	M+1	1
C-13	310.2858	309.28171	M+1	1
S34	358.09412	356.09949	M+2	2
N-14	409.31363	408.33826	M+1	1
C-13	409.33481	408.33826	M+1	1
C-13	429.09131	428.09695	M+1	1

NAME: C28H57NO8
EXACTMASS: 535.408417784
ISSELECTED: True
ACCURATEMASS: 535.4036235
MASSDIFFERENCE: 0.0047942
TOTALSCORE: 3.284
ISOTOPICINTENSITY[M+1]: 0.3161
ISOTOPICINTENSITY[M+2]: 0.0648
ISOTOPICDIFF[M+1]: 0.0041
ISOTOPICDIFF[M+2]: 0.0533
MASSDIFFSCORE: 0.631
ISOTOPICSCORE: 0.982
PRODUCTIONSCORE: 1
NEUTRALLOSSSCORE: 0.147
PRODUCTIONPEAKNUMBER: 53
PRODUCTIONHITSNUMBER: 26
NEUTRALLOSSPEAKNUMBER: 387
NEUTRALLOSSHITSNUMBER: 57
RESOURCENAMES: COCONUT
RESOURCERECORDS: 1
ChemOntDescriptions: Saccharides;Alkaloids and derivatives;Morphinans;Steroidal saponins;Quinazolines;Amino acids and derivatives;N-acyl-amino acids;Coumarin and derivatives;Carbolines;Lignols;Peptides;Phenolic compounds;Nucleosides;Hexosyl compounds;Hex ceramide;Alkylphenylketones;Benzoic acids and derivatives;Amines;Phenylmethylamines;Fatty acid and derivatives;Steroids;Phenylpiperidines;Aminoalcohols;Purines;Benzene and substituted derivatives;Phenylacetamides;N-acyl amines;Carboximidic acids;Hydroxybenzenoids;Cinnamic acid and derivatives;Anisoles;Indole and derivatives;Retrochalcones;Benzodiazepines;Aralkylamines;Benzophenones;Pyridinecarboxylic acids;Aminobenzoic acids;Chromones and derivatives;Chalcones;Phenylpropanoic acids;Aurone O-glycosides;Gallic acid and derivatives;Nitrobenzoic acid and derivatives;Quinoline carboxylic acids;Phenylpyrazoles;Ceramides;Naphthopyrans;Stilbene glycosides;Carboxylic acids and derivatives
ChemOntIDs: Saccharides;Alkaloids and derivatives;Morphinans;Steroidal saponins;Quinazolines;Amino acids and derivatives;N-acyl-amino acids;Coumarin and derivatives;Carbolines;Lignols;Peptides;Phenolic compounds;Nucleosides;Hexosyl compounds;Hex ceramide;Alkylphenylketones;Benzoic acids and derivatives;Amines;Phenylmethylamines;Fatty acid and derivatives;Steroids;Phenylpiperidines;Aminoalcohols;Purines;Benzene and substituted derivatives;Phenylacetamides;N-acyl amines;Carboximidic acids;Hydroxybenzenoids;Cinnamic acid and derivatives;Anisoles;Indole and derivatives;Retrochalcones;Benzodiazepines;Aralkylamines;Benzophenones;Pyridinecarboxylic acids;Aminobenzoic acids;Chromones and derivatives;Chalcones;Phenylpropanoic acids;Aurone O-glycosides;Gallic acid and derivatives;Nitrobenzoic acid and derivatives;Quinoline carboxylic acids;Phenylpyrazoles;Ceramides;Naphthopyrans;Stilbene glycosides;Carboxylic acids and derivatives
ChemOntScores: 2.07912282067774E-09;3.04731203698109E-08;3.04731203698109E-08;1.84459717499957E-07;2.47366637418529E-07;3.57741909471165E-07;4.17365561049637E-07;7.23055192384886E-07;8.04093746550399E-07;9.62852119813777E-07;9.62852119813777E-07;2.33835243597602E-06;2.7035766600069E-06;2.72254953094086E-06;3.22417271190515E-06;5.12118823558082E-06;8.73371002297969E-06;2.22410756377638E-05;2.22410756377638E-05;2.5280428135136E-05;2.86403014653096E-05;4.91445558516062E-05;5.00669012462593E-05;5.00669012462593E-05;5.54795392188243E-05;5.54795392188243E-05;7.28432669470158E-05;8.26356167675172E-05;8.26356167675172E-05;9.34346795192802E-05;0.000259351604229186;0.000259351604229186;0.000259351604229186;0.000382723479834044;0.000617040728872508;0.000617040728872508;0.000617040728872508;0.00065898531861158;0.00065898531861158;0.00144050805373224;0.00158730507451075;0.00231796221078292;0.00249657926431259;0.00249657926431259;0.00544317179295729;0.00710989845096623;0.00742072666039109;0.00742072666039109;0.00742072666039109;0.00780127674553717
ChemOntInChIKeys: DWAICOVNOFPYLS;MXXWOMGUGJBKIW;INYYVPJSBIVGPH;HYDDDNUKNMMWBD;KWNQIIMVPSMYEM;GMKMEZVLHJARHF;VEYYWZRYIYDQJM;TZYPRPCYNHPLDY;RYENLSMHLCNXJT;WVTKBKWTSCPRNU;GFZQWWDXJVGEMW;BLQFHJKRTDIZLX;AUNGANRZJHBGPY;XVARCVCWNFACQC;HHJTWTPUPVQKNA;MXYUKLILVYORSK;LZXXNPOYQCLXRS;LTPVSOCPYWDIFU;IDPURXSQCKYKIJ;CNFZDRIMILJQQC;BTYBADZGKGWDHC;XADCESSVHJOZHK;BKMMTJMQCTUHRP;BTIHMVBBUGXLCJ;WFVUIONFJOAYPK;BGDKAVGWHJFAGW;SNPLKNRPJHDVJA;FONIWJIDLJEJTL;RDUHXGIIUDVSHR;VABYUUZNAVQNPG;IEDVJHCEMCRBQM;RIMDDIPKIZTBHU;CANOJKGQDCJDOX;KSQNKZMAMGACTL;INGSNVSERUZOAK;OPXLLQIJSORQAM;MUUDQLHCIAOWPR;MKASXAGBWHIGCF;UAJUXJSXCLUTNU;JWHAUXFOSRPERK;CJCSPKMFHVPWAR;CVGWRXFABVNKOQ;ZFPDLGDYDUPYEZ;SLAMLWHELXOEJZ;CABMTIJINOIHOD;RLFWWDJHLFCNIJ;LGOFBZUQIUVJFS;DFVYLDHDFLHIAA;IKACRWYHQXOSGM;KCXVZYZYPLLWCC
PUBCHEMCIDS: 
Num ProductIon (Formula ExactMass AccurateMass Intensity Error CandidateInChIKeys CandidateOntologies): 53
C5H7	67.054775224	67.05365	81	0.0005766	OFBQJSOFQDEBGM;QMMOXUPEWRXHJS;QWTDNUCVQCZILF;YWAKXRMUMFPDSH;RGSFGYAAUTVSQA;MHNNAWXXUZQSNM;PMJHHCWVYXUKFD;CRSOQBOWXPBRES;YHQXBTXEYZIYOV;QYZLKGVUSQXAMU	CHEMONTID:0002500;CHEMONTID:0004476;CHEMONTID:0004620;CHEMONTID:0001016;CHEMONTID:0004622;CHEMONTID:0001019
C5H7	67.054775224	67.05786	82	-0.0036334	OFBQJSOFQDEBGM;QMMOXUPEWRXHJS;QWTDNUCVQCZILF;YWAKXRMUMFPDSH;RGSFGYAAUTVSQA;MHNNAWXXUZQSNM;PMJHHCWVYXUKFD;CRSOQBOWXPBRES;YHQXBTXEYZIYOV;QYZLKGVUSQXAMU	CHEMONTID:0002500;CHEMONTID:0004476;CHEMONTID:0004620;CHEMONTID:0001016;CHEMONTID:0004622;CHEMONTID:0001019
C5H11	71.086075352	71.08574	97	-0.0002132	OFBQJSOFQDEBGM;QWTDNUCVQCZILF	CHEMONTID:0002500;CHEMONTID:0004620
C3H5O2	73.0289544	73.04601	201	-0.0176042	DNIAPMSPPWPWGF;YPFDHNVEDLHUCE;XBDQKXXYIPTUBI;NIXOWILDQLNWCW	CHEMONTID:0002467;CHEMONTID:0000286;CHEMONTID:0001205;CHEMONTID:0004451
C4H9O	73.065339908	73.05201	197	0.0127813	ZTQSAGDEMFDKMZ	CHEMONTID:0002434
C6H7	79.054775224	79.05548	66	-0.0012534	UHOVQNZJYSORNB;AFABGHUZZDYHJO;PRBHEGAFLDMLAL;ZQDPJFUHLCOCRG;PFEOZHBOMNWTJB;LDTAOIUHUHHCMU;GDOPTJXRTPNYNR;LIKMAJRDDDTEIG;HNRMPXKDFBEGFZ;PYGSKMBEVAICCR	CHEMONTID:0002279;CHEMONTID:0004620;CHEMONTID:0001019;CHEMONTID:0004476;CHEMONTID:0001016
C6H11	83.086075352	83.08572	191	-0.0001932	VLKZOEOYAKHREP;AFABGHUZZDYHJO;RYPKRALMXUUNKS;XDTMQSROBMDMFD;JMMZCWZIJXAGKW;PFEOZHBOMNWTJB;PRBHEGAFLDMLAL;LIKMAJRDDDTEIG;HNRMPXKDFBEGFZ;GDOPTJXRTPNYNR;LDTAOIUHUHHCMU	CHEMONTID:0002500;CHEMONTID:0004620;CHEMONTID:0004476;CHEMONTID:0001016;CHEMONTID:0004622;CHEMONTID:0001019
C6H11	83.086075352	83.09437	190	-0.0088432	VLKZOEOYAKHREP;AFABGHUZZDYHJO;RYPKRALMXUUNKS;XDTMQSROBMDMFD;JMMZCWZIJXAGKW;PFEOZHBOMNWTJB;PRBHEGAFLDMLAL;LIKMAJRDDDTEIG;HNRMPXKDFBEGFZ;GDOPTJXRTPNYNR;LDTAOIUHUHHCMU	CHEMONTID:0002500;CHEMONTID:0004620;CHEMONTID:0004476;CHEMONTID:0001016;CHEMONTID:0004622;CHEMONTID:0001019
C6H13	85.101725416	85.09991	75	0.0012668	VLKZOEOYAKHREP;AFABGHUZZDYHJO	CHEMONTID:0002500;CHEMONTID:0004620
C6H13	85.101725416	85.10436	75	-0.0031832	VLKZOEOYAKHREP;AFABGHUZZDYHJO	CHEMONTID:0002500;CHEMONTID:0004620
C7H8	92.062600256	92.06004	65	0.0020117	YXFVVABEGXRONW;VLJXXKKOSFGPHI;UAEPNZWRGJTJPN	CHEMONTID:0001091;CHEMONTID:0004620;CHEMONTID:0001016
C7H13	97.101725416	97.10223	145	-0.0010532	IMNFDUFMRHMDMM;ZGEGCLOFRBLKSE;VLJXXKKOSFGPHI;WZHKDGJSXCTSCK	CHEMONTID:0002500;CHEMONTID:0004476;CHEMONTID:0004620
C7H13	97.101725416	97.11459	148	-0.0134132	IMNFDUFMRHMDMM;ZGEGCLOFRBLKSE;VLJXXKKOSFGPHI;WZHKDGJSXCTSCK	CHEMONTID:0002500;CHEMONTID:0004476;CHEMONTID:0004620
C8H11	107.086075352	107.08782	70	-0.0022932	YNQLUTRBYVCPMQ;JVSWJIKNEAIKJW;KVZJLSYJROEPSQ;GDDAJHJRAKOILH;QEGNUYASOUJEHD;YXLCVBVDFKWWRW;LETYIFNDQBJGPJ;QJXCDRBHYIAFTH;HDGQICNBXPAKLR;IRUCBBFNLDIMIK;GLPRTGNWFINUKX;QRMPKOFEUHIBNM;HYBLFDUGSBOMPI;VIHUHUGDEZCPDK;KUMXLFIBWFCMOJ	CHEMONTID:0002279;CHEMONTID:0004620;CHEMONTID:0001016;CHEMONTID:0001019;CHEMONTID:0004622;CHEMONTID:0004476
C8H13	109.101725416	109.10018	239	0.0009968	JVSWJIKNEAIKJW;GDDAJHJRAKOILH;KWKAKUADMBZCLK;QEGNUYASOUJEHD;KVZJLSYJROEPSQ;QJXCDRBHYIAFTH;WEPNJTDVIIKRIK;TVMXDCGIABBOFY;LETYIFNDQBJGPJ;RNTWWGNZUXGTAX;QRMPKOFEUHIBNM	CHEMONTID:0004620;CHEMONTID:0001019;CHEMONTID:0004476;CHEMONTID:0001016;CHEMONTID:0004622;CHEMONTID:0002500
C8H13	109.101725416	109.10864	240	-0.0074632	JVSWJIKNEAIKJW;GDDAJHJRAKOILH;KWKAKUADMBZCLK;QEGNUYASOUJEHD;KVZJLSYJROEPSQ;QJXCDRBHYIAFTH;WEPNJTDVIIKRIK;TVMXDCGIABBOFY;LETYIFNDQBJGPJ;RNTWWGNZUXGTAX;QRMPKOFEUHIBNM	CHEMONTID:0004620;CHEMONTID:0001019;CHEMONTID:0004476;CHEMONTID:0001016;CHEMONTID:0004622;CHEMONTID:0002500
C7H15O3	147.10211934	147.10449	67	-0.0029192	WLBJWJRUFNGFNR	CHEMONTID:0001167
C5H10NO4	148.0609828	148.05669	75	0.0037442	WHUUTDBJXJRKMK	CHEMONTID:0004323
C6H12O4	148.073558864	148.06793	93	0.0050803	KBVSUNBCTPQWJL	CHEMONTID:0002012
C6H11O5	163.060648452	163.05992	112	0.0001799	SHZGCJCMOBCMKK;MPCAJMNYNOGXPB;ZBDGHWFPLXXWRD	CHEMONTID:0001498;CHEMONTID:0001540;CHEMONTID:0002207
C10H11O2	163.075904592	163.07362	133	0.001736	NEBQMYHKOREVAL;GJPLRURZZCQESP;NJXYTXADXSRFTJ;YYDWZJCCIAMZIH;UDEWPOVQBGFNGE	CHEMONTID:0004111;CHEMONTID:0000296;CHEMONTID:0001350
C12H13O4	221.081383896	221.08705	88	-0.0062147	XDSHNNRBLSBDAP	CHEMONTID:0000029
C13H17O3	221.117769404	221.10168	121	0.0155408	ZDCBPOPRIHGGGA	CHEMONTID:0001167
C15H21O2	233.154154912	233.14676	70	0.0068463	NA	NA
C15H21O2	233.154154912	233.15944	64	-0.0058337	NA	NA
C15H9O3	237.055169148	237.07042	66	-0.0157994	WMKOZARWBMFKAS;BJDQPQWMJZEAPE	CHEMONTID:0000494
C16H16NO3	270.113018372	270.11188	410	0.0005898	NA	NA
C20H16N	270.128274512	270.1235	440	0.0042259	NA	NA
C16H9O5	281.044998388	281.05273	492	-0.0082802	ZLGRXDWWYMFIGI	CHEMONTID:0001615
C13H13O7	281.066127756	281.06931	402	-0.0037308	NRNMLULFMKHJPH;ODIFWZJQHHUTDI	CHEMONTID:0000144
C18H36NO	282.279689772	282.28369	78	-0.0045488	NA	NA
C14H15O7	295.08177782	295.08743	72	-0.0062008	NA	NA
C20H35O2	307.26370536	307.26328	259	-0.0001232	NA	NA
C20H35O2	307.26370536	307.27295	228	-0.0097932	NA	NA
C20H37O2	309.279355424	309.28171	1681	-0.0029032	NA	NA
C20H42NO	312.326639964	312.32581	63	0.0002814	NA	NA
C23H27O	319.206190484	319.20026	154	0.0053819	NA	NA
C19H29O4	321.206584408	321.20605	159	-1.42E-05	NA	NA
C23H29O	321.221840548	321.22147	192	-0.000178	NA	NA
C16H33O6	321.227713776	321.23474	64	-0.0075748	NA	NA
C22H23O3	335.164719596	335.16299	128	0.001181	NA	NA
C26H23	335.179975736	335.17612	71	0.0033072	NA	NA
C25H39	339.305176248	339.3078	93	-0.0031723	NA	NA
C25H10NO2	356.07115356	356.07147	143	-0.000865	NA	NA
C26H14NO	356.107539068	356.09949	391	0.0075005	NA	NA
C24H42NO4	408.311383824	408.31827	412	-0.0074348	NA	NA
C21H46NO6	408.332513192	408.33826	327	-0.0062954	NA	NA
C22H10NO8	416.04064128	416.04477	66	-0.0046773	NA	NA
C24H14NO7	428.077026788	428.08347	76	-0.0069918	NA	NA
C28H14NO4	428.092282928	428.09695	103	-0.0052157	NA	NA
C25H52NO4	430.389634144	430.38416	88	0.0049256	NA	NA
C28H15O5	431.09194858	431.0899	94	0.0015	NA	NA
	0	536.40979	6132	0.0059042	NA	NA
Num NeutralLoss (Formula ExactMass PrecursorMz ProductMz PrecursorIntensity ProductIntensity LossMass Error CandidateInChIKeys CandidateOntologies): 229
C11H17NO4	227.115758024	536.40979	309.28171	6132	1681	227.12808	-0.012322	MFXCOLDTJDSQIV	CHEMONTID:0000279
C6H8O3	128.047344116	536.40979	408.33826	6132	327	128.07153	-0.0241859	YAHJGDKGXVOYKU	CHEMONTID:0004450
C7H6O	106.041864812	536.40979	430.38416	6132	88	106.02563	0.0162348	IWDCLRJOBJJRNH;HUMNYLRZRPPJDN;RDOXTESZEPMUJZ	CHEMONTID:0001275;CHEMONTID:0000321;CHEMONTID:0000138
C5H9NO	99.068413908	408.33826	309.28171	327	1681	99.05655	0.0118639	DVOFEOSDXAVUJD	CHEMONTID:0000469
CH4N	30.034374128	339.3078	309.28171	93	1681	30.02609	0.0082841	BAVYZALUXZFZLV	CHEMONTID:0000469
C12H24O2	200.177630008	309.28171	109.10864	1681	240	200.17307	0.00456	POULHZVOKOAJMA	CHEMONTID:0003086
C12H24O2	200.177630008	309.28171	109.10018	1681	239	200.18153	-0.0039	POULHZVOKOAJMA	CHEMONTID:0003086
CHN	27.010899032	309.28171	282.28369	1681	78	26.99802	0.012879	BAVYZALUXZFZLV;LELOWRISYMNNSU;WDWDWGRYHDPSDS	CHEMONTID:0000469;CHEMONTID:0000362;CHEMONTID:0000117
C8H6O3	150.031694052	431.0899	281.05273	94	492	150.03717	-0.0054759	SULYEHHGGXARJS;OUWKTIRCGDAGJB;RGFKONOOOXBVQC;WBIZZNFQJPOKDK	CHEMONTID:0004298;CHEMONTID:0000135;CHEMONTID:0000190
C9H7O2	147.044604464	428.09695	281.05273	103	492	147.04422	0.0003845	CJEQHXGMZPFAQE;CJXMVKYNVIGQBS;ARGITQZGLVBTTI	CHEMONTID:0001257;CHEMONTID:0000029;CHEMONTID:0000296
C9H7O2	147.044604464	428.08347	281.05273	76	492	147.03074	0.0138645	CJEQHXGMZPFAQE;CJXMVKYNVIGQBS;ARGITQZGLVBTTI	CHEMONTID:0001257;CHEMONTID:0000029;CHEMONTID:0000296
C7H3O3	135.008218956	416.04477	281.05273	66	492	134.99204	0.016179	IUNJCFABHJZSKB	CHEMONTID:0003978
C3H7O2	75.044604464	356.09949	281.05273	391	492	75.04676	-0.0021555	KXKVLQRXCPHEJC	CHEMONTID:0003416
C6H3	75.023475096	356.07147	281.05273	143	492	75.01874	0.0047351	UHOVQNZJYSORNB	CHEMONTID:0002279
CH2	14.015650064	295.08743	281.05273	72	492	14.0347	-0.0190499	VNWKTOKETHGBQD	CHEMONTID:0002500
C7H2O2	118.005479304	281.05273	163.05992	492	112	117.99281	0.0126693	ZBCATMYQYDCTIZ	CHEMONTID:0000135
C9H5O3	161.02386902	270.1235	109.10864	440	240	161.01486	0.009009	AXMVYSVVTMKQSL	CHEMONTID:0000029
C9H5O3	161.02386902	270.1235	109.10018	440	239	161.02332	0.000549	AXMVYSVVTMKQSL	CHEMONTID:0000029
C7H7O	107.049689844	270.1235	163.07362	440	133	107.04988	-0.0001902	IWDCLRJOBJJRNH;RDOXTESZEPMUJZ;HUMNYLRZRPPJDN	CHEMONTID:0001275;CHEMONTID:0000138;CHEMONTID:0000321
CH5O2	49.0289544	270.1235	221.10168	440	121	49.02182	0.0071344	CKFGINPQOCXMAZ	CHEMONTID:0001605
C4H11O3	107.070819212	270.1235	163.05992	440	112	107.06358	0.0072392	ARXKVVRQIIOZGF	CHEMONTID:0001661
C4H10O4	122.0579088	270.1235	148.06793	440	93	122.05557	0.0023388	UNXHWFMMPAWVPI	CHEMONTID:0002210
CH5O2	49.0289544	270.1235	221.08705	440	88	49.03645	-0.0074956	CKFGINPQOCXMAZ	CHEMONTID:0001605
C8H11O6	203.055563072	270.1235	67.05786	440	82	203.06564	-0.0100769	WYUFTYLVLQZQNH	CHEMONTID:0002207
C8H11O6	203.055563072	270.1235	67.05365	440	81	203.06985	-0.0142869	WYUFTYLVLQZQNH	CHEMONTID:0002207
C7H8NO	122.060588876	270.1235	148.05669	440	75	122.06681	-0.0062211	NSBIQPJIWUJBBX	CHEMONTID:0004650
C5H9O2	101.060254528	408.31827	307.26328	412	259	101.05499	0.0052645	CNRGMQRNYAIBTN	CHEMONTID:0002434
C4H7NO2	101.047678464	408.31827	307.27295	412	228	101.04532	0.0023585	ORDNBIQZKXYGTM	CHEMONTID:0002435
C22H39O2	335.295005488	408.31827	73.04601	412	201	335.27226	0.0227455	UPMVPXJUQWHITN	CHEMONTID:0002951
C22H31O	311.237490612	408.31827	97.10223	412	145	311.21604	0.0214506	OKFGGODLENCAOQ	CHEMONTID:0000298
C6H6O3	126.031694052	408.31827	282.28369	412	78	126.03458	-0.0028859	QCDYQQDYXPDABM;WQGWDDDVZFFDIG	CHEMONTID:0000382;CHEMONTID:0004657
C9H5O3	161.02386902	270.11188	109.10864	410	240	161.00324	0.020629	AXMVYSVVTMKQSL	CHEMONTID:0000029
C9H5O3	161.02386902	270.11188	109.10018	410	239	161.0117	0.012169	AXMVYSVVTMKQSL	CHEMONTID:0000029
C7H7O	107.049689844	270.11188	163.07362	410	133	107.03826	0.0114298	IWDCLRJOBJJRNH;RDOXTESZEPMUJZ;HUMNYLRZRPPJDN	CHEMONTID:0001275;CHEMONTID:0000138;CHEMONTID:0000321
CH5O2	49.0289544	270.11188	221.10168	410	121	49.0102	0.0187544	CKFGINPQOCXMAZ	CHEMONTID:0001605
C7H7O	107.049689844	270.11188	163.05992	410	112	107.05196	-0.0022702	IWDCLRJOBJJRNH;RDOXTESZEPMUJZ;HUMNYLRZRPPJDN	CHEMONTID:0001275;CHEMONTID:0000138;CHEMONTID:0000321
C7H6O2	122.036779432	270.11188	148.06793	410	93	122.04395	-0.0071706	LHGVFZTZFXWLCP;ZBCATMYQYDCTIZ;OIPPWFOQEKKFEE;SMQUZDBALVYZAC;FTNJQNQLEGKTGD;WPYMKLBDIGXBTP	CHEMONTID:0000190;CHEMONTID:0000135;CHEMONTID:0000137;CHEMONTID:0003978;CHEMONTID:0000296;CHEMONTID:0002565
CH5O2	49.0289544	270.11188	221.08705	410	88	49.02483	0.0041244	CKFGINPQOCXMAZ	CHEMONTID:0001605
C8H11O6	203.055563072	270.11188	67.05786	410	82	203.05402	0.0015431	WYUFTYLVLQZQNH	CHEMONTID:0002207
C8H11O6	203.055563072	270.11188	67.05365	410	81	203.05823	-0.0026669	WYUFTYLVLQZQNH	CHEMONTID:0002207
C4H10O4	122.0579088	270.11188	148.05669	410	75	122.05519	0.0027188	UNXHWFMMPAWVPI	CHEMONTID:0002210
C8H6O3	150.031694052	431.0899	281.06931	94	402	150.02059	0.0111041	SULYEHHGGXARJS;OUWKTIRCGDAGJB;RGFKONOOOXBVQC;WBIZZNFQJPOKDK	CHEMONTID:0004298;CHEMONTID:0000135;CHEMONTID:0000190
C9H7O2	147.044604464	428.09695	281.06931	103	402	147.02764	0.0169645	CJEQHXGMZPFAQE;CJXMVKYNVIGQBS;ARGITQZGLVBTTI	CHEMONTID:0001257;CHEMONTID:0000029;CHEMONTID:0000296
C2H5NO2	75.0320284	356.09949	281.06931	391	402	75.03018	0.0018484	DHMQDGOQFOQNFH;BYYUJTPNKCFZST	CHEMONTID:0002404;CHEMONTID:0000265
C6H3	75.023475096	356.07147	281.06931	143	402	75.00216	0.0213151	UHOVQNZJYSORNB	CHEMONTID:0002279
CH2	14.015650064	295.08743	281.06931	72	402	14.01812	-0.0024699	VNWKTOKETHGBQD	CHEMONTID:0002500
C7H2O2	118.005479304	281.06931	163.07362	402	133	117.99569	0.0097893	ZBCATMYQYDCTIZ	CHEMONTID:0000135
C7H2O2	118.005479304	281.06931	163.05992	402	112	118.00939	-0.0039107	ZBCATMYQYDCTIZ	CHEMONTID:0000135
C2H2NO2	72.008553304	428.09695	356.09949	103	391	71.99746	0.0110933	BYYUJTPNKCFZST	CHEMONTID:0000265
C2H2NO2	72.008553304	428.08347	356.09949	76	391	71.98398	0.0245733	BYYUJTPNKCFZST	CHEMONTID:0000265
C9H5O5	193.01369826	356.09949	163.07362	391	133	193.02587	-0.0121717	OZNMEZAXFKUCPN	CHEMONTID:0000144
C7H3O3	135.008218956	356.09949	221.10168	391	121	134.99781	0.010409	IUNJCFABHJZSKB	CHEMONTID:0003978
C7H3O3	135.008218956	356.09949	221.08705	391	88	135.01244	-0.004221	IUNJCFABHJZSKB	CHEMONTID:0003978
C7H12O7	208.058302724	356.09949	148.05669	391	75	208.0428	0.0155027	FRMCCLBYAFUKSG	CHEMONTID:0002207
C2H5O2	61.0289544	356.09949	295.08743	391	72	61.01206	0.0168944	TZIHFWKZFHZASV;LYCAIKOWRPUZTN	CHEMONTID:0001238;CHEMONTID:0002467
C5H9O2	101.060254528	408.33826	307.26328	327	259	101.07498	-0.0147255	CNRGMQRNYAIBTN	CHEMONTID:0002434
C5H9O2	101.060254528	408.33826	307.27295	327	228	101.06531	-0.0050555	CNRGMQRNYAIBTN	CHEMONTID:0002434
C22H39O2	335.295005488	408.33826	73.04601	327	201	335.29225	0.0027555	UPMVPXJUQWHITN	CHEMONTID:0002951
C22H39O2	335.295005488	408.33826	73.05201	327	197	335.28625	0.0087555	UPMVPXJUQWHITN	CHEMONTID:0002951
C22H31O	311.237490612	408.33826	97.11459	327	148	311.22367	0.0138206	OKFGGODLENCAOQ	CHEMONTID:0000298
C22H31O	311.237490612	408.33826	97.10223	327	145	311.23603	0.0014606	OKFGGODLENCAOQ	CHEMONTID:0000298
C6H6O3	126.031694052	408.33826	282.28369	327	78	126.05457	-0.0228759	QCDYQQDYXPDABM;WQGWDDDVZFFDIG	CHEMONTID:0000382;CHEMONTID:0004657
CH6N	32.050024192	339.3078	307.26328	93	259	32.04452	0.0055042	BAVYZALUXZFZLV	CHEMONTID:0000469
C21H37O2	321.279355424	430.38416	109.10864	88	240	321.27552	0.0038354	IXGRSGKLNDEHCM	CHEMONTID:0002951
C7H14O7	210.073952788	319.20026	109.10864	154	240	210.09162	-0.0176672	FRMCCLBYAFUKSG	CHEMONTID:0002207
C7H8O2	124.052429496	233.15944	109.10864	64	240	124.0508	0.0016295	LHGVFZTZFXWLCP;ASHGTJPOSUFTGB;OIPPWFOQEKKFEE	CHEMONTID:0000190;CHEMONTID:0000137
C7H8O2	124.052429496	233.14676	109.10864	70	240	124.03812	0.0143095	LHGVFZTZFXWLCP;ASHGTJPOSUFTGB;OIPPWFOQEKKFEE	CHEMONTID:0000190;CHEMONTID:0000137
C2H2	26.015650064	109.10864	83.08572	240	191	26.02292	-0.0072699	OTMSDBZUPAUEDD;VGGSQFUCUMXWEO	CHEMONTID:0002500;CHEMONTID:0004476
C2H2	26.015650064	109.10864	83.09437	240	190	26.01427	0.0013801	OTMSDBZUPAUEDD;VGGSQFUCUMXWEO	CHEMONTID:0002500;CHEMONTID:0004476
C	12	109.10864	97.10223	240	145	12.00641	-0.00641	VNWKTOKETHGBQD	CHEMONTID:0002500
C3H6	42.046950192	109.10864	67.05786	240	82	42.05078	-0.0038298	ATUOYWHBWRKTHZ;QQONPFPTGQHPMA	CHEMONTID:0002500;CHEMONTID:0004476
C3H6	42.046950192	109.10864	67.05365	240	81	42.05499	-0.0080398	ATUOYWHBWRKTHZ;QQONPFPTGQHPMA	CHEMONTID:0002500;CHEMONTID:0004476
C21H37O2	321.279355424	430.38416	109.10018	88	239	321.28398	-0.0046246	IXGRSGKLNDEHCM	CHEMONTID:0002951
C7H8O2	124.052429496	233.15944	109.10018	64	239	124.05926	-0.0068305	LHGVFZTZFXWLCP;ASHGTJPOSUFTGB;OIPPWFOQEKKFEE	CHEMONTID:0000190;CHEMONTID:0000137
C7H8O2	124.052429496	233.14676	109.10018	70	239	124.04658	0.0058495	LHGVFZTZFXWLCP;ASHGTJPOSUFTGB;OIPPWFOQEKKFEE	CHEMONTID:0000190;CHEMONTID:0000137
C2H2	26.015650064	109.10018	83.08572	239	191	26.01446	0.0011901	OTMSDBZUPAUEDD;VGGSQFUCUMXWEO	CHEMONTID:0002500;CHEMONTID:0004476
CN	26.003074	109.10018	83.09437	239	190	26.00581	-0.002736	LELOWRISYMNNSU	CHEMONTID:0000362
C	12	109.10018	97.10223	239	145	11.99795	0.00205	VNWKTOKETHGBQD	CHEMONTID:0002500
C3H6	42.046950192	109.10018	67.05786	239	82	42.04232	0.0046302	ATUOYWHBWRKTHZ;QQONPFPTGQHPMA	CHEMONTID:0002500;CHEMONTID:0004476
C3H6	42.046950192	109.10018	67.05365	239	81	42.04653	0.0004202	ATUOYWHBWRKTHZ;QQONPFPTGQHPMA	CHEMONTID:0002500;CHEMONTID:0004476
CH4O	32.026214748	339.3078	307.27295	93	228	32.03485	-0.0086353	OKKJLVBELUTLKV	CHEMONTID:0000286
C8H4O4	164.010958608	237.07042	73.04601	66	201	164.02441	-0.0134514	XLEYFDVVXLMULC;ABNNGIOYMQTQQO	CHEMONTID:0004298;CHEMONTID:0000190
C10H10NO	160.07623894	233.14676	73.04601	70	201	160.10075	-0.0245111	LSMGVUHULSBVAW	CHEMONTID:0004529
C9H8O2	148.052429496	221.10168	73.04601	121	201	148.05567	-0.0032405	CJXMVKYNVIGQBS;HLOZUROOXAWGSD;ONLCITAWNHDTRE;CJEQHXGMZPFAQE;DGNQXQJVAILJBW;MSTDXOZUKAQDRL;REEQXZCFSBLNDH;ARGITQZGLVBTTI;RIZBLVRXRWHLFA	CHEMONTID:0000029;CHEMONTID:0000138;CHEMONTID:0001257;CHEMONTID:0000144;CHEMONTID:0004646;CHEMONTID:0000296;CHEMONTID:0004111
C5H8O5	148.037173356	221.08705	73.04601	88	201	148.04104	-0.0038666	HEBKCHPVOIAQTA	CHEMONTID:0002210
C3H6O3	90.031694052	163.07362	73.04601	133	201	90.02761	0.0040841	PEDCQBHIVMGVHV	CHEMONTID:0002210
C3H6O3	90.031694052	163.05992	73.04601	112	201	90.01391	0.0177841	PEDCQBHIVMGVHV	CHEMONTID:0002210
C6H3	75.023475096	148.06793	73.04601	93	201	75.02192	0.0015551	UHOVQNZJYSORNB	CHEMONTID:0002279
C6H3	75.023475096	148.05669	73.04601	75	201	75.01068	0.0127951	UHOVQNZJYSORNB	CHEMONTID:0002279
C3H6O2	74.036779432	147.10449	73.04601	67	201	74.05848	-0.0217006	XBDQKXXYIPTUBI;WBJINCZRORDGAQ;DNIAPMSPPWPWGF;RRLWYLINGKISHN	CHEMONTID:0001205;CHEMONTID:0001238;CHEMONTID:0002467;CHEMONTID:0001092
H3O	19.018389716	92.06004	73.04601	65	201	19.01403	0.0043597	XLYOFNOQVPJJNP	NonID:H2O
C8H4O4	164.010958608	237.07042	73.05201	66	197	164.01841	-0.0074514	XLEYFDVVXLMULC;ABNNGIOYMQTQQO	CHEMONTID:0004298;CHEMONTID:0000190
C10H10NO	160.07623894	233.14676	73.05201	70	197	160.09475	-0.0185111	LSMGVUHULSBVAW	CHEMONTID:0004529
C9H8O2	148.052429496	221.10168	73.05201	121	197	148.04967	0.0027595	CJXMVKYNVIGQBS;HLOZUROOXAWGSD;ONLCITAWNHDTRE;CJEQHXGMZPFAQE;DGNQXQJVAILJBW;MSTDXOZUKAQDRL;REEQXZCFSBLNDH;ARGITQZGLVBTTI;RIZBLVRXRWHLFA	CHEMONTID:0000029;CHEMONTID:0000138;CHEMONTID:0001257;CHEMONTID:0000144;CHEMONTID:0004646;CHEMONTID:0000296;CHEMONTID:0004111
C5H8O5	148.037173356	221.08705	73.05201	88	197	148.03504	0.0021334	HEBKCHPVOIAQTA	CHEMONTID:0002210
C3H6O3	90.031694052	163.07362	73.05201	133	197	90.02161	0.0100841	PEDCQBHIVMGVHV	CHEMONTID:0002210
C3H6O3	90.031694052	163.05992	73.05201	112	197	90.00791	0.0237841	PEDCQBHIVMGVHV	CHEMONTID:0002210
C6H3	75.023475096	148.06793	73.05201	93	197	75.01592	0.0075551	UHOVQNZJYSORNB	CHEMONTID:0002279
C6H3	75.023475096	148.05669	73.05201	75	197	75.00468	0.0187951	UHOVQNZJYSORNB	CHEMONTID:0002279
C3H6O2	74.036779432	147.10449	73.05201	67	197	74.05248	-0.0157006	XBDQKXXYIPTUBI;WBJINCZRORDGAQ;DNIAPMSPPWPWGF;RRLWYLINGKISHN	CHEMONTID:0001205;CHEMONTID:0001238;CHEMONTID:0002467;CHEMONTID:0001092
H3O	19.018389716	92.06004	73.05201	65	197	19.00803	0.0103597	XLYOFNOQVPJJNP	NonID:H2O
C12H18NO3	224.128668436	321.22147	97.11459	192	148	224.10688	0.0217884	HIKHPXKYXLQZFQ	CHEMONTID:0000195
C12H18NO3	224.128668436	321.22147	97.10223	192	145	224.11924	0.0094284	HIKHPXKYXLQZFQ	CHEMONTID:0000195
C14H24NO3	254.175618628	321.22147	67.05786	192	82	254.16361	0.0120086	UBAHQWXPQYBZBI	CHEMONTID:0000195
C14H24NO3	254.175618628	321.22147	67.05365	192	81	254.16782	0.0077986	UBAHQWXPQYBZBI	CHEMONTID:0000195
C9H10O2	150.06807956	233.15944	83.08572	64	191	150.07372	-0.0056404	GYPMBQZAVBFUIZ;CAWZFQGJUGEKFU;RIZBLVRXRWHLFA	CHEMONTID:0004111;CHEMONTID:0000190
C9H10O2	150.06807956	233.14676	83.08572	70	191	150.06104	0.0070396	GYPMBQZAVBFUIZ;CAWZFQGJUGEKFU;RIZBLVRXRWHLFA	CHEMONTID:0004111;CHEMONTID:0000190
C7H6O3	138.031694052	221.10168	83.08572	121	191	138.01596	0.0157341	IUNJCFABHJZSKB	CHEMONTID:0003978
CH2	14.015650064	97.11459	83.08572	148	191	14.02887	-0.0132199	VNWKTOKETHGBQD	CHEMONTID:0002500
CH2	14.015650064	97.10223	83.08572	145	191	14.01651	-0.0008599	VNWKTOKETHGBQD	CHEMONTID:0002500
C	12	83.08572	71.08574	191	97	11.99998	2E-05	VNWKTOKETHGBQD	CHEMONTID:0002500
CH4	16.031300128	83.08572	67.05786	191	82	16.02786	0.0034401	VNWKTOKETHGBQD	CHEMONTID:0002500
CH4	16.031300128	83.08572	67.05365	191	81	16.03207	-0.0007699	VNWKTOKETHGBQD	CHEMONTID:0002500
C12H23O2	199.169804976	282.28369	83.09437	78	190	199.18932	-0.019515	NGBPDDMTRGHYFM	CHEMONTID:0001334
C9H10O2	150.06807956	233.15944	83.09437	64	190	150.06507	0.0030096	GYPMBQZAVBFUIZ;CAWZFQGJUGEKFU;RIZBLVRXRWHLFA	CHEMONTID:0004111;CHEMONTID:0000190
C5H10O5	150.05282342	233.14676	83.09437	70	190	150.05239	0.0004334	HEBKCHPVOIAQTA;SRBFZHDQGSBBOR	CHEMONTID:0002210;CHEMONTID:0001497
C7H6O3	138.031694052	221.10168	83.09437	121	190	138.00731	0.0243841	IUNJCFABHJZSKB	CHEMONTID:0003978
CH2	14.015650064	97.11459	83.09437	148	190	14.02022	-0.0045699	VNWKTOKETHGBQD	CHEMONTID:0002500
CH2	14.015650064	97.10223	83.09437	145	190	14.00786	0.0077901	VNWKTOKETHGBQD	CHEMONTID:0002500
C	12	83.09437	71.08574	190	97	12.00863	-0.00863	VNWKTOKETHGBQD	CHEMONTID:0002500
CH4	16.031300128	83.09437	67.05786	190	82	16.03651	-0.0052099	VNWKTOKETHGBQD	CHEMONTID:0002500
CH4	16.031300128	83.09437	67.05365	190	81	16.04072	-0.0094199	VNWKTOKETHGBQD	CHEMONTID:0002500
C12H18NO3	224.128668436	321.20605	97.10223	159	145	224.10382	0.0248484	HIKHPXKYXLQZFQ	CHEMONTID:0000195
C9H17O3	173.117769404	321.20605	148.06793	159	93	173.13812	-0.0203506	CVFFFSPGTZUPTF	CHEMONTID:0000324
C14H24NO3	254.175618628	321.20605	67.05365	159	81	254.1524	0.0232186	UBAHQWXPQYBZBI	CHEMONTID:0000195
O	15.99491462	335.17612	319.20026	71	154	15.97586	0.0190546	XLYOFNOQVPJJNP	NonID:H2O
C10H16O7	248.089602852	319.20026	71.08574	154	97	248.11452	-0.0249171	OCPZHANWXYIUTR	CHEMONTID:0003861
C10H19O2	171.138504848	319.20026	148.06793	154	93	171.13233	0.0061748	AASQBYVPOFXFGU	CHEMONTID:0001334
C10H19O2	171.138504848	319.20026	148.05669	154	75	171.14357	-0.0050652	AASQBYVPOFXFGU	CHEMONTID:0001334
C22H37O2	333.279355424	430.38416	97.11459	88	148	333.26957	0.0097854	YDJRNYWFRANPOL	CHEMONTID:0002951
C12H18NO3	224.128668436	321.23474	97.11459	64	148	224.12015	0.0085184	HIKHPXKYXLQZFQ	CHEMONTID:0000195
C11H21O2	185.154154912	282.28369	97.11459	78	148	185.1691	-0.0149451	IOKPZOGAWQXXLF	CHEMONTID:0001334
C8H8O2	136.052429496	233.15944	97.11459	64	148	136.04485	0.0075795	GHPODDMCSOYWNE;PETRWTHZSKVLRE;IFNDEOYXGHGERA;ABDKAPXRBAPSQN;HFLGBNBLMBSXEM;DPZNOMCNRMUKPS	CHEMONTID:0000296;CHEMONTID:0000190;CHEMONTID:0004111;CHEMONTID:0000135
C7H4O3	136.016043988	233.14676	97.11459	70	148	136.03217	-0.016126	IUNJCFABHJZSKB	CHEMONTID:0003978
C2H2	26.015650064	97.11459	71.08574	148	97	26.02885	-0.0131999	OTMSDBZUPAUEDD;VGGSQFUCUMXWEO	CHEMONTID:0002500;CHEMONTID:0004476
C2H6	30.046950192	97.11459	67.05786	148	82	30.05673	-0.0097798	OTMSDBZUPAUEDD	CHEMONTID:0002500
C2H6	30.046950192	97.11459	67.05365	148	81	30.06094	-0.0139898	OTMSDBZUPAUEDD	CHEMONTID:0002500
C	12	97.11459	85.10436	148	75	12.01023	-0.01023	VNWKTOKETHGBQD	CHEMONTID:0002500
C	12	97.11459	85.09991	148	75	12.01468	-0.01468	VNWKTOKETHGBQD	CHEMONTID:0002500
C22H37O2	333.279355424	430.38416	97.10223	88	145	333.28193	-0.0025746	YDJRNYWFRANPOL	CHEMONTID:0002951
C12H18NO3	224.128668436	321.23474	97.10223	64	145	224.13251	-0.0038416	HIKHPXKYXLQZFQ	CHEMONTID:0000195
C8H8O2	136.052429496	233.15944	97.10223	64	145	136.05721	-0.0047805	GHPODDMCSOYWNE;PETRWTHZSKVLRE;IFNDEOYXGHGERA;ABDKAPXRBAPSQN;HFLGBNBLMBSXEM;DPZNOMCNRMUKPS	CHEMONTID:0000296;CHEMONTID:0000190;CHEMONTID:0004111;CHEMONTID:0000135
C8H8O2	136.052429496	233.14676	97.10223	70	145	136.04453	0.0078995	GHPODDMCSOYWNE;PETRWTHZSKVLRE;IFNDEOYXGHGERA;ABDKAPXRBAPSQN;HFLGBNBLMBSXEM;DPZNOMCNRMUKPS	CHEMONTID:0000296;CHEMONTID:0000190;CHEMONTID:0004111;CHEMONTID:0000135
C6H4O3	124.016043988	221.10168	97.10223	121	145	123.99945	0.016594	QCDYQQDYXPDABM;WQGWDDDVZFFDIG	CHEMONTID:0000382;CHEMONTID:0004657
C2H2	26.015650064	97.10223	71.08574	145	97	26.01649	-0.0008399	OTMSDBZUPAUEDD;VGGSQFUCUMXWEO	CHEMONTID:0002500;CHEMONTID:0004476
C2H6	30.046950192	97.10223	67.05786	145	82	30.04437	0.0025802	OTMSDBZUPAUEDD	CHEMONTID:0002500
C2H6	30.046950192	97.10223	67.05365	145	81	30.04858	-0.0016298	OTMSDBZUPAUEDD	CHEMONTID:0002500
C	12	97.10223	85.10436	145	75	11.99787	0.00213	VNWKTOKETHGBQD	CHEMONTID:0002500
C	12	97.10223	85.09991	145	75	12.00232	-0.00232	VNWKTOKETHGBQD	CHEMONTID:0002500
C6H3	75.023475096	431.0899	356.07147	94	143	75.01843	0.0050451	UHOVQNZJYSORNB	CHEMONTID:0002279
C3H4O2	72.021129368	428.09695	356.07147	103	143	72.02548	-0.0043506	NIXOWILDQLNWCW;YPFDHNVEDLHUCE;XBDQKXXYIPTUBI;WBJINCZRORDGAQ	CHEMONTID:0004451;CHEMONTID:0000286;CHEMONTID:0001205;CHEMONTID:0001238
C2H2NO2	72.008553304	428.08347	356.07147	76	143	72.012	-0.0034467	BYYUJTPNKCFZST	CHEMONTID:0000265
C9H5O5	193.01369826	356.07147	163.07362	143	133	192.99785	0.0158483	OZNMEZAXFKUCPN	CHEMONTID:0000144
C9H5O5	193.01369826	356.07147	163.05992	143	112	193.01155	0.0021483	OZNMEZAXFKUCPN	CHEMONTID:0000144
C7H3O3	135.008218956	356.07147	221.08705	143	88	134.98442	0.023799	IUNJCFABHJZSKB	CHEMONTID:0003978
C9H16O3	172.109944372	335.17612	163.07362	71	133	172.1025	0.0074444	CVFFFSPGTZUPTF	CHEMONTID:0000324
C9H16O3	172.109944372	335.16299	163.07362	128	133	172.08937	0.0205744	CVFFFSPGTZUPTF	CHEMONTID:0000324
C2H2O3	74.000393924	237.07042	163.07362	66	133	73.9968	0.0035939	AEMRFAOFKBGASW	CHEMONTID:0001359
C5H10	70.07825032	233.15944	163.07362	64	133	70.08582	-0.0075697	OFBQJSOFQDEBGM	CHEMONTID:0002500
C5H10	70.07825032	233.14676	163.07362	70	133	70.07314	0.0051103	OFBQJSOFQDEBGM	CHEMONTID:0002500
C2H4NO	58.029288748	221.10168	163.07362	121	133	58.02806	0.0012287	ATHHXGZTWNVVOU	CHEMONTID:0002484
C2H2O2	58.005479304	221.08705	163.07362	88	133	58.01343	-0.0079507	TZIHFWKZFHZASV;QTBSBXVTEAMEQO;WGCNASOHLSPBMP	CHEMONTID:0001238;CHEMONTID:0001205;CHEMONTID:0002230
HN	15.010899032	163.07362	148.06793	133	93	15.00569	0.005209	QGZKDVFQNNGYKY	NonID:NH2
HN	15.010899032	163.07362	148.05669	133	75	15.01693	-0.006031	QGZKDVFQNNGYKY	NonID:NH2
C9H16O3	172.109944372	335.16299	163.05992	128	112	172.10307	0.0068744	CVFFFSPGTZUPTF	CHEMONTID:0000324
C2H2O3	74.000393924	295.08743	221.10168	72	121	73.98575	0.0146439	AEMRFAOFKBGASW	CHEMONTID:0001359
C3H6O	58.041864812	221.10168	163.05992	121	112	58.04176	0.0001048	KFZMGEQAYNKOFK;BDERNNFJNOPAEC;XJRBAMWJDBPFIM	CHEMONTID:0001661;CHEMONTID:0000286;CHEMONTID:0000323
C8H6O3	150.031694052	221.10168	71.08574	121	97	150.01594	0.0157541	SULYEHHGGXARJS;OUWKTIRCGDAGJB;RGFKONOOOXBVQC;WBIZZNFQJPOKDK	CHEMONTID:0004298;CHEMONTID:0000135;CHEMONTID:0000190
C3H5O2	73.0289544	221.10168	148.06793	121	93	73.03375	-0.0047956	NIXOWILDQLNWCW;AKXKFZDCRYJKTF	CHEMONTID:0004451;CHEMONTID:0002434
C7H6O4	154.026608672	221.10168	67.05786	121	82	154.04382	-0.0172113	BTQAJGSMXCDDAJ	CHEMONTID:0002519
C8H10O3	154.06299418	221.10168	67.05365	121	81	154.04803	0.0149642	KLIDCXVFHGNTTM;XQDNFAMOIPNVES;IIVIBYBQXSHRGE;SMFFZOQLHYIRDA	CHEMONTID:0000190;CHEMONTID:0003891
C3H5O2	73.0289544	221.10168	148.05669	121	75	73.04499	-0.0160356	NIXOWILDQLNWCW;AKXKFZDCRYJKTF	CHEMONTID:0004451;CHEMONTID:0002434
C7H4O3	136.016043988	221.10168	85.10436	121	75	135.99732	0.018724	IUNJCFABHJZSKB	CHEMONTID:0003978
C7H4O3	136.016043988	221.10168	85.09991	121	75	136.00177	0.014274	IUNJCFABHJZSKB	CHEMONTID:0003978
C9H16O3	172.109944372	335.17612	163.05992	71	112	172.1162	-0.0062556	CVFFFSPGTZUPTF	CHEMONTID:0000324
C5H8O4	132.042258736	295.08743	163.05992	72	112	132.02751	0.0147487	KZVAAIRBJJYZOW;QXAMTEJJAZOINB;FJGNTEKSQVNVTJ;ZDAWZDFBPUUDAY	CHEMONTID:0001497;CHEMONTID:0002012;CHEMONTID:0001661
C6H2	74.015650064	237.07042	163.05992	66	112	74.0105	0.0051501	UHOVQNZJYSORNB	CHEMONTID:0002279
C5H10	70.07825032	233.15944	163.05992	64	112	70.09952	-0.0212697	OFBQJSOFQDEBGM	CHEMONTID:0002500
C5H10	70.07825032	233.14676	163.05992	70	112	70.08684	-0.0085897	OFBQJSOFQDEBGM	CHEMONTID:0002500
C2H4NO	58.029288748	221.08705	163.05992	88	112	58.02713	0.0021587	ATHHXGZTWNVVOU	CHEMONTID:0002484
HN	15.010899032	163.05992	148.06793	112	93	14.99199	0.018909	QGZKDVFQNNGYKY	NonID:NH2
HN	15.010899032	163.05992	148.05669	112	75	15.00323	0.007669	QGZKDVFQNNGYKY	NonID:NH2
C15H29O2	241.216755168	312.32581	71.08574	63	97	241.24007	-0.0233148	PXBOJWNZUUEBDU	CHEMONTID:0000298
C14H27O	211.206190484	282.28369	71.08574	78	97	211.19795	0.0082405	UHUFTBALEZWWIH	CHEMONTID:0000298
C7H14O4	162.089208928	233.15944	71.08574	64	97	162.0737	0.0155089	KXEISHUBUXWXGY	CHEMONTID:0000341
C6H10O5	162.05282342	233.14676	71.08574	70	97	162.06102	-0.0081966	MPCAJMNYNOGXPB;SHZGCJCMOBCMKK	CHEMONTID:0001540;CHEMONTID:0001498
C7H2O4	149.995308544	221.08705	71.08574	88	97	150.00131	-0.0060015	BTQAJGSMXCDDAJ	CHEMONTID:0002519
C6H4	76.031300128	147.10449	71.08574	67	97	76.01875	0.0125501	UHOVQNZJYSORNB	CHEMONTID:0002279
CH2	14.015650064	85.10436	71.08574	75	97	14.01862	-0.0029699	VNWKTOKETHGBQD	CHEMONTID:0002500
CH2	14.015650064	85.09991	71.08574	75	97	14.01417	0.0014801	VNWKTOKETHGBQD	CHEMONTID:0002500
C7H4O3	136.016043988	431.0899	295.08743	94	72	136.00247	0.013574	IUNJCFABHJZSKB	CHEMONTID:0003978
C7H7	91.054775224	430.38416	339.3078	88	93	91.07636	-0.0215848	YXFVVABEGXRONW	CHEMONTID:0001091
C2H3NO	57.021463716	339.3078	282.28369	93	78	57.02411	-0.0026463	ATHHXGZTWNVVOU;LYIIBVSRGJSHAV	CHEMONTID:0002484;CHEMONTID:0000469
C3H5O3	89.02386902	237.07042	148.06793	66	93	89.00249	0.021379	PEDCQBHIVMGVHV	CHEMONTID:0002210
C5H11N	85.089149352	233.15944	148.06793	64	93	85.09151	-0.0023606	NQRYJNQNLNOLGT	CHEMONTID:0000195
C5H11N	85.089149352	233.14676	148.06793	70	93	85.07883	0.0103194	NQRYJNQNLNOLGT	CHEMONTID:0000195
C2H3NO2	73.016378336	221.08705	148.06793	88	93	73.01912	-0.0027417	DHMQDGOQFOQNFH;BYYUJTPNKCFZST	CHEMONTID:0002404;CHEMONTID:0000265
C7H14O	114.104465068	335.17612	221.08705	71	88	114.08907	0.0153951	MQWCXKGKQLNYQG	CHEMONTID:0002647
C2H2O3	74.000393924	295.08743	221.08705	72	88	74.00038	1.39E-05	AEMRFAOFKBGASW	CHEMONTID:0001359
O	15.99491462	237.07042	221.08705	66	88	15.98337	0.0115446	XLYOFNOQVPJJNP	NonID:H2O
C7H6O4	154.026608672	221.08705	67.05786	88	82	154.02919	-0.0025813	BTQAJGSMXCDDAJ	CHEMONTID:0002519
C7H6O4	154.026608672	221.08705	67.05365	88	81	154.0334	-0.0067913	BTQAJGSMXCDDAJ	CHEMONTID:0002519
C3H5O2	73.0289544	221.08705	148.05669	88	75	73.03036	-0.0014056	NIXOWILDQLNWCW;AKXKFZDCRYJKTF	CHEMONTID:0004451;CHEMONTID:0002434
C14H24NO3	254.175618628	321.23474	67.05786	64	82	254.17688	-0.0012614	UBAHQWXPQYBZBI	CHEMONTID:0000195
C10H16NO	166.123189132	233.15944	67.05786	64	82	166.10158	0.0216091	GAFZBOMPQVRGKU	CHEMONTID:0000252
C3H4	40.031300128	107.08782	67.05786	70	82	40.02996	0.0013401	QQONPFPTGQHPMA;ATUOYWHBWRKTHZ	CHEMONTID:0004476;CHEMONTID:0002500
H4N	18.034374128	85.10436	67.05786	75	82	18.0465	-0.0121259	QGZKDVFQNNGYKY	NonID:NH2
H4N	18.034374128	85.09991	67.05786	75	82	18.04205	-0.0076759	QGZKDVFQNNGYKY	NonID:NH2
C	12	79.05548	67.05786	66	82	11.99762	0.00238	VNWKTOKETHGBQD	CHEMONTID:0002500
C14H24NO3	254.175618628	321.23474	67.05365	64	81	254.18109	-0.0054714	UBAHQWXPQYBZBI	CHEMONTID:0000195
C10H16NO	166.123189132	233.15944	67.05365	64	81	166.10579	0.0173991	GAFZBOMPQVRGKU	CHEMONTID:0000252
C3H4	40.031300128	107.08782	67.05365	70	81	40.03417	-0.0028699	QQONPFPTGQHPMA;ATUOYWHBWRKTHZ	CHEMONTID:0004476;CHEMONTID:0002500
H4N	18.034374128	85.10436	67.05365	75	81	18.05071	-0.0163359	QGZKDVFQNNGYKY	NonID:NH2
H4N	18.034374128	85.09991	67.05365	75	81	18.04626	-0.0118859	QGZKDVFQNNGYKY	NonID:NH2
C	12	79.05548	67.05365	66	81	12.00183	-0.00183	VNWKTOKETHGBQD	CHEMONTID:0002500
C2H6	30.046950192	312.32581	282.28369	63	78	30.04212	0.0048302	OTMSDBZUPAUEDD	CHEMONTID:0002500
C13H25O	197.19054042	282.28369	85.10436	78	75	197.17933	0.0112104	BGEHHAVMRVXCGR	CHEMONTID:0000298
C13H25O	197.19054042	282.28369	85.09991	78	75	197.18378	0.0067604	BGEHHAVMRVXCGR	CHEMONTID:0000298
C10H19O3	187.133419468	335.17612	148.05669	71	75	187.11943	0.0139895	TYXOEOVOUIVPQE	CHEMONTID:0000324
C14H27O2	227.201105104	312.32581	85.10436	63	75	227.22145	-0.0203449	ZTKXZDLAHNDYCJ	CHEMONTID:0000298
C14H27O2	227.201105104	312.32581	85.09991	63	75	227.2259	-0.0247949	ZTKXZDLAHNDYCJ	CHEMONTID:0000298
C9H7O2	147.044604464	295.08743	148.05669	72	75	147.03074	0.0138645	CJEQHXGMZPFAQE;CJXMVKYNVIGQBS;ARGITQZGLVBTTI	CHEMONTID:0001257;CHEMONTID:0000029;CHEMONTID:0000296
C3H5O3	89.02386902	237.07042	148.05669	66	75	89.01373	0.010139	PEDCQBHIVMGVHV	CHEMONTID:0002210
C5H11N	85.089149352	233.15944	148.05669	64	75	85.10275	-0.0136006	NQRYJNQNLNOLGT	CHEMONTID:0000195
C9H8O2	148.052429496	233.15944	85.10436	64	75	148.05508	-0.0026505	CJXMVKYNVIGQBS;HLOZUROOXAWGSD;ONLCITAWNHDTRE;CJEQHXGMZPFAQE;DGNQXQJVAILJBW;MSTDXOZUKAQDRL;REEQXZCFSBLNDH;ARGITQZGLVBTTI;RIZBLVRXRWHLFA	CHEMONTID:0000029;CHEMONTID:0000138;CHEMONTID:0001257;CHEMONTID:0000144;CHEMONTID:0004646;CHEMONTID:0000296;CHEMONTID:0004111
C9H8O2	148.052429496	233.15944	85.09991	64	75	148.05953	-0.0071005	CJXMVKYNVIGQBS;HLOZUROOXAWGSD;ONLCITAWNHDTRE;CJEQHXGMZPFAQE;DGNQXQJVAILJBW;MSTDXOZUKAQDRL;REEQXZCFSBLNDH;ARGITQZGLVBTTI;RIZBLVRXRWHLFA	CHEMONTID:0000029;CHEMONTID:0000138;CHEMONTID:0001257;CHEMONTID:0000144;CHEMONTID:0004646;CHEMONTID:0000296;CHEMONTID:0004111
C5H11N	85.089149352	233.14676	148.05669	70	75	85.09007	-0.0009206	NQRYJNQNLNOLGT	CHEMONTID:0000195
C5H8O5	148.037173356	233.14676	85.10436	70	75	148.0424	-0.0052266	HEBKCHPVOIAQTA	CHEMONTID:0002210
C9H8O2	148.052429496	233.14676	85.09991	70	75	148.04685	0.0055795	CJXMVKYNVIGQBS;HLOZUROOXAWGSD;ONLCITAWNHDTRE;CJEQHXGMZPFAQE;DGNQXQJVAILJBW;MSTDXOZUKAQDRL;REEQXZCFSBLNDH;ARGITQZGLVBTTI;RIZBLVRXRWHLFA	CHEMONTID:0000029;CHEMONTID:0000138;CHEMONTID:0001257;CHEMONTID:0000144;CHEMONTID:0004646;CHEMONTID:0000296;CHEMONTID:0004111
Num AdductIon (AdductType Mass LinkedMz): 2
[M+Na]+	107.08782	85.09991
[M+NH4]+	109.10018	92.06004
Num IsotopicIon (IsotopeName Mass LinkedMz WeightedForm WeightNumber): 10
C-13	93.07395	92.06004	M+1	1
C-13	149.05905	148.06793	M+1	1
C-13	271.11139	270.1235	M+1	1
C-13	282.04837	281.06931	M+1	1
C-13	282.06406	281.06931	M+1	1
C-13	310.2858	309.28171	M+1	1
S34	358.09412	356.09949	M+2	2
N-14	409.31363	408.33826	M+1	1
C-13	409.33481	408.33826	M+1	1
C-13	429.09131	428.09695	M+1	1

NAME: C27H53F2N4O4
EXACTMASS: 535.403487616
ISSELECTED: True
ACCURATEMASS: 535.4036235
MASSDIFFERENCE: -0.0001359
TOTALSCORE: 3.143
ISOTOPICINTENSITY[M+1]: 0.3143
ISOTOPICINTENSITY[M+2]: 0.056
ISOTOPICDIFF[M+1]: 0.0023
ISOTOPICDIFF[M+2]: 0.0445
MASSDIFFSCORE: 1
ISOTOPICSCORE: 0.988
PRODUCTIONSCORE: 1
NEUTRALLOSSSCORE: 0.155
PRODUCTIONPEAKNUMBER: 53
PRODUCTIONHITSNUMBER: 25
NEUTRALLOSSPEAKNUMBER: 387
NEUTRALLOSSHITSNUMBER: 60
RESOURCENAMES: 
RESOURCERECORDS: 0
ChemOntDescriptions: Phenylpiperidines;Benzoic acids and derivatives;Fatty acid and derivatives;Quinoline carboxylic acids;Amino acids and derivatives;Benzophenones;Indole and derivatives
ChemOntIDs: Phenylpiperidines;Benzoic acids and derivatives;Fatty acid and derivatives;Quinoline carboxylic acids;Amino acids and derivatives;Benzophenones;Indole and derivatives
ChemOntScores: 0.000612147454807855;0.000770738829455023;0.00191268190736793;0.0026839069392664;0.00819134058281484;0.00819134058281484;0.00819134058281484
ChemOntInChIKeys: AHOUBRCZNHFOSL;CJAVTWRYCDNHSM;QLKKMIWGFNMQJQ;ZEKZLJVOYLTDKK;FFKNXXCOXIZLJD;CPEUVMUXAHMANV;PNCPYILNMDWPEY
PUBCHEMCIDS: 
Num ProductIon (Formula ExactMass AccurateMass Intensity Error CandidateInChIKeys CandidateOntologies): 53
C5H7	67.054775224	67.05365	81	0.0005766	OFBQJSOFQDEBGM;QMMOXUPEWRXHJS;QWTDNUCVQCZILF;YWAKXRMUMFPDSH;RGSFGYAAUTVSQA;MHNNAWXXUZQSNM;PMJHHCWVYXUKFD;CRSOQBOWXPBRES;YHQXBTXEYZIYOV;QYZLKGVUSQXAMU	CHEMONTID:0002500;CHEMONTID:0004476;CHEMONTID:0004620;CHEMONTID:0001016;CHEMONTID:0004622;CHEMONTID:0001019
C5H7	67.054775224	67.05786	82	-0.0036334	OFBQJSOFQDEBGM;QMMOXUPEWRXHJS;QWTDNUCVQCZILF;YWAKXRMUMFPDSH;RGSFGYAAUTVSQA;MHNNAWXXUZQSNM;PMJHHCWVYXUKFD;CRSOQBOWXPBRES;YHQXBTXEYZIYOV;QYZLKGVUSQXAMU	CHEMONTID:0002500;CHEMONTID:0004476;CHEMONTID:0004620;CHEMONTID:0001016;CHEMONTID:0004622;CHEMONTID:0001019
C5H11	71.086075352	71.08574	97	-0.0002132	OFBQJSOFQDEBGM;QWTDNUCVQCZILF	CHEMONTID:0002500;CHEMONTID:0004620
C3H5O2	73.0289544	73.04601	201	-0.0176042	DNIAPMSPPWPWGF;YPFDHNVEDLHUCE;XBDQKXXYIPTUBI;NIXOWILDQLNWCW	CHEMONTID:0002467;CHEMONTID:0000286;CHEMONTID:0001205;CHEMONTID:0004451
C4H9O	73.065339908	73.05201	197	0.0127813	ZTQSAGDEMFDKMZ	CHEMONTID:0002434
C6H7	79.054775224	79.05548	66	-0.0012534	UHOVQNZJYSORNB;AFABGHUZZDYHJO;PRBHEGAFLDMLAL;ZQDPJFUHLCOCRG;PFEOZHBOMNWTJB;LDTAOIUHUHHCMU;GDOPTJXRTPNYNR;LIKMAJRDDDTEIG;HNRMPXKDFBEGFZ;PYGSKMBEVAICCR	CHEMONTID:0002279;CHEMONTID:0004620;CHEMONTID:0001019;CHEMONTID:0004476;CHEMONTID:0001016
C6H11	83.086075352	83.08572	191	-0.0001932	VLKZOEOYAKHREP;AFABGHUZZDYHJO;RYPKRALMXUUNKS;XDTMQSROBMDMFD;JMMZCWZIJXAGKW;PFEOZHBOMNWTJB;PRBHEGAFLDMLAL;LIKMAJRDDDTEIG;HNRMPXKDFBEGFZ;GDOPTJXRTPNYNR;LDTAOIUHUHHCMU	CHEMONTID:0002500;CHEMONTID:0004620;CHEMONTID:0004476;CHEMONTID:0001016;CHEMONTID:0004622;CHEMONTID:0001019
C6H11	83.086075352	83.09437	190	-0.0088432	VLKZOEOYAKHREP;AFABGHUZZDYHJO;RYPKRALMXUUNKS;XDTMQSROBMDMFD;JMMZCWZIJXAGKW;PFEOZHBOMNWTJB;PRBHEGAFLDMLAL;LIKMAJRDDDTEIG;HNRMPXKDFBEGFZ;GDOPTJXRTPNYNR;LDTAOIUHUHHCMU	CHEMONTID:0002500;CHEMONTID:0004620;CHEMONTID:0004476;CHEMONTID:0001016;CHEMONTID:0004622;CHEMONTID:0001019
C6H13	85.101725416	85.09991	75	0.0012668	VLKZOEOYAKHREP;AFABGHUZZDYHJO	CHEMONTID:0002500;CHEMONTID:0004620
C6H13	85.101725416	85.10436	75	-0.0031832	VLKZOEOYAKHREP;AFABGHUZZDYHJO	CHEMONTID:0002500;CHEMONTID:0004620
C7H8	92.062600256	92.06004	65	0.0020117	YXFVVABEGXRONW;VLJXXKKOSFGPHI;UAEPNZWRGJTJPN	CHEMONTID:0001091;CHEMONTID:0004620;CHEMONTID:0001016
C7H13	97.101725416	97.10223	145	-0.0010532	IMNFDUFMRHMDMM;ZGEGCLOFRBLKSE;VLJXXKKOSFGPHI;WZHKDGJSXCTSCK	CHEMONTID:0002500;CHEMONTID:0004476;CHEMONTID:0004620
C7H13	97.101725416	97.11459	148	-0.0134132	IMNFDUFMRHMDMM;ZGEGCLOFRBLKSE;VLJXXKKOSFGPHI;WZHKDGJSXCTSCK	CHEMONTID:0002500;CHEMONTID:0004476;CHEMONTID:0004620
C8H11	107.086075352	107.08782	70	-0.0022932	YNQLUTRBYVCPMQ;JVSWJIKNEAIKJW;KVZJLSYJROEPSQ;GDDAJHJRAKOILH;QEGNUYASOUJEHD;YXLCVBVDFKWWRW;LETYIFNDQBJGPJ;QJXCDRBHYIAFTH;HDGQICNBXPAKLR;IRUCBBFNLDIMIK;GLPRTGNWFINUKX;QRMPKOFEUHIBNM;HYBLFDUGSBOMPI;VIHUHUGDEZCPDK;KUMXLFIBWFCMOJ	CHEMONTID:0002279;CHEMONTID:0004620;CHEMONTID:0001016;CHEMONTID:0001019;CHEMONTID:0004622;CHEMONTID:0004476
C8H13	109.101725416	109.10018	239	0.0009968	JVSWJIKNEAIKJW;GDDAJHJRAKOILH;KWKAKUADMBZCLK;QEGNUYASOUJEHD;KVZJLSYJROEPSQ;QJXCDRBHYIAFTH;WEPNJTDVIIKRIK;TVMXDCGIABBOFY;LETYIFNDQBJGPJ;RNTWWGNZUXGTAX;QRMPKOFEUHIBNM	CHEMONTID:0004620;CHEMONTID:0001019;CHEMONTID:0004476;CHEMONTID:0001016;CHEMONTID:0004622;CHEMONTID:0002500
C8H13	109.101725416	109.10864	240	-0.0074632	JVSWJIKNEAIKJW;GDDAJHJRAKOILH;KWKAKUADMBZCLK;QEGNUYASOUJEHD;KVZJLSYJROEPSQ;QJXCDRBHYIAFTH;WEPNJTDVIIKRIK;TVMXDCGIABBOFY;LETYIFNDQBJGPJ;RNTWWGNZUXGTAX;QRMPKOFEUHIBNM	CHEMONTID:0004620;CHEMONTID:0001019;CHEMONTID:0004476;CHEMONTID:0001016;CHEMONTID:0004622;CHEMONTID:0002500
C7H15O3	147.10211934	147.10449	67	-0.0029192	WLBJWJRUFNGFNR	CHEMONTID:0001167
C5H10NO4	148.0609828	148.05669	75	0.0037442	WHUUTDBJXJRKMK	CHEMONTID:0004323
C6H12O4	148.073558864	148.06793	93	0.0050803	KBVSUNBCTPQWJL	CHEMONTID:0002012
C9H9NO2	163.063328528	163.05992	112	0.0028599	BMFMUHLTSDBYKC;NGKZFDYBISXGGS	CHEMONTID:0000195;CHEMONTID:0000182
C10H11O2	163.075904592	163.07362	133	0.001736	NEBQMYHKOREVAL;GJPLRURZZCQESP;NJXYTXADXSRFTJ;YYDWZJCCIAMZIH;UDEWPOVQBGFNGE	CHEMONTID:0004111;CHEMONTID:0000296;CHEMONTID:0001350
C12H13O4	221.081383896	221.08705	88	-0.0062147	XDSHNNRBLSBDAP	CHEMONTID:0000029
C15H13N2	221.107873416	221.10168	121	0.0056448	OURDZMSSMGUMKR	CHEMONTID:0001914
C11H19F2N2O	233.146544668	233.14676	70	-0.0007639	NA	NA
C9H21N4O3	233.161365532	233.15944	64	0.001377	NA	NA
C15H9O3	237.055169148	237.07042	66	-0.0157994	WMKOZARWBMFKAS;BJDQPQWMJZEAPE	CHEMONTID:0000494
C16H16NO3	270.113018372	270.11188	410	0.0005898	NA	NA
C15H16N3O2	270.124251752	270.1235	440	0.0002032	NA	NA
C16H7F2N2O	281.052644284	281.05273	492	-0.0006343	NA	NA
C17H13O4	281.081383896	281.06931	402	0.0115253	IZBRIFMZDZNODO	CHEMONTID:0000253
C18H36NO	282.279689772	282.28369	78	-0.0045488	NA	NA
C17H12FN2O2	295.088280844	295.08743	72	0.0003023	NA	NA
C20H35O2	307.26370536	307.26328	259	-0.0001232	NA	NA
C19H35N2O	307.27493874	307.27295	228	0.0014402	NA	NA
C15H35F2N4	309.28297856	309.28171	1681	0.00072	NA	NA
C20H42NO	312.326639964	312.32581	63	0.0002814	NA	NA
C18H27N2O3	319.202167724	319.20026	154	0.0013591	NA	NA
C19H29O4	321.206584408	321.20605	159	-1.42E-05	NA	NA
C23H29O	321.221840548	321.22147	192	-0.000178	NA	NA
C16H31F2N2O2	321.235359672	321.23474	64	7.11E-05	NA	NA
C22H23O3	335.164719596	335.16299	128	0.001181	NA	NA
C18H24FN2O3	335.177095848	335.17612	71	0.0004273	NA	NA
C22H40FO	339.30631912	339.3078	93	-0.0020295	NA	NA
C22H11FNO3	356.072296432	356.07147	143	0.0002779	NA	NA
C22H12F2N3	356.099928824	356.09949	391	-0.0001098	NA	NA
C24H40F2N3	408.31902972	408.31827	412	0.0002111	NA	NA
C24H43FN3O	408.339016216	408.33826	327	0.0002076	NA	NA
C25H7FN3O3	416.047144304	416.04477	66	0.0018257	NA	NA
C27H11FN3O2	428.083529812	428.08347	76	-0.0004888	NA	NA
C27H14N3O3	428.103516308	428.09695	103	0.0060177	NA	NA
C26H50F2NO	430.38604666	430.38416	88	0.0013381	NA	NA
C26H12FN4O2	431.094428844	431.0899	94	0.0039803	NA	NA
	0	536.40979	6132	0.0009741	NA	NA
Num NeutralLoss (Formula ExactMass PrecursorMz ProductMz PrecursorIntensity ProductIntensity LossMass Error CandidateInChIKeys CandidateOntologies): 230
C11H17NO4	227.115758024	536.40979	309.28171	6132	1681	227.12808	-0.012322	MFXCOLDTJDSQIV	CHEMONTID:0000279
C6H12N2O	128.094963004	536.40979	408.31827	6132	412	128.09152	0.003443	DPBWFNDFMCCGGJ;YUZOKOFJOOANSW	CHEMONTID:0002312;CHEMONTID:0000469
C6H12N2O	128.094963004	536.40979	408.33826	6132	327	128.07153	0.023433	DPBWFNDFMCCGGJ;YUZOKOFJOOANSW	CHEMONTID:0002312;CHEMONTID:0000469
C13H13N2	197.107873416	536.40979	339.3078	6132	93	197.10199	0.0058834	VENAANZHUCMOGD	CHEMONTID:0001140
C7H6O	106.041864812	536.40979	430.38416	6132	88	106.02563	0.0162348	IWDCLRJOBJJRNH;HUMNYLRZRPPJDN;RDOXTESZEPMUJZ	CHEMONTID:0001275;CHEMONTID:0000321;CHEMONTID:0000138
C5H9NO	99.068413908	408.33826	309.28171	327	1681	99.05655	0.0118639	DVOFEOSDXAVUJD	CHEMONTID:0000469
CH4N	30.034374128	339.3078	309.28171	93	1681	30.02609	0.0082841	BAVYZALUXZFZLV	CHEMONTID:0000469
C12H24O2	200.177630008	309.28171	109.10864	1681	240	200.17307	0.00456	POULHZVOKOAJMA	CHEMONTID:0003086
C12H24O2	200.177630008	309.28171	109.10018	1681	239	200.18153	-0.0039	POULHZVOKOAJMA	CHEMONTID:0003086
CHN	27.010899032	309.28171	282.28369	1681	78	26.99802	0.012879	BAVYZALUXZFZLV;LELOWRISYMNNSU;WDWDWGRYHDPSDS	CHEMONTID:0000469;CHEMONTID:0000362;CHEMONTID:0000117
C8H6O3	150.031694052	431.0899	281.05273	94	492	150.03717	-0.0054759	SULYEHHGGXARJS;OUWKTIRCGDAGJB;RGFKONOOOXBVQC;WBIZZNFQJPOKDK	CHEMONTID:0004298;CHEMONTID:0000135;CHEMONTID:0000190
C9H7O2	147.044604464	428.09695	281.05273	103	492	147.04422	0.0003845	CJEQHXGMZPFAQE;CJXMVKYNVIGQBS;ARGITQZGLVBTTI	CHEMONTID:0001257;CHEMONTID:0000029;CHEMONTID:0000296
C9H7O2	147.044604464	428.08347	281.05273	76	492	147.03074	0.0138645	CJEQHXGMZPFAQE;CJXMVKYNVIGQBS;ARGITQZGLVBTTI	CHEMONTID:0001257;CHEMONTID:0000029;CHEMONTID:0000296
C7H3O3	135.008218956	416.04477	281.05273	66	492	134.99204	0.016179	IUNJCFABHJZSKB	CHEMONTID:0003978
C3H7O2	75.044604464	356.09949	281.05273	391	492	75.04676	-0.0021555	KXKVLQRXCPHEJC	CHEMONTID:0003416
C6H3	75.023475096	356.07147	281.05273	143	492	75.01874	0.0047351	UHOVQNZJYSORNB	CHEMONTID:0002279
CH2	14.015650064	295.08743	281.05273	72	492	14.0347	-0.0190499	VNWKTOKETHGBQD	CHEMONTID:0002500
C7H2O2	118.005479304	281.05273	163.05992	492	112	117.99281	0.0126693	ZBCATMYQYDCTIZ	CHEMONTID:0000135
C9H5O3	161.02386902	270.1235	109.10864	440	240	161.01486	0.009009	AXMVYSVVTMKQSL	CHEMONTID:0000029
C9H5O3	161.02386902	270.1235	109.10018	440	239	161.02332	0.000549	AXMVYSVVTMKQSL	CHEMONTID:0000029
C7H7O	107.049689844	270.1235	163.07362	440	133	107.04988	-0.0001902	IWDCLRJOBJJRNH;RDOXTESZEPMUJZ;HUMNYLRZRPPJDN	CHEMONTID:0001275;CHEMONTID:0000138;CHEMONTID:0000321
CH5O2	49.0289544	270.1235	221.10168	440	121	49.02182	0.0071344	CKFGINPQOCXMAZ	CHEMONTID:0001605
C4H11O3	107.070819212	270.1235	163.05992	440	112	107.06358	0.0072392	ARXKVVRQIIOZGF	CHEMONTID:0001661
C4H10O4	122.0579088	270.1235	148.06793	440	93	122.05557	0.0023388	UNXHWFMMPAWVPI	CHEMONTID:0002210
CH5O2	49.0289544	270.1235	221.08705	440	88	49.03645	-0.0074956	CKFGINPQOCXMAZ	CHEMONTID:0001605
C7H8NO	122.060588876	270.1235	148.05669	440	75	122.06681	-0.0062211	NSBIQPJIWUJBBX	CHEMONTID:0004650
C5H9O2	101.060254528	408.31827	307.26328	412	259	101.05499	0.0052645	CNRGMQRNYAIBTN	CHEMONTID:0002434
C4H7NO2	101.047678464	408.31827	307.27295	412	228	101.04532	0.0023585	ORDNBIQZKXYGTM	CHEMONTID:0002435
C22H39O2	335.295005488	408.31827	73.04601	412	201	335.27226	0.0227455	UPMVPXJUQWHITN	CHEMONTID:0002951
C22H31O	311.237490612	408.31827	97.10223	412	145	311.21604	0.0214506	OKFGGODLENCAOQ	CHEMONTID:0000298
C2H3N3	69.032697096	408.31827	339.3078	412	93	69.01047	0.0222271	NSPMIYGKQJPBQR	CHEMONTID:0000099
C6H6O3	126.031694052	408.31827	282.28369	412	78	126.03458	-0.0028859	QCDYQQDYXPDABM;WQGWDDDVZFFDIG	CHEMONTID:0000382;CHEMONTID:0004657
C9H5O3	161.02386902	270.11188	109.10864	410	240	161.00324	0.020629	AXMVYSVVTMKQSL	CHEMONTID:0000029
C9H5O3	161.02386902	270.11188	109.10018	410	239	161.0117	0.012169	AXMVYSVVTMKQSL	CHEMONTID:0000029
C7H7O	107.049689844	270.11188	163.07362	410	133	107.03826	0.0114298	IWDCLRJOBJJRNH;RDOXTESZEPMUJZ;HUMNYLRZRPPJDN	CHEMONTID:0001275;CHEMONTID:0000138;CHEMONTID:0000321
CH5O2	49.0289544	270.11188	221.10168	410	121	49.0102	0.0187544	CKFGINPQOCXMAZ	CHEMONTID:0001605
C7H7O	107.049689844	270.11188	163.05992	410	112	107.05196	-0.0022702	IWDCLRJOBJJRNH;RDOXTESZEPMUJZ;HUMNYLRZRPPJDN	CHEMONTID:0001275;CHEMONTID:0000138;CHEMONTID:0000321
C7H6O2	122.036779432	270.11188	148.06793	410	93	122.04395	-0.0071706	LHGVFZTZFXWLCP;ZBCATMYQYDCTIZ;OIPPWFOQEKKFEE;SMQUZDBALVYZAC;FTNJQNQLEGKTGD;WPYMKLBDIGXBTP	CHEMONTID:0000190;CHEMONTID:0000135;CHEMONTID:0000137;CHEMONTID:0003978;CHEMONTID:0000296;CHEMONTID:0002565
CH5O2	49.0289544	270.11188	221.08705	410	88	49.02483	0.0041244	CKFGINPQOCXMAZ	CHEMONTID:0001605
C4H10O4	122.0579088	270.11188	148.05669	410	75	122.05519	0.0027188	UNXHWFMMPAWVPI	CHEMONTID:0002210
C8H6O3	150.031694052	431.0899	281.06931	94	402	150.02059	0.0111041	SULYEHHGGXARJS;OUWKTIRCGDAGJB;RGFKONOOOXBVQC;WBIZZNFQJPOKDK	CHEMONTID:0004298;CHEMONTID:0000135;CHEMONTID:0000190
C9H7O2	147.044604464	428.09695	281.06931	103	402	147.02764	0.0169645	CJEQHXGMZPFAQE;CJXMVKYNVIGQBS;ARGITQZGLVBTTI	CHEMONTID:0001257;CHEMONTID:0000029;CHEMONTID:0000296
C2H5NO2	75.0320284	356.09949	281.06931	391	402	75.03018	0.0018484	DHMQDGOQFOQNFH;BYYUJTPNKCFZST	CHEMONTID:0002404;CHEMONTID:0000265
C6H3	75.023475096	356.07147	281.06931	143	402	75.00216	0.0213151	UHOVQNZJYSORNB	CHEMONTID:0002279
CH2	14.015650064	295.08743	281.06931	72	402	14.01812	-0.0024699	VNWKTOKETHGBQD	CHEMONTID:0002500
C7H2O2	118.005479304	281.06931	163.07362	402	133	117.99569	0.0097893	ZBCATMYQYDCTIZ	CHEMONTID:0000135
C7H2O2	118.005479304	281.06931	163.05992	402	112	118.00939	-0.0039107	ZBCATMYQYDCTIZ	CHEMONTID:0000135
C2H2NO2	72.008553304	428.09695	356.09949	103	391	71.99746	0.0110933	BYYUJTPNKCFZST	CHEMONTID:0000265
C2H2NO2	72.008553304	428.08347	356.09949	76	391	71.98398	0.0245733	BYYUJTPNKCFZST	CHEMONTID:0000265
C7H3O3	135.008218956	356.09949	221.10168	391	121	134.99781	0.010409	IUNJCFABHJZSKB	CHEMONTID:0003978
C7H3O3	135.008218956	356.09949	221.08705	391	88	135.01244	-0.004221	IUNJCFABHJZSKB	CHEMONTID:0003978
C2H5O2	61.0289544	356.09949	295.08743	391	72	61.01206	0.0168944	TZIHFWKZFHZASV;LYCAIKOWRPUZTN	CHEMONTID:0001238;CHEMONTID:0002467
C5H9O2	101.060254528	408.33826	307.26328	327	259	101.07498	-0.0147255	CNRGMQRNYAIBTN	CHEMONTID:0002434
C5H9O2	101.060254528	408.33826	307.27295	327	228	101.06531	-0.0050555	CNRGMQRNYAIBTN	CHEMONTID:0002434
C22H39O2	335.295005488	408.33826	73.04601	327	201	335.29225	0.0027555	UPMVPXJUQWHITN	CHEMONTID:0002951
C22H39O2	335.295005488	408.33826	73.05201	327	197	335.28625	0.0087555	UPMVPXJUQWHITN	CHEMONTID:0002951
C22H31O	311.237490612	408.33826	97.11459	327	148	311.22367	0.0138206	OKFGGODLENCAOQ	CHEMONTID:0000298
C22H31O	311.237490612	408.33826	97.10223	327	145	311.23603	0.0014606	OKFGGODLENCAOQ	CHEMONTID:0000298
C2H3N3	69.032697096	408.33826	339.3078	327	93	69.03046	0.0022371	NSPMIYGKQJPBQR	CHEMONTID:0000099
C6H6O3	126.031694052	408.33826	282.28369	327	78	126.05457	-0.0228759	QCDYQQDYXPDABM;WQGWDDDVZFFDIG	CHEMONTID:0000382;CHEMONTID:0004657
CH6N	32.050024192	339.3078	307.26328	93	259	32.04452	0.0055042	BAVYZALUXZFZLV	CHEMONTID:0000469
C21H37O2	321.279355424	430.38416	109.10864	88	240	321.27552	0.0038354	IXGRSGKLNDEHCM	CHEMONTID:0002951
C7H8O2	124.052429496	233.15944	109.10864	64	240	124.0508	0.0016295	LHGVFZTZFXWLCP;ASHGTJPOSUFTGB;OIPPWFOQEKKFEE	CHEMONTID:0000190;CHEMONTID:0000137
C7H8O2	124.052429496	233.14676	109.10864	70	240	124.03812	0.0143095	LHGVFZTZFXWLCP;ASHGTJPOSUFTGB;OIPPWFOQEKKFEE	CHEMONTID:0000190;CHEMONTID:0000137
C2H2	26.015650064	109.10864	83.08572	240	191	26.02292	-0.0072699	OTMSDBZUPAUEDD;VGGSQFUCUMXWEO	CHEMONTID:0002500;CHEMONTID:0004476
C2H2	26.015650064	109.10864	83.09437	240	190	26.01427	0.0013801	OTMSDBZUPAUEDD;VGGSQFUCUMXWEO	CHEMONTID:0002500;CHEMONTID:0004476
C	12	109.10864	97.10223	240	145	12.00641	-0.00641	VNWKTOKETHGBQD	CHEMONTID:0002500
C3H6	42.046950192	109.10864	67.05786	240	82	42.05078	-0.0038298	ATUOYWHBWRKTHZ;QQONPFPTGQHPMA	CHEMONTID:0002500;CHEMONTID:0004476
C3H6	42.046950192	109.10864	67.05365	240	81	42.05499	-0.0080398	ATUOYWHBWRKTHZ;QQONPFPTGQHPMA	CHEMONTID:0002500;CHEMONTID:0004476
C21H37O2	321.279355424	430.38416	109.10018	88	239	321.28398	-0.0046246	IXGRSGKLNDEHCM	CHEMONTID:0002951
C7H8O2	124.052429496	233.15944	109.10018	64	239	124.05926	-0.0068305	LHGVFZTZFXWLCP;ASHGTJPOSUFTGB;OIPPWFOQEKKFEE	CHEMONTID:0000190;CHEMONTID:0000137
C7H8O2	124.052429496	233.14676	109.10018	70	239	124.04658	0.0058495	LHGVFZTZFXWLCP;ASHGTJPOSUFTGB;OIPPWFOQEKKFEE	CHEMONTID:0000190;CHEMONTID:0000137
C2H2	26.015650064	109.10018	83.08572	239	191	26.01446	0.0011901	OTMSDBZUPAUEDD;VGGSQFUCUMXWEO	CHEMONTID:0002500;CHEMONTID:0004476
CN	26.003074	109.10018	83.09437	239	190	26.00581	-0.002736	LELOWRISYMNNSU	CHEMONTID:0000362
C	12	109.10018	97.10223	239	145	11.99795	0.00205	VNWKTOKETHGBQD	CHEMONTID:0002500
C3H6	42.046950192	109.10018	67.05786	239	82	42.04232	0.0046302	ATUOYWHBWRKTHZ;QQONPFPTGQHPMA	CHEMONTID:0002500;CHEMONTID:0004476
C3H6	42.046950192	109.10018	67.05365	239	81	42.04653	0.0004202	ATUOYWHBWRKTHZ;QQONPFPTGQHPMA	CHEMONTID:0002500;CHEMONTID:0004476
CH4O	32.026214748	339.3078	307.27295	93	228	32.03485	-0.0086353	OKKJLVBELUTLKV	CHEMONTID:0000286
C8H4O4	164.010958608	237.07042	73.04601	66	201	164.02441	-0.0134514	XLEYFDVVXLMULC;ABNNGIOYMQTQQO	CHEMONTID:0004298;CHEMONTID:0000190
C10H10NO	160.07623894	233.14676	73.04601	70	201	160.10075	-0.0245111	LSMGVUHULSBVAW	CHEMONTID:0004529
C9H8O2	148.052429496	221.10168	73.04601	121	201	148.05567	-0.0032405	CJXMVKYNVIGQBS;HLOZUROOXAWGSD;ONLCITAWNHDTRE;CJEQHXGMZPFAQE;DGNQXQJVAILJBW;MSTDXOZUKAQDRL;REEQXZCFSBLNDH;ARGITQZGLVBTTI;RIZBLVRXRWHLFA	CHEMONTID:0000029;CHEMONTID:0000138;CHEMONTID:0001257;CHEMONTID:0000144;CHEMONTID:0004646;CHEMONTID:0000296;CHEMONTID:0004111
C9H8O2	148.052429496	221.08705	73.04601	88	201	148.04104	0.0113895	CJXMVKYNVIGQBS;HLOZUROOXAWGSD;ONLCITAWNHDTRE;CJEQHXGMZPFAQE;DGNQXQJVAILJBW;MSTDXOZUKAQDRL;REEQXZCFSBLNDH;ARGITQZGLVBTTI;RIZBLVRXRWHLFA	CHEMONTID:0000029;CHEMONTID:0000138;CHEMONTID:0001257;CHEMONTID:0000144;CHEMONTID:0004646;CHEMONTID:0000296;CHEMONTID:0004111
C3H6O3	90.031694052	163.07362	73.04601	133	201	90.02761	0.0040841	PEDCQBHIVMGVHV	CHEMONTID:0002210
C3H6O3	90.031694052	163.05992	73.04601	112	201	90.01391	0.0177841	PEDCQBHIVMGVHV	CHEMONTID:0002210
C6H3	75.023475096	148.06793	73.04601	93	201	75.02192	0.0015551	UHOVQNZJYSORNB	CHEMONTID:0002279
C6H3	75.023475096	148.05669	73.04601	75	201	75.01068	0.0127951	UHOVQNZJYSORNB	CHEMONTID:0002279
C2H6N2O	74.048012812	147.10449	73.04601	67	201	74.05848	-0.0104672	BEBCJVAWIBVWNZ	CHEMONTID:0002484
H3O	19.018389716	92.06004	73.04601	65	201	19.01403	0.0043597	XLYOFNOQVPJJNP	NonID:H2O
C8H4O4	164.010958608	237.07042	73.05201	66	197	164.01841	-0.0074514	XLEYFDVVXLMULC;ABNNGIOYMQTQQO	CHEMONTID:0004298;CHEMONTID:0000190
C10H10NO	160.07623894	233.14676	73.05201	70	197	160.09475	-0.0185111	LSMGVUHULSBVAW	CHEMONTID:0004529
C9H8O2	148.052429496	221.10168	73.05201	121	197	148.04967	0.0027595	CJXMVKYNVIGQBS;HLOZUROOXAWGSD;ONLCITAWNHDTRE;CJEQHXGMZPFAQE;DGNQXQJVAILJBW;MSTDXOZUKAQDRL;REEQXZCFSBLNDH;ARGITQZGLVBTTI;RIZBLVRXRWHLFA	CHEMONTID:0000029;CHEMONTID:0000138;CHEMONTID:0001257;CHEMONTID:0000144;CHEMONTID:0004646;CHEMONTID:0000296;CHEMONTID:0004111
C9H8O2	148.052429496	221.08705	73.05201	88	197	148.03504	0.0173895	CJXMVKYNVIGQBS;HLOZUROOXAWGSD;ONLCITAWNHDTRE;CJEQHXGMZPFAQE;DGNQXQJVAILJBW;MSTDXOZUKAQDRL;REEQXZCFSBLNDH;ARGITQZGLVBTTI;RIZBLVRXRWHLFA	CHEMONTID:0000029;CHEMONTID:0000138;CHEMONTID:0001257;CHEMONTID:0000144;CHEMONTID:0004646;CHEMONTID:0000296;CHEMONTID:0004111
C3H6O3	90.031694052	163.07362	73.05201	133	197	90.02161	0.0100841	PEDCQBHIVMGVHV	CHEMONTID:0002210
C3H6O3	90.031694052	163.05992	73.05201	112	197	90.00791	0.0237841	PEDCQBHIVMGVHV	CHEMONTID:0002210
C6H3	75.023475096	148.06793	73.05201	93	197	75.01592	0.0075551	UHOVQNZJYSORNB	CHEMONTID:0002279
C6H3	75.023475096	148.05669	73.05201	75	197	75.00468	0.0187951	UHOVQNZJYSORNB	CHEMONTID:0002279
C2H6N2O	74.048012812	147.10449	73.05201	67	197	74.05248	-0.0044672	BEBCJVAWIBVWNZ	CHEMONTID:0002484
H3O	19.018389716	92.06004	73.05201	65	197	19.00803	0.0103597	XLYOFNOQVPJJNP	NonID:H2O
C12H18NO3	224.128668436	321.22147	97.11459	192	148	224.10688	0.0217884	HIKHPXKYXLQZFQ	CHEMONTID:0000195
C12H18NO3	224.128668436	321.22147	97.10223	192	145	224.11924	0.0094284	HIKHPXKYXLQZFQ	CHEMONTID:0000195
C5H12N2	100.100048384	321.22147	221.10168	192	121	100.11979	-0.0197416	PVOAHINGSUIXLS	CHEMONTID:0003358
C14H24NO3	254.175618628	321.22147	67.05786	192	82	254.16361	0.0120086	UBAHQWXPQYBZBI	CHEMONTID:0000195
C14H24NO3	254.175618628	321.22147	67.05365	192	81	254.16782	0.0077986	UBAHQWXPQYBZBI	CHEMONTID:0000195
C9H10O2	150.06807956	233.15944	83.08572	64	191	150.07372	-0.0056404	GYPMBQZAVBFUIZ;CAWZFQGJUGEKFU;RIZBLVRXRWHLFA	CHEMONTID:0004111;CHEMONTID:0000190
C9H10O2	150.06807956	233.14676	83.08572	70	191	150.06104	0.0070396	GYPMBQZAVBFUIZ;CAWZFQGJUGEKFU;RIZBLVRXRWHLFA	CHEMONTID:0004111;CHEMONTID:0000190
C7H6O3	138.031694052	221.10168	83.08572	121	191	138.01596	0.0157341	IUNJCFABHJZSKB	CHEMONTID:0003978
CH2	14.015650064	97.11459	83.08572	148	191	14.02887	-0.0132199	VNWKTOKETHGBQD	CHEMONTID:0002500
CH2	14.015650064	97.10223	83.08572	145	191	14.01651	-0.0008599	VNWKTOKETHGBQD	CHEMONTID:0002500
C	12	83.08572	71.08574	191	97	11.99998	2E-05	VNWKTOKETHGBQD	CHEMONTID:0002500
CH4	16.031300128	83.08572	67.05786	191	82	16.02786	0.0034401	VNWKTOKETHGBQD	CHEMONTID:0002500
CH4	16.031300128	83.08572	67.05365	191	81	16.03207	-0.0007699	VNWKTOKETHGBQD	CHEMONTID:0002500
C12H23O2	199.169804976	282.28369	83.09437	78	190	199.18932	-0.019515	NGBPDDMTRGHYFM	CHEMONTID:0001334
C9H10O2	150.06807956	233.15944	83.09437	64	190	150.06507	0.0030096	GYPMBQZAVBFUIZ;CAWZFQGJUGEKFU;RIZBLVRXRWHLFA	CHEMONTID:0004111;CHEMONTID:0000190
C9H10O2	150.06807956	233.14676	83.09437	70	190	150.05239	0.0156896	GYPMBQZAVBFUIZ;CAWZFQGJUGEKFU;RIZBLVRXRWHLFA	CHEMONTID:0004111;CHEMONTID:0000190
C7H6O3	138.031694052	221.10168	83.09437	121	190	138.00731	0.0243841	IUNJCFABHJZSKB	CHEMONTID:0003978
CH2	14.015650064	97.11459	83.09437	148	190	14.02022	-0.0045699	VNWKTOKETHGBQD	CHEMONTID:0002500
CH2	14.015650064	97.10223	83.09437	145	190	14.00786	0.0077901	VNWKTOKETHGBQD	CHEMONTID:0002500
C	12	83.09437	71.08574	190	97	12.00863	-0.00863	VNWKTOKETHGBQD	CHEMONTID:0002500
CH4	16.031300128	83.09437	67.05786	190	82	16.03651	-0.0052099	VNWKTOKETHGBQD	CHEMONTID:0002500
CH4	16.031300128	83.09437	67.05365	190	81	16.04072	-0.0094199	VNWKTOKETHGBQD	CHEMONTID:0002500
C12H18NO3	224.128668436	321.20605	97.10223	159	145	224.10382	0.0248484	HIKHPXKYXLQZFQ	CHEMONTID:0000195
C5H12N2	100.100048384	321.20605	221.10168	159	121	100.10437	-0.0043216	PVOAHINGSUIXLS	CHEMONTID:0003358
C9H17O3	173.117769404	321.20605	148.06793	159	93	173.13812	-0.0203506	CVFFFSPGTZUPTF	CHEMONTID:0000324
C5H12N2	100.100048384	321.20605	221.08705	159	88	100.119	-0.0189516	PVOAHINGSUIXLS	CHEMONTID:0003358
C14H24NO3	254.175618628	321.20605	67.05365	159	81	254.1524	0.0232186	UBAHQWXPQYBZBI	CHEMONTID:0000195
O	15.99491462	335.17612	319.20026	71	154	15.97586	0.0190546	XLYOFNOQVPJJNP	NonID:H2O
C15H14N2	222.115698448	319.20026	97.10223	154	145	222.09803	0.0176684	OURDZMSSMGUMKR	CHEMONTID:0001914
C5H10N2	98.08439832	319.20026	221.10168	154	121	98.09858	-0.0141817	SMRGCMLEAAXFFD	CHEMONTID:0001045
C10H19O2	171.138504848	319.20026	148.06793	154	93	171.13233	0.0061748	AASQBYVPOFXFGU	CHEMONTID:0001334
C10H19O2	171.138504848	319.20026	148.05669	154	75	171.14357	-0.0050652	AASQBYVPOFXFGU	CHEMONTID:0001334
C22H37O2	333.279355424	430.38416	97.11459	88	148	333.26957	0.0097854	YDJRNYWFRANPOL	CHEMONTID:0002951
C12H18NO3	224.128668436	321.23474	97.11459	64	148	224.12015	0.0085184	HIKHPXKYXLQZFQ	CHEMONTID:0000195
C11H21O2	185.154154912	282.28369	97.11459	78	148	185.1691	-0.0149451	IOKPZOGAWQXXLF	CHEMONTID:0001334
C8H8O2	136.052429496	233.15944	97.11459	64	148	136.04485	0.0075795	GHPODDMCSOYWNE;PETRWTHZSKVLRE;IFNDEOYXGHGERA;ABDKAPXRBAPSQN;HFLGBNBLMBSXEM;DPZNOMCNRMUKPS	CHEMONTID:0000296;CHEMONTID:0000190;CHEMONTID:0004111;CHEMONTID:0000135
C7H4O3	136.016043988	233.14676	97.11459	70	148	136.03217	-0.016126	IUNJCFABHJZSKB	CHEMONTID:0003978
C2H2	26.015650064	97.11459	71.08574	148	97	26.02885	-0.0131999	OTMSDBZUPAUEDD;VGGSQFUCUMXWEO	CHEMONTID:0002500;CHEMONTID:0004476
C2H6	30.046950192	97.11459	67.05786	148	82	30.05673	-0.0097798	OTMSDBZUPAUEDD	CHEMONTID:0002500
C2H6	30.046950192	97.11459	67.05365	148	81	30.06094	-0.0139898	OTMSDBZUPAUEDD	CHEMONTID:0002500
C	12	97.11459	85.10436	148	75	12.01023	-0.01023	VNWKTOKETHGBQD	CHEMONTID:0002500
C	12	97.11459	85.09991	148	75	12.01468	-0.01468	VNWKTOKETHGBQD	CHEMONTID:0002500
C22H37O2	333.279355424	430.38416	97.10223	88	145	333.28193	-0.0025746	YDJRNYWFRANPOL	CHEMONTID:0002951
C15H16N2	224.131348512	321.23474	97.10223	64	145	224.13251	-0.0011615	OURDZMSSMGUMKR	CHEMONTID:0001914
C8H8O2	136.052429496	233.15944	97.10223	64	145	136.05721	-0.0047805	GHPODDMCSOYWNE;PETRWTHZSKVLRE;IFNDEOYXGHGERA;ABDKAPXRBAPSQN;HFLGBNBLMBSXEM;DPZNOMCNRMUKPS	CHEMONTID:0000296;CHEMONTID:0000190;CHEMONTID:0004111;CHEMONTID:0000135
C8H8O2	136.052429496	233.14676	97.10223	70	145	136.04453	0.0078995	GHPODDMCSOYWNE;PETRWTHZSKVLRE;IFNDEOYXGHGERA;ABDKAPXRBAPSQN;HFLGBNBLMBSXEM;DPZNOMCNRMUKPS	CHEMONTID:0000296;CHEMONTID:0000190;CHEMONTID:0004111;CHEMONTID:0000135
C6H4O3	124.016043988	221.10168	97.10223	121	145	123.99945	0.016594	QCDYQQDYXPDABM;WQGWDDDVZFFDIG	CHEMONTID:0000382;CHEMONTID:0004657
C2H2	26.015650064	97.10223	71.08574	145	97	26.01649	-0.0008399	OTMSDBZUPAUEDD;VGGSQFUCUMXWEO	CHEMONTID:0002500;CHEMONTID:0004476
C2H6	30.046950192	97.10223	67.05786	145	82	30.04437	0.0025802	OTMSDBZUPAUEDD	CHEMONTID:0002500
C2H6	30.046950192	97.10223	67.05365	145	81	30.04858	-0.0016298	OTMSDBZUPAUEDD	CHEMONTID:0002500
C	12	97.10223	85.10436	145	75	11.99787	0.00213	VNWKTOKETHGBQD	CHEMONTID:0002500
C	12	97.10223	85.09991	145	75	12.00232	-0.00232	VNWKTOKETHGBQD	CHEMONTID:0002500
C6H3	75.023475096	431.0899	356.07147	94	143	75.01843	0.0050451	UHOVQNZJYSORNB	CHEMONTID:0002279
C3H4O2	72.021129368	428.09695	356.07147	103	143	72.02548	-0.0043506	NIXOWILDQLNWCW;YPFDHNVEDLHUCE;XBDQKXXYIPTUBI;WBJINCZRORDGAQ	CHEMONTID:0004451;CHEMONTID:0000286;CHEMONTID:0001205;CHEMONTID:0001238
C2H2NO2	72.008553304	428.08347	356.07147	76	143	72.012	-0.0034467	BYYUJTPNKCFZST	CHEMONTID:0000265
C7H3O3	135.008218956	356.07147	221.08705	143	88	134.98442	0.023799	IUNJCFABHJZSKB	CHEMONTID:0003978
C11H12N2	172.100048384	335.17612	163.07362	71	133	172.1025	-0.0024516	CFTOTSJVQRFXOF	CHEMONTID:0001914
C11H12N2	172.100048384	335.16299	163.07362	128	133	172.08937	0.0106784	CFTOTSJVQRFXOF	CHEMONTID:0001914
C2H2O3	74.000393924	237.07042	163.07362	66	133	73.9968	0.0035939	AEMRFAOFKBGASW	CHEMONTID:0001359
C5H10	70.07825032	233.15944	163.07362	64	133	70.08582	-0.0075697	OFBQJSOFQDEBGM	CHEMONTID:0002500
C5H10	70.07825032	233.14676	163.07362	70	133	70.07314	0.0051103	OFBQJSOFQDEBGM	CHEMONTID:0002500
C2H4NO	58.029288748	221.10168	163.07362	121	133	58.02806	0.0012287	ATHHXGZTWNVVOU	CHEMONTID:0002484
C2H2O2	58.005479304	221.08705	163.07362	88	133	58.01343	-0.0079507	TZIHFWKZFHZASV;QTBSBXVTEAMEQO;WGCNASOHLSPBMP	CHEMONTID:0001238;CHEMONTID:0001205;CHEMONTID:0002230
HN	15.010899032	163.07362	148.06793	133	93	15.00569	0.005209	QGZKDVFQNNGYKY	NonID:NH2
HN	15.010899032	163.07362	148.05669	133	75	15.01693	-0.006031	QGZKDVFQNNGYKY	NonID:NH2
C4H6N2O2	114.042927432	335.16299	221.10168	128	121	114.06131	-0.0183826	FVRHIJPPPSYMGI	CHEMONTID:0001878
C11H12N2	172.100048384	335.16299	163.05992	128	112	172.10307	-0.0030216	CFTOTSJVQRFXOF	CHEMONTID:0001914
C12H15N2	187.12352348	335.16299	148.05669	128	75	187.1063	0.0172235	JOFKCNJIUXPJAC	CHEMONTID:0001914
C2H2O3	74.000393924	295.08743	221.10168	72	121	73.98575	0.0146439	AEMRFAOFKBGASW	CHEMONTID:0001359
C3H6O	58.041864812	221.10168	163.05992	121	112	58.04176	0.0001048	KFZMGEQAYNKOFK;BDERNNFJNOPAEC;XJRBAMWJDBPFIM	CHEMONTID:0001661;CHEMONTID:0000286;CHEMONTID:0000323
C8H6O3	150.031694052	221.10168	71.08574	121	97	150.01594	0.0157541	SULYEHHGGXARJS;OUWKTIRCGDAGJB;RGFKONOOOXBVQC;WBIZZNFQJPOKDK	CHEMONTID:0004298;CHEMONTID:0000135;CHEMONTID:0000190
C3H5O2	73.0289544	221.10168	148.06793	121	93	73.03375	-0.0047956	NIXOWILDQLNWCW;AKXKFZDCRYJKTF	CHEMONTID:0004451;CHEMONTID:0002434
C7H6O4	154.026608672	221.10168	67.05786	121	82	154.04382	-0.0172113	BTQAJGSMXCDDAJ	CHEMONTID:0002519
C8H10O3	154.06299418	221.10168	67.05365	121	81	154.04803	0.0149642	KLIDCXVFHGNTTM;XQDNFAMOIPNVES;IIVIBYBQXSHRGE;SMFFZOQLHYIRDA	CHEMONTID:0000190;CHEMONTID:0003891
C3H5O2	73.0289544	221.10168	148.05669	121	75	73.04499	-0.0160356	NIXOWILDQLNWCW;AKXKFZDCRYJKTF	CHEMONTID:0004451;CHEMONTID:0002434
C7H4O3	136.016043988	221.10168	85.10436	121	75	135.99732	0.018724	IUNJCFABHJZSKB	CHEMONTID:0003978
C7H4O3	136.016043988	221.10168	85.09991	121	75	136.00177	0.014274	IUNJCFABHJZSKB	CHEMONTID:0003978
C8H16N2O2	172.121177752	335.17612	163.05992	71	112	172.1162	0.0049778	PMLVVKMWRUMPQM	CHEMONTID:0000392
C5H8O4	132.042258736	295.08743	163.05992	72	112	132.02751	0.0147487	KZVAAIRBJJYZOW;QXAMTEJJAZOINB;FJGNTEKSQVNVTJ;ZDAWZDFBPUUDAY	CHEMONTID:0001497;CHEMONTID:0002012;CHEMONTID:0001661
C6H2	74.015650064	237.07042	163.05992	66	112	74.0105	0.0051501	UHOVQNZJYSORNB	CHEMONTID:0002279
C5H10	70.07825032	233.15944	163.05992	64	112	70.09952	-0.0212697	OFBQJSOFQDEBGM	CHEMONTID:0002500
C5H10	70.07825032	233.14676	163.05992	70	112	70.08684	-0.0085897	OFBQJSOFQDEBGM	CHEMONTID:0002500
C2H4NO	58.029288748	221.08705	163.05992	88	112	58.02713	0.0021587	ATHHXGZTWNVVOU	CHEMONTID:0002484
HN	15.010899032	163.05992	148.06793	112	93	14.99199	0.018909	QGZKDVFQNNGYKY	NonID:NH2
HN	15.010899032	163.05992	148.05669	112	75	15.00323	0.007669	QGZKDVFQNNGYKY	NonID:NH2
C15H29O2	241.216755168	312.32581	71.08574	63	97	241.24007	-0.0233148	PXBOJWNZUUEBDU	CHEMONTID:0000298
C14H27O	211.206190484	282.28369	71.08574	78	97	211.19795	0.0082405	UHUFTBALEZWWIH	CHEMONTID:0000298
C7H14O4	162.089208928	233.15944	71.08574	64	97	162.0737	0.0155089	KXEISHUBUXWXGY	CHEMONTID:0000341
C7H2O4	149.995308544	221.08705	71.08574	88	97	150.00131	-0.0060015	BTQAJGSMXCDDAJ	CHEMONTID:0002519
C6H4	76.031300128	147.10449	71.08574	67	97	76.01875	0.0125501	UHOVQNZJYSORNB	CHEMONTID:0002279
CH2	14.015650064	85.10436	71.08574	75	97	14.01862	-0.0029699	VNWKTOKETHGBQD	CHEMONTID:0002500
CH2	14.015650064	85.09991	71.08574	75	97	14.01417	0.0014801	VNWKTOKETHGBQD	CHEMONTID:0002500
C7H4O3	136.016043988	431.0899	295.08743	94	72	136.00247	0.013574	IUNJCFABHJZSKB	CHEMONTID:0003978
C7H7	91.054775224	430.38416	339.3078	88	93	91.07636	-0.0215848	YXFVVABEGXRONW	CHEMONTID:0001091
C2H3NO	57.021463716	339.3078	282.28369	93	78	57.02411	-0.0026463	ATHHXGZTWNVVOU;LYIIBVSRGJSHAV	CHEMONTID:0002484;CHEMONTID:0000469
C12H15N2	187.12352348	335.17612	148.06793	71	93	187.10819	0.0153335	JOFKCNJIUXPJAC	CHEMONTID:0001914
C3H5O3	89.02386902	237.07042	148.06793	66	93	89.00249	0.021379	PEDCQBHIVMGVHV	CHEMONTID:0002210
C5H11N	85.089149352	233.15944	148.06793	64	93	85.09151	-0.0023606	NQRYJNQNLNOLGT	CHEMONTID:0000195
C5H11N	85.089149352	233.14676	148.06793	70	93	85.07883	0.0103194	NQRYJNQNLNOLGT	CHEMONTID:0000195
C2H3NO2	73.016378336	221.08705	148.06793	88	93	73.01912	-0.0027417	DHMQDGOQFOQNFH;BYYUJTPNKCFZST	CHEMONTID:0002404;CHEMONTID:0000265
C7H14O	114.104465068	335.17612	221.08705	71	88	114.08907	0.0153951	MQWCXKGKQLNYQG	CHEMONTID:0002647
C2H2O3	74.000393924	295.08743	221.08705	72	88	74.00038	1.39E-05	AEMRFAOFKBGASW	CHEMONTID:0001359
O	15.99491462	237.07042	221.08705	66	88	15.98337	0.0115446	XLYOFNOQVPJJNP	NonID:H2O
C7H6O4	154.026608672	221.08705	67.05786	88	82	154.02919	-0.0025813	BTQAJGSMXCDDAJ	CHEMONTID:0002519
C7H6O4	154.026608672	221.08705	67.05365	88	81	154.0334	-0.0067913	BTQAJGSMXCDDAJ	CHEMONTID:0002519
C3H5O2	73.0289544	221.08705	148.05669	88	75	73.03036	-0.0014056	NIXOWILDQLNWCW;AKXKFZDCRYJKTF	CHEMONTID:0004451;CHEMONTID:0002434
C14H24NO3	254.175618628	321.23474	67.05786	64	82	254.17688	-0.0012614	UBAHQWXPQYBZBI	CHEMONTID:0000195
C10H16NO	166.123189132	233.15944	67.05786	64	82	166.10158	0.0216091	GAFZBOMPQVRGKU	CHEMONTID:0000252
C3H4	40.031300128	107.08782	67.05786	70	82	40.02996	0.0013401	QQONPFPTGQHPMA;ATUOYWHBWRKTHZ	CHEMONTID:0004476;CHEMONTID:0002500
H4N	18.034374128	85.10436	67.05786	75	82	18.0465	-0.0121259	QGZKDVFQNNGYKY	NonID:NH2
H4N	18.034374128	85.09991	67.05786	75	82	18.04205	-0.0076759	QGZKDVFQNNGYKY	NonID:NH2
C	12	79.05548	67.05786	66	82	11.99762	0.00238	VNWKTOKETHGBQD	CHEMONTID:0002500
C14H24NO3	254.175618628	321.23474	67.05365	64	81	254.18109	-0.0054714	UBAHQWXPQYBZBI	CHEMONTID:0000195
C10H16NO	166.123189132	233.15944	67.05365	64	81	166.10579	0.0173991	GAFZBOMPQVRGKU	CHEMONTID:0000252
C3H4	40.031300128	107.08782	67.05365	70	81	40.03417	-0.0028699	QQONPFPTGQHPMA;ATUOYWHBWRKTHZ	CHEMONTID:0004476;CHEMONTID:0002500
H4N	18.034374128	85.10436	67.05365	75	81	18.05071	-0.0163359	QGZKDVFQNNGYKY	NonID:NH2
H4N	18.034374128	85.09991	67.05365	75	81	18.04626	-0.0118859	QGZKDVFQNNGYKY	NonID:NH2
C	12	79.05548	67.05365	66	81	12.00183	-0.00183	VNWKTOKETHGBQD	CHEMONTID:0002500
C2H6	30.046950192	312.32581	282.28369	63	78	30.04212	0.0048302	OTMSDBZUPAUEDD	CHEMONTID:0002500
C13H25O	197.19054042	282.28369	85.10436	78	75	197.17933	0.0112104	BGEHHAVMRVXCGR	CHEMONTID:0000298
C13H25O	197.19054042	282.28369	85.09991	78	75	197.18378	0.0067604	BGEHHAVMRVXCGR	CHEMONTID:0000298
C12H15N2	187.12352348	335.17612	148.05669	71	75	187.11943	0.0040935	JOFKCNJIUXPJAC	CHEMONTID:0001914
C14H27O2	227.201105104	312.32581	85.10436	63	75	227.22145	-0.0203449	ZTKXZDLAHNDYCJ	CHEMONTID:0000298
C14H27O2	227.201105104	312.32581	85.09991	63	75	227.2259	-0.0247949	ZTKXZDLAHNDYCJ	CHEMONTID:0000298
C9H7O2	147.044604464	295.08743	148.05669	72	75	147.03074	0.0138645	CJEQHXGMZPFAQE;CJXMVKYNVIGQBS;ARGITQZGLVBTTI	CHEMONTID:0001257;CHEMONTID:0000029;CHEMONTID:0000296
C3H5O3	89.02386902	237.07042	148.05669	66	75	89.01373	0.010139	PEDCQBHIVMGVHV	CHEMONTID:0002210
C5H11N	85.089149352	233.15944	148.05669	64	75	85.10275	-0.0136006	NQRYJNQNLNOLGT	CHEMONTID:0000195
C9H8O2	148.052429496	233.15944	85.10436	64	75	148.05508	-0.0026505	CJXMVKYNVIGQBS;HLOZUROOXAWGSD;ONLCITAWNHDTRE;CJEQHXGMZPFAQE;DGNQXQJVAILJBW;MSTDXOZUKAQDRL;REEQXZCFSBLNDH;ARGITQZGLVBTTI;RIZBLVRXRWHLFA	CHEMONTID:0000029;CHEMONTID:0000138;CHEMONTID:0001257;CHEMONTID:0000144;CHEMONTID:0004646;CHEMONTID:0000296;CHEMONTID:0004111
C9H8O2	148.052429496	233.15944	85.09991	64	75	148.05953	-0.0071005	CJXMVKYNVIGQBS;HLOZUROOXAWGSD;ONLCITAWNHDTRE;CJEQHXGMZPFAQE;DGNQXQJVAILJBW;MSTDXOZUKAQDRL;REEQXZCFSBLNDH;ARGITQZGLVBTTI;RIZBLVRXRWHLFA	CHEMONTID:0000029;CHEMONTID:0000138;CHEMONTID:0001257;CHEMONTID:0000144;CHEMONTID:0004646;CHEMONTID:0000296;CHEMONTID:0004111
C5H11N	85.089149352	233.14676	148.05669	70	75	85.09007	-0.0009206	NQRYJNQNLNOLGT	CHEMONTID:0000195
C9H8O2	148.052429496	233.14676	85.10436	70	75	148.0424	0.0100295	CJXMVKYNVIGQBS;HLOZUROOXAWGSD;ONLCITAWNHDTRE;CJEQHXGMZPFAQE;DGNQXQJVAILJBW;MSTDXOZUKAQDRL;REEQXZCFSBLNDH;ARGITQZGLVBTTI;RIZBLVRXRWHLFA	CHEMONTID:0000029;CHEMONTID:0000138;CHEMONTID:0001257;CHEMONTID:0000144;CHEMONTID:0004646;CHEMONTID:0000296;CHEMONTID:0004111
C9H8O2	148.052429496	233.14676	85.09991	70	75	148.04685	0.0055795	CJXMVKYNVIGQBS;HLOZUROOXAWGSD;ONLCITAWNHDTRE;CJEQHXGMZPFAQE;DGNQXQJVAILJBW;MSTDXOZUKAQDRL;REEQXZCFSBLNDH;ARGITQZGLVBTTI;RIZBLVRXRWHLFA	CHEMONTID:0000029;CHEMONTID:0000138;CHEMONTID:0001257;CHEMONTID:0000144;CHEMONTID:0004646;CHEMONTID:0000296;CHEMONTID:0004111
Num AdductIon (AdductType Mass LinkedMz): 2
[M+Na]+	107.08782	85.09991
[M+NH4]+	109.10018	92.06004
Num IsotopicIon (IsotopeName Mass LinkedMz WeightedForm WeightNumber): 10
C-13	93.07395	92.06004	M+1	1
C-13	149.05905	148.06793	M+1	1
C-13	271.11139	270.1235	M+1	1
C-13	282.04837	281.06931	M+1	1
C-13	282.06406	281.06931	M+1	1
C-13	310.2858	309.28171	M+1	1
S34	358.09412	356.09949	M+2	2
N-14	409.31363	408.33826	M+1	1
C-13	409.33481	408.33826	M+1	1
C-13	429.09131	428.09695	M+1	1

NAME: C23H56F2N5O4P
EXACTMASS: 535.403798342
ISSELECTED: False
ACCURATEMASS: 535.4036235
MASSDIFFERENCE: 0.0001748
TOTALSCORE: 3.142
ISOTOPICINTENSITY[M+1]: 0.275
ISOTOPICINTENSITY[M+2]: 0.0447
ISOTOPICDIFF[M+1]: -0.037
ISOTOPICDIFF[M+2]: 0.0332
MASSDIFFSCORE: 0.999
ISOTOPICSCORE: 0.985
PRODUCTIONSCORE: 1
NEUTRALLOSSSCORE: 0.158
PRODUCTIONPEAKNUMBER: 53
PRODUCTIONHITSNUMBER: 25
NEUTRALLOSSPEAKNUMBER: 387
NEUTRALLOSSHITSNUMBER: 61
RESOURCENAMES: 
RESOURCERECORDS: 0
ChemOntDescriptions: 
ChemOntIDs: 
ChemOntScores: 
ChemOntInChIKeys: 
PUBCHEMCIDS: 
Num ProductIon (Formula ExactMass AccurateMass Intensity Error CandidateInChIKeys CandidateOntologies): 53
C5H7	67.054775224	67.05365	81	0.0005766	OFBQJSOFQDEBGM;QMMOXUPEWRXHJS;QWTDNUCVQCZILF;YWAKXRMUMFPDSH;RGSFGYAAUTVSQA;MHNNAWXXUZQSNM;PMJHHCWVYXUKFD;CRSOQBOWXPBRES;YHQXBTXEYZIYOV;QYZLKGVUSQXAMU	CHEMONTID:0002500;CHEMONTID:0004476;CHEMONTID:0004620;CHEMONTID:0001016;CHEMONTID:0004622;CHEMONTID:0001019
C5H7	67.054775224	67.05786	82	-0.0036334	OFBQJSOFQDEBGM;QMMOXUPEWRXHJS;QWTDNUCVQCZILF;YWAKXRMUMFPDSH;RGSFGYAAUTVSQA;MHNNAWXXUZQSNM;PMJHHCWVYXUKFD;CRSOQBOWXPBRES;YHQXBTXEYZIYOV;QYZLKGVUSQXAMU	CHEMONTID:0002500;CHEMONTID:0004476;CHEMONTID:0004620;CHEMONTID:0001016;CHEMONTID:0004622;CHEMONTID:0001019
C5H11	71.086075352	71.08574	97	-0.0002132	OFBQJSOFQDEBGM;QWTDNUCVQCZILF	CHEMONTID:0002500;CHEMONTID:0004620
C3H5O2	73.0289544	73.04601	201	-0.0176042	DNIAPMSPPWPWGF;YPFDHNVEDLHUCE;XBDQKXXYIPTUBI;NIXOWILDQLNWCW	CHEMONTID:0002467;CHEMONTID:0000286;CHEMONTID:0001205;CHEMONTID:0004451
C4H9O	73.065339908	73.05201	197	0.0127813	ZTQSAGDEMFDKMZ	CHEMONTID:0002434
C6H7	79.054775224	79.05548	66	-0.0012534	UHOVQNZJYSORNB;AFABGHUZZDYHJO;PRBHEGAFLDMLAL;ZQDPJFUHLCOCRG;PFEOZHBOMNWTJB;LDTAOIUHUHHCMU;GDOPTJXRTPNYNR;LIKMAJRDDDTEIG;HNRMPXKDFBEGFZ;PYGSKMBEVAICCR	CHEMONTID:0002279;CHEMONTID:0004620;CHEMONTID:0001019;CHEMONTID:0004476;CHEMONTID:0001016
C6H11	83.086075352	83.08572	191	-0.0001932	VLKZOEOYAKHREP;AFABGHUZZDYHJO;RYPKRALMXUUNKS;XDTMQSROBMDMFD;JMMZCWZIJXAGKW;PFEOZHBOMNWTJB;PRBHEGAFLDMLAL;LIKMAJRDDDTEIG;HNRMPXKDFBEGFZ;GDOPTJXRTPNYNR;LDTAOIUHUHHCMU	CHEMONTID:0002500;CHEMONTID:0004620;CHEMONTID:0004476;CHEMONTID:0001016;CHEMONTID:0004622;CHEMONTID:0001019
C6H11	83.086075352	83.09437	190	-0.0088432	VLKZOEOYAKHREP;AFABGHUZZDYHJO;RYPKRALMXUUNKS;XDTMQSROBMDMFD;JMMZCWZIJXAGKW;PFEOZHBOMNWTJB;PRBHEGAFLDMLAL;LIKMAJRDDDTEIG;HNRMPXKDFBEGFZ;GDOPTJXRTPNYNR;LDTAOIUHUHHCMU	CHEMONTID:0002500;CHEMONTID:0004620;CHEMONTID:0004476;CHEMONTID:0001016;CHEMONTID:0004622;CHEMONTID:0001019
C6H13	85.101725416	85.09991	75	0.0012668	VLKZOEOYAKHREP;AFABGHUZZDYHJO	CHEMONTID:0002500;CHEMONTID:0004620
C6H13	85.101725416	85.10436	75	-0.0031832	VLKZOEOYAKHREP;AFABGHUZZDYHJO	CHEMONTID:0002500;CHEMONTID:0004620
C7H8	92.062600256	92.06004	65	0.0020117	YXFVVABEGXRONW;VLJXXKKOSFGPHI;UAEPNZWRGJTJPN	CHEMONTID:0001091;CHEMONTID:0004620;CHEMONTID:0001016
C7H13	97.101725416	97.10223	145	-0.0010532	IMNFDUFMRHMDMM;ZGEGCLOFRBLKSE;VLJXXKKOSFGPHI;WZHKDGJSXCTSCK	CHEMONTID:0002500;CHEMONTID:0004476;CHEMONTID:0004620
C7H13	97.101725416	97.11459	148	-0.0134132	IMNFDUFMRHMDMM;ZGEGCLOFRBLKSE;VLJXXKKOSFGPHI;WZHKDGJSXCTSCK	CHEMONTID:0002500;CHEMONTID:0004476;CHEMONTID:0004620
C8H11	107.086075352	107.08782	70	-0.0022932	YNQLUTRBYVCPMQ;JVSWJIKNEAIKJW;KVZJLSYJROEPSQ;GDDAJHJRAKOILH;QEGNUYASOUJEHD;YXLCVBVDFKWWRW;LETYIFNDQBJGPJ;QJXCDRBHYIAFTH;HDGQICNBXPAKLR;IRUCBBFNLDIMIK;GLPRTGNWFINUKX;QRMPKOFEUHIBNM;HYBLFDUGSBOMPI;VIHUHUGDEZCPDK;KUMXLFIBWFCMOJ	CHEMONTID:0002279;CHEMONTID:0004620;CHEMONTID:0001016;CHEMONTID:0001019;CHEMONTID:0004622;CHEMONTID:0004476
C8H13	109.101725416	109.10018	239	0.0009968	JVSWJIKNEAIKJW;GDDAJHJRAKOILH;KWKAKUADMBZCLK;QEGNUYASOUJEHD;KVZJLSYJROEPSQ;QJXCDRBHYIAFTH;WEPNJTDVIIKRIK;TVMXDCGIABBOFY;LETYIFNDQBJGPJ;RNTWWGNZUXGTAX;QRMPKOFEUHIBNM	CHEMONTID:0004620;CHEMONTID:0001019;CHEMONTID:0004476;CHEMONTID:0001016;CHEMONTID:0004622;CHEMONTID:0002500
C8H13	109.101725416	109.10864	240	-0.0074632	JVSWJIKNEAIKJW;GDDAJHJRAKOILH;KWKAKUADMBZCLK;QEGNUYASOUJEHD;KVZJLSYJROEPSQ;QJXCDRBHYIAFTH;WEPNJTDVIIKRIK;TVMXDCGIABBOFY;LETYIFNDQBJGPJ;RNTWWGNZUXGTAX;QRMPKOFEUHIBNM	CHEMONTID:0004620;CHEMONTID:0001019;CHEMONTID:0004476;CHEMONTID:0001016;CHEMONTID:0004622;CHEMONTID:0002500
C7H15O3	147.10211934	147.10449	67	-0.0029192	WLBJWJRUFNGFNR	CHEMONTID:0001167
C5H10NO4	148.0609828	148.05669	75	0.0037442	WHUUTDBJXJRKMK	CHEMONTID:0004323
C6H12O4	148.073558864	148.06793	93	0.0050803	KBVSUNBCTPQWJL	CHEMONTID:0002012
C9H9NO2	163.063328528	163.05992	112	0.0028599	BMFMUHLTSDBYKC;NGKZFDYBISXGGS	CHEMONTID:0000195;CHEMONTID:0000182
C10H11O2	163.075904592	163.07362	133	0.001736	NEBQMYHKOREVAL;GJPLRURZZCQESP;NJXYTXADXSRFTJ;YYDWZJCCIAMZIH;UDEWPOVQBGFNGE	CHEMONTID:0004111;CHEMONTID:0000296;CHEMONTID:0001350
C12H13O4	221.081383896	221.08705	88	-0.0062147	XDSHNNRBLSBDAP	CHEMONTID:0000029
C15H13N2	221.107873416	221.10168	121	0.0056448	OURDZMSSMGUMKR	CHEMONTID:0001914
C12H23FOP	233.147055206	233.14676	70	-0.0002534	NA	NA
C9H21N4O3	233.161365532	233.15944	64	0.001377	NA	NA
C15H9O3	237.055169148	237.07042	66	-0.0157994	WMKOZARWBMFKAS;BJDQPQWMJZEAPE	CHEMONTID:0000494
C10H17N5O2P	270.111986414	270.11188	410	-0.0004422	NA	NA
C15H16N3O2	270.124251752	270.1235	440	0.0002032	NA	NA
C17H11FOP	281.053154822	281.05273	492	-0.0001238	NA	NA
C17H13O4	281.081383896	281.06931	402	0.0115253	IZBRIFMZDZNODO	CHEMONTID:0000253
C18H36NO	282.279689772	282.28369	78	-0.0045488	NA	NA
C17H12FN2O2	295.088280844	295.08743	72	0.0003023	NA	NA
C20H35O2	307.26370536	307.26328	259	-0.0001232	NA	NA
C19H35N2O	307.27493874	307.27295	228	0.0014402	NA	NA
C15H35F2N4	309.28297856	309.28171	1681	0.00072	NA	NA
C20H42NO	312.326639964	312.32581	63	0.0002814	NA	NA
C17H30F2OP	319.20023365	319.20026	154	-0.0005749	NA	NA
C19H29O4	321.206584408	321.20605	159	-1.42E-05	NA	NA
C14H31FN4OP	321.221951462	321.22147	192	-6.71E-05	NA	NA
C16H31F2N2O2	321.235359672	321.23474	64	7.11E-05	NA	NA
C16H24N4O2P	335.163687638	335.16299	128	0.0001491	NA	NA
C18H24FN2O3	335.177095848	335.17612	71	0.0004273	NA	NA
C22H40FO	339.30631912	339.3078	93	-0.0020295	NA	NA
C22H11FNO3	356.072296432	356.07147	143	0.0002779	NA	NA
C22H12F2N3	356.099928824	356.09949	391	-0.0001098	NA	NA
C22H45F2NOP	408.32068313	408.31827	412	0.0018646	NA	NA
C21H44F2N3O2	408.340159088	408.33826	327	0.0013505	NA	NA
C22H8F2N3O4	416.048287176	416.04477	66	0.0029686	NA	NA
C22H17F2NO4P	428.086326094	428.08347	76	0.0023075	NA	NA
C21H17F2N3O3P	428.097559474	428.09695	103	6.09E-05	NA	NA
C23H49FN5O	430.392114408	430.38416	88	0.0074058	NA	NA
C22H16N4O4P	431.090916622	431.0899	94	0.000468	NA	NA
	0	536.40979	6132	0.0012848	NA	NA
Num NeutralLoss (Formula ExactMass PrecursorMz ProductMz PrecursorIntensity ProductIntensity LossMass Error CandidateInChIKeys CandidateOntologies): 234
C11H17NO4	227.115758024	536.40979	309.28171	6132	1681	227.12808	-0.012322	MFXCOLDTJDSQIV	CHEMONTID:0000279
C6H12N2O	128.094963004	536.40979	408.31827	6132	412	128.09152	0.003443	DPBWFNDFMCCGGJ;YUZOKOFJOOANSW	CHEMONTID:0002312;CHEMONTID:0000469
C6H12N2O	128.094963004	536.40979	408.33826	6132	327	128.07153	0.023433	DPBWFNDFMCCGGJ;YUZOKOFJOOANSW	CHEMONTID:0002312;CHEMONTID:0000469
C13H13N2	197.107873416	536.40979	339.3078	6132	93	197.10199	0.0058834	VENAANZHUCMOGD	CHEMONTID:0001140
C7H6O	106.041864812	536.40979	430.38416	6132	88	106.02563	0.0162348	IWDCLRJOBJJRNH;HUMNYLRZRPPJDN;RDOXTESZEPMUJZ	CHEMONTID:0001275;CHEMONTID:0000321;CHEMONTID:0000138
C5H9NO	99.068413908	408.33826	309.28171	327	1681	99.05655	0.0118639	DVOFEOSDXAVUJD	CHEMONTID:0000469
CH4N	30.034374128	339.3078	309.28171	93	1681	30.02609	0.0082841	BAVYZALUXZFZLV	CHEMONTID:0000469
C12H24O2	200.177630008	309.28171	109.10864	1681	240	200.17307	0.00456	POULHZVOKOAJMA	CHEMONTID:0003086
C12H24O2	200.177630008	309.28171	109.10018	1681	239	200.18153	-0.0039	POULHZVOKOAJMA	CHEMONTID:0003086
CHN	27.010899032	309.28171	282.28369	1681	78	26.99802	0.012879	BAVYZALUXZFZLV;LELOWRISYMNNSU;WDWDWGRYHDPSDS	CHEMONTID:0000469;CHEMONTID:0000362;CHEMONTID:0000117
C8H6O3	150.031694052	431.0899	281.05273	94	492	150.03717	-0.0054759	SULYEHHGGXARJS;OUWKTIRCGDAGJB;RGFKONOOOXBVQC;WBIZZNFQJPOKDK	CHEMONTID:0004298;CHEMONTID:0000135;CHEMONTID:0000190
C9H7O2	147.044604464	428.09695	281.05273	103	492	147.04422	0.0003845	CJEQHXGMZPFAQE;CJXMVKYNVIGQBS;ARGITQZGLVBTTI	CHEMONTID:0001257;CHEMONTID:0000029;CHEMONTID:0000296
C9H7O2	147.044604464	428.08347	281.05273	76	492	147.03074	0.0138645	CJEQHXGMZPFAQE;CJXMVKYNVIGQBS;ARGITQZGLVBTTI	CHEMONTID:0001257;CHEMONTID:0000029;CHEMONTID:0000296
C7H3O3	135.008218956	416.04477	281.05273	66	492	134.99204	0.016179	IUNJCFABHJZSKB	CHEMONTID:0003978
C3H7O2	75.044604464	356.09949	281.05273	391	492	75.04676	-0.0021555	KXKVLQRXCPHEJC	CHEMONTID:0003416
C6H3	75.023475096	356.07147	281.05273	143	492	75.01874	0.0047351	UHOVQNZJYSORNB	CHEMONTID:0002279
CH2	14.015650064	295.08743	281.05273	72	492	14.0347	-0.0190499	VNWKTOKETHGBQD	CHEMONTID:0002500
C7H2O2	118.005479304	281.05273	163.05992	492	112	117.99281	0.0126693	ZBCATMYQYDCTIZ	CHEMONTID:0000135
C9H5O3	161.02386902	270.1235	109.10864	440	240	161.01486	0.009009	AXMVYSVVTMKQSL	CHEMONTID:0000029
C9H5O3	161.02386902	270.1235	109.10018	440	239	161.02332	0.000549	AXMVYSVVTMKQSL	CHEMONTID:0000029
C7H7O	107.049689844	270.1235	163.07362	440	133	107.04988	-0.0001902	IWDCLRJOBJJRNH;RDOXTESZEPMUJZ;HUMNYLRZRPPJDN	CHEMONTID:0001275;CHEMONTID:0000138;CHEMONTID:0000321
CH5O2	49.0289544	270.1235	221.10168	440	121	49.02182	0.0071344	CKFGINPQOCXMAZ	CHEMONTID:0001605
C4H11O3	107.070819212	270.1235	163.05992	440	112	107.06358	0.0072392	ARXKVVRQIIOZGF	CHEMONTID:0001661
C4H10O4	122.0579088	270.1235	148.06793	440	93	122.05557	0.0023388	UNXHWFMMPAWVPI	CHEMONTID:0002210
CH5O2	49.0289544	270.1235	221.08705	440	88	49.03645	-0.0074956	CKFGINPQOCXMAZ	CHEMONTID:0001605
C7H8NO	122.060588876	270.1235	148.05669	440	75	122.06681	-0.0062211	NSBIQPJIWUJBBX	CHEMONTID:0004650
C5H9O2	101.060254528	408.31827	307.26328	412	259	101.05499	0.0052645	CNRGMQRNYAIBTN	CHEMONTID:0002434
C4H7NO2	101.047678464	408.31827	307.27295	412	228	101.04532	0.0023585	ORDNBIQZKXYGTM	CHEMONTID:0002435
C22H39O2	335.295005488	408.31827	73.04601	412	201	335.27226	0.0227455	UPMVPXJUQWHITN	CHEMONTID:0002951
C22H31O	311.237490612	408.31827	97.10223	412	145	311.21604	0.0214506	OKFGGODLENCAOQ	CHEMONTID:0000298
C2H3N3	69.032697096	408.31827	339.3078	412	93	69.01047	0.0222271	NSPMIYGKQJPBQR	CHEMONTID:0000099
C6H6O3	126.031694052	408.31827	282.28369	412	78	126.03458	-0.0028859	QCDYQQDYXPDABM;WQGWDDDVZFFDIG	CHEMONTID:0000382;CHEMONTID:0004657
C9H5O3	161.02386902	270.11188	109.10864	410	240	161.00324	0.020629	AXMVYSVVTMKQSL	CHEMONTID:0000029
C9H5O3	161.02386902	270.11188	109.10018	410	239	161.0117	0.012169	AXMVYSVVTMKQSL	CHEMONTID:0000029
C7H7O	107.049689844	270.11188	163.07362	410	133	107.03826	0.0114298	IWDCLRJOBJJRNH;RDOXTESZEPMUJZ;HUMNYLRZRPPJDN	CHEMONTID:0001275;CHEMONTID:0000138;CHEMONTID:0000321
CH5O2	49.0289544	270.11188	221.10168	410	121	49.0102	0.0187544	CKFGINPQOCXMAZ	CHEMONTID:0001605
C7H7O	107.049689844	270.11188	163.05992	410	112	107.05196	-0.0022702	IWDCLRJOBJJRNH;RDOXTESZEPMUJZ;HUMNYLRZRPPJDN	CHEMONTID:0001275;CHEMONTID:0000138;CHEMONTID:0000321
C7H6O2	122.036779432	270.11188	148.06793	410	93	122.04395	-0.0071706	LHGVFZTZFXWLCP;ZBCATMYQYDCTIZ;OIPPWFOQEKKFEE;SMQUZDBALVYZAC;FTNJQNQLEGKTGD;WPYMKLBDIGXBTP	CHEMONTID:0000190;CHEMONTID:0000135;CHEMONTID:0000137;CHEMONTID:0003978;CHEMONTID:0000296;CHEMONTID:0002565
CH5O2	49.0289544	270.11188	221.08705	410	88	49.02483	0.0041244	CKFGINPQOCXMAZ	CHEMONTID:0001605
C4H10O4	122.0579088	270.11188	148.05669	410	75	122.05519	0.0027188	UNXHWFMMPAWVPI	CHEMONTID:0002210
C8H6O3	150.031694052	431.0899	281.06931	94	402	150.02059	0.0111041	SULYEHHGGXARJS;OUWKTIRCGDAGJB;RGFKONOOOXBVQC;WBIZZNFQJPOKDK	CHEMONTID:0004298;CHEMONTID:0000135;CHEMONTID:0000190
C9H7O2	147.044604464	428.09695	281.06931	103	402	147.02764	0.0169645	CJEQHXGMZPFAQE;CJXMVKYNVIGQBS;ARGITQZGLVBTTI	CHEMONTID:0001257;CHEMONTID:0000029;CHEMONTID:0000296
C2H5NO2	75.0320284	356.09949	281.06931	391	402	75.03018	0.0018484	DHMQDGOQFOQNFH;BYYUJTPNKCFZST	CHEMONTID:0002404;CHEMONTID:0000265
C6H3	75.023475096	356.07147	281.06931	143	402	75.00216	0.0213151	UHOVQNZJYSORNB	CHEMONTID:0002279
CH2	14.015650064	295.08743	281.06931	72	402	14.01812	-0.0024699	VNWKTOKETHGBQD	CHEMONTID:0002500
C7H2O2	118.005479304	281.06931	163.07362	402	133	117.99569	0.0097893	ZBCATMYQYDCTIZ	CHEMONTID:0000135
C7H2O2	118.005479304	281.06931	163.05992	402	112	118.00939	-0.0039107	ZBCATMYQYDCTIZ	CHEMONTID:0000135
C2H2NO2	72.008553304	428.09695	356.09949	103	391	71.99746	0.0110933	BYYUJTPNKCFZST	CHEMONTID:0000265
C2H2NO2	72.008553304	428.08347	356.09949	76	391	71.98398	0.0245733	BYYUJTPNKCFZST	CHEMONTID:0000265
C7H3O3	135.008218956	356.09949	221.10168	391	121	134.99781	0.010409	IUNJCFABHJZSKB	CHEMONTID:0003978
C7H3O3	135.008218956	356.09949	221.08705	391	88	135.01244	-0.004221	IUNJCFABHJZSKB	CHEMONTID:0003978
C2H5O2	61.0289544	356.09949	295.08743	391	72	61.01206	0.0168944	TZIHFWKZFHZASV;LYCAIKOWRPUZTN	CHEMONTID:0001238;CHEMONTID:0002467
C5H9O2	101.060254528	408.33826	307.26328	327	259	101.07498	-0.0147255	CNRGMQRNYAIBTN	CHEMONTID:0002434
C5H9O2	101.060254528	408.33826	307.27295	327	228	101.06531	-0.0050555	CNRGMQRNYAIBTN	CHEMONTID:0002434
C22H39O2	335.295005488	408.33826	73.04601	327	201	335.29225	0.0027555	UPMVPXJUQWHITN	CHEMONTID:0002951
C22H39O2	335.295005488	408.33826	73.05201	327	197	335.28625	0.0087555	UPMVPXJUQWHITN	CHEMONTID:0002951
C22H31O	311.237490612	408.33826	97.11459	327	148	311.22367	0.0138206	OKFGGODLENCAOQ	CHEMONTID:0000298
C22H31O	311.237490612	408.33826	97.10223	327	145	311.23603	0.0014606	OKFGGODLENCAOQ	CHEMONTID:0000298
C2H3N3	69.032697096	408.33826	339.3078	327	93	69.03046	0.0022371	NSPMIYGKQJPBQR	CHEMONTID:0000099
C6H6O3	126.031694052	408.33826	282.28369	327	78	126.05457	-0.0228759	QCDYQQDYXPDABM;WQGWDDDVZFFDIG	CHEMONTID:0000382;CHEMONTID:0004657
CH6N	32.050024192	339.3078	307.26328	93	259	32.04452	0.0055042	BAVYZALUXZFZLV	CHEMONTID:0000469
C21H37O2	321.279355424	430.38416	109.10864	88	240	321.27552	0.0038354	IXGRSGKLNDEHCM	CHEMONTID:0002951
C7H8O2	124.052429496	233.15944	109.10864	64	240	124.0508	0.0016295	LHGVFZTZFXWLCP;ASHGTJPOSUFTGB;OIPPWFOQEKKFEE	CHEMONTID:0000190;CHEMONTID:0000137
C7H8O2	124.052429496	233.14676	109.10864	70	240	124.03812	0.0143095	LHGVFZTZFXWLCP;ASHGTJPOSUFTGB;OIPPWFOQEKKFEE	CHEMONTID:0000190;CHEMONTID:0000137
C2H2	26.015650064	109.10864	83.08572	240	191	26.02292	-0.0072699	OTMSDBZUPAUEDD;VGGSQFUCUMXWEO	CHEMONTID:0002500;CHEMONTID:0004476
C2H2	26.015650064	109.10864	83.09437	240	190	26.01427	0.0013801	OTMSDBZUPAUEDD;VGGSQFUCUMXWEO	CHEMONTID:0002500;CHEMONTID:0004476
C	12	109.10864	97.10223	240	145	12.00641	-0.00641	VNWKTOKETHGBQD	CHEMONTID:0002500
C3H6	42.046950192	109.10864	67.05786	240	82	42.05078	-0.0038298	ATUOYWHBWRKTHZ;QQONPFPTGQHPMA	CHEMONTID:0002500;CHEMONTID:0004476
C3H6	42.046950192	109.10864	67.05365	240	81	42.05499	-0.0080398	ATUOYWHBWRKTHZ;QQONPFPTGQHPMA	CHEMONTID:0002500;CHEMONTID:0004476
C21H37O2	321.279355424	430.38416	109.10018	88	239	321.28398	-0.0046246	IXGRSGKLNDEHCM	CHEMONTID:0002951
C7H8O2	124.052429496	233.15944	109.10018	64	239	124.05926	-0.0068305	LHGVFZTZFXWLCP;ASHGTJPOSUFTGB;OIPPWFOQEKKFEE	CHEMONTID:0000190;CHEMONTID:0000137
C7H8O2	124.052429496	233.14676	109.10018	70	239	124.04658	0.0058495	LHGVFZTZFXWLCP;ASHGTJPOSUFTGB;OIPPWFOQEKKFEE	CHEMONTID:0000190;CHEMONTID:0000137
C2H2	26.015650064	109.10018	83.08572	239	191	26.01446	0.0011901	OTMSDBZUPAUEDD;VGGSQFUCUMXWEO	CHEMONTID:0002500;CHEMONTID:0004476
CN	26.003074	109.10018	83.09437	239	190	26.00581	-0.002736	LELOWRISYMNNSU	CHEMONTID:0000362
C	12	109.10018	97.10223	239	145	11.99795	0.00205	VNWKTOKETHGBQD	CHEMONTID:0002500
C3H6	42.046950192	109.10018	67.05786	239	82	42.04232	0.0046302	ATUOYWHBWRKTHZ;QQONPFPTGQHPMA	CHEMONTID:0002500;CHEMONTID:0004476
C3H6	42.046950192	109.10018	67.05365	239	81	42.04653	0.0004202	ATUOYWHBWRKTHZ;QQONPFPTGQHPMA	CHEMONTID:0002500;CHEMONTID:0004476
CH4O	32.026214748	339.3078	307.27295	93	228	32.03485	-0.0086353	OKKJLVBELUTLKV	CHEMONTID:0000286
C8H4O4	164.010958608	237.07042	73.04601	66	201	164.02441	-0.0134514	XLEYFDVVXLMULC;ABNNGIOYMQTQQO	CHEMONTID:0004298;CHEMONTID:0000190
C10H10NO	160.07623894	233.14676	73.04601	70	201	160.10075	-0.0245111	LSMGVUHULSBVAW	CHEMONTID:0004529
C9H8O2	148.052429496	221.10168	73.04601	121	201	148.05567	-0.0032405	CJXMVKYNVIGQBS;HLOZUROOXAWGSD;ONLCITAWNHDTRE;CJEQHXGMZPFAQE;DGNQXQJVAILJBW;MSTDXOZUKAQDRL;REEQXZCFSBLNDH;ARGITQZGLVBTTI;RIZBLVRXRWHLFA	CHEMONTID:0000029;CHEMONTID:0000138;CHEMONTID:0001257;CHEMONTID:0000144;CHEMONTID:0004646;CHEMONTID:0000296;CHEMONTID:0004111
C9H8O2	148.052429496	221.08705	73.04601	88	201	148.04104	0.0113895	CJXMVKYNVIGQBS;HLOZUROOXAWGSD;ONLCITAWNHDTRE;CJEQHXGMZPFAQE;DGNQXQJVAILJBW;MSTDXOZUKAQDRL;REEQXZCFSBLNDH;ARGITQZGLVBTTI;RIZBLVRXRWHLFA	CHEMONTID:0000029;CHEMONTID:0000138;CHEMONTID:0001257;CHEMONTID:0000144;CHEMONTID:0004646;CHEMONTID:0000296;CHEMONTID:0004111
C3H6O3	90.031694052	163.07362	73.04601	133	201	90.02761	0.0040841	PEDCQBHIVMGVHV	CHEMONTID:0002210
C3H6O3	90.031694052	163.05992	73.04601	112	201	90.01391	0.0177841	PEDCQBHIVMGVHV	CHEMONTID:0002210
C6H3	75.023475096	148.06793	73.04601	93	201	75.02192	0.0015551	UHOVQNZJYSORNB	CHEMONTID:0002279
C6H3	75.023475096	148.05669	73.04601	75	201	75.01068	0.0127951	UHOVQNZJYSORNB	CHEMONTID:0002279
C2H6N2O	74.048012812	147.10449	73.04601	67	201	74.05848	-0.0104672	BEBCJVAWIBVWNZ	CHEMONTID:0002484
H3O	19.018389716	92.06004	73.04601	65	201	19.01403	0.0043597	XLYOFNOQVPJJNP	NonID:H2O
C8H4O4	164.010958608	237.07042	73.05201	66	197	164.01841	-0.0074514	XLEYFDVVXLMULC;ABNNGIOYMQTQQO	CHEMONTID:0004298;CHEMONTID:0000190
C10H10NO	160.07623894	233.14676	73.05201	70	197	160.09475	-0.0185111	LSMGVUHULSBVAW	CHEMONTID:0004529
C9H8O2	148.052429496	221.10168	73.05201	121	197	148.04967	0.0027595	CJXMVKYNVIGQBS;HLOZUROOXAWGSD;ONLCITAWNHDTRE;CJEQHXGMZPFAQE;DGNQXQJVAILJBW;MSTDXOZUKAQDRL;REEQXZCFSBLNDH;ARGITQZGLVBTTI;RIZBLVRXRWHLFA	CHEMONTID:0000029;CHEMONTID:0000138;CHEMONTID:0001257;CHEMONTID:0000144;CHEMONTID:0004646;CHEMONTID:0000296;CHEMONTID:0004111
C9H8O2	148.052429496	221.08705	73.05201	88	197	148.03504	0.0173895	CJXMVKYNVIGQBS;HLOZUROOXAWGSD;ONLCITAWNHDTRE;CJEQHXGMZPFAQE;DGNQXQJVAILJBW;MSTDXOZUKAQDRL;REEQXZCFSBLNDH;ARGITQZGLVBTTI;RIZBLVRXRWHLFA	CHEMONTID:0000029;CHEMONTID:0000138;CHEMONTID:0001257;CHEMONTID:0000144;CHEMONTID:0004646;CHEMONTID:0000296;CHEMONTID:0004111
C3H6O3	90.031694052	163.07362	73.05201	133	197	90.02161	0.0100841	PEDCQBHIVMGVHV	CHEMONTID:0002210
C3H6O3	90.031694052	163.05992	73.05201	112	197	90.00791	0.0237841	PEDCQBHIVMGVHV	CHEMONTID:0002210
C6H3	75.023475096	148.06793	73.05201	93	197	75.01592	0.0075551	UHOVQNZJYSORNB	CHEMONTID:0002279
C6H3	75.023475096	148.05669	73.05201	75	197	75.00468	0.0187951	UHOVQNZJYSORNB	CHEMONTID:0002279
C2H6N2O	74.048012812	147.10449	73.05201	67	197	74.05248	-0.0044672	BEBCJVAWIBVWNZ	CHEMONTID:0002484
H3O	19.018389716	92.06004	73.05201	65	197	19.00803	0.0103597	XLYOFNOQVPJJNP	NonID:H2O
C12H18NO3	224.128668436	321.22147	97.11459	192	148	224.10688	0.0217884	HIKHPXKYXLQZFQ	CHEMONTID:0000195
C12H18NO3	224.128668436	321.22147	97.10223	192	145	224.11924	0.0094284	HIKHPXKYXLQZFQ	CHEMONTID:0000195
C5H12N2	100.100048384	321.22147	221.10168	192	121	100.11979	-0.0197416	PVOAHINGSUIXLS	CHEMONTID:0003358
C14H24NO3	254.175618628	321.22147	67.05786	192	82	254.16361	0.0120086	UBAHQWXPQYBZBI	CHEMONTID:0000195
C14H24NO3	254.175618628	321.22147	67.05365	192	81	254.16782	0.0077986	UBAHQWXPQYBZBI	CHEMONTID:0000195
C9H10O2	150.06807956	233.15944	83.08572	64	191	150.07372	-0.0056404	GYPMBQZAVBFUIZ;CAWZFQGJUGEKFU;RIZBLVRXRWHLFA	CHEMONTID:0004111;CHEMONTID:0000190
C9H10O2	150.06807956	233.14676	83.08572	70	191	150.06104	0.0070396	GYPMBQZAVBFUIZ;CAWZFQGJUGEKFU;RIZBLVRXRWHLFA	CHEMONTID:0004111;CHEMONTID:0000190
C7H6O3	138.031694052	221.10168	83.08572	121	191	138.01596	0.0157341	IUNJCFABHJZSKB	CHEMONTID:0003978
HO3P	79.966330522	163.07362	83.08572	133	191	79.9879	-0.0215695	ABLZXFCXXLZCGV	NonID:PO3
HO3P	79.966330522	163.05992	83.08572	112	191	79.9742	-0.0078695	ABLZXFCXXLZCGV	NonID:PO3
CH2	14.015650064	97.11459	83.08572	148	191	14.02887	-0.0132199	VNWKTOKETHGBQD	CHEMONTID:0002500
CH2	14.015650064	97.10223	83.08572	145	191	14.01651	-0.0008599	VNWKTOKETHGBQD	CHEMONTID:0002500
C	12	83.08572	71.08574	191	97	11.99998	2E-05	VNWKTOKETHGBQD	CHEMONTID:0002500
CH4	16.031300128	83.08572	67.05786	191	82	16.02786	0.0034401	VNWKTOKETHGBQD	CHEMONTID:0002500
CH4	16.031300128	83.08572	67.05365	191	81	16.03207	-0.0007699	VNWKTOKETHGBQD	CHEMONTID:0002500
C12H23O2	199.169804976	282.28369	83.09437	78	190	199.18932	-0.019515	NGBPDDMTRGHYFM	CHEMONTID:0001334
C9H10O2	150.06807956	233.15944	83.09437	64	190	150.06507	0.0030096	GYPMBQZAVBFUIZ;CAWZFQGJUGEKFU;RIZBLVRXRWHLFA	CHEMONTID:0004111;CHEMONTID:0000190
C9H10O2	150.06807956	233.14676	83.09437	70	190	150.05239	0.0156896	GYPMBQZAVBFUIZ;CAWZFQGJUGEKFU;RIZBLVRXRWHLFA	CHEMONTID:0004111;CHEMONTID:0000190
C7H6O3	138.031694052	221.10168	83.09437	121	190	138.00731	0.0243841	IUNJCFABHJZSKB	CHEMONTID:0003978
HO3P	79.966330522	163.07362	83.09437	133	190	79.97925	-0.0129195	ABLZXFCXXLZCGV	NonID:PO3
HO3P	79.966330522	163.05992	83.09437	112	190	79.96555	0.0007805	ABLZXFCXXLZCGV	NonID:PO3
CH2	14.015650064	97.11459	83.09437	148	190	14.02022	-0.0045699	VNWKTOKETHGBQD	CHEMONTID:0002500
CH2	14.015650064	97.10223	83.09437	145	190	14.00786	0.0077901	VNWKTOKETHGBQD	CHEMONTID:0002500
C	12	83.09437	71.08574	190	97	12.00863	-0.00863	VNWKTOKETHGBQD	CHEMONTID:0002500
CH4	16.031300128	83.09437	67.05786	190	82	16.03651	-0.0052099	VNWKTOKETHGBQD	CHEMONTID:0002500
CH4	16.031300128	83.09437	67.05365	190	81	16.04072	-0.0094199	VNWKTOKETHGBQD	CHEMONTID:0002500
C12H18NO3	224.128668436	321.20605	97.10223	159	145	224.10382	0.0248484	HIKHPXKYXLQZFQ	CHEMONTID:0000195
C5H12N2	100.100048384	321.20605	221.10168	159	121	100.10437	-0.0043216	PVOAHINGSUIXLS	CHEMONTID:0003358
C9H17O3	173.117769404	321.20605	148.06793	159	93	173.13812	-0.0203506	CVFFFSPGTZUPTF	CHEMONTID:0000324
C5H12N2	100.100048384	321.20605	221.08705	159	88	100.119	-0.0189516	PVOAHINGSUIXLS	CHEMONTID:0003358
C14H24NO3	254.175618628	321.20605	67.05365	159	81	254.1524	0.0232186	UBAHQWXPQYBZBI	CHEMONTID:0000195
O	15.99491462	335.17612	319.20026	71	154	15.97586	0.0190546	XLYOFNOQVPJJNP	NonID:H2O
C15H14N2	222.115698448	319.20026	97.10223	154	145	222.09803	0.0176684	OURDZMSSMGUMKR	CHEMONTID:0001914
C5H10N2	98.08439832	319.20026	221.10168	154	121	98.09858	-0.0141817	SMRGCMLEAAXFFD	CHEMONTID:0001045
C10H19O2	171.138504848	319.20026	148.06793	154	93	171.13233	0.0061748	AASQBYVPOFXFGU	CHEMONTID:0001334
C10H19O2	171.138504848	319.20026	148.05669	154	75	171.14357	-0.0050652	AASQBYVPOFXFGU	CHEMONTID:0001334
C22H37O2	333.279355424	430.38416	97.11459	88	148	333.26957	0.0097854	YDJRNYWFRANPOL	CHEMONTID:0002951
C12H18NO3	224.128668436	321.23474	97.11459	64	148	224.12015	0.0085184	HIKHPXKYXLQZFQ	CHEMONTID:0000195
C11H21O2	185.154154912	282.28369	97.11459	78	148	185.1691	-0.0149451	IOKPZOGAWQXXLF	CHEMONTID:0001334
C8H8O2	136.052429496	233.15944	97.11459	64	148	136.04485	0.0075795	GHPODDMCSOYWNE;PETRWTHZSKVLRE;IFNDEOYXGHGERA;ABDKAPXRBAPSQN;HFLGBNBLMBSXEM;DPZNOMCNRMUKPS	CHEMONTID:0000296;CHEMONTID:0000190;CHEMONTID:0004111;CHEMONTID:0000135
C7H4O3	136.016043988	233.14676	97.11459	70	148	136.03217	-0.016126	IUNJCFABHJZSKB	CHEMONTID:0003978
C2H2	26.015650064	97.11459	71.08574	148	97	26.02885	-0.0131999	OTMSDBZUPAUEDD;VGGSQFUCUMXWEO	CHEMONTID:0002500;CHEMONTID:0004476
C2H6	30.046950192	97.11459	67.05786	148	82	30.05673	-0.0097798	OTMSDBZUPAUEDD	CHEMONTID:0002500
C2H6	30.046950192	97.11459	67.05365	148	81	30.06094	-0.0139898	OTMSDBZUPAUEDD	CHEMONTID:0002500
C	12	97.11459	85.10436	148	75	12.01023	-0.01023	VNWKTOKETHGBQD	CHEMONTID:0002500
C	12	97.11459	85.09991	148	75	12.01468	-0.01468	VNWKTOKETHGBQD	CHEMONTID:0002500
C22H37O2	333.279355424	430.38416	97.10223	88	145	333.28193	-0.0025746	YDJRNYWFRANPOL	CHEMONTID:0002951
C15H16N2	224.131348512	321.23474	97.10223	64	145	224.13251	-0.0011615	OURDZMSSMGUMKR	CHEMONTID:0001914
C8H8O2	136.052429496	233.15944	97.10223	64	145	136.05721	-0.0047805	GHPODDMCSOYWNE;PETRWTHZSKVLRE;IFNDEOYXGHGERA;ABDKAPXRBAPSQN;HFLGBNBLMBSXEM;DPZNOMCNRMUKPS	CHEMONTID:0000296;CHEMONTID:0000190;CHEMONTID:0004111;CHEMONTID:0000135
C8H8O2	136.052429496	233.14676	97.10223	70	145	136.04453	0.0078995	GHPODDMCSOYWNE;PETRWTHZSKVLRE;IFNDEOYXGHGERA;ABDKAPXRBAPSQN;HFLGBNBLMBSXEM;DPZNOMCNRMUKPS	CHEMONTID:0000296;CHEMONTID:0000190;CHEMONTID:0004111;CHEMONTID:0000135
C6H4O3	124.016043988	221.10168	97.10223	121	145	123.99945	0.016594	QCDYQQDYXPDABM;WQGWDDDVZFFDIG	CHEMONTID:0000382;CHEMONTID:0004657
C2H2	26.015650064	97.10223	71.08574	145	97	26.01649	-0.0008399	OTMSDBZUPAUEDD;VGGSQFUCUMXWEO	CHEMONTID:0002500;CHEMONTID:0004476
C2H6	30.046950192	97.10223	67.05786	145	82	30.04437	0.0025802	OTMSDBZUPAUEDD	CHEMONTID:0002500
C2H6	30.046950192	97.10223	67.05365	145	81	30.04858	-0.0016298	OTMSDBZUPAUEDD	CHEMONTID:0002500
C	12	97.10223	85.10436	145	75	11.99787	0.00213	VNWKTOKETHGBQD	CHEMONTID:0002500
C	12	97.10223	85.09991	145	75	12.00232	-0.00232	VNWKTOKETHGBQD	CHEMONTID:0002500
C6H3	75.023475096	431.0899	356.07147	94	143	75.01843	0.0050451	UHOVQNZJYSORNB	CHEMONTID:0002279
C3H4O2	72.021129368	428.09695	356.07147	103	143	72.02548	-0.0043506	NIXOWILDQLNWCW;YPFDHNVEDLHUCE;XBDQKXXYIPTUBI;WBJINCZRORDGAQ	CHEMONTID:0004451;CHEMONTID:0000286;CHEMONTID:0001205;CHEMONTID:0001238
C2H2NO2	72.008553304	428.08347	356.07147	76	143	72.012	-0.0034467	BYYUJTPNKCFZST	CHEMONTID:0000265
C7H3O3	135.008218956	356.07147	221.08705	143	88	134.98442	0.023799	IUNJCFABHJZSKB	CHEMONTID:0003978
C11H12N2	172.100048384	335.17612	163.07362	71	133	172.1025	-0.0024516	CFTOTSJVQRFXOF	CHEMONTID:0001914
C11H12N2	172.100048384	335.16299	163.07362	128	133	172.08937	0.0106784	CFTOTSJVQRFXOF	CHEMONTID:0001914
C2H2O3	74.000393924	237.07042	163.07362	66	133	73.9968	0.0035939	AEMRFAOFKBGASW	CHEMONTID:0001359
C5H10	70.07825032	233.15944	163.07362	64	133	70.08582	-0.0075697	OFBQJSOFQDEBGM	CHEMONTID:0002500
C5H10	70.07825032	233.14676	163.07362	70	133	70.07314	0.0051103	OFBQJSOFQDEBGM	CHEMONTID:0002500
C2H4NO	58.029288748	221.10168	163.07362	121	133	58.02806	0.0012287	ATHHXGZTWNVVOU	CHEMONTID:0002484
C2H2O2	58.005479304	221.08705	163.07362	88	133	58.01343	-0.0079507	TZIHFWKZFHZASV;QTBSBXVTEAMEQO;WGCNASOHLSPBMP	CHEMONTID:0001238;CHEMONTID:0001205;CHEMONTID:0002230
HN	15.010899032	163.07362	148.06793	133	93	15.00569	0.005209	QGZKDVFQNNGYKY	NonID:NH2
HN	15.010899032	163.07362	148.05669	133	75	15.01693	-0.006031	QGZKDVFQNNGYKY	NonID:NH2
C4H6N2O2	114.042927432	335.16299	221.10168	128	121	114.06131	-0.0183826	FVRHIJPPPSYMGI	CHEMONTID:0001878
C11H12N2	172.100048384	335.16299	163.05992	128	112	172.10307	-0.0030216	CFTOTSJVQRFXOF	CHEMONTID:0001914
C12H15N2	187.12352348	335.16299	148.05669	128	75	187.1063	0.0172235	JOFKCNJIUXPJAC	CHEMONTID:0001914
C2H2O3	74.000393924	295.08743	221.10168	72	121	73.98575	0.0146439	AEMRFAOFKBGASW	CHEMONTID:0001359
C3H6O	58.041864812	221.10168	163.05992	121	112	58.04176	0.0001048	KFZMGEQAYNKOFK;BDERNNFJNOPAEC;XJRBAMWJDBPFIM	CHEMONTID:0001661;CHEMONTID:0000286;CHEMONTID:0000323
C8H6O3	150.031694052	221.10168	71.08574	121	97	150.01594	0.0157541	SULYEHHGGXARJS;OUWKTIRCGDAGJB;RGFKONOOOXBVQC;WBIZZNFQJPOKDK	CHEMONTID:0004298;CHEMONTID:0000135;CHEMONTID:0000190
C3H5O2	73.0289544	221.10168	148.06793	121	93	73.03375	-0.0047956	NIXOWILDQLNWCW;AKXKFZDCRYJKTF	CHEMONTID:0004451;CHEMONTID:0002434
C7H6O4	154.026608672	221.10168	67.05786	121	82	154.04382	-0.0172113	BTQAJGSMXCDDAJ	CHEMONTID:0002519
C8H10O3	154.06299418	221.10168	67.05365	121	81	154.04803	0.0149642	KLIDCXVFHGNTTM;XQDNFAMOIPNVES;IIVIBYBQXSHRGE;SMFFZOQLHYIRDA	CHEMONTID:0000190;CHEMONTID:0003891
C3H5O2	73.0289544	221.10168	148.05669	121	75	73.04499	-0.0160356	NIXOWILDQLNWCW;AKXKFZDCRYJKTF	CHEMONTID:0004451;CHEMONTID:0002434
C7H4O3	136.016043988	221.10168	85.10436	121	75	135.99732	0.018724	IUNJCFABHJZSKB	CHEMONTID:0003978
C7H4O3	136.016043988	221.10168	85.09991	121	75	136.00177	0.014274	IUNJCFABHJZSKB	CHEMONTID:0003978
C8H16N2O2	172.121177752	335.17612	163.05992	71	112	172.1162	0.0049778	PMLVVKMWRUMPQM	CHEMONTID:0000392
C5H8O4	132.042258736	295.08743	163.05992	72	112	132.02751	0.0147487	KZVAAIRBJJYZOW;QXAMTEJJAZOINB;FJGNTEKSQVNVTJ;ZDAWZDFBPUUDAY	CHEMONTID:0001497;CHEMONTID:0002012;CHEMONTID:0001661
C6H2	74.015650064	237.07042	163.05992	66	112	74.0105	0.0051501	UHOVQNZJYSORNB	CHEMONTID:0002279
C5H10	70.07825032	233.15944	163.05992	64	112	70.09952	-0.0212697	OFBQJSOFQDEBGM	CHEMONTID:0002500
C5H10	70.07825032	233.14676	163.05992	70	112	70.08684	-0.0085897	OFBQJSOFQDEBGM	CHEMONTID:0002500
C2H4NO	58.029288748	221.08705	163.05992	88	112	58.02713	0.0021587	ATHHXGZTWNVVOU	CHEMONTID:0002484
HN	15.010899032	163.05992	148.06793	112	93	14.99199	0.018909	QGZKDVFQNNGYKY	NonID:NH2
HN	15.010899032	163.05992	148.05669	112	75	15.00323	0.007669	QGZKDVFQNNGYKY	NonID:NH2
C15H29O2	241.216755168	312.32581	71.08574	63	97	241.24007	-0.0233148	PXBOJWNZUUEBDU	CHEMONTID:0000298
C14H27O	211.206190484	282.28369	71.08574	78	97	211.19795	0.0082405	UHUFTBALEZWWIH	CHEMONTID:0000298
C7H14O4	162.089208928	233.15944	71.08574	64	97	162.0737	0.0155089	KXEISHUBUXWXGY	CHEMONTID:0000341
C7H2O4	149.995308544	221.08705	71.08574	88	97	150.00131	-0.0060015	BTQAJGSMXCDDAJ	CHEMONTID:0002519
C6H4	76.031300128	147.10449	71.08574	67	97	76.01875	0.0125501	UHOVQNZJYSORNB	CHEMONTID:0002279
CH2	14.015650064	85.10436	71.08574	75	97	14.01862	-0.0029699	VNWKTOKETHGBQD	CHEMONTID:0002500
CH2	14.015650064	85.09991	71.08574	75	97	14.01417	0.0014801	VNWKTOKETHGBQD	CHEMONTID:0002500
C7H4O3	136.016043988	431.0899	295.08743	94	72	136.00247	0.013574	IUNJCFABHJZSKB	CHEMONTID:0003978
C7H7	91.054775224	430.38416	339.3078	88	93	91.07636	-0.0215848	YXFVVABEGXRONW	CHEMONTID:0001091
C2H3NO	57.021463716	339.3078	282.28369	93	78	57.02411	-0.0026463	ATHHXGZTWNVVOU;LYIIBVSRGJSHAV	CHEMONTID:0002484;CHEMONTID:0000469
C12H15N2	187.12352348	335.17612	148.06793	71	93	187.10819	0.0153335	JOFKCNJIUXPJAC	CHEMONTID:0001914
C3H5O3	89.02386902	237.07042	148.06793	66	93	89.00249	0.021379	PEDCQBHIVMGVHV	CHEMONTID:0002210
C5H11N	85.089149352	233.15944	148.06793	64	93	85.09151	-0.0023606	NQRYJNQNLNOLGT	CHEMONTID:0000195
C5H11N	85.089149352	233.14676	148.06793	70	93	85.07883	0.0103194	NQRYJNQNLNOLGT	CHEMONTID:0000195
C2H3NO2	73.016378336	221.08705	148.06793	88	93	73.01912	-0.0027417	DHMQDGOQFOQNFH;BYYUJTPNKCFZST	CHEMONTID:0002404;CHEMONTID:0000265
C7H14O	114.104465068	335.17612	221.08705	71	88	114.08907	0.0153951	MQWCXKGKQLNYQG	CHEMONTID:0002647
C2H2O3	74.000393924	295.08743	221.08705	72	88	74.00038	1.39E-05	AEMRFAOFKBGASW	CHEMONTID:0001359
O	15.99491462	237.07042	221.08705	66	88	15.98337	0.0115446	XLYOFNOQVPJJNP	NonID:H2O
C7H6O4	154.026608672	221.08705	67.05786	88	82	154.02919	-0.0025813	BTQAJGSMXCDDAJ	CHEMONTID:0002519
C7H6O4	154.026608672	221.08705	67.05365	88	81	154.0334	-0.0067913	BTQAJGSMXCDDAJ	CHEMONTID:0002519
C3H5O2	73.0289544	221.08705	148.05669	88	75	73.03036	-0.0014056	NIXOWILDQLNWCW;AKXKFZDCRYJKTF	CHEMONTID:0004451;CHEMONTID:0002434
C14H24NO3	254.175618628	321.23474	67.05786	64	82	254.17688	-0.0012614	UBAHQWXPQYBZBI	CHEMONTID:0000195
C10H16NO	166.123189132	233.15944	67.05786	64	82	166.10158	0.0216091	GAFZBOMPQVRGKU	CHEMONTID:0000252
C3H4	40.031300128	107.08782	67.05786	70	82	40.02996	0.0013401	QQONPFPTGQHPMA;ATUOYWHBWRKTHZ	CHEMONTID:0004476;CHEMONTID:0002500
H4N	18.034374128	85.10436	67.05786	75	82	18.0465	-0.0121259	QGZKDVFQNNGYKY	NonID:NH2
H4N	18.034374128	85.09991	67.05786	75	82	18.04205	-0.0076759	QGZKDVFQNNGYKY	NonID:NH2
C	12	79.05548	67.05786	66	82	11.99762	0.00238	VNWKTOKETHGBQD	CHEMONTID:0002500
C14H24NO3	254.175618628	321.23474	67.05365	64	81	254.18109	-0.0054714	UBAHQWXPQYBZBI	CHEMONTID:0000195
C10H16NO	166.123189132	233.15944	67.05365	64	81	166.10579	0.0173991	GAFZBOMPQVRGKU	CHEMONTID:0000252
C3H4	40.031300128	107.08782	67.05365	70	81	40.03417	-0.0028699	QQONPFPTGQHPMA;ATUOYWHBWRKTHZ	CHEMONTID:0004476;CHEMONTID:0002500
H4N	18.034374128	85.10436	67.05365	75	81	18.05071	-0.0163359	QGZKDVFQNNGYKY	NonID:NH2
H4N	18.034374128	85.09991	67.05365	75	81	18.04626	-0.0118859	QGZKDVFQNNGYKY	NonID:NH2
C	12	79.05548	67.05365	66	81	12.00183	-0.00183	VNWKTOKETHGBQD	CHEMONTID:0002500
C2H6	30.046950192	312.32581	282.28369	63	78	30.04212	0.0048302	OTMSDBZUPAUEDD	CHEMONTID:0002500
C13H25O	197.19054042	282.28369	85.10436	78	75	197.17933	0.0112104	BGEHHAVMRVXCGR	CHEMONTID:0000298
C13H25O	197.19054042	282.28369	85.09991	78	75	197.18378	0.0067604	BGEHHAVMRVXCGR	CHEMONTID:0000298
C12H15N2	187.12352348	335.17612	148.05669	71	75	187.11943	0.0040935	JOFKCNJIUXPJAC	CHEMONTID:0001914
C14H27O2	227.201105104	312.32581	85.10436	63	75	227.22145	-0.0203449	ZTKXZDLAHNDYCJ	CHEMONTID:0000298
C14H27O2	227.201105104	312.32581	85.09991	63	75	227.2259	-0.0247949	ZTKXZDLAHNDYCJ	CHEMONTID:0000298
C9H7O2	147.044604464	295.08743	148.05669	72	75	147.03074	0.0138645	CJEQHXGMZPFAQE;CJXMVKYNVIGQBS;ARGITQZGLVBTTI	CHEMONTID:0001257;CHEMONTID:0000029;CHEMONTID:0000296
C3H5O3	89.02386902	237.07042	148.05669	66	75	89.01373	0.010139	PEDCQBHIVMGVHV	CHEMONTID:0002210
C5H11N	85.089149352	233.15944	148.05669	64	75	85.10275	-0.0136006	NQRYJNQNLNOLGT	CHEMONTID:0000195
C9H8O2	148.052429496	233.15944	85.10436	64	75	148.05508	-0.0026505	CJXMVKYNVIGQBS;HLOZUROOXAWGSD;ONLCITAWNHDTRE;CJEQHXGMZPFAQE;DGNQXQJVAILJBW;MSTDXOZUKAQDRL;REEQXZCFSBLNDH;ARGITQZGLVBTTI;RIZBLVRXRWHLFA	CHEMONTID:0000029;CHEMONTID:0000138;CHEMONTID:0001257;CHEMONTID:0000144;CHEMONTID:0004646;CHEMONTID:0000296;CHEMONTID:0004111
C9H8O2	148.052429496	233.15944	85.09991	64	75	148.05953	-0.0071005	CJXMVKYNVIGQBS;HLOZUROOXAWGSD;ONLCITAWNHDTRE;CJEQHXGMZPFAQE;DGNQXQJVAILJBW;MSTDXOZUKAQDRL;REEQXZCFSBLNDH;ARGITQZGLVBTTI;RIZBLVRXRWHLFA	CHEMONTID:0000029;CHEMONTID:0000138;CHEMONTID:0001257;CHEMONTID:0000144;CHEMONTID:0004646;CHEMONTID:0000296;CHEMONTID:0004111
C5H11N	85.089149352	233.14676	148.05669	70	75	85.09007	-0.0009206	NQRYJNQNLNOLGT	CHEMONTID:0000195
C9H8O2	148.052429496	233.14676	85.10436	70	75	148.0424	0.0100295	CJXMVKYNVIGQBS;HLOZUROOXAWGSD;ONLCITAWNHDTRE;CJEQHXGMZPFAQE;DGNQXQJVAILJBW;MSTDXOZUKAQDRL;REEQXZCFSBLNDH;ARGITQZGLVBTTI;RIZBLVRXRWHLFA	CHEMONTID:0000029;CHEMONTID:0000138;CHEMONTID:0001257;CHEMONTID:0000144;CHEMONTID:0004646;CHEMONTID:0000296;CHEMONTID:0004111
C9H8O2	148.052429496	233.14676	85.09991	70	75	148.04685	0.0055795	CJXMVKYNVIGQBS;HLOZUROOXAWGSD;ONLCITAWNHDTRE;CJEQHXGMZPFAQE;DGNQXQJVAILJBW;MSTDXOZUKAQDRL;REEQXZCFSBLNDH;ARGITQZGLVBTTI;RIZBLVRXRWHLFA	CHEMONTID:0000029;CHEMONTID:0000138;CHEMONTID:0001257;CHEMONTID:0000144;CHEMONTID:0004646;CHEMONTID:0000296;CHEMONTID:0004111
Num AdductIon (AdductType Mass LinkedMz): 2
[M+Na]+	107.08782	85.09991
[M+NH4]+	109.10018	92.06004
Num IsotopicIon (IsotopeName Mass LinkedMz WeightedForm WeightNumber): 10
C-13	93.07395	92.06004	M+1	1
C-13	149.05905	148.06793	M+1	1
C-13	271.11139	270.1235	M+1	1
C-13	282.04837	281.06931	M+1	1
C-13	282.06406	281.06931	M+1	1
C-13	310.2858	309.28171	M+1	1
S34	358.09412	356.09949	M+2	2
N-14	409.31363	408.33826	M+1	1
C-13	409.33481	408.33826	M+1	1
C-13	429.09131	428.09695	M+1	1

NAME: C28H57FN2O4P
EXACTMASS: 535.403998154
ISSELECTED: False
ACCURATEMASS: 535.4036235
MASSDIFFERENCE: 0.0003746
TOTALSCORE: 3.139
ISOTOPICINTENSITY[M+1]: 0.3182
ISOTOPICINTENSITY[M+2]: 0.0572
ISOTOPICDIFF[M+1]: 0.0062
ISOTOPICDIFF[M+2]: 0.0457
MASSDIFFSCORE: 0.997
ISOTOPICSCORE: 0.987
PRODUCTIONSCORE: 1
NEUTRALLOSSSCORE: 0.155
PRODUCTIONPEAKNUMBER: 53
PRODUCTIONHITSNUMBER: 25
NEUTRALLOSSPEAKNUMBER: 387
NEUTRALLOSSHITSNUMBER: 60
RESOURCENAMES: 
RESOURCERECORDS: 0
ChemOntDescriptions: 
ChemOntIDs: 
ChemOntScores: 
ChemOntInChIKeys: 
PUBCHEMCIDS: 
Num ProductIon (Formula ExactMass AccurateMass Intensity Error CandidateInChIKeys CandidateOntologies): 53
C5H7	67.054775224	67.05365	81	0.0005766	OFBQJSOFQDEBGM;QMMOXUPEWRXHJS;QWTDNUCVQCZILF;YWAKXRMUMFPDSH;RGSFGYAAUTVSQA;MHNNAWXXUZQSNM;PMJHHCWVYXUKFD;CRSOQBOWXPBRES;YHQXBTXEYZIYOV;QYZLKGVUSQXAMU	CHEMONTID:0002500;CHEMONTID:0004476;CHEMONTID:0004620;CHEMONTID:0001016;CHEMONTID:0004622;CHEMONTID:0001019
C5H7	67.054775224	67.05786	82	-0.0036334	OFBQJSOFQDEBGM;QMMOXUPEWRXHJS;QWTDNUCVQCZILF;YWAKXRMUMFPDSH;RGSFGYAAUTVSQA;MHNNAWXXUZQSNM;PMJHHCWVYXUKFD;CRSOQBOWXPBRES;YHQXBTXEYZIYOV;QYZLKGVUSQXAMU	CHEMONTID:0002500;CHEMONTID:0004476;CHEMONTID:0004620;CHEMONTID:0001016;CHEMONTID:0004622;CHEMONTID:0001019
C5H11	71.086075352	71.08574	97	-0.0002132	OFBQJSOFQDEBGM;QWTDNUCVQCZILF	CHEMONTID:0002500;CHEMONTID:0004620
C3H5O2	73.0289544	73.04601	201	-0.0176042	DNIAPMSPPWPWGF;YPFDHNVEDLHUCE;XBDQKXXYIPTUBI;NIXOWILDQLNWCW	CHEMONTID:0002467;CHEMONTID:0000286;CHEMONTID:0001205;CHEMONTID:0004451
C4H9O	73.065339908	73.05201	197	0.0127813	ZTQSAGDEMFDKMZ	CHEMONTID:0002434
C6H7	79.054775224	79.05548	66	-0.0012534	UHOVQNZJYSORNB;AFABGHUZZDYHJO;PRBHEGAFLDMLAL;ZQDPJFUHLCOCRG;PFEOZHBOMNWTJB;LDTAOIUHUHHCMU;GDOPTJXRTPNYNR;LIKMAJRDDDTEIG;HNRMPXKDFBEGFZ;PYGSKMBEVAICCR	CHEMONTID:0002279;CHEMONTID:0004620;CHEMONTID:0001019;CHEMONTID:0004476;CHEMONTID:0001016
C6H11	83.086075352	83.08572	191	-0.0001932	VLKZOEOYAKHREP;AFABGHUZZDYHJO;RYPKRALMXUUNKS;XDTMQSROBMDMFD;JMMZCWZIJXAGKW;PFEOZHBOMNWTJB;PRBHEGAFLDMLAL;LIKMAJRDDDTEIG;HNRMPXKDFBEGFZ;GDOPTJXRTPNYNR;LDTAOIUHUHHCMU	CHEMONTID:0002500;CHEMONTID:0004620;CHEMONTID:0004476;CHEMONTID:0001016;CHEMONTID:0004622;CHEMONTID:0001019
C6H11	83.086075352	83.09437	190	-0.0088432	VLKZOEOYAKHREP;AFABGHUZZDYHJO;RYPKRALMXUUNKS;XDTMQSROBMDMFD;JMMZCWZIJXAGKW;PFEOZHBOMNWTJB;PRBHEGAFLDMLAL;LIKMAJRDDDTEIG;HNRMPXKDFBEGFZ;GDOPTJXRTPNYNR;LDTAOIUHUHHCMU	CHEMONTID:0002500;CHEMONTID:0004620;CHEMONTID:0004476;CHEMONTID:0001016;CHEMONTID:0004622;CHEMONTID:0001019
C6H13	85.101725416	85.09991	75	0.0012668	VLKZOEOYAKHREP;AFABGHUZZDYHJO	CHEMONTID:0002500;CHEMONTID:0004620
C6H13	85.101725416	85.10436	75	-0.0031832	VLKZOEOYAKHREP;AFABGHUZZDYHJO	CHEMONTID:0002500;CHEMONTID:0004620
C7H8	92.062600256	92.06004	65	0.0020117	YXFVVABEGXRONW;VLJXXKKOSFGPHI;UAEPNZWRGJTJPN	CHEMONTID:0001091;CHEMONTID:0004620;CHEMONTID:0001016
C7H13	97.101725416	97.10223	145	-0.0010532	IMNFDUFMRHMDMM;ZGEGCLOFRBLKSE;VLJXXKKOSFGPHI;WZHKDGJSXCTSCK	CHEMONTID:0002500;CHEMONTID:0004476;CHEMONTID:0004620
C7H13	97.101725416	97.11459	148	-0.0134132	IMNFDUFMRHMDMM;ZGEGCLOFRBLKSE;VLJXXKKOSFGPHI;WZHKDGJSXCTSCK	CHEMONTID:0002500;CHEMONTID:0004476;CHEMONTID:0004620
C8H11	107.086075352	107.08782	70	-0.0022932	YNQLUTRBYVCPMQ;JVSWJIKNEAIKJW;KVZJLSYJROEPSQ;GDDAJHJRAKOILH;QEGNUYASOUJEHD;YXLCVBVDFKWWRW;LETYIFNDQBJGPJ;QJXCDRBHYIAFTH;HDGQICNBXPAKLR;IRUCBBFNLDIMIK;GLPRTGNWFINUKX;QRMPKOFEUHIBNM;HYBLFDUGSBOMPI;VIHUHUGDEZCPDK;KUMXLFIBWFCMOJ	CHEMONTID:0002279;CHEMONTID:0004620;CHEMONTID:0001016;CHEMONTID:0001019;CHEMONTID:0004622;CHEMONTID:0004476
C8H13	109.101725416	109.10018	239	0.0009968	JVSWJIKNEAIKJW;GDDAJHJRAKOILH;KWKAKUADMBZCLK;QEGNUYASOUJEHD;KVZJLSYJROEPSQ;QJXCDRBHYIAFTH;WEPNJTDVIIKRIK;TVMXDCGIABBOFY;LETYIFNDQBJGPJ;RNTWWGNZUXGTAX;QRMPKOFEUHIBNM	CHEMONTID:0004620;CHEMONTID:0001019;CHEMONTID:0004476;CHEMONTID:0001016;CHEMONTID:0004622;CHEMONTID:0002500
C8H13	109.101725416	109.10864	240	-0.0074632	JVSWJIKNEAIKJW;GDDAJHJRAKOILH;KWKAKUADMBZCLK;QEGNUYASOUJEHD;KVZJLSYJROEPSQ;QJXCDRBHYIAFTH;WEPNJTDVIIKRIK;TVMXDCGIABBOFY;LETYIFNDQBJGPJ;RNTWWGNZUXGTAX;QRMPKOFEUHIBNM	CHEMONTID:0004620;CHEMONTID:0001019;CHEMONTID:0004476;CHEMONTID:0001016;CHEMONTID:0004622;CHEMONTID:0002500
C7H15O3	147.10211934	147.10449	67	-0.0029192	WLBJWJRUFNGFNR	CHEMONTID:0001167
C5H10NO4	148.0609828	148.05669	75	0.0037442	WHUUTDBJXJRKMK	CHEMONTID:0004323
C6H12O4	148.073558864	148.06793	93	0.0050803	KBVSUNBCTPQWJL	CHEMONTID:0002012
C9H9NO2	163.063328528	163.05992	112	0.0028599	BMFMUHLTSDBYKC;NGKZFDYBISXGGS	CHEMONTID:0000195;CHEMONTID:0000182
C10H11O2	163.075904592	163.07362	133	0.001736	NEBQMYHKOREVAL;GJPLRURZZCQESP;NJXYTXADXSRFTJ;YYDWZJCCIAMZIH;UDEWPOVQBGFNGE	CHEMONTID:0004111;CHEMONTID:0000296;CHEMONTID:0001350
C12H13O4	221.081383896	221.08705	88	-0.0062147	XDSHNNRBLSBDAP	CHEMONTID:0000029
C15H13N2	221.107873416	221.10168	121	0.0056448	OURDZMSSMGUMKR	CHEMONTID:0001914
C12H23FOP	233.147055206	233.14676	70	-0.0002534	NA	NA
C11H23FN2P	233.158288586	233.15944	64	-0.0017	NA	NA
C15H9O3	237.055169148	237.07042	66	-0.0157994	WMKOZARWBMFKAS;BJDQPQWMJZEAPE	CHEMONTID:0000494
C16H16NO3	270.113018372	270.11188	410	0.0005898	NA	NA
C13H21NO3P	270.125905162	270.1235	440	0.0018566	NA	NA
C17H11FOP	281.053154822	281.05273	492	-0.0001238	NA	NA
C17H13O4	281.081383896	281.06931	402	0.0115253	IZBRIFMZDZNODO	CHEMONTID:0000253
C18H36NO	282.279689772	282.28369	78	-0.0045488	NA	NA
C17H12FN2O2	295.088280844	295.08743	72	0.0003023	NA	NA
C20H35O2	307.26370536	307.26328	259	-0.0001232	NA	NA
C19H35N2O	307.27493874	307.27295	228	0.0014402	NA	NA
C16H39FN2P	309.283489098	309.28171	1681	0.0012305	NA	NA
C20H42NO	312.326639964	312.32581	63	0.0002814	NA	NA
C18H27N2O3	319.202167724	319.20026	154	0.0013591	NA	NA
C19H29O4	321.206584408	321.20605	159	-1.42E-05	NA	NA
C23H29O	321.221840548	321.22147	192	-0.000178	NA	NA
C20H34OP	321.234727338	321.23474	64	-0.0005612	NA	NA
C22H23O3	335.164719596	335.16299	128	0.001181	NA	NA
C18H24FN2O3	335.177095848	335.17612	71	0.0004273	NA	NA
C22H40FO	339.30631912	339.3078	93	-0.0020295	NA	NA
C22H11FNO3	356.072296432	356.07147	143	0.0002779	NA	NA
C23H16FNP	356.100439362	356.09949	391	0.0004008	NA	NA
C25H44FNP	408.319540258	408.31827	412	0.0007217	NA	NA
C25H47NOP	408.339526754	408.33826	327	0.0007182	NA	NA
C26H11NO3P	416.047654842	416.04477	66	0.0023363	NA	NA
C28H15NO2P	428.08404035	428.08347	76	2.18E-05	NA	NA
C28H14NO4	428.092282928	428.09695	103	-0.0052157	NA	NA
C25H53NO2P	430.381391566	430.38416	88	-0.003317	NA	NA
C27H16N2O2P	431.094939382	431.0899	94	0.0044908	NA	NA
	0	536.40979	6132	0.0014846	NA	NA
Num NeutralLoss (Formula ExactMass PrecursorMz ProductMz PrecursorIntensity ProductIntensity LossMass Error CandidateInChIKeys CandidateOntologies): 232
C11H17NO4	227.115758024	536.40979	309.28171	6132	1681	227.12808	-0.012322	MFXCOLDTJDSQIV	CHEMONTID:0000279
C6H12N2O	128.094963004	536.40979	408.31827	6132	412	128.09152	0.003443	DPBWFNDFMCCGGJ;YUZOKOFJOOANSW	CHEMONTID:0002312;CHEMONTID:0000469
C6H12N2O	128.094963004	536.40979	408.33826	6132	327	128.07153	0.023433	DPBWFNDFMCCGGJ;YUZOKOFJOOANSW	CHEMONTID:0002312;CHEMONTID:0000469
C13H13N2	197.107873416	536.40979	339.3078	6132	93	197.10199	0.0058834	VENAANZHUCMOGD	CHEMONTID:0001140
C7H6O	106.041864812	536.40979	430.38416	6132	88	106.02563	0.0162348	IWDCLRJOBJJRNH;HUMNYLRZRPPJDN;RDOXTESZEPMUJZ	CHEMONTID:0001275;CHEMONTID:0000321;CHEMONTID:0000138
C5H9NO	99.068413908	408.33826	309.28171	327	1681	99.05655	0.0118639	DVOFEOSDXAVUJD	CHEMONTID:0000469
CH4N	30.034374128	339.3078	309.28171	93	1681	30.02609	0.0082841	BAVYZALUXZFZLV	CHEMONTID:0000469
C12H24O2	200.177630008	309.28171	109.10864	1681	240	200.17307	0.00456	POULHZVOKOAJMA	CHEMONTID:0003086
C12H24O2	200.177630008	309.28171	109.10018	1681	239	200.18153	-0.0039	POULHZVOKOAJMA	CHEMONTID:0003086
CHN	27.010899032	309.28171	282.28369	1681	78	26.99802	0.012879	BAVYZALUXZFZLV;LELOWRISYMNNSU;WDWDWGRYHDPSDS	CHEMONTID:0000469;CHEMONTID:0000362;CHEMONTID:0000117
C8H6O3	150.031694052	431.0899	281.05273	94	492	150.03717	-0.0054759	SULYEHHGGXARJS;OUWKTIRCGDAGJB;RGFKONOOOXBVQC;WBIZZNFQJPOKDK	CHEMONTID:0004298;CHEMONTID:0000135;CHEMONTID:0000190
C9H7O2	147.044604464	428.09695	281.05273	103	492	147.04422	0.0003845	CJEQHXGMZPFAQE;CJXMVKYNVIGQBS;ARGITQZGLVBTTI	CHEMONTID:0001257;CHEMONTID:0000029;CHEMONTID:0000296
C9H7O2	147.044604464	428.08347	281.05273	76	492	147.03074	0.0138645	CJEQHXGMZPFAQE;CJXMVKYNVIGQBS;ARGITQZGLVBTTI	CHEMONTID:0001257;CHEMONTID:0000029;CHEMONTID:0000296
C7H3O3	135.008218956	416.04477	281.05273	66	492	134.99204	0.016179	IUNJCFABHJZSKB	CHEMONTID:0003978
C3H7O2	75.044604464	356.09949	281.05273	391	492	75.04676	-0.0021555	KXKVLQRXCPHEJC	CHEMONTID:0003416
C6H3	75.023475096	356.07147	281.05273	143	492	75.01874	0.0047351	UHOVQNZJYSORNB	CHEMONTID:0002279
CH2	14.015650064	295.08743	281.05273	72	492	14.0347	-0.0190499	VNWKTOKETHGBQD	CHEMONTID:0002500
C7H2O2	118.005479304	281.05273	163.05992	492	112	117.99281	0.0126693	ZBCATMYQYDCTIZ	CHEMONTID:0000135
C9H5O3	161.02386902	270.1235	109.10864	440	240	161.01486	0.009009	AXMVYSVVTMKQSL	CHEMONTID:0000029
C9H5O3	161.02386902	270.1235	109.10018	440	239	161.02332	0.000549	AXMVYSVVTMKQSL	CHEMONTID:0000029
C7H7O	107.049689844	270.1235	163.07362	440	133	107.04988	-0.0001902	IWDCLRJOBJJRNH;RDOXTESZEPMUJZ;HUMNYLRZRPPJDN	CHEMONTID:0001275;CHEMONTID:0000138;CHEMONTID:0000321
CH5O2	49.0289544	270.1235	221.10168	440	121	49.02182	0.0071344	CKFGINPQOCXMAZ	CHEMONTID:0001605
C4H11O3	107.070819212	270.1235	163.05992	440	112	107.06358	0.0072392	ARXKVVRQIIOZGF	CHEMONTID:0001661
C4H10O4	122.0579088	270.1235	148.06793	440	93	122.05557	0.0023388	UNXHWFMMPAWVPI	CHEMONTID:0002210
CH5O2	49.0289544	270.1235	221.08705	440	88	49.03645	-0.0074956	CKFGINPQOCXMAZ	CHEMONTID:0001605
C7H8NO	122.060588876	270.1235	148.05669	440	75	122.06681	-0.0062211	NSBIQPJIWUJBBX	CHEMONTID:0004650
C5H9O2	101.060254528	408.31827	307.26328	412	259	101.05499	0.0052645	CNRGMQRNYAIBTN	CHEMONTID:0002434
C4H7NO2	101.047678464	408.31827	307.27295	412	228	101.04532	0.0023585	ORDNBIQZKXYGTM	CHEMONTID:0002435
C22H39O2	335.295005488	408.31827	73.04601	412	201	335.27226	0.0227455	UPMVPXJUQWHITN	CHEMONTID:0002951
C22H31O	311.237490612	408.31827	97.10223	412	145	311.21604	0.0214506	OKFGGODLENCAOQ	CHEMONTID:0000298
C6H6O3	126.031694052	408.31827	282.28369	412	78	126.03458	-0.0028859	QCDYQQDYXPDABM;WQGWDDDVZFFDIG	CHEMONTID:0000382;CHEMONTID:0004657
C9H5O3	161.02386902	270.11188	109.10864	410	240	161.00324	0.020629	AXMVYSVVTMKQSL	CHEMONTID:0000029
C9H5O3	161.02386902	270.11188	109.10018	410	239	161.0117	0.012169	AXMVYSVVTMKQSL	CHEMONTID:0000029
C7H7O	107.049689844	270.11188	163.07362	410	133	107.03826	0.0114298	IWDCLRJOBJJRNH;RDOXTESZEPMUJZ;HUMNYLRZRPPJDN	CHEMONTID:0001275;CHEMONTID:0000138;CHEMONTID:0000321
CH5O2	49.0289544	270.11188	221.10168	410	121	49.0102	0.0187544	CKFGINPQOCXMAZ	CHEMONTID:0001605
C7H7O	107.049689844	270.11188	163.05992	410	112	107.05196	-0.0022702	IWDCLRJOBJJRNH;RDOXTESZEPMUJZ;HUMNYLRZRPPJDN	CHEMONTID:0001275;CHEMONTID:0000138;CHEMONTID:0000321
C7H6O2	122.036779432	270.11188	148.06793	410	93	122.04395	-0.0071706	LHGVFZTZFXWLCP;ZBCATMYQYDCTIZ;OIPPWFOQEKKFEE;SMQUZDBALVYZAC;FTNJQNQLEGKTGD;WPYMKLBDIGXBTP	CHEMONTID:0000190;CHEMONTID:0000135;CHEMONTID:0000137;CHEMONTID:0003978;CHEMONTID:0000296;CHEMONTID:0002565
CH5O2	49.0289544	270.11188	221.08705	410	88	49.02483	0.0041244	CKFGINPQOCXMAZ	CHEMONTID:0001605
C4H10O4	122.0579088	270.11188	148.05669	410	75	122.05519	0.0027188	UNXHWFMMPAWVPI	CHEMONTID:0002210
C8H6O3	150.031694052	431.0899	281.06931	94	402	150.02059	0.0111041	SULYEHHGGXARJS;OUWKTIRCGDAGJB;RGFKONOOOXBVQC;WBIZZNFQJPOKDK	CHEMONTID:0004298;CHEMONTID:0000135;CHEMONTID:0000190
C9H7O2	147.044604464	428.09695	281.06931	103	402	147.02764	0.0169645	CJEQHXGMZPFAQE;CJXMVKYNVIGQBS;ARGITQZGLVBTTI	CHEMONTID:0001257;CHEMONTID:0000029;CHEMONTID:0000296
C2H5NO2	75.0320284	356.09949	281.06931	391	402	75.03018	0.0018484	DHMQDGOQFOQNFH;BYYUJTPNKCFZST	CHEMONTID:0002404;CHEMONTID:0000265
C6H3	75.023475096	356.07147	281.06931	143	402	75.00216	0.0213151	UHOVQNZJYSORNB	CHEMONTID:0002279
CH2	14.015650064	295.08743	281.06931	72	402	14.01812	-0.0024699	VNWKTOKETHGBQD	CHEMONTID:0002500
C7H2O2	118.005479304	281.06931	163.07362	402	133	117.99569	0.0097893	ZBCATMYQYDCTIZ	CHEMONTID:0000135
C7H2O2	118.005479304	281.06931	163.05992	402	112	118.00939	-0.0039107	ZBCATMYQYDCTIZ	CHEMONTID:0000135
C2H2NO2	72.008553304	428.09695	356.09949	103	391	71.99746	0.0110933	BYYUJTPNKCFZST	CHEMONTID:0000265
C2H2NO2	72.008553304	428.08347	356.09949	76	391	71.98398	0.0245733	BYYUJTPNKCFZST	CHEMONTID:0000265
C7H3O3	135.008218956	356.09949	221.10168	391	121	134.99781	0.010409	IUNJCFABHJZSKB	CHEMONTID:0003978
C7H3O3	135.008218956	356.09949	221.08705	391	88	135.01244	-0.004221	IUNJCFABHJZSKB	CHEMONTID:0003978
C2H5O2	61.0289544	356.09949	295.08743	391	72	61.01206	0.0168944	TZIHFWKZFHZASV;LYCAIKOWRPUZTN	CHEMONTID:0001238;CHEMONTID:0002467
C5H9O2	101.060254528	408.33826	307.26328	327	259	101.07498	-0.0147255	CNRGMQRNYAIBTN	CHEMONTID:0002434
C5H9O2	101.060254528	408.33826	307.27295	327	228	101.06531	-0.0050555	CNRGMQRNYAIBTN	CHEMONTID:0002434
C22H39O2	335.295005488	408.33826	73.04601	327	201	335.29225	0.0027555	UPMVPXJUQWHITN	CHEMONTID:0002951
C22H39O2	335.295005488	408.33826	73.05201	327	197	335.28625	0.0087555	UPMVPXJUQWHITN	CHEMONTID:0002951
C22H31O	311.237490612	408.33826	97.11459	327	148	311.22367	0.0138206	OKFGGODLENCAOQ	CHEMONTID:0000298
C22H31O	311.237490612	408.33826	97.10223	327	145	311.23603	0.0014606	OKFGGODLENCAOQ	CHEMONTID:0000298
C6H6O3	126.031694052	408.33826	282.28369	327	78	126.05457	-0.0228759	QCDYQQDYXPDABM;WQGWDDDVZFFDIG	CHEMONTID:0000382;CHEMONTID:0004657
CH6N	32.050024192	339.3078	307.26328	93	259	32.04452	0.0055042	BAVYZALUXZFZLV	CHEMONTID:0000469
C21H37O2	321.279355424	430.38416	109.10864	88	240	321.27552	0.0038354	IXGRSGKLNDEHCM	CHEMONTID:0002951
C7H8O2	124.052429496	233.15944	109.10864	64	240	124.0508	0.0016295	LHGVFZTZFXWLCP;ASHGTJPOSUFTGB;OIPPWFOQEKKFEE	CHEMONTID:0000190;CHEMONTID:0000137
C7H8O2	124.052429496	233.14676	109.10864	70	240	124.03812	0.0143095	LHGVFZTZFXWLCP;ASHGTJPOSUFTGB;OIPPWFOQEKKFEE	CHEMONTID:0000190;CHEMONTID:0000137
C2H2	26.015650064	109.10864	83.08572	240	191	26.02292	-0.0072699	OTMSDBZUPAUEDD;VGGSQFUCUMXWEO	CHEMONTID:0002500;CHEMONTID:0004476
C2H2	26.015650064	109.10864	83.09437	240	190	26.01427	0.0013801	OTMSDBZUPAUEDD;VGGSQFUCUMXWEO	CHEMONTID:0002500;CHEMONTID:0004476
C	12	109.10864	97.10223	240	145	12.00641	-0.00641	VNWKTOKETHGBQD	CHEMONTID:0002500
C3H6	42.046950192	109.10864	67.05786	240	82	42.05078	-0.0038298	ATUOYWHBWRKTHZ;QQONPFPTGQHPMA	CHEMONTID:0002500;CHEMONTID:0004476
C3H6	42.046950192	109.10864	67.05365	240	81	42.05499	-0.0080398	ATUOYWHBWRKTHZ;QQONPFPTGQHPMA	CHEMONTID:0002500;CHEMONTID:0004476
C21H37O2	321.279355424	430.38416	109.10018	88	239	321.28398	-0.0046246	IXGRSGKLNDEHCM	CHEMONTID:0002951
C7H8O2	124.052429496	233.15944	109.10018	64	239	124.05926	-0.0068305	LHGVFZTZFXWLCP;ASHGTJPOSUFTGB;OIPPWFOQEKKFEE	CHEMONTID:0000190;CHEMONTID:0000137
C7H8O2	124.052429496	233.14676	109.10018	70	239	124.04658	0.0058495	LHGVFZTZFXWLCP;ASHGTJPOSUFTGB;OIPPWFOQEKKFEE	CHEMONTID:0000190;CHEMONTID:0000137
C2H2	26.015650064	109.10018	83.08572	239	191	26.01446	0.0011901	OTMSDBZUPAUEDD;VGGSQFUCUMXWEO	CHEMONTID:0002500;CHEMONTID:0004476
CN	26.003074	109.10018	83.09437	239	190	26.00581	-0.002736	LELOWRISYMNNSU	CHEMONTID:0000362
C	12	109.10018	97.10223	239	145	11.99795	0.00205	VNWKTOKETHGBQD	CHEMONTID:0002500
C3H6	42.046950192	109.10018	67.05786	239	82	42.04232	0.0046302	ATUOYWHBWRKTHZ;QQONPFPTGQHPMA	CHEMONTID:0002500;CHEMONTID:0004476
C3H6	42.046950192	109.10018	67.05365	239	81	42.04653	0.0004202	ATUOYWHBWRKTHZ;QQONPFPTGQHPMA	CHEMONTID:0002500;CHEMONTID:0004476
CH4O	32.026214748	339.3078	307.27295	93	228	32.03485	-0.0086353	OKKJLVBELUTLKV	CHEMONTID:0000286
C8H4O4	164.010958608	237.07042	73.04601	66	201	164.02441	-0.0134514	XLEYFDVVXLMULC;ABNNGIOYMQTQQO	CHEMONTID:0004298;CHEMONTID:0000190
C10H10NO	160.07623894	233.14676	73.04601	70	201	160.10075	-0.0245111	LSMGVUHULSBVAW	CHEMONTID:0004529
C9H8O2	148.052429496	221.10168	73.04601	121	201	148.05567	-0.0032405	CJXMVKYNVIGQBS;HLOZUROOXAWGSD;ONLCITAWNHDTRE;CJEQHXGMZPFAQE;DGNQXQJVAILJBW;MSTDXOZUKAQDRL;REEQXZCFSBLNDH;ARGITQZGLVBTTI;RIZBLVRXRWHLFA	CHEMONTID:0000029;CHEMONTID:0000138;CHEMONTID:0001257;CHEMONTID:0000144;CHEMONTID:0004646;CHEMONTID:0000296;CHEMONTID:0004111
C9H8O2	148.052429496	221.08705	73.04601	88	201	148.04104	0.0113895	CJXMVKYNVIGQBS;HLOZUROOXAWGSD;ONLCITAWNHDTRE;CJEQHXGMZPFAQE;DGNQXQJVAILJBW;MSTDXOZUKAQDRL;REEQXZCFSBLNDH;ARGITQZGLVBTTI;RIZBLVRXRWHLFA	CHEMONTID:0000029;CHEMONTID:0000138;CHEMONTID:0001257;CHEMONTID:0000144;CHEMONTID:0004646;CHEMONTID:0000296;CHEMONTID:0004111
C3H6O3	90.031694052	163.07362	73.04601	133	201	90.02761	0.0040841	PEDCQBHIVMGVHV	CHEMONTID:0002210
C3H6O3	90.031694052	163.05992	73.04601	112	201	90.01391	0.0177841	PEDCQBHIVMGVHV	CHEMONTID:0002210
C6H3	75.023475096	148.06793	73.04601	93	201	75.02192	0.0015551	UHOVQNZJYSORNB	CHEMONTID:0002279
C6H3	75.023475096	148.05669	73.04601	75	201	75.01068	0.0127951	UHOVQNZJYSORNB	CHEMONTID:0002279
C2H6N2O	74.048012812	147.10449	73.04601	67	201	74.05848	-0.0104672	BEBCJVAWIBVWNZ	CHEMONTID:0002484
H3O	19.018389716	92.06004	73.04601	65	201	19.01403	0.0043597	XLYOFNOQVPJJNP	NonID:H2O
C8H4O4	164.010958608	237.07042	73.05201	66	197	164.01841	-0.0074514	XLEYFDVVXLMULC;ABNNGIOYMQTQQO	CHEMONTID:0004298;CHEMONTID:0000190
C10H10NO	160.07623894	233.14676	73.05201	70	197	160.09475	-0.0185111	LSMGVUHULSBVAW	CHEMONTID:0004529
C9H8O2	148.052429496	221.10168	73.05201	121	197	148.04967	0.0027595	CJXMVKYNVIGQBS;HLOZUROOXAWGSD;ONLCITAWNHDTRE;CJEQHXGMZPFAQE;DGNQXQJVAILJBW;MSTDXOZUKAQDRL;REEQXZCFSBLNDH;ARGITQZGLVBTTI;RIZBLVRXRWHLFA	CHEMONTID:0000029;CHEMONTID:0000138;CHEMONTID:0001257;CHEMONTID:0000144;CHEMONTID:0004646;CHEMONTID:0000296;CHEMONTID:0004111
C9H8O2	148.052429496	221.08705	73.05201	88	197	148.03504	0.0173895	CJXMVKYNVIGQBS;HLOZUROOXAWGSD;ONLCITAWNHDTRE;CJEQHXGMZPFAQE;DGNQXQJVAILJBW;MSTDXOZUKAQDRL;REEQXZCFSBLNDH;ARGITQZGLVBTTI;RIZBLVRXRWHLFA	CHEMONTID:0000029;CHEMONTID:0000138;CHEMONTID:0001257;CHEMONTID:0000144;CHEMONTID:0004646;CHEMONTID:0000296;CHEMONTID:0004111
C3H6O3	90.031694052	163.07362	73.05201	133	197	90.02161	0.0100841	PEDCQBHIVMGVHV	CHEMONTID:0002210
C3H6O3	90.031694052	163.05992	73.05201	112	197	90.00791	0.0237841	PEDCQBHIVMGVHV	CHEMONTID:0002210
C6H3	75.023475096	148.06793	73.05201	93	197	75.01592	0.0075551	UHOVQNZJYSORNB	CHEMONTID:0002279
C6H3	75.023475096	148.05669	73.05201	75	197	75.00468	0.0187951	UHOVQNZJYSORNB	CHEMONTID:0002279
C2H6N2O	74.048012812	147.10449	73.05201	67	197	74.05248	-0.0044672	BEBCJVAWIBVWNZ	CHEMONTID:0002484
H3O	19.018389716	92.06004	73.05201	65	197	19.00803	0.0103597	XLYOFNOQVPJJNP	NonID:H2O
C12H18NO3	224.128668436	321.22147	97.11459	192	148	224.10688	0.0217884	HIKHPXKYXLQZFQ	CHEMONTID:0000195
C12H18NO3	224.128668436	321.22147	97.10223	192	145	224.11924	0.0094284	HIKHPXKYXLQZFQ	CHEMONTID:0000195
C5H12N2	100.100048384	321.22147	221.10168	192	121	100.11979	-0.0197416	PVOAHINGSUIXLS	CHEMONTID:0003358
C14H24NO3	254.175618628	321.22147	67.05786	192	82	254.16361	0.0120086	UBAHQWXPQYBZBI	CHEMONTID:0000195
C14H24NO3	254.175618628	321.22147	67.05365	192	81	254.16782	0.0077986	UBAHQWXPQYBZBI	CHEMONTID:0000195
C9H10O2	150.06807956	233.15944	83.08572	64	191	150.07372	-0.0056404	GYPMBQZAVBFUIZ;CAWZFQGJUGEKFU;RIZBLVRXRWHLFA	CHEMONTID:0004111;CHEMONTID:0000190
C9H10O2	150.06807956	233.14676	83.08572	70	191	150.06104	0.0070396	GYPMBQZAVBFUIZ;CAWZFQGJUGEKFU;RIZBLVRXRWHLFA	CHEMONTID:0004111;CHEMONTID:0000190
C7H6O3	138.031694052	221.10168	83.08572	121	191	138.01596	0.0157341	IUNJCFABHJZSKB	CHEMONTID:0003978
HO3P	79.966330522	163.07362	83.08572	133	191	79.9879	-0.0215695	ABLZXFCXXLZCGV	NonID:PO3
HO3P	79.966330522	163.05992	83.08572	112	191	79.9742	-0.0078695	ABLZXFCXXLZCGV	NonID:PO3
CH2	14.015650064	97.11459	83.08572	148	191	14.02887	-0.0132199	VNWKTOKETHGBQD	CHEMONTID:0002500
CH2	14.015650064	97.10223	83.08572	145	191	14.01651	-0.0008599	VNWKTOKETHGBQD	CHEMONTID:0002500
C	12	83.08572	71.08574	191	97	11.99998	2E-05	VNWKTOKETHGBQD	CHEMONTID:0002500
CH4	16.031300128	83.08572	67.05786	191	82	16.02786	0.0034401	VNWKTOKETHGBQD	CHEMONTID:0002500
CH4	16.031300128	83.08572	67.05365	191	81	16.03207	-0.0007699	VNWKTOKETHGBQD	CHEMONTID:0002500
C12H23O2	199.169804976	282.28369	83.09437	78	190	199.18932	-0.019515	NGBPDDMTRGHYFM	CHEMONTID:0001334
C9H10O2	150.06807956	233.15944	83.09437	64	190	150.06507	0.0030096	GYPMBQZAVBFUIZ;CAWZFQGJUGEKFU;RIZBLVRXRWHLFA	CHEMONTID:0004111;CHEMONTID:0000190
C9H10O2	150.06807956	233.14676	83.09437	70	190	150.05239	0.0156896	GYPMBQZAVBFUIZ;CAWZFQGJUGEKFU;RIZBLVRXRWHLFA	CHEMONTID:0004111;CHEMONTID:0000190
C7H6O3	138.031694052	221.10168	83.09437	121	190	138.00731	0.0243841	IUNJCFABHJZSKB	CHEMONTID:0003978
HO3P	79.966330522	163.07362	83.09437	133	190	79.97925	-0.0129195	ABLZXFCXXLZCGV	NonID:PO3
HO3P	79.966330522	163.05992	83.09437	112	190	79.96555	0.0007805	ABLZXFCXXLZCGV	NonID:PO3
CH2	14.015650064	97.11459	83.09437	148	190	14.02022	-0.0045699	VNWKTOKETHGBQD	CHEMONTID:0002500
CH2	14.015650064	97.10223	83.09437	145	190	14.00786	0.0077901	VNWKTOKETHGBQD	CHEMONTID:0002500
C	12	83.09437	71.08574	190	97	12.00863	-0.00863	VNWKTOKETHGBQD	CHEMONTID:0002500
CH4	16.031300128	83.09437	67.05786	190	82	16.03651	-0.0052099	VNWKTOKETHGBQD	CHEMONTID:0002500
CH4	16.031300128	83.09437	67.05365	190	81	16.04072	-0.0094199	VNWKTOKETHGBQD	CHEMONTID:0002500
C12H18NO3	224.128668436	321.20605	97.10223	159	145	224.10382	0.0248484	HIKHPXKYXLQZFQ	CHEMONTID:0000195
C5H12N2	100.100048384	321.20605	221.10168	159	121	100.10437	-0.0043216	PVOAHINGSUIXLS	CHEMONTID:0003358
C9H17O3	173.117769404	321.20605	148.06793	159	93	173.13812	-0.0203506	CVFFFSPGTZUPTF	CHEMONTID:0000324
C5H12N2	100.100048384	321.20605	221.08705	159	88	100.119	-0.0189516	PVOAHINGSUIXLS	CHEMONTID:0003358
C14H24NO3	254.175618628	321.20605	67.05365	159	81	254.1524	0.0232186	UBAHQWXPQYBZBI	CHEMONTID:0000195
O	15.99491462	335.17612	319.20026	71	154	15.97586	0.0190546	XLYOFNOQVPJJNP	NonID:H2O
C15H14N2	222.115698448	319.20026	97.10223	154	145	222.09803	0.0176684	OURDZMSSMGUMKR	CHEMONTID:0001914
C5H10N2	98.08439832	319.20026	221.10168	154	121	98.09858	-0.0141817	SMRGCMLEAAXFFD	CHEMONTID:0001045
C10H19O2	171.138504848	319.20026	148.06793	154	93	171.13233	0.0061748	AASQBYVPOFXFGU	CHEMONTID:0001334
C10H19O2	171.138504848	319.20026	148.05669	154	75	171.14357	-0.0050652	AASQBYVPOFXFGU	CHEMONTID:0001334
C22H37O2	333.279355424	430.38416	97.11459	88	148	333.26957	0.0097854	YDJRNYWFRANPOL	CHEMONTID:0002951
C12H18NO3	224.128668436	321.23474	97.11459	64	148	224.12015	0.0085184	HIKHPXKYXLQZFQ	CHEMONTID:0000195
C11H21O2	185.154154912	282.28369	97.11459	78	148	185.1691	-0.0149451	IOKPZOGAWQXXLF	CHEMONTID:0001334
C8H8O2	136.052429496	233.15944	97.11459	64	148	136.04485	0.0075795	GHPODDMCSOYWNE;PETRWTHZSKVLRE;IFNDEOYXGHGERA;ABDKAPXRBAPSQN;HFLGBNBLMBSXEM;DPZNOMCNRMUKPS	CHEMONTID:0000296;CHEMONTID:0000190;CHEMONTID:0004111;CHEMONTID:0000135
C7H4O3	136.016043988	233.14676	97.11459	70	148	136.03217	-0.016126	IUNJCFABHJZSKB	CHEMONTID:0003978
C2H2	26.015650064	97.11459	71.08574	148	97	26.02885	-0.0131999	OTMSDBZUPAUEDD;VGGSQFUCUMXWEO	CHEMONTID:0002500;CHEMONTID:0004476
C2H6	30.046950192	97.11459	67.05786	148	82	30.05673	-0.0097798	OTMSDBZUPAUEDD	CHEMONTID:0002500
C2H6	30.046950192	97.11459	67.05365	148	81	30.06094	-0.0139898	OTMSDBZUPAUEDD	CHEMONTID:0002500
C	12	97.11459	85.10436	148	75	12.01023	-0.01023	VNWKTOKETHGBQD	CHEMONTID:0002500
C	12	97.11459	85.09991	148	75	12.01468	-0.01468	VNWKTOKETHGBQD	CHEMONTID:0002500
C22H37O2	333.279355424	430.38416	97.10223	88	145	333.28193	-0.0025746	YDJRNYWFRANPOL	CHEMONTID:0002951
C15H16N2	224.131348512	321.23474	97.10223	64	145	224.13251	-0.0011615	OURDZMSSMGUMKR	CHEMONTID:0001914
C8H8O2	136.052429496	233.15944	97.10223	64	145	136.05721	-0.0047805	GHPODDMCSOYWNE;PETRWTHZSKVLRE;IFNDEOYXGHGERA;ABDKAPXRBAPSQN;HFLGBNBLMBSXEM;DPZNOMCNRMUKPS	CHEMONTID:0000296;CHEMONTID:0000190;CHEMONTID:0004111;CHEMONTID:0000135
C8H8O2	136.052429496	233.14676	97.10223	70	145	136.04453	0.0078995	GHPODDMCSOYWNE;PETRWTHZSKVLRE;IFNDEOYXGHGERA;ABDKAPXRBAPSQN;HFLGBNBLMBSXEM;DPZNOMCNRMUKPS	CHEMONTID:0000296;CHEMONTID:0000190;CHEMONTID:0004111;CHEMONTID:0000135
C6H4O3	124.016043988	221.10168	97.10223	121	145	123.99945	0.016594	QCDYQQDYXPDABM;WQGWDDDVZFFDIG	CHEMONTID:0000382;CHEMONTID:0004657
C2H2	26.015650064	97.10223	71.08574	145	97	26.01649	-0.0008399	OTMSDBZUPAUEDD;VGGSQFUCUMXWEO	CHEMONTID:0002500;CHEMONTID:0004476
C2H6	30.046950192	97.10223	67.05786	145	82	30.04437	0.0025802	OTMSDBZUPAUEDD	CHEMONTID:0002500
C2H6	30.046950192	97.10223	67.05365	145	81	30.04858	-0.0016298	OTMSDBZUPAUEDD	CHEMONTID:0002500
C	12	97.10223	85.10436	145	75	11.99787	0.00213	VNWKTOKETHGBQD	CHEMONTID:0002500
C	12	97.10223	85.09991	145	75	12.00232	-0.00232	VNWKTOKETHGBQD	CHEMONTID:0002500
C6H3	75.023475096	431.0899	356.07147	94	143	75.01843	0.0050451	UHOVQNZJYSORNB	CHEMONTID:0002279
C3H4O2	72.021129368	428.09695	356.07147	103	143	72.02548	-0.0043506	NIXOWILDQLNWCW;YPFDHNVEDLHUCE;XBDQKXXYIPTUBI;WBJINCZRORDGAQ	CHEMONTID:0004451;CHEMONTID:0000286;CHEMONTID:0001205;CHEMONTID:0001238
C2H2NO2	72.008553304	428.08347	356.07147	76	143	72.012	-0.0034467	BYYUJTPNKCFZST	CHEMONTID:0000265
C7H3O3	135.008218956	356.07147	221.08705	143	88	134.98442	0.023799	IUNJCFABHJZSKB	CHEMONTID:0003978
C11H12N2	172.100048384	335.17612	163.07362	71	133	172.1025	-0.0024516	CFTOTSJVQRFXOF	CHEMONTID:0001914
C11H12N2	172.100048384	335.16299	163.07362	128	133	172.08937	0.0106784	CFTOTSJVQRFXOF	CHEMONTID:0001914
C2H2O3	74.000393924	237.07042	163.07362	66	133	73.9968	0.0035939	AEMRFAOFKBGASW	CHEMONTID:0001359
C5H10	70.07825032	233.15944	163.07362	64	133	70.08582	-0.0075697	OFBQJSOFQDEBGM	CHEMONTID:0002500
C5H10	70.07825032	233.14676	163.07362	70	133	70.07314	0.0051103	OFBQJSOFQDEBGM	CHEMONTID:0002500
C2H4NO	58.029288748	221.10168	163.07362	121	133	58.02806	0.0012287	ATHHXGZTWNVVOU	CHEMONTID:0002484
C2H2O2	58.005479304	221.08705	163.07362	88	133	58.01343	-0.0079507	TZIHFWKZFHZASV;QTBSBXVTEAMEQO;WGCNASOHLSPBMP	CHEMONTID:0001238;CHEMONTID:0001205;CHEMONTID:0002230
HN	15.010899032	163.07362	148.06793	133	93	15.00569	0.005209	QGZKDVFQNNGYKY	NonID:NH2
HN	15.010899032	163.07362	148.05669	133	75	15.01693	-0.006031	QGZKDVFQNNGYKY	NonID:NH2
C4H6N2O2	114.042927432	335.16299	221.10168	128	121	114.06131	-0.0183826	FVRHIJPPPSYMGI	CHEMONTID:0001878
C11H12N2	172.100048384	335.16299	163.05992	128	112	172.10307	-0.0030216	CFTOTSJVQRFXOF	CHEMONTID:0001914
C12H15N2	187.12352348	335.16299	148.05669	128	75	187.1063	0.0172235	JOFKCNJIUXPJAC	CHEMONTID:0001914
C2H2O3	74.000393924	295.08743	221.10168	72	121	73.98575	0.0146439	AEMRFAOFKBGASW	CHEMONTID:0001359
C3H6O	58.041864812	221.10168	163.05992	121	112	58.04176	0.0001048	KFZMGEQAYNKOFK;BDERNNFJNOPAEC;XJRBAMWJDBPFIM	CHEMONTID:0001661;CHEMONTID:0000286;CHEMONTID:0000323
C8H6O3	150.031694052	221.10168	71.08574	121	97	150.01594	0.0157541	SULYEHHGGXARJS;OUWKTIRCGDAGJB;RGFKONOOOXBVQC;WBIZZNFQJPOKDK	CHEMONTID:0004298;CHEMONTID:0000135;CHEMONTID:0000190
C3H5O2	73.0289544	221.10168	148.06793	121	93	73.03375	-0.0047956	NIXOWILDQLNWCW;AKXKFZDCRYJKTF	CHEMONTID:0004451;CHEMONTID:0002434
C7H6O4	154.026608672	221.10168	67.05786	121	82	154.04382	-0.0172113	BTQAJGSMXCDDAJ	CHEMONTID:0002519
C8H10O3	154.06299418	221.10168	67.05365	121	81	154.04803	0.0149642	KLIDCXVFHGNTTM;XQDNFAMOIPNVES;IIVIBYBQXSHRGE;SMFFZOQLHYIRDA	CHEMONTID:0000190;CHEMONTID:0003891
C3H5O2	73.0289544	221.10168	148.05669	121	75	73.04499	-0.0160356	NIXOWILDQLNWCW;AKXKFZDCRYJKTF	CHEMONTID:0004451;CHEMONTID:0002434
C7H4O3	136.016043988	221.10168	85.10436	121	75	135.99732	0.018724	IUNJCFABHJZSKB	CHEMONTID:0003978
C7H4O3	136.016043988	221.10168	85.09991	121	75	136.00177	0.014274	IUNJCFABHJZSKB	CHEMONTID:0003978
C8H16N2O2	172.121177752	335.17612	163.05992	71	112	172.1162	0.0049778	PMLVVKMWRUMPQM	CHEMONTID:0000392
C5H8O4	132.042258736	295.08743	163.05992	72	112	132.02751	0.0147487	KZVAAIRBJJYZOW;QXAMTEJJAZOINB;FJGNTEKSQVNVTJ;ZDAWZDFBPUUDAY	CHEMONTID:0001497;CHEMONTID:0002012;CHEMONTID:0001661
C6H2	74.015650064	237.07042	163.05992	66	112	74.0105	0.0051501	UHOVQNZJYSORNB	CHEMONTID:0002279
C5H10	70.07825032	233.15944	163.05992	64	112	70.09952	-0.0212697	OFBQJSOFQDEBGM	CHEMONTID:0002500
C5H10	70.07825032	233.14676	163.05992	70	112	70.08684	-0.0085897	OFBQJSOFQDEBGM	CHEMONTID:0002500
C2H4NO	58.029288748	221.08705	163.05992	88	112	58.02713	0.0021587	ATHHXGZTWNVVOU	CHEMONTID:0002484
HN	15.010899032	163.05992	148.06793	112	93	14.99199	0.018909	QGZKDVFQNNGYKY	NonID:NH2
HN	15.010899032	163.05992	148.05669	112	75	15.00323	0.007669	QGZKDVFQNNGYKY	NonID:NH2
C15H29O2	241.216755168	312.32581	71.08574	63	97	241.24007	-0.0233148	PXBOJWNZUUEBDU	CHEMONTID:0000298
C14H27O	211.206190484	282.28369	71.08574	78	97	211.19795	0.0082405	UHUFTBALEZWWIH	CHEMONTID:0000298
C7H14O4	162.089208928	233.15944	71.08574	64	97	162.0737	0.0155089	KXEISHUBUXWXGY	CHEMONTID:0000341
C7H2O4	149.995308544	221.08705	71.08574	88	97	150.00131	-0.0060015	BTQAJGSMXCDDAJ	CHEMONTID:0002519
C6H4	76.031300128	147.10449	71.08574	67	97	76.01875	0.0125501	UHOVQNZJYSORNB	CHEMONTID:0002279
CH2	14.015650064	85.10436	71.08574	75	97	14.01862	-0.0029699	VNWKTOKETHGBQD	CHEMONTID:0002500
CH2	14.015650064	85.09991	71.08574	75	97	14.01417	0.0014801	VNWKTOKETHGBQD	CHEMONTID:0002500
C7H4O3	136.016043988	431.0899	295.08743	94	72	136.00247	0.013574	IUNJCFABHJZSKB	CHEMONTID:0003978
C7H7	91.054775224	430.38416	339.3078	88	93	91.07636	-0.0215848	YXFVVABEGXRONW	CHEMONTID:0001091
C2H3NO	57.021463716	339.3078	282.28369	93	78	57.02411	-0.0026463	ATHHXGZTWNVVOU;LYIIBVSRGJSHAV	CHEMONTID:0002484;CHEMONTID:0000469
C12H15N2	187.12352348	335.17612	148.06793	71	93	187.10819	0.0153335	JOFKCNJIUXPJAC	CHEMONTID:0001914
C3H5O3	89.02386902	237.07042	148.06793	66	93	89.00249	0.021379	PEDCQBHIVMGVHV	CHEMONTID:0002210
C5H11N	85.089149352	233.15944	148.06793	64	93	85.09151	-0.0023606	NQRYJNQNLNOLGT	CHEMONTID:0000195
C5H11N	85.089149352	233.14676	148.06793	70	93	85.07883	0.0103194	NQRYJNQNLNOLGT	CHEMONTID:0000195
C2H3NO2	73.016378336	221.08705	148.06793	88	93	73.01912	-0.0027417	DHMQDGOQFOQNFH;BYYUJTPNKCFZST	CHEMONTID:0002404;CHEMONTID:0000265
C7H14O	114.104465068	335.17612	221.08705	71	88	114.08907	0.0153951	MQWCXKGKQLNYQG	CHEMONTID:0002647
C2H2O3	74.000393924	295.08743	221.08705	72	88	74.00038	1.39E-05	AEMRFAOFKBGASW	CHEMONTID:0001359
O	15.99491462	237.07042	221.08705	66	88	15.98337	0.0115446	XLYOFNOQVPJJNP	NonID:H2O
C7H6O4	154.026608672	221.08705	67.05786	88	82	154.02919	-0.0025813	BTQAJGSMXCDDAJ	CHEMONTID:0002519
C7H6O4	154.026608672	221.08705	67.05365	88	81	154.0334	-0.0067913	BTQAJGSMXCDDAJ	CHEMONTID:0002519
C3H5O2	73.0289544	221.08705	148.05669	88	75	73.03036	-0.0014056	NIXOWILDQLNWCW;AKXKFZDCRYJKTF	CHEMONTID:0004451;CHEMONTID:0002434
C14H24NO3	254.175618628	321.23474	67.05786	64	82	254.17688	-0.0012614	UBAHQWXPQYBZBI	CHEMONTID:0000195
C10H16NO	166.123189132	233.15944	67.05786	64	82	166.10158	0.0216091	GAFZBOMPQVRGKU	CHEMONTID:0000252
C3H4	40.031300128	107.08782	67.05786	70	82	40.02996	0.0013401	QQONPFPTGQHPMA;ATUOYWHBWRKTHZ	CHEMONTID:0004476;CHEMONTID:0002500
H4N	18.034374128	85.10436	67.05786	75	82	18.0465	-0.0121259	QGZKDVFQNNGYKY	NonID:NH2
H4N	18.034374128	85.09991	67.05786	75	82	18.04205	-0.0076759	QGZKDVFQNNGYKY	NonID:NH2
C	12	79.05548	67.05786	66	82	11.99762	0.00238	VNWKTOKETHGBQD	CHEMONTID:0002500
C14H24NO3	254.175618628	321.23474	67.05365	64	81	254.18109	-0.0054714	UBAHQWXPQYBZBI	CHEMONTID:0000195
C10H16NO	166.123189132	233.15944	67.05365	64	81	166.10579	0.0173991	GAFZBOMPQVRGKU	CHEMONTID:0000252
C3H4	40.031300128	107.08782	67.05365	70	81	40.03417	-0.0028699	QQONPFPTGQHPMA;ATUOYWHBWRKTHZ	CHEMONTID:0004476;CHEMONTID:0002500
H4N	18.034374128	85.10436	67.05365	75	81	18.05071	-0.0163359	QGZKDVFQNNGYKY	NonID:NH2
H4N	18.034374128	85.09991	67.05365	75	81	18.04626	-0.0118859	QGZKDVFQNNGYKY	NonID:NH2
C	12	79.05548	67.05365	66	81	12.00183	-0.00183	VNWKTOKETHGBQD	CHEMONTID:0002500
C2H6	30.046950192	312.32581	282.28369	63	78	30.04212	0.0048302	OTMSDBZUPAUEDD	CHEMONTID:0002500
C13H25O	197.19054042	282.28369	85.10436	78	75	197.17933	0.0112104	BGEHHAVMRVXCGR	CHEMONTID:0000298
C13H25O	197.19054042	282.28369	85.09991	78	75	197.18378	0.0067604	BGEHHAVMRVXCGR	CHEMONTID:0000298
C12H15N2	187.12352348	335.17612	148.05669	71	75	187.11943	0.0040935	JOFKCNJIUXPJAC	CHEMONTID:0001914
C14H27O2	227.201105104	312.32581	85.10436	63	75	227.22145	-0.0203449	ZTKXZDLAHNDYCJ	CHEMONTID:0000298
C14H27O2	227.201105104	312.32581	85.09991	63	75	227.2259	-0.0247949	ZTKXZDLAHNDYCJ	CHEMONTID:0000298
C9H7O2	147.044604464	295.08743	148.05669	72	75	147.03074	0.0138645	CJEQHXGMZPFAQE;CJXMVKYNVIGQBS;ARGITQZGLVBTTI	CHEMONTID:0001257;CHEMONTID:0000029;CHEMONTID:0000296
C3H5O3	89.02386902	237.07042	148.05669	66	75	89.01373	0.010139	PEDCQBHIVMGVHV	CHEMONTID:0002210
C5H11N	85.089149352	233.15944	148.05669	64	75	85.10275	-0.0136006	NQRYJNQNLNOLGT	CHEMONTID:0000195
C9H8O2	148.052429496	233.15944	85.10436	64	75	148.05508	-0.0026505	CJXMVKYNVIGQBS;HLOZUROOXAWGSD;ONLCITAWNHDTRE;CJEQHXGMZPFAQE;DGNQXQJVAILJBW;MSTDXOZUKAQDRL;REEQXZCFSBLNDH;ARGITQZGLVBTTI;RIZBLVRXRWHLFA	CHEMONTID:0000029;CHEMONTID:0000138;CHEMONTID:0001257;CHEMONTID:0000144;CHEMONTID:0004646;CHEMONTID:0000296;CHEMONTID:0004111
C9H8O2	148.052429496	233.15944	85.09991	64	75	148.05953	-0.0071005	CJXMVKYNVIGQBS;HLOZUROOXAWGSD;ONLCITAWNHDTRE;CJEQHXGMZPFAQE;DGNQXQJVAILJBW;MSTDXOZUKAQDRL;REEQXZCFSBLNDH;ARGITQZGLVBTTI;RIZBLVRXRWHLFA	CHEMONTID:0000029;CHEMONTID:0000138;CHEMONTID:0001257;CHEMONTID:0000144;CHEMONTID:0004646;CHEMONTID:0000296;CHEMONTID:0004111
C5H11N	85.089149352	233.14676	148.05669	70	75	85.09007	-0.0009206	NQRYJNQNLNOLGT	CHEMONTID:0000195
C9H8O2	148.052429496	233.14676	85.10436	70	75	148.0424	0.0100295	CJXMVKYNVIGQBS;HLOZUROOXAWGSD;ONLCITAWNHDTRE;CJEQHXGMZPFAQE;DGNQXQJVAILJBW;MSTDXOZUKAQDRL;REEQXZCFSBLNDH;ARGITQZGLVBTTI;RIZBLVRXRWHLFA	CHEMONTID:0000029;CHEMONTID:0000138;CHEMONTID:0001257;CHEMONTID:0000144;CHEMONTID:0004646;CHEMONTID:0000296;CHEMONTID:0004111
C9H8O2	148.052429496	233.14676	85.09991	70	75	148.04685	0.0055795	CJXMVKYNVIGQBS;HLOZUROOXAWGSD;ONLCITAWNHDTRE;CJEQHXGMZPFAQE;DGNQXQJVAILJBW;MSTDXOZUKAQDRL;REEQXZCFSBLNDH;ARGITQZGLVBTTI;RIZBLVRXRWHLFA	CHEMONTID:0000029;CHEMONTID:0000138;CHEMONTID:0001257;CHEMONTID:0000144;CHEMONTID:0004646;CHEMONTID:0000296;CHEMONTID:0004111
Num AdductIon (AdductType Mass LinkedMz): 2
[M+Na]+	107.08782	85.09991
[M+NH4]+	109.10018	92.06004
Num IsotopicIon (IsotopeName Mass LinkedMz WeightedForm WeightNumber): 10
C-13	93.07395	92.06004	M+1	1
C-13	149.05905	148.06793	M+1	1
C-13	271.11139	270.1235	M+1	1
C-13	282.04837	281.06931	M+1	1
C-13	282.06406	281.06931	M+1	1
C-13	310.2858	309.28171	M+1	1
S34	358.09412	356.09949	M+2	2
N-14	409.31363	408.33826	M+1	1
C-13	409.33481	408.33826	M+1	1
C-13	429.09131	428.09695	M+1	1

NAME: C22H51N10O5
EXACTMASS: 535.404389732
ISSELECTED: False
ACCURATEMASS: 535.4036235
MASSDIFFERENCE: 0.0007662
TOTALSCORE: 3.137
ISOTOPICINTENSITY[M+1]: 0.2822
ISOTOPICINTENSITY[M+2]: 0.0488
ISOTOPICDIFF[M+1]: -0.0298
ISOTOPICDIFF[M+2]: 0.0373
MASSDIFFSCORE: 0.988
ISOTOPICSCORE: 0.986
PRODUCTIONSCORE: 1
NEUTRALLOSSSCORE: 0.163
PRODUCTIONPEAKNUMBER: 53
PRODUCTIONHITSNUMBER: 26
NEUTRALLOSSPEAKNUMBER: 387
NEUTRALLOSSHITSNUMBER: 63
RESOURCENAMES: 
RESOURCERECORDS: 0
ChemOntDescriptions: Morphinans;Alkaloids and derivatives;Saccharides;Peptides;Quinazolines;Amino acids and derivatives;N-acyl-amino acids;Coumarin and derivatives;Lignols;Carbolines;Phenolic compounds;Alkylphenylketones;Benzoic acids and derivatives;Amines;Fatty acid and derivatives;Phenylmethylamines;Steroidal saponins;Aminoalcohols;Purines;Steroids;Phenylacetamides;Nucleosides;Phenylpiperidines;Hex ceramide;Carboximidic acids;N-acyl amines;Hexosyl compounds;Hydroxybenzenoids;Cinnamic acid and derivatives;Benzene and substituted derivatives;Anisoles;Indole and derivatives;Retrochalcones;Benzodiazepines;Aralkylamines;Benzophenones;Pyridinecarboxylic acids;Aminobenzoic acids;Chromones and derivatives;Chalcones;Phenylpropanoic acids;Aurone O-glycosides;Pyrimidones;Gallic acid and derivatives;Nitrobenzoic acid and derivatives;Stilbene glycosides;Quinoline carboxylic acids;Ceramides;Naphthopyrans;Carboxylic acids and derivatives
ChemOntIDs: Morphinans;Alkaloids and derivatives;Saccharides;Peptides;Quinazolines;Amino acids and derivatives;N-acyl-amino acids;Coumarin and derivatives;Lignols;Carbolines;Phenolic compounds;Alkylphenylketones;Benzoic acids and derivatives;Amines;Fatty acid and derivatives;Phenylmethylamines;Steroidal saponins;Aminoalcohols;Purines;Steroids;Phenylacetamides;Nucleosides;Phenylpiperidines;Hex ceramide;Carboximidic acids;N-acyl amines;Hexosyl compounds;Hydroxybenzenoids;Cinnamic acid and derivatives;Benzene and substituted derivatives;Anisoles;Indole and derivatives;Retrochalcones;Benzodiazepines;Aralkylamines;Benzophenones;Pyridinecarboxylic acids;Aminobenzoic acids;Chromones and derivatives;Chalcones;Phenylpropanoic acids;Aurone O-glycosides;Pyrimidones;Gallic acid and derivatives;Nitrobenzoic acid and derivatives;Stilbene glycosides;Quinoline carboxylic acids;Ceramides;Naphthopyrans;Carboxylic acids and derivatives
ChemOntScores: 7.73210645581693E-08;1.01547372964278E-07;4.13497558020835E-07;4.86695813767361E-07;5.70670219973556E-07;7.45243452017976E-07;7.45243452017976E-07;1.72376527664071E-06;2.45856739173743E-06;4.80966563499992E-06;4.82187238892119E-06;9.23461369289064E-06;1.78274040469893E-05;4.08911840216395E-05;4.08911840216395E-05;4.08911840216395E-05;5.55533260414776E-05;8.16251006804707E-05;8.16251006804707E-05;8.16251006804707E-05;8.93989197929245E-05;0.000100139013200734;0.000100139013200734;0.000114224054616875;0.000132615352949525;0.000132615352949525;0.000148199923390567;0.000148199923390567;0.000165186081424231;0.000327698320911194;0.000413985766964135;0.000413985766964135;0.000413985766964135;0.000683259738199599;0.00088621537881624;0.00088621537881624;0.00088621537881624;0.00105433139541793;0.00105433139541793;0.00228328611797336;0.00248662765996662;0.0032999862124641;0.0032999862124641;0.00352398067447143;0.00352398067447143;0.00423887391571161;0.00768190865081824;0.00941861460742159;0.00941861460742159;0.00984673345321554
ChemOntInChIKeys: ONBWJWYUHXVEJS;MXXWOMGUGJBKIW;DWAICOVNOFPYLS;VGNYHOBZJKWRGI;KWNQIIMVPSMYEM;GMKMEZVLHJARHF;VEYYWZRYIYDQJM;TZYPRPCYNHPLDY;WVTKBKWTSCPRNU;LELBFTMXCIIKKX;BLQFHJKRTDIZLX;MXYUKLILVYORSK;LZXXNPOYQCLXRS;LTPVSOCPYWDIFU;CNFZDRIMILJQQC;IDPURXSQCKYKIJ;HYDDDNUKNMMWBD;BKMMTJMQCTUHRP;BTIHMVBBUGXLCJ;VKHAHZOOUSRJNA;BGDKAVGWHJFAGW;AUNGANRZJHBGPY;XADCESSVHJOZHK;HHJTWTPUPVQKNA;FONIWJIDLJEJTL;SNPLKNRPJHDVJA;XVARCVCWNFACQC;RDUHXGIIUDVSHR;VABYUUZNAVQNPG;CMCWWLVWPDLCRM;IEDVJHCEMCRBQM;RIMDDIPKIZTBHU;CANOJKGQDCJDOX;KSQNKZMAMGACTL;INGSNVSERUZOAK;OPXLLQIJSORQAM;MUUDQLHCIAOWPR;MKASXAGBWHIGCF;UAJUXJSXCLUTNU;JWHAUXFOSRPERK;CJCSPKMFHVPWAR;CVGWRXFABVNKOQ;OPTASPLRGRRNAP;ZFPDLGDYDUPYEZ;SLAMLWHELXOEJZ;TXUZVZSFRXZGTL;CABMTIJINOIHOD;LGOFBZUQIUVJFS;DFVYLDHDFLHIAA;KCXVZYZYPLLWCC
PUBCHEMCIDS: 
Num ProductIon (Formula ExactMass AccurateMass Intensity Error CandidateInChIKeys CandidateOntologies): 53
C5H7	67.054775224	67.05365	81	0.0005766	OFBQJSOFQDEBGM;QMMOXUPEWRXHJS;QWTDNUCVQCZILF;YWAKXRMUMFPDSH;RGSFGYAAUTVSQA;MHNNAWXXUZQSNM;PMJHHCWVYXUKFD;CRSOQBOWXPBRES;YHQXBTXEYZIYOV;QYZLKGVUSQXAMU	CHEMONTID:0002500;CHEMONTID:0004476;CHEMONTID:0004620;CHEMONTID:0001016;CHEMONTID:0004622;CHEMONTID:0001019
C5H7	67.054775224	67.05786	82	-0.0036334	OFBQJSOFQDEBGM;QMMOXUPEWRXHJS;QWTDNUCVQCZILF;YWAKXRMUMFPDSH;RGSFGYAAUTVSQA;MHNNAWXXUZQSNM;PMJHHCWVYXUKFD;CRSOQBOWXPBRES;YHQXBTXEYZIYOV;QYZLKGVUSQXAMU	CHEMONTID:0002500;CHEMONTID:0004476;CHEMONTID:0004620;CHEMONTID:0001016;CHEMONTID:0004622;CHEMONTID:0001019
C5H11	71.086075352	71.08574	97	-0.0002132	OFBQJSOFQDEBGM;QWTDNUCVQCZILF	CHEMONTID:0002500;CHEMONTID:0004620
C3H5O2	73.0289544	73.04601	201	-0.0176042	DNIAPMSPPWPWGF;YPFDHNVEDLHUCE;XBDQKXXYIPTUBI;NIXOWILDQLNWCW	CHEMONTID:0002467;CHEMONTID:0000286;CHEMONTID:0001205;CHEMONTID:0004451
C4H9O	73.065339908	73.05201	197	0.0127813	ZTQSAGDEMFDKMZ	CHEMONTID:0002434
C6H7	79.054775224	79.05548	66	-0.0012534	UHOVQNZJYSORNB;AFABGHUZZDYHJO;PRBHEGAFLDMLAL;ZQDPJFUHLCOCRG;PFEOZHBOMNWTJB;LDTAOIUHUHHCMU;GDOPTJXRTPNYNR;LIKMAJRDDDTEIG;HNRMPXKDFBEGFZ;PYGSKMBEVAICCR	CHEMONTID:0002279;CHEMONTID:0004620;CHEMONTID:0001019;CHEMONTID:0004476;CHEMONTID:0001016
C6H11	83.086075352	83.08572	191	-0.0001932	VLKZOEOYAKHREP;AFABGHUZZDYHJO;RYPKRALMXUUNKS;XDTMQSROBMDMFD;JMMZCWZIJXAGKW;PFEOZHBOMNWTJB;PRBHEGAFLDMLAL;LIKMAJRDDDTEIG;HNRMPXKDFBEGFZ;GDOPTJXRTPNYNR;LDTAOIUHUHHCMU	CHEMONTID:0002500;CHEMONTID:0004620;CHEMONTID:0004476;CHEMONTID:0001016;CHEMONTID:0004622;CHEMONTID:0001019
C6H11	83.086075352	83.09437	190	-0.0088432	VLKZOEOYAKHREP;AFABGHUZZDYHJO;RYPKRALMXUUNKS;XDTMQSROBMDMFD;JMMZCWZIJXAGKW;PFEOZHBOMNWTJB;PRBHEGAFLDMLAL;LIKMAJRDDDTEIG;HNRMPXKDFBEGFZ;GDOPTJXRTPNYNR;LDTAOIUHUHHCMU	CHEMONTID:0002500;CHEMONTID:0004620;CHEMONTID:0004476;CHEMONTID:0001016;CHEMONTID:0004622;CHEMONTID:0001019
C6H13	85.101725416	85.09991	75	0.0012668	VLKZOEOYAKHREP;AFABGHUZZDYHJO	CHEMONTID:0002500;CHEMONTID:0004620
C6H13	85.101725416	85.10436	75	-0.0031832	VLKZOEOYAKHREP;AFABGHUZZDYHJO	CHEMONTID:0002500;CHEMONTID:0004620
C7H8	92.062600256	92.06004	65	0.0020117	YXFVVABEGXRONW;VLJXXKKOSFGPHI;UAEPNZWRGJTJPN	CHEMONTID:0001091;CHEMONTID:0004620;CHEMONTID:0001016
C7H13	97.101725416	97.10223	145	-0.0010532	IMNFDUFMRHMDMM;ZGEGCLOFRBLKSE;VLJXXKKOSFGPHI;WZHKDGJSXCTSCK	CHEMONTID:0002500;CHEMONTID:0004476;CHEMONTID:0004620
C7H13	97.101725416	97.11459	148	-0.0134132	IMNFDUFMRHMDMM;ZGEGCLOFRBLKSE;VLJXXKKOSFGPHI;WZHKDGJSXCTSCK	CHEMONTID:0002500;CHEMONTID:0004476;CHEMONTID:0004620
C8H11	107.086075352	107.08782	70	-0.0022932	YNQLUTRBYVCPMQ;JVSWJIKNEAIKJW;KVZJLSYJROEPSQ;GDDAJHJRAKOILH;QEGNUYASOUJEHD;YXLCVBVDFKWWRW;LETYIFNDQBJGPJ;QJXCDRBHYIAFTH;HDGQICNBXPAKLR;IRUCBBFNLDIMIK;GLPRTGNWFINUKX;QRMPKOFEUHIBNM;HYBLFDUGSBOMPI;VIHUHUGDEZCPDK;KUMXLFIBWFCMOJ	CHEMONTID:0002279;CHEMONTID:0004620;CHEMONTID:0001016;CHEMONTID:0001019;CHEMONTID:0004622;CHEMONTID:0004476
C8H13	109.101725416	109.10018	239	0.0009968	JVSWJIKNEAIKJW;GDDAJHJRAKOILH;KWKAKUADMBZCLK;QEGNUYASOUJEHD;KVZJLSYJROEPSQ;QJXCDRBHYIAFTH;WEPNJTDVIIKRIK;TVMXDCGIABBOFY;LETYIFNDQBJGPJ;RNTWWGNZUXGTAX;QRMPKOFEUHIBNM	CHEMONTID:0004620;CHEMONTID:0001019;CHEMONTID:0004476;CHEMONTID:0001016;CHEMONTID:0004622;CHEMONTID:0002500
C8H13	109.101725416	109.10864	240	-0.0074632	JVSWJIKNEAIKJW;GDDAJHJRAKOILH;KWKAKUADMBZCLK;QEGNUYASOUJEHD;KVZJLSYJROEPSQ;QJXCDRBHYIAFTH;WEPNJTDVIIKRIK;TVMXDCGIABBOFY;LETYIFNDQBJGPJ;RNTWWGNZUXGTAX;QRMPKOFEUHIBNM	CHEMONTID:0004620;CHEMONTID:0001019;CHEMONTID:0004476;CHEMONTID:0001016;CHEMONTID:0004622;CHEMONTID:0002500
C7H15O3	147.10211934	147.10449	67	-0.0029192	WLBJWJRUFNGFNR	CHEMONTID:0001167
C5H10NO4	148.0609828	148.05669	75	0.0037442	WHUUTDBJXJRKMK	CHEMONTID:0004323
C6H12O4	148.073558864	148.06793	93	0.0050803	KBVSUNBCTPQWJL	CHEMONTID:0002012
C6H11O5	163.060648452	163.05992	112	0.0001799	SHZGCJCMOBCMKK;MPCAJMNYNOGXPB;ZBDGHWFPLXXWRD	CHEMONTID:0001498;CHEMONTID:0001540;CHEMONTID:0002207
C10H11O2	163.075904592	163.07362	133	0.001736	NEBQMYHKOREVAL;GJPLRURZZCQESP;NJXYTXADXSRFTJ;YYDWZJCCIAMZIH;UDEWPOVQBGFNGE	CHEMONTID:0004111;CHEMONTID:0000296;CHEMONTID:0001350
C12H13O4	221.081383896	221.08705	88	-0.0062147	XDSHNNRBLSBDAP	CHEMONTID:0000029
C15H13N2	221.107873416	221.10168	121	0.0056448	OURDZMSSMGUMKR	CHEMONTID:0001914
C6H17N8O2	233.147446784	233.14676	70	0.0001382	NA	NA
C5H17N10O	233.158680164	233.15944	64	-0.0013084	NA	NA
C15H9O3	237.055169148	237.07042	66	-0.0157994	WMKOZARWBMFKAS;BJDQPQWMJZEAPE	CHEMONTID:0000494
C16H16NO3	270.113018372	270.11188	410	0.0005898	NA	NA
C15H16N3O2	270.124251752	270.1235	440	0.0002032	NA	NA
C16H9O5	281.044998388	281.05273	492	-0.0082802	ZLGRXDWWYMFIGI	CHEMONTID:0001615
C17H13O4	281.081383896	281.06931	402	0.0115253	IZBRIFMZDZNODO	CHEMONTID:0000253
C18H36NO	282.279689772	282.28369	78	-0.0045488	NA	NA
C20H11N2O	295.087137972	295.08743	72	-0.0008406	NA	NA
C20H35O2	307.26370536	307.26328	259	-0.0001232	NA	NA
C19H35N2O	307.27493874	307.27295	228	0.0014402	NA	NA
C10H33N10O	309.283880676	309.28171	1681	0.0016221	NA	NA
C20H42NO	312.326639964	312.32581	63	0.0002814	NA	NA
C14H23N8O	319.199482356	319.20026	154	-0.0013262	NA	NA
C19H29O4	321.206584408	321.20605	159	-1.42E-05	NA	NA
C12H29N6O4	321.225028408	321.22147	192	0.0030098	NA	NA
C11H29N8O3	321.236261788	321.23474	64	0.0009732	NA	NA
C22H23O3	335.164719596	335.16299	128	0.001181	NA	NA
C21H23N2O2	335.175952976	335.17612	71	-0.0007156	NA	NA
C19H39N4O	339.312386868	339.3078	93	0.0040383	NA	NA
C14H10N7O5	356.07434142	356.07147	143	0.0023228	NA	NA
C16H14N5O5	356.099493548	356.09949	391	-0.000545	NA	NA
C18H42N5O5	408.318594444	408.31827	412	-0.0002241	NA	NA
C16H42N9O3	408.341061204	408.33826	327	0.0022526	NA	NA
C17H6N9O5	416.049189292	416.04477	66	0.0038707	NA	NA
C19H10N9O4	428.0855748	428.08347	76	0.0015562	NA	NA
C22H14N5O5	428.099493548	428.09695	103	0.001995	NA	NA
C21H48N7O2	430.386948776	430.38416	88	0.0022402	NA	NA
C19H11N8O5	431.085240452	431.0899	94	-0.0052081	NA	NA
	0	536.40979	6132	0.0018762	NA	NA
Num NeutralLoss (Formula ExactMass PrecursorMz ProductMz PrecursorIntensity ProductIntensity LossMass Error CandidateInChIKeys CandidateOntologies): 234
C11H17NO4	227.115758024	536.40979	309.28171	6132	1681	227.12808	-0.012322	MFXCOLDTJDSQIV	CHEMONTID:0000279
C6H12N2O	128.094963004	536.40979	408.31827	6132	412	128.09152	0.003443	DPBWFNDFMCCGGJ;YUZOKOFJOOANSW	CHEMONTID:0002312;CHEMONTID:0000469
C6H12N2O	128.094963004	536.40979	408.33826	6132	327	128.07153	0.023433	DPBWFNDFMCCGGJ;YUZOKOFJOOANSW	CHEMONTID:0002312;CHEMONTID:0000469
C13H13N2	197.107873416	536.40979	339.3078	6132	93	197.10199	0.0058834	VENAANZHUCMOGD	CHEMONTID:0001140
C7H6O	106.041864812	536.40979	430.38416	6132	88	106.02563	0.0162348	IWDCLRJOBJJRNH;HUMNYLRZRPPJDN;RDOXTESZEPMUJZ	CHEMONTID:0001275;CHEMONTID:0000321;CHEMONTID:0000138
C5H9NO	99.068413908	408.33826	309.28171	327	1681	99.05655	0.0118639	DVOFEOSDXAVUJD	CHEMONTID:0000469
CH4N	30.034374128	339.3078	309.28171	93	1681	30.02609	0.0082841	BAVYZALUXZFZLV	CHEMONTID:0000469
C12H24O2	200.177630008	309.28171	109.10864	1681	240	200.17307	0.00456	POULHZVOKOAJMA	CHEMONTID:0003086
C12H24O2	200.177630008	309.28171	109.10018	1681	239	200.18153	-0.0039	POULHZVOKOAJMA	CHEMONTID:0003086
CHN	27.010899032	309.28171	282.28369	1681	78	26.99802	0.012879	BAVYZALUXZFZLV;LELOWRISYMNNSU;WDWDWGRYHDPSDS	CHEMONTID:0000469;CHEMONTID:0000362;CHEMONTID:0000117
C8H6O3	150.031694052	431.0899	281.05273	94	492	150.03717	-0.0054759	SULYEHHGGXARJS;OUWKTIRCGDAGJB;RGFKONOOOXBVQC;WBIZZNFQJPOKDK	CHEMONTID:0004298;CHEMONTID:0000135;CHEMONTID:0000190
C9H7O2	147.044604464	428.09695	281.05273	103	492	147.04422	0.0003845	CJEQHXGMZPFAQE;CJXMVKYNVIGQBS;ARGITQZGLVBTTI	CHEMONTID:0001257;CHEMONTID:0000029;CHEMONTID:0000296
C9H7O2	147.044604464	428.08347	281.05273	76	492	147.03074	0.0138645	CJEQHXGMZPFAQE;CJXMVKYNVIGQBS;ARGITQZGLVBTTI	CHEMONTID:0001257;CHEMONTID:0000029;CHEMONTID:0000296
C7H3O3	135.008218956	416.04477	281.05273	66	492	134.99204	0.016179	IUNJCFABHJZSKB	CHEMONTID:0003978
C3H7O2	75.044604464	356.09949	281.05273	391	492	75.04676	-0.0021555	KXKVLQRXCPHEJC	CHEMONTID:0003416
C6H3	75.023475096	356.07147	281.05273	143	492	75.01874	0.0047351	UHOVQNZJYSORNB	CHEMONTID:0002279
CH2	14.015650064	295.08743	281.05273	72	492	14.0347	-0.0190499	VNWKTOKETHGBQD	CHEMONTID:0002500
C7H2O2	118.005479304	281.05273	163.05992	492	112	117.99281	0.0126693	ZBCATMYQYDCTIZ	CHEMONTID:0000135
C9H5O3	161.02386902	270.1235	109.10864	440	240	161.01486	0.009009	AXMVYSVVTMKQSL	CHEMONTID:0000029
C9H5O3	161.02386902	270.1235	109.10018	440	239	161.02332	0.000549	AXMVYSVVTMKQSL	CHEMONTID:0000029
C7H7O	107.049689844	270.1235	163.07362	440	133	107.04988	-0.0001902	IWDCLRJOBJJRNH;RDOXTESZEPMUJZ;HUMNYLRZRPPJDN	CHEMONTID:0001275;CHEMONTID:0000138;CHEMONTID:0000321
CH5O2	49.0289544	270.1235	221.10168	440	121	49.02182	0.0071344	CKFGINPQOCXMAZ	CHEMONTID:0001605
C4H11O3	107.070819212	270.1235	163.05992	440	112	107.06358	0.0072392	ARXKVVRQIIOZGF	CHEMONTID:0001661
C4H10O4	122.0579088	270.1235	148.06793	440	93	122.05557	0.0023388	UNXHWFMMPAWVPI	CHEMONTID:0002210
CH5O2	49.0289544	270.1235	221.08705	440	88	49.03645	-0.0074956	CKFGINPQOCXMAZ	CHEMONTID:0001605
C7H8NO	122.060588876	270.1235	148.05669	440	75	122.06681	-0.0062211	NSBIQPJIWUJBBX	CHEMONTID:0004650
C5H9O2	101.060254528	408.31827	307.26328	412	259	101.05499	0.0052645	CNRGMQRNYAIBTN	CHEMONTID:0002434
C4H7NO2	101.047678464	408.31827	307.27295	412	228	101.04532	0.0023585	ORDNBIQZKXYGTM	CHEMONTID:0002435
C22H39O2	335.295005488	408.31827	73.04601	412	201	335.27226	0.0227455	UPMVPXJUQWHITN	CHEMONTID:0002951
C22H31O	311.237490612	408.31827	97.10223	412	145	311.21604	0.0214506	OKFGGODLENCAOQ	CHEMONTID:0000298
C2H3N3	69.032697096	408.31827	339.3078	412	93	69.01047	0.0222271	NSPMIYGKQJPBQR	CHEMONTID:0000099
C6H6O3	126.031694052	408.31827	282.28369	412	78	126.03458	-0.0028859	QCDYQQDYXPDABM;WQGWDDDVZFFDIG	CHEMONTID:0000382;CHEMONTID:0004657
C9H5O3	161.02386902	270.11188	109.10864	410	240	161.00324	0.020629	AXMVYSVVTMKQSL	CHEMONTID:0000029
C9H5O3	161.02386902	270.11188	109.10018	410	239	161.0117	0.012169	AXMVYSVVTMKQSL	CHEMONTID:0000029
C7H7O	107.049689844	270.11188	163.07362	410	133	107.03826	0.0114298	IWDCLRJOBJJRNH;RDOXTESZEPMUJZ;HUMNYLRZRPPJDN	CHEMONTID:0001275;CHEMONTID:0000138;CHEMONTID:0000321
CH5O2	49.0289544	270.11188	221.10168	410	121	49.0102	0.0187544	CKFGINPQOCXMAZ	CHEMONTID:0001605
C7H7O	107.049689844	270.11188	163.05992	410	112	107.05196	-0.0022702	IWDCLRJOBJJRNH;RDOXTESZEPMUJZ;HUMNYLRZRPPJDN	CHEMONTID:0001275;CHEMONTID:0000138;CHEMONTID:0000321
C7H6O2	122.036779432	270.11188	148.06793	410	93	122.04395	-0.0071706	LHGVFZTZFXWLCP;ZBCATMYQYDCTIZ;OIPPWFOQEKKFEE;SMQUZDBALVYZAC;FTNJQNQLEGKTGD;WPYMKLBDIGXBTP	CHEMONTID:0000190;CHEMONTID:0000135;CHEMONTID:0000137;CHEMONTID:0003978;CHEMONTID:0000296;CHEMONTID:0002565
CH5O2	49.0289544	270.11188	221.08705	410	88	49.02483	0.0041244	CKFGINPQOCXMAZ	CHEMONTID:0001605
C4H10O4	122.0579088	270.11188	148.05669	410	75	122.05519	0.0027188	UNXHWFMMPAWVPI	CHEMONTID:0002210
C8H6O3	150.031694052	431.0899	281.06931	94	402	150.02059	0.0111041	SULYEHHGGXARJS;OUWKTIRCGDAGJB;RGFKONOOOXBVQC;WBIZZNFQJPOKDK	CHEMONTID:0004298;CHEMONTID:0000135;CHEMONTID:0000190
C9H7O2	147.044604464	428.09695	281.06931	103	402	147.02764	0.0169645	CJEQHXGMZPFAQE;CJXMVKYNVIGQBS;ARGITQZGLVBTTI	CHEMONTID:0001257;CHEMONTID:0000029;CHEMONTID:0000296
C2H5NO2	75.0320284	356.09949	281.06931	391	402	75.03018	0.0018484	DHMQDGOQFOQNFH;BYYUJTPNKCFZST	CHEMONTID:0002404;CHEMONTID:0000265
C6H3	75.023475096	356.07147	281.06931	143	402	75.00216	0.0213151	UHOVQNZJYSORNB	CHEMONTID:0002279
CH2	14.015650064	295.08743	281.06931	72	402	14.01812	-0.0024699	VNWKTOKETHGBQD	CHEMONTID:0002500
C7H2O2	118.005479304	281.06931	163.07362	402	133	117.99569	0.0097893	ZBCATMYQYDCTIZ	CHEMONTID:0000135
C7H2O2	118.005479304	281.06931	163.05992	402	112	118.00939	-0.0039107	ZBCATMYQYDCTIZ	CHEMONTID:0000135
C2H2NO2	72.008553304	428.09695	356.09949	103	391	71.99746	0.0110933	BYYUJTPNKCFZST	CHEMONTID:0000265
C2H2NO2	72.008553304	428.08347	356.09949	76	391	71.98398	0.0245733	BYYUJTPNKCFZST	CHEMONTID:0000265
C9H5O5	193.01369826	356.09949	163.07362	391	133	193.02587	-0.0121717	OZNMEZAXFKUCPN	CHEMONTID:0000144
C7H3O3	135.008218956	356.09949	221.10168	391	121	134.99781	0.010409	IUNJCFABHJZSKB	CHEMONTID:0003978
C7H3O3	135.008218956	356.09949	221.08705	391	88	135.01244	-0.004221	IUNJCFABHJZSKB	CHEMONTID:0003978
C2H5O2	61.0289544	356.09949	295.08743	391	72	61.01206	0.0168944	TZIHFWKZFHZASV;LYCAIKOWRPUZTN	CHEMONTID:0001238;CHEMONTID:0002467
C5H9O2	101.060254528	408.33826	307.26328	327	259	101.07498	-0.0147255	CNRGMQRNYAIBTN	CHEMONTID:0002434
C5H9O2	101.060254528	408.33826	307.27295	327	228	101.06531	-0.0050555	CNRGMQRNYAIBTN	CHEMONTID:0002434
C22H39O2	335.295005488	408.33826	73.04601	327	201	335.29225	0.0027555	UPMVPXJUQWHITN	CHEMONTID:0002951
C22H39O2	335.295005488	408.33826	73.05201	327	197	335.28625	0.0087555	UPMVPXJUQWHITN	CHEMONTID:0002951
C22H31O	311.237490612	408.33826	97.11459	327	148	311.22367	0.0138206	OKFGGODLENCAOQ	CHEMONTID:0000298
C22H31O	311.237490612	408.33826	97.10223	327	145	311.23603	0.0014606	OKFGGODLENCAOQ	CHEMONTID:0000298
C2H3N3	69.032697096	408.33826	339.3078	327	93	69.03046	0.0022371	NSPMIYGKQJPBQR	CHEMONTID:0000099
C6H6O3	126.031694052	408.33826	282.28369	327	78	126.05457	-0.0228759	QCDYQQDYXPDABM;WQGWDDDVZFFDIG	CHEMONTID:0000382;CHEMONTID:0004657
CH6N	32.050024192	339.3078	307.26328	93	259	32.04452	0.0055042	BAVYZALUXZFZLV	CHEMONTID:0000469
C21H37O2	321.279355424	430.38416	109.10864	88	240	321.27552	0.0038354	IXGRSGKLNDEHCM	CHEMONTID:0002951
C7H8O2	124.052429496	233.15944	109.10864	64	240	124.0508	0.0016295	LHGVFZTZFXWLCP;ASHGTJPOSUFTGB;OIPPWFOQEKKFEE	CHEMONTID:0000190;CHEMONTID:0000137
C7H8O2	124.052429496	233.14676	109.10864	70	240	124.03812	0.0143095	LHGVFZTZFXWLCP;ASHGTJPOSUFTGB;OIPPWFOQEKKFEE	CHEMONTID:0000190;CHEMONTID:0000137
C2H2	26.015650064	109.10864	83.08572	240	191	26.02292	-0.0072699	OTMSDBZUPAUEDD;VGGSQFUCUMXWEO	CHEMONTID:0002500;CHEMONTID:0004476
C2H2	26.015650064	109.10864	83.09437	240	190	26.01427	0.0013801	OTMSDBZUPAUEDD;VGGSQFUCUMXWEO	CHEMONTID:0002500;CHEMONTID:0004476
C	12	109.10864	97.10223	240	145	12.00641	-0.00641	VNWKTOKETHGBQD	CHEMONTID:0002500
C3H6	42.046950192	109.10864	67.05786	240	82	42.05078	-0.0038298	ATUOYWHBWRKTHZ;QQONPFPTGQHPMA	CHEMONTID:0002500;CHEMONTID:0004476
C3H6	42.046950192	109.10864	67.05365	240	81	42.05499	-0.0080398	ATUOYWHBWRKTHZ;QQONPFPTGQHPMA	CHEMONTID:0002500;CHEMONTID:0004476
C21H37O2	321.279355424	430.38416	109.10018	88	239	321.28398	-0.0046246	IXGRSGKLNDEHCM	CHEMONTID:0002951
C7H8O2	124.052429496	233.15944	109.10018	64	239	124.05926	-0.0068305	LHGVFZTZFXWLCP;ASHGTJPOSUFTGB;OIPPWFOQEKKFEE	CHEMONTID:0000190;CHEMONTID:0000137
C7H8O2	124.052429496	233.14676	109.10018	70	239	124.04658	0.0058495	LHGVFZTZFXWLCP;ASHGTJPOSUFTGB;OIPPWFOQEKKFEE	CHEMONTID:0000190;CHEMONTID:0000137
C2H2	26.015650064	109.10018	83.08572	239	191	26.01446	0.0011901	OTMSDBZUPAUEDD;VGGSQFUCUMXWEO	CHEMONTID:0002500;CHEMONTID:0004476
CN	26.003074	109.10018	83.09437	239	190	26.00581	-0.002736	LELOWRISYMNNSU	CHEMONTID:0000362
C	12	109.10018	97.10223	239	145	11.99795	0.00205	VNWKTOKETHGBQD	CHEMONTID:0002500
C3H6	42.046950192	109.10018	67.05786	239	82	42.04232	0.0046302	ATUOYWHBWRKTHZ;QQONPFPTGQHPMA	CHEMONTID:0002500;CHEMONTID:0004476
C3H6	42.046950192	109.10018	67.05365	239	81	42.04653	0.0004202	ATUOYWHBWRKTHZ;QQONPFPTGQHPMA	CHEMONTID:0002500;CHEMONTID:0004476
CH4O	32.026214748	339.3078	307.27295	93	228	32.03485	-0.0086353	OKKJLVBELUTLKV	CHEMONTID:0000286
C8H4O4	164.010958608	237.07042	73.04601	66	201	164.02441	-0.0134514	XLEYFDVVXLMULC;ABNNGIOYMQTQQO	CHEMONTID:0004298;CHEMONTID:0000190
C10H10NO	160.07623894	233.14676	73.04601	70	201	160.10075	-0.0245111	LSMGVUHULSBVAW	CHEMONTID:0004529
C9H8O2	148.052429496	221.10168	73.04601	121	201	148.05567	-0.0032405	CJXMVKYNVIGQBS;HLOZUROOXAWGSD;ONLCITAWNHDTRE;CJEQHXGMZPFAQE;DGNQXQJVAILJBW;MSTDXOZUKAQDRL;REEQXZCFSBLNDH;ARGITQZGLVBTTI;RIZBLVRXRWHLFA	CHEMONTID:0000029;CHEMONTID:0000138;CHEMONTID:0001257;CHEMONTID:0000144;CHEMONTID:0004646;CHEMONTID:0000296;CHEMONTID:0004111
C5H8O5	148.037173356	221.08705	73.04601	88	201	148.04104	-0.0038666	HEBKCHPVOIAQTA	CHEMONTID:0002210
C3H6O3	90.031694052	163.07362	73.04601	133	201	90.02761	0.0040841	PEDCQBHIVMGVHV	CHEMONTID:0002210
C3H6O3	90.031694052	163.05992	73.04601	112	201	90.01391	0.0177841	PEDCQBHIVMGVHV	CHEMONTID:0002210
C6H3	75.023475096	148.06793	73.04601	93	201	75.02192	0.0015551	UHOVQNZJYSORNB	CHEMONTID:0002279
C6H3	75.023475096	148.05669	73.04601	75	201	75.01068	0.0127951	UHOVQNZJYSORNB	CHEMONTID:0002279
C2H6N2O	74.048012812	147.10449	73.04601	67	201	74.05848	-0.0104672	BEBCJVAWIBVWNZ	CHEMONTID:0002484
H3O	19.018389716	92.06004	73.04601	65	201	19.01403	0.0043597	XLYOFNOQVPJJNP	NonID:H2O
C8H4O4	164.010958608	237.07042	73.05201	66	197	164.01841	-0.0074514	XLEYFDVVXLMULC;ABNNGIOYMQTQQO	CHEMONTID:0004298;CHEMONTID:0000190
C10H10NO	160.07623894	233.14676	73.05201	70	197	160.09475	-0.0185111	LSMGVUHULSBVAW	CHEMONTID:0004529
C9H8O2	148.052429496	221.10168	73.05201	121	197	148.04967	0.0027595	CJXMVKYNVIGQBS;HLOZUROOXAWGSD;ONLCITAWNHDTRE;CJEQHXGMZPFAQE;DGNQXQJVAILJBW;MSTDXOZUKAQDRL;REEQXZCFSBLNDH;ARGITQZGLVBTTI;RIZBLVRXRWHLFA	CHEMONTID:0000029;CHEMONTID:0000138;CHEMONTID:0001257;CHEMONTID:0000144;CHEMONTID:0004646;CHEMONTID:0000296;CHEMONTID:0004111
C5H8O5	148.037173356	221.08705	73.05201	88	197	148.03504	0.0021334	HEBKCHPVOIAQTA	CHEMONTID:0002210
C3H6O3	90.031694052	163.07362	73.05201	133	197	90.02161	0.0100841	PEDCQBHIVMGVHV	CHEMONTID:0002210
C3H6O3	90.031694052	163.05992	73.05201	112	197	90.00791	0.0237841	PEDCQBHIVMGVHV	CHEMONTID:0002210
C6H3	75.023475096	148.06793	73.05201	93	197	75.01592	0.0075551	UHOVQNZJYSORNB	CHEMONTID:0002279
C6H3	75.023475096	148.05669	73.05201	75	197	75.00468	0.0187951	UHOVQNZJYSORNB	CHEMONTID:0002279
C2H6N2O	74.048012812	147.10449	73.05201	67	197	74.05248	-0.0044672	BEBCJVAWIBVWNZ	CHEMONTID:0002484
H3O	19.018389716	92.06004	73.05201	65	197	19.00803	0.0103597	XLYOFNOQVPJJNP	NonID:H2O
C12H18NO3	224.128668436	321.22147	97.11459	192	148	224.10688	0.0217884	HIKHPXKYXLQZFQ	CHEMONTID:0000195
C12H18NO3	224.128668436	321.22147	97.10223	192	145	224.11924	0.0094284	HIKHPXKYXLQZFQ	CHEMONTID:0000195
C5H12N2	100.100048384	321.22147	221.10168	192	121	100.11979	-0.0197416	PVOAHINGSUIXLS	CHEMONTID:0003358
C14H24NO3	254.175618628	321.22147	67.05786	192	82	254.16361	0.0120086	UBAHQWXPQYBZBI	CHEMONTID:0000195
C14H24NO3	254.175618628	321.22147	67.05365	192	81	254.16782	0.0077986	UBAHQWXPQYBZBI	CHEMONTID:0000195
C9H10O2	150.06807956	233.15944	83.08572	64	191	150.07372	-0.0056404	GYPMBQZAVBFUIZ;CAWZFQGJUGEKFU;RIZBLVRXRWHLFA	CHEMONTID:0004111;CHEMONTID:0000190
C9H10O2	150.06807956	233.14676	83.08572	70	191	150.06104	0.0070396	GYPMBQZAVBFUIZ;CAWZFQGJUGEKFU;RIZBLVRXRWHLFA	CHEMONTID:0004111;CHEMONTID:0000190
C7H6O3	138.031694052	221.10168	83.08572	121	191	138.01596	0.0157341	IUNJCFABHJZSKB	CHEMONTID:0003978
CH2	14.015650064	97.11459	83.08572	148	191	14.02887	-0.0132199	VNWKTOKETHGBQD	CHEMONTID:0002500
CH2	14.015650064	97.10223	83.08572	145	191	14.01651	-0.0008599	VNWKTOKETHGBQD	CHEMONTID:0002500
C	12	83.08572	71.08574	191	97	11.99998	2E-05	VNWKTOKETHGBQD	CHEMONTID:0002500
CH4	16.031300128	83.08572	67.05786	191	82	16.02786	0.0034401	VNWKTOKETHGBQD	CHEMONTID:0002500
CH4	16.031300128	83.08572	67.05365	191	81	16.03207	-0.0007699	VNWKTOKETHGBQD	CHEMONTID:0002500
C12H23O2	199.169804976	282.28369	83.09437	78	190	199.18932	-0.019515	NGBPDDMTRGHYFM	CHEMONTID:0001334
C9H10O2	150.06807956	233.15944	83.09437	64	190	150.06507	0.0030096	GYPMBQZAVBFUIZ;CAWZFQGJUGEKFU;RIZBLVRXRWHLFA	CHEMONTID:0004111;CHEMONTID:0000190
C5H10O5	150.05282342	233.14676	83.09437	70	190	150.05239	0.0004334	HEBKCHPVOIAQTA;SRBFZHDQGSBBOR	CHEMONTID:0002210;CHEMONTID:0001497
C7H6O3	138.031694052	221.10168	83.09437	121	190	138.00731	0.0243841	IUNJCFABHJZSKB	CHEMONTID:0003978
CH2	14.015650064	97.11459	83.09437	148	190	14.02022	-0.0045699	VNWKTOKETHGBQD	CHEMONTID:0002500
CH2	14.015650064	97.10223	83.09437	145	190	14.00786	0.0077901	VNWKTOKETHGBQD	CHEMONTID:0002500
C	12	83.09437	71.08574	190	97	12.00863	-0.00863	VNWKTOKETHGBQD	CHEMONTID:0002500
CH4	16.031300128	83.09437	67.05786	190	82	16.03651	-0.0052099	VNWKTOKETHGBQD	CHEMONTID:0002500
CH4	16.031300128	83.09437	67.05365	190	81	16.04072	-0.0094199	VNWKTOKETHGBQD	CHEMONTID:0002500
C12H18NO3	224.128668436	321.20605	97.10223	159	145	224.10382	0.0248484	HIKHPXKYXLQZFQ	CHEMONTID:0000195
C5H12N2	100.100048384	321.20605	221.10168	159	121	100.10437	-0.0043216	PVOAHINGSUIXLS	CHEMONTID:0003358
C9H17O3	173.117769404	321.20605	148.06793	159	93	173.13812	-0.0203506	CVFFFSPGTZUPTF	CHEMONTID:0000324
C5H12N2	100.100048384	321.20605	221.08705	159	88	100.119	-0.0189516	PVOAHINGSUIXLS	CHEMONTID:0003358
C14H24NO3	254.175618628	321.20605	67.05365	159	81	254.1524	0.0232186	UBAHQWXPQYBZBI	CHEMONTID:0000195
O	15.99491462	335.17612	319.20026	71	154	15.97586	0.0190546	XLYOFNOQVPJJNP	NonID:H2O
C15H14N2	222.115698448	319.20026	97.10223	154	145	222.09803	0.0176684	OURDZMSSMGUMKR	CHEMONTID:0001914
C5H10N2	98.08439832	319.20026	221.10168	154	121	98.09858	-0.0141817	SMRGCMLEAAXFFD	CHEMONTID:0001045
C10H19O2	171.138504848	319.20026	148.06793	154	93	171.13233	0.0061748	AASQBYVPOFXFGU	CHEMONTID:0001334
C10H19O2	171.138504848	319.20026	148.05669	154	75	171.14357	-0.0050652	AASQBYVPOFXFGU	CHEMONTID:0001334
C22H37O2	333.279355424	430.38416	97.11459	88	148	333.26957	0.0097854	YDJRNYWFRANPOL	CHEMONTID:0002951
C12H18NO3	224.128668436	321.23474	97.11459	64	148	224.12015	0.0085184	HIKHPXKYXLQZFQ	CHEMONTID:0000195
C11H21O2	185.154154912	282.28369	97.11459	78	148	185.1691	-0.0149451	IOKPZOGAWQXXLF	CHEMONTID:0001334
C8H8O2	136.052429496	233.15944	97.11459	64	148	136.04485	0.0075795	GHPODDMCSOYWNE;PETRWTHZSKVLRE;IFNDEOYXGHGERA;ABDKAPXRBAPSQN;HFLGBNBLMBSXEM;DPZNOMCNRMUKPS	CHEMONTID:0000296;CHEMONTID:0000190;CHEMONTID:0004111;CHEMONTID:0000135
C7H4O3	136.016043988	233.14676	97.11459	70	148	136.03217	-0.016126	IUNJCFABHJZSKB	CHEMONTID:0003978
C2H2	26.015650064	97.11459	71.08574	148	97	26.02885	-0.0131999	OTMSDBZUPAUEDD;VGGSQFUCUMXWEO	CHEMONTID:0002500;CHEMONTID:0004476
C2H6	30.046950192	97.11459	67.05786	148	82	30.05673	-0.0097798	OTMSDBZUPAUEDD	CHEMONTID:0002500
C2H6	30.046950192	97.11459	67.05365	148	81	30.06094	-0.0139898	OTMSDBZUPAUEDD	CHEMONTID:0002500
C	12	97.11459	85.10436	148	75	12.01023	-0.01023	VNWKTOKETHGBQD	CHEMONTID:0002500
C	12	97.11459	85.09991	148	75	12.01468	-0.01468	VNWKTOKETHGBQD	CHEMONTID:0002500
C22H37O2	333.279355424	430.38416	97.10223	88	145	333.28193	-0.0025746	YDJRNYWFRANPOL	CHEMONTID:0002951
C15H16N2	224.131348512	321.23474	97.10223	64	145	224.13251	-0.0011615	OURDZMSSMGUMKR	CHEMONTID:0001914
C8H8O2	136.052429496	233.15944	97.10223	64	145	136.05721	-0.0047805	GHPODDMCSOYWNE;PETRWTHZSKVLRE;IFNDEOYXGHGERA;ABDKAPXRBAPSQN;HFLGBNBLMBSXEM;DPZNOMCNRMUKPS	CHEMONTID:0000296;CHEMONTID:0000190;CHEMONTID:0004111;CHEMONTID:0000135
C8H8O2	136.052429496	233.14676	97.10223	70	145	136.04453	0.0078995	GHPODDMCSOYWNE;PETRWTHZSKVLRE;IFNDEOYXGHGERA;ABDKAPXRBAPSQN;HFLGBNBLMBSXEM;DPZNOMCNRMUKPS	CHEMONTID:0000296;CHEMONTID:0000190;CHEMONTID:0004111;CHEMONTID:0000135
C6H4O3	124.016043988	221.10168	97.10223	121	145	123.99945	0.016594	QCDYQQDYXPDABM;WQGWDDDVZFFDIG	CHEMONTID:0000382;CHEMONTID:0004657
C2H2	26.015650064	97.10223	71.08574	145	97	26.01649	-0.0008399	OTMSDBZUPAUEDD;VGGSQFUCUMXWEO	CHEMONTID:0002500;CHEMONTID:0004476
C2H6	30.046950192	97.10223	67.05786	145	82	30.04437	0.0025802	OTMSDBZUPAUEDD	CHEMONTID:0002500
C2H6	30.046950192	97.10223	67.05365	145	81	30.04858	-0.0016298	OTMSDBZUPAUEDD	CHEMONTID:0002500
C	12	97.10223	85.10436	145	75	11.99787	0.00213	VNWKTOKETHGBQD	CHEMONTID:0002500
C	12	97.10223	85.09991	145	75	12.00232	-0.00232	VNWKTOKETHGBQD	CHEMONTID:0002500
C6H3	75.023475096	431.0899	356.07147	94	143	75.01843	0.0050451	UHOVQNZJYSORNB	CHEMONTID:0002279
C3H4O2	72.021129368	428.09695	356.07147	103	143	72.02548	-0.0043506	NIXOWILDQLNWCW;YPFDHNVEDLHUCE;XBDQKXXYIPTUBI;WBJINCZRORDGAQ	CHEMONTID:0004451;CHEMONTID:0000286;CHEMONTID:0001205;CHEMONTID:0001238
C2H2NO2	72.008553304	428.08347	356.07147	76	143	72.012	-0.0034467	BYYUJTPNKCFZST	CHEMONTID:0000265
C9H5O5	193.01369826	356.07147	163.07362	143	133	192.99785	0.0158483	OZNMEZAXFKUCPN	CHEMONTID:0000144
C9H5O5	193.01369826	356.07147	163.05992	143	112	193.01155	0.0021483	OZNMEZAXFKUCPN	CHEMONTID:0000144
C7H3O3	135.008218956	356.07147	221.08705	143	88	134.98442	0.023799	IUNJCFABHJZSKB	CHEMONTID:0003978
C11H12N2	172.100048384	335.17612	163.07362	71	133	172.1025	-0.0024516	CFTOTSJVQRFXOF	CHEMONTID:0001914
C11H12N2	172.100048384	335.16299	163.07362	128	133	172.08937	0.0106784	CFTOTSJVQRFXOF	CHEMONTID:0001914
C2H2O3	74.000393924	237.07042	163.07362	66	133	73.9968	0.0035939	AEMRFAOFKBGASW	CHEMONTID:0001359
C5H10	70.07825032	233.15944	163.07362	64	133	70.08582	-0.0075697	OFBQJSOFQDEBGM	CHEMONTID:0002500
C5H10	70.07825032	233.14676	163.07362	70	133	70.07314	0.0051103	OFBQJSOFQDEBGM	CHEMONTID:0002500
C2H4NO	58.029288748	221.10168	163.07362	121	133	58.02806	0.0012287	ATHHXGZTWNVVOU	CHEMONTID:0002484
C2H2O2	58.005479304	221.08705	163.07362	88	133	58.01343	-0.0079507	TZIHFWKZFHZASV;QTBSBXVTEAMEQO;WGCNASOHLSPBMP	CHEMONTID:0001238;CHEMONTID:0001205;CHEMONTID:0002230
HN	15.010899032	163.07362	148.06793	133	93	15.00569	0.005209	QGZKDVFQNNGYKY	NonID:NH2
HN	15.010899032	163.07362	148.05669	133	75	15.01693	-0.006031	QGZKDVFQNNGYKY	NonID:NH2
C4H6N2O2	114.042927432	335.16299	221.10168	128	121	114.06131	-0.0183826	FVRHIJPPPSYMGI	CHEMONTID:0001878
C11H12N2	172.100048384	335.16299	163.05992	128	112	172.10307	-0.0030216	CFTOTSJVQRFXOF	CHEMONTID:0001914
C12H15N2	187.12352348	335.16299	148.05669	128	75	187.1063	0.0172235	JOFKCNJIUXPJAC	CHEMONTID:0001914
C2H2O3	74.000393924	295.08743	221.10168	72	121	73.98575	0.0146439	AEMRFAOFKBGASW	CHEMONTID:0001359
C3H6O	58.041864812	221.10168	163.05992	121	112	58.04176	0.0001048	KFZMGEQAYNKOFK;BDERNNFJNOPAEC;XJRBAMWJDBPFIM	CHEMONTID:0001661;CHEMONTID:0000286;CHEMONTID:0000323
C8H6O3	150.031694052	221.10168	71.08574	121	97	150.01594	0.0157541	SULYEHHGGXARJS;OUWKTIRCGDAGJB;RGFKONOOOXBVQC;WBIZZNFQJPOKDK	CHEMONTID:0004298;CHEMONTID:0000135;CHEMONTID:0000190
C3H5O2	73.0289544	221.10168	148.06793	121	93	73.03375	-0.0047956	NIXOWILDQLNWCW;AKXKFZDCRYJKTF	CHEMONTID:0004451;CHEMONTID:0002434
C7H6O4	154.026608672	221.10168	67.05786	121	82	154.04382	-0.0172113	BTQAJGSMXCDDAJ	CHEMONTID:0002519
C8H10O3	154.06299418	221.10168	67.05365	121	81	154.04803	0.0149642	KLIDCXVFHGNTTM;XQDNFAMOIPNVES;IIVIBYBQXSHRGE;SMFFZOQLHYIRDA	CHEMONTID:0000190;CHEMONTID:0003891
C3H5O2	73.0289544	221.10168	148.05669	121	75	73.04499	-0.0160356	NIXOWILDQLNWCW;AKXKFZDCRYJKTF	CHEMONTID:0004451;CHEMONTID:0002434
C7H4O3	136.016043988	221.10168	85.10436	121	75	135.99732	0.018724	IUNJCFABHJZSKB	CHEMONTID:0003978
C7H4O3	136.016043988	221.10168	85.09991	121	75	136.00177	0.014274	IUNJCFABHJZSKB	CHEMONTID:0003978
C8H16N2O2	172.121177752	335.17612	163.05992	71	112	172.1162	0.0049778	PMLVVKMWRUMPQM	CHEMONTID:0000392
C5H8O4	132.042258736	295.08743	163.05992	72	112	132.02751	0.0147487	KZVAAIRBJJYZOW;QXAMTEJJAZOINB;FJGNTEKSQVNVTJ;ZDAWZDFBPUUDAY	CHEMONTID:0001497;CHEMONTID:0002012;CHEMONTID:0001661
C6H2	74.015650064	237.07042	163.05992	66	112	74.0105	0.0051501	UHOVQNZJYSORNB	CHEMONTID:0002279
C5H10	70.07825032	233.15944	163.05992	64	112	70.09952	-0.0212697	OFBQJSOFQDEBGM	CHEMONTID:0002500
C5H10	70.07825032	233.14676	163.05992	70	112	70.08684	-0.0085897	OFBQJSOFQDEBGM	CHEMONTID:0002500
C2H4NO	58.029288748	221.08705	163.05992	88	112	58.02713	0.0021587	ATHHXGZTWNVVOU	CHEMONTID:0002484
HN	15.010899032	163.05992	148.06793	112	93	14.99199	0.018909	QGZKDVFQNNGYKY	NonID:NH2
HN	15.010899032	163.05992	148.05669	112	75	15.00323	0.007669	QGZKDVFQNNGYKY	NonID:NH2
C15H29O2	241.216755168	312.32581	71.08574	63	97	241.24007	-0.0233148	PXBOJWNZUUEBDU	CHEMONTID:0000298
C14H27O	211.206190484	282.28369	71.08574	78	97	211.19795	0.0082405	UHUFTBALEZWWIH	CHEMONTID:0000298
C7H14O4	162.089208928	233.15944	71.08574	64	97	162.0737	0.0155089	KXEISHUBUXWXGY	CHEMONTID:0000341
C6H10O5	162.05282342	233.14676	71.08574	70	97	162.06102	-0.0081966	MPCAJMNYNOGXPB;SHZGCJCMOBCMKK	CHEMONTID:0001540;CHEMONTID:0001498
C7H2O4	149.995308544	221.08705	71.08574	88	97	150.00131	-0.0060015	BTQAJGSMXCDDAJ	CHEMONTID:0002519
C6H4	76.031300128	147.10449	71.08574	67	97	76.01875	0.0125501	UHOVQNZJYSORNB	CHEMONTID:0002279
CH2	14.015650064	85.10436	71.08574	75	97	14.01862	-0.0029699	VNWKTOKETHGBQD	CHEMONTID:0002500
CH2	14.015650064	85.09991	71.08574	75	97	14.01417	0.0014801	VNWKTOKETHGBQD	CHEMONTID:0002500
C7H4O3	136.016043988	431.0899	295.08743	94	72	136.00247	0.013574	IUNJCFABHJZSKB	CHEMONTID:0003978
C7H7	91.054775224	430.38416	339.3078	88	93	91.07636	-0.0215848	YXFVVABEGXRONW	CHEMONTID:0001091
C2H3NO	57.021463716	339.3078	282.28369	93	78	57.02411	-0.0026463	ATHHXGZTWNVVOU;LYIIBVSRGJSHAV	CHEMONTID:0002484;CHEMONTID:0000469
C12H15N2	187.12352348	335.17612	148.06793	71	93	187.10819	0.0153335	JOFKCNJIUXPJAC	CHEMONTID:0001914
C3H5O3	89.02386902	237.07042	148.06793	66	93	89.00249	0.021379	PEDCQBHIVMGVHV	CHEMONTID:0002210
C5H11N	85.089149352	233.15944	148.06793	64	93	85.09151	-0.0023606	NQRYJNQNLNOLGT	CHEMONTID:0000195
C5H11N	85.089149352	233.14676	148.06793	70	93	85.07883	0.0103194	NQRYJNQNLNOLGT	CHEMONTID:0000195
C2H3NO2	73.016378336	221.08705	148.06793	88	93	73.01912	-0.0027417	DHMQDGOQFOQNFH;BYYUJTPNKCFZST	CHEMONTID:0002404;CHEMONTID:0000265
C7H14O	114.104465068	335.17612	221.08705	71	88	114.08907	0.0153951	MQWCXKGKQLNYQG	CHEMONTID:0002647
C2H2O3	74.000393924	295.08743	221.08705	72	88	74.00038	1.39E-05	AEMRFAOFKBGASW	CHEMONTID:0001359
O	15.99491462	237.07042	221.08705	66	88	15.98337	0.0115446	XLYOFNOQVPJJNP	NonID:H2O
C7H6O4	154.026608672	221.08705	67.05786	88	82	154.02919	-0.0025813	BTQAJGSMXCDDAJ	CHEMONTID:0002519
C7H6O4	154.026608672	221.08705	67.05365	88	81	154.0334	-0.0067913	BTQAJGSMXCDDAJ	CHEMONTID:0002519
C3H5O2	73.0289544	221.08705	148.05669	88	75	73.03036	-0.0014056	NIXOWILDQLNWCW;AKXKFZDCRYJKTF	CHEMONTID:0004451;CHEMONTID:0002434
C14H24NO3	254.175618628	321.23474	67.05786	64	82	254.17688	-0.0012614	UBAHQWXPQYBZBI	CHEMONTID:0000195
C10H16NO	166.123189132	233.15944	67.05786	64	82	166.10158	0.0216091	GAFZBOMPQVRGKU	CHEMONTID:0000252
C3H4	40.031300128	107.08782	67.05786	70	82	40.02996	0.0013401	QQONPFPTGQHPMA;ATUOYWHBWRKTHZ	CHEMONTID:0004476;CHEMONTID:0002500
H4N	18.034374128	85.10436	67.05786	75	82	18.0465	-0.0121259	QGZKDVFQNNGYKY	NonID:NH2
H4N	18.034374128	85.09991	67.05786	75	82	18.04205	-0.0076759	QGZKDVFQNNGYKY	NonID:NH2
C	12	79.05548	67.05786	66	82	11.99762	0.00238	VNWKTOKETHGBQD	CHEMONTID:0002500
C14H24NO3	254.175618628	321.23474	67.05365	64	81	254.18109	-0.0054714	UBAHQWXPQYBZBI	CHEMONTID:0000195
C10H16NO	166.123189132	233.15944	67.05365	64	81	166.10579	0.0173991	GAFZBOMPQVRGKU	CHEMONTID:0000252
C3H4	40.031300128	107.08782	67.05365	70	81	40.03417	-0.0028699	QQONPFPTGQHPMA;ATUOYWHBWRKTHZ	CHEMONTID:0004476;CHEMONTID:0002500
H4N	18.034374128	85.10436	67.05365	75	81	18.05071	-0.0163359	QGZKDVFQNNGYKY	NonID:NH2
H4N	18.034374128	85.09991	67.05365	75	81	18.04626	-0.0118859	QGZKDVFQNNGYKY	NonID:NH2
C	12	79.05548	67.05365	66	81	12.00183	-0.00183	VNWKTOKETHGBQD	CHEMONTID:0002500
C2H6	30.046950192	312.32581	282.28369	63	78	30.04212	0.0048302	OTMSDBZUPAUEDD	CHEMONTID:0002500
C13H25O	197.19054042	282.28369	85.10436	78	75	197.17933	0.0112104	BGEHHAVMRVXCGR	CHEMONTID:0000298
C13H25O	197.19054042	282.28369	85.09991	78	75	197.18378	0.0067604	BGEHHAVMRVXCGR	CHEMONTID:0000298
C12H15N2	187.12352348	335.17612	148.05669	71	75	187.11943	0.0040935	JOFKCNJIUXPJAC	CHEMONTID:0001914
C14H27O2	227.201105104	312.32581	85.10436	63	75	227.22145	-0.0203449	ZTKXZDLAHNDYCJ	CHEMONTID:0000298
C14H27O2	227.201105104	312.32581	85.09991	63	75	227.2259	-0.0247949	ZTKXZDLAHNDYCJ	CHEMONTID:0000298
C9H7O2	147.044604464	295.08743	148.05669	72	75	147.03074	0.0138645	CJEQHXGMZPFAQE;CJXMVKYNVIGQBS;ARGITQZGLVBTTI	CHEMONTID:0001257;CHEMONTID:0000029;CHEMONTID:0000296
C3H5O3	89.02386902	237.07042	148.05669	66	75	89.01373	0.010139	PEDCQBHIVMGVHV	CHEMONTID:0002210
C5H11N	85.089149352	233.15944	148.05669	64	75	85.10275	-0.0136006	NQRYJNQNLNOLGT	CHEMONTID:0000195
C9H8O2	148.052429496	233.15944	85.10436	64	75	148.05508	-0.0026505	CJXMVKYNVIGQBS;HLOZUROOXAWGSD;ONLCITAWNHDTRE;CJEQHXGMZPFAQE;DGNQXQJVAILJBW;MSTDXOZUKAQDRL;REEQXZCFSBLNDH;ARGITQZGLVBTTI;RIZBLVRXRWHLFA	CHEMONTID:0000029;CHEMONTID:0000138;CHEMONTID:0001257;CHEMONTID:0000144;CHEMONTID:0004646;CHEMONTID:0000296;CHEMONTID:0004111
C9H8O2	148.052429496	233.15944	85.09991	64	75	148.05953	-0.0071005	CJXMVKYNVIGQBS;HLOZUROOXAWGSD;ONLCITAWNHDTRE;CJEQHXGMZPFAQE;DGNQXQJVAILJBW;MSTDXOZUKAQDRL;REEQXZCFSBLNDH;ARGITQZGLVBTTI;RIZBLVRXRWHLFA	CHEMONTID:0000029;CHEMONTID:0000138;CHEMONTID:0001257;CHEMONTID:0000144;CHEMONTID:0004646;CHEMONTID:0000296;CHEMONTID:0004111
C5H11N	85.089149352	233.14676	148.05669	70	75	85.09007	-0.0009206	NQRYJNQNLNOLGT	CHEMONTID:0000195
C5H8O5	148.037173356	233.14676	85.10436	70	75	148.0424	-0.0052266	HEBKCHPVOIAQTA	CHEMONTID:0002210
C9H8O2	148.052429496	233.14676	85.09991	70	75	148.04685	0.0055795	CJXMVKYNVIGQBS;HLOZUROOXAWGSD;ONLCITAWNHDTRE;CJEQHXGMZPFAQE;DGNQXQJVAILJBW;MSTDXOZUKAQDRL;REEQXZCFSBLNDH;ARGITQZGLVBTTI;RIZBLVRXRWHLFA	CHEMONTID:0000029;CHEMONTID:0000138;CHEMONTID:0001257;CHEMONTID:0000144;CHEMONTID:0004646;CHEMONTID:0000296;CHEMONTID:0004111
Num AdductIon (AdductType Mass LinkedMz): 2
[M+Na]+	107.08782	85.09991
[M+NH4]+	109.10018	92.06004
Num IsotopicIon (IsotopeName Mass LinkedMz WeightedForm WeightNumber): 10
C-13	93.07395	92.06004	M+1	1
C-13	149.05905	148.06793	M+1	1
C-13	271.11139	270.1235	M+1	1
C-13	282.04837	281.06931	M+1	1
C-13	282.06406	281.06931	M+1	1
C-13	310.2858	309.28171	M+1	1
S34	358.09412	356.09949	M+2	2
N-14	409.31363	408.33826	M+1	1
C-13	409.33481	408.33826	M+1	1
C-13	429.09131	428.09695	M+1	1

NAME: C23H57N3O10
EXACTMASS: 535.404395024
ISSELECTED: False
ACCURATEMASS: 535.4036235
MASSDIFFERENCE: 0.0007715
TOTALSCORE: 3.136
ISOTOPICINTENSITY[M+1]: 0.2701
ISOTOPICINTENSITY[M+2]: 0.0557
ISOTOPICDIFF[M+1]: -0.0419
ISOTOPICDIFF[M+2]: 0.0442
MASSDIFFSCORE: 0.988
ISOTOPICSCORE: 0.977
PRODUCTIONSCORE: 1
NEUTRALLOSSSCORE: 0.171
PRODUCTIONPEAKNUMBER: 53
PRODUCTIONHITSNUMBER: 28
NEUTRALLOSSPEAKNUMBER: 387
NEUTRALLOSSHITSNUMBER: 66
RESOURCENAMES: 
RESOURCERECORDS: 0
ChemOntDescriptions: Morphinans;Alkaloids and derivatives;Saccharides;Peptides;Quinazolines;Amino acids and derivatives;N-acyl-amino acids;Coumarin and derivatives;Lignols;Phenolic compounds;Carbolines;Steroidal saponins;Alkylphenylketones;Benzoic acids and derivatives;Amines;Fatty acid and derivatives;Phenylmethylamines;Aminoalcohols;Purines;Steroids;Phenylacetamides;Nucleosides;Phenylpiperidines;Hex ceramide;Carboximidic acids;N-acyl amines;Hexosyl compounds;Hydroxybenzenoids;Cinnamic acid and derivatives;Benzene and substituted derivatives;Anisoles;Indole and derivatives;Retrochalcones;Benzodiazepines;Aralkylamines;Benzophenones;Pyridinecarboxylic acids;Aminobenzoic acids;Chromones and derivatives;Chalcones;Phenylpropanoic acids;Aurone O-glycosides;Pyrimidones;Gallic acid and derivatives;Nitrobenzoic acid and derivatives;Quinoline carboxylic acids;Ceramides;Naphthopyrans;Stilbene glycosides
ChemOntIDs: Morphinans;Alkaloids and derivatives;Saccharides;Peptides;Quinazolines;Amino acids and derivatives;N-acyl-amino acids;Coumarin and derivatives;Lignols;Phenolic compounds;Carbolines;Steroidal saponins;Alkylphenylketones;Benzoic acids and derivatives;Amines;Fatty acid and derivatives;Phenylmethylamines;Aminoalcohols;Purines;Steroids;Phenylacetamides;Nucleosides;Phenylpiperidines;Hex ceramide;Carboximidic acids;N-acyl amines;Hexosyl compounds;Hydroxybenzenoids;Cinnamic acid and derivatives;Benzene and substituted derivatives;Anisoles;Indole and derivatives;Retrochalcones;Benzodiazepines;Aralkylamines;Benzophenones;Pyridinecarboxylic acids;Aminobenzoic acids;Chromones and derivatives;Chalcones;Phenylpropanoic acids;Aurone O-glycosides;Pyrimidones;Gallic acid and derivatives;Nitrobenzoic acid and derivatives;Quinoline carboxylic acids;Ceramides;Naphthopyrans;Stilbene glycosides
ChemOntScores: 9.05222219217679E-08;1.26870969252343E-07;4.86695813767361E-07;5.70670219973556E-07;6.6669969854793E-07;8.54303469386421E-07;8.54303469386421E-07;2.02467384473495E-06;2.92517323573009E-06;5.51619723188288E-06;5.99947237450578E-06;7.4392939894802E-06;1.03084059827624E-05;2.03527797659107E-05;4.57870302324486E-05;4.57870302324486E-05;4.57870302324486E-05;8.93989197929245E-05;8.93989197929245E-05;8.93989197929245E-05;9.77150983783056E-05;0.000114224054616875;0.000114224054616875;0.000129873731286942;0.000148199923390567;0.000148199923390567;0.000165186081424231;0.000165186081424231;0.000183662219277715;0.000365487456918258;0.00045163703704261;0.00045163703704261;0.00045163703704261;0.000760555698290984;0.000948044358733829;0.000948044358733829;0.000948044358733829;0.0011503832394797;0.0011503832394797;0.00248662765996662;0.0027025757139368;0.00352398067447143;0.00352398067447143;0.00375758969165813;0.00375758969165813;0.008188973038253;0.00984673345321554;0.00984673345321554;0.00984673345321554
ChemOntInChIKeys: ONBWJWYUHXVEJS;MXXWOMGUGJBKIW;DWAICOVNOFPYLS;VGNYHOBZJKWRGI;KWNQIIMVPSMYEM;GMKMEZVLHJARHF;VEYYWZRYIYDQJM;TZYPRPCYNHPLDY;WVTKBKWTSCPRNU;BLQFHJKRTDIZLX;LELBFTMXCIIKKX;HYDDDNUKNMMWBD;MXYUKLILVYORSK;LZXXNPOYQCLXRS;LTPVSOCPYWDIFU;CNFZDRIMILJQQC;IDPURXSQCKYKIJ;BKMMTJMQCTUHRP;BTIHMVBBUGXLCJ;VKHAHZOOUSRJNA;BGDKAVGWHJFAGW;AUNGANRZJHBGPY;XADCESSVHJOZHK;HHJTWTPUPVQKNA;FONIWJIDLJEJTL;SNPLKNRPJHDVJA;XVARCVCWNFACQC;RDUHXGIIUDVSHR;VABYUUZNAVQNPG;CMCWWLVWPDLCRM;IEDVJHCEMCRBQM;RIMDDIPKIZTBHU;CANOJKGQDCJDOX;KSQNKZMAMGACTL;INGSNVSERUZOAK;OPXLLQIJSORQAM;MUUDQLHCIAOWPR;MKASXAGBWHIGCF;UAJUXJSXCLUTNU;JWHAUXFOSRPERK;CJCSPKMFHVPWAR;CVGWRXFABVNKOQ;OPTASPLRGRRNAP;ZFPDLGDYDUPYEZ;SLAMLWHELXOEJZ;CABMTIJINOIHOD;LGOFBZUQIUVJFS;DFVYLDHDFLHIAA;IKACRWYHQXOSGM
PUBCHEMCIDS: 
Num ProductIon (Formula ExactMass AccurateMass Intensity Error CandidateInChIKeys CandidateOntologies): 53
C5H7	67.054775224	67.05365	81	0.0005766	OFBQJSOFQDEBGM;QMMOXUPEWRXHJS;QWTDNUCVQCZILF;YWAKXRMUMFPDSH;RGSFGYAAUTVSQA;MHNNAWXXUZQSNM;PMJHHCWVYXUKFD;CRSOQBOWXPBRES;YHQXBTXEYZIYOV;QYZLKGVUSQXAMU	CHEMONTID:0002500;CHEMONTID:0004476;CHEMONTID:0004620;CHEMONTID:0001016;CHEMONTID:0004622;CHEMONTID:0001019
C5H7	67.054775224	67.05786	82	-0.0036334	OFBQJSOFQDEBGM;QMMOXUPEWRXHJS;QWTDNUCVQCZILF;YWAKXRMUMFPDSH;RGSFGYAAUTVSQA;MHNNAWXXUZQSNM;PMJHHCWVYXUKFD;CRSOQBOWXPBRES;YHQXBTXEYZIYOV;QYZLKGVUSQXAMU	CHEMONTID:0002500;CHEMONTID:0004476;CHEMONTID:0004620;CHEMONTID:0001016;CHEMONTID:0004622;CHEMONTID:0001019
C5H11	71.086075352	71.08574	97	-0.0002132	OFBQJSOFQDEBGM;QWTDNUCVQCZILF	CHEMONTID:0002500;CHEMONTID:0004620
C3H5O2	73.0289544	73.04601	201	-0.0176042	DNIAPMSPPWPWGF;YPFDHNVEDLHUCE;XBDQKXXYIPTUBI;NIXOWILDQLNWCW	CHEMONTID:0002467;CHEMONTID:0000286;CHEMONTID:0001205;CHEMONTID:0004451
C4H9O	73.065339908	73.05201	197	0.0127813	ZTQSAGDEMFDKMZ	CHEMONTID:0002434
C6H7	79.054775224	79.05548	66	-0.0012534	UHOVQNZJYSORNB;AFABGHUZZDYHJO;PRBHEGAFLDMLAL;ZQDPJFUHLCOCRG;PFEOZHBOMNWTJB;LDTAOIUHUHHCMU;GDOPTJXRTPNYNR;LIKMAJRDDDTEIG;HNRMPXKDFBEGFZ;PYGSKMBEVAICCR	CHEMONTID:0002279;CHEMONTID:0004620;CHEMONTID:0001019;CHEMONTID:0004476;CHEMONTID:0001016
C6H11	83.086075352	83.08572	191	-0.0001932	VLKZOEOYAKHREP;AFABGHUZZDYHJO;RYPKRALMXUUNKS;XDTMQSROBMDMFD;JMMZCWZIJXAGKW;PFEOZHBOMNWTJB;PRBHEGAFLDMLAL;LIKMAJRDDDTEIG;HNRMPXKDFBEGFZ;GDOPTJXRTPNYNR;LDTAOIUHUHHCMU	CHEMONTID:0002500;CHEMONTID:0004620;CHEMONTID:0004476;CHEMONTID:0001016;CHEMONTID:0004622;CHEMONTID:0001019
C6H11	83.086075352	83.09437	190	-0.0088432	VLKZOEOYAKHREP;AFABGHUZZDYHJO;RYPKRALMXUUNKS;XDTMQSROBMDMFD;JMMZCWZIJXAGKW;PFEOZHBOMNWTJB;PRBHEGAFLDMLAL;LIKMAJRDDDTEIG;HNRMPXKDFBEGFZ;GDOPTJXRTPNYNR;LDTAOIUHUHHCMU	CHEMONTID:0002500;CHEMONTID:0004620;CHEMONTID:0004476;CHEMONTID:0001016;CHEMONTID:0004622;CHEMONTID:0001019
C6H13	85.101725416	85.09991	75	0.0012668	VLKZOEOYAKHREP;AFABGHUZZDYHJO	CHEMONTID:0002500;CHEMONTID:0004620
C6H13	85.101725416	85.10436	75	-0.0031832	VLKZOEOYAKHREP;AFABGHUZZDYHJO	CHEMONTID:0002500;CHEMONTID:0004620
C7H8	92.062600256	92.06004	65	0.0020117	YXFVVABEGXRONW;VLJXXKKOSFGPHI;UAEPNZWRGJTJPN	CHEMONTID:0001091;CHEMONTID:0004620;CHEMONTID:0001016
C7H13	97.101725416	97.10223	145	-0.0010532	IMNFDUFMRHMDMM;ZGEGCLOFRBLKSE;VLJXXKKOSFGPHI;WZHKDGJSXCTSCK	CHEMONTID:0002500;CHEMONTID:0004476;CHEMONTID:0004620
C7H13	97.101725416	97.11459	148	-0.0134132	IMNFDUFMRHMDMM;ZGEGCLOFRBLKSE;VLJXXKKOSFGPHI;WZHKDGJSXCTSCK	CHEMONTID:0002500;CHEMONTID:0004476;CHEMONTID:0004620
C8H11	107.086075352	107.08782	70	-0.0022932	YNQLUTRBYVCPMQ;JVSWJIKNEAIKJW;KVZJLSYJROEPSQ;GDDAJHJRAKOILH;QEGNUYASOUJEHD;YXLCVBVDFKWWRW;LETYIFNDQBJGPJ;QJXCDRBHYIAFTH;HDGQICNBXPAKLR;IRUCBBFNLDIMIK;GLPRTGNWFINUKX;QRMPKOFEUHIBNM;HYBLFDUGSBOMPI;VIHUHUGDEZCPDK;KUMXLFIBWFCMOJ	CHEMONTID:0002279;CHEMONTID:0004620;CHEMONTID:0001016;CHEMONTID:0001019;CHEMONTID:0004622;CHEMONTID:0004476
C8H13	109.101725416	109.10018	239	0.0009968	JVSWJIKNEAIKJW;GDDAJHJRAKOILH;KWKAKUADMBZCLK;QEGNUYASOUJEHD;KVZJLSYJROEPSQ;QJXCDRBHYIAFTH;WEPNJTDVIIKRIK;TVMXDCGIABBOFY;LETYIFNDQBJGPJ;RNTWWGNZUXGTAX;QRMPKOFEUHIBNM	CHEMONTID:0004620;CHEMONTID:0001019;CHEMONTID:0004476;CHEMONTID:0001016;CHEMONTID:0004622;CHEMONTID:0002500
C8H13	109.101725416	109.10864	240	-0.0074632	JVSWJIKNEAIKJW;GDDAJHJRAKOILH;KWKAKUADMBZCLK;QEGNUYASOUJEHD;KVZJLSYJROEPSQ;QJXCDRBHYIAFTH;WEPNJTDVIIKRIK;TVMXDCGIABBOFY;LETYIFNDQBJGPJ;RNTWWGNZUXGTAX;QRMPKOFEUHIBNM	CHEMONTID:0004620;CHEMONTID:0001019;CHEMONTID:0004476;CHEMONTID:0001016;CHEMONTID:0004622;CHEMONTID:0002500
C7H15O3	147.10211934	147.10449	67	-0.0029192	WLBJWJRUFNGFNR	CHEMONTID:0001167
C5H10NO4	148.0609828	148.05669	75	0.0037442	WHUUTDBJXJRKMK	CHEMONTID:0004323
C6H12O4	148.073558864	148.06793	93	0.0050803	KBVSUNBCTPQWJL	CHEMONTID:0002012
C6H11O5	163.060648452	163.05992	112	0.0001799	SHZGCJCMOBCMKK;MPCAJMNYNOGXPB;ZBDGHWFPLXXWRD	CHEMONTID:0001498;CHEMONTID:0001540;CHEMONTID:0002207
C10H11O2	163.075904592	163.07362	133	0.001736	NEBQMYHKOREVAL;GJPLRURZZCQESP;NJXYTXADXSRFTJ;YYDWZJCCIAMZIH;UDEWPOVQBGFNGE	CHEMONTID:0004111;CHEMONTID:0000296;CHEMONTID:0001350
C12H13O4	221.081383896	221.08705	88	-0.0062147	XDSHNNRBLSBDAP	CHEMONTID:0000029
C15H13N2	221.107873416	221.10168	121	0.0056448	OURDZMSSMGUMKR	CHEMONTID:0001914
C10H21N2O4	233.150132152	233.14676	70	0.0028236	NA	NA
C14H21N2O	233.165388292	233.15944	64	0.0053997	NA	NA
C15H9O3	237.055169148	237.07042	66	-0.0157994	WMKOZARWBMFKAS;BJDQPQWMJZEAPE	CHEMONTID:0000494
C16H16NO3	270.113018372	270.11188	410	0.0005898	NA	NA
C15H16N3O2	270.124251752	270.1235	440	0.0002032	NA	NA
C16H9O5	281.044998388	281.05273	492	-0.0082802	ZLGRXDWWYMFIGI	CHEMONTID:0001615
C13H13O7	281.066127756	281.06931	402	-0.0037308	NRNMLULFMKHJPH;ODIFWZJQHHUTDI	CHEMONTID:0000144
C18H36NO	282.279689772	282.28369	78	-0.0045488	NA	NA
C11H19O9	295.102907188	295.08743	72	0.0149286	KEGVSAQKMDDMFR	CHEMONTID:0002207
C20H35O2	307.26370536	307.26328	259	-0.0001232	NA	NA
C19H35N2O	307.27493874	307.27295	228	0.0014402	NA	NA
C20H37O2	309.279355424	309.28171	1681	-0.0029032	NA	NA
C20H42NO	312.326639964	312.32581	63	0.0002814	NA	NA
C18H27N2O3	319.202167724	319.20026	154	0.0013591	NA	NA
C19H29O4	321.206584408	321.20605	159	-1.42E-05	NA	NA
C23H29O	321.221840548	321.22147	192	-0.000178	NA	NA
C22H29N2	321.233073928	321.23474	64	-0.0022147	NA	NA
C22H23O3	335.164719596	335.16299	128	0.001181	NA	NA
C21H23N2O2	335.175952976	335.17612	71	-0.0007156	NA	NA
C20H39N2O2	339.301153488	339.3078	93	-0.0071951	NA	NA
C13H14N3O9	356.073004028	356.07147	143	0.0009854	NA	NA
C15H18NO9	356.098156156	356.09949	391	-0.0018824	NA	NA
C23H42N3O3	408.322617204	408.31827	412	0.0037986	NA	NA
C20H46N3O5	408.343746572	408.33826	327	0.004938	NA	NA
C22H10NO8	416.04064128	416.04477	66	-0.0046773	NA	NA
C23H14N3O6	428.088260168	428.08347	76	0.0042416	NA	NA
C21H18NO9	428.098156156	428.09695	103	0.0006576	NA	NA
C23H48N3O4	430.364482016	430.38416	88	-0.0202266	NA	NA
C21H19O10	431.097821808	431.0899	94	0.0073732	SOSLMHZOJATCCP;ROQHTXBYBLROKW	CHEMONTID:0003531;CHEMONTID:0001737
	0	536.40979	6132	0.0018815	NA	NA
Num NeutralLoss (Formula ExactMass PrecursorMz ProductMz PrecursorIntensity ProductIntensity LossMass Error CandidateInChIKeys CandidateOntologies): 241
C11H17NO4	227.115758024	536.40979	309.28171	6132	1681	227.12808	-0.012322	MFXCOLDTJDSQIV	CHEMONTID:0000279
C6H12N2O	128.094963004	536.40979	408.31827	6132	412	128.09152	0.003443	DPBWFNDFMCCGGJ;YUZOKOFJOOANSW	CHEMONTID:0002312;CHEMONTID:0000469
C6H12N2O	128.094963004	536.40979	408.33826	6132	327	128.07153	0.023433	DPBWFNDFMCCGGJ;YUZOKOFJOOANSW	CHEMONTID:0002312;CHEMONTID:0000469
C13H13N2	197.107873416	536.40979	339.3078	6132	93	197.10199	0.0058834	VENAANZHUCMOGD	CHEMONTID:0001140
C7H6O	106.041864812	536.40979	430.38416	6132	88	106.02563	0.0162348	IWDCLRJOBJJRNH;HUMNYLRZRPPJDN;RDOXTESZEPMUJZ	CHEMONTID:0001275;CHEMONTID:0000321;CHEMONTID:0000138
C5H9NO	99.068413908	408.33826	309.28171	327	1681	99.05655	0.0118639	DVOFEOSDXAVUJD	CHEMONTID:0000469
CH4N	30.034374128	339.3078	309.28171	93	1681	30.02609	0.0082841	BAVYZALUXZFZLV	CHEMONTID:0000469
C12H24O2	200.177630008	309.28171	109.10864	1681	240	200.17307	0.00456	POULHZVOKOAJMA	CHEMONTID:0003086
C12H24O2	200.177630008	309.28171	109.10018	1681	239	200.18153	-0.0039	POULHZVOKOAJMA	CHEMONTID:0003086
CHN	27.010899032	309.28171	282.28369	1681	78	26.99802	0.012879	BAVYZALUXZFZLV;LELOWRISYMNNSU;WDWDWGRYHDPSDS	CHEMONTID:0000469;CHEMONTID:0000362;CHEMONTID:0000117
C8H6O3	150.031694052	431.0899	281.05273	94	492	150.03717	-0.0054759	SULYEHHGGXARJS;OUWKTIRCGDAGJB;RGFKONOOOXBVQC;WBIZZNFQJPOKDK	CHEMONTID:0004298;CHEMONTID:0000135;CHEMONTID:0000190
C9H7O2	147.044604464	428.09695	281.05273	103	492	147.04422	0.0003845	CJEQHXGMZPFAQE;CJXMVKYNVIGQBS;ARGITQZGLVBTTI	CHEMONTID:0001257;CHEMONTID:0000029;CHEMONTID:0000296
C9H7O2	147.044604464	428.08347	281.05273	76	492	147.03074	0.0138645	CJEQHXGMZPFAQE;CJXMVKYNVIGQBS;ARGITQZGLVBTTI	CHEMONTID:0001257;CHEMONTID:0000029;CHEMONTID:0000296
C7H3O3	135.008218956	416.04477	281.05273	66	492	134.99204	0.016179	IUNJCFABHJZSKB	CHEMONTID:0003978
C3H7O2	75.044604464	356.09949	281.05273	391	492	75.04676	-0.0021555	KXKVLQRXCPHEJC	CHEMONTID:0003416
C6H3	75.023475096	356.07147	281.05273	143	492	75.01874	0.0047351	UHOVQNZJYSORNB	CHEMONTID:0002279
CH2	14.015650064	295.08743	281.05273	72	492	14.0347	-0.0190499	VNWKTOKETHGBQD	CHEMONTID:0002500
C7H2O2	118.005479304	281.05273	163.05992	492	112	117.99281	0.0126693	ZBCATMYQYDCTIZ	CHEMONTID:0000135
C9H5O3	161.02386902	270.1235	109.10864	440	240	161.01486	0.009009	AXMVYSVVTMKQSL	CHEMONTID:0000029
C9H5O3	161.02386902	270.1235	109.10018	440	239	161.02332	0.000549	AXMVYSVVTMKQSL	CHEMONTID:0000029
C7H7O	107.049689844	270.1235	163.07362	440	133	107.04988	-0.0001902	IWDCLRJOBJJRNH;RDOXTESZEPMUJZ;HUMNYLRZRPPJDN	CHEMONTID:0001275;CHEMONTID:0000138;CHEMONTID:0000321
CH5O2	49.0289544	270.1235	221.10168	440	121	49.02182	0.0071344	CKFGINPQOCXMAZ	CHEMONTID:0001605
C4H11O3	107.070819212	270.1235	163.05992	440	112	107.06358	0.0072392	ARXKVVRQIIOZGF	CHEMONTID:0001661
C4H10O4	122.0579088	270.1235	148.06793	440	93	122.05557	0.0023388	UNXHWFMMPAWVPI	CHEMONTID:0002210
CH5O2	49.0289544	270.1235	221.08705	440	88	49.03645	-0.0074956	CKFGINPQOCXMAZ	CHEMONTID:0001605
C8H11O6	203.055563072	270.1235	67.05786	440	82	203.06564	-0.0100769	WYUFTYLVLQZQNH	CHEMONTID:0002207
C8H11O6	203.055563072	270.1235	67.05365	440	81	203.06985	-0.0142869	WYUFTYLVLQZQNH	CHEMONTID:0002207
C7H8NO	122.060588876	270.1235	148.05669	440	75	122.06681	-0.0062211	NSBIQPJIWUJBBX	CHEMONTID:0004650
C5H9O2	101.060254528	408.31827	307.26328	412	259	101.05499	0.0052645	CNRGMQRNYAIBTN	CHEMONTID:0002434
C4H7NO2	101.047678464	408.31827	307.27295	412	228	101.04532	0.0023585	ORDNBIQZKXYGTM	CHEMONTID:0002435
C22H39O2	335.295005488	408.31827	73.04601	412	201	335.27226	0.0227455	UPMVPXJUQWHITN	CHEMONTID:0002951
C22H31O	311.237490612	408.31827	97.10223	412	145	311.21604	0.0214506	OKFGGODLENCAOQ	CHEMONTID:0000298
C2H3N3	69.032697096	408.31827	339.3078	412	93	69.01047	0.0222271	NSPMIYGKQJPBQR	CHEMONTID:0000099
C6H6O3	126.031694052	408.31827	282.28369	412	78	126.03458	-0.0028859	QCDYQQDYXPDABM;WQGWDDDVZFFDIG	CHEMONTID:0000382;CHEMONTID:0004657
C9H5O3	161.02386902	270.11188	109.10864	410	240	161.00324	0.020629	AXMVYSVVTMKQSL	CHEMONTID:0000029
C9H5O3	161.02386902	270.11188	109.10018	410	239	161.0117	0.012169	AXMVYSVVTMKQSL	CHEMONTID:0000029
C7H7O	107.049689844	270.11188	163.07362	410	133	107.03826	0.0114298	IWDCLRJOBJJRNH;RDOXTESZEPMUJZ;HUMNYLRZRPPJDN	CHEMONTID:0001275;CHEMONTID:0000138;CHEMONTID:0000321
CH5O2	49.0289544	270.11188	221.10168	410	121	49.0102	0.0187544	CKFGINPQOCXMAZ	CHEMONTID:0001605
C7H7O	107.049689844	270.11188	163.05992	410	112	107.05196	-0.0022702	IWDCLRJOBJJRNH;RDOXTESZEPMUJZ;HUMNYLRZRPPJDN	CHEMONTID:0001275;CHEMONTID:0000138;CHEMONTID:0000321
C7H6O2	122.036779432	270.11188	148.06793	410	93	122.04395	-0.0071706	LHGVFZTZFXWLCP;ZBCATMYQYDCTIZ;OIPPWFOQEKKFEE;SMQUZDBALVYZAC;FTNJQNQLEGKTGD;WPYMKLBDIGXBTP	CHEMONTID:0000190;CHEMONTID:0000135;CHEMONTID:0000137;CHEMONTID:0003978;CHEMONTID:0000296;CHEMONTID:0002565
CH5O2	49.0289544	270.11188	221.08705	410	88	49.02483	0.0041244	CKFGINPQOCXMAZ	CHEMONTID:0001605
C8H11O6	203.055563072	270.11188	67.05786	410	82	203.05402	0.0015431	WYUFTYLVLQZQNH	CHEMONTID:0002207
C8H11O6	203.055563072	270.11188	67.05365	410	81	203.05823	-0.0026669	WYUFTYLVLQZQNH	CHEMONTID:0002207
C4H10O4	122.0579088	270.11188	148.05669	410	75	122.05519	0.0027188	UNXHWFMMPAWVPI	CHEMONTID:0002210
C8H6O3	150.031694052	431.0899	281.06931	94	402	150.02059	0.0111041	SULYEHHGGXARJS;OUWKTIRCGDAGJB;RGFKONOOOXBVQC;WBIZZNFQJPOKDK	CHEMONTID:0004298;CHEMONTID:0000135;CHEMONTID:0000190
C9H7O2	147.044604464	428.09695	281.06931	103	402	147.02764	0.0169645	CJEQHXGMZPFAQE;CJXMVKYNVIGQBS;ARGITQZGLVBTTI	CHEMONTID:0001257;CHEMONTID:0000029;CHEMONTID:0000296
C2H5NO2	75.0320284	356.09949	281.06931	391	402	75.03018	0.0018484	DHMQDGOQFOQNFH;BYYUJTPNKCFZST	CHEMONTID:0002404;CHEMONTID:0000265
C6H3	75.023475096	356.07147	281.06931	143	402	75.00216	0.0213151	UHOVQNZJYSORNB	CHEMONTID:0002279
CH2	14.015650064	295.08743	281.06931	72	402	14.01812	-0.0024699	VNWKTOKETHGBQD	CHEMONTID:0002500
C7H2O2	118.005479304	281.06931	163.07362	402	133	117.99569	0.0097893	ZBCATMYQYDCTIZ	CHEMONTID:0000135
C7H2O2	118.005479304	281.06931	163.05992	402	112	118.00939	-0.0039107	ZBCATMYQYDCTIZ	CHEMONTID:0000135
C2H2NO2	72.008553304	428.09695	356.09949	103	391	71.99746	0.0110933	BYYUJTPNKCFZST	CHEMONTID:0000265
C2H2NO2	72.008553304	428.08347	356.09949	76	391	71.98398	0.0245733	BYYUJTPNKCFZST	CHEMONTID:0000265
C9H5O5	193.01369826	356.09949	163.07362	391	133	193.02587	-0.0121717	OZNMEZAXFKUCPN	CHEMONTID:0000144
C7H3O3	135.008218956	356.09949	221.10168	391	121	134.99781	0.010409	IUNJCFABHJZSKB	CHEMONTID:0003978
C7H3O3	135.008218956	356.09949	221.08705	391	88	135.01244	-0.004221	IUNJCFABHJZSKB	CHEMONTID:0003978
C7H12O7	208.058302724	356.09949	148.05669	391	75	208.0428	0.0155027	FRMCCLBYAFUKSG	CHEMONTID:0002207
C2H5O2	61.0289544	356.09949	295.08743	391	72	61.01206	0.0168944	TZIHFWKZFHZASV;LYCAIKOWRPUZTN	CHEMONTID:0001238;CHEMONTID:0002467
C5H9O2	101.060254528	408.33826	307.26328	327	259	101.07498	-0.0147255	CNRGMQRNYAIBTN	CHEMONTID:0002434
C5H9O2	101.060254528	408.33826	307.27295	327	228	101.06531	-0.0050555	CNRGMQRNYAIBTN	CHEMONTID:0002434
C22H39O2	335.295005488	408.33826	73.04601	327	201	335.29225	0.0027555	UPMVPXJUQWHITN	CHEMONTID:0002951
C22H39O2	335.295005488	408.33826	73.05201	327	197	335.28625	0.0087555	UPMVPXJUQWHITN	CHEMONTID:0002951
C22H31O	311.237490612	408.33826	97.11459	327	148	311.22367	0.0138206	OKFGGODLENCAOQ	CHEMONTID:0000298
C22H31O	311.237490612	408.33826	97.10223	327	145	311.23603	0.0014606	OKFGGODLENCAOQ	CHEMONTID:0000298
C2H3N3	69.032697096	408.33826	339.3078	327	93	69.03046	0.0022371	NSPMIYGKQJPBQR	CHEMONTID:0000099
C6H6O3	126.031694052	408.33826	282.28369	327	78	126.05457	-0.0228759	QCDYQQDYXPDABM;WQGWDDDVZFFDIG	CHEMONTID:0000382;CHEMONTID:0004657
CH6N	32.050024192	339.3078	307.26328	93	259	32.04452	0.0055042	BAVYZALUXZFZLV	CHEMONTID:0000469
C21H37O2	321.279355424	430.38416	109.10864	88	240	321.27552	0.0038354	IXGRSGKLNDEHCM	CHEMONTID:0002951
C7H14O7	210.073952788	319.20026	109.10864	154	240	210.09162	-0.0176672	FRMCCLBYAFUKSG	CHEMONTID:0002207
C7H8O2	124.052429496	233.15944	109.10864	64	240	124.0508	0.0016295	LHGVFZTZFXWLCP;ASHGTJPOSUFTGB;OIPPWFOQEKKFEE	CHEMONTID:0000190;CHEMONTID:0000137
C7H8O2	124.052429496	233.14676	109.10864	70	240	124.03812	0.0143095	LHGVFZTZFXWLCP;ASHGTJPOSUFTGB;OIPPWFOQEKKFEE	CHEMONTID:0000190;CHEMONTID:0000137
C2H2	26.015650064	109.10864	83.08572	240	191	26.02292	-0.0072699	OTMSDBZUPAUEDD;VGGSQFUCUMXWEO	CHEMONTID:0002500;CHEMONTID:0004476
C2H2	26.015650064	109.10864	83.09437	240	190	26.01427	0.0013801	OTMSDBZUPAUEDD;VGGSQFUCUMXWEO	CHEMONTID:0002500;CHEMONTID:0004476
C	12	109.10864	97.10223	240	145	12.00641	-0.00641	VNWKTOKETHGBQD	CHEMONTID:0002500
C3H6	42.046950192	109.10864	67.05786	240	82	42.05078	-0.0038298	ATUOYWHBWRKTHZ;QQONPFPTGQHPMA	CHEMONTID:0002500;CHEMONTID:0004476
C3H6	42.046950192	109.10864	67.05365	240	81	42.05499	-0.0080398	ATUOYWHBWRKTHZ;QQONPFPTGQHPMA	CHEMONTID:0002500;CHEMONTID:0004476
C21H37O2	321.279355424	430.38416	109.10018	88	239	321.28398	-0.0046246	IXGRSGKLNDEHCM	CHEMONTID:0002951
C7H8O2	124.052429496	233.15944	109.10018	64	239	124.05926	-0.0068305	LHGVFZTZFXWLCP;ASHGTJPOSUFTGB;OIPPWFOQEKKFEE	CHEMONTID:0000190;CHEMONTID:0000137
C7H8O2	124.052429496	233.14676	109.10018	70	239	124.04658	0.0058495	LHGVFZTZFXWLCP;ASHGTJPOSUFTGB;OIPPWFOQEKKFEE	CHEMONTID:0000190;CHEMONTID:0000137
C2H2	26.015650064	109.10018	83.08572	239	191	26.01446	0.0011901	OTMSDBZUPAUEDD;VGGSQFUCUMXWEO	CHEMONTID:0002500;CHEMONTID:0004476
CN	26.003074	109.10018	83.09437	239	190	26.00581	-0.002736	LELOWRISYMNNSU	CHEMONTID:0000362
C	12	109.10018	97.10223	239	145	11.99795	0.00205	VNWKTOKETHGBQD	CHEMONTID:0002500
C3H6	42.046950192	109.10018	67.05786	239	82	42.04232	0.0046302	ATUOYWHBWRKTHZ;QQONPFPTGQHPMA	CHEMONTID:0002500;CHEMONTID:0004476
C3H6	42.046950192	109.10018	67.05365	239	81	42.04653	0.0004202	ATUOYWHBWRKTHZ;QQONPFPTGQHPMA	CHEMONTID:0002500;CHEMONTID:0004476
CH4O	32.026214748	339.3078	307.27295	93	228	32.03485	-0.0086353	OKKJLVBELUTLKV	CHEMONTID:0000286
C8H4O4	164.010958608	237.07042	73.04601	66	201	164.02441	-0.0134514	XLEYFDVVXLMULC;ABNNGIOYMQTQQO	CHEMONTID:0004298;CHEMONTID:0000190
C10H10NO	160.07623894	233.14676	73.04601	70	201	160.10075	-0.0245111	LSMGVUHULSBVAW	CHEMONTID:0004529
C9H8O2	148.052429496	221.10168	73.04601	121	201	148.05567	-0.0032405	CJXMVKYNVIGQBS;HLOZUROOXAWGSD;ONLCITAWNHDTRE;CJEQHXGMZPFAQE;DGNQXQJVAILJBW;MSTDXOZUKAQDRL;REEQXZCFSBLNDH;ARGITQZGLVBTTI;RIZBLVRXRWHLFA	CHEMONTID:0000029;CHEMONTID:0000138;CHEMONTID:0001257;CHEMONTID:0000144;CHEMONTID:0004646;CHEMONTID:0000296;CHEMONTID:0004111
C5H8O5	148.037173356	221.08705	73.04601	88	201	148.04104	-0.0038666	HEBKCHPVOIAQTA	CHEMONTID:0002210
C3H6O3	90.031694052	163.07362	73.04601	133	201	90.02761	0.0040841	PEDCQBHIVMGVHV	CHEMONTID:0002210
C3H6O3	90.031694052	163.05992	73.04601	112	201	90.01391	0.0177841	PEDCQBHIVMGVHV	CHEMONTID:0002210
C6H3	75.023475096	148.06793	73.04601	93	201	75.02192	0.0015551	UHOVQNZJYSORNB	CHEMONTID:0002279
C6H3	75.023475096	148.05669	73.04601	75	201	75.01068	0.0127951	UHOVQNZJYSORNB	CHEMONTID:0002279
C2H6N2O	74.048012812	147.10449	73.04601	67	201	74.05848	-0.0104672	BEBCJVAWIBVWNZ	CHEMONTID:0002484
H3O	19.018389716	92.06004	73.04601	65	201	19.01403	0.0043597	XLYOFNOQVPJJNP	NonID:H2O
C8H4O4	164.010958608	237.07042	73.05201	66	197	164.01841	-0.0074514	XLEYFDVVXLMULC;ABNNGIOYMQTQQO	CHEMONTID:0004298;CHEMONTID:0000190
C10H10NO	160.07623894	233.14676	73.05201	70	197	160.09475	-0.0185111	LSMGVUHULSBVAW	CHEMONTID:0004529
C9H8O2	148.052429496	221.10168	73.05201	121	197	148.04967	0.0027595	CJXMVKYNVIGQBS;HLOZUROOXAWGSD;ONLCITAWNHDTRE;CJEQHXGMZPFAQE;DGNQXQJVAILJBW;MSTDXOZUKAQDRL;REEQXZCFSBLNDH;ARGITQZGLVBTTI;RIZBLVRXRWHLFA	CHEMONTID:0000029;CHEMONTID:0000138;CHEMONTID:0001257;CHEMONTID:0000144;CHEMONTID:0004646;CHEMONTID:0000296;CHEMONTID:0004111
C5H8O5	148.037173356	221.08705	73.05201	88	197	148.03504	0.0021334	HEBKCHPVOIAQTA	CHEMONTID:0002210
C3H6O3	90.031694052	163.07362	73.05201	133	197	90.02161	0.0100841	PEDCQBHIVMGVHV	CHEMONTID:0002210
C3H6O3	90.031694052	163.05992	73.05201	112	197	90.00791	0.0237841	PEDCQBHIVMGVHV	CHEMONTID:0002210
C6H3	75.023475096	148.06793	73.05201	93	197	75.01592	0.0075551	UHOVQNZJYSORNB	CHEMONTID:0002279
C6H3	75.023475096	148.05669	73.05201	75	197	75.00468	0.0187951	UHOVQNZJYSORNB	CHEMONTID:0002279
C2H6N2O	74.048012812	147.10449	73.05201	67	197	74.05248	-0.0044672	BEBCJVAWIBVWNZ	CHEMONTID:0002484
H3O	19.018389716	92.06004	73.05201	65	197	19.00803	0.0103597	XLYOFNOQVPJJNP	NonID:H2O
C12H18NO3	224.128668436	321.22147	97.11459	192	148	224.10688	0.0217884	HIKHPXKYXLQZFQ	CHEMONTID:0000195
C12H18NO3	224.128668436	321.22147	97.10223	192	145	224.11924	0.0094284	HIKHPXKYXLQZFQ	CHEMONTID:0000195
C5H12N2	100.100048384	321.22147	221.10168	192	121	100.11979	-0.0197416	PVOAHINGSUIXLS	CHEMONTID:0003358
C14H24NO3	254.175618628	321.22147	67.05786	192	82	254.16361	0.0120086	UBAHQWXPQYBZBI	CHEMONTID:0000195
C14H24NO3	254.175618628	321.22147	67.05365	192	81	254.16782	0.0077986	UBAHQWXPQYBZBI	CHEMONTID:0000195
C9H10O2	150.06807956	233.15944	83.08572	64	191	150.07372	-0.0056404	GYPMBQZAVBFUIZ;CAWZFQGJUGEKFU;RIZBLVRXRWHLFA	CHEMONTID:0004111;CHEMONTID:0000190
C9H10O2	150.06807956	233.14676	83.08572	70	191	150.06104	0.0070396	GYPMBQZAVBFUIZ;CAWZFQGJUGEKFU;RIZBLVRXRWHLFA	CHEMONTID:0004111;CHEMONTID:0000190
C7H6O3	138.031694052	221.10168	83.08572	121	191	138.01596	0.0157341	IUNJCFABHJZSKB	CHEMONTID:0003978
CH2	14.015650064	97.11459	83.08572	148	191	14.02887	-0.0132199	VNWKTOKETHGBQD	CHEMONTID:0002500
CH2	14.015650064	97.10223	83.08572	145	191	14.01651	-0.0008599	VNWKTOKETHGBQD	CHEMONTID:0002500
C	12	83.08572	71.08574	191	97	11.99998	2E-05	VNWKTOKETHGBQD	CHEMONTID:0002500
CH4	16.031300128	83.08572	67.05786	191	82	16.02786	0.0034401	VNWKTOKETHGBQD	CHEMONTID:0002500
CH4	16.031300128	83.08572	67.05365	191	81	16.03207	-0.0007699	VNWKTOKETHGBQD	CHEMONTID:0002500
C12H23O2	199.169804976	282.28369	83.09437	78	190	199.18932	-0.019515	NGBPDDMTRGHYFM	CHEMONTID:0001334
C9H10O2	150.06807956	233.15944	83.09437	64	190	150.06507	0.0030096	GYPMBQZAVBFUIZ;CAWZFQGJUGEKFU;RIZBLVRXRWHLFA	CHEMONTID:0004111;CHEMONTID:0000190
C5H10O5	150.05282342	233.14676	83.09437	70	190	150.05239	0.0004334	HEBKCHPVOIAQTA;SRBFZHDQGSBBOR	CHEMONTID:0002210;CHEMONTID:0001497
C7H6O3	138.031694052	221.10168	83.09437	121	190	138.00731	0.0243841	IUNJCFABHJZSKB	CHEMONTID:0003978
CH2	14.015650064	97.11459	83.09437	148	190	14.02022	-0.0045699	VNWKTOKETHGBQD	CHEMONTID:0002500
CH2	14.015650064	97.10223	83.09437	145	190	14.00786	0.0077901	VNWKTOKETHGBQD	CHEMONTID:0002500
C	12	83.09437	71.08574	190	97	12.00863	-0.00863	VNWKTOKETHGBQD	CHEMONTID:0002500
CH4	16.031300128	83.09437	67.05786	190	82	16.03651	-0.0052099	VNWKTOKETHGBQD	CHEMONTID:0002500
CH4	16.031300128	83.09437	67.05365	190	81	16.04072	-0.0094199	VNWKTOKETHGBQD	CHEMONTID:0002500
C12H18NO3	224.128668436	321.20605	97.10223	159	145	224.10382	0.0248484	HIKHPXKYXLQZFQ	CHEMONTID:0000195
C5H12N2	100.100048384	321.20605	221.10168	159	121	100.10437	-0.0043216	PVOAHINGSUIXLS	CHEMONTID:0003358
C9H17O3	173.117769404	321.20605	148.06793	159	93	173.13812	-0.0203506	CVFFFSPGTZUPTF	CHEMONTID:0000324
C5H12N2	100.100048384	321.20605	221.08705	159	88	100.119	-0.0189516	PVOAHINGSUIXLS	CHEMONTID:0003358
C14H24NO3	254.175618628	321.20605	67.05365	159	81	254.1524	0.0232186	UBAHQWXPQYBZBI	CHEMONTID:0000195
O	15.99491462	335.17612	319.20026	71	154	15.97586	0.0190546	XLYOFNOQVPJJNP	NonID:H2O
C15H14N2	222.115698448	319.20026	97.10223	154	145	222.09803	0.0176684	OURDZMSSMGUMKR	CHEMONTID:0001914
C5H10N2	98.08439832	319.20026	221.10168	154	121	98.09858	-0.0141817	SMRGCMLEAAXFFD	CHEMONTID:0001045
C10H16O7	248.089602852	319.20026	71.08574	154	97	248.11452	-0.0249171	OCPZHANWXYIUTR	CHEMONTID:0003861
C10H19O2	171.138504848	319.20026	148.06793	154	93	171.13233	0.0061748	AASQBYVPOFXFGU	CHEMONTID:0001334
C10H19O2	171.138504848	319.20026	148.05669	154	75	171.14357	-0.0050652	AASQBYVPOFXFGU	CHEMONTID:0001334
C22H37O2	333.279355424	430.38416	97.11459	88	148	333.26957	0.0097854	YDJRNYWFRANPOL	CHEMONTID:0002951
C12H18NO3	224.128668436	321.23474	97.11459	64	148	224.12015	0.0085184	HIKHPXKYXLQZFQ	CHEMONTID:0000195
C11H21O2	185.154154912	282.28369	97.11459	78	148	185.1691	-0.0149451	IOKPZOGAWQXXLF	CHEMONTID:0001334
C8H8O2	136.052429496	233.15944	97.11459	64	148	136.04485	0.0075795	GHPODDMCSOYWNE;PETRWTHZSKVLRE;IFNDEOYXGHGERA;ABDKAPXRBAPSQN;HFLGBNBLMBSXEM;DPZNOMCNRMUKPS	CHEMONTID:0000296;CHEMONTID:0000190;CHEMONTID:0004111;CHEMONTID:0000135
C7H4O3	136.016043988	233.14676	97.11459	70	148	136.03217	-0.016126	IUNJCFABHJZSKB	CHEMONTID:0003978
C2H2	26.015650064	97.11459	71.08574	148	97	26.02885	-0.0131999	OTMSDBZUPAUEDD;VGGSQFUCUMXWEO	CHEMONTID:0002500;CHEMONTID:0004476
C2H6	30.046950192	97.11459	67.05786	148	82	30.05673	-0.0097798	OTMSDBZUPAUEDD	CHEMONTID:0002500
C2H6	30.046950192	97.11459	67.05365	148	81	30.06094	-0.0139898	OTMSDBZUPAUEDD	CHEMONTID:0002500
C	12	97.11459	85.10436	148	75	12.01023	-0.01023	VNWKTOKETHGBQD	CHEMONTID:0002500
C	12	97.11459	85.09991	148	75	12.01468	-0.01468	VNWKTOKETHGBQD	CHEMONTID:0002500
C22H37O2	333.279355424	430.38416	97.10223	88	145	333.28193	-0.0025746	YDJRNYWFRANPOL	CHEMONTID:0002951
C15H16N2	224.131348512	321.23474	97.10223	64	145	224.13251	-0.0011615	OURDZMSSMGUMKR	CHEMONTID:0001914
C8H8O2	136.052429496	233.15944	97.10223	64	145	136.05721	-0.0047805	GHPODDMCSOYWNE;PETRWTHZSKVLRE;IFNDEOYXGHGERA;ABDKAPXRBAPSQN;HFLGBNBLMBSXEM;DPZNOMCNRMUKPS	CHEMONTID:0000296;CHEMONTID:0000190;CHEMONTID:0004111;CHEMONTID:0000135
C8H8O2	136.052429496	233.14676	97.10223	70	145	136.04453	0.0078995	GHPODDMCSOYWNE;PETRWTHZSKVLRE;IFNDEOYXGHGERA;ABDKAPXRBAPSQN;HFLGBNBLMBSXEM;DPZNOMCNRMUKPS	CHEMONTID:0000296;CHEMONTID:0000190;CHEMONTID:0004111;CHEMONTID:0000135
C6H4O3	124.016043988	221.10168	97.10223	121	145	123.99945	0.016594	QCDYQQDYXPDABM;WQGWDDDVZFFDIG	CHEMONTID:0000382;CHEMONTID:0004657
C2H2	26.015650064	97.10223	71.08574	145	97	26.01649	-0.0008399	OTMSDBZUPAUEDD;VGGSQFUCUMXWEO	CHEMONTID:0002500;CHEMONTID:0004476
C2H6	30.046950192	97.10223	67.05786	145	82	30.04437	0.0025802	OTMSDBZUPAUEDD	CHEMONTID:0002500
C2H6	30.046950192	97.10223	67.05365	145	81	30.04858	-0.0016298	OTMSDBZUPAUEDD	CHEMONTID:0002500
C	12	97.10223	85.10436	145	75	11.99787	0.00213	VNWKTOKETHGBQD	CHEMONTID:0002500
C	12	97.10223	85.09991	145	75	12.00232	-0.00232	VNWKTOKETHGBQD	CHEMONTID:0002500
C6H3	75.023475096	431.0899	356.07147	94	143	75.01843	0.0050451	UHOVQNZJYSORNB	CHEMONTID:0002279
C3H4O2	72.021129368	428.09695	356.07147	103	143	72.02548	-0.0043506	NIXOWILDQLNWCW;YPFDHNVEDLHUCE;XBDQKXXYIPTUBI;WBJINCZRORDGAQ	CHEMONTID:0004451;CHEMONTID:0000286;CHEMONTID:0001205;CHEMONTID:0001238
C2H2NO2	72.008553304	428.08347	356.07147	76	143	72.012	-0.0034467	BYYUJTPNKCFZST	CHEMONTID:0000265
C9H5O5	193.01369826	356.07147	163.07362	143	133	192.99785	0.0158483	OZNMEZAXFKUCPN	CHEMONTID:0000144
C9H5O5	193.01369826	356.07147	163.05992	143	112	193.01155	0.0021483	OZNMEZAXFKUCPN	CHEMONTID:0000144
C7H3O3	135.008218956	356.07147	221.08705	143	88	134.98442	0.023799	IUNJCFABHJZSKB	CHEMONTID:0003978
C11H12N2	172.100048384	335.17612	163.07362	71	133	172.1025	-0.0024516	CFTOTSJVQRFXOF	CHEMONTID:0001914
C11H12N2	172.100048384	335.16299	163.07362	128	133	172.08937	0.0106784	CFTOTSJVQRFXOF	CHEMONTID:0001914
C2H2O3	74.000393924	237.07042	163.07362	66	133	73.9968	0.0035939	AEMRFAOFKBGASW	CHEMONTID:0001359
C5H10	70.07825032	233.15944	163.07362	64	133	70.08582	-0.0075697	OFBQJSOFQDEBGM	CHEMONTID:0002500
C5H10	70.07825032	233.14676	163.07362	70	133	70.07314	0.0051103	OFBQJSOFQDEBGM	CHEMONTID:0002500
C2H4NO	58.029288748	221.10168	163.07362	121	133	58.02806	0.0012287	ATHHXGZTWNVVOU	CHEMONTID:0002484
C2H2O2	58.005479304	221.08705	163.07362	88	133	58.01343	-0.0079507	TZIHFWKZFHZASV;QTBSBXVTEAMEQO;WGCNASOHLSPBMP	CHEMONTID:0001238;CHEMONTID:0001205;CHEMONTID:0002230
HN	15.010899032	163.07362	148.06793	133	93	15.00569	0.005209	QGZKDVFQNNGYKY	NonID:NH2
HN	15.010899032	163.07362	148.05669	133	75	15.01693	-0.006031	QGZKDVFQNNGYKY	NonID:NH2
C4H6N2O2	114.042927432	335.16299	221.10168	128	121	114.06131	-0.0183826	FVRHIJPPPSYMGI	CHEMONTID:0001878
C11H12N2	172.100048384	335.16299	163.05992	128	112	172.10307	-0.0030216	CFTOTSJVQRFXOF	CHEMONTID:0001914
C12H15N2	187.12352348	335.16299	148.05669	128	75	187.1063	0.0172235	JOFKCNJIUXPJAC	CHEMONTID:0001914
C2H2O3	74.000393924	295.08743	221.10168	72	121	73.98575	0.0146439	AEMRFAOFKBGASW	CHEMONTID:0001359
C3H6O	58.041864812	221.10168	163.05992	121	112	58.04176	0.0001048	KFZMGEQAYNKOFK;BDERNNFJNOPAEC;XJRBAMWJDBPFIM	CHEMONTID:0001661;CHEMONTID:0000286;CHEMONTID:0000323
C8H6O3	150.031694052	221.10168	71.08574	121	97	150.01594	0.0157541	SULYEHHGGXARJS;OUWKTIRCGDAGJB;RGFKONOOOXBVQC;WBIZZNFQJPOKDK	CHEMONTID:0004298;CHEMONTID:0000135;CHEMONTID:0000190
C3H5O2	73.0289544	221.10168	148.06793	121	93	73.03375	-0.0047956	NIXOWILDQLNWCW;AKXKFZDCRYJKTF	CHEMONTID:0004451;CHEMONTID:0002434
C7H6O4	154.026608672	221.10168	67.05786	121	82	154.04382	-0.0172113	BTQAJGSMXCDDAJ	CHEMONTID:0002519
C8H10O3	154.06299418	221.10168	67.05365	121	81	154.04803	0.0149642	KLIDCXVFHGNTTM;XQDNFAMOIPNVES;IIVIBYBQXSHRGE;SMFFZOQLHYIRDA	CHEMONTID:0000190;CHEMONTID:0003891
C3H5O2	73.0289544	221.10168	148.05669	121	75	73.04499	-0.0160356	NIXOWILDQLNWCW;AKXKFZDCRYJKTF	CHEMONTID:0004451;CHEMONTID:0002434
C7H4O3	136.016043988	221.10168	85.10436	121	75	135.99732	0.018724	IUNJCFABHJZSKB	CHEMONTID:0003978
C7H4O3	136.016043988	221.10168	85.09991	121	75	136.00177	0.014274	IUNJCFABHJZSKB	CHEMONTID:0003978
C8H16N2O2	172.121177752	335.17612	163.05992	71	112	172.1162	0.0049778	PMLVVKMWRUMPQM	CHEMONTID:0000392
C5H8O4	132.042258736	295.08743	163.05992	72	112	132.02751	0.0147487	KZVAAIRBJJYZOW;QXAMTEJJAZOINB;FJGNTEKSQVNVTJ;ZDAWZDFBPUUDAY	CHEMONTID:0001497;CHEMONTID:0002012;CHEMONTID:0001661
C6H2	74.015650064	237.07042	163.05992	66	112	74.0105	0.0051501	UHOVQNZJYSORNB	CHEMONTID:0002279
C5H10	70.07825032	233.15944	163.05992	64	112	70.09952	-0.0212697	OFBQJSOFQDEBGM	CHEMONTID:0002500
C5H10	70.07825032	233.14676	163.05992	70	112	70.08684	-0.0085897	OFBQJSOFQDEBGM	CHEMONTID:0002500
C2H4NO	58.029288748	221.08705	163.05992	88	112	58.02713	0.0021587	ATHHXGZTWNVVOU	CHEMONTID:0002484
HN	15.010899032	163.05992	148.06793	112	93	14.99199	0.018909	QGZKDVFQNNGYKY	NonID:NH2
HN	15.010899032	163.05992	148.05669	112	75	15.00323	0.007669	QGZKDVFQNNGYKY	NonID:NH2
C15H29O2	241.216755168	312.32581	71.08574	63	97	241.24007	-0.0233148	PXBOJWNZUUEBDU	CHEMONTID:0000298
C14H27O	211.206190484	282.28369	71.08574	78	97	211.19795	0.0082405	UHUFTBALEZWWIH	CHEMONTID:0000298
C7H14O4	162.089208928	233.15944	71.08574	64	97	162.0737	0.0155089	KXEISHUBUXWXGY	CHEMONTID:0000341
C6H10O5	162.05282342	233.14676	71.08574	70	97	162.06102	-0.0081966	MPCAJMNYNOGXPB;SHZGCJCMOBCMKK	CHEMONTID:0001540;CHEMONTID:0001498
C7H2O4	149.995308544	221.08705	71.08574	88	97	150.00131	-0.0060015	BTQAJGSMXCDDAJ	CHEMONTID:0002519
C6H4	76.031300128	147.10449	71.08574	67	97	76.01875	0.0125501	UHOVQNZJYSORNB	CHEMONTID:0002279
CH2	14.015650064	85.10436	71.08574	75	97	14.01862	-0.0029699	VNWKTOKETHGBQD	CHEMONTID:0002500
CH2	14.015650064	85.09991	71.08574	75	97	14.01417	0.0014801	VNWKTOKETHGBQD	CHEMONTID:0002500
C7H4O3	136.016043988	431.0899	295.08743	94	72	136.00247	0.013574	IUNJCFABHJZSKB	CHEMONTID:0003978
C7H7	91.054775224	430.38416	339.3078	88	93	91.07636	-0.0215848	YXFVVABEGXRONW	CHEMONTID:0001091
C2H3NO	57.021463716	339.3078	282.28369	93	78	57.02411	-0.0026463	ATHHXGZTWNVVOU;LYIIBVSRGJSHAV	CHEMONTID:0002484;CHEMONTID:0000469
C12H15N2	187.12352348	335.17612	148.06793	71	93	187.10819	0.0153335	JOFKCNJIUXPJAC	CHEMONTID:0001914
C3H5O3	89.02386902	237.07042	148.06793	66	93	89.00249	0.021379	PEDCQBHIVMGVHV	CHEMONTID:0002210
C5H11N	85.089149352	233.15944	148.06793	64	93	85.09151	-0.0023606	NQRYJNQNLNOLGT	CHEMONTID:0000195
C5H11N	85.089149352	233.14676	148.06793	70	93	85.07883	0.0103194	NQRYJNQNLNOLGT	CHEMONTID:0000195
C2H3NO2	73.016378336	221.08705	148.06793	88	93	73.01912	-0.0027417	DHMQDGOQFOQNFH;BYYUJTPNKCFZST	CHEMONTID:0002404;CHEMONTID:0000265
C7H14O	114.104465068	335.17612	221.08705	71	88	114.08907	0.0153951	MQWCXKGKQLNYQG	CHEMONTID:0002647
C2H2O3	74.000393924	295.08743	221.08705	72	88	74.00038	1.39E-05	AEMRFAOFKBGASW	CHEMONTID:0001359
O	15.99491462	237.07042	221.08705	66	88	15.98337	0.0115446	XLYOFNOQVPJJNP	NonID:H2O
C7H6O4	154.026608672	221.08705	67.05786	88	82	154.02919	-0.0025813	BTQAJGSMXCDDAJ	CHEMONTID:0002519
C7H6O4	154.026608672	221.08705	67.05365	88	81	154.0334	-0.0067913	BTQAJGSMXCDDAJ	CHEMONTID:0002519
C3H5O2	73.0289544	221.08705	148.05669	88	75	73.03036	-0.0014056	NIXOWILDQLNWCW;AKXKFZDCRYJKTF	CHEMONTID:0004451;CHEMONTID:0002434
C14H24NO3	254.175618628	321.23474	67.05786	64	82	254.17688	-0.0012614	UBAHQWXPQYBZBI	CHEMONTID:0000195
C10H16NO	166.123189132	233.15944	67.05786	64	82	166.10158	0.0216091	GAFZBOMPQVRGKU	CHEMONTID:0000252
C3H4	40.031300128	107.08782	67.05786	70	82	40.02996	0.0013401	QQONPFPTGQHPMA;ATUOYWHBWRKTHZ	CHEMONTID:0004476;CHEMONTID:0002500
H4N	18.034374128	85.10436	67.05786	75	82	18.0465	-0.0121259	QGZKDVFQNNGYKY	NonID:NH2
H4N	18.034374128	85.09991	67.05786	75	82	18.04205	-0.0076759	QGZKDVFQNNGYKY	NonID:NH2
C	12	79.05548	67.05786	66	82	11.99762	0.00238	VNWKTOKETHGBQD	CHEMONTID:0002500
C14H24NO3	254.175618628	321.23474	67.05365	64	81	254.18109	-0.0054714	UBAHQWXPQYBZBI	CHEMONTID:0000195
C10H16NO	166.123189132	233.15944	67.05365	64	81	166.10579	0.0173991	GAFZBOMPQVRGKU	CHEMONTID:0000252
C3H4	40.031300128	107.08782	67.05365	70	81	40.03417	-0.0028699	QQONPFPTGQHPMA;ATUOYWHBWRKTHZ	CHEMONTID:0004476;CHEMONTID:0002500
H4N	18.034374128	85.10436	67.05365	75	81	18.05071	-0.0163359	QGZKDVFQNNGYKY	NonID:NH2
H4N	18.034374128	85.09991	67.05365	75	81	18.04626	-0.0118859	QGZKDVFQNNGYKY	NonID:NH2
C	12	79.05548	67.05365	66	81	12.00183	-0.00183	VNWKTOKETHGBQD	CHEMONTID:0002500
C2H6	30.046950192	312.32581	282.28369	63	78	30.04212	0.0048302	OTMSDBZUPAUEDD	CHEMONTID:0002500
C13H25O	197.19054042	282.28369	85.10436	78	75	197.17933	0.0112104	BGEHHAVMRVXCGR	CHEMONTID:0000298
C13H25O	197.19054042	282.28369	85.09991	78	75	197.18378	0.0067604	BGEHHAVMRVXCGR	CHEMONTID:0000298
C12H15N2	187.12352348	335.17612	148.05669	71	75	187.11943	0.0040935	JOFKCNJIUXPJAC	CHEMONTID:0001914
C14H27O2	227.201105104	312.32581	85.10436	63	75	227.22145	-0.0203449	ZTKXZDLAHNDYCJ	CHEMONTID:0000298
C14H27O2	227.201105104	312.32581	85.09991	63	75	227.2259	-0.0247949	ZTKXZDLAHNDYCJ	CHEMONTID:0000298
C9H7O2	147.044604464	295.08743	148.05669	72	75	147.03074	0.0138645	CJEQHXGMZPFAQE;CJXMVKYNVIGQBS;ARGITQZGLVBTTI	CHEMONTID:0001257;CHEMONTID:0000029;CHEMONTID:0000296
C3H5O3	89.02386902	237.07042	148.05669	66	75	89.01373	0.010139	PEDCQBHIVMGVHV	CHEMONTID:0002210
C5H11N	85.089149352	233.15944	148.05669	64	75	85.10275	-0.0136006	NQRYJNQNLNOLGT	CHEMONTID:0000195
C9H8O2	148.052429496	233.15944	85.10436	64	75	148.05508	-0.0026505	CJXMVKYNVIGQBS;HLOZUROOXAWGSD;ONLCITAWNHDTRE;CJEQHXGMZPFAQE;DGNQXQJVAILJBW;MSTDXOZUKAQDRL;REEQXZCFSBLNDH;ARGITQZGLVBTTI;RIZBLVRXRWHLFA	CHEMONTID:0000029;CHEMONTID:0000138;CHEMONTID:0001257;CHEMONTID:0000144;CHEMONTID:0004646;CHEMONTID:0000296;CHEMONTID:0004111
C9H8O2	148.052429496	233.15944	85.09991	64	75	148.05953	-0.0071005	CJXMVKYNVIGQBS;HLOZUROOXAWGSD;ONLCITAWNHDTRE;CJEQHXGMZPFAQE;DGNQXQJVAILJBW;MSTDXOZUKAQDRL;REEQXZCFSBLNDH;ARGITQZGLVBTTI;RIZBLVRXRWHLFA	CHEMONTID:0000029;CHEMONTID:0000138;CHEMONTID:0001257;CHEMONTID:0000144;CHEMONTID:0004646;CHEMONTID:0000296;CHEMONTID:0004111
C5H11N	85.089149352	233.14676	148.05669	70	75	85.09007	-0.0009206	NQRYJNQNLNOLGT	CHEMONTID:0000195
C5H8O5	148.037173356	233.14676	85.10436	70	75	148.0424	-0.0052266	HEBKCHPVOIAQTA	CHEMONTID:0002210
C9H8O2	148.052429496	233.14676	85.09991	70	75	148.04685	0.0055795	CJXMVKYNVIGQBS;HLOZUROOXAWGSD;ONLCITAWNHDTRE;CJEQHXGMZPFAQE;DGNQXQJVAILJBW;MSTDXOZUKAQDRL;REEQXZCFSBLNDH;ARGITQZGLVBTTI;RIZBLVRXRWHLFA	CHEMONTID:0000029;CHEMONTID:0000138;CHEMONTID:0001257;CHEMONTID:0000144;CHEMONTID:0004646;CHEMONTID:0000296;CHEMONTID:0004111
Num AdductIon (AdductType Mass LinkedMz): 2
[M+Na]+	107.08782	85.09991
[M+NH4]+	109.10018	92.06004
Num IsotopicIon (IsotopeName Mass LinkedMz WeightedForm WeightNumber): 10
C-13	93.07395	92.06004	M+1	1
C-13	149.05905	148.06793	M+1	1
C-13	271.11139	270.1235	M+1	1
C-13	282.04837	281.06931	M+1	1
C-13	282.06406	281.06931	M+1	1
C-13	310.2858	309.28171	M+1	1
S34	358.09412	356.09949	M+2	2
N-14	409.31363	408.33826	M+1	1
C-13	409.33481	408.33826	M+1	1
C-13	429.09131	428.09695	M+1	1

NAME: C22H52F3N7O4
EXACTMASS: 535.403287804
ISSELECTED: False
ACCURATEMASS: 535.4036235
MASSDIFFERENCE: -0.0003357
TOTALSCORE: 3.136
ISOTOPICINTENSITY[M+1]: 0.271
ISOTOPICINTENSITY[M+2]: 0.0436
ISOTOPICDIFF[M+1]: -0.041
ISOTOPICDIFF[M+2]: 0.0321
MASSDIFFSCORE: 0.998
ISOTOPICSCORE: 0.983
PRODUCTIONSCORE: 1
NEUTRALLOSSSCORE: 0.155
PRODUCTIONPEAKNUMBER: 53
PRODUCTIONHITSNUMBER: 25
NEUTRALLOSSPEAKNUMBER: 387
NEUTRALLOSSHITSNUMBER: 60
RESOURCENAMES: 
RESOURCERECORDS: 0
ChemOntDescriptions: Phenylpiperidines;Benzoic acids and derivatives;Fatty acid and derivatives;Quinoline carboxylic acids;Amino acids and derivatives;Benzophenones;Indole and derivatives
ChemOntIDs: Phenylpiperidines;Benzoic acids and derivatives;Fatty acid and derivatives;Quinoline carboxylic acids;Amino acids and derivatives;Benzophenones;Indole and derivatives
ChemOntScores: 0.000612147454807855;0.000770738829455023;0.00191268190736793;0.0026839069392664;0.00819134058281484;0.00819134058281484;0.00819134058281484
ChemOntInChIKeys: AHOUBRCZNHFOSL;CJAVTWRYCDNHSM;QLKKMIWGFNMQJQ;ZEKZLJVOYLTDKK;FFKNXXCOXIZLJD;CPEUVMUXAHMANV;PNCPYILNMDWPEY
PUBCHEMCIDS: 
Num ProductIon (Formula ExactMass AccurateMass Intensity Error CandidateInChIKeys CandidateOntologies): 53
C5H7	67.054775224	67.05365	81	0.0005766	OFBQJSOFQDEBGM;QMMOXUPEWRXHJS;QWTDNUCVQCZILF;YWAKXRMUMFPDSH;RGSFGYAAUTVSQA;MHNNAWXXUZQSNM;PMJHHCWVYXUKFD;CRSOQBOWXPBRES;YHQXBTXEYZIYOV;QYZLKGVUSQXAMU	CHEMONTID:0002500;CHEMONTID:0004476;CHEMONTID:0004620;CHEMONTID:0001016;CHEMONTID:0004622;CHEMONTID:0001019
C5H7	67.054775224	67.05786	82	-0.0036334	OFBQJSOFQDEBGM;QMMOXUPEWRXHJS;QWTDNUCVQCZILF;YWAKXRMUMFPDSH;RGSFGYAAUTVSQA;MHNNAWXXUZQSNM;PMJHHCWVYXUKFD;CRSOQBOWXPBRES;YHQXBTXEYZIYOV;QYZLKGVUSQXAMU	CHEMONTID:0002500;CHEMONTID:0004476;CHEMONTID:0004620;CHEMONTID:0001016;CHEMONTID:0004622;CHEMONTID:0001019
C5H11	71.086075352	71.08574	97	-0.0002132	OFBQJSOFQDEBGM;QWTDNUCVQCZILF	CHEMONTID:0002500;CHEMONTID:0004620
C3H5O2	73.0289544	73.04601	201	-0.0176042	DNIAPMSPPWPWGF;YPFDHNVEDLHUCE;XBDQKXXYIPTUBI;NIXOWILDQLNWCW	CHEMONTID:0002467;CHEMONTID:0000286;CHEMONTID:0001205;CHEMONTID:0004451
C4H9O	73.065339908	73.05201	197	0.0127813	ZTQSAGDEMFDKMZ	CHEMONTID:0002434
C6H7	79.054775224	79.05548	66	-0.0012534	UHOVQNZJYSORNB;AFABGHUZZDYHJO;PRBHEGAFLDMLAL;ZQDPJFUHLCOCRG;PFEOZHBOMNWTJB;LDTAOIUHUHHCMU;GDOPTJXRTPNYNR;LIKMAJRDDDTEIG;HNRMPXKDFBEGFZ;PYGSKMBEVAICCR	CHEMONTID:0002279;CHEMONTID:0004620;CHEMONTID:0001019;CHEMONTID:0004476;CHEMONTID:0001016
C6H11	83.086075352	83.08572	191	-0.0001932	VLKZOEOYAKHREP;AFABGHUZZDYHJO;RYPKRALMXUUNKS;XDTMQSROBMDMFD;JMMZCWZIJXAGKW;PFEOZHBOMNWTJB;PRBHEGAFLDMLAL;LIKMAJRDDDTEIG;HNRMPXKDFBEGFZ;GDOPTJXRTPNYNR;LDTAOIUHUHHCMU	CHEMONTID:0002500;CHEMONTID:0004620;CHEMONTID:0004476;CHEMONTID:0001016;CHEMONTID:0004622;CHEMONTID:0001019
C6H11	83.086075352	83.09437	190	-0.0088432	VLKZOEOYAKHREP;AFABGHUZZDYHJO;RYPKRALMXUUNKS;XDTMQSROBMDMFD;JMMZCWZIJXAGKW;PFEOZHBOMNWTJB;PRBHEGAFLDMLAL;LIKMAJRDDDTEIG;HNRMPXKDFBEGFZ;GDOPTJXRTPNYNR;LDTAOIUHUHHCMU	CHEMONTID:0002500;CHEMONTID:0004620;CHEMONTID:0004476;CHEMONTID:0001016;CHEMONTID:0004622;CHEMONTID:0001019
C6H13	85.101725416	85.09991	75	0.0012668	VLKZOEOYAKHREP;AFABGHUZZDYHJO	CHEMONTID:0002500;CHEMONTID:0004620
C6H13	85.101725416	85.10436	75	-0.0031832	VLKZOEOYAKHREP;AFABGHUZZDYHJO	CHEMONTID:0002500;CHEMONTID:0004620
C7H8	92.062600256	92.06004	65	0.0020117	YXFVVABEGXRONW;VLJXXKKOSFGPHI;UAEPNZWRGJTJPN	CHEMONTID:0001091;CHEMONTID:0004620;CHEMONTID:0001016
C7H13	97.101725416	97.10223	145	-0.0010532	IMNFDUFMRHMDMM;ZGEGCLOFRBLKSE;VLJXXKKOSFGPHI;WZHKDGJSXCTSCK	CHEMONTID:0002500;CHEMONTID:0004476;CHEMONTID:0004620
C7H13	97.101725416	97.11459	148	-0.0134132	IMNFDUFMRHMDMM;ZGEGCLOFRBLKSE;VLJXXKKOSFGPHI;WZHKDGJSXCTSCK	CHEMONTID:0002500;CHEMONTID:0004476;CHEMONTID:0004620
C8H11	107.086075352	107.08782	70	-0.0022932	YNQLUTRBYVCPMQ;JVSWJIKNEAIKJW;KVZJLSYJROEPSQ;GDDAJHJRAKOILH;QEGNUYASOUJEHD;YXLCVBVDFKWWRW;LETYIFNDQBJGPJ;QJXCDRBHYIAFTH;HDGQICNBXPAKLR;IRUCBBFNLDIMIK;GLPRTGNWFINUKX;QRMPKOFEUHIBNM;HYBLFDUGSBOMPI;VIHUHUGDEZCPDK;KUMXLFIBWFCMOJ	CHEMONTID:0002279;CHEMONTID:0004620;CHEMONTID:0001016;CHEMONTID:0001019;CHEMONTID:0004622;CHEMONTID:0004476
C8H13	109.101725416	109.10018	239	0.0009968	JVSWJIKNEAIKJW;GDDAJHJRAKOILH;KWKAKUADMBZCLK;QEGNUYASOUJEHD;KVZJLSYJROEPSQ;QJXCDRBHYIAFTH;WEPNJTDVIIKRIK;TVMXDCGIABBOFY;LETYIFNDQBJGPJ;RNTWWGNZUXGTAX;QRMPKOFEUHIBNM	CHEMONTID:0004620;CHEMONTID:0001019;CHEMONTID:0004476;CHEMONTID:0001016;CHEMONTID:0004622;CHEMONTID:0002500
C8H13	109.101725416	109.10864	240	-0.0074632	JVSWJIKNEAIKJW;GDDAJHJRAKOILH;KWKAKUADMBZCLK;QEGNUYASOUJEHD;KVZJLSYJROEPSQ;QJXCDRBHYIAFTH;WEPNJTDVIIKRIK;TVMXDCGIABBOFY;LETYIFNDQBJGPJ;RNTWWGNZUXGTAX;QRMPKOFEUHIBNM	CHEMONTID:0004620;CHEMONTID:0001019;CHEMONTID:0004476;CHEMONTID:0001016;CHEMONTID:0004622;CHEMONTID:0002500
C7H15O3	147.10211934	147.10449	67	-0.0029192	WLBJWJRUFNGFNR	CHEMONTID:0001167
C5H10NO4	148.0609828	148.05669	75	0.0037442	WHUUTDBJXJRKMK	CHEMONTID:0004323
C6H12O4	148.073558864	148.06793	93	0.0050803	KBVSUNBCTPQWJL	CHEMONTID:0002012
C9H9NO2	163.063328528	163.05992	112	0.0028599	BMFMUHLTSDBYKC;NGKZFDYBISXGGS	CHEMONTID:0000195;CHEMONTID:0000182
C10H11O2	163.075904592	163.07362	133	0.001736	NEBQMYHKOREVAL;GJPLRURZZCQESP;NJXYTXADXSRFTJ;YYDWZJCCIAMZIH;UDEWPOVQBGFNGE	CHEMONTID:0004111;CHEMONTID:0000296;CHEMONTID:0001350
C12H13O4	221.081383896	221.08705	88	-0.0062147	XDSHNNRBLSBDAP	CHEMONTID:0000029
C15H13N2	221.107873416	221.10168	121	0.0056448	OURDZMSSMGUMKR	CHEMONTID:0001914
C11H19F2N2O	233.146544668	233.14676	70	-0.0007639	NA	NA
C9H21N4O3	233.161365532	233.15944	64	0.001377	NA	NA
C15H9O3	237.055169148	237.07042	66	-0.0157994	WMKOZARWBMFKAS;BJDQPQWMJZEAPE	CHEMONTID:0000494
C6H14F2N7O3	270.112618748	270.11188	410	0.0001902	NA	NA
C15H16N3O2	270.124251752	270.1235	440	0.0002032	NA	NA
C13H8F3N2O2	281.053787156	281.05273	492	0.0005086	NA	NA
C17H13O4	281.081383896	281.06931	402	0.0115253	IZBRIFMZDZNODO	CHEMONTID:0000253
C18H36NO	282.279689772	282.28369	78	-0.0045488	NA	NA
C17H12FN2O2	295.088280844	295.08743	72	0.0003023	NA	NA
C20H35O2	307.26370536	307.26328	259	-0.0001232	NA	NA
C19H35N2O	307.27493874	307.27295	228	0.0014402	NA	NA
C15H35F2N4	309.28297856	309.28171	1681	0.00072	NA	NA
C20H42NO	312.326639964	312.32581	63	0.0002814	NA	NA
C16H26F3N2O	319.199723112	319.20026	154	-0.0010855	NA	NA
C19H29O4	321.206584408	321.20605	159	-1.42E-05	NA	NA
C13H27F2N6O	321.221440924	321.22147	192	-0.0005777	NA	NA
C16H31F2N2O2	321.235359672	321.23474	64	7.11E-05	NA	NA
C15H20FN6O2	335.1631771	335.16299	128	-0.0003615	NA	NA
C18H24FN2O3	335.177095848	335.17612	71	0.0004273	NA	NA
C22H40FO	339.30631912	339.3078	93	-0.0020295	NA	NA
C12H9F3N7O3	356.071896808	356.07147	143	-0.0001218	NA	NA
C22H12F2N3	356.099928824	356.09949	391	-0.0001098	NA	NA
C21H41F3N3O	408.320172592	408.31827	412	0.001354	NA	NA
C21H44F2N3O2	408.340159088	408.33826	327	0.0013505	NA	NA
C22H8F2N3O4	416.048287176	416.04477	66	0.0029686	NA	NA
C21H13F3N3O4	428.085815556	428.08347	76	0.001797	NA	NA
C20H13F3N5O3	428.097048936	428.09695	103	-0.0004496	NA	NA
C21H48N7O2	430.386948776	430.38416	88	0.0022402	NA	NA
C21H12FN6O4	431.090406084	431.0899	94	-4.25E-05	NA	NA
	0	536.40979	6132	0.0007743	NA	NA
Num NeutralLoss (Formula ExactMass PrecursorMz ProductMz PrecursorIntensity ProductIntensity LossMass Error CandidateInChIKeys CandidateOntologies): 230
C11H17NO4	227.115758024	536.40979	309.28171	6132	1681	227.12808	-0.012322	MFXCOLDTJDSQIV	CHEMONTID:0000279
C6H12N2O	128.094963004	536.40979	408.31827	6132	412	128.09152	0.003443	DPBWFNDFMCCGGJ;YUZOKOFJOOANSW	CHEMONTID:0002312;CHEMONTID:0000469
C6H12N2O	128.094963004	536.40979	408.33826	6132	327	128.07153	0.023433	DPBWFNDFMCCGGJ;YUZOKOFJOOANSW	CHEMONTID:0002312;CHEMONTID:0000469
C13H13N2	197.107873416	536.40979	339.3078	6132	93	197.10199	0.0058834	VENAANZHUCMOGD	CHEMONTID:0001140
C7H6O	106.041864812	536.40979	430.38416	6132	88	106.02563	0.0162348	IWDCLRJOBJJRNH;HUMNYLRZRPPJDN;RDOXTESZEPMUJZ	CHEMONTID:0001275;CHEMONTID:0000321;CHEMONTID:0000138
C5H9NO	99.068413908	408.33826	309.28171	327	1681	99.05655	0.0118639	DVOFEOSDXAVUJD	CHEMONTID:0000469
CH4N	30.034374128	339.3078	309.28171	93	1681	30.02609	0.0082841	BAVYZALUXZFZLV	CHEMONTID:0000469
C12H24O2	200.177630008	309.28171	109.10864	1681	240	200.17307	0.00456	POULHZVOKOAJMA	CHEMONTID:0003086
C12H24O2	200.177630008	309.28171	109.10018	1681	239	200.18153	-0.0039	POULHZVOKOAJMA	CHEMONTID:0003086
CHN	27.010899032	309.28171	282.28369	1681	78	26.99802	0.012879	BAVYZALUXZFZLV;LELOWRISYMNNSU;WDWDWGRYHDPSDS	CHEMONTID:0000469;CHEMONTID:0000362;CHEMONTID:0000117
C8H6O3	150.031694052	431.0899	281.05273	94	492	150.03717	-0.0054759	SULYEHHGGXARJS;OUWKTIRCGDAGJB;RGFKONOOOXBVQC;WBIZZNFQJPOKDK	CHEMONTID:0004298;CHEMONTID:0000135;CHEMONTID:0000190
C9H7O2	147.044604464	428.09695	281.05273	103	492	147.04422	0.0003845	CJEQHXGMZPFAQE;CJXMVKYNVIGQBS;ARGITQZGLVBTTI	CHEMONTID:0001257;CHEMONTID:0000029;CHEMONTID:0000296
C9H7O2	147.044604464	428.08347	281.05273	76	492	147.03074	0.0138645	CJEQHXGMZPFAQE;CJXMVKYNVIGQBS;ARGITQZGLVBTTI	CHEMONTID:0001257;CHEMONTID:0000029;CHEMONTID:0000296
C7H3O3	135.008218956	416.04477	281.05273	66	492	134.99204	0.016179	IUNJCFABHJZSKB	CHEMONTID:0003978
C3H7O2	75.044604464	356.09949	281.05273	391	492	75.04676	-0.0021555	KXKVLQRXCPHEJC	CHEMONTID:0003416
C6H3	75.023475096	356.07147	281.05273	143	492	75.01874	0.0047351	UHOVQNZJYSORNB	CHEMONTID:0002279
CH2	14.015650064	295.08743	281.05273	72	492	14.0347	-0.0190499	VNWKTOKETHGBQD	CHEMONTID:0002500
C7H2O2	118.005479304	281.05273	163.05992	492	112	117.99281	0.0126693	ZBCATMYQYDCTIZ	CHEMONTID:0000135
C9H5O3	161.02386902	270.1235	109.10864	440	240	161.01486	0.009009	AXMVYSVVTMKQSL	CHEMONTID:0000029
C9H5O3	161.02386902	270.1235	109.10018	440	239	161.02332	0.000549	AXMVYSVVTMKQSL	CHEMONTID:0000029
C7H7O	107.049689844	270.1235	163.07362	440	133	107.04988	-0.0001902	IWDCLRJOBJJRNH;RDOXTESZEPMUJZ;HUMNYLRZRPPJDN	CHEMONTID:0001275;CHEMONTID:0000138;CHEMONTID:0000321
CH5O2	49.0289544	270.1235	221.10168	440	121	49.02182	0.0071344	CKFGINPQOCXMAZ	CHEMONTID:0001605
C4H11O3	107.070819212	270.1235	163.05992	440	112	107.06358	0.0072392	ARXKVVRQIIOZGF	CHEMONTID:0001661
C4H10O4	122.0579088	270.1235	148.06793	440	93	122.05557	0.0023388	UNXHWFMMPAWVPI	CHEMONTID:0002210
CH5O2	49.0289544	270.1235	221.08705	440	88	49.03645	-0.0074956	CKFGINPQOCXMAZ	CHEMONTID:0001605
C7H8NO	122.060588876	270.1235	148.05669	440	75	122.06681	-0.0062211	NSBIQPJIWUJBBX	CHEMONTID:0004650
C5H9O2	101.060254528	408.31827	307.26328	412	259	101.05499	0.0052645	CNRGMQRNYAIBTN	CHEMONTID:0002434
C4H7NO2	101.047678464	408.31827	307.27295	412	228	101.04532	0.0023585	ORDNBIQZKXYGTM	CHEMONTID:0002435
C22H39O2	335.295005488	408.31827	73.04601	412	201	335.27226	0.0227455	UPMVPXJUQWHITN	CHEMONTID:0002951
C22H31O	311.237490612	408.31827	97.10223	412	145	311.21604	0.0214506	OKFGGODLENCAOQ	CHEMONTID:0000298
C2H3N3	69.032697096	408.31827	339.3078	412	93	69.01047	0.0222271	NSPMIYGKQJPBQR	CHEMONTID:0000099
C6H6O3	126.031694052	408.31827	282.28369	412	78	126.03458	-0.0028859	QCDYQQDYXPDABM;WQGWDDDVZFFDIG	CHEMONTID:0000382;CHEMONTID:0004657
C9H5O3	161.02386902	270.11188	109.10864	410	240	161.00324	0.020629	AXMVYSVVTMKQSL	CHEMONTID:0000029
C9H5O3	161.02386902	270.11188	109.10018	410	239	161.0117	0.012169	AXMVYSVVTMKQSL	CHEMONTID:0000029
C7H7O	107.049689844	270.11188	163.07362	410	133	107.03826	0.0114298	IWDCLRJOBJJRNH;RDOXTESZEPMUJZ;HUMNYLRZRPPJDN	CHEMONTID:0001275;CHEMONTID:0000138;CHEMONTID:0000321
CH5O2	49.0289544	270.11188	221.10168	410	121	49.0102	0.0187544	CKFGINPQOCXMAZ	CHEMONTID:0001605
C7H7O	107.049689844	270.11188	163.05992	410	112	107.05196	-0.0022702	IWDCLRJOBJJRNH;RDOXTESZEPMUJZ;HUMNYLRZRPPJDN	CHEMONTID:0001275;CHEMONTID:0000138;CHEMONTID:0000321
C7H6O2	122.036779432	270.11188	148.06793	410	93	122.04395	-0.0071706	LHGVFZTZFXWLCP;ZBCATMYQYDCTIZ;OIPPWFOQEKKFEE;SMQUZDBALVYZAC;FTNJQNQLEGKTGD;WPYMKLBDIGXBTP	CHEMONTID:0000190;CHEMONTID:0000135;CHEMONTID:0000137;CHEMONTID:0003978;CHEMONTID:0000296;CHEMONTID:0002565
CH5O2	49.0289544	270.11188	221.08705	410	88	49.02483	0.0041244	CKFGINPQOCXMAZ	CHEMONTID:0001605
C4H10O4	122.0579088	270.11188	148.05669	410	75	122.05519	0.0027188	UNXHWFMMPAWVPI	CHEMONTID:0002210
C8H6O3	150.031694052	431.0899	281.06931	94	402	150.02059	0.0111041	SULYEHHGGXARJS;OUWKTIRCGDAGJB;RGFKONOOOXBVQC;WBIZZNFQJPOKDK	CHEMONTID:0004298;CHEMONTID:0000135;CHEMONTID:0000190
C9H7O2	147.044604464	428.09695	281.06931	103	402	147.02764	0.0169645	CJEQHXGMZPFAQE;CJXMVKYNVIGQBS;ARGITQZGLVBTTI	CHEMONTID:0001257;CHEMONTID:0000029;CHEMONTID:0000296
C2H5NO2	75.0320284	356.09949	281.06931	391	402	75.03018	0.0018484	DHMQDGOQFOQNFH;BYYUJTPNKCFZST	CHEMONTID:0002404;CHEMONTID:0000265
C6H3	75.023475096	356.07147	281.06931	143	402	75.00216	0.0213151	UHOVQNZJYSORNB	CHEMONTID:0002279
CH2	14.015650064	295.08743	281.06931	72	402	14.01812	-0.0024699	VNWKTOKETHGBQD	CHEMONTID:0002500
C7H2O2	118.005479304	281.06931	163.07362	402	133	117.99569	0.0097893	ZBCATMYQYDCTIZ	CHEMONTID:0000135
C7H2O2	118.005479304	281.06931	163.05992	402	112	118.00939	-0.0039107	ZBCATMYQYDCTIZ	CHEMONTID:0000135
C2H2NO2	72.008553304	428.09695	356.09949	103	391	71.99746	0.0110933	BYYUJTPNKCFZST	CHEMONTID:0000265
C2H2NO2	72.008553304	428.08347	356.09949	76	391	71.98398	0.0245733	BYYUJTPNKCFZST	CHEMONTID:0000265
C7H3O3	135.008218956	356.09949	221.10168	391	121	134.99781	0.010409	IUNJCFABHJZSKB	CHEMONTID:0003978
C7H3O3	135.008218956	356.09949	221.08705	391	88	135.01244	-0.004221	IUNJCFABHJZSKB	CHEMONTID:0003978
C2H5O2	61.0289544	356.09949	295.08743	391	72	61.01206	0.0168944	TZIHFWKZFHZASV;LYCAIKOWRPUZTN	CHEMONTID:0001238;CHEMONTID:0002467
C5H9O2	101.060254528	408.33826	307.26328	327	259	101.07498	-0.0147255	CNRGMQRNYAIBTN	CHEMONTID:0002434
C5H9O2	101.060254528	408.33826	307.27295	327	228	101.06531	-0.0050555	CNRGMQRNYAIBTN	CHEMONTID:0002434
C22H39O2	335.295005488	408.33826	73.04601	327	201	335.29225	0.0027555	UPMVPXJUQWHITN	CHEMONTID:0002951
C22H39O2	335.295005488	408.33826	73.05201	327	197	335.28625	0.0087555	UPMVPXJUQWHITN	CHEMONTID:0002951
C22H31O	311.237490612	408.33826	97.11459	327	148	311.22367	0.0138206	OKFGGODLENCAOQ	CHEMONTID:0000298
C22H31O	311.237490612	408.33826	97.10223	327	145	311.23603	0.0014606	OKFGGODLENCAOQ	CHEMONTID:0000298
C2H3N3	69.032697096	408.33826	339.3078	327	93	69.03046	0.0022371	NSPMIYGKQJPBQR	CHEMONTID:0000099
C6H6O3	126.031694052	408.33826	282.28369	327	78	126.05457	-0.0228759	QCDYQQDYXPDABM;WQGWDDDVZFFDIG	CHEMONTID:0000382;CHEMONTID:0004657
CH6N	32.050024192	339.3078	307.26328	93	259	32.04452	0.0055042	BAVYZALUXZFZLV	CHEMONTID:0000469
C21H37O2	321.279355424	430.38416	109.10864	88	240	321.27552	0.0038354	IXGRSGKLNDEHCM	CHEMONTID:0002951
C7H8O2	124.052429496	233.15944	109.10864	64	240	124.0508	0.0016295	LHGVFZTZFXWLCP;ASHGTJPOSUFTGB;OIPPWFOQEKKFEE	CHEMONTID:0000190;CHEMONTID:0000137
C7H8O2	124.052429496	233.14676	109.10864	70	240	124.03812	0.0143095	LHGVFZTZFXWLCP;ASHGTJPOSUFTGB;OIPPWFOQEKKFEE	CHEMONTID:0000190;CHEMONTID:0000137
C2H2	26.015650064	109.10864	83.08572	240	191	26.02292	-0.0072699	OTMSDBZUPAUEDD;VGGSQFUCUMXWEO	CHEMONTID:0002500;CHEMONTID:0004476
C2H2	26.015650064	109.10864	83.09437	240	190	26.01427	0.0013801	OTMSDBZUPAUEDD;VGGSQFUCUMXWEO	CHEMONTID:0002500;CHEMONTID:0004476
C	12	109.10864	97.10223	240	145	12.00641	-0.00641	VNWKTOKETHGBQD	CHEMONTID:0002500
C3H6	42.046950192	109.10864	67.05786	240	82	42.05078	-0.0038298	ATUOYWHBWRKTHZ;QQONPFPTGQHPMA	CHEMONTID:0002500;CHEMONTID:0004476
C3H6	42.046950192	109.10864	67.05365	240	81	42.05499	-0.0080398	ATUOYWHBWRKTHZ;QQONPFPTGQHPMA	CHEMONTID:0002500;CHEMONTID:0004476
C21H37O2	321.279355424	430.38416	109.10018	88	239	321.28398	-0.0046246	IXGRSGKLNDEHCM	CHEMONTID:0002951
C7H8O2	124.052429496	233.15944	109.10018	64	239	124.05926	-0.0068305	LHGVFZTZFXWLCP;ASHGTJPOSUFTGB;OIPPWFOQEKKFEE	CHEMONTID:0000190;CHEMONTID:0000137
C7H8O2	124.052429496	233.14676	109.10018	70	239	124.04658	0.0058495	LHGVFZTZFXWLCP;ASHGTJPOSUFTGB;OIPPWFOQEKKFEE	CHEMONTID:0000190;CHEMONTID:0000137
C2H2	26.015650064	109.10018	83.08572	239	191	26.01446	0.0011901	OTMSDBZUPAUEDD;VGGSQFUCUMXWEO	CHEMONTID:0002500;CHEMONTID:0004476
CN	26.003074	109.10018	83.09437	239	190	26.00581	-0.002736	LELOWRISYMNNSU	CHEMONTID:0000362
C	12	109.10018	97.10223	239	145	11.99795	0.00205	VNWKTOKETHGBQD	CHEMONTID:0002500
C3H6	42.046950192	109.10018	67.05786	239	82	42.04232	0.0046302	ATUOYWHBWRKTHZ;QQONPFPTGQHPMA	CHEMONTID:0002500;CHEMONTID:0004476
C3H6	42.046950192	109.10018	67.05365	239	81	42.04653	0.0004202	ATUOYWHBWRKTHZ;QQONPFPTGQHPMA	CHEMONTID:0002500;CHEMONTID:0004476
CH4O	32.026214748	339.3078	307.27295	93	228	32.03485	-0.0086353	OKKJLVBELUTLKV	CHEMONTID:0000286
C8H4O4	164.010958608	237.07042	73.04601	66	201	164.02441	-0.0134514	XLEYFDVVXLMULC;ABNNGIOYMQTQQO	CHEMONTID:0004298;CHEMONTID:0000190
C10H10NO	160.07623894	233.14676	73.04601	70	201	160.10075	-0.0245111	LSMGVUHULSBVAW	CHEMONTID:0004529
C9H8O2	148.052429496	221.10168	73.04601	121	201	148.05567	-0.0032405	CJXMVKYNVIGQBS;HLOZUROOXAWGSD;ONLCITAWNHDTRE;CJEQHXGMZPFAQE;DGNQXQJVAILJBW;MSTDXOZUKAQDRL;REEQXZCFSBLNDH;ARGITQZGLVBTTI;RIZBLVRXRWHLFA	CHEMONTID:0000029;CHEMONTID:0000138;CHEMONTID:0001257;CHEMONTID:0000144;CHEMONTID:0004646;CHEMONTID:0000296;CHEMONTID:0004111
C9H8O2	148.052429496	221.08705	73.04601	88	201	148.04104	0.0113895	CJXMVKYNVIGQBS;HLOZUROOXAWGSD;ONLCITAWNHDTRE;CJEQHXGMZPFAQE;DGNQXQJVAILJBW;MSTDXOZUKAQDRL;REEQXZCFSBLNDH;ARGITQZGLVBTTI;RIZBLVRXRWHLFA	CHEMONTID:0000029;CHEMONTID:0000138;CHEMONTID:0001257;CHEMONTID:0000144;CHEMONTID:0004646;CHEMONTID:0000296;CHEMONTID:0004111
C3H6O3	90.031694052	163.07362	73.04601	133	201	90.02761	0.0040841	PEDCQBHIVMGVHV	CHEMONTID:0002210
C3H6O3	90.031694052	163.05992	73.04601	112	201	90.01391	0.0177841	PEDCQBHIVMGVHV	CHEMONTID:0002210
C6H3	75.023475096	148.06793	73.04601	93	201	75.02192	0.0015551	UHOVQNZJYSORNB	CHEMONTID:0002279
C6H3	75.023475096	148.05669	73.04601	75	201	75.01068	0.0127951	UHOVQNZJYSORNB	CHEMONTID:0002279
C2H6N2O	74.048012812	147.10449	73.04601	67	201	74.05848	-0.0104672	BEBCJVAWIBVWNZ	CHEMONTID:0002484
H3O	19.018389716	92.06004	73.04601	65	201	19.01403	0.0043597	XLYOFNOQVPJJNP	NonID:H2O
C8H4O4	164.010958608	237.07042	73.05201	66	197	164.01841	-0.0074514	XLEYFDVVXLMULC;ABNNGIOYMQTQQO	CHEMONTID:0004298;CHEMONTID:0000190
C10H10NO	160.07623894	233.14676	73.05201	70	197	160.09475	-0.0185111	LSMGVUHULSBVAW	CHEMONTID:0004529
C9H8O2	148.052429496	221.10168	73.05201	121	197	148.04967	0.0027595	CJXMVKYNVIGQBS;HLOZUROOXAWGSD;ONLCITAWNHDTRE;CJEQHXGMZPFAQE;DGNQXQJVAILJBW;MSTDXOZUKAQDRL;REEQXZCFSBLNDH;ARGITQZGLVBTTI;RIZBLVRXRWHLFA	CHEMONTID:0000029;CHEMONTID:0000138;CHEMONTID:0001257;CHEMONTID:0000144;CHEMONTID:0004646;CHEMONTID:0000296;CHEMONTID:0004111
C9H8O2	148.052429496	221.08705	73.05201	88	197	148.03504	0.0173895	CJXMVKYNVIGQBS;HLOZUROOXAWGSD;ONLCITAWNHDTRE;CJEQHXGMZPFAQE;DGNQXQJVAILJBW;MSTDXOZUKAQDRL;REEQXZCFSBLNDH;ARGITQZGLVBTTI;RIZBLVRXRWHLFA	CHEMONTID:0000029;CHEMONTID:0000138;CHEMONTID:0001257;CHEMONTID:0000144;CHEMONTID:0004646;CHEMONTID:0000296;CHEMONTID:0004111
C3H6O3	90.031694052	163.07362	73.05201	133	197	90.02161	0.0100841	PEDCQBHIVMGVHV	CHEMONTID:0002210
C3H6O3	90.031694052	163.05992	73.05201	112	197	90.00791	0.0237841	PEDCQBHIVMGVHV	CHEMONTID:0002210
C6H3	75.023475096	148.06793	73.05201	93	197	75.01592	0.0075551	UHOVQNZJYSORNB	CHEMONTID:0002279
C6H3	75.023475096	148.05669	73.05201	75	197	75.00468	0.0187951	UHOVQNZJYSORNB	CHEMONTID:0002279
C2H6N2O	74.048012812	147.10449	73.05201	67	197	74.05248	-0.0044672	BEBCJVAWIBVWNZ	CHEMONTID:0002484
H3O	19.018389716	92.06004	73.05201	65	197	19.00803	0.0103597	XLYOFNOQVPJJNP	NonID:H2O
C12H18NO3	224.128668436	321.22147	97.11459	192	148	224.10688	0.0217884	HIKHPXKYXLQZFQ	CHEMONTID:0000195
C12H18NO3	224.128668436	321.22147	97.10223	192	145	224.11924	0.0094284	HIKHPXKYXLQZFQ	CHEMONTID:0000195
C5H12N2	100.100048384	321.22147	221.10168	192	121	100.11979	-0.0197416	PVOAHINGSUIXLS	CHEMONTID:0003358
C14H24NO3	254.175618628	321.22147	67.05786	192	82	254.16361	0.0120086	UBAHQWXPQYBZBI	CHEMONTID:0000195
C14H24NO3	254.175618628	321.22147	67.05365	192	81	254.16782	0.0077986	UBAHQWXPQYBZBI	CHEMONTID:0000195
C9H10O2	150.06807956	233.15944	83.08572	64	191	150.07372	-0.0056404	GYPMBQZAVBFUIZ;CAWZFQGJUGEKFU;RIZBLVRXRWHLFA	CHEMONTID:0004111;CHEMONTID:0000190
C9H10O2	150.06807956	233.14676	83.08572	70	191	150.06104	0.0070396	GYPMBQZAVBFUIZ;CAWZFQGJUGEKFU;RIZBLVRXRWHLFA	CHEMONTID:0004111;CHEMONTID:0000190
C7H6O3	138.031694052	221.10168	83.08572	121	191	138.01596	0.0157341	IUNJCFABHJZSKB	CHEMONTID:0003978
CH2	14.015650064	97.11459	83.08572	148	191	14.02887	-0.0132199	VNWKTOKETHGBQD	CHEMONTID:0002500
CH2	14.015650064	97.10223	83.08572	145	191	14.01651	-0.0008599	VNWKTOKETHGBQD	CHEMONTID:0002500
C	12	83.08572	71.08574	191	97	11.99998	2E-05	VNWKTOKETHGBQD	CHEMONTID:0002500
CH4	16.031300128	83.08572	67.05786	191	82	16.02786	0.0034401	VNWKTOKETHGBQD	CHEMONTID:0002500
CH4	16.031300128	83.08572	67.05365	191	81	16.03207	-0.0007699	VNWKTOKETHGBQD	CHEMONTID:0002500
C12H23O2	199.169804976	282.28369	83.09437	78	190	199.18932	-0.019515	NGBPDDMTRGHYFM	CHEMONTID:0001334
C9H10O2	150.06807956	233.15944	83.09437	64	190	150.06507	0.0030096	GYPMBQZAVBFUIZ;CAWZFQGJUGEKFU;RIZBLVRXRWHLFA	CHEMONTID:0004111;CHEMONTID:0000190
C9H10O2	150.06807956	233.14676	83.09437	70	190	150.05239	0.0156896	GYPMBQZAVBFUIZ;CAWZFQGJUGEKFU;RIZBLVRXRWHLFA	CHEMONTID:0004111;CHEMONTID:0000190
C7H6O3	138.031694052	221.10168	83.09437	121	190	138.00731	0.0243841	IUNJCFABHJZSKB	CHEMONTID:0003978
CH2	14.015650064	97.11459	83.09437	148	190	14.02022	-0.0045699	VNWKTOKETHGBQD	CHEMONTID:0002500
CH2	14.015650064	97.10223	83.09437	145	190	14.00786	0.0077901	VNWKTOKETHGBQD	CHEMONTID:0002500
C	12	83.09437	71.08574	190	97	12.00863	-0.00863	VNWKTOKETHGBQD	CHEMONTID:0002500
CH4	16.031300128	83.09437	67.05786	190	82	16.03651	-0.0052099	VNWKTOKETHGBQD	CHEMONTID:0002500
CH4	16.031300128	83.09437	67.05365	190	81	16.04072	-0.0094199	VNWKTOKETHGBQD	CHEMONTID:0002500
C12H18NO3	224.128668436	321.20605	97.10223	159	145	224.10382	0.0248484	HIKHPXKYXLQZFQ	CHEMONTID:0000195
C5H12N2	100.100048384	321.20605	221.10168	159	121	100.10437	-0.0043216	PVOAHINGSUIXLS	CHEMONTID:0003358
C9H17O3	173.117769404	321.20605	148.06793	159	93	173.13812	-0.0203506	CVFFFSPGTZUPTF	CHEMONTID:0000324
C5H12N2	100.100048384	321.20605	221.08705	159	88	100.119	-0.0189516	PVOAHINGSUIXLS	CHEMONTID:0003358
C14H24NO3	254.175618628	321.20605	67.05365	159	81	254.1524	0.0232186	UBAHQWXPQYBZBI	CHEMONTID:0000195
O	15.99491462	335.17612	319.20026	71	154	15.97586	0.0190546	XLYOFNOQVPJJNP	NonID:H2O
C15H14N2	222.115698448	319.20026	97.10223	154	145	222.09803	0.0176684	OURDZMSSMGUMKR	CHEMONTID:0001914
C5H10N2	98.08439832	319.20026	221.10168	154	121	98.09858	-0.0141817	SMRGCMLEAAXFFD	CHEMONTID:0001045
C10H19O2	171.138504848	319.20026	148.06793	154	93	171.13233	0.0061748	AASQBYVPOFXFGU	CHEMONTID:0001334
C10H19O2	171.138504848	319.20026	148.05669	154	75	171.14357	-0.0050652	AASQBYVPOFXFGU	CHEMONTID:0001334
C22H37O2	333.279355424	430.38416	97.11459	88	148	333.26957	0.0097854	YDJRNYWFRANPOL	CHEMONTID:0002951
C12H18NO3	224.128668436	321.23474	97.11459	64	148	224.12015	0.0085184	HIKHPXKYXLQZFQ	CHEMONTID:0000195
C11H21O2	185.154154912	282.28369	97.11459	78	148	185.1691	-0.0149451	IOKPZOGAWQXXLF	CHEMONTID:0001334
C8H8O2	136.052429496	233.15944	97.11459	64	148	136.04485	0.0075795	GHPODDMCSOYWNE;PETRWTHZSKVLRE;IFNDEOYXGHGERA;ABDKAPXRBAPSQN;HFLGBNBLMBSXEM;DPZNOMCNRMUKPS	CHEMONTID:0000296;CHEMONTID:0000190;CHEMONTID:0004111;CHEMONTID:0000135
C7H4O3	136.016043988	233.14676	97.11459	70	148	136.03217	-0.016126	IUNJCFABHJZSKB	CHEMONTID:0003978
C2H2	26.015650064	97.11459	71.08574	148	97	26.02885	-0.0131999	OTMSDBZUPAUEDD;VGGSQFUCUMXWEO	CHEMONTID:0002500;CHEMONTID:0004476
C2H6	30.046950192	97.11459	67.05786	148	82	30.05673	-0.0097798	OTMSDBZUPAUEDD	CHEMONTID:0002500
C2H6	30.046950192	97.11459	67.05365	148	81	30.06094	-0.0139898	OTMSDBZUPAUEDD	CHEMONTID:0002500
C	12	97.11459	85.10436	148	75	12.01023	-0.01023	VNWKTOKETHGBQD	CHEMONTID:0002500
C	12	97.11459	85.09991	148	75	12.01468	-0.01468	VNWKTOKETHGBQD	CHEMONTID:0002500
C22H37O2	333.279355424	430.38416	97.10223	88	145	333.28193	-0.0025746	YDJRNYWFRANPOL	CHEMONTID:0002951
C15H16N2	224.131348512	321.23474	97.10223	64	145	224.13251	-0.0011615	OURDZMSSMGUMKR	CHEMONTID:0001914
C8H8O2	136.052429496	233.15944	97.10223	64	145	136.05721	-0.0047805	GHPODDMCSOYWNE;PETRWTHZSKVLRE;IFNDEOYXGHGERA;ABDKAPXRBAPSQN;HFLGBNBLMBSXEM;DPZNOMCNRMUKPS	CHEMONTID:0000296;CHEMONTID:0000190;CHEMONTID:0004111;CHEMONTID:0000135
C8H8O2	136.052429496	233.14676	97.10223	70	145	136.04453	0.0078995	GHPODDMCSOYWNE;PETRWTHZSKVLRE;IFNDEOYXGHGERA;ABDKAPXRBAPSQN;HFLGBNBLMBSXEM;DPZNOMCNRMUKPS	CHEMONTID:0000296;CHEMONTID:0000190;CHEMONTID:0004111;CHEMONTID:0000135
C6H4O3	124.016043988	221.10168	97.10223	121	145	123.99945	0.016594	QCDYQQDYXPDABM;WQGWDDDVZFFDIG	CHEMONTID:0000382;CHEMONTID:0004657
C2H2	26.015650064	97.10223	71.08574	145	97	26.01649	-0.0008399	OTMSDBZUPAUEDD;VGGSQFUCUMXWEO	CHEMONTID:0002500;CHEMONTID:0004476
C2H6	30.046950192	97.10223	67.05786	145	82	30.04437	0.0025802	OTMSDBZUPAUEDD	CHEMONTID:0002500
C2H6	30.046950192	97.10223	67.05365	145	81	30.04858	-0.0016298	OTMSDBZUPAUEDD	CHEMONTID:0002500
C	12	97.10223	85.10436	145	75	11.99787	0.00213	VNWKTOKETHGBQD	CHEMONTID:0002500
C	12	97.10223	85.09991	145	75	12.00232	-0.00232	VNWKTOKETHGBQD	CHEMONTID:0002500
C6H3	75.023475096	431.0899	356.07147	94	143	75.01843	0.0050451	UHOVQNZJYSORNB	CHEMONTID:0002279
C3H4O2	72.021129368	428.09695	356.07147	103	143	72.02548	-0.0043506	NIXOWILDQLNWCW;YPFDHNVEDLHUCE;XBDQKXXYIPTUBI;WBJINCZRORDGAQ	CHEMONTID:0004451;CHEMONTID:0000286;CHEMONTID:0001205;CHEMONTID:0001238
C2H2NO2	72.008553304	428.08347	356.07147	76	143	72.012	-0.0034467	BYYUJTPNKCFZST	CHEMONTID:0000265
C7H3O3	135.008218956	356.07147	221.08705	143	88	134.98442	0.023799	IUNJCFABHJZSKB	CHEMONTID:0003978
C11H12N2	172.100048384	335.17612	163.07362	71	133	172.1025	-0.0024516	CFTOTSJVQRFXOF	CHEMONTID:0001914
C11H12N2	172.100048384	335.16299	163.07362	128	133	172.08937	0.0106784	CFTOTSJVQRFXOF	CHEMONTID:0001914
C2H2O3	74.000393924	237.07042	163.07362	66	133	73.9968	0.0035939	AEMRFAOFKBGASW	CHEMONTID:0001359
C5H10	70.07825032	233.15944	163.07362	64	133	70.08582	-0.0075697	OFBQJSOFQDEBGM	CHEMONTID:0002500
C5H10	70.07825032	233.14676	163.07362	70	133	70.07314	0.0051103	OFBQJSOFQDEBGM	CHEMONTID:0002500
C2H4NO	58.029288748	221.10168	163.07362	121	133	58.02806	0.0012287	ATHHXGZTWNVVOU	CHEMONTID:0002484
C2H2O2	58.005479304	221.08705	163.07362	88	133	58.01343	-0.0079507	TZIHFWKZFHZASV;QTBSBXVTEAMEQO;WGCNASOHLSPBMP	CHEMONTID:0001238;CHEMONTID:0001205;CHEMONTID:0002230
HN	15.010899032	163.07362	148.06793	133	93	15.00569	0.005209	QGZKDVFQNNGYKY	NonID:NH2
HN	15.010899032	163.07362	148.05669	133	75	15.01693	-0.006031	QGZKDVFQNNGYKY	NonID:NH2
C4H6N2O2	114.042927432	335.16299	221.10168	128	121	114.06131	-0.0183826	FVRHIJPPPSYMGI	CHEMONTID:0001878
C11H12N2	172.100048384	335.16299	163.05992	128	112	172.10307	-0.0030216	CFTOTSJVQRFXOF	CHEMONTID:0001914
C12H15N2	187.12352348	335.16299	148.05669	128	75	187.1063	0.0172235	JOFKCNJIUXPJAC	CHEMONTID:0001914
C2H2O3	74.000393924	295.08743	221.10168	72	121	73.98575	0.0146439	AEMRFAOFKBGASW	CHEMONTID:0001359
C3H6O	58.041864812	221.10168	163.05992	121	112	58.04176	0.0001048	KFZMGEQAYNKOFK;BDERNNFJNOPAEC;XJRBAMWJDBPFIM	CHEMONTID:0001661;CHEMONTID:0000286;CHEMONTID:0000323
C8H6O3	150.031694052	221.10168	71.08574	121	97	150.01594	0.0157541	SULYEHHGGXARJS;OUWKTIRCGDAGJB;RGFKONOOOXBVQC;WBIZZNFQJPOKDK	CHEMONTID:0004298;CHEMONTID:0000135;CHEMONTID:0000190
C3H5O2	73.0289544	221.10168	148.06793	121	93	73.03375	-0.0047956	NIXOWILDQLNWCW;AKXKFZDCRYJKTF	CHEMONTID:0004451;CHEMONTID:0002434
C7H6O4	154.026608672	221.10168	67.05786	121	82	154.04382	-0.0172113	BTQAJGSMXCDDAJ	CHEMONTID:0002519
C8H10O3	154.06299418	221.10168	67.05365	121	81	154.04803	0.0149642	KLIDCXVFHGNTTM;XQDNFAMOIPNVES;IIVIBYBQXSHRGE;SMFFZOQLHYIRDA	CHEMONTID:0000190;CHEMONTID:0003891
C3H5O2	73.0289544	221.10168	148.05669	121	75	73.04499	-0.0160356	NIXOWILDQLNWCW;AKXKFZDCRYJKTF	CHEMONTID:0004451;CHEMONTID:0002434
C7H4O3	136.016043988	221.10168	85.10436	121	75	135.99732	0.018724	IUNJCFABHJZSKB	CHEMONTID:0003978
C7H4O3	136.016043988	221.10168	85.09991	121	75	136.00177	0.014274	IUNJCFABHJZSKB	CHEMONTID:0003978
C8H16N2O2	172.121177752	335.17612	163.05992	71	112	172.1162	0.0049778	PMLVVKMWRUMPQM	CHEMONTID:0000392
C5H8O4	132.042258736	295.08743	163.05992	72	112	132.02751	0.0147487	KZVAAIRBJJYZOW;QXAMTEJJAZOINB;FJGNTEKSQVNVTJ;ZDAWZDFBPUUDAY	CHEMONTID:0001497;CHEMONTID:0002012;CHEMONTID:0001661
C6H2	74.015650064	237.07042	163.05992	66	112	74.0105	0.0051501	UHOVQNZJYSORNB	CHEMONTID:0002279
C5H10	70.07825032	233.15944	163.05992	64	112	70.09952	-0.0212697	OFBQJSOFQDEBGM	CHEMONTID:0002500
C5H10	70.07825032	233.14676	163.05992	70	112	70.08684	-0.0085897	OFBQJSOFQDEBGM	CHEMONTID:0002500
C2H4NO	58.029288748	221.08705	163.05992	88	112	58.02713	0.0021587	ATHHXGZTWNVVOU	CHEMONTID:0002484
HN	15.010899032	163.05992	148.06793	112	93	14.99199	0.018909	QGZKDVFQNNGYKY	NonID:NH2
HN	15.010899032	163.05992	148.05669	112	75	15.00323	0.007669	QGZKDVFQNNGYKY	NonID:NH2
C15H29O2	241.216755168	312.32581	71.08574	63	97	241.24007	-0.0233148	PXBOJWNZUUEBDU	CHEMONTID:0000298
C14H27O	211.206190484	282.28369	71.08574	78	97	211.19795	0.0082405	UHUFTBALEZWWIH	CHEMONTID:0000298
C7H14O4	162.089208928	233.15944	71.08574	64	97	162.0737	0.0155089	KXEISHUBUXWXGY	CHEMONTID:0000341
C7H2O4	149.995308544	221.08705	71.08574	88	97	150.00131	-0.0060015	BTQAJGSMXCDDAJ	CHEMONTID:0002519
C6H4	76.031300128	147.10449	71.08574	67	97	76.01875	0.0125501	UHOVQNZJYSORNB	CHEMONTID:0002279
CH2	14.015650064	85.10436	71.08574	75	97	14.01862	-0.0029699	VNWKTOKETHGBQD	CHEMONTID:0002500
CH2	14.015650064	85.09991	71.08574	75	97	14.01417	0.0014801	VNWKTOKETHGBQD	CHEMONTID:0002500
C7H4O3	136.016043988	431.0899	295.08743	94	72	136.00247	0.013574	IUNJCFABHJZSKB	CHEMONTID:0003978
C7H7	91.054775224	430.38416	339.3078	88	93	91.07636	-0.0215848	YXFVVABEGXRONW	CHEMONTID:0001091
C2H3NO	57.021463716	339.3078	282.28369	93	78	57.02411	-0.0026463	ATHHXGZTWNVVOU;LYIIBVSRGJSHAV	CHEMONTID:0002484;CHEMONTID:0000469
C12H15N2	187.12352348	335.17612	148.06793	71	93	187.10819	0.0153335	JOFKCNJIUXPJAC	CHEMONTID:0001914
C3H5O3	89.02386902	237.07042	148.06793	66	93	89.00249	0.021379	PEDCQBHIVMGVHV	CHEMONTID:0002210
C5H11N	85.089149352	233.15944	148.06793	64	93	85.09151	-0.0023606	NQRYJNQNLNOLGT	CHEMONTID:0000195
C5H11N	85.089149352	233.14676	148.06793	70	93	85.07883	0.0103194	NQRYJNQNLNOLGT	CHEMONTID:0000195
C2H3NO2	73.016378336	221.08705	148.06793	88	93	73.01912	-0.0027417	DHMQDGOQFOQNFH;BYYUJTPNKCFZST	CHEMONTID:0002404;CHEMONTID:0000265
C7H14O	114.104465068	335.17612	221.08705	71	88	114.08907	0.0153951	MQWCXKGKQLNYQG	CHEMONTID:0002647
C2H2O3	74.000393924	295.08743	221.08705	72	88	74.00038	1.39E-05	AEMRFAOFKBGASW	CHEMONTID:0001359
O	15.99491462	237.07042	221.08705	66	88	15.98337	0.0115446	XLYOFNOQVPJJNP	NonID:H2O
C7H6O4	154.026608672	221.08705	67.05786	88	82	154.02919	-0.0025813	BTQAJGSMXCDDAJ	CHEMONTID:0002519
C7H6O4	154.026608672	221.08705	67.05365	88	81	154.0334	-0.0067913	BTQAJGSMXCDDAJ	CHEMONTID:0002519
C3H5O2	73.0289544	221.08705	148.05669	88	75	73.03036	-0.0014056	NIXOWILDQLNWCW;AKXKFZDCRYJKTF	CHEMONTID:0004451;CHEMONTID:0002434
C14H24NO3	254.175618628	321.23474	67.05786	64	82	254.17688	-0.0012614	UBAHQWXPQYBZBI	CHEMONTID:0000195
C10H16NO	166.123189132	233.15944	67.05786	64	82	166.10158	0.0216091	GAFZBOMPQVRGKU	CHEMONTID:0000252
C3H4	40.031300128	107.08782	67.05786	70	82	40.02996	0.0013401	QQONPFPTGQHPMA;ATUOYWHBWRKTHZ	CHEMONTID:0004476;CHEMONTID:0002500
H4N	18.034374128	85.10436	67.05786	75	82	18.0465	-0.0121259	QGZKDVFQNNGYKY	NonID:NH2
H4N	18.034374128	85.09991	67.05786	75	82	18.04205	-0.0076759	QGZKDVFQNNGYKY	NonID:NH2
C	12	79.05548	67.05786	66	82	11.99762	0.00238	VNWKTOKETHGBQD	CHEMONTID:0002500
C14H24NO3	254.175618628	321.23474	67.05365	64	81	254.18109	-0.0054714	UBAHQWXPQYBZBI	CHEMONTID:0000195
C10H16NO	166.123189132	233.15944	67.05365	64	81	166.10579	0.0173991	GAFZBOMPQVRGKU	CHEMONTID:0000252
C3H4	40.031300128	107.08782	67.05365	70	81	40.03417	-0.0028699	QQONPFPTGQHPMA;ATUOYWHBWRKTHZ	CHEMONTID:0004476;CHEMONTID:0002500
H4N	18.034374128	85.10436	67.05365	75	81	18.05071	-0.0163359	QGZKDVFQNNGYKY	NonID:NH2
H4N	18.034374128	85.09991	67.05365	75	81	18.04626	-0.0118859	QGZKDVFQNNGYKY	NonID:NH2
C	12	79.05548	67.05365	66	81	12.00183	-0.00183	VNWKTOKETHGBQD	CHEMONTID:0002500
C2H6	30.046950192	312.32581	282.28369	63	78	30.04212	0.0048302	OTMSDBZUPAUEDD	CHEMONTID:0002500
C13H25O	197.19054042	282.28369	85.10436	78	75	197.17933	0.0112104	BGEHHAVMRVXCGR	CHEMONTID:0000298
C13H25O	197.19054042	282.28369	85.09991	78	75	197.18378	0.0067604	BGEHHAVMRVXCGR	CHEMONTID:0000298
C12H15N2	187.12352348	335.17612	148.05669	71	75	187.11943	0.0040935	JOFKCNJIUXPJAC	CHEMONTID:0001914
C14H27O2	227.201105104	312.32581	85.10436	63	75	227.22145	-0.0203449	ZTKXZDLAHNDYCJ	CHEMONTID:0000298
C14H27O2	227.201105104	312.32581	85.09991	63	75	227.2259	-0.0247949	ZTKXZDLAHNDYCJ	CHEMONTID:0000298
C9H7O2	147.044604464	295.08743	148.05669	72	75	147.03074	0.0138645	CJEQHXGMZPFAQE;CJXMVKYNVIGQBS;ARGITQZGLVBTTI	CHEMONTID:0001257;CHEMONTID:0000029;CHEMONTID:0000296
C3H5O3	89.02386902	237.07042	148.05669	66	75	89.01373	0.010139	PEDCQBHIVMGVHV	CHEMONTID:0002210
C5H11N	85.089149352	233.15944	148.05669	64	75	85.10275	-0.0136006	NQRYJNQNLNOLGT	CHEMONTID:0000195
C9H8O2	148.052429496	233.15944	85.10436	64	75	148.05508	-0.0026505	CJXMVKYNVIGQBS;HLOZUROOXAWGSD;ONLCITAWNHDTRE;CJEQHXGMZPFAQE;DGNQXQJVAILJBW;MSTDXOZUKAQDRL;REEQXZCFSBLNDH;ARGITQZGLVBTTI;RIZBLVRXRWHLFA	CHEMONTID:0000029;CHEMONTID:0000138;CHEMONTID:0001257;CHEMONTID:0000144;CHEMONTID:0004646;CHEMONTID:0000296;CHEMONTID:0004111
C9H8O2	148.052429496	233.15944	85.09991	64	75	148.05953	-0.0071005	CJXMVKYNVIGQBS;HLOZUROOXAWGSD;ONLCITAWNHDTRE;CJEQHXGMZPFAQE;DGNQXQJVAILJBW;MSTDXOZUKAQDRL;REEQXZCFSBLNDH;ARGITQZGLVBTTI;RIZBLVRXRWHLFA	CHEMONTID:0000029;CHEMONTID:0000138;CHEMONTID:0001257;CHEMONTID:0000144;CHEMONTID:0004646;CHEMONTID:0000296;CHEMONTID:0004111
C5H11N	85.089149352	233.14676	148.05669	70	75	85.09007	-0.0009206	NQRYJNQNLNOLGT	CHEMONTID:0000195
C9H8O2	148.052429496	233.14676	85.10436	70	75	148.0424	0.0100295	CJXMVKYNVIGQBS;HLOZUROOXAWGSD;ONLCITAWNHDTRE;CJEQHXGMZPFAQE;DGNQXQJVAILJBW;MSTDXOZUKAQDRL;REEQXZCFSBLNDH;ARGITQZGLVBTTI;RIZBLVRXRWHLFA	CHEMONTID:0000029;CHEMONTID:0000138;CHEMONTID:0001257;CHEMONTID:0000144;CHEMONTID:0004646;CHEMONTID:0000296;CHEMONTID:0004111
C9H8O2	148.052429496	233.14676	85.09991	70	75	148.04685	0.0055795	CJXMVKYNVIGQBS;HLOZUROOXAWGSD;ONLCITAWNHDTRE;CJEQHXGMZPFAQE;DGNQXQJVAILJBW;MSTDXOZUKAQDRL;REEQXZCFSBLNDH;ARGITQZGLVBTTI;RIZBLVRXRWHLFA	CHEMONTID:0000029;CHEMONTID:0000138;CHEMONTID:0001257;CHEMONTID:0000144;CHEMONTID:0004646;CHEMONTID:0000296;CHEMONTID:0004111
Num AdductIon (AdductType Mass LinkedMz): 2
[M+Na]+	107.08782	85.09991
[M+NH4]+	109.10018	92.06004
Num IsotopicIon (IsotopeName Mass LinkedMz WeightedForm WeightNumber): 10
C-13	93.07395	92.06004	M+1	1
C-13	149.05905	148.06793	M+1	1
C-13	271.11139	270.1235	M+1	1
C-13	282.04837	281.06931	M+1	1
C-13	282.06406	281.06931	M+1	1
C-13	310.2858	309.28171	M+1	1
S34	358.09412	356.09949	M+2	2
N-14	409.31363	408.33826	M+1	1
C-13	409.33481	408.33826	M+1	1
C-13	429.09131	428.09695	M+1	1

NAME: C24H60FN3O4P2
EXACTMASS: 535.40430888
ISSELECTED: False
ACCURATEMASS: 535.4036235
MASSDIFFERENCE: 0.0006853
TOTALSCORE: 3.135
ISOTOPICINTENSITY[M+1]: 0.279
ISOTOPICINTENSITY[M+2]: 0.0457
ISOTOPICDIFF[M+1]: -0.033
ISOTOPICDIFF[M+2]: 0.0342
MASSDIFFSCORE: 0.991
ISOTOPICSCORE: 0.986
PRODUCTIONSCORE: 1
NEUTRALLOSSSCORE: 0.158
PRODUCTIONPEAKNUMBER: 53
PRODUCTIONHITSNUMBER: 25
NEUTRALLOSSPEAKNUMBER: 387
NEUTRALLOSSHITSNUMBER: 61
RESOURCENAMES: 
RESOURCERECORDS: 0
ChemOntDescriptions: 
ChemOntIDs: 
ChemOntScores: 
ChemOntInChIKeys: 
PUBCHEMCIDS: 
Num ProductIon (Formula ExactMass AccurateMass Intensity Error CandidateInChIKeys CandidateOntologies): 53
C5H7	67.054775224	67.05365	81	0.0005766	OFBQJSOFQDEBGM;QMMOXUPEWRXHJS;QWTDNUCVQCZILF;YWAKXRMUMFPDSH;RGSFGYAAUTVSQA;MHNNAWXXUZQSNM;PMJHHCWVYXUKFD;CRSOQBOWXPBRES;YHQXBTXEYZIYOV;QYZLKGVUSQXAMU	CHEMONTID:0002500;CHEMONTID:0004476;CHEMONTID:0004620;CHEMONTID:0001016;CHEMONTID:0004622;CHEMONTID:0001019
C5H7	67.054775224	67.05786	82	-0.0036334	OFBQJSOFQDEBGM;QMMOXUPEWRXHJS;QWTDNUCVQCZILF;YWAKXRMUMFPDSH;RGSFGYAAUTVSQA;MHNNAWXXUZQSNM;PMJHHCWVYXUKFD;CRSOQBOWXPBRES;YHQXBTXEYZIYOV;QYZLKGVUSQXAMU	CHEMONTID:0002500;CHEMONTID:0004476;CHEMONTID:0004620;CHEMONTID:0001016;CHEMONTID:0004622;CHEMONTID:0001019
C5H11	71.086075352	71.08574	97	-0.0002132	OFBQJSOFQDEBGM;QWTDNUCVQCZILF	CHEMONTID:0002500;CHEMONTID:0004620
C3H5O2	73.0289544	73.04601	201	-0.0176042	DNIAPMSPPWPWGF;YPFDHNVEDLHUCE;XBDQKXXYIPTUBI;NIXOWILDQLNWCW	CHEMONTID:0002467;CHEMONTID:0000286;CHEMONTID:0001205;CHEMONTID:0004451
C4H9O	73.065339908	73.05201	197	0.0127813	ZTQSAGDEMFDKMZ	CHEMONTID:0002434
C6H7	79.054775224	79.05548	66	-0.0012534	UHOVQNZJYSORNB;AFABGHUZZDYHJO;PRBHEGAFLDMLAL;ZQDPJFUHLCOCRG;PFEOZHBOMNWTJB;LDTAOIUHUHHCMU;GDOPTJXRTPNYNR;LIKMAJRDDDTEIG;HNRMPXKDFBEGFZ;PYGSKMBEVAICCR	CHEMONTID:0002279;CHEMONTID:0004620;CHEMONTID:0001019;CHEMONTID:0004476;CHEMONTID:0001016
C6H11	83.086075352	83.08572	191	-0.0001932	VLKZOEOYAKHREP;AFABGHUZZDYHJO;RYPKRALMXUUNKS;XDTMQSROBMDMFD;JMMZCWZIJXAGKW;PFEOZHBOMNWTJB;PRBHEGAFLDMLAL;LIKMAJRDDDTEIG;HNRMPXKDFBEGFZ;GDOPTJXRTPNYNR;LDTAOIUHUHHCMU	CHEMONTID:0002500;CHEMONTID:0004620;CHEMONTID:0004476;CHEMONTID:0001016;CHEMONTID:0004622;CHEMONTID:0001019
C6H11	83.086075352	83.09437	190	-0.0088432	VLKZOEOYAKHREP;AFABGHUZZDYHJO;RYPKRALMXUUNKS;XDTMQSROBMDMFD;JMMZCWZIJXAGKW;PFEOZHBOMNWTJB;PRBHEGAFLDMLAL;LIKMAJRDDDTEIG;HNRMPXKDFBEGFZ;GDOPTJXRTPNYNR;LDTAOIUHUHHCMU	CHEMONTID:0002500;CHEMONTID:0004620;CHEMONTID:0004476;CHEMONTID:0001016;CHEMONTID:0004622;CHEMONTID:0001019
C6H13	85.101725416	85.09991	75	0.0012668	VLKZOEOYAKHREP;AFABGHUZZDYHJO	CHEMONTID:0002500;CHEMONTID:0004620
C6H13	85.101725416	85.10436	75	-0.0031832	VLKZOEOYAKHREP;AFABGHUZZDYHJO	CHEMONTID:0002500;CHEMONTID:0004620
C7H8	92.062600256	92.06004	65	0.0020117	YXFVVABEGXRONW;VLJXXKKOSFGPHI;UAEPNZWRGJTJPN	CHEMONTID:0001091;CHEMONTID:0004620;CHEMONTID:0001016
C7H13	97.101725416	97.10223	145	-0.0010532	IMNFDUFMRHMDMM;ZGEGCLOFRBLKSE;VLJXXKKOSFGPHI;WZHKDGJSXCTSCK	CHEMONTID:0002500;CHEMONTID:0004476;CHEMONTID:0004620
C7H13	97.101725416	97.11459	148	-0.0134132	IMNFDUFMRHMDMM;ZGEGCLOFRBLKSE;VLJXXKKOSFGPHI;WZHKDGJSXCTSCK	CHEMONTID:0002500;CHEMONTID:0004476;CHEMONTID:0004620
C8H11	107.086075352	107.08782	70	-0.0022932	YNQLUTRBYVCPMQ;JVSWJIKNEAIKJW;KVZJLSYJROEPSQ;GDDAJHJRAKOILH;QEGNUYASOUJEHD;YXLCVBVDFKWWRW;LETYIFNDQBJGPJ;QJXCDRBHYIAFTH;HDGQICNBXPAKLR;IRUCBBFNLDIMIK;GLPRTGNWFINUKX;QRMPKOFEUHIBNM;HYBLFDUGSBOMPI;VIHUHUGDEZCPDK;KUMXLFIBWFCMOJ	CHEMONTID:0002279;CHEMONTID:0004620;CHEMONTID:0001016;CHEMONTID:0001019;CHEMONTID:0004622;CHEMONTID:0004476
C8H13	109.101725416	109.10018	239	0.0009968	JVSWJIKNEAIKJW;GDDAJHJRAKOILH;KWKAKUADMBZCLK;QEGNUYASOUJEHD;KVZJLSYJROEPSQ;QJXCDRBHYIAFTH;WEPNJTDVIIKRIK;TVMXDCGIABBOFY;LETYIFNDQBJGPJ;RNTWWGNZUXGTAX;QRMPKOFEUHIBNM	CHEMONTID:0004620;CHEMONTID:0001019;CHEMONTID:0004476;CHEMONTID:0001016;CHEMONTID:0004622;CHEMONTID:0002500
C8H13	109.101725416	109.10864	240	-0.0074632	JVSWJIKNEAIKJW;GDDAJHJRAKOILH;KWKAKUADMBZCLK;QEGNUYASOUJEHD;KVZJLSYJROEPSQ;QJXCDRBHYIAFTH;WEPNJTDVIIKRIK;TVMXDCGIABBOFY;LETYIFNDQBJGPJ;RNTWWGNZUXGTAX;QRMPKOFEUHIBNM	CHEMONTID:0004620;CHEMONTID:0001019;CHEMONTID:0004476;CHEMONTID:0001016;CHEMONTID:0004622;CHEMONTID:0002500
C7H15O3	147.10211934	147.10449	67	-0.0029192	WLBJWJRUFNGFNR	CHEMONTID:0001167
C5H10NO4	148.0609828	148.05669	75	0.0037442	WHUUTDBJXJRKMK	CHEMONTID:0004323
C6H12O4	148.073558864	148.06793	93	0.0050803	KBVSUNBCTPQWJL	CHEMONTID:0002012
C9H9NO2	163.063328528	163.05992	112	0.0028599	BMFMUHLTSDBYKC;NGKZFDYBISXGGS	CHEMONTID:0000195;CHEMONTID:0000182
C10H11O2	163.075904592	163.07362	133	0.001736	NEBQMYHKOREVAL;GJPLRURZZCQESP;NJXYTXADXSRFTJ;YYDWZJCCIAMZIH;UDEWPOVQBGFNGE	CHEMONTID:0004111;CHEMONTID:0000296;CHEMONTID:0001350
C12H13O4	221.081383896	221.08705	88	-0.0062147	XDSHNNRBLSBDAP	CHEMONTID:0000029
C15H13N2	221.107873416	221.10168	121	0.0056448	OURDZMSSMGUMKR	CHEMONTID:0001914
C12H23FOP	233.147055206	233.14676	70	-0.0002534	NA	NA
C12H27P2	233.158799124	233.15944	64	-0.0011895	NA	NA
C15H9O3	237.055169148	237.07042	66	-0.0157994	WMKOZARWBMFKAS;BJDQPQWMJZEAPE	CHEMONTID:0000494
C16H16NO3	270.113018372	270.11188	410	0.0005898	NA	NA
C15H16N3O2	270.124251752	270.1235	440	0.0002032	NA	NA
C17H11FOP	281.053154822	281.05273	492	-0.0001238	NA	NA
C17H13O4	281.081383896	281.06931	402	0.0115253	IZBRIFMZDZNODO	CHEMONTID:0000253
C18H36NO	282.279689772	282.28369	78	-0.0045488	NA	NA
C17H12FN2O2	295.088280844	295.08743	72	0.0003023	NA	NA
C20H35O2	307.26370536	307.26328	259	-0.0001232	NA	NA
C19H35N2O	307.27493874	307.27295	228	0.0014402	NA	NA
C16H39FN2P	309.283489098	309.28171	1681	0.0012305	NA	NA
C20H42NO	312.326639964	312.32581	63	0.0002814	NA	NA
C18H27N2O3	319.202167724	319.20026	154	0.0013591	NA	NA
C19H29O4	321.206584408	321.20605	159	-1.42E-05	NA	NA
C23H29O	321.221840548	321.22147	192	-0.000178	NA	NA
C20H34OP	321.234727338	321.23474	64	-0.0005612	NA	NA
C22H23O3	335.164719596	335.16299	128	0.001181	NA	NA
C18H24FN2O3	335.177095848	335.17612	71	0.0004273	NA	NA
C22H40FO	339.30631912	339.3078	93	-0.0020295	NA	NA
C17H16N3O2P2	356.071775012	356.07147	143	-0.0002436	NA	NA
C23H16FNP	356.100439362	356.09949	391	0.0004008	NA	NA
C21H48NO2P2	408.316028036	408.31827	412	-0.0027905	NA	NA
C24H43FN3O	408.339016216	408.33826	327	0.0002076	NA	NA
C23H12FNO4P	416.048797714	416.04477	66	0.0034791	NA	NA
C23H15N3O4P	428.08001759	428.08347	76	-0.004001	NA	NA
C22H21FNO3P2	428.098070012	428.09695	103	0.0005714	NA	NA
C24H49FN3O2	430.380881028	430.38416	88	-0.0038276	NA	NA
C24H18FN2OP2	431.087839676	431.0899	94	-0.0026089	NA	NA
	0	536.40979	6132	0.0017953	NA	NA
Num NeutralLoss (Formula ExactMass PrecursorMz ProductMz PrecursorIntensity ProductIntensity LossMass Error CandidateInChIKeys CandidateOntologies): 234
C11H17NO4	227.115758024	536.40979	309.28171	6132	1681	227.12808	-0.012322	MFXCOLDTJDSQIV	CHEMONTID:0000279
C6H12N2O	128.094963004	536.40979	408.31827	6132	412	128.09152	0.003443	DPBWFNDFMCCGGJ;YUZOKOFJOOANSW	CHEMONTID:0002312;CHEMONTID:0000469
C6H12N2O	128.094963004	536.40979	408.33826	6132	327	128.07153	0.023433	DPBWFNDFMCCGGJ;YUZOKOFJOOANSW	CHEMONTID:0002312;CHEMONTID:0000469
C13H13N2	197.107873416	536.40979	339.3078	6132	93	197.10199	0.0058834	VENAANZHUCMOGD	CHEMONTID:0001140
C7H6O	106.041864812	536.40979	430.38416	6132	88	106.02563	0.0162348	IWDCLRJOBJJRNH;HUMNYLRZRPPJDN;RDOXTESZEPMUJZ	CHEMONTID:0001275;CHEMONTID:0000321;CHEMONTID:0000138
C5H9NO	99.068413908	408.33826	309.28171	327	1681	99.05655	0.0118639	DVOFEOSDXAVUJD	CHEMONTID:0000469
CH4N	30.034374128	339.3078	309.28171	93	1681	30.02609	0.0082841	BAVYZALUXZFZLV	CHEMONTID:0000469
C12H24O2	200.177630008	309.28171	109.10864	1681	240	200.17307	0.00456	POULHZVOKOAJMA	CHEMONTID:0003086
C12H24O2	200.177630008	309.28171	109.10018	1681	239	200.18153	-0.0039	POULHZVOKOAJMA	CHEMONTID:0003086
CHN	27.010899032	309.28171	282.28369	1681	78	26.99802	0.012879	BAVYZALUXZFZLV;LELOWRISYMNNSU;WDWDWGRYHDPSDS	CHEMONTID:0000469;CHEMONTID:0000362;CHEMONTID:0000117
C8H6O3	150.031694052	431.0899	281.05273	94	492	150.03717	-0.0054759	SULYEHHGGXARJS;OUWKTIRCGDAGJB;RGFKONOOOXBVQC;WBIZZNFQJPOKDK	CHEMONTID:0004298;CHEMONTID:0000135;CHEMONTID:0000190
C9H7O2	147.044604464	428.09695	281.05273	103	492	147.04422	0.0003845	CJEQHXGMZPFAQE;CJXMVKYNVIGQBS;ARGITQZGLVBTTI	CHEMONTID:0001257;CHEMONTID:0000029;CHEMONTID:0000296
C9H7O2	147.044604464	428.08347	281.05273	76	492	147.03074	0.0138645	CJEQHXGMZPFAQE;CJXMVKYNVIGQBS;ARGITQZGLVBTTI	CHEMONTID:0001257;CHEMONTID:0000029;CHEMONTID:0000296
C7H3O3	135.008218956	416.04477	281.05273	66	492	134.99204	0.016179	IUNJCFABHJZSKB	CHEMONTID:0003978
C3H7O2	75.044604464	356.09949	281.05273	391	492	75.04676	-0.0021555	KXKVLQRXCPHEJC	CHEMONTID:0003416
C6H3	75.023475096	356.07147	281.05273	143	492	75.01874	0.0047351	UHOVQNZJYSORNB	CHEMONTID:0002279
CH2	14.015650064	295.08743	281.05273	72	492	14.0347	-0.0190499	VNWKTOKETHGBQD	CHEMONTID:0002500
C7H2O2	118.005479304	281.05273	163.05992	492	112	117.99281	0.0126693	ZBCATMYQYDCTIZ	CHEMONTID:0000135
C9H5O3	161.02386902	270.1235	109.10864	440	240	161.01486	0.009009	AXMVYSVVTMKQSL	CHEMONTID:0000029
C9H5O3	161.02386902	270.1235	109.10018	440	239	161.02332	0.000549	AXMVYSVVTMKQSL	CHEMONTID:0000029
C7H7O	107.049689844	270.1235	163.07362	440	133	107.04988	-0.0001902	IWDCLRJOBJJRNH;RDOXTESZEPMUJZ;HUMNYLRZRPPJDN	CHEMONTID:0001275;CHEMONTID:0000138;CHEMONTID:0000321
CH5O2	49.0289544	270.1235	221.10168	440	121	49.02182	0.0071344	CKFGINPQOCXMAZ	CHEMONTID:0001605
C4H11O3	107.070819212	270.1235	163.05992	440	112	107.06358	0.0072392	ARXKVVRQIIOZGF	CHEMONTID:0001661
C4H10O4	122.0579088	270.1235	148.06793	440	93	122.05557	0.0023388	UNXHWFMMPAWVPI	CHEMONTID:0002210
CH5O2	49.0289544	270.1235	221.08705	440	88	49.03645	-0.0074956	CKFGINPQOCXMAZ	CHEMONTID:0001605
C7H8NO	122.060588876	270.1235	148.05669	440	75	122.06681	-0.0062211	NSBIQPJIWUJBBX	CHEMONTID:0004650
C5H9O2	101.060254528	408.31827	307.26328	412	259	101.05499	0.0052645	CNRGMQRNYAIBTN	CHEMONTID:0002434
C4H7NO2	101.047678464	408.31827	307.27295	412	228	101.04532	0.0023585	ORDNBIQZKXYGTM	CHEMONTID:0002435
C22H39O2	335.295005488	408.31827	73.04601	412	201	335.27226	0.0227455	UPMVPXJUQWHITN	CHEMONTID:0002951
C22H31O	311.237490612	408.31827	97.10223	412	145	311.21604	0.0214506	OKFGGODLENCAOQ	CHEMONTID:0000298
C2H3N3	69.032697096	408.31827	339.3078	412	93	69.01047	0.0222271	NSPMIYGKQJPBQR	CHEMONTID:0000099
C6H6O3	126.031694052	408.31827	282.28369	412	78	126.03458	-0.0028859	QCDYQQDYXPDABM;WQGWDDDVZFFDIG	CHEMONTID:0000382;CHEMONTID:0004657
C9H5O3	161.02386902	270.11188	109.10864	410	240	161.00324	0.020629	AXMVYSVVTMKQSL	CHEMONTID:0000029
C9H5O3	161.02386902	270.11188	109.10018	410	239	161.0117	0.012169	AXMVYSVVTMKQSL	CHEMONTID:0000029
C7H7O	107.049689844	270.11188	163.07362	410	133	107.03826	0.0114298	IWDCLRJOBJJRNH;RDOXTESZEPMUJZ;HUMNYLRZRPPJDN	CHEMONTID:0001275;CHEMONTID:0000138;CHEMONTID:0000321
CH5O2	49.0289544	270.11188	221.10168	410	121	49.0102	0.0187544	CKFGINPQOCXMAZ	CHEMONTID:0001605
C7H7O	107.049689844	270.11188	163.05992	410	112	107.05196	-0.0022702	IWDCLRJOBJJRNH;RDOXTESZEPMUJZ;HUMNYLRZRPPJDN	CHEMONTID:0001275;CHEMONTID:0000138;CHEMONTID:0000321
C7H6O2	122.036779432	270.11188	148.06793	410	93	122.04395	-0.0071706	LHGVFZTZFXWLCP;ZBCATMYQYDCTIZ;OIPPWFOQEKKFEE;SMQUZDBALVYZAC;FTNJQNQLEGKTGD;WPYMKLBDIGXBTP	CHEMONTID:0000190;CHEMONTID:0000135;CHEMONTID:0000137;CHEMONTID:0003978;CHEMONTID:0000296;CHEMONTID:0002565
CH5O2	49.0289544	270.11188	221.08705	410	88	49.02483	0.0041244	CKFGINPQOCXMAZ	CHEMONTID:0001605
C4H10O4	122.0579088	270.11188	148.05669	410	75	122.05519	0.0027188	UNXHWFMMPAWVPI	CHEMONTID:0002210
C8H6O3	150.031694052	431.0899	281.06931	94	402	150.02059	0.0111041	SULYEHHGGXARJS;OUWKTIRCGDAGJB;RGFKONOOOXBVQC;WBIZZNFQJPOKDK	CHEMONTID:0004298;CHEMONTID:0000135;CHEMONTID:0000190
C9H7O2	147.044604464	428.09695	281.06931	103	402	147.02764	0.0169645	CJEQHXGMZPFAQE;CJXMVKYNVIGQBS;ARGITQZGLVBTTI	CHEMONTID:0001257;CHEMONTID:0000029;CHEMONTID:0000296
C2H5NO2	75.0320284	356.09949	281.06931	391	402	75.03018	0.0018484	DHMQDGOQFOQNFH;BYYUJTPNKCFZST	CHEMONTID:0002404;CHEMONTID:0000265
C6H3	75.023475096	356.07147	281.06931	143	402	75.00216	0.0213151	UHOVQNZJYSORNB	CHEMONTID:0002279
CH2	14.015650064	295.08743	281.06931	72	402	14.01812	-0.0024699	VNWKTOKETHGBQD	CHEMONTID:0002500
C7H2O2	118.005479304	281.06931	163.07362	402	133	117.99569	0.0097893	ZBCATMYQYDCTIZ	CHEMONTID:0000135
C7H2O2	118.005479304	281.06931	163.05992	402	112	118.00939	-0.0039107	ZBCATMYQYDCTIZ	CHEMONTID:0000135
C2H2NO2	72.008553304	428.09695	356.09949	103	391	71.99746	0.0110933	BYYUJTPNKCFZST	CHEMONTID:0000265
C2H2NO2	72.008553304	428.08347	356.09949	76	391	71.98398	0.0245733	BYYUJTPNKCFZST	CHEMONTID:0000265
C7H3O3	135.008218956	356.09949	221.10168	391	121	134.99781	0.010409	IUNJCFABHJZSKB	CHEMONTID:0003978
C7H3O3	135.008218956	356.09949	221.08705	391	88	135.01244	-0.004221	IUNJCFABHJZSKB	CHEMONTID:0003978
C2H5O2	61.0289544	356.09949	295.08743	391	72	61.01206	0.0168944	TZIHFWKZFHZASV;LYCAIKOWRPUZTN	CHEMONTID:0001238;CHEMONTID:0002467
C5H9O2	101.060254528	408.33826	307.26328	327	259	101.07498	-0.0147255	CNRGMQRNYAIBTN	CHEMONTID:0002434
C5H9O2	101.060254528	408.33826	307.27295	327	228	101.06531	-0.0050555	CNRGMQRNYAIBTN	CHEMONTID:0002434
C22H39O2	335.295005488	408.33826	73.04601	327	201	335.29225	0.0027555	UPMVPXJUQWHITN	CHEMONTID:0002951
C22H39O2	335.295005488	408.33826	73.05201	327	197	335.28625	0.0087555	UPMVPXJUQWHITN	CHEMONTID:0002951
C22H31O	311.237490612	408.33826	97.11459	327	148	311.22367	0.0138206	OKFGGODLENCAOQ	CHEMONTID:0000298
C22H31O	311.237490612	408.33826	97.10223	327	145	311.23603	0.0014606	OKFGGODLENCAOQ	CHEMONTID:0000298
C2H3N3	69.032697096	408.33826	339.3078	327	93	69.03046	0.0022371	NSPMIYGKQJPBQR	CHEMONTID:0000099
C6H6O3	126.031694052	408.33826	282.28369	327	78	126.05457	-0.0228759	QCDYQQDYXPDABM;WQGWDDDVZFFDIG	CHEMONTID:0000382;CHEMONTID:0004657
CH6N	32.050024192	339.3078	307.26328	93	259	32.04452	0.0055042	BAVYZALUXZFZLV	CHEMONTID:0000469
C21H37O2	321.279355424	430.38416	109.10864	88	240	321.27552	0.0038354	IXGRSGKLNDEHCM	CHEMONTID:0002951
C7H8O2	124.052429496	233.15944	109.10864	64	240	124.0508	0.0016295	LHGVFZTZFXWLCP;ASHGTJPOSUFTGB;OIPPWFOQEKKFEE	CHEMONTID:0000190;CHEMONTID:0000137
C7H8O2	124.052429496	233.14676	109.10864	70	240	124.03812	0.0143095	LHGVFZTZFXWLCP;ASHGTJPOSUFTGB;OIPPWFOQEKKFEE	CHEMONTID:0000190;CHEMONTID:0000137
C2H2	26.015650064	109.10864	83.08572	240	191	26.02292	-0.0072699	OTMSDBZUPAUEDD;VGGSQFUCUMXWEO	CHEMONTID:0002500;CHEMONTID:0004476
C2H2	26.015650064	109.10864	83.09437	240	190	26.01427	0.0013801	OTMSDBZUPAUEDD;VGGSQFUCUMXWEO	CHEMONTID:0002500;CHEMONTID:0004476
C	12	109.10864	97.10223	240	145	12.00641	-0.00641	VNWKTOKETHGBQD	CHEMONTID:0002500
C3H6	42.046950192	109.10864	67.05786	240	82	42.05078	-0.0038298	ATUOYWHBWRKTHZ;QQONPFPTGQHPMA	CHEMONTID:0002500;CHEMONTID:0004476
C3H6	42.046950192	109.10864	67.05365	240	81	42.05499	-0.0080398	ATUOYWHBWRKTHZ;QQONPFPTGQHPMA	CHEMONTID:0002500;CHEMONTID:0004476
C21H37O2	321.279355424	430.38416	109.10018	88	239	321.28398	-0.0046246	IXGRSGKLNDEHCM	CHEMONTID:0002951
C7H8O2	124.052429496	233.15944	109.10018	64	239	124.05926	-0.0068305	LHGVFZTZFXWLCP;ASHGTJPOSUFTGB;OIPPWFOQEKKFEE	CHEMONTID:0000190;CHEMONTID:0000137
C7H8O2	124.052429496	233.14676	109.10018	70	239	124.04658	0.0058495	LHGVFZTZFXWLCP;ASHGTJPOSUFTGB;OIPPWFOQEKKFEE	CHEMONTID:0000190;CHEMONTID:0000137
C2H2	26.015650064	109.10018	83.08572	239	191	26.01446	0.0011901	OTMSDBZUPAUEDD;VGGSQFUCUMXWEO	CHEMONTID:0002500;CHEMONTID:0004476
CN	26.003074	109.10018	83.09437	239	190	26.00581	-0.002736	LELOWRISYMNNSU	CHEMONTID:0000362
C	12	109.10018	97.10223	239	145	11.99795	0.00205	VNWKTOKETHGBQD	CHEMONTID:0002500
C3H6	42.046950192	109.10018	67.05786	239	82	42.04232	0.0046302	ATUOYWHBWRKTHZ;QQONPFPTGQHPMA	CHEMONTID:0002500;CHEMONTID:0004476
C3H6	42.046950192	109.10018	67.05365	239	81	42.04653	0.0004202	ATUOYWHBWRKTHZ;QQONPFPTGQHPMA	CHEMONTID:0002500;CHEMONTID:0004476
CH4O	32.026214748	339.3078	307.27295	93	228	32.03485	-0.0086353	OKKJLVBELUTLKV	CHEMONTID:0000286
C8H4O4	164.010958608	237.07042	73.04601	66	201	164.02441	-0.0134514	XLEYFDVVXLMULC;ABNNGIOYMQTQQO	CHEMONTID:0004298;CHEMONTID:0000190
C10H10NO	160.07623894	233.14676	73.04601	70	201	160.10075	-0.0245111	LSMGVUHULSBVAW	CHEMONTID:0004529
C9H8O2	148.052429496	221.10168	73.04601	121	201	148.05567	-0.0032405	CJXMVKYNVIGQBS;HLOZUROOXAWGSD;ONLCITAWNHDTRE;CJEQHXGMZPFAQE;DGNQXQJVAILJBW;MSTDXOZUKAQDRL;REEQXZCFSBLNDH;ARGITQZGLVBTTI;RIZBLVRXRWHLFA	CHEMONTID:0000029;CHEMONTID:0000138;CHEMONTID:0001257;CHEMONTID:0000144;CHEMONTID:0004646;CHEMONTID:0000296;CHEMONTID:0004111
C9H8O2	148.052429496	221.08705	73.04601	88	201	148.04104	0.0113895	CJXMVKYNVIGQBS;HLOZUROOXAWGSD;ONLCITAWNHDTRE;CJEQHXGMZPFAQE;DGNQXQJVAILJBW;MSTDXOZUKAQDRL;REEQXZCFSBLNDH;ARGITQZGLVBTTI;RIZBLVRXRWHLFA	CHEMONTID:0000029;CHEMONTID:0000138;CHEMONTID:0001257;CHEMONTID:0000144;CHEMONTID:0004646;CHEMONTID:0000296;CHEMONTID:0004111
C3H6O3	90.031694052	163.07362	73.04601	133	201	90.02761	0.0040841	PEDCQBHIVMGVHV	CHEMONTID:0002210
C3H6O3	90.031694052	163.05992	73.04601	112	201	90.01391	0.0177841	PEDCQBHIVMGVHV	CHEMONTID:0002210
C6H3	75.023475096	148.06793	73.04601	93	201	75.02192	0.0015551	UHOVQNZJYSORNB	CHEMONTID:0002279
C6H3	75.023475096	148.05669	73.04601	75	201	75.01068	0.0127951	UHOVQNZJYSORNB	CHEMONTID:0002279
C2H6N2O	74.048012812	147.10449	73.04601	67	201	74.05848	-0.0104672	BEBCJVAWIBVWNZ	CHEMONTID:0002484
H3O	19.018389716	92.06004	73.04601	65	201	19.01403	0.0043597	XLYOFNOQVPJJNP	NonID:H2O
C8H4O4	164.010958608	237.07042	73.05201	66	197	164.01841	-0.0074514	XLEYFDVVXLMULC;ABNNGIOYMQTQQO	CHEMONTID:0004298;CHEMONTID:0000190
C10H10NO	160.07623894	233.14676	73.05201	70	197	160.09475	-0.0185111	LSMGVUHULSBVAW	CHEMONTID:0004529
C9H8O2	148.052429496	221.10168	73.05201	121	197	148.04967	0.0027595	CJXMVKYNVIGQBS;HLOZUROOXAWGSD;ONLCITAWNHDTRE;CJEQHXGMZPFAQE;DGNQXQJVAILJBW;MSTDXOZUKAQDRL;REEQXZCFSBLNDH;ARGITQZGLVBTTI;RIZBLVRXRWHLFA	CHEMONTID:0000029;CHEMONTID:0000138;CHEMONTID:0001257;CHEMONTID:0000144;CHEMONTID:0004646;CHEMONTID:0000296;CHEMONTID:0004111
C9H8O2	148.052429496	221.08705	73.05201	88	197	148.03504	0.0173895	CJXMVKYNVIGQBS;HLOZUROOXAWGSD;ONLCITAWNHDTRE;CJEQHXGMZPFAQE;DGNQXQJVAILJBW;MSTDXOZUKAQDRL;REEQXZCFSBLNDH;ARGITQZGLVBTTI;RIZBLVRXRWHLFA	CHEMONTID:0000029;CHEMONTID:0000138;CHEMONTID:0001257;CHEMONTID:0000144;CHEMONTID:0004646;CHEMONTID:0000296;CHEMONTID:0004111
C3H6O3	90.031694052	163.07362	73.05201	133	197	90.02161	0.0100841	PEDCQBHIVMGVHV	CHEMONTID:0002210
C3H6O3	90.031694052	163.05992	73.05201	112	197	90.00791	0.0237841	PEDCQBHIVMGVHV	CHEMONTID:0002210
C6H3	75.023475096	148.06793	73.05201	93	197	75.01592	0.0075551	UHOVQNZJYSORNB	CHEMONTID:0002279
C6H3	75.023475096	148.05669	73.05201	75	197	75.00468	0.0187951	UHOVQNZJYSORNB	CHEMONTID:0002279
C2H6N2O	74.048012812	147.10449	73.05201	67	197	74.05248	-0.0044672	BEBCJVAWIBVWNZ	CHEMONTID:0002484
H3O	19.018389716	92.06004	73.05201	65	197	19.00803	0.0103597	XLYOFNOQVPJJNP	NonID:H2O
C12H18NO3	224.128668436	321.22147	97.11459	192	148	224.10688	0.0217884	HIKHPXKYXLQZFQ	CHEMONTID:0000195
C12H18NO3	224.128668436	321.22147	97.10223	192	145	224.11924	0.0094284	HIKHPXKYXLQZFQ	CHEMONTID:0000195
C5H12N2	100.100048384	321.22147	221.10168	192	121	100.11979	-0.0197416	PVOAHINGSUIXLS	CHEMONTID:0003358
C14H24NO3	254.175618628	321.22147	67.05786	192	82	254.16361	0.0120086	UBAHQWXPQYBZBI	CHEMONTID:0000195
C14H24NO3	254.175618628	321.22147	67.05365	192	81	254.16782	0.0077986	UBAHQWXPQYBZBI	CHEMONTID:0000195
C9H10O2	150.06807956	233.15944	83.08572	64	191	150.07372	-0.0056404	GYPMBQZAVBFUIZ;CAWZFQGJUGEKFU;RIZBLVRXRWHLFA	CHEMONTID:0004111;CHEMONTID:0000190
C9H10O2	150.06807956	233.14676	83.08572	70	191	150.06104	0.0070396	GYPMBQZAVBFUIZ;CAWZFQGJUGEKFU;RIZBLVRXRWHLFA	CHEMONTID:0004111;CHEMONTID:0000190
C7H6O3	138.031694052	221.10168	83.08572	121	191	138.01596	0.0157341	IUNJCFABHJZSKB	CHEMONTID:0003978
HO3P	79.966330522	163.07362	83.08572	133	191	79.9879	-0.0215695	ABLZXFCXXLZCGV	NonID:PO3
HO3P	79.966330522	163.05992	83.08572	112	191	79.9742	-0.0078695	ABLZXFCXXLZCGV	NonID:PO3
CH2	14.015650064	97.11459	83.08572	148	191	14.02887	-0.0132199	VNWKTOKETHGBQD	CHEMONTID:0002500
CH2	14.015650064	97.10223	83.08572	145	191	14.01651	-0.0008599	VNWKTOKETHGBQD	CHEMONTID:0002500
C	12	83.08572	71.08574	191	97	11.99998	2E-05	VNWKTOKETHGBQD	CHEMONTID:0002500
CH4	16.031300128	83.08572	67.05786	191	82	16.02786	0.0034401	VNWKTOKETHGBQD	CHEMONTID:0002500
CH4	16.031300128	83.08572	67.05365	191	81	16.03207	-0.0007699	VNWKTOKETHGBQD	CHEMONTID:0002500
C12H23O2	199.169804976	282.28369	83.09437	78	190	199.18932	-0.019515	NGBPDDMTRGHYFM	CHEMONTID:0001334
C9H10O2	150.06807956	233.15944	83.09437	64	190	150.06507	0.0030096	GYPMBQZAVBFUIZ;CAWZFQGJUGEKFU;RIZBLVRXRWHLFA	CHEMONTID:0004111;CHEMONTID:0000190
C9H10O2	150.06807956	233.14676	83.09437	70	190	150.05239	0.0156896	GYPMBQZAVBFUIZ;CAWZFQGJUGEKFU;RIZBLVRXRWHLFA	CHEMONTID:0004111;CHEMONTID:0000190
C7H6O3	138.031694052	221.10168	83.09437	121	190	138.00731	0.0243841	IUNJCFABHJZSKB	CHEMONTID:0003978
HO3P	79.966330522	163.07362	83.09437	133	190	79.97925	-0.0129195	ABLZXFCXXLZCGV	NonID:PO3
HO3P	79.966330522	163.05992	83.09437	112	190	79.96555	0.0007805	ABLZXFCXXLZCGV	NonID:PO3
CH2	14.015650064	97.11459	83.09437	148	190	14.02022	-0.0045699	VNWKTOKETHGBQD	CHEMONTID:0002500
CH2	14.015650064	97.10223	83.09437	145	190	14.00786	0.0077901	VNWKTOKETHGBQD	CHEMONTID:0002500
C	12	83.09437	71.08574	190	97	12.00863	-0.00863	VNWKTOKETHGBQD	CHEMONTID:0002500
CH4	16.031300128	83.09437	67.05786	190	82	16.03651	-0.0052099	VNWKTOKETHGBQD	CHEMONTID:0002500
CH4	16.031300128	83.09437	67.05365	190	81	16.04072	-0.0094199	VNWKTOKETHGBQD	CHEMONTID:0002500
C12H18NO3	224.128668436	321.20605	97.10223	159	145	224.10382	0.0248484	HIKHPXKYXLQZFQ	CHEMONTID:0000195
C5H12N2	100.100048384	321.20605	221.10168	159	121	100.10437	-0.0043216	PVOAHINGSUIXLS	CHEMONTID:0003358
C9H17O3	173.117769404	321.20605	148.06793	159	93	173.13812	-0.0203506	CVFFFSPGTZUPTF	CHEMONTID:0000324
C5H12N2	100.100048384	321.20605	221.08705	159	88	100.119	-0.0189516	PVOAHINGSUIXLS	CHEMONTID:0003358
C14H24NO3	254.175618628	321.20605	67.05365	159	81	254.1524	0.0232186	UBAHQWXPQYBZBI	CHEMONTID:0000195
O	15.99491462	335.17612	319.20026	71	154	15.97586	0.0190546	XLYOFNOQVPJJNP	NonID:H2O
C15H14N2	222.115698448	319.20026	97.10223	154	145	222.09803	0.0176684	OURDZMSSMGUMKR	CHEMONTID:0001914
C5H10N2	98.08439832	319.20026	221.10168	154	121	98.09858	-0.0141817	SMRGCMLEAAXFFD	CHEMONTID:0001045
C10H19O2	171.138504848	319.20026	148.06793	154	93	171.13233	0.0061748	AASQBYVPOFXFGU	CHEMONTID:0001334
C10H19O2	171.138504848	319.20026	148.05669	154	75	171.14357	-0.0050652	AASQBYVPOFXFGU	CHEMONTID:0001334
C22H37O2	333.279355424	430.38416	97.11459	88	148	333.26957	0.0097854	YDJRNYWFRANPOL	CHEMONTID:0002951
C12H18NO3	224.128668436	321.23474	97.11459	64	148	224.12015	0.0085184	HIKHPXKYXLQZFQ	CHEMONTID:0000195
C11H21O2	185.154154912	282.28369	97.11459	78	148	185.1691	-0.0149451	IOKPZOGAWQXXLF	CHEMONTID:0001334
C8H8O2	136.052429496	233.15944	97.11459	64	148	136.04485	0.0075795	GHPODDMCSOYWNE;PETRWTHZSKVLRE;IFNDEOYXGHGERA;ABDKAPXRBAPSQN;HFLGBNBLMBSXEM;DPZNOMCNRMUKPS	CHEMONTID:0000296;CHEMONTID:0000190;CHEMONTID:0004111;CHEMONTID:0000135
C7H4O3	136.016043988	233.14676	97.11459	70	148	136.03217	-0.016126	IUNJCFABHJZSKB	CHEMONTID:0003978
C2H2	26.015650064	97.11459	71.08574	148	97	26.02885	-0.0131999	OTMSDBZUPAUEDD;VGGSQFUCUMXWEO	CHEMONTID:0002500;CHEMONTID:0004476
C2H6	30.046950192	97.11459	67.05786	148	82	30.05673	-0.0097798	OTMSDBZUPAUEDD	CHEMONTID:0002500
C2H6	30.046950192	97.11459	67.05365	148	81	30.06094	-0.0139898	OTMSDBZUPAUEDD	CHEMONTID:0002500
C	12	97.11459	85.10436	148	75	12.01023	-0.01023	VNWKTOKETHGBQD	CHEMONTID:0002500
C	12	97.11459	85.09991	148	75	12.01468	-0.01468	VNWKTOKETHGBQD	CHEMONTID:0002500
C22H37O2	333.279355424	430.38416	97.10223	88	145	333.28193	-0.0025746	YDJRNYWFRANPOL	CHEMONTID:0002951
C15H16N2	224.131348512	321.23474	97.10223	64	145	224.13251	-0.0011615	OURDZMSSMGUMKR	CHEMONTID:0001914
C8H8O2	136.052429496	233.15944	97.10223	64	145	136.05721	-0.0047805	GHPODDMCSOYWNE;PETRWTHZSKVLRE;IFNDEOYXGHGERA;ABDKAPXRBAPSQN;HFLGBNBLMBSXEM;DPZNOMCNRMUKPS	CHEMONTID:0000296;CHEMONTID:0000190;CHEMONTID:0004111;CHEMONTID:0000135
C8H8O2	136.052429496	233.14676	97.10223	70	145	136.04453	0.0078995	GHPODDMCSOYWNE;PETRWTHZSKVLRE;IFNDEOYXGHGERA;ABDKAPXRBAPSQN;HFLGBNBLMBSXEM;DPZNOMCNRMUKPS	CHEMONTID:0000296;CHEMONTID:0000190;CHEMONTID:0004111;CHEMONTID:0000135
C6H4O3	124.016043988	221.10168	97.10223	121	145	123.99945	0.016594	QCDYQQDYXPDABM;WQGWDDDVZFFDIG	CHEMONTID:0000382;CHEMONTID:0004657
C2H2	26.015650064	97.10223	71.08574	145	97	26.01649	-0.0008399	OTMSDBZUPAUEDD;VGGSQFUCUMXWEO	CHEMONTID:0002500;CHEMONTID:0004476
C2H6	30.046950192	97.10223	67.05786	145	82	30.04437	0.0025802	OTMSDBZUPAUEDD	CHEMONTID:0002500
C2H6	30.046950192	97.10223	67.05365	145	81	30.04858	-0.0016298	OTMSDBZUPAUEDD	CHEMONTID:0002500
C	12	97.10223	85.10436	145	75	11.99787	0.00213	VNWKTOKETHGBQD	CHEMONTID:0002500
C	12	97.10223	85.09991	145	75	12.00232	-0.00232	VNWKTOKETHGBQD	CHEMONTID:0002500
C6H3	75.023475096	431.0899	356.07147	94	143	75.01843	0.0050451	UHOVQNZJYSORNB	CHEMONTID:0002279
C3H4O2	72.021129368	428.09695	356.07147	103	143	72.02548	-0.0043506	NIXOWILDQLNWCW;YPFDHNVEDLHUCE;XBDQKXXYIPTUBI;WBJINCZRORDGAQ	CHEMONTID:0004451;CHEMONTID:0000286;CHEMONTID:0001205;CHEMONTID:0001238
C2H2NO2	72.008553304	428.08347	356.07147	76	143	72.012	-0.0034467	BYYUJTPNKCFZST	CHEMONTID:0000265
C7H3O3	135.008218956	356.07147	221.08705	143	88	134.98442	0.023799	IUNJCFABHJZSKB	CHEMONTID:0003978
C11H12N2	172.100048384	335.17612	163.07362	71	133	172.1025	-0.0024516	CFTOTSJVQRFXOF	CHEMONTID:0001914
C11H12N2	172.100048384	335.16299	163.07362	128	133	172.08937	0.0106784	CFTOTSJVQRFXOF	CHEMONTID:0001914
C2H2O3	74.000393924	237.07042	163.07362	66	133	73.9968	0.0035939	AEMRFAOFKBGASW	CHEMONTID:0001359
C5H10	70.07825032	233.15944	163.07362	64	133	70.08582	-0.0075697	OFBQJSOFQDEBGM	CHEMONTID:0002500
C5H10	70.07825032	233.14676	163.07362	70	133	70.07314	0.0051103	OFBQJSOFQDEBGM	CHEMONTID:0002500
C2H4NO	58.029288748	221.10168	163.07362	121	133	58.02806	0.0012287	ATHHXGZTWNVVOU	CHEMONTID:0002484
C2H2O2	58.005479304	221.08705	163.07362	88	133	58.01343	-0.0079507	TZIHFWKZFHZASV;QTBSBXVTEAMEQO;WGCNASOHLSPBMP	CHEMONTID:0001238;CHEMONTID:0001205;CHEMONTID:0002230
HN	15.010899032	163.07362	148.06793	133	93	15.00569	0.005209	QGZKDVFQNNGYKY	NonID:NH2
HN	15.010899032	163.07362	148.05669	133	75	15.01693	-0.006031	QGZKDVFQNNGYKY	NonID:NH2
C4H6N2O2	114.042927432	335.16299	221.10168	128	121	114.06131	-0.0183826	FVRHIJPPPSYMGI	CHEMONTID:0001878
C11H12N2	172.100048384	335.16299	163.05992	128	112	172.10307	-0.0030216	CFTOTSJVQRFXOF	CHEMONTID:0001914
C12H15N2	187.12352348	335.16299	148.05669	128	75	187.1063	0.0172235	JOFKCNJIUXPJAC	CHEMONTID:0001914
C2H2O3	74.000393924	295.08743	221.10168	72	121	73.98575	0.0146439	AEMRFAOFKBGASW	CHEMONTID:0001359
C3H6O	58.041864812	221.10168	163.05992	121	112	58.04176	0.0001048	KFZMGEQAYNKOFK;BDERNNFJNOPAEC;XJRBAMWJDBPFIM	CHEMONTID:0001661;CHEMONTID:0000286;CHEMONTID:0000323
C8H6O3	150.031694052	221.10168	71.08574	121	97	150.01594	0.0157541	SULYEHHGGXARJS;OUWKTIRCGDAGJB;RGFKONOOOXBVQC;WBIZZNFQJPOKDK	CHEMONTID:0004298;CHEMONTID:0000135;CHEMONTID:0000190
C3H5O2	73.0289544	221.10168	148.06793	121	93	73.03375	-0.0047956	NIXOWILDQLNWCW;AKXKFZDCRYJKTF	CHEMONTID:0004451;CHEMONTID:0002434
C7H6O4	154.026608672	221.10168	67.05786	121	82	154.04382	-0.0172113	BTQAJGSMXCDDAJ	CHEMONTID:0002519
C8H10O3	154.06299418	221.10168	67.05365	121	81	154.04803	0.0149642	KLIDCXVFHGNTTM;XQDNFAMOIPNVES;IIVIBYBQXSHRGE;SMFFZOQLHYIRDA	CHEMONTID:0000190;CHEMONTID:0003891
C3H5O2	73.0289544	221.10168	148.05669	121	75	73.04499	-0.0160356	NIXOWILDQLNWCW;AKXKFZDCRYJKTF	CHEMONTID:0004451;CHEMONTID:0002434
C7H4O3	136.016043988	221.10168	85.10436	121	75	135.99732	0.018724	IUNJCFABHJZSKB	CHEMONTID:0003978
C7H4O3	136.016043988	221.10168	85.09991	121	75	136.00177	0.014274	IUNJCFABHJZSKB	CHEMONTID:0003978
C8H16N2O2	172.121177752	335.17612	163.05992	71	112	172.1162	0.0049778	PMLVVKMWRUMPQM	CHEMONTID:0000392
C5H8O4	132.042258736	295.08743	163.05992	72	112	132.02751	0.0147487	KZVAAIRBJJYZOW;QXAMTEJJAZOINB;FJGNTEKSQVNVTJ;ZDAWZDFBPUUDAY	CHEMONTID:0001497;CHEMONTID:0002012;CHEMONTID:0001661
C6H2	74.015650064	237.07042	163.05992	66	112	74.0105	0.0051501	UHOVQNZJYSORNB	CHEMONTID:0002279
C5H10	70.07825032	233.15944	163.05992	64	112	70.09952	-0.0212697	OFBQJSOFQDEBGM	CHEMONTID:0002500
C5H10	70.07825032	233.14676	163.05992	70	112	70.08684	-0.0085897	OFBQJSOFQDEBGM	CHEMONTID:0002500
C2H4NO	58.029288748	221.08705	163.05992	88	112	58.02713	0.0021587	ATHHXGZTWNVVOU	CHEMONTID:0002484
HN	15.010899032	163.05992	148.06793	112	93	14.99199	0.018909	QGZKDVFQNNGYKY	NonID:NH2
HN	15.010899032	163.05992	148.05669	112	75	15.00323	0.007669	QGZKDVFQNNGYKY	NonID:NH2
C15H29O2	241.216755168	312.32581	71.08574	63	97	241.24007	-0.0233148	PXBOJWNZUUEBDU	CHEMONTID:0000298
C14H27O	211.206190484	282.28369	71.08574	78	97	211.19795	0.0082405	UHUFTBALEZWWIH	CHEMONTID:0000298
C7H14O4	162.089208928	233.15944	71.08574	64	97	162.0737	0.0155089	KXEISHUBUXWXGY	CHEMONTID:0000341
C7H2O4	149.995308544	221.08705	71.08574	88	97	150.00131	-0.0060015	BTQAJGSMXCDDAJ	CHEMONTID:0002519
C6H4	76.031300128	147.10449	71.08574	67	97	76.01875	0.0125501	UHOVQNZJYSORNB	CHEMONTID:0002279
CH2	14.015650064	85.10436	71.08574	75	97	14.01862	-0.0029699	VNWKTOKETHGBQD	CHEMONTID:0002500
CH2	14.015650064	85.09991	71.08574	75	97	14.01417	0.0014801	VNWKTOKETHGBQD	CHEMONTID:0002500
C7H4O3	136.016043988	431.0899	295.08743	94	72	136.00247	0.013574	IUNJCFABHJZSKB	CHEMONTID:0003978
C7H7	91.054775224	430.38416	339.3078	88	93	91.07636	-0.0215848	YXFVVABEGXRONW	CHEMONTID:0001091
C2H3NO	57.021463716	339.3078	282.28369	93	78	57.02411	-0.0026463	ATHHXGZTWNVVOU;LYIIBVSRGJSHAV	CHEMONTID:0002484;CHEMONTID:0000469
C12H15N2	187.12352348	335.17612	148.06793	71	93	187.10819	0.0153335	JOFKCNJIUXPJAC	CHEMONTID:0001914
C3H5O3	89.02386902	237.07042	148.06793	66	93	89.00249	0.021379	PEDCQBHIVMGVHV	CHEMONTID:0002210
C5H11N	85.089149352	233.15944	148.06793	64	93	85.09151	-0.0023606	NQRYJNQNLNOLGT	CHEMONTID:0000195
C5H11N	85.089149352	233.14676	148.06793	70	93	85.07883	0.0103194	NQRYJNQNLNOLGT	CHEMONTID:0000195
C2H3NO2	73.016378336	221.08705	148.06793	88	93	73.01912	-0.0027417	DHMQDGOQFOQNFH;BYYUJTPNKCFZST	CHEMONTID:0002404;CHEMONTID:0000265
C7H14O	114.104465068	335.17612	221.08705	71	88	114.08907	0.0153951	MQWCXKGKQLNYQG	CHEMONTID:0002647
C2H2O3	74.000393924	295.08743	221.08705	72	88	74.00038	1.39E-05	AEMRFAOFKBGASW	CHEMONTID:0001359
O	15.99491462	237.07042	221.08705	66	88	15.98337	0.0115446	XLYOFNOQVPJJNP	NonID:H2O
C7H6O4	154.026608672	221.08705	67.05786	88	82	154.02919	-0.0025813	BTQAJGSMXCDDAJ	CHEMONTID:0002519
C7H6O4	154.026608672	221.08705	67.05365	88	81	154.0334	-0.0067913	BTQAJGSMXCDDAJ	CHEMONTID:0002519
C3H5O2	73.0289544	221.08705	148.05669	88	75	73.03036	-0.0014056	NIXOWILDQLNWCW;AKXKFZDCRYJKTF	CHEMONTID:0004451;CHEMONTID:0002434
C14H24NO3	254.175618628	321.23474	67.05786	64	82	254.17688	-0.0012614	UBAHQWXPQYBZBI	CHEMONTID:0000195
C10H16NO	166.123189132	233.15944	67.05786	64	82	166.10158	0.0216091	GAFZBOMPQVRGKU	CHEMONTID:0000252
C3H4	40.031300128	107.08782	67.05786	70	82	40.02996	0.0013401	QQONPFPTGQHPMA;ATUOYWHBWRKTHZ	CHEMONTID:0004476;CHEMONTID:0002500
H4N	18.034374128	85.10436	67.05786	75	82	18.0465	-0.0121259	QGZKDVFQNNGYKY	NonID:NH2
H4N	18.034374128	85.09991	67.05786	75	82	18.04205	-0.0076759	QGZKDVFQNNGYKY	NonID:NH2
C	12	79.05548	67.05786	66	82	11.99762	0.00238	VNWKTOKETHGBQD	CHEMONTID:0002500
C14H24NO3	254.175618628	321.23474	67.05365	64	81	254.18109	-0.0054714	UBAHQWXPQYBZBI	CHEMONTID:0000195
C10H16NO	166.123189132	233.15944	67.05365	64	81	166.10579	0.0173991	GAFZBOMPQVRGKU	CHEMONTID:0000252
C3H4	40.031300128	107.08782	67.05365	70	81	40.03417	-0.0028699	QQONPFPTGQHPMA;ATUOYWHBWRKTHZ	CHEMONTID:0004476;CHEMONTID:0002500
H4N	18.034374128	85.10436	67.05365	75	81	18.05071	-0.0163359	QGZKDVFQNNGYKY	NonID:NH2
H4N	18.034374128	85.09991	67.05365	75	81	18.04626	-0.0118859	QGZKDVFQNNGYKY	NonID:NH2
C	12	79.05548	67.05365	66	81	12.00183	-0.00183	VNWKTOKETHGBQD	CHEMONTID:0002500
C2H6	30.046950192	312.32581	282.28369	63	78	30.04212	0.0048302	OTMSDBZUPAUEDD	CHEMONTID:0002500
C13H25O	197.19054042	282.28369	85.10436	78	75	197.17933	0.0112104	BGEHHAVMRVXCGR	CHEMONTID:0000298
C13H25O	197.19054042	282.28369	85.09991	78	75	197.18378	0.0067604	BGEHHAVMRVXCGR	CHEMONTID:0000298
C12H15N2	187.12352348	335.17612	148.05669	71	75	187.11943	0.0040935	JOFKCNJIUXPJAC	CHEMONTID:0001914
C14H27O2	227.201105104	312.32581	85.10436	63	75	227.22145	-0.0203449	ZTKXZDLAHNDYCJ	CHEMONTID:0000298
C14H27O2	227.201105104	312.32581	85.09991	63	75	227.2259	-0.0247949	ZTKXZDLAHNDYCJ	CHEMONTID:0000298
C9H7O2	147.044604464	295.08743	148.05669	72	75	147.03074	0.0138645	CJEQHXGMZPFAQE;CJXMVKYNVIGQBS;ARGITQZGLVBTTI	CHEMONTID:0001257;CHEMONTID:0000029;CHEMONTID:0000296
C3H5O3	89.02386902	237.07042	148.05669	66	75	89.01373	0.010139	PEDCQBHIVMGVHV	CHEMONTID:0002210
C5H11N	85.089149352	233.15944	148.05669	64	75	85.10275	-0.0136006	NQRYJNQNLNOLGT	CHEMONTID:0000195
C9H8O2	148.052429496	233.15944	85.10436	64	75	148.05508	-0.0026505	CJXMVKYNVIGQBS;HLOZUROOXAWGSD;ONLCITAWNHDTRE;CJEQHXGMZPFAQE;DGNQXQJVAILJBW;MSTDXOZUKAQDRL;REEQXZCFSBLNDH;ARGITQZGLVBTTI;RIZBLVRXRWHLFA	CHEMONTID:0000029;CHEMONTID:0000138;CHEMONTID:0001257;CHEMONTID:0000144;CHEMONTID:0004646;CHEMONTID:0000296;CHEMONTID:0004111
C9H8O2	148.052429496	233.15944	85.09991	64	75	148.05953	-0.0071005	CJXMVKYNVIGQBS;HLOZUROOXAWGSD;ONLCITAWNHDTRE;CJEQHXGMZPFAQE;DGNQXQJVAILJBW;MSTDXOZUKAQDRL;REEQXZCFSBLNDH;ARGITQZGLVBTTI;RIZBLVRXRWHLFA	CHEMONTID:0000029;CHEMONTID:0000138;CHEMONTID:0001257;CHEMONTID:0000144;CHEMONTID:0004646;CHEMONTID:0000296;CHEMONTID:0004111
C5H11N	85.089149352	233.14676	148.05669	70	75	85.09007	-0.0009206	NQRYJNQNLNOLGT	CHEMONTID:0000195
C9H8O2	148.052429496	233.14676	85.10436	70	75	148.0424	0.0100295	CJXMVKYNVIGQBS;HLOZUROOXAWGSD;ONLCITAWNHDTRE;CJEQHXGMZPFAQE;DGNQXQJVAILJBW;MSTDXOZUKAQDRL;REEQXZCFSBLNDH;ARGITQZGLVBTTI;RIZBLVRXRWHLFA	CHEMONTID:0000029;CHEMONTID:0000138;CHEMONTID:0001257;CHEMONTID:0000144;CHEMONTID:0004646;CHEMONTID:0000296;CHEMONTID:0004111
C9H8O2	148.052429496	233.14676	85.09991	70	75	148.04685	0.0055795	CJXMVKYNVIGQBS;HLOZUROOXAWGSD;ONLCITAWNHDTRE;CJEQHXGMZPFAQE;DGNQXQJVAILJBW;MSTDXOZUKAQDRL;REEQXZCFSBLNDH;ARGITQZGLVBTTI;RIZBLVRXRWHLFA	CHEMONTID:0000029;CHEMONTID:0000138;CHEMONTID:0001257;CHEMONTID:0000144;CHEMONTID:0004646;CHEMONTID:0000296;CHEMONTID:0004111
Num AdductIon (AdductType Mass LinkedMz): 2
[M+Na]+	107.08782	85.09991
[M+NH4]+	109.10018	92.06004
Num IsotopicIon (IsotopeName Mass LinkedMz WeightedForm WeightNumber): 10
C-13	93.07395	92.06004	M+1	1
C-13	149.05905	148.06793	M+1	1
C-13	271.11139	270.1235	M+1	1
C-13	282.04837	281.06931	M+1	1
C-13	282.06406	281.06931	M+1	1
C-13	310.2858	309.28171	M+1	1
S34	358.09412	356.09949	M+2	2
N-14	409.31363	408.33826	M+1	1
C-13	409.33481	408.33826	M+1	1
C-13	429.09131	428.09695	M+1	1

NAME: C27H59N3O3P2
EXACTMASS: 535.403166008
ISSELECTED: False
ACCURATEMASS: 535.4036235
MASSDIFFERENCE: -0.0004575
TOTALSCORE: 3.13
ISOTOPICINTENSITY[M+1]: 0.3109
ISOTOPICINTENSITY[M+2]: 0.0529
ISOTOPICDIFF[M+1]: -0.0011
ISOTOPICDIFF[M+2]: 0.0414
MASSDIFFSCORE: 0.996
ISOTOPICSCORE: 0.989
PRODUCTIONSCORE: 1
NEUTRALLOSSSCORE: 0.145
PRODUCTIONPEAKNUMBER: 53
PRODUCTIONHITSNUMBER: 24
NEUTRALLOSSPEAKNUMBER: 387
NEUTRALLOSSHITSNUMBER: 56
RESOURCENAMES: 
RESOURCERECORDS: 0
ChemOntDescriptions: Organic phosphoric acid and derivatives;Amino acids and derivatives
ChemOntIDs: Organic phosphoric acid and derivatives;Amino acids and derivatives
ChemOntScores: 0.000234489156740202;0.000665754470625703
ChemOntInChIKeys: IDPXFPYGZRMMKZ;DRBBFCLWYRJSJZ
PUBCHEMCIDS:
[truncated: 2,926,143 more chars]
