# Supplementary material for: Combination of Structure Databases, In Silico Fragmentation, and MS/MS Libraries for Untargeted Screening of Non-Volatile Migrants from Recycled High-Density Polyethylene Milk Bottles
Source: Anal Chem. 2023 Jun 1;95(23):8780–8. doi: 10.1021/acs.analchem.2c05389 (PMC10267890; doi:10.1021/acs.analchem.2c05389)
Supplement: Supplementary file 2 — ac2c05389_si_002.zip [file ac2c05389_si_002.zip › Appendix C/AlignmentID 527_10.19_576.4987_2021_2_18_2359_2021_2_10_forMRMPROBS.fgt]

Version: 2
NAME: C34H67NO4
EXACTMASS: 553.507009624
ISSELECTED: True
ACCURATEMASS: 553.5094793
MASSDIFFERENCE: -0.0024697
TOTALSCORE: 3.673
ISOTOPICINTENSITY[M+1]: 0.3806
ISOTOPICINTENSITY[M+2]: 0.0787
ISOTOPICDIFF[M+1]: -0.0088
ISOTOPICDIFF[M+2]: 0.0114
MASSDIFFSCORE: 0.885
ISOTOPICSCORE: 0.999
PRODUCTIONSCORE: 0.847
NEUTRALLOSSSCORE: 0.123
PRODUCTIONPEAKNUMBER: 61
PRODUCTIONHITSNUMBER: 15
NEUTRALLOSSPEAKNUMBER: 408
NEUTRALLOSSHITSNUMBER: 50
RESOURCENAMES: ChEBI,LipidMAPS,UNPD,COCONUT,MINE
RESOURCERECORDS: 5
ChemOntDescriptions: N-acyl amines;Carbolines;Fatty acid and derivatives;Hex ceramide;Alkaloids and derivatives;Carboximidic acids;Peptides;Steroidal saponins;Aminoalcohols;N-acyl-amino acids;Steroids;Phenylpiperidines;Benzoic acids and derivatives;Ceramides;Carboxylic acids and derivatives;Phenolic compounds;Saccharides;Indole and derivatives;Morphinans;Pyridinecarboxylic acids;Pyridines and derivatives;Amino acids and derivatives;Amines;Nucleosides;Aurone O-glycosides;Benzene and substituted derivatives;DGTS lipids;Phenylpropanes;Lignols;Phenylpiperazines;Benzodiazepines;Naphthopyrans;Aralkylamines;Phenylacetamides;Phenylpyrazoles;Purines;Other flavonoids;Bicyclic monoterpenoids;Cinnamic acid and derivatives;Quinazolines;Alkylphenylketones;Aminobenzoic acids;Coumarin and derivatives;Alcohols;CE lipids;Anisoles;Quinoline carboxylic acids
ChemOntIDs: N-acyl amines;Carbolines;Fatty acid and derivatives;Hex ceramide;Alkaloids and derivatives;Carboximidic acids;Peptides;Steroidal saponins;Aminoalcohols;N-acyl-amino acids;Steroids;Phenylpiperidines;Benzoic acids and derivatives;Ceramides;Carboxylic acids and derivatives;Phenolic compounds;Saccharides;Indole and derivatives;Morphinans;Pyridinecarboxylic acids;Pyridines and derivatives;Amino acids and derivatives;Amines;Nucleosides;Aurone O-glycosides;Benzene and substituted derivatives;DGTS lipids;Phenylpropanes;Lignols;Phenylpiperazines;Benzodiazepines;Naphthopyrans;Aralkylamines;Phenylacetamides;Phenylpyrazoles;Purines;Other flavonoids;Bicyclic monoterpenoids;Cinnamic acid and derivatives;Quinazolines;Alkylphenylketones;Aminobenzoic acids;Coumarin and derivatives;Alcohols;CE lipids;Anisoles;Quinoline carboxylic acids
ChemOntScores: 9.84660103090735E-10;1.23107365096082E-09;1.7170588657959E-08;1.23933163454933E-07;1.68785537096758E-07;5.30131559804314E-07;5.30131559804314E-07;7.37535713168237E-07;7.47798667262993E-07;9.970648896836E-07;2.49677660414907E-06;2.79383374639823E-06;3.66667842687114E-06;3.66667842687114E-06;7.93891528496076E-06;1.07870738759052E-05;1.81977338450015E-05;2.27330794847846E-05;2.27330794847846E-05;2.27330794847846E-05;2.84163493559755E-05;3.49739684381172E-05;0.000111422000902442;0.0001841817024307;0.000219177323624589;0.000219177323624589;0.000219177323624589;0.000219177323624589;0.000430415731087643;0.000430415731087643;0.000865751443712286;0.000865751443712286;0.000918303520726411;0.00116187467930167;0.00211764265875945;0.00211764265875945;0.00255178817174005;0.00293999922166031;0.00293999922166031;0.00324038245329047;0.0050142891824286;0.0050142891824286;0.0050142891824286;0.0057685764417194;0.0057685764417194;0.008211030422556;0.00943225741311944
ChemOntInChIKeys: BOWVQLFMWHZBEF;LELBFTMXCIIKKX;HLQFDRCTTQBTCE;HHJTWTPUPVQKNA;OYMQKBZMKFJPMH;ULQWKETUACYZLI;GVNLOVJNNDZUHS;HYDDDNUKNMMWBD;NWYYWIJOWOLJNR;BDQHAQLGRDSHKW;MCQNPWNREVNWDQ;XADCESSVHJOZHK;FFCCBBNQPIMUJI;CSRGRGSMEUKQSD;CURUTKGFNZGFSE;LKBSMPFEKIBRGC;MBBZMMPHUWSWHV;YTBNTDMBGXAOCG;OGDVEMNWJVYAJL;MUUDQLHCIAOWPR;XYABHURTMBEOGW;RSGRSUVVCYUKLM;BLFRQYKZFKYQLO;AUNGANRZJHBGPY;LRPGQHXRHMSCMB;CFJMRBQWBDQYMK;XJRZVQKRBVJAJO;IQADUMSPOQKAAO;YVPXVXANRNDGTA;PTVWPYVOOKLBCG;UBRKDAVQCKZSPO;DFVYLDHDFLHIAA;HWHLPVGTWGOCJO;METKIMKYRPQLGS;PXWLVJLKJGVOKE;BXJHWYVXLGLDMZ;SRKMAHYDQNVWHY;PLKZJFBLYSCGKF;GKQPCPXONLDCMU;SDIVYZXRQHWCKF;GOEMGAFJFRBGGG;IMPPGHMHELILKG;MONZOXMQHOAEQD;SXQFCVDSOLSHOQ;BGSZAXLLHYERSY;IEDVJHCEMCRBQM;CABMTIJINOIHOD
PUBCHEMCIDS: 
Num ProductIon (Formula ExactMass AccurateMass Intensity Error CandidateInChIKeys CandidateOntologies): 61
C4H10N	72.08132432	72.08174	45	-0.0009643	HQABUPZFAYXKJW;KDSNLYIMUZNERS;DAZXVJBJRMWXJP;HPNMFZURTQLUMO;XHFGWHUWQXTGAT;GVWISOJSERXQBM;RWRDLPDLKQPQOW;JKHYHXBLSTVHIA	CHEMONTID:0000469;CHEMONTID:0002239;CHEMONTID:0002228;CHEMONTID:0000218;CHEMONTID:0002394
C6H9	81.070425288	81.06992	35	-4.33E-05	AFABGHUZZDYHJO;RYPKRALMXUUNKS;PFEOZHBOMNWTJB;GDOPTJXRTPNYNR;LIKMAJRDDDTEIG;LDTAOIUHUHHCMU;PRBHEGAFLDMLAL;VLKZOEOYAKHREP;BEQGRRJLJLVQAQ;HNRMPXKDFBEGFZ;LGAQJENWWYGFSN;XDTMQSROBMDMFD;WWUVJRULCWHUSA	CHEMONTID:0004620;CHEMONTID:0004476;CHEMONTID:0001016;CHEMONTID:0001019;CHEMONTID:0002500;CHEMONTID:0004622
C6H9	81.070425288	81.07571	39	-0.0058333	AFABGHUZZDYHJO;RYPKRALMXUUNKS;PFEOZHBOMNWTJB;GDOPTJXRTPNYNR;LIKMAJRDDDTEIG;LDTAOIUHUHHCMU;PRBHEGAFLDMLAL;VLKZOEOYAKHREP;BEQGRRJLJLVQAQ;HNRMPXKDFBEGFZ;LGAQJENWWYGFSN;XDTMQSROBMDMFD;WWUVJRULCWHUSA	CHEMONTID:0004620;CHEMONTID:0004476;CHEMONTID:0001016;CHEMONTID:0001019;CHEMONTID:0002500;CHEMONTID:0004622
C4H10NO	88.07623894	88.07001	146	0.0056804	MIJDSYMOBYNHOT	CHEMONTID:0001897
C4H10NO	88.07623894	88.07806	146	-0.0023696	MIJDSYMOBYNHOT	CHEMONTID:0001897
C6H5O	93.03403978	93.03674	44	-0.0032488	ISWSIDIOOBJBQZ	CHEMONTID:0004647
C7H8N	106.065674256	106.06117	43	0.0039557	RNVCVTLRINQCPJ;AFBPFSWMIHJQDM;ONQLCPDIXPYJSS;CSNWPSHAZNPDBA;WGQKYBSKWIADBV;MFEIKQPHQINPRI;KPDBFXIKMXHJEB;VULHYRAYXYTONQ	CHEMONTID:0003964;CHEMONTID:0003924;CHEMONTID:0000195;CHEMONTID:0000219;CHEMONTID:0000185;CHEMONTID:0000089;CHEMONTID:0002279
C8H10	106.07825032	106.074	98	0.0037017	YNQLUTRBYVCPMQ;QEGNUYASOUJEHD	CHEMONTID:0002279;CHEMONTID:0001016
C8H10	106.07825032	106.08456	106	-0.0068583	YNQLUTRBYVCPMQ;QEGNUYASOUJEHD	CHEMONTID:0002279;CHEMONTID:0001016
C8H10	106.07825032	106.0916	98	-0.0138983	YNQLUTRBYVCPMQ;QEGNUYASOUJEHD	CHEMONTID:0002279;CHEMONTID:0001016
C7H5O3	137.02386902	137.00769	37	0.0156304	IUNJCFABHJZSKB;HDVRLUFGYQYLFJ;PCYGLFXKCBFGPC;DGXAGETVRDOQFP;CLFRCXCBWIQVRN;IBGBGRVKPALMCQ;QFYYAIBEHOEZKC;GPJJASIJVRXZFI;LPYUENQFPVNPHY	CHEMONTID:0003978;CHEMONTID:0000190;CHEMONTID:0000135
C8H16NO2	158.118103752	158.13571	37	-0.0181548	CHZKSVHNCFVFKO	CHEMONTID:0002012
C12H17	161.133025544	161.12575	39	0.006727	QPEHZWXCQFKJQO;PDCMGXOEMIZAGY;SJRNJLNTKOARIN;IRXJZDLOCNJAHE;XWASVAMCARPLHN;KNMXZGDUJVOTOC;ADFMUFXAKWLSSH;ACLGJZFMJNVCMH;NXCPHYJTOJDSLE	CHEMONTID:0001401;CHEMONTID:0004149;CHEMONTID:0002841;CHEMONTID:0001016;CHEMONTID:0004620;CHEMONTID:0000017;CHEMONTID:0004622
C8H5O4	165.01878364	165.02161	42	-0.0033749	XLEYFDVVXLMULC;ABNNGIOYMQTQQO;LTJNCZSXVJCHGE;JSAAGGWDCXOBNL;HWLRTXHDKIOPHF;IXJTUTIPLWUCEC	CHEMONTID:0004298;CHEMONTID:0000190;CHEMONTID:0000135;CHEMONTID:0000137;CHEMONTID:0000397
C16H	193.007825032	193.00661	160	0.0006665	NA	NA
C16H	193.007825032	193.01703	160	-0.0097535	NA	NA
C10H9O4	193.050083768	193.02567	163	0.0238652	WDIFRGCUOJVZLO;RQTUIOAYKIUNKJ	CHEMONTID:0000144
C14H7O2	207.044604464	207.03618	40	0.0078759	NA	NA
C15H30NO	240.23273958	240.23453	58	-0.002339	NA	NA
C15H32NO	242.248389644	242.25012	55	-0.0022789	NA	NA
C15H32NO	242.248389644	242.25992	54	-0.0120789	NA	NA
C16H12NO2	250.086803624	250.09587	42	-0.009615	NA	NA
C17H16NO2	266.118103752	266.11414	39	0.0034152	NA	NA
C16H32NO2	270.243304264	270.24362	1056	-0.0008643	NA	NA
C16H32NO2	270.243304264	270.26071	1042	-0.0179543	NA	NA
C18H36NO	282.279689772	282.26462	42	0.0145212	NA	NA
C18H36NO	282.279689772	282.28198	42	-0.0028388	NA	NA
C21H31	283.242575992	283.24036	51	0.0016674	NA	NA
C16H34NO3	288.253868948	288.24908	105	0.0042404	NA	NA
C24H17	305.133025544	305.13461	128	-0.002133	NA	NA
C21H21O2	305.154154912	305.15085	133	0.0027563	NA	NA
C20H40NO	310.3109899	310.29443	52	0.0160113	NA	NA
C20H40NO	310.3109899	310.314	68	-0.0035587	NA	NA
C23H35	311.27387612	311.28162	240	-0.0082925	NA	NA
C20H39O2	311.295005488	311.29727	278	-0.0028131	NA	NA
C20H39O2	311.295005488	311.30704	279	-0.0125831	NA	NA
C19H27O4	319.190934344	319.18414	44	0.0062458	NA	NA
C24H5O3	341.02386902	341.02847	58	-0.0051496	NA	NA
C22H44NO2	354.337204648	354.33823	3360	-0.0015739	NA	NA
C26H11O2	355.075904592	355.0755	35	-0.000144	NA	NA
C25H10NO2	356.07115356	356.06851	61	0.002095	NA	NA
C22H14NO4	356.092282928	356.08591	64	0.0058243	NA	NA
C25H13O3	361.086469276	361.09238	41	-0.0064593	NA	NA
C27H15O2	371.10720472	371.10178	61	0.0048761	NA	NA
C22H46NO3	372.347769332	372.34198	34	0.0052408	NA	NA
C25H19O4	383.128334088	383.12784	38	-5.45E-05	NA	NA
C29H19O	383.143590228	383.15021	49	-0.0071684	NA	NA
C29H22N	384.175224704	384.17093	60	0.0037461	NA	NA
C27H56NO	410.436190412	410.42453	92	0.0111118	NA	NA
C27H56NO	410.436190412	410.43756	103	-0.0019182	NA	NA
C28H60N	410.47257592	410.45697	71	0.0150573	NA	NA
C30H35O2	427.26370536	427.26749	34	-0.0043332	NA	NA
C32H15O2	431.10720472	431.1051	37	0.0015561	NA	NA
C33H27O	439.206190484	439.20804	147	-0.0023981	NA	NA
C32H16NO2	446.118103752	446.11304	41	0.0045152	NA	NA
C34H33O2	473.248055296	473.23502	36	0.0124867	NA	NA
C33H38NO3	496.285169076	496.27206	329	0.0125605	NA	NA
C34H66NO3	536.504269972	536.51813	48	-0.0144086	NA	NA
C34H67O4	539.503935624	539.48798	103	0.015407	NA	NA
C34H68NO4	554.514834656	554.51648	154	-0.0021939	NA	NA
C34H67NO4	553.507009624	576.48657	1150	0.0096603	NA	NA
Num NeutralLoss (Formula ExactMass PrecursorMz ProductMz PrecursorIntensity ProductIntensity LossMass Error CandidateInChIKeys CandidateOntologies): 169
C12H15NO3	221.10519334	575.46576	354.33823	41	3360	221.12753	-0.0223367	HIKHPXKYXLQZFQ	CHEMONTID:0000195
C12H24O2	200.177630008	554.51648	354.33823	154	3360	200.17825	-0.00062	POULHZVOKOAJMA	CHEMONTID:0003086
C11H21O2	185.154154912	539.48798	354.33823	103	3360	185.14975	0.0044049	IOKPZOGAWQXXLF	CHEMONTID:0001334
C10H17O3	185.117769404	539.46954	354.33823	98	3360	185.13131	-0.0135406	TYXOEOVOUIVPQE	CHEMONTID:0000324
C12H22O	182.167065324	536.51813	354.33823	48	3360	182.1799	-0.0128347	BLWZCYSWLRGLHU;HFJRKMMYBMWEAD	CHEMONTID:0001292;CHEMONTID:0002229
C4H8	56.062600256	410.42453	354.33823	92	3360	56.0863	-0.0236997	NNPPMTNAJDCUHE;IJDNQMDRQITEOD;VQTUBCCKSQIDNK	CHEMONTID:0004620;CHEMONTID:0002500;CHEMONTID:0004622
H2O	18.010564684	372.34198	354.33823	34	3360	18.00375	0.0068147	XLYOFNOQVPJJNP	NonID:H2O
C6H12	84.093900384	354.33823	270.24362	3360	1056	84.09461	-0.0007096	VLKZOEOYAKHREP	CHEMONTID:0002500
C5H10N	84.08132432	354.33823	270.26071	3360	1042	84.07752	0.0038043	NQRYJNQNLNOLGT	CHEMONTID:0000195
C2H5N	43.04219916	354.33823	311.30704	3360	279	43.03119	0.0110092	ROSDSFDQCJNGOL;QUSNBJAOOMFDIB	CHEMONTID:0002228;CHEMONTID:0000469
C2H5N	43.04219916	354.33823	311.29727	3360	278	43.04096	0.0012392	ROSDSFDQCJNGOL;QUSNBJAOOMFDIB	CHEMONTID:0002228;CHEMONTID:0000469
C3H7	43.054775224	354.33823	311.28162	3360	240	43.05661	-0.0018348	ATUOYWHBWRKTHZ;QQONPFPTGQHPMA	CHEMONTID:0002500;CHEMONTID:0004476
C2H4O	44.026214748	354.33823	310.314	3360	68	44.02423	0.0019847	LFQSCWFLJHTTHZ;IKHGUXGNUITLKF;LCGLNKUTAGEVQW	CHEMONTID:0000286;CHEMONTID:0002230;CHEMONTID:0001167
C17H29O2	265.216755168	576.48657	311.28162	1150	240	265.20495	0.0118052	FXLBBNFRKMTPNR	CHEMONTID:0002951
C9H10O3	166.06299418	576.48657	410.43756	1150	103	166.04901	0.0139842	VKHCWIJJBRBDLT;JACRWUWPXAESPB	CHEMONTID:0003891;CHEMONTID:0001713
C9H10O3	166.06299418	576.48657	410.42453	1150	92	166.06204	0.0009542	VKHCWIJJBRBDLT;JACRWUWPXAESPB	CHEMONTID:0003891;CHEMONTID:0001713
C8H6O4	166.026608672	576.48657	410.45697	1150	71	166.0296	-0.0029913	XLEYFDVVXLMULC;DYKBONVDLJHZLM;LTJNCZSXVJCHGE;HWLRTXHDKIOPHF	CHEMONTID:0004298;CHEMONTID:0000135;CHEMONTID:0000190
C17H33O2	269.248055296	539.48798	270.24362	103	1056	269.24436	0.0036953	XZNLDDNERIACTN	CHEMONTID:0002951
C17H33O2	269.248055296	539.46954	270.24362	98	1056	269.22592	0.0221353	XZNLDDNERIACTN	CHEMONTID:0002951
C3H5	41.03912516	311.30704	270.24362	279	1056	41.06342	-0.0242948	ATUOYWHBWRKTHZ;QQONPFPTGQHPMA	CHEMONTID:0002500;CHEMONTID:0004476
C3H5	41.03912516	311.29727	270.24362	278	1056	41.05365	-0.0145248	ATUOYWHBWRKTHZ;QQONPFPTGQHPMA	CHEMONTID:0002500;CHEMONTID:0004476
C3H5	41.03912516	311.28162	270.24362	240	1056	41.038	0.0011252	ATUOYWHBWRKTHZ;QQONPFPTGQHPMA	CHEMONTID:0002500;CHEMONTID:0004476
C3H4	40.031300128	310.29443	270.24362	52	1056	40.05081	-0.0195099	QQONPFPTGQHPMA;ATUOYWHBWRKTHZ	CHEMONTID:0004476;CHEMONTID:0002500
H2O	18.010564684	288.24908	270.24362	105	1056	18.00546	0.0051047	XLYOFNOQVPJJNP	NonID:H2O
CH	13.007825032	283.24036	270.24362	51	1056	12.99674	0.011085	VNWKTOKETHGBQD	CHEMONTID:0002500
C	12	282.26462	270.24362	42	1056	12.021	-0.021	VNWKTOKETHGBQD	CHEMONTID:0002500
C12H22O	182.167065324	270.24362	88.07806	1056	146	182.16556	0.0015053	BLWZCYSWLRGLHU;HFJRKMMYBMWEAD	CHEMONTID:0001292;CHEMONTID:0002229
C12H22O	182.167065324	270.24362	88.07001	1056	146	182.17361	-0.0065447	BLWZCYSWLRGLHU;HFJRKMMYBMWEAD	CHEMONTID:0001292;CHEMONTID:0002229
C20H29O	285.221840548	555.49072	270.26071	48	1042	285.23001	-0.0081695	KZSKFOJHFUBFSD	CHEMONTID:0000298
C17H33O2	269.248055296	539.48798	270.26071	103	1042	269.22727	0.0207853	XZNLDDNERIACTN	CHEMONTID:0002951
C5H10O2	102.06807956	372.34198	270.26071	34	1042	102.08127	-0.0131904	WLAMNBDJUVNPJU	CHEMONTID:0003544
C3H5	41.03912516	311.30704	270.26071	279	1042	41.04633	-0.0072048	ATUOYWHBWRKTHZ;QQONPFPTGQHPMA	CHEMONTID:0002500;CHEMONTID:0004476
C3H5	41.03912516	311.29727	270.26071	278	1042	41.03656	0.0025652	ATUOYWHBWRKTHZ;QQONPFPTGQHPMA	CHEMONTID:0002500;CHEMONTID:0004476
C2H3N	41.026549096	311.28162	270.26071	240	1042	41.02091	0.0056391	ROSDSFDQCJNGOL;MPAYEWNVIPXRDP;QUSNBJAOOMFDIB	CHEMONTID:0002228;CHEMONTID:0002395;CHEMONTID:0000469
C3H4	40.031300128	310.314	270.26071	68	1042	40.05329	-0.0219899	QQONPFPTGQHPMA;ATUOYWHBWRKTHZ	CHEMONTID:0004476;CHEMONTID:0002500
C3H4	40.031300128	310.29443	270.26071	52	1042	40.03372	-0.0024199	QQONPFPTGQHPMA;ATUOYWHBWRKTHZ	CHEMONTID:0004476;CHEMONTID:0002500
H2O	18.010564684	288.24908	270.26071	105	1042	17.98837	0.0221947	XLYOFNOQVPJJNP	NonID:H2O
C	12	282.28198	270.26071	42	1042	12.02127	-0.02127	VNWKTOKETHGBQD	CHEMONTID:0002500
C	12	282.26462	270.26071	42	1042	12.00391	-0.00391	VNWKTOKETHGBQD	CHEMONTID:0002500
C12H22O	182.167065324	270.26071	88.07806	1042	146	182.18265	-0.0155847	BLWZCYSWLRGLHU;HFJRKMMYBMWEAD	CHEMONTID:0001292;CHEMONTID:0002229
C12H22O	182.167065324	270.26071	88.07001	1042	146	182.1907	-0.0236347	BLWZCYSWLRGLHU;HFJRKMMYBMWEAD	CHEMONTID:0001292;CHEMONTID:0002229
C17H29O2	265.216755168	576.51599	311.30704	482	279	265.20895	0.0078052	FXLBBNFRKMTPNR	CHEMONTID:0002951
C17H29O2	265.216755168	576.51599	311.29727	482	278	265.21872	-0.0019648	FXLBBNFRKMTPNR	CHEMONTID:0002951
C17H29O2	265.216755168	576.51599	311.28162	482	240	265.23437	-0.0176148	FXLBBNFRKMTPNR	CHEMONTID:0002951
C9H10O3	166.06299418	576.51599	410.43756	482	103	166.07843	-0.0154358	VKHCWIJJBRBDLT;JACRWUWPXAESPB	CHEMONTID:0003891;CHEMONTID:0001713
C9H10O3	166.06299418	576.51599	410.45697	482	71	166.05902	0.0039742	VKHCWIJJBRBDLT;JACRWUWPXAESPB	CHEMONTID:0003891;CHEMONTID:0001713
C4H11N	73.089149352	569.37817	496.27206	351	329	73.1061099999999	-0.0169606	HPNMFZURTQLUMO;DAZXVJBJRMWXJP;GVWISOJSERXQBM	CHEMONTID:0002228;CHEMONTID:0002239
CH5	17.03912516	569.37817	552.33228	351	126	17.04589	-0.0067648	VNWKTOKETHGBQD	CHEMONTID:0002500
C4H11N	73.089149352	569.34894	496.27206	65	329	73.07688	0.0122694	HPNMFZURTQLUMO;DAZXVJBJRMWXJP;GVWISOJSERXQBM	CHEMONTID:0002228;CHEMONTID:0002239
C4H8	56.062600256	552.33228	496.27206	126	329	56.06022	0.0023803	NNPPMTNAJDCUHE;IJDNQMDRQITEOD;VQTUBCCKSQIDNK	CHEMONTID:0004620;CHEMONTID:0002500;CHEMONTID:0004622
C20H31O2	303.232405232	496.27206	193.02567	329	163	303.24639	-0.0139848	WRAABDGBHRJLHR	CHEMONTID:0002951
C20H31O2	303.232405232	496.27206	193.01703	329	160	303.25503	-0.0226248	WRAABDGBHRJLHR	CHEMONTID:0002951
C3H7N	57.057849224	496.27206	439.20804	329	147	57.06402	-0.0061708	LIWAQLJGPBVORC;WGYKZJWCGVVSQN	CHEMONTID:0002228;CHEMONTID:0000469
CH5	17.03912516	569.39594	552.33228	304	126	17.06366	-0.0245348	VNWKTOKETHGBQD	CHEMONTID:0002500
C15H29O	225.221840548	536.51813	311.30704	48	279	225.21109	0.0107505	XGQJZNCFDLXSIJ	CHEMONTID:0000298
C2H5O2	61.0289544	372.34198	311.30704	34	279	61.03494	-0.0059856	TZIHFWKZFHZASV;LYCAIKOWRPUZTN	CHEMONTID:0001238;CHEMONTID:0002467
C15H27O	223.206190484	311.30704	88.07806	279	146	223.22898	-0.0227895	ILDMCKZJSLWXTH	CHEMONTID:0000298
C17H29O2	265.216755168	576.4987	311.29727	1	278	265.20143	0.0153252	FXLBBNFRKMTPNR	CHEMONTID:0002951
C15H29O	225.221840548	536.51813	311.29727	48	278	225.22086	0.0009805	XGQJZNCFDLXSIJ	CHEMONTID:0000298
C2H7NO	61.052763844	372.34198	311.29727	34	278	61.04471	0.0080538	HZAXFHJVJLSVMW	CHEMONTID:0001897
C15H27O	223.206190484	311.29727	88.07806	278	146	223.21921	-0.0130195	ILDMCKZJSLWXTH	CHEMONTID:0000298
C15H27O	223.206190484	311.29727	88.07001	278	146	223.22726	-0.0210695	ILDMCKZJSLWXTH	CHEMONTID:0000298
C17H29O2	265.216755168	576.4987	311.28162	1	240	265.21708	-0.0003248	FXLBBNFRKMTPNR	CHEMONTID:0002951
C15H29O	225.221840548	536.51813	311.28162	48	240	225.23651	-0.0146695	XGQJZNCFDLXSIJ	CHEMONTID:0000298
C3H9O	61.065339908	372.34198	311.28162	34	240	61.06036	0.0049799	XOBKSJJDNFUZPF;KFZMGEQAYNKOFK;BDERNNFJNOPAEC	CHEMONTID:0001167;CHEMONTID:0001661;CHEMONTID:0000286
C15H27O	223.206190484	311.28162	88.07806	240	146	223.20356	0.0026305	ILDMCKZJSLWXTH	CHEMONTID:0000298
C15H27O	223.206190484	311.28162	88.07001	240	146	223.21161	-0.0054195	ILDMCKZJSLWXTH	CHEMONTID:0000298
C10H12NO2	178.086803624	371.10178	193.02567	61	163	178.07611	0.0106936	OPJOMVMFYOUDPK	CHEMONTID:0000296
C9H12O3	168.078644244	361.09238	193.02567	41	163	168.06671	0.0119342	CRUILBNAQILVHZ;VKHCWIJJBRBDLT	CHEMONTID:0000138;CHEMONTID:0003891
C9H9NO2	163.063328528	356.08591	193.02567	64	163	163.06024	0.0030885	DXGAIOIQACHYRK	CHEMONTID:0000188
C9H7O3	163.039519084	356.06851	193.02567	61	163	163.04284	-0.0033209	FRWCWHNEVBJWRZ;AXMVYSVVTMKQSL	CHEMONTID:0001257;CHEMONTID:0000029
C9H6O3	162.031694052	355.0755	193.02567	35	163	162.04983	-0.0181359	YBSHFNPTZIZIGY;AXMVYSVVTMKQSL;HVIBSLHISRRALT;WVJCRTSTRGRJJT	CHEMONTID:0000029;CHEMONTID:0000135;CHEMONTID:0000144
C8H16	112.125200512	305.15085	193.02567	133	163	112.12518	2.05E-05	TVMXDCGIABBOFY	CHEMONTID:0002500
C8H16	112.125200512	305.13461	193.02567	128	163	112.10894	0.0162605	TVMXDCGIABBOFY	CHEMONTID:0002500
C4H11N	73.089149352	266.11414	193.02567	39	163	73.08847	0.0006794	HPNMFZURTQLUMO;DAZXVJBJRMWXJP;GVWISOJSERXQBM	CHEMONTID:0002228;CHEMONTID:0002239
C4H9	57.070425288	250.09587	193.02567	42	163	57.0702	0.0002253	IJDNQMDRQITEOD;NNPPMTNAJDCUHE	CHEMONTID:0002500;CHEMONTID:0004620
CH2	14.015650064	207.03618	193.02567	40	163	14.01051	0.0051401	VNWKTOKETHGBQD	CHEMONTID:0002500
C18H32O2	280.240230264	473.23502	193.01703	36	160	280.21799	0.0222403	OYHQOLUKZRVURQ;GKJZMAHZJGSBKD	CHEMONTID:0002949
C18H32O2	280.240230264	473.23502	193.00661	36	160	280.22841	0.0118203	OYHQOLUKZRVURQ;GKJZMAHZJGSBKD	CHEMONTID:0002949
C10H12NO2	178.086803624	371.10178	193.01703	61	160	178.08475	0.0020536	OPJOMVMFYOUDPK	CHEMONTID:0000296
C10H12NO2	178.086803624	371.10178	193.00661	61	160	178.09517	-0.0083664	OPJOMVMFYOUDPK	CHEMONTID:0000296
C9H12O3	168.078644244	361.09238	193.01703	41	160	168.07535	0.0032942	CRUILBNAQILVHZ;VKHCWIJJBRBDLT	CHEMONTID:0000138;CHEMONTID:0003891
C9H12O3	168.078644244	361.09238	193.00661	41	160	168.08577	-0.0071258	CRUILBNAQILVHZ;VKHCWIJJBRBDLT	CHEMONTID:0000138;CHEMONTID:0003891
C9H9NO2	163.063328528	356.08591	193.01703	64	160	163.06888	-0.0055515	DXGAIOIQACHYRK	CHEMONTID:0000188
C10H11O2	163.075904592	356.08591	193.00661	64	160	163.0793	-0.0033954	NEBQMYHKOREVAL	CHEMONTID:0004111
C9H9NO2	163.063328528	356.06851	193.01703	61	160	163.05148	0.0118485	DXGAIOIQACHYRK	CHEMONTID:0000188
C9H9NO2	163.063328528	356.06851	193.00661	61	160	163.0619	0.0014285	DXGAIOIQACHYRK	CHEMONTID:0000188
C7H14O4	162.089208928	355.0755	193.00661	35	160	162.06889	0.0203189	KXEISHUBUXWXGY	CHEMONTID:0000341
C8H16	112.125200512	305.15085	193.01703	133	160	112.13382	-0.0086195	TVMXDCGIABBOFY	CHEMONTID:0002500
C8H16	112.125200512	305.15085	193.00661	133	160	112.14424	-0.0190395	TVMXDCGIABBOFY	CHEMONTID:0002500
C8H16	112.125200512	305.13461	193.01703	128	160	112.11758	0.0076205	TVMXDCGIABBOFY	CHEMONTID:0002500
C8H16	112.125200512	305.13461	193.00661	128	160	112.128	-0.0027995	TVMXDCGIABBOFY	CHEMONTID:0002500
C4H11N	73.089149352	266.11414	193.01703	39	160	73.09711	-0.0079606	HPNMFZURTQLUMO;DAZXVJBJRMWXJP;GVWISOJSERXQBM	CHEMONTID:0002228;CHEMONTID:0002239
C4H11N	73.089149352	266.11414	193.00661	39	160	73.10753	-0.0183806	HPNMFZURTQLUMO;DAZXVJBJRMWXJP;GVWISOJSERXQBM	CHEMONTID:0002228;CHEMONTID:0002239
C4H9	57.070425288	250.09587	193.01703	42	160	57.07884	-0.0084147	IJDNQMDRQITEOD;NNPPMTNAJDCUHE	CHEMONTID:0002500;CHEMONTID:0004620
C4H9	57.070425288	250.09587	193.00661	42	160	57.08926	-0.0188347	IJDNQMDRQITEOD;NNPPMTNAJDCUHE	CHEMONTID:0002500;CHEMONTID:0004620
CH2	14.015650064	207.03618	193.01703	40	160	14.01915	-0.0034999	VNWKTOKETHGBQD	CHEMONTID:0002500
CH2	14.015650064	207.03618	193.00661	40	160	14.02957	-0.0139199	VNWKTOKETHGBQD	CHEMONTID:0002500
CH3	15.023475096	554.51648	539.48798	154	103	15.0285	-0.0050249	VNWKTOKETHGBQD	CHEMONTID:0002500
C7H12O3	144.078644244	554.51648	410.43756	154	103	144.07892	-0.0002758	JLNIGUCDBFYXDC;CIIQMKRXRXANQW	CHEMONTID:0000324;CHEMONTID:0002435
CH3	15.023475096	554.51648	539.46954	154	98	15.0469399999999	-0.0234649	VNWKTOKETHGBQD	CHEMONTID:0002500
C7H12O3	144.078644244	554.51648	410.42453	154	92	144.09195	-0.0133058	JLNIGUCDBFYXDC;CIIQMKRXRXANQW	CHEMONTID:0000324;CHEMONTID:0002435
C7H12O3	144.078644244	554.51648	410.45697	154	71	144.05951	0.0191342	JLNIGUCDBFYXDC;CIIQMKRXRXANQW	CHEMONTID:0000324;CHEMONTID:0002435
C5H10O4	134.0579088	439.20804	305.15085	147	133	134.05719	0.0007188	ZDAWZDFBPUUDAY;FJGNTEKSQVNVTJ	CHEMONTID:0001661
C9H10O	134.07316494	439.20804	305.13461	147	128	134.07343	-0.0002651	UAJRSHJHFRVGMG	CHEMONTID:0000138
C12H24O2	200.177630008	288.24908	88.07806	105	146	200.17102	0.00661	POULHZVOKOAJMA	CHEMONTID:0003086
C12H24O2	200.177630008	288.24908	88.07001	105	146	200.17907	-0.00144	POULHZVOKOAJMA	CHEMONTID:0003086
C13H23O	195.174890356	283.24036	88.07806	51	146	195.1623	0.0125904	VNGRIQMEDUZTCJ	CHEMONTID:0000298
C13H23O	195.174890356	283.24036	88.07001	51	146	195.17035	0.0045404	VNGRIQMEDUZTCJ	CHEMONTID:0000298
C13H22O	194.167065324	282.26462	88.07806	42	146	194.18656	-0.0194947	DEDSSOIVPSHQLB	CHEMONTID:0001292
C9H6O4	178.026608672	266.11414	88.07806	39	146	178.03608	-0.0094713	NYCXYKOXLNBYID;NDDUBDUPYJZIAK	CHEMONTID:0000144
C9H6O4	178.026608672	266.11414	88.07001	39	146	178.04413	-0.0175213	NYCXYKOXLNBYID;NDDUBDUPYJZIAK	CHEMONTID:0000144
C9H6O3	162.031694052	250.09587	88.07806	42	146	162.01781	0.0138841	YBSHFNPTZIZIGY;AXMVYSVVTMKQSL;HVIBSLHISRRALT;WVJCRTSTRGRJJT	CHEMONTID:0000029;CHEMONTID:0000135;CHEMONTID:0000144
C9H6O3	162.031694052	250.09587	88.07001	42	146	162.02586	0.0058341	YBSHFNPTZIZIGY;AXMVYSVVTMKQSL;HVIBSLHISRRALT;WVJCRTSTRGRJJT	CHEMONTID:0000029;CHEMONTID:0000135;CHEMONTID:0000144
C3H5O2	73.0289544	161.12575	88.07806	39	146	73.04769	-0.0187356	NIXOWILDQLNWCW;AKXKFZDCRYJKTF	CHEMONTID:0004451;CHEMONTID:0002434
C4H6O	70.041864812	158.13571	88.07806	37	146	70.05765	-0.0157852	ZTQSAGDEMFDKMZ	CHEMONTID:0002434
C5H10	70.07825032	158.13571	88.07001	37	146	70.0657	0.0125503	OFBQJSOFQDEBGM	CHEMONTID:0002500
H2O	18.010564684	106.0916	88.07806	98	146	18.01354	-0.0029753	XLYOFNOQVPJJNP	NonID:H2O
H2O	18.010564684	106.0916	88.07001	98	146	18.02159	-0.0110253	XLYOFNOQVPJJNP	NonID:H2O
H2O	18.010564684	106.08456	88.07806	106	146	18.0065	0.0040647	XLYOFNOQVPJJNP	NonID:H2O
H2O	18.010564684	106.08456	88.07001	106	146	18.01455	-0.0039853	XLYOFNOQVPJJNP	NonID:H2O
H2O	18.010564684	106.074	88.07806	98	146	17.99594	0.0146247	XLYOFNOQVPJJNP	NonID:H2O
H2O	18.010564684	106.074	88.07001	98	146	18.00399	0.0065747	XLYOFNOQVPJJNP	NonID:H2O
H2O	18.010564684	106.06117	88.07001	43	146	17.99116	0.0194047	XLYOFNOQVPJJNP	NonID:H2O
C16H23O2	247.169804976	552.33228	305.15085	126	133	247.18143	-0.011625	YMDRHCPLTCCRLX	CHEMONTID:0000298
C9H12O3	168.078644244	473.23502	305.15085	36	133	168.08417	-0.0055258	CRUILBNAQILVHZ;VKHCWIJJBRBDLT	CHEMONTID:0000138;CHEMONTID:0003891
C5H5N	79.04219916	384.17093	305.15085	60	133	79.02008	0.0221192	JUJWROOIHBZHMG	CHEMONTID:0000089
CH2	14.015650064	319.18414	305.15085	44	133	14.03329	-0.0176399	VNWKTOKETHGBQD	CHEMONTID:0002500
C9H14NO2	168.102453688	473.23502	305.13461	36	128	168.10041	0.0020437	CHCUDBFRYVCNDF	CHEMONTID:0000492
C5H5N	79.04219916	384.17093	305.13461	60	128	79.03632	0.0058792	JUJWROOIHBZHMG	CHEMONTID:0000089
H3N	17.026549096	569.34894	552.33228	65	126	17.01666	0.0098891	QGZKDVFQNNGYKY	NonID:NH2
C12H22O	182.167065324	288.24908	106.08456	105	106	182.16452	0.0025453	BLWZCYSWLRGLHU;HFJRKMMYBMWEAD	CHEMONTID:0001292;CHEMONTID:0002229
C10H8O2	160.052429496	266.11414	106.08456	39	106	160.02958	0.0228495	JKTXGBOLZMGAIF;AXCXHFKZHDEKTP	CHEMONTID:0001257;CHEMONTID:0000029
C9H4O2	144.021129368	250.09587	106.08456	42	106	144.01131	0.0098194	CJEQHXGMZPFAQE	CHEMONTID:0001257
C3H5N	55.04219916	161.12575	106.08456	39	106	55.04119	0.0010092	LIWAQLJGPBVORC	CHEMONTID:0002228
C20H31O	287.237490612	575.46576	288.24908	41	105	287.21668	0.0208106	XOZDREDGDDNHBM	CHEMONTID:0000298
C17H31O2	267.232405232	555.49072	288.24908	48	105	267.24164	-0.0092348	FEJABJBBRPQHRG	CHEMONTID:0002951
C17H31O	251.237490612	539.48798	288.24908	103	105	251.2389	-0.0014094	HJEWKIMQTQIIIN	CHEMONTID:0000298
C17H31O	251.237490612	539.46954	288.24908	98	105	251.22046	0.0170306	HJEWKIMQTQIIIN	CHEMONTID:0000298
C6H12	84.093900384	372.34198	288.24908	34	105	84.0929	0.0010004	VLKZOEOYAKHREP	CHEMONTID:0002500
C12H22O	182.167065324	288.24908	106.0916	105	98	182.15748	0.0095853	BLWZCYSWLRGLHU;HFJRKMMYBMWEAD	CHEMONTID:0001292;CHEMONTID:0002229
C12H22O	182.167065324	288.24908	106.074	105	98	182.17508	-0.0080147	BLWZCYSWLRGLHU;HFJRKMMYBMWEAD	CHEMONTID:0001292;CHEMONTID:0002229
C9H10O3	166.06299418	576.4987	410.43756	1	103	166.06114	0.0018542	VKHCWIJJBRBDLT;JACRWUWPXAESPB	CHEMONTID:0003891;CHEMONTID:0001713
C8H5O4	165.01878364	575.46576	410.43756	41	103	165.0282	-0.0094164	DYKBONVDLJHZLM;XLEYFDVVXLMULC;SOQDMLWVSQWWOJ;IXJTUTIPLWUCEC	CHEMONTID:0004298;CHEMONTID:0002122;CHEMONTID:0000397
O	15.99491462	555.49072	539.48798	48	103	16.00274	-0.0078254	XLYOFNOQVPJJNP	NonID:H2O
C6H9O4	145.050083768	555.49072	410.43756	48	103	145.05316	-0.0030762	KBVSUNBCTPQWJL	CHEMONTID:0002012
C6H9O3	129.055169148	539.48798	410.43756	103	103	129.05042	0.0047491	YAHJGDKGXVOYKU	CHEMONTID:0004450
C9H7N	129.057849224	539.48798	410.42453	103	92	129.06345	-0.0056008	ZFRKQXVRDFCRJG	CHEMONTID:0004529
C9H5O	129.03403978	539.48798	410.45697	103	71	129.03101	0.0030298	KJPRLNWUNMBNBZ	CHEMONTID:0000029
C9H5O	129.03403978	539.46954	410.43756	98	103	129.03198	0.0020598	KJPRLNWUNMBNBZ	CHEMONTID:0000029
H2N	16.018724064	555.49072	539.46954	48	98	16.02118	-0.0024559	QGZKDVFQNNGYKY	NonID:NH2
C5H7NO3	129.042593084	539.46954	410.42453	98	92	129.04501	-0.0024169	CZWARROQQFCFJB;MPUUQNGXJSEWTF;KABXUUFDPUOJMW	CHEMONTID:0002404;CHEMONTID:0001880
C9H5O	129.03403978	539.46954	410.45697	98	71	129.01257	0.0214698	KJPRLNWUNMBNBZ	CHEMONTID:0000029
C10H8O2	160.052429496	266.11414	106.074	39	98	160.04014	0.0122895	JKTXGBOLZMGAIF;AXCXHFKZHDEKTP	CHEMONTID:0001257;CHEMONTID:0000029
C9H4O2	144.021129368	250.09587	106.0916	42	98	144.00427	0.0168594	CJEQHXGMZPFAQE	CHEMONTID:0001257
C9H4O2	144.021129368	250.09587	106.074	42	98	144.02187	-0.0007406	CJEQHXGMZPFAQE	CHEMONTID:0001257
C3H5N	55.04219916	161.12575	106.0916	39	98	55.03415	0.0080492	LIWAQLJGPBVORC	CHEMONTID:0002228
C4H7	55.054775224	161.12575	106.074	39	98	55.05175	0.0030252	NNPPMTNAJDCUHE;VQTUBCCKSQIDNK	CHEMONTID:0004620;CHEMONTID:0004622
C9H10O3	166.06299418	576.4987	410.42453	1	92	166.07417	-0.0111758	VKHCWIJJBRBDLT;JACRWUWPXAESPB	CHEMONTID:0003891;CHEMONTID:0001713
C8H5O4	165.01878364	575.46576	410.42453	41	92	165.04123	-0.0224464	DYKBONVDLJHZLM;XLEYFDVVXLMULC;SOQDMLWVSQWWOJ;IXJTUTIPLWUCEC	CHEMONTID:0004298;CHEMONTID:0002122;CHEMONTID:0000397
C6H11NO3	145.073893212	555.49072	410.42453	48	92	145.06619	0.0077032	QBYYLBWFBPAOKU	CHEMONTID:0004310
C8H6O4	166.026608672	576.4987	410.45697	1	71	166.04173	-0.0151213	XLEYFDVVXLMULC;DYKBONVDLJHZLM;LTJNCZSXVJCHGE;HWLRTXHDKIOPHF	CHEMONTID:0004298;CHEMONTID:0000135;CHEMONTID:0000190
C8H5O4	165.01878364	575.46576	410.45697	41	71	165.00879	0.0099936	DYKBONVDLJHZLM;XLEYFDVVXLMULC;SOQDMLWVSQWWOJ;IXJTUTIPLWUCEC	CHEMONTID:0004298;CHEMONTID:0002122;CHEMONTID:0000397
C9H5O2	145.0289544	555.49072	410.45697	48	71	145.03375	-0.0047956	CJXMVKYNVIGQBS	CHEMONTID:0000029
C2H6O2	62.036779432	372.34198	310.314	34	68	62.02798	0.0087994	LYCAIKOWRPUZTN	CHEMONTID:0002467
C3H6O3	90.031694052	446.11304	356.08591	41	64	90.02713	0.0045641	PEDCQBHIVMGVHV	CHEMONTID:0002210
C6H3	75.023475096	431.1051	356.08591	37	64	75.01919	0.0042851	UHOVQNZJYSORNB	CHEMONTID:0002279
C2H3	27.023475096	383.12784	356.08591	38	64	27.04193	-0.0184549	VGGSQFUCUMXWEO;OTMSDBZUPAUEDD	CHEMONTID:0004476;CHEMONTID:0002500
HN	15.010899032	371.10178	356.08591	61	64	15.01587	-0.004971	QGZKDVFQNNGYKY	NonID:NH2
Num AdductIon (AdductType Mass LinkedMz): 2
[M+NH4]+	88.07806	93.03674
[M+H]+	554.51648	576.48657
Num IsotopicIon (IsotopeName Mass LinkedMz WeightedForm WeightNumber): 24
C-13	107.08479	106.0916	M+1	1
C-13	107.09299	106.0916	M+1	1
2C-13	108.07773	106.0916	M+2	2
C-13	271.25122	270.26071	M+1	1
C-13	271.26212	270.26071	M+1	1
C-13	306.14276	305.15085	M+1	1
N-14	312.27927	311.30704	M+1	1
C-13	312.29944	311.30704	M+1	1
C-13	355.32599	354.33823	M+1	1
C-13	355.3476	354.33823	M+1	1
C-13	355.36374	354.33823	M+1	1
2C-13	356.33118	354.33823	M+2	2
2C-13	356.34894	354.33823	M+2	2
C-13	411.43793	410.45697	M+1	1
C-13	411.45462	410.45697	M+1	1
C-13	440.20944	439.20804	M+1	1
C-13	440.23154	439.20804	M+1	1
C-13	497.26468	496.27206	M+1	1
C-13	553.34039	552.33228	M+1	1
N-14	555.49072	554.51648	M+1	1
C-13	555.5191	554.51648	M+1	1
C-13	555.54407	554.51648	M+1	1
C-13	570.38239	569.39594	M+1	1
C-13	570.40656	569.39594	M+1	1

NAME: C29H69N4O3S
EXACTMASS: 553.509038068
ISSELECTED: True
ACCURATEMASS: 553.5094793
MASSDIFFERENCE: -0.0004412
TOTALSCORE: 2.961
ISOTOPICINTENSITY[M+1]: 0.3452
ISOTOPICINTENSITY[M+2]: 0.1087
ISOTOPICDIFF[M+1]: -0.0442
ISOTOPICDIFF[M+2]: 0.0414
MASSDIFFSCORE: 0.996
ISOTOPICSCORE: 0.977
PRODUCTIONSCORE: 0.861
NEUTRALLOSSSCORE: 0.127
PRODUCTIONPEAKNUMBER: 62
PRODUCTIONHITSNUMBER: 14
NEUTRALLOSSPEAKNUMBER: 408
NEUTRALLOSSHITSNUMBER: 52
RESOURCENAMES: 
RESOURCERECORDS: 0
ChemOntDescriptions: Pyrimidones;N-acyl amines;Organic sulfuric acid and derivatives;Peptides;Fatty acid and derivatives;Aminobenzenesulfonamides;Benzothiazoles;Phenothiazines;Benzenesulfonamides;Indole and derivatives
ChemOntIDs: Pyrimidones;N-acyl amines;Organic sulfuric acid and derivatives;Peptides;Fatty acid and derivatives;Aminobenzenesulfonamides;Benzothiazoles;Phenothiazines;Benzenesulfonamides;Indole and derivatives
ChemOntScores: 3.62532004546749E-06;4.24683902462861E-05;4.24683902462861E-05;8.31970174113968E-05;0.000136904678548713;0.000198819121188438;0.0011416502554445;0.0011416502554445;0.00335500282963199;0.00379667408750091
ChemOntInChIKeys: KNAHARQHSZJURB;KOGRJTUIKPMZEJ;YNLCVAQJIKOXER;IFLVBVIYADZIQO;JLJNENVYAVKECZ;NHUHCSRWZMLRLA;KZHGPDSVHSDCMX;SLVMESMUVMCQIY;BGRJTUBHPOOWDU;OZCACMPSTYQSMM
PUBCHEMCIDS: 
Num ProductIon (Formula ExactMass AccurateMass Intensity Error CandidateInChIKeys CandidateOntologies): 62
C4H10N	72.08132432	72.08174	45	-0.0009643	HQABUPZFAYXKJW;KDSNLYIMUZNERS;DAZXVJBJRMWXJP;HPNMFZURTQLUMO;XHFGWHUWQXTGAT;GVWISOJSERXQBM;RWRDLPDLKQPQOW;JKHYHXBLSTVHIA	CHEMONTID:0000469;CHEMONTID:0002239;CHEMONTID:0002228;CHEMONTID:0000218;CHEMONTID:0002394
C6H9	81.070425288	81.06992	35	-4.33E-05	AFABGHUZZDYHJO;RYPKRALMXUUNKS;PFEOZHBOMNWTJB;GDOPTJXRTPNYNR;LIKMAJRDDDTEIG;LDTAOIUHUHHCMU;PRBHEGAFLDMLAL;VLKZOEOYAKHREP;BEQGRRJLJLVQAQ;HNRMPXKDFBEGFZ;LGAQJENWWYGFSN;XDTMQSROBMDMFD;WWUVJRULCWHUSA	CHEMONTID:0004620;CHEMONTID:0004476;CHEMONTID:0001016;CHEMONTID:0001019;CHEMONTID:0002500;CHEMONTID:0004622
C6H9	81.070425288	81.07571	39	-0.0058333	AFABGHUZZDYHJO;RYPKRALMXUUNKS;PFEOZHBOMNWTJB;GDOPTJXRTPNYNR;LIKMAJRDDDTEIG;LDTAOIUHUHHCMU;PRBHEGAFLDMLAL;VLKZOEOYAKHREP;BEQGRRJLJLVQAQ;HNRMPXKDFBEGFZ;LGAQJENWWYGFSN;XDTMQSROBMDMFD;WWUVJRULCWHUSA	CHEMONTID:0004620;CHEMONTID:0004476;CHEMONTID:0001016;CHEMONTID:0001019;CHEMONTID:0002500;CHEMONTID:0004622
C3HOS	84.974810652	84.95766	45	0.0166021	NA	NA
C3HOS	84.974810652	84.96571	45	0.0085521	NA	NA
C4H10NO	88.07623894	88.07001	146	0.0056804	MIJDSYMOBYNHOT	CHEMONTID:0001897
C4H10NO	88.07623894	88.07806	146	-0.0023696	MIJDSYMOBYNHOT	CHEMONTID:0001897
C6H5O	93.03403978	93.03674	44	-0.0032488	ISWSIDIOOBJBQZ	CHEMONTID:0004647
C7H8N	106.065674256	106.06117	43	0.0039557	RNVCVTLRINQCPJ;AFBPFSWMIHJQDM;ONQLCPDIXPYJSS;CSNWPSHAZNPDBA;WGQKYBSKWIADBV;MFEIKQPHQINPRI;KPDBFXIKMXHJEB;VULHYRAYXYTONQ	CHEMONTID:0003964;CHEMONTID:0003924;CHEMONTID:0000195;CHEMONTID:0000219;CHEMONTID:0000185;CHEMONTID:0000089;CHEMONTID:0002279
C8H10	106.07825032	106.074	98	0.0037017	YNQLUTRBYVCPMQ;QEGNUYASOUJEHD	CHEMONTID:0002279;CHEMONTID:0001016
C8H10	106.07825032	106.08456	106	-0.0068583	YNQLUTRBYVCPMQ;QEGNUYASOUJEHD	CHEMONTID:0002279;CHEMONTID:0001016
C8H10	106.07825032	106.0916	98	-0.0138983	YNQLUTRBYVCPMQ;QEGNUYASOUJEHD	CHEMONTID:0002279;CHEMONTID:0001016
C7H5O3	137.02386902	137.00769	37	0.0156304	IUNJCFABHJZSKB;HDVRLUFGYQYLFJ;PCYGLFXKCBFGPC;DGXAGETVRDOQFP;CLFRCXCBWIQVRN;IBGBGRVKPALMCQ;QFYYAIBEHOEZKC;GPJJASIJVRXZFI;LPYUENQFPVNPHY	CHEMONTID:0003978;CHEMONTID:0000190;CHEMONTID:0000135
C8H16NO2	158.118103752	158.13571	37	-0.0181548	CHZKSVHNCFVFKO	CHEMONTID:0002012
C12H17	161.133025544	161.12575	39	0.006727	QPEHZWXCQFKJQO;PDCMGXOEMIZAGY;SJRNJLNTKOARIN;IRXJZDLOCNJAHE;XWASVAMCARPLHN;KNMXZGDUJVOTOC;ADFMUFXAKWLSSH;ACLGJZFMJNVCMH;NXCPHYJTOJDSLE	CHEMONTID:0001401;CHEMONTID:0004149;CHEMONTID:0002841;CHEMONTID:0001016;CHEMONTID:0004620;CHEMONTID:0000017;CHEMONTID:0004622
C6H5N4S	165.02349216	165.02161	42	0.0013336	NA	NA
C8H5N2O2S	193.0071734	193.00661	160	1.48E-05	NA	NA
C7H5N4OS	193.01840678	193.01703	160	0.0008282	NA	NA
C13H5O2	193.0289544	193.02567	163	0.0027358	NA	NA
C8H7N4OS	207.034056844	207.03618	40	-0.0026717	NA	NA
C15H30NO	240.23273958	240.23453	58	-0.002339	NA	NA
C15H32NO	242.248389644	242.25012	55	-0.0022789	NA	NA
C14H32N3	242.259623024	242.25992	54	-0.0008456	NA	NA
C16H14N2O	250.110613068	250.09587	42	0.0141945	RZJCZGRUCDIZDF;IMGCCYXKHSTOBP	CHEMONTID:0002497
C17H16NO2	266.118103752	266.11414	39	0.0034152	NA	NA
C16H32NO2	270.243304264	270.24362	1056	-0.0008643	NA	NA
C15H32N3O	270.254537644	270.26071	1042	-0.0067209	NA	NA
C13H36N3OS	282.257908772	282.26462	42	-0.0072598	NA	NA
C18H36NO	282.279689772	282.28198	42	-0.0028388	NA	NA
C13H35N2O2S	283.24192436	283.24036	51	0.0010158	NA	NA
C15H34N3S	288.247344088	288.24908	105	-0.0022845	NA	NA
C21H21S	305.136396672	305.13461	128	0.0012381	NA	NA
C21H21O2	305.154154912	305.15085	133	0.0027563	NA	NA
C15H40N3OS	310.2892089	310.29443	52	-0.0057697	NA	NA
C20H40NO	310.3109899	310.314	68	-0.0035587	NA	NA
C17H35N4O	311.28108674	311.28162	240	-0.0010818	NA	NA
C20H39O2	311.295005488	311.29727	278	-0.0028131	NA	NA
C19H39N2O	311.306238868	311.30704	279	-0.0013497	NA	NA
C18H27N2OS	319.184409484	319.18414	44	-0.0002791	NA	NA
C21H9O3S	341.027240148	341.02847	58	-0.0017784	NA	NA
C22H44NO2	354.337204648	354.33823	3360	-0.0015739	NA	NA
C26H11O2	355.075904592	355.0755	35	-0.000144	NA	NA
C25H10NO2	356.07115356	356.06851	61	0.002095	NA	NA
C21H14N3OS	356.085758068	356.08591	64	-0.0007005	NA	NA
C22H17O3S	361.089840404	361.09238	41	-0.0030882	NA	NA
C27H15O2	371.10720472	371.10178	61	0.0048761	NA	NA
C21H46N3S	372.341244472	372.34198	34	-0.0012841	NA	NA
C26H15N4	383.12967148	383.12784	38	0.0012829	NA	NA
C23H19N4O2	383.150800848	383.15021	49	4.23E-05	NA	NA
C24H22N3O2	384.171201944	384.17093	60	-0.0002766	NA	NA
C27H56NO	410.436190412	410.42453	92	0.0111118	NA	NA
C27H56NO	410.436190412	410.43756	103	-0.0019182	NA	NA
C26H56N3	410.447423792	410.45697	71	-0.0100948	NA	NA
C27H39O2S	427.267076488	427.26749	34	-0.0009621	NA	NA
C29H19O2S	431.110575848	431.1051	37	0.0049273	NA	NA
C25H31N2O3S	439.205538852	439.20804	147	-0.0030497	NA	NA
C29H20NO2S	446.12147488	446.11304	41	0.0078863	NA	NA
C28H33N4OS	473.237507676	473.23502	36	0.0019391	NA	NA
C28H38N3O3S	496.263388076	496.27206	329	-0.0092205	NA	NA
C28H67N4O3S	539.493388004	539.46954	98	0.0232994	NA	NA
C28H67N4O3S	539.493388004	539.48798	103	0.0048594	NA	NA
C29H69N4O3S	553.509038068	576.48657	1150	0.0116888	NA	NA
Num NeutralLoss (Formula ExactMass PrecursorMz ProductMz PrecursorIntensity ProductIntensity LossMass Error CandidateInChIKeys CandidateOntologies): 174
C12H15NO3	221.10519334	575.46576	354.33823	41	3360	221.12753	-0.0223367	HIKHPXKYXLQZFQ	CHEMONTID:0000195
C13H17N2	201.139173544	555.49072	354.33823	48	3360	201.15249	-0.0133165	VENAANZHUCMOGD	CHEMONTID:0001140
C12H24O2	200.177630008	554.51648	354.33823	154	3360	200.17825	-0.00062	POULHZVOKOAJMA	CHEMONTID:0003086
C11H21O2	185.154154912	539.48798	354.33823	103	3360	185.14975	0.0044049	IOKPZOGAWQXXLF	CHEMONTID:0001334
C10H17O3	185.117769404	539.46954	354.33823	98	3360	185.13131	-0.0135406	TYXOEOVOUIVPQE	CHEMONTID:0000324
C12H22O	182.167065324	536.51813	354.33823	48	3360	182.1799	-0.0128347	BLWZCYSWLRGLHU;HFJRKMMYBMWEAD	CHEMONTID:0001292;CHEMONTID:0002229
C4H8	56.062600256	410.42453	354.33823	92	3360	56.0863	-0.0236997	NNPPMTNAJDCUHE;IJDNQMDRQITEOD;VQTUBCCKSQIDNK	CHEMONTID:0004620;CHEMONTID:0002500;CHEMONTID:0004622
H2O	18.010564684	372.34198	354.33823	34	3360	18.00375	0.0068147	XLYOFNOQVPJJNP	NonID:H2O
C6H12	84.093900384	354.33823	270.24362	3360	1056	84.09461	-0.0007096	VLKZOEOYAKHREP	CHEMONTID:0002500
C5H10N	84.08132432	354.33823	270.26071	3360	1042	84.07752	0.0038043	NQRYJNQNLNOLGT	CHEMONTID:0000195
C2H5N	43.04219916	354.33823	311.30704	3360	279	43.03119	0.0110092	ROSDSFDQCJNGOL;QUSNBJAOOMFDIB	CHEMONTID:0002228;CHEMONTID:0000469
C2H5N	43.04219916	354.33823	311.29727	3360	278	43.04096	0.0012392	ROSDSFDQCJNGOL;QUSNBJAOOMFDIB	CHEMONTID:0002228;CHEMONTID:0000469
C3H7	43.054775224	354.33823	311.28162	3360	240	43.05661	-0.0018348	ATUOYWHBWRKTHZ;QQONPFPTGQHPMA	CHEMONTID:0002500;CHEMONTID:0004476
C2H4O	44.026214748	354.33823	310.314	3360	68	44.02423	0.0019847	LFQSCWFLJHTTHZ;IKHGUXGNUITLKF;LCGLNKUTAGEVQW	CHEMONTID:0000286;CHEMONTID:0002230;CHEMONTID:0001167
C17H29O2	265.216755168	576.48657	311.28162	1150	240	265.20495	0.0118052	FXLBBNFRKMTPNR	CHEMONTID:0002951
C9H10O3	166.06299418	576.48657	410.43756	1150	103	166.04901	0.0139842	VKHCWIJJBRBDLT;JACRWUWPXAESPB	CHEMONTID:0003891;CHEMONTID:0001713
C9H10O3	166.06299418	576.48657	410.42453	1150	92	166.06204	0.0009542	VKHCWIJJBRBDLT;JACRWUWPXAESPB	CHEMONTID:0003891;CHEMONTID:0001713
C17H33O2	269.248055296	539.48798	270.24362	103	1056	269.24436	0.0036953	XZNLDDNERIACTN	CHEMONTID:0002951
C17H33O2	269.248055296	539.46954	270.24362	98	1056	269.22592	0.0221353	XZNLDDNERIACTN	CHEMONTID:0002951
C6H7NO2S	157.019749464	427.26749	270.24362	34	1056	157.02387	-0.0041205	DYHJCQLXZIELGG	CHEMONTID:0001141
C3H5	41.03912516	311.30704	270.24362	279	1056	41.06342	-0.0242948	ATUOYWHBWRKTHZ;QQONPFPTGQHPMA	CHEMONTID:0002500;CHEMONTID:0004476
C3H5	41.03912516	311.29727	270.24362	278	1056	41.05365	-0.0145248	ATUOYWHBWRKTHZ;QQONPFPTGQHPMA	CHEMONTID:0002500;CHEMONTID:0004476
C3H5	41.03912516	311.28162	270.24362	240	1056	41.038	0.0011252	ATUOYWHBWRKTHZ;QQONPFPTGQHPMA	CHEMONTID:0002500;CHEMONTID:0004476
C3H4	40.031300128	310.29443	270.24362	52	1056	40.05081	-0.0195099	QQONPFPTGQHPMA;ATUOYWHBWRKTHZ	CHEMONTID:0004476;CHEMONTID:0002500
H2O	18.010564684	288.24908	270.24362	105	1056	18.00546	0.0051047	XLYOFNOQVPJJNP	NonID:H2O
CH	13.007825032	283.24036	270.24362	51	1056	12.99674	0.011085	VNWKTOKETHGBQD	CHEMONTID:0002500
C	12	282.26462	270.24362	42	1056	12.021	-0.021	VNWKTOKETHGBQD	CHEMONTID:0002500
C12H22O	182.167065324	270.24362	88.07806	1056	146	182.16556	0.0015053	BLWZCYSWLRGLHU;HFJRKMMYBMWEAD	CHEMONTID:0001292;CHEMONTID:0002229
C12H22O	182.167065324	270.24362	88.07001	1056	146	182.17361	-0.0065447	BLWZCYSWLRGLHU;HFJRKMMYBMWEAD	CHEMONTID:0001292;CHEMONTID:0002229
C20H29O	285.221840548	555.49072	270.26071	48	1042	285.23001	-0.0081695	KZSKFOJHFUBFSD	CHEMONTID:0000298
C17H33O2	269.248055296	539.48798	270.26071	103	1042	269.22727	0.0207853	XZNLDDNERIACTN	CHEMONTID:0002951
C6H7NO2S	157.019749464	427.26749	270.26071	34	1042	157.00678	0.0129695	DYHJCQLXZIELGG	CHEMONTID:0001141
C5H10O2	102.06807956	372.34198	270.26071	34	1042	102.08127	-0.0131904	WLAMNBDJUVNPJU	CHEMONTID:0003544
C3H5	41.03912516	311.30704	270.26071	279	1042	41.04633	-0.0072048	ATUOYWHBWRKTHZ;QQONPFPTGQHPMA	CHEMONTID:0002500;CHEMONTID:0004476
C3H5	41.03912516	311.29727	270.26071	278	1042	41.03656	0.0025652	ATUOYWHBWRKTHZ;QQONPFPTGQHPMA	CHEMONTID:0002500;CHEMONTID:0004476
C2H3N	41.026549096	311.28162	270.26071	240	1042	41.02091	0.0056391	ROSDSFDQCJNGOL;MPAYEWNVIPXRDP;QUSNBJAOOMFDIB	CHEMONTID:0002228;CHEMONTID:0002395;CHEMONTID:0000469
C3H4	40.031300128	310.314	270.26071	68	1042	40.05329	-0.0219899	QQONPFPTGQHPMA;ATUOYWHBWRKTHZ	CHEMONTID:0004476;CHEMONTID:0002500
C3H4	40.031300128	310.29443	270.26071	52	1042	40.03372	-0.0024199	QQONPFPTGQHPMA;ATUOYWHBWRKTHZ	CHEMONTID:0004476;CHEMONTID:0002500
H2O	18.010564684	288.24908	270.26071	105	1042	17.98837	0.0221947	XLYOFNOQVPJJNP	NonID:H2O
C	12	282.28198	270.26071	42	1042	12.02127	-0.02127	VNWKTOKETHGBQD	CHEMONTID:0002500
C	12	282.26462	270.26071	42	1042	12.00391	-0.00391	VNWKTOKETHGBQD	CHEMONTID:0002500
C12H22O	182.167065324	270.26071	88.07806	1042	146	182.18265	-0.0155847	BLWZCYSWLRGLHU;HFJRKMMYBMWEAD	CHEMONTID:0001292;CHEMONTID:0002229
C12H22O	182.167065324	270.26071	88.07001	1042	146	182.1907	-0.0236347	BLWZCYSWLRGLHU;HFJRKMMYBMWEAD	CHEMONTID:0001292;CHEMONTID:0002229
C17H29O2	265.216755168	576.51599	311.30704	482	279	265.20895	0.0078052	FXLBBNFRKMTPNR	CHEMONTID:0002951
C17H29O2	265.216755168	576.51599	311.29727	482	278	265.21872	-0.0019648	FXLBBNFRKMTPNR	CHEMONTID:0002951
C17H29O2	265.216755168	576.51599	311.28162	482	240	265.23437	-0.0176148	FXLBBNFRKMTPNR	CHEMONTID:0002951
C9H10O3	166.06299418	576.51599	410.43756	482	103	166.07843	-0.0154358	VKHCWIJJBRBDLT;JACRWUWPXAESPB	CHEMONTID:0003891;CHEMONTID:0001713
C9H10O3	166.06299418	576.51599	410.45697	482	71	166.05902	0.0039742	VKHCWIJJBRBDLT;JACRWUWPXAESPB	CHEMONTID:0003891;CHEMONTID:0001713
C4H11N	73.089149352	569.37817	496.27206	351	329	73.1061099999999	-0.0169606	HPNMFZURTQLUMO;DAZXVJBJRMWXJP;GVWISOJSERXQBM	CHEMONTID:0002228;CHEMONTID:0002239
CH5	17.03912516	569.37817	552.33228	351	126	17.04589	-0.0067648	VNWKTOKETHGBQD	CHEMONTID:0002500
C4H11N	73.089149352	569.34894	496.27206	65	329	73.07688	0.0122694	HPNMFZURTQLUMO;DAZXVJBJRMWXJP;GVWISOJSERXQBM	CHEMONTID:0002228;CHEMONTID:0002239
C4H8	56.062600256	552.33228	496.27206	126	329	56.06022	0.0023803	NNPPMTNAJDCUHE;IJDNQMDRQITEOD;VQTUBCCKSQIDNK	CHEMONTID:0004620;CHEMONTID:0002500;CHEMONTID:0004622
C20H31O2	303.232405232	496.27206	193.02567	329	163	303.24639	-0.0139848	WRAABDGBHRJLHR	CHEMONTID:0002951
C20H31O2	303.232405232	496.27206	193.01703	329	160	303.25503	-0.0226248	WRAABDGBHRJLHR	CHEMONTID:0002951
C3H7N	57.057849224	496.27206	439.20804	329	147	57.06402	-0.0061708	LIWAQLJGPBVORC;WGYKZJWCGVVSQN	CHEMONTID:0002228;CHEMONTID:0000469
CH5	17.03912516	569.39594	552.33228	304	126	17.06366	-0.0245348	VNWKTOKETHGBQD	CHEMONTID:0002500
C15H29O	225.221840548	536.51813	311.30704	48	279	225.21109	0.0107505	XGQJZNCFDLXSIJ	CHEMONTID:0000298
C2H5O2	61.0289544	372.34198	311.30704	34	279	61.03494	-0.0059856	TZIHFWKZFHZASV;LYCAIKOWRPUZTN	CHEMONTID:0001238;CHEMONTID:0002467
C15H27O	223.206190484	311.30704	88.07806	279	146	223.22898	-0.0227895	ILDMCKZJSLWXTH	CHEMONTID:0000298
C17H29O2	265.216755168	576.4987	311.29727	1	278	265.20143	0.0153252	FXLBBNFRKMTPNR	CHEMONTID:0002951
C15H29O	225.221840548	536.51813	311.29727	48	278	225.22086	0.0009805	XGQJZNCFDLXSIJ	CHEMONTID:0000298
C2H7NO	61.052763844	372.34198	311.29727	34	278	61.04471	0.0080538	HZAXFHJVJLSVMW	CHEMONTID:0001897
C15H27O	223.206190484	311.29727	88.07806	278	146	223.21921	-0.0130195	ILDMCKZJSLWXTH	CHEMONTID:0000298
C15H27O	223.206190484	311.29727	88.07001	278	146	223.22726	-0.0210695	ILDMCKZJSLWXTH	CHEMONTID:0000298
C17H29O2	265.216755168	576.4987	311.28162	1	240	265.21708	-0.0003248	FXLBBNFRKMTPNR	CHEMONTID:0002951
C15H29O	225.221840548	536.51813	311.28162	48	240	225.23651	-0.0146695	XGQJZNCFDLXSIJ	CHEMONTID:0000298
C3H9O	61.065339908	372.34198	311.28162	34	240	61.06036	0.0049799	XOBKSJJDNFUZPF;KFZMGEQAYNKOFK;BDERNNFJNOPAEC	CHEMONTID:0001167;CHEMONTID:0001661;CHEMONTID:0000286
C15H27O	223.206190484	311.28162	88.07806	240	146	223.20356	0.0026305	ILDMCKZJSLWXTH	CHEMONTID:0000298
C15H27O	223.206190484	311.28162	88.07001	240	146	223.21161	-0.0054195	ILDMCKZJSLWXTH	CHEMONTID:0000298
C11H14N2O	190.110613068	383.15021	193.02567	49	163	190.12454	-0.0139269	ANJTVLIZGCUXLD	CHEMONTID:0002722
C11H14N2O	190.110613068	383.12784	193.02567	38	163	190.10217	0.0084431	ANJTVLIZGCUXLD	CHEMONTID:0002722
C10H12NO2	178.086803624	371.10178	193.02567	61	163	178.07611	0.0106936	OPJOMVMFYOUDPK	CHEMONTID:0000296
C9H12O3	168.078644244	361.09238	193.02567	41	163	168.06671	0.0119342	CRUILBNAQILVHZ;VKHCWIJJBRBDLT	CHEMONTID:0000138;CHEMONTID:0003891
C9H9NO2	163.063328528	356.08591	193.02567	64	163	163.06024	0.0030885	DXGAIOIQACHYRK	CHEMONTID:0000188
C9H7O3	163.039519084	356.06851	193.02567	61	163	163.04284	-0.0033209	FRWCWHNEVBJWRZ;AXMVYSVVTMKQSL	CHEMONTID:0001257;CHEMONTID:0000029
C9H6O3	162.031694052	355.0755	193.02567	35	163	162.04983	-0.0181359	YBSHFNPTZIZIGY;AXMVYSVVTMKQSL;HVIBSLHISRRALT;WVJCRTSTRGRJJT	CHEMONTID:0000029;CHEMONTID:0000135;CHEMONTID:0000144
C8H16	112.125200512	305.15085	193.02567	133	163	112.12518	2.05E-05	TVMXDCGIABBOFY	CHEMONTID:0002500
C8H16	112.125200512	305.13461	193.02567	128	163	112.10894	0.0162605	TVMXDCGIABBOFY	CHEMONTID:0002500
C4H11N	73.089149352	266.11414	193.02567	39	163	73.08847	0.0006794	HPNMFZURTQLUMO;DAZXVJBJRMWXJP;GVWISOJSERXQBM	CHEMONTID:0002228;CHEMONTID:0002239
C4H9	57.070425288	250.09587	193.02567	42	163	57.0702	0.0002253	IJDNQMDRQITEOD;NNPPMTNAJDCUHE	CHEMONTID:0002500;CHEMONTID:0004620
CH2	14.015650064	207.03618	193.02567	40	163	14.01051	0.0051401	VNWKTOKETHGBQD	CHEMONTID:0002500
C18H32O2	280.240230264	473.23502	193.01703	36	160	280.21799	0.0222403	OYHQOLUKZRVURQ;GKJZMAHZJGSBKD	CHEMONTID:0002949
C18H32O2	280.240230264	473.23502	193.00661	36	160	280.22841	0.0118203	OYHQOLUKZRVURQ;GKJZMAHZJGSBKD	CHEMONTID:0002949
C11H14N2O	190.110613068	383.15021	193.01703	49	160	190.13318	-0.0225669	ANJTVLIZGCUXLD	CHEMONTID:0002722
C11H14N2O	190.110613068	383.12784	193.01703	38	160	190.11081	-0.0001969	ANJTVLIZGCUXLD	CHEMONTID:0002722
C11H14N2O	190.110613068	383.12784	193.00661	38	160	190.12123	-0.0106169	ANJTVLIZGCUXLD	CHEMONTID:0002722
C10H12NO2	178.086803624	371.10178	193.01703	61	160	178.08475	0.0020536	OPJOMVMFYOUDPK	CHEMONTID:0000296
C10H12NO2	178.086803624	371.10178	193.00661	61	160	178.09517	-0.0083664	OPJOMVMFYOUDPK	CHEMONTID:0000296
C9H12O3	168.078644244	361.09238	193.01703	41	160	168.07535	0.0032942	CRUILBNAQILVHZ;VKHCWIJJBRBDLT	CHEMONTID:0000138;CHEMONTID:0003891
C8H12N2O2	168.089877624	361.09238	193.00661	41	160	168.08577	0.0041076	NWZYRRPOEASODK	CHEMONTID:0000335
C9H9NO2	163.063328528	356.08591	193.01703	64	160	163.06888	-0.0055515	DXGAIOIQACHYRK	CHEMONTID:0000188
C10H11O2	163.075904592	356.08591	193.00661	64	160	163.0793	-0.0033954	NEBQMYHKOREVAL	CHEMONTID:0004111
C9H9NO2	163.063328528	356.06851	193.01703	61	160	163.05148	0.0118485	DXGAIOIQACHYRK	CHEMONTID:0000188
C9H9NO2	163.063328528	356.06851	193.00661	61	160	163.0619	0.0014285	DXGAIOIQACHYRK	CHEMONTID:0000188
C8H16	112.125200512	305.15085	193.01703	133	160	112.13382	-0.0086195	TVMXDCGIABBOFY	CHEMONTID:0002500
C8H16	112.125200512	305.15085	193.00661	133	160	112.14424	-0.0190395	TVMXDCGIABBOFY	CHEMONTID:0002500
C8H16	112.125200512	305.13461	193.01703	128	160	112.11758	0.0076205	TVMXDCGIABBOFY	CHEMONTID:0002500
C8H16	112.125200512	305.13461	193.00661	128	160	112.128	-0.0027995	TVMXDCGIABBOFY	CHEMONTID:0002500
C4H11N	73.089149352	266.11414	193.01703	39	160	73.09711	-0.0079606	HPNMFZURTQLUMO;DAZXVJBJRMWXJP;GVWISOJSERXQBM	CHEMONTID:0002228;CHEMONTID:0002239
C4H11N	73.089149352	266.11414	193.00661	39	160	73.10753	-0.0183806	HPNMFZURTQLUMO;DAZXVJBJRMWXJP;GVWISOJSERXQBM	CHEMONTID:0002228;CHEMONTID:0002239
C4H9	57.070425288	250.09587	193.01703	42	160	57.07884	-0.0084147	IJDNQMDRQITEOD;NNPPMTNAJDCUHE	CHEMONTID:0002500;CHEMONTID:0004620
C4H9	57.070425288	250.09587	193.00661	42	160	57.08926	-0.0188347	IJDNQMDRQITEOD;NNPPMTNAJDCUHE	CHEMONTID:0002500;CHEMONTID:0004620
CH2	14.015650064	207.03618	193.01703	40	160	14.01915	-0.0034999	VNWKTOKETHGBQD	CHEMONTID:0002500
CH2	14.015650064	207.03618	193.00661	40	160	14.02957	-0.0139199	VNWKTOKETHGBQD	CHEMONTID:0002500
CH3	15.023475096	554.51648	539.48798	154	103	15.0285	-0.0050249	VNWKTOKETHGBQD	CHEMONTID:0002500
C7H12O3	144.078644244	554.51648	410.43756	154	103	144.07892	-0.0002758	JLNIGUCDBFYXDC;CIIQMKRXRXANQW	CHEMONTID:0000324;CHEMONTID:0002435
CH3	15.023475096	554.51648	539.46954	154	98	15.0469399999999	-0.0234649	VNWKTOKETHGBQD	CHEMONTID:0002500
C7H12O3	144.078644244	554.51648	410.42453	154	92	144.09195	-0.0133058	JLNIGUCDBFYXDC;CIIQMKRXRXANQW	CHEMONTID:0000324;CHEMONTID:0002435
C5H8N2O3	144.053492116	554.51648	410.45697	154	71	144.05951	-0.0060179	QDHYJVJAGQLHBA	CHEMONTID:0002010
C9H10O	134.07316494	439.20804	305.15085	147	133	134.05719	0.0159749	UAJRSHJHFRVGMG	CHEMONTID:0000138
C9H10O	134.07316494	439.20804	305.13461	147	128	134.07343	-0.0002651	UAJRSHJHFRVGMG	CHEMONTID:0000138
C12H13N2O2	217.097702656	305.15085	88.07806	133	146	217.07279	0.0249127	PCYQRXYBKKZUSR	CHEMONTID:0002722
C12H13N2O2	217.097702656	305.15085	88.07001	133	146	217.08084	0.0168627	PCYQRXYBKKZUSR	CHEMONTID:0002722
C12H24O2	200.177630008	288.24908	88.07806	105	146	200.17102	0.00661	POULHZVOKOAJMA	CHEMONTID:0003086
C12H24O2	200.177630008	288.24908	88.07001	105	146	200.17907	-0.00144	POULHZVOKOAJMA	CHEMONTID:0003086
C13H23O	195.174890356	283.24036	88.07806	51	146	195.1623	0.0125904	VNGRIQMEDUZTCJ	CHEMONTID:0000298
C13H23O	195.174890356	283.24036	88.07001	51	146	195.17035	0.0045404	VNGRIQMEDUZTCJ	CHEMONTID:0000298
C13H22O	194.167065324	282.26462	88.07806	42	146	194.18656	-0.0194947	DEDSSOIVPSHQLB	CHEMONTID:0001292
C9H6O3	162.031694052	250.09587	88.07806	42	146	162.01781	0.0138841	YBSHFNPTZIZIGY;AXMVYSVVTMKQSL;HVIBSLHISRRALT;WVJCRTSTRGRJJT	CHEMONTID:0000029;CHEMONTID:0000135;CHEMONTID:0000144
C9H6O3	162.031694052	250.09587	88.07001	42	146	162.02586	0.0058341	YBSHFNPTZIZIGY;AXMVYSVVTMKQSL;HVIBSLHISRRALT;WVJCRTSTRGRJJT	CHEMONTID:0000029;CHEMONTID:0000135;CHEMONTID:0000144
C3H5O2	73.0289544	161.12575	88.07806	39	146	73.04769	-0.0187356	NIXOWILDQLNWCW;AKXKFZDCRYJKTF	CHEMONTID:0004451;CHEMONTID:0002434
C3H6N2	70.053098192	158.13571	88.07806	37	146	70.05765	-0.0045518	MCGDEFQPHREUNF	CHEMONTID:0001045
C5H10	70.07825032	158.13571	88.07001	37	146	70.0657	0.0125503	OFBQJSOFQDEBGM	CHEMONTID:0002500
H2O	18.010564684	106.0916	88.07806	98	146	18.01354	-0.0029753	XLYOFNOQVPJJNP	NonID:H2O
H2O	18.010564684	106.0916	88.07001	98	146	18.02159	-0.0110253	XLYOFNOQVPJJNP	NonID:H2O
H2O	18.010564684	106.08456	88.07806	106	146	18.0065	0.0040647	XLYOFNOQVPJJNP	NonID:H2O
H2O	18.010564684	106.08456	88.07001	106	146	18.01455	-0.0039853	XLYOFNOQVPJJNP	NonID:H2O
H2O	18.010564684	106.074	88.07806	98	146	17.99594	0.0146247	XLYOFNOQVPJJNP	NonID:H2O
H2O	18.010564684	106.074	88.07001	98	146	18.00399	0.0065747	XLYOFNOQVPJJNP	NonID:H2O
H2O	18.010564684	106.06117	88.07001	43	146	17.99116	0.0194047	XLYOFNOQVPJJNP	NonID:H2O
C16H23O2	247.169804976	552.33228	305.15085	126	133	247.18143	-0.011625	YMDRHCPLTCCRLX	CHEMONTID:0000298
C9H12O3	168.078644244	473.23502	305.15085	36	133	168.08417	-0.0055258	CRUILBNAQILVHZ;VKHCWIJJBRBDLT	CHEMONTID:0000138;CHEMONTID:0003891
C5H5N	79.04219916	384.17093	305.15085	60	133	79.02008	0.0221192	JUJWROOIHBZHMG	CHEMONTID:0000089
CH2	14.015650064	319.18414	305.15085	44	133	14.03329	-0.0176399	VNWKTOKETHGBQD	CHEMONTID:0002500
C9H14NO2	168.102453688	473.23502	305.13461	36	128	168.10041	0.0020437	CHCUDBFRYVCNDF	CHEMONTID:0000492
C5H5N	79.04219916	384.17093	305.13461	60	128	79.03632	0.0058792	JUJWROOIHBZHMG	CHEMONTID:0000089
H3N	17.026549096	569.34894	552.33228	65	126	17.01666	0.0098891	QGZKDVFQNNGYKY	NonID:NH2
C12H22O	182.167065324	288.24908	106.08456	105	106	182.16452	0.0025453	BLWZCYSWLRGLHU;HFJRKMMYBMWEAD	CHEMONTID:0001292;CHEMONTID:0002229
C10H8O2	160.052429496	266.11414	106.08456	39	106	160.02958	0.0228495	JKTXGBOLZMGAIF;AXCXHFKZHDEKTP	CHEMONTID:0001257;CHEMONTID:0000029
C9H4O2	144.021129368	250.09587	106.08456	42	106	144.01131	0.0098194	CJEQHXGMZPFAQE	CHEMONTID:0001257
C3H5N	55.04219916	161.12575	106.08456	39	106	55.04119	0.0010092	LIWAQLJGPBVORC	CHEMONTID:0002228
C20H31O	287.237490612	575.46576	288.24908	41	105	287.21668	0.0208106	XOZDREDGDDNHBM	CHEMONTID:0000298
C17H31O2	267.232405232	555.49072	288.24908	48	105	267.24164	-0.0092348	FEJABJBBRPQHRG	CHEMONTID:0002951
C17H31O	251.237490612	539.48798	288.24908	103	105	251.2389	-0.0014094	HJEWKIMQTQIIIN	CHEMONTID:0000298
C17H31O	251.237490612	539.46954	288.24908	98	105	251.22046	0.0170306	HJEWKIMQTQIIIN	CHEMONTID:0000298
C6H12	84.093900384	372.34198	288.24908	34	105	84.0929	0.0010004	VLKZOEOYAKHREP	CHEMONTID:0002500
C12H22O	182.167065324	288.24908	106.0916	105	98	182.15748	0.0095853	BLWZCYSWLRGLHU;HFJRKMMYBMWEAD	CHEMONTID:0001292;CHEMONTID:0002229
C12H22O	182.167065324	288.24908	106.074	105	98	182.17508	-0.0080147	BLWZCYSWLRGLHU;HFJRKMMYBMWEAD	CHEMONTID:0001292;CHEMONTID:0002229
C9H10O3	166.06299418	576.4987	410.43756	1	103	166.06114	0.0018542	VKHCWIJJBRBDLT;JACRWUWPXAESPB	CHEMONTID:0003891;CHEMONTID:0001713
O	15.99491462	555.49072	539.48798	48	103	16.00274	-0.0078254	XLYOFNOQVPJJNP	NonID:H2O
C6H11NO3	145.073893212	555.49072	410.43756	48	103	145.05316	0.0207332	QBYYLBWFBPAOKU	CHEMONTID:0004310
C6H9O3	129.055169148	539.48798	410.43756	103	103	129.05042	0.0047491	YAHJGDKGXVOYKU	CHEMONTID:0004450
C9H7N	129.057849224	539.48798	410.42453	103	92	129.06345	-0.0056008	ZFRKQXVRDFCRJG	CHEMONTID:0004529
C9H5O	129.03403978	539.48798	410.45697	103	71	129.03101	0.0030298	KJPRLNWUNMBNBZ	CHEMONTID:0000029
C9H5O	129.03403978	539.46954	410.43756	98	103	129.03198	0.0020598	KJPRLNWUNMBNBZ	CHEMONTID:0000029
C5H12N2	100.100048384	410.43756	310.314	103	68	100.12356	-0.0235116	PVOAHINGSUIXLS	CHEMONTID:0003358
H2N	16.018724064	555.49072	539.46954	48	98	16.02118	-0.0024559	QGZKDVFQNNGYKY	NonID:NH2
C5H7NO3	129.042593084	539.46954	410.42453	98	92	129.04501	-0.0024169	CZWARROQQFCFJB;MPUUQNGXJSEWTF;KABXUUFDPUOJMW	CHEMONTID:0002404;CHEMONTID:0001880
C9H5O	129.03403978	539.46954	410.45697	98	71	129.01257	0.0214698	KJPRLNWUNMBNBZ	CHEMONTID:0000029
C10H8O2	160.052429496	266.11414	106.074	39	98	160.04014	0.0122895	JKTXGBOLZMGAIF;AXCXHFKZHDEKTP	CHEMONTID:0001257;CHEMONTID:0000029
C9H4O2	144.021129368	250.09587	106.0916	42	98	144.00427	0.0168594	CJEQHXGMZPFAQE	CHEMONTID:0001257
C9H4O2	144.021129368	250.09587	106.074	42	98	144.02187	-0.0007406	CJEQHXGMZPFAQE	CHEMONTID:0001257
C3H5N	55.04219916	161.12575	106.0916	39	98	55.03415	0.0080492	LIWAQLJGPBVORC	CHEMONTID:0002228
C4H7	55.054775224	161.12575	106.074	39	98	55.05175	0.0030252	NNPPMTNAJDCUHE;VQTUBCCKSQIDNK	CHEMONTID:0004620;CHEMONTID:0004622
C9H10O3	166.06299418	576.4987	410.42453	1	92	166.07417	-0.0111758	VKHCWIJJBRBDLT;JACRWUWPXAESPB	CHEMONTID:0003891;CHEMONTID:0001713
C6H11NO3	145.073893212	555.49072	410.42453	48	92	145.06619	0.0077032	QBYYLBWFBPAOKU	CHEMONTID:0004310
C5H12N2	100.100048384	410.42453	310.314	92	68	100.11053	-0.0104816	PVOAHINGSUIXLS	CHEMONTID:0003358
C9H10O3	166.06299418	576.4987	410.45697	1	71	166.04173	0.0212642	VKHCWIJJBRBDLT;JACRWUWPXAESPB	CHEMONTID:0003891;CHEMONTID:0001713
C9H5O2	145.0289544	555.49072	410.45697	48	71	145.03375	-0.0047956	CJXMVKYNVIGQBS	CHEMONTID:0000029
C2H6O2	62.036779432	372.34198	310.314	34	68	62.02798	0.0087994	LYCAIKOWRPUZTN	CHEMONTID:0002467
C3H6O3	90.031694052	446.11304	356.08591	41	64	90.02713	0.0045641	PEDCQBHIVMGVHV	CHEMONTID:0002210
C6H3	75.023475096	431.1051	356.08591	37	64	75.01919	0.0042851	UHOVQNZJYSORNB	CHEMONTID:0002279
C2H3	27.023475096	383.12784	356.08591	38	64	27.04193	-0.0184549	VGGSQFUCUMXWEO;OTMSDBZUPAUEDD	CHEMONTID:0004476;CHEMONTID:0002500
HN	15.010899032	371.10178	356.08591	61	64	15.01587	-0.004971	QGZKDVFQNNGYKY	NonID:NH2
Num AdductIon (AdductType Mass LinkedMz): 2
[M+NH4]+	88.07806	93.03674
[M+H]+	554.51648	576.48657
Num IsotopicIon (IsotopeName Mass LinkedMz WeightedForm WeightNumber): 24
C-13	107.08479	106.0916	M+1	1
C-13	107.09299	106.0916	M+1	1
2C-13	108.07773	106.0916	M+2	2
C-13	271.25122	270.26071	M+1	1
C-13	271.26212	270.26071	M+1	1
C-13	306.14276	305.15085	M+1	1
N-14	312.27927	311.30704	M+1	1
C-13	312.29944	311.30704	M+1	1
C-13	355.32599	354.33823	M+1	1
C-13	355.3476	354.33823	M+1	1
C-13	355.36374	354.33823	M+1	1
2C-13	356.33118	354.33823	M+2	2
2C-13	356.34894	354.33823	M+2	2
C-13	411.43793	410.45697	M+1	1
C-13	411.45462	410.45697	M+1	1
C-13	440.20944	439.20804	M+1	1
C-13	440.23154	439.20804	M+1	1
C-13	497.26468	496.27206	M+1	1
C-13	553.34039	552.33228	M+1	1
N-14	555.49072	554.51648	M+1	1
C-13	555.5191	554.51648	M+1	1
C-13	555.54407	554.51648	M+1	1
C-13	570.38239	569.39594	M+1	1
C-13	570.40656	569.39594	M+1	1

NAME: C31H71NO4S
EXACTMASS: 553.510380752
ISSELECTED: True
ACCURATEMASS: 553.5094793
MASSDIFFERENCE: 0.0009015
TOTALSCORE: 2.935
ISOTOPICINTENSITY[M+1]: 0.3565
ISOTOPICINTENSITY[M+2]: 0.1147
ISOTOPICDIFF[M+1]: -0.0329
ISOTOPICDIFF[M+2]: 0.0474
MASSDIFFSCORE: 0.984
ISOTOPICSCORE: 0.979
PRODUCTIONSCORE: 0.847
NEUTRALLOSSSCORE: 0.125
PRODUCTIONPEAKNUMBER: 61
PRODUCTIONHITSNUMBER: 15
NEUTRALLOSSPEAKNUMBER: 408
NEUTRALLOSSHITSNUMBER: 51
RESOURCENAMES: 
RESOURCERECORDS: 0
ChemOntDescriptions: Pyrimidones;N-acyl amines;Organic sulfuric acid and derivatives;Peptides;Fatty acid and derivatives;Aminobenzenesulfonamides;Benzothiazoles;Phenothiazines;Benzenesulfonamides;Indole and derivatives
ChemOntIDs: Pyrimidones;N-acyl amines;Organic sulfuric acid and derivatives;Peptides;Fatty acid and derivatives;Aminobenzenesulfonamides;Benzothiazoles;Phenothiazines;Benzenesulfonamides;Indole and derivatives
ChemOntScores: 2.68642140500613E-06;3.49739684381172E-05;3.49739684381172E-05;6.40803464744881E-05;0.000111422000902442;0.000165961997626574;0.000998943973514199;0.000998943973514199;0.00293999922166031;0.00335500282963199
ChemOntInChIKeys: KNAHARQHSZJURB;KOGRJTUIKPMZEJ;YNLCVAQJIKOXER;IFLVBVIYADZIQO;JLJNENVYAVKECZ;NHUHCSRWZMLRLA;KZHGPDSVHSDCMX;SLVMESMUVMCQIY;BGRJTUBHPOOWDU;OZCACMPSTYQSMM
PUBCHEMCIDS: 
Num ProductIon (Formula ExactMass AccurateMass Intensity Error CandidateInChIKeys CandidateOntologies): 61
C4H10N	72.08132432	72.08174	45	-0.0009643	HQABUPZFAYXKJW;KDSNLYIMUZNERS;DAZXVJBJRMWXJP;HPNMFZURTQLUMO;XHFGWHUWQXTGAT;GVWISOJSERXQBM;RWRDLPDLKQPQOW;JKHYHXBLSTVHIA	CHEMONTID:0000469;CHEMONTID:0002239;CHEMONTID:0002228;CHEMONTID:0000218;CHEMONTID:0002394
C6H9	81.070425288	81.06992	35	-4.33E-05	AFABGHUZZDYHJO;RYPKRALMXUUNKS;PFEOZHBOMNWTJB;GDOPTJXRTPNYNR;LIKMAJRDDDTEIG;LDTAOIUHUHHCMU;PRBHEGAFLDMLAL;VLKZOEOYAKHREP;BEQGRRJLJLVQAQ;HNRMPXKDFBEGFZ;LGAQJENWWYGFSN;XDTMQSROBMDMFD;WWUVJRULCWHUSA	CHEMONTID:0004620;CHEMONTID:0004476;CHEMONTID:0001016;CHEMONTID:0001019;CHEMONTID:0002500;CHEMONTID:0004622
C6H9	81.070425288	81.07571	39	-0.0058333	AFABGHUZZDYHJO;RYPKRALMXUUNKS;PFEOZHBOMNWTJB;GDOPTJXRTPNYNR;LIKMAJRDDDTEIG;LDTAOIUHUHHCMU;PRBHEGAFLDMLAL;VLKZOEOYAKHREP;BEQGRRJLJLVQAQ;HNRMPXKDFBEGFZ;LGAQJENWWYGFSN;XDTMQSROBMDMFD;WWUVJRULCWHUSA	CHEMONTID:0004620;CHEMONTID:0004476;CHEMONTID:0001016;CHEMONTID:0001019;CHEMONTID:0002500;CHEMONTID:0004622
C3HOS	84.974810652	84.95766	45	0.0166021	NA	NA
C3HOS	84.974810652	84.96571	45	0.0085521	NA	NA
C4H10NO	88.07623894	88.07001	146	0.0056804	MIJDSYMOBYNHOT	CHEMONTID:0001897
C4H10NO	88.07623894	88.07806	146	-0.0023696	MIJDSYMOBYNHOT	CHEMONTID:0001897
C6H5O	93.03403978	93.03674	44	-0.0032488	ISWSIDIOOBJBQZ	CHEMONTID:0004647
C7H8N	106.065674256	106.06117	43	0.0039557	RNVCVTLRINQCPJ;AFBPFSWMIHJQDM;ONQLCPDIXPYJSS;CSNWPSHAZNPDBA;WGQKYBSKWIADBV;MFEIKQPHQINPRI;KPDBFXIKMXHJEB;VULHYRAYXYTONQ	CHEMONTID:0003964;CHEMONTID:0003924;CHEMONTID:0000195;CHEMONTID:0000219;CHEMONTID:0000185;CHEMONTID:0000089;CHEMONTID:0002279
C8H10	106.07825032	106.074	98	0.0037017	YNQLUTRBYVCPMQ;QEGNUYASOUJEHD	CHEMONTID:0002279;CHEMONTID:0001016
C8H10	106.07825032	106.08456	106	-0.0068583	YNQLUTRBYVCPMQ;QEGNUYASOUJEHD	CHEMONTID:0002279;CHEMONTID:0001016
C8H10	106.07825032	106.0916	98	-0.0138983	YNQLUTRBYVCPMQ;QEGNUYASOUJEHD	CHEMONTID:0002279;CHEMONTID:0001016
C7H5O3	137.02386902	137.00769	37	0.0156304	IUNJCFABHJZSKB;HDVRLUFGYQYLFJ;PCYGLFXKCBFGPC;DGXAGETVRDOQFP;CLFRCXCBWIQVRN;IBGBGRVKPALMCQ;QFYYAIBEHOEZKC;GPJJASIJVRXZFI;LPYUENQFPVNPHY	CHEMONTID:0003978;CHEMONTID:0000190;CHEMONTID:0000135
C8H16NO2	158.118103752	158.13571	37	-0.0181548	CHZKSVHNCFVFKO	CHEMONTID:0002012
C12H17	161.133025544	161.12575	39	0.006727	QPEHZWXCQFKJQO;PDCMGXOEMIZAGY;SJRNJLNTKOARIN;IRXJZDLOCNJAHE;XWASVAMCARPLHN;KNMXZGDUJVOTOC;ADFMUFXAKWLSSH;ACLGJZFMJNVCMH;NXCPHYJTOJDSLE	CHEMONTID:0001401;CHEMONTID:0004149;CHEMONTID:0002841;CHEMONTID:0001016;CHEMONTID:0004620;CHEMONTID:0000017;CHEMONTID:0004622
C8H5O4	165.01878364	165.02161	42	-0.0033749	XLEYFDVVXLMULC;ABNNGIOYMQTQQO;LTJNCZSXVJCHGE;JSAAGGWDCXOBNL;HWLRTXHDKIOPHF;IXJTUTIPLWUCEC	CHEMONTID:0004298;CHEMONTID:0000190;CHEMONTID:0000135;CHEMONTID:0000137;CHEMONTID:0000397
C16H	193.007825032	193.00661	160	0.0006665	NA	NA
C13H5S	193.01119616	193.01703	160	-0.0063824	NA	NA
C10H9O4	193.050083768	193.02567	163	0.0238652	WDIFRGCUOJVZLO;RQTUIOAYKIUNKJ	CHEMONTID:0000144
C14H7O2	207.044604464	207.03618	40	0.0078759	NA	NA
C15H30NO	240.23273958	240.23453	58	-0.002339	NA	NA
C15H32NO	242.248389644	242.25012	55	-0.0022789	NA	NA
C15H32NO	242.248389644	242.25992	54	-0.0120789	NA	NA
C13H16NO2S	250.090174752	250.09587	42	-0.0062438	NA	NA
C17H16NO2	266.118103752	266.11414	39	0.0034152	NA	NA
C16H32NO2	270.243304264	270.24362	1056	-0.0008643	NA	NA
C16H32NO2	270.243304264	270.26071	1042	-0.0179543	NA	NA
C18H36NO	282.279689772	282.26462	42	0.0145212	NA	NA
C18H36NO	282.279689772	282.28198	42	-0.0028388	NA	NA
C21H31	283.242575992	283.24036	51	0.0016674	NA	NA
C16H34NO3	288.253868948	288.24908	105	0.0042404	NA	NA
C21H21S	305.136396672	305.13461	128	0.0012381	NA	NA
C21H21O2	305.154154912	305.15085	133	0.0027563	NA	NA
C20H40NO	310.3109899	310.29443	52	0.0160113	NA	NA
C20H40NO	310.3109899	310.314	68	-0.0035587	NA	NA
C20H39S	311.277247248	311.28162	240	-0.0049213	NA	NA
C20H39O2	311.295005488	311.29727	278	-0.0028131	NA	NA
C20H39O2	311.295005488	311.30704	279	-0.0125831	NA	NA
C19H27O4	319.190934344	319.18414	44	0.0062458	NA	NA
C21H9O3S	341.027240148	341.02847	58	-0.0017784	NA	NA
C22H44NO2	354.337204648	354.33823	3360	-0.0015739	NA	NA
C26H11O2	355.075904592	355.0755	35	-0.000144	NA	NA
C25H10NO2	356.07115356	356.06851	61	0.002095	NA	NA
C22H14NO4	356.092282928	356.08591	64	0.0058243	NA	NA
C22H17O3S	361.089840404	361.09238	41	-0.0030882	NA	NA
C27H15O2	371.10720472	371.10178	61	0.0048761	NA	NA
C22H46NO3	372.347769332	372.34198	34	0.0052408	NA	NA
C25H19O4	383.128334088	383.12784	38	-5.45E-05	NA	NA
C26H23OS	383.146961356	383.15021	49	-0.0037972	NA	NA
C29H22N	384.175224704	384.17093	60	0.0037461	NA	NA
C27H56NO	410.436190412	410.42453	92	0.0111118	NA	NA
C27H56NO	410.436190412	410.43756	103	-0.0019182	NA	NA
C28H60N	410.47257592	410.45697	71	0.0150573	NA	NA
C27H39O2S	427.267076488	427.26749	34	-0.0009621	NA	NA
C29H19O2S	431.110575848	431.1051	37	0.0049273	NA	NA
C30H31OS	439.209561612	439.20804	147	0.000973	NA	NA
C29H20NO2S	446.12147488	446.11304	41	0.0078863	NA	NA
C31H37O2S	473.251426424	473.23502	36	0.0158578	NA	NA
C30H42NO3S	496.288540204	496.27206	329	0.0159316	NA	NA
C31H70NO3S	536.5076411	536.51813	48	-0.0110375	NA	NA
C31H71NO4S	553.510380752	576.48657	1150	0.0130315	NA	NA
Num NeutralLoss (Formula ExactMass PrecursorMz ProductMz PrecursorIntensity ProductIntensity LossMass Error CandidateInChIKeys CandidateOntologies): 171
C12H15NO3	221.10519334	575.46576	354.33823	41	3360	221.12753	-0.0223367	HIKHPXKYXLQZFQ	CHEMONTID:0000195
C12H24O2	200.177630008	554.51648	354.33823	154	3360	200.17825	-0.00062	POULHZVOKOAJMA	CHEMONTID:0003086
C11H21O2	185.154154912	539.48798	354.33823	103	3360	185.14975	0.0044049	IOKPZOGAWQXXLF	CHEMONTID:0001334
C10H17O3	185.117769404	539.46954	354.33823	98	3360	185.13131	-0.0135406	TYXOEOVOUIVPQE	CHEMONTID:0000324
C12H22O	182.167065324	536.51813	354.33823	48	3360	182.1799	-0.0128347	BLWZCYSWLRGLHU;HFJRKMMYBMWEAD	CHEMONTID:0001292;CHEMONTID:0002229
C4H8	56.062600256	410.42453	354.33823	92	3360	56.0863	-0.0236997	NNPPMTNAJDCUHE;IJDNQMDRQITEOD;VQTUBCCKSQIDNK	CHEMONTID:0004620;CHEMONTID:0002500;CHEMONTID:0004622
H2O	18.010564684	372.34198	354.33823	34	3360	18.00375	0.0068147	XLYOFNOQVPJJNP	NonID:H2O
C6H12	84.093900384	354.33823	270.24362	3360	1056	84.09461	-0.0007096	VLKZOEOYAKHREP	CHEMONTID:0002500
C5H10N	84.08132432	354.33823	270.26071	3360	1042	84.07752	0.0038043	NQRYJNQNLNOLGT	CHEMONTID:0000195
C2H5N	43.04219916	354.33823	311.30704	3360	279	43.03119	0.0110092	ROSDSFDQCJNGOL;QUSNBJAOOMFDIB	CHEMONTID:0002228;CHEMONTID:0000469
C2H5N	43.04219916	354.33823	311.29727	3360	278	43.04096	0.0012392	ROSDSFDQCJNGOL;QUSNBJAOOMFDIB	CHEMONTID:0002228;CHEMONTID:0000469
C3H7	43.054775224	354.33823	311.28162	3360	240	43.05661	-0.0018348	ATUOYWHBWRKTHZ;QQONPFPTGQHPMA	CHEMONTID:0002500;CHEMONTID:0004476
C2H4O	44.026214748	354.33823	310.314	3360	68	44.02423	0.0019847	LFQSCWFLJHTTHZ;IKHGUXGNUITLKF;LCGLNKUTAGEVQW	CHEMONTID:0000286;CHEMONTID:0002230;CHEMONTID:0001167
C17H29O2	265.216755168	576.48657	311.28162	1150	240	265.20495	0.0118052	FXLBBNFRKMTPNR	CHEMONTID:0002951
C9H10O3	166.06299418	576.48657	410.43756	1150	103	166.04901	0.0139842	VKHCWIJJBRBDLT;JACRWUWPXAESPB	CHEMONTID:0003891;CHEMONTID:0001713
C9H10O3	166.06299418	576.48657	410.42453	1150	92	166.06204	0.0009542	VKHCWIJJBRBDLT;JACRWUWPXAESPB	CHEMONTID:0003891;CHEMONTID:0001713
C8H6O4	166.026608672	576.48657	410.45697	1150	71	166.0296	-0.0029913	XLEYFDVVXLMULC;DYKBONVDLJHZLM;LTJNCZSXVJCHGE;HWLRTXHDKIOPHF	CHEMONTID:0004298;CHEMONTID:0000135;CHEMONTID:0000190
C17H33O2	269.248055296	539.48798	270.24362	103	1056	269.24436	0.0036953	XZNLDDNERIACTN	CHEMONTID:0002951
C17H33O2	269.248055296	539.46954	270.24362	98	1056	269.22592	0.0221353	XZNLDDNERIACTN	CHEMONTID:0002951
C6H7NO2S	157.019749464	427.26749	270.24362	34	1056	157.02387	-0.0041205	DYHJCQLXZIELGG	CHEMONTID:0001141
C3H5	41.03912516	311.30704	270.24362	279	1056	41.06342	-0.0242948	ATUOYWHBWRKTHZ;QQONPFPTGQHPMA	CHEMONTID:0002500;CHEMONTID:0004476
C3H5	41.03912516	311.29727	270.24362	278	1056	41.05365	-0.0145248	ATUOYWHBWRKTHZ;QQONPFPTGQHPMA	CHEMONTID:0002500;CHEMONTID:0004476
C3H5	41.03912516	311.28162	270.24362	240	1056	41.038	0.0011252	ATUOYWHBWRKTHZ;QQONPFPTGQHPMA	CHEMONTID:0002500;CHEMONTID:0004476
C3H4	40.031300128	310.29443	270.24362	52	1056	40.05081	-0.0195099	QQONPFPTGQHPMA;ATUOYWHBWRKTHZ	CHEMONTID:0004476;CHEMONTID:0002500
H2O	18.010564684	288.24908	270.24362	105	1056	18.00546	0.0051047	XLYOFNOQVPJJNP	NonID:H2O
CH	13.007825032	283.24036	270.24362	51	1056	12.99674	0.011085	VNWKTOKETHGBQD	CHEMONTID:0002500
C	12	282.26462	270.24362	42	1056	12.021	-0.021	VNWKTOKETHGBQD	CHEMONTID:0002500
C12H22O	182.167065324	270.24362	88.07806	1056	146	182.16556	0.0015053	BLWZCYSWLRGLHU;HFJRKMMYBMWEAD	CHEMONTID:0001292;CHEMONTID:0002229
C12H22O	182.167065324	270.24362	88.07001	1056	146	182.17361	-0.0065447	BLWZCYSWLRGLHU;HFJRKMMYBMWEAD	CHEMONTID:0001292;CHEMONTID:0002229
C20H29O	285.221840548	555.49072	270.26071	48	1042	285.23001	-0.0081695	KZSKFOJHFUBFSD	CHEMONTID:0000298
C17H33O2	269.248055296	539.48798	270.26071	103	1042	269.22727	0.0207853	XZNLDDNERIACTN	CHEMONTID:0002951
C6H7NO2S	157.019749464	427.26749	270.26071	34	1042	157.00678	0.0129695	DYHJCQLXZIELGG	CHEMONTID:0001141
C5H10O2	102.06807956	372.34198	270.26071	34	1042	102.08127	-0.0131904	WLAMNBDJUVNPJU	CHEMONTID:0003544
C3H5	41.03912516	311.30704	270.26071	279	1042	41.04633	-0.0072048	ATUOYWHBWRKTHZ;QQONPFPTGQHPMA	CHEMONTID:0002500;CHEMONTID:0004476
C3H5	41.03912516	311.29727	270.26071	278	1042	41.03656	0.0025652	ATUOYWHBWRKTHZ;QQONPFPTGQHPMA	CHEMONTID:0002500;CHEMONTID:0004476
C2H3N	41.026549096	311.28162	270.26071	240	1042	41.02091	0.0056391	ROSDSFDQCJNGOL;MPAYEWNVIPXRDP;QUSNBJAOOMFDIB	CHEMONTID:0002228;CHEMONTID:0002395;CHEMONTID:0000469
C3H4	40.031300128	310.314	270.26071	68	1042	40.05329	-0.0219899	QQONPFPTGQHPMA;ATUOYWHBWRKTHZ	CHEMONTID:0004476;CHEMONTID:0002500
C3H4	40.031300128	310.29443	270.26071	52	1042	40.03372	-0.0024199	QQONPFPTGQHPMA;ATUOYWHBWRKTHZ	CHEMONTID:0004476;CHEMONTID:0002500
H2O	18.010564684	288.24908	270.26071	105	1042	17.98837	0.0221947	XLYOFNOQVPJJNP	NonID:H2O
C	12	282.28198	270.26071	42	1042	12.02127	-0.02127	VNWKTOKETHGBQD	CHEMONTID:0002500
C	12	282.26462	270.26071	42	1042	12.00391	-0.00391	VNWKTOKETHGBQD	CHEMONTID:0002500
C12H22O	182.167065324	270.26071	88.07806	1042	146	182.18265	-0.0155847	BLWZCYSWLRGLHU;HFJRKMMYBMWEAD	CHEMONTID:0001292;CHEMONTID:0002229
C12H22O	182.167065324	270.26071	88.07001	1042	146	182.1907	-0.0236347	BLWZCYSWLRGLHU;HFJRKMMYBMWEAD	CHEMONTID:0001292;CHEMONTID:0002229
C17H29O2	265.216755168	576.51599	311.30704	482	279	265.20895	0.0078052	FXLBBNFRKMTPNR	CHEMONTID:0002951
C17H29O2	265.216755168	576.51599	311.29727	482	278	265.21872	-0.0019648	FXLBBNFRKMTPNR	CHEMONTID:0002951
C17H29O2	265.216755168	576.51599	311.28162	482	240	265.23437	-0.0176148	FXLBBNFRKMTPNR	CHEMONTID:0002951
C9H10O3	166.06299418	576.51599	410.43756	482	103	166.07843	-0.0154358	VKHCWIJJBRBDLT;JACRWUWPXAESPB	CHEMONTID:0003891;CHEMONTID:0001713
C9H10O3	166.06299418	576.51599	410.45697	482	71	166.05902	0.0039742	VKHCWIJJBRBDLT;JACRWUWPXAESPB	CHEMONTID:0003891;CHEMONTID:0001713
C4H11N	73.089149352	569.37817	496.27206	351	329	73.1061099999999	-0.0169606	HPNMFZURTQLUMO;DAZXVJBJRMWXJP;GVWISOJSERXQBM	CHEMONTID:0002228;CHEMONTID:0002239
CH5	17.03912516	569.37817	552.33228	351	126	17.04589	-0.0067648	VNWKTOKETHGBQD	CHEMONTID:0002500
C4H11N	73.089149352	569.34894	496.27206	65	329	73.07688	0.0122694	HPNMFZURTQLUMO;DAZXVJBJRMWXJP;GVWISOJSERXQBM	CHEMONTID:0002228;CHEMONTID:0002239
C4H8	56.062600256	552.33228	496.27206	126	329	56.06022	0.0023803	NNPPMTNAJDCUHE;IJDNQMDRQITEOD;VQTUBCCKSQIDNK	CHEMONTID:0004620;CHEMONTID:0002500;CHEMONTID:0004622
C20H31O2	303.232405232	496.27206	193.02567	329	163	303.24639	-0.0139848	WRAABDGBHRJLHR	CHEMONTID:0002951
C20H31O2	303.232405232	496.27206	193.01703	329	160	303.25503	-0.0226248	WRAABDGBHRJLHR	CHEMONTID:0002951
C3H7N	57.057849224	496.27206	439.20804	329	147	57.06402	-0.0061708	LIWAQLJGPBVORC;WGYKZJWCGVVSQN	CHEMONTID:0002228;CHEMONTID:0000469
CH5	17.03912516	569.39594	552.33228	304	126	17.06366	-0.0245348	VNWKTOKETHGBQD	CHEMONTID:0002500
C15H29O	225.221840548	536.51813	311.30704	48	279	225.21109	0.0107505	XGQJZNCFDLXSIJ	CHEMONTID:0000298
C2H5O2	61.0289544	372.34198	311.30704	34	279	61.03494	-0.0059856	TZIHFWKZFHZASV;LYCAIKOWRPUZTN	CHEMONTID:0001238;CHEMONTID:0002467
C15H27O	223.206190484	311.30704	88.07806	279	146	223.22898	-0.0227895	ILDMCKZJSLWXTH	CHEMONTID:0000298
C17H29O2	265.216755168	576.4987	311.29727	1	278	265.20143	0.0153252	FXLBBNFRKMTPNR	CHEMONTID:0002951
C15H29O	225.221840548	536.51813	311.29727	48	278	225.22086	0.0009805	XGQJZNCFDLXSIJ	CHEMONTID:0000298
C2H7NO	61.052763844	372.34198	311.29727	34	278	61.04471	0.0080538	HZAXFHJVJLSVMW	CHEMONTID:0001897
C15H27O	223.206190484	311.29727	88.07806	278	146	223.21921	-0.0130195	ILDMCKZJSLWXTH	CHEMONTID:0000298
C15H27O	223.206190484	311.29727	88.07001	278	146	223.22726	-0.0210695	ILDMCKZJSLWXTH	CHEMONTID:0000298
C17H29O2	265.216755168	576.4987	311.28162	1	240	265.21708	-0.0003248	FXLBBNFRKMTPNR	CHEMONTID:0002951
C15H29O	225.221840548	536.51813	311.28162	48	240	225.23651	-0.0146695	XGQJZNCFDLXSIJ	CHEMONTID:0000298
C3H9O	61.065339908	372.34198	311.28162	34	240	61.06036	0.0049799	XOBKSJJDNFUZPF;KFZMGEQAYNKOFK;BDERNNFJNOPAEC	CHEMONTID:0001167;CHEMONTID:0001661;CHEMONTID:0000286
C15H27O	223.206190484	311.28162	88.07806	240	146	223.20356	0.0026305	ILDMCKZJSLWXTH	CHEMONTID:0000298
C15H27O	223.206190484	311.28162	88.07001	240	146	223.21161	-0.0054195	ILDMCKZJSLWXTH	CHEMONTID:0000298
C10H12NO2	178.086803624	371.10178	193.02567	61	163	178.07611	0.0106936	OPJOMVMFYOUDPK	CHEMONTID:0000296
C9H12O3	168.078644244	361.09238	193.02567	41	163	168.06671	0.0119342	CRUILBNAQILVHZ;VKHCWIJJBRBDLT	CHEMONTID:0000138;CHEMONTID:0003891
C9H9NO2	163.063328528	356.08591	193.02567	64	163	163.06024	0.0030885	DXGAIOIQACHYRK	CHEMONTID:0000188
C9H7O3	163.039519084	356.06851	193.02567	61	163	163.04284	-0.0033209	FRWCWHNEVBJWRZ;AXMVYSVVTMKQSL	CHEMONTID:0001257;CHEMONTID:0000029
C9H6O3	162.031694052	355.0755	193.02567	35	163	162.04983	-0.0181359	YBSHFNPTZIZIGY;AXMVYSVVTMKQSL;HVIBSLHISRRALT;WVJCRTSTRGRJJT	CHEMONTID:0000029;CHEMONTID:0000135;CHEMONTID:0000144
C8H16	112.125200512	305.15085	193.02567	133	163	112.12518	2.05E-05	TVMXDCGIABBOFY	CHEMONTID:0002500
C8H16	112.125200512	305.13461	193.02567	128	163	112.10894	0.0162605	TVMXDCGIABBOFY	CHEMONTID:0002500
C4H11N	73.089149352	266.11414	193.02567	39	163	73.08847	0.0006794	HPNMFZURTQLUMO;DAZXVJBJRMWXJP;GVWISOJSERXQBM	CHEMONTID:0002228;CHEMONTID:0002239
C4H9	57.070425288	250.09587	193.02567	42	163	57.0702	0.0002253	IJDNQMDRQITEOD;NNPPMTNAJDCUHE	CHEMONTID:0002500;CHEMONTID:0004620
CH2	14.015650064	207.03618	193.02567	40	163	14.01051	0.0051401	VNWKTOKETHGBQD	CHEMONTID:0002500
C18H32O2	280.240230264	473.23502	193.01703	36	160	280.21799	0.0222403	OYHQOLUKZRVURQ;GKJZMAHZJGSBKD	CHEMONTID:0002949
C18H32O2	280.240230264	473.23502	193.00661	36	160	280.22841	0.0118203	OYHQOLUKZRVURQ;GKJZMAHZJGSBKD	CHEMONTID:0002949
C10H12NO2	178.086803624	371.10178	193.01703	61	160	178.08475	0.0020536	OPJOMVMFYOUDPK	CHEMONTID:0000296
C10H12NO2	178.086803624	371.10178	193.00661	61	160	178.09517	-0.0083664	OPJOMVMFYOUDPK	CHEMONTID:0000296
C9H12O3	168.078644244	361.09238	193.01703	41	160	168.07535	0.0032942	CRUILBNAQILVHZ;VKHCWIJJBRBDLT	CHEMONTID:0000138;CHEMONTID:0003891
C9H12O3	168.078644244	361.09238	193.00661	41	160	168.08577	-0.0071258	CRUILBNAQILVHZ;VKHCWIJJBRBDLT	CHEMONTID:0000138;CHEMONTID:0003891
C9H9NO2	163.063328528	356.08591	193.01703	64	160	163.06888	-0.0055515	DXGAIOIQACHYRK	CHEMONTID:0000188
C10H11O2	163.075904592	356.08591	193.00661	64	160	163.0793	-0.0033954	NEBQMYHKOREVAL	CHEMONTID:0004111
C9H9NO2	163.063328528	356.06851	193.01703	61	160	163.05148	0.0118485	DXGAIOIQACHYRK	CHEMONTID:0000188
C9H9NO2	163.063328528	356.06851	193.00661	61	160	163.0619	0.0014285	DXGAIOIQACHYRK	CHEMONTID:0000188
C7H14O4	162.089208928	355.0755	193.00661	35	160	162.06889	0.0203189	KXEISHUBUXWXGY	CHEMONTID:0000341
C8H16	112.125200512	305.15085	193.01703	133	160	112.13382	-0.0086195	TVMXDCGIABBOFY	CHEMONTID:0002500
C8H16	112.125200512	305.15085	193.00661	133	160	112.14424	-0.0190395	TVMXDCGIABBOFY	CHEMONTID:0002500
C8H16	112.125200512	305.13461	193.01703	128	160	112.11758	0.0076205	TVMXDCGIABBOFY	CHEMONTID:0002500
C8H16	112.125200512	305.13461	193.00661	128	160	112.128	-0.0027995	TVMXDCGIABBOFY	CHEMONTID:0002500
C4H11N	73.089149352	266.11414	193.01703	39	160	73.09711	-0.0079606	HPNMFZURTQLUMO;DAZXVJBJRMWXJP;GVWISOJSERXQBM	CHEMONTID:0002228;CHEMONTID:0002239
C4H11N	73.089149352	266.11414	193.00661	39	160	73.10753	-0.0183806	HPNMFZURTQLUMO;DAZXVJBJRMWXJP;GVWISOJSERXQBM	CHEMONTID:0002228;CHEMONTID:0002239
C4H9	57.070425288	250.09587	193.01703	42	160	57.07884	-0.0084147	IJDNQMDRQITEOD;NNPPMTNAJDCUHE	CHEMONTID:0002500;CHEMONTID:0004620
C4H9	57.070425288	250.09587	193.00661	42	160	57.08926	-0.0188347	IJDNQMDRQITEOD;NNPPMTNAJDCUHE	CHEMONTID:0002500;CHEMONTID:0004620
CH2	14.015650064	207.03618	193.01703	40	160	14.01915	-0.0034999	VNWKTOKETHGBQD	CHEMONTID:0002500
CH2	14.015650064	207.03618	193.00661	40	160	14.02957	-0.0139199	VNWKTOKETHGBQD	CHEMONTID:0002500
CH3	15.023475096	554.51648	539.48798	154	103	15.0285	-0.0050249	VNWKTOKETHGBQD	CHEMONTID:0002500
C7H12O3	144.078644244	554.51648	410.43756	154	103	144.07892	-0.0002758	JLNIGUCDBFYXDC;CIIQMKRXRXANQW	CHEMONTID:0000324;CHEMONTID:0002435
CH3	15.023475096	554.51648	539.46954	154	98	15.0469399999999	-0.0234649	VNWKTOKETHGBQD	CHEMONTID:0002500
C7H12O3	144.078644244	554.51648	410.42453	154	92	144.09195	-0.0133058	JLNIGUCDBFYXDC;CIIQMKRXRXANQW	CHEMONTID:0000324;CHEMONTID:0002435
C7H12O3	144.078644244	554.51648	410.45697	154	71	144.05951	0.0191342	JLNIGUCDBFYXDC;CIIQMKRXRXANQW	CHEMONTID:0000324;CHEMONTID:0002435
C5H10O4	134.0579088	439.20804	305.15085	147	133	134.05719	0.0007188	ZDAWZDFBPUUDAY;FJGNTEKSQVNVTJ	CHEMONTID:0001661
C9H10O	134.07316494	439.20804	305.13461	147	128	134.07343	-0.0002651	UAJRSHJHFRVGMG	CHEMONTID:0000138
C12H24O2	200.177630008	288.24908	88.07806	105	146	200.17102	0.00661	POULHZVOKOAJMA	CHEMONTID:0003086
C12H24O2	200.177630008	288.24908	88.07001	105	146	200.17907	-0.00144	POULHZVOKOAJMA	CHEMONTID:0003086
C13H23O	195.174890356	283.24036	88.07806	51	146	195.1623	0.0125904	VNGRIQMEDUZTCJ	CHEMONTID:0000298
C13H23O	195.174890356	283.24036	88.07001	51	146	195.17035	0.0045404	VNGRIQMEDUZTCJ	CHEMONTID:0000298
C13H22O	194.167065324	282.26462	88.07806	42	146	194.18656	-0.0194947	DEDSSOIVPSHQLB	CHEMONTID:0001292
C9H6O4	178.026608672	266.11414	88.07806	39	146	178.03608	-0.0094713	NYCXYKOXLNBYID;NDDUBDUPYJZIAK	CHEMONTID:0000144
C9H6O4	178.026608672	266.11414	88.07001	39	146	178.04413	-0.0175213	NYCXYKOXLNBYID;NDDUBDUPYJZIAK	CHEMONTID:0000144
C9H6O3	162.031694052	250.09587	88.07806	42	146	162.01781	0.0138841	YBSHFNPTZIZIGY;AXMVYSVVTMKQSL;HVIBSLHISRRALT;WVJCRTSTRGRJJT	CHEMONTID:0000029;CHEMONTID:0000135;CHEMONTID:0000144
C9H6O3	162.031694052	250.09587	88.07001	42	146	162.02586	0.0058341	YBSHFNPTZIZIGY;AXMVYSVVTMKQSL;HVIBSLHISRRALT;WVJCRTSTRGRJJT	CHEMONTID:0000029;CHEMONTID:0000135;CHEMONTID:0000144
C3H5O2	73.0289544	161.12575	88.07806	39	146	73.04769	-0.0187356	NIXOWILDQLNWCW;AKXKFZDCRYJKTF	CHEMONTID:0004451;CHEMONTID:0002434
C4H6O	70.041864812	158.13571	88.07806	37	146	70.05765	-0.0157852	ZTQSAGDEMFDKMZ	CHEMONTID:0002434
C5H10	70.07825032	158.13571	88.07001	37	146	70.0657	0.0125503	OFBQJSOFQDEBGM	CHEMONTID:0002500
H2O	18.010564684	106.0916	88.07806	98	146	18.01354	-0.0029753	XLYOFNOQVPJJNP	NonID:H2O
H2O	18.010564684	106.0916	88.07001	98	146	18.02159	-0.0110253	XLYOFNOQVPJJNP	NonID:H2O
H2O	18.010564684	106.08456	88.07806	106	146	18.0065	0.0040647	XLYOFNOQVPJJNP	NonID:H2O
H2O	18.010564684	106.08456	88.07001	106	146	18.01455	-0.0039853	XLYOFNOQVPJJNP	NonID:H2O
H2O	18.010564684	106.074	88.07806	98	146	17.99594	0.0146247	XLYOFNOQVPJJNP	NonID:H2O
H2O	18.010564684	106.074	88.07001	98	146	18.00399	0.0065747	XLYOFNOQVPJJNP	NonID:H2O
H2O	18.010564684	106.06117	88.07001	43	146	17.99116	0.0194047	XLYOFNOQVPJJNP	NonID:H2O
C16H23O2	247.169804976	552.33228	305.15085	126	133	247.18143	-0.011625	YMDRHCPLTCCRLX	CHEMONTID:0000298
C9H12O3	168.078644244	473.23502	305.15085	36	133	168.08417	-0.0055258	CRUILBNAQILVHZ;VKHCWIJJBRBDLT	CHEMONTID:0000138;CHEMONTID:0003891
C5H5N	79.04219916	384.17093	305.15085	60	133	79.02008	0.0221192	JUJWROOIHBZHMG	CHEMONTID:0000089
CH2	14.015650064	319.18414	305.15085	44	133	14.03329	-0.0176399	VNWKTOKETHGBQD	CHEMONTID:0002500
C9H14NO2	168.102453688	473.23502	305.13461	36	128	168.10041	0.0020437	CHCUDBFRYVCNDF	CHEMONTID:0000492
C5H5N	79.04219916	384.17093	305.13461	60	128	79.03632	0.0058792	JUJWROOIHBZHMG	CHEMONTID:0000089
H3N	17.026549096	569.34894	552.33228	65	126	17.01666	0.0098891	QGZKDVFQNNGYKY	NonID:NH2
C12H22O	182.167065324	288.24908	106.08456	105	106	182.16452	0.0025453	BLWZCYSWLRGLHU;HFJRKMMYBMWEAD	CHEMONTID:0001292;CHEMONTID:0002229
C10H8O2	160.052429496	266.11414	106.08456	39	106	160.02958	0.0228495	JKTXGBOLZMGAIF;AXCXHFKZHDEKTP	CHEMONTID:0001257;CHEMONTID:0000029
C9H4O2	144.021129368	250.09587	106.08456	42	106	144.01131	0.0098194	CJEQHXGMZPFAQE	CHEMONTID:0001257
C3H5N	55.04219916	161.12575	106.08456	39	106	55.04119	0.0010092	LIWAQLJGPBVORC	CHEMONTID:0002228
C20H31O	287.237490612	575.46576	288.24908	41	105	287.21668	0.0208106	XOZDREDGDDNHBM	CHEMONTID:0000298
C17H31O2	267.232405232	555.49072	288.24908	48	105	267.24164	-0.0092348	FEJABJBBRPQHRG	CHEMONTID:0002951
C17H31O	251.237490612	539.48798	288.24908	103	105	251.2389	-0.0014094	HJEWKIMQTQIIIN	CHEMONTID:0000298
C17H31O	251.237490612	539.46954	288.24908	98	105	251.22046	0.0170306	HJEWKIMQTQIIIN	CHEMONTID:0000298
C6H12	84.093900384	372.34198	288.24908	34	105	84.0929	0.0010004	VLKZOEOYAKHREP	CHEMONTID:0002500
C12H22O	182.167065324	288.24908	106.0916	105	98	182.15748	0.0095853	BLWZCYSWLRGLHU;HFJRKMMYBMWEAD	CHEMONTID:0001292;CHEMONTID:0002229
C12H22O	182.167065324	288.24908	106.074	105	98	182.17508	-0.0080147	BLWZCYSWLRGLHU;HFJRKMMYBMWEAD	CHEMONTID:0001292;CHEMONTID:0002229
C9H10O3	166.06299418	576.4987	410.43756	1	103	166.06114	0.0018542	VKHCWIJJBRBDLT;JACRWUWPXAESPB	CHEMONTID:0003891;CHEMONTID:0001713
C8H5O4	165.01878364	575.46576	410.43756	41	103	165.0282	-0.0094164	DYKBONVDLJHZLM;XLEYFDVVXLMULC;SOQDMLWVSQWWOJ;IXJTUTIPLWUCEC	CHEMONTID:0004298;CHEMONTID:0002122;CHEMONTID:0000397
O	15.99491462	555.49072	539.48798	48	103	16.00274	-0.0078254	XLYOFNOQVPJJNP	NonID:H2O
C6H9O4	145.050083768	555.49072	410.43756	48	103	145.05316	-0.0030762	KBVSUNBCTPQWJL	CHEMONTID:0002012
C6H9O3	129.055169148	539.48798	410.43756	103	103	129.05042	0.0047491	YAHJGDKGXVOYKU	CHEMONTID:0004450
C9H7N	129.057849224	539.48798	410.42453	103	92	129.06345	-0.0056008	ZFRKQXVRDFCRJG	CHEMONTID:0004529
C9H5O	129.03403978	539.48798	410.45697	103	71	129.03101	0.0030298	KJPRLNWUNMBNBZ	CHEMONTID:0000029
C9H5O	129.03403978	539.46954	410.43756	98	103	129.03198	0.0020598	KJPRLNWUNMBNBZ	CHEMONTID:0000029
H2N	16.018724064	555.49072	539.46954	48	98	16.02118	-0.0024559	QGZKDVFQNNGYKY	NonID:NH2
C5H7NO3	129.042593084	539.46954	410.42453	98	92	129.04501	-0.0024169	CZWARROQQFCFJB;MPUUQNGXJSEWTF;KABXUUFDPUOJMW	CHEMONTID:0002404;CHEMONTID:0001880
C9H5O	129.03403978	539.46954	410.45697	98	71	129.01257	0.0214698	KJPRLNWUNMBNBZ	CHEMONTID:0000029
C10H8O2	160.052429496	266.11414	106.074	39	98	160.04014	0.0122895	JKTXGBOLZMGAIF;AXCXHFKZHDEKTP	CHEMONTID:0001257;CHEMONTID:0000029
C9H4O2	144.021129368	250.09587	106.0916	42	98	144.00427	0.0168594	CJEQHXGMZPFAQE	CHEMONTID:0001257
C9H4O2	144.021129368	250.09587	106.074	42	98	144.02187	-0.0007406	CJEQHXGMZPFAQE	CHEMONTID:0001257
C3H5N	55.04219916	161.12575	106.0916	39	98	55.03415	0.0080492	LIWAQLJGPBVORC	CHEMONTID:0002228
C4H7	55.054775224	161.12575	106.074	39	98	55.05175	0.0030252	NNPPMTNAJDCUHE;VQTUBCCKSQIDNK	CHEMONTID:0004620;CHEMONTID:0004622
C9H10O3	166.06299418	576.4987	410.42453	1	92	166.07417	-0.0111758	VKHCWIJJBRBDLT;JACRWUWPXAESPB	CHEMONTID:0003891;CHEMONTID:0001713
C8H5O4	165.01878364	575.46576	410.42453	41	92	165.04123	-0.0224464	DYKBONVDLJHZLM;XLEYFDVVXLMULC;SOQDMLWVSQWWOJ;IXJTUTIPLWUCEC	CHEMONTID:0004298;CHEMONTID:0002122;CHEMONTID:0000397
C6H11NO3	145.073893212	555.49072	410.42453	48	92	145.06619	0.0077032	QBYYLBWFBPAOKU	CHEMONTID:0004310
C8H6O4	166.026608672	576.4987	410.45697	1	71	166.04173	-0.0151213	XLEYFDVVXLMULC;DYKBONVDLJHZLM;LTJNCZSXVJCHGE;HWLRTXHDKIOPHF	CHEMONTID:0004298;CHEMONTID:0000135;CHEMONTID:0000190
C8H5O4	165.01878364	575.46576	410.45697	41	71	165.00879	0.0099936	DYKBONVDLJHZLM;XLEYFDVVXLMULC;SOQDMLWVSQWWOJ;IXJTUTIPLWUCEC	CHEMONTID:0004298;CHEMONTID:0002122;CHEMONTID:0000397
C9H5O2	145.0289544	555.49072	410.45697	48	71	145.03375	-0.0047956	CJXMVKYNVIGQBS	CHEMONTID:0000029
C2H6O2	62.036779432	372.34198	310.314	34	68	62.02798	0.0087994	LYCAIKOWRPUZTN	CHEMONTID:0002467
C3H6O3	90.031694052	446.11304	356.08591	41	64	90.02713	0.0045641	PEDCQBHIVMGVHV	CHEMONTID:0002210
C6H3	75.023475096	431.1051	356.08591	37	64	75.01919	0.0042851	UHOVQNZJYSORNB	CHEMONTID:0002279
C2H3	27.023475096	383.12784	356.08591	38	64	27.04193	-0.0184549	VGGSQFUCUMXWEO;OTMSDBZUPAUEDD	CHEMONTID:0004476;CHEMONTID:0002500
HN	15.010899032	371.10178	356.08591	61	64	15.01587	-0.004971	QGZKDVFQNNGYKY	NonID:NH2
Num AdductIon (AdductType Mass LinkedMz): 2
[M+NH4]+	88.07806	93.03674
[M+H]+	554.51648	576.48657
Num IsotopicIon (IsotopeName Mass LinkedMz WeightedForm WeightNumber): 24
C-13	107.08479	106.0916	M+1	1
C-13	107.09299	106.0916	M+1	1
2C-13	108.07773	106.0916	M+2	2
C-13	271.25122	270.26071	M+1	1
C-13	271.26212	270.26071	M+1	1
C-13	306.14276	305.15085	M+1	1
N-14	312.27927	311.30704	M+1	1
C-13	312.29944	311.30704	M+1	1
C-13	355.32599	354.33823	M+1	1
C-13	355.3476	354.33823	M+1	1
C-13	355.36374	354.33823	M+1	1
2C-13	356.33118	354.33823	M+2	2
2C-13	356.34894	354.33823	M+2	2
C-13	411.43793	410.45697	M+1	1
C-13	411.45462	410.45697	M+1	1
C-13	440.20944	439.20804	M+1	1
C-13	440.23154	439.20804	M+1	1
C-13	497.26468	496.27206	M+1	1
C-13	553.34039	552.33228	M+1	1
N-14	555.49072	554.51648	M+1	1
C-13	555.5191	554.51648	M+1	1
C-13	555.54407	554.51648	M+1	1
C-13	570.38239	569.39594	M+1	1
C-13	570.40656	569.39594	M+1	1

NAME: C33H68N3OP
EXACTMASS: 553.510000426
ISSELECTED: True
ACCURATEMASS: 553.5094793
MASSDIFFERENCE: 0.0005211
TOTALSCORE: 2.926
ISOTOPICINTENSITY[M+1]: 0.3761
ISOTOPICINTENSITY[M+2]: 0.0708
ISOTOPICDIFF[M+1]: -0.0133
ISOTOPICDIFF[M+2]: 0.0035
MASSDIFFSCORE: 0.995
ISOTOPICSCORE: 0.999
PRODUCTIONSCORE: 0.861
NEUTRALLOSSSCORE: 0.071
PRODUCTIONPEAKNUMBER: 62
PRODUCTIONHITSNUMBER: 12
NEUTRALLOSSPEAKNUMBER: 408
NEUTRALLOSSHITSNUMBER: 29
RESOURCENAMES: 
RESOURCERECORDS: 0
ChemOntDescriptions: DGTS lipids;Organic phosphoric acid and derivatives
ChemOntIDs: DGTS lipids;Organic phosphoric acid and derivatives
ChemOntScores: 0.00413301964217476;0.00502916774216454
ChemOntInChIKeys: OJJMLIRLKNMCSR;IDPXFPYGZRMMKZ
PUBCHEMCIDS: 
Num ProductIon (Formula ExactMass AccurateMass Intensity Error CandidateInChIKeys CandidateOntologies): 62
C4H10N	72.08132432	72.08174	45	-0.0009643	HQABUPZFAYXKJW;KDSNLYIMUZNERS;DAZXVJBJRMWXJP;HPNMFZURTQLUMO;XHFGWHUWQXTGAT;GVWISOJSERXQBM;RWRDLPDLKQPQOW;JKHYHXBLSTVHIA	CHEMONTID:0000469;CHEMONTID:0002239;CHEMONTID:0002228;CHEMONTID:0000218;CHEMONTID:0002394
C6H9	81.070425288	81.06992	35	-4.33E-05	AFABGHUZZDYHJO;RYPKRALMXUUNKS;PFEOZHBOMNWTJB;GDOPTJXRTPNYNR;LIKMAJRDDDTEIG;LDTAOIUHUHHCMU;PRBHEGAFLDMLAL;VLKZOEOYAKHREP;BEQGRRJLJLVQAQ;HNRMPXKDFBEGFZ;LGAQJENWWYGFSN;XDTMQSROBMDMFD;WWUVJRULCWHUSA	CHEMONTID:0004620;CHEMONTID:0004476;CHEMONTID:0001016;CHEMONTID:0001019;CHEMONTID:0002500;CHEMONTID:0004622
C6H9	81.070425288	81.07571	39	-0.0058333	AFABGHUZZDYHJO;RYPKRALMXUUNKS;PFEOZHBOMNWTJB;GDOPTJXRTPNYNR;LIKMAJRDDDTEIG;LDTAOIUHUHHCMU;PRBHEGAFLDMLAL;VLKZOEOYAKHREP;BEQGRRJLJLVQAQ;HNRMPXKDFBEGFZ;LGAQJENWWYGFSN;XDTMQSROBMDMFD;WWUVJRULCWHUSA	CHEMONTID:0004620;CHEMONTID:0004476;CHEMONTID:0001016;CHEMONTID:0001019;CHEMONTID:0002500;CHEMONTID:0004622
C3H2OP	84.984326314	84.96571	45	0.0180677	NA	NA
C4H10NO	88.07623894	88.07001	146	0.0056804	MIJDSYMOBYNHOT	CHEMONTID:0001897
C4H10NO	88.07623894	88.07806	146	-0.0023696	MIJDSYMOBYNHOT	CHEMONTID:0001897
C6H5O	93.03403978	93.03674	44	-0.0032488	ISWSIDIOOBJBQZ	CHEMONTID:0004647
C7H8N	106.065674256	106.06117	43	0.0039557	RNVCVTLRINQCPJ;AFBPFSWMIHJQDM;ONQLCPDIXPYJSS;CSNWPSHAZNPDBA;WGQKYBSKWIADBV;MFEIKQPHQINPRI;KPDBFXIKMXHJEB;VULHYRAYXYTONQ	CHEMONTID:0003964;CHEMONTID:0003924;CHEMONTID:0000195;CHEMONTID:0000219;CHEMONTID:0000185;CHEMONTID:0000089;CHEMONTID:0002279
C8H10	106.07825032	106.074	98	0.0037017	YNQLUTRBYVCPMQ;QEGNUYASOUJEHD	CHEMONTID:0002279;CHEMONTID:0001016
C8H10	106.07825032	106.08456	106	-0.0068583	YNQLUTRBYVCPMQ;QEGNUYASOUJEHD	CHEMONTID:0002279;CHEMONTID:0001016
C8H10	106.07825032	106.0916	98	-0.0138983	YNQLUTRBYVCPMQ;QEGNUYASOUJEHD	CHEMONTID:0002279;CHEMONTID:0001016
C10HO	137.002739652	137.00769	37	-0.0054989	NA	NA
C7H16N3O	158.129337132	158.13571	37	-0.0069214	NA	NA
C12H17	161.133025544	161.12575	39	0.006727	QPEHZWXCQFKJQO;PDCMGXOEMIZAGY;SJRNJLNTKOARIN;IRXJZDLOCNJAHE;XWASVAMCARPLHN;KNMXZGDUJVOTOC;ADFMUFXAKWLSSH;ACLGJZFMJNVCMH;NXCPHYJTOJDSLE	CHEMONTID:0001401;CHEMONTID:0004149;CHEMONTID:0002841;CHEMONTID:0001016;CHEMONTID:0004620;CHEMONTID:0000017;CHEMONTID:0004622
C7H6N2OP	165.021774442	165.02161	42	-0.0003841	NA	NA
C16H	193.007825032	193.00661	160	0.0006665	NA	NA
C13H6P	193.020711822	193.01703	160	0.0031332	NA	NA
C13H6P	193.020711822	193.02567	163	-0.0055068	NA	NA
C14H8P	207.036361886	207.03618	40	-0.0003667	NA	NA
C15H30NO	240.23273958	240.23453	58	-0.002339	NA	NA
C15H32NO	242.248389644	242.25012	55	-0.0022789	NA	NA
C14H32N3	242.259623024	242.25992	54	-0.0008456	NA	NA
C16H14N2O	250.110613068	250.09587	42	0.0141945	RZJCZGRUCDIZDF;IMGCCYXKHSTOBP	CHEMONTID:0002497
C17H17NP	266.109861174	266.11414	39	-0.0048274	NA	NA
C16H33NP	270.235061686	270.24362	1056	-0.0091069	NA	NA
C15H32N3O	270.254537644	270.26071	1042	-0.0067209	NA	NA
C16H32N3O	282.254537644	282.26462	42	-0.0106309	NA	NA
C18H36NO	282.279689772	282.28198	42	-0.0028388	NA	NA
C21H31	283.242575992	283.24036	51	0.0016674	NA	NA
C16H35NOP	288.24562637	288.24908	105	-0.0040022	NA	NA
C24H17	305.133025544	305.13461	128	-0.002133	NA	NA
C21H22P	305.145912334	305.15085	133	-0.0054862	NA	NA
C18H36N3O	310.285837772	310.29443	52	-0.0091408	NA	NA
C20H40NO	310.3109899	310.314	68	-0.0035587	NA	NA
C20H40P	311.28676291	311.28162	240	0.0045943	NA	NA
C19H39N2O	311.306238868	311.29727	278	0.0084203	NA	NA
C19H39N2O	311.306238868	311.30704	279	-0.0013497	NA	NA
C21H23N2O	319.181038356	319.18414	44	-0.0036502	NA	NA
C23H6N2P	341.026859822	341.02847	58	-0.0021588	NA	NA
C21H44N3O	354.348438028	354.33823	3360	0.0096594	NA	NA
C26H12P	355.067662014	355.0755	35	-0.0083866	NA	NA
C25H11NP	356.062910982	356.06851	61	-0.0061476	NA	NA
C24H10N3O	356.08238694	356.08591	64	-0.0040716	NA	NA
C24H14N2P	361.089460078	361.09238	41	-0.0034685	NA	NA
C27H16P	371.098962142	371.10178	61	-0.0033664	NA	NA
C22H47NOP	372.339526754	372.34198	34	-0.0030018	NA	NA
C24H20N2OP	383.13132489	383.12784	38	0.0029363	NA	NA
C28H19N2	383.154823608	383.15021	49	0.004065	NA	NA
C29H22N	384.175224704	384.17093	60	0.0037461	NA	NA
C27H56NO	410.436190412	410.42453	92	0.0111118	NA	NA
C27H56NO	410.436190412	410.43756	103	-0.0019182	NA	NA
C26H56N3	410.447423792	410.45697	71	-0.0100948	NA	NA
C29H35N2O	427.27493874	427.26749	34	0.0069002	NA	NA
C32H16P	431.098962142	431.1051	37	-0.0066864	NA	NA
C33H27O	439.206190484	439.20804	147	-0.0023981	NA	NA
C32H17NP	446.109861174	446.11304	41	-0.0037274	NA	NA
C32H30N2P	473.21466059	473.23502	36	-0.020908	NA	NA
C33H39NOP	496.276926498	496.27206	329	0.0043179	NA	NA
C33H67N3P	536.507260774	536.51813	48	-0.0114178	NA	NA
C33H68N2OP	539.506926426	539.48798	103	0.0183978	NA	NA
C33H69N3OP	554.517825458	554.51648	154	0.0007969	NA	NA
C33H68N3OP	553.510000426	576.48657	1150	0.0126511	NA	NA
Num NeutralLoss (Formula ExactMass PrecursorMz ProductMz PrecursorIntensity ProductIntensity LossMass Error CandidateInChIKeys CandidateOntologies): 112
C13H17N2	201.139173544	555.49072	354.33823	48	3360	201.15249	-0.0133165	VENAANZHUCMOGD	CHEMONTID:0001140
C12H13N2	185.107873416	539.46954	354.33823	98	3360	185.13131	-0.0234366	JOFKCNJIUXPJAC	CHEMONTID:0001914
C12H22O	182.167065324	536.51813	354.33823	48	3360	182.1799	-0.0128347	BLWZCYSWLRGLHU;HFJRKMMYBMWEAD	CHEMONTID:0001292;CHEMONTID:0002229
C4H8	56.062600256	410.42453	354.33823	92	3360	56.0863	-0.0236997	NNPPMTNAJDCUHE;IJDNQMDRQITEOD;VQTUBCCKSQIDNK	CHEMONTID:0004620;CHEMONTID:0002500;CHEMONTID:0004622
H2O	18.010564684	372.34198	354.33823	34	3360	18.00375	0.0068147	XLYOFNOQVPJJNP	NonID:H2O
C6H12	84.093900384	354.33823	270.24362	3360	1056	84.09461	-0.0007096	VLKZOEOYAKHREP	CHEMONTID:0002500
C5H10N	84.08132432	354.33823	270.26071	3360	1042	84.07752	0.0038043	NQRYJNQNLNOLGT	CHEMONTID:0000195
C2H5N	43.04219916	354.33823	311.30704	3360	279	43.03119	0.0110092	ROSDSFDQCJNGOL;QUSNBJAOOMFDIB	CHEMONTID:0002228;CHEMONTID:0000469
C2H5N	43.04219916	354.33823	311.29727	3360	278	43.04096	0.0012392	ROSDSFDQCJNGOL;QUSNBJAOOMFDIB	CHEMONTID:0002228;CHEMONTID:0000469
C3H7	43.054775224	354.33823	311.28162	3360	240	43.05661	-0.0018348	ATUOYWHBWRKTHZ;QQONPFPTGQHPMA	CHEMONTID:0002500;CHEMONTID:0004476
C2H4O	44.026214748	354.33823	310.314	3360	68	44.02423	0.0019847	LFQSCWFLJHTTHZ;IKHGUXGNUITLKF;LCGLNKUTAGEVQW	CHEMONTID:0000286;CHEMONTID:0002230;CHEMONTID:0001167
C3H5	41.03912516	311.30704	270.24362	279	1056	41.06342	-0.0242948	ATUOYWHBWRKTHZ;QQONPFPTGQHPMA	CHEMONTID:0002500;CHEMONTID:0004476
C3H5	41.03912516	311.29727	270.24362	278	1056	41.05365	-0.0145248	ATUOYWHBWRKTHZ;QQONPFPTGQHPMA	CHEMONTID:0002500;CHEMONTID:0004476
C3H5	41.03912516	311.28162	270.24362	240	1056	41.038	0.0011252	ATUOYWHBWRKTHZ;QQONPFPTGQHPMA	CHEMONTID:0002500;CHEMONTID:0004476
C3H4	40.031300128	310.29443	270.24362	52	1056	40.05081	-0.0195099	QQONPFPTGQHPMA;ATUOYWHBWRKTHZ	CHEMONTID:0004476;CHEMONTID:0002500
H2O	18.010564684	288.24908	270.24362	105	1056	18.00546	0.0051047	XLYOFNOQVPJJNP	NonID:H2O
CH	13.007825032	283.24036	270.24362	51	1056	12.99674	0.011085	VNWKTOKETHGBQD	CHEMONTID:0002500
C	12	282.26462	270.24362	42	1056	12.021	-0.021	VNWKTOKETHGBQD	CHEMONTID:0002500
C12H22O	182.167065324	270.24362	88.07806	1056	146	182.16556	0.0015053	BLWZCYSWLRGLHU;HFJRKMMYBMWEAD	CHEMONTID:0001292;CHEMONTID:0002229
C12H22O	182.167065324	270.24362	88.07001	1056	146	182.17361	-0.0065447	BLWZCYSWLRGLHU;HFJRKMMYBMWEAD	CHEMONTID:0001292;CHEMONTID:0002229
C20H29O	285.221840548	555.49072	270.26071	48	1042	285.23001	-0.0081695	KZSKFOJHFUBFSD	CHEMONTID:0000298
C3H5	41.03912516	311.30704	270.26071	279	1042	41.04633	-0.0072048	ATUOYWHBWRKTHZ;QQONPFPTGQHPMA	CHEMONTID:0002500;CHEMONTID:0004476
C3H5	41.03912516	311.29727	270.26071	278	1042	41.03656	0.0025652	ATUOYWHBWRKTHZ;QQONPFPTGQHPMA	CHEMONTID:0002500;CHEMONTID:0004476
C2H3N	41.026549096	311.28162	270.26071	240	1042	41.02091	0.0056391	ROSDSFDQCJNGOL;MPAYEWNVIPXRDP;QUSNBJAOOMFDIB	CHEMONTID:0002228;CHEMONTID:0002395;CHEMONTID:0000469
C3H4	40.031300128	310.314	270.26071	68	1042	40.05329	-0.0219899	QQONPFPTGQHPMA;ATUOYWHBWRKTHZ	CHEMONTID:0004476;CHEMONTID:0002500
C3H4	40.031300128	310.29443	270.26071	52	1042	40.03372	-0.0024199	QQONPFPTGQHPMA;ATUOYWHBWRKTHZ	CHEMONTID:0004476;CHEMONTID:0002500
H2O	18.010564684	288.24908	270.26071	105	1042	17.98837	0.0221947	XLYOFNOQVPJJNP	NonID:H2O
C	12	282.28198	270.26071	42	1042	12.02127	-0.02127	VNWKTOKETHGBQD	CHEMONTID:0002500
C	12	282.26462	270.26071	42	1042	12.00391	-0.00391	VNWKTOKETHGBQD	CHEMONTID:0002500
C12H22O	182.167065324	270.26071	88.07806	1042	146	182.18265	-0.0155847	BLWZCYSWLRGLHU;HFJRKMMYBMWEAD	CHEMONTID:0001292;CHEMONTID:0002229
C12H22O	182.167065324	270.26071	88.07001	1042	146	182.1907	-0.0236347	BLWZCYSWLRGLHU;HFJRKMMYBMWEAD	CHEMONTID:0001292;CHEMONTID:0002229
C18H33O	265.253140676	576.51599	311.28162	482	240	265.23437	0.0187707	ZENZJGDPWWLORF	CHEMONTID:0000298
C4H11N	73.089149352	569.37817	496.27206	351	329	73.1061099999999	-0.0169606	HPNMFZURTQLUMO;DAZXVJBJRMWXJP;GVWISOJSERXQBM	CHEMONTID:0002228;CHEMONTID:0002239
CH5	17.03912516	569.37817	552.33228	351	126	17.04589	-0.0067648	VNWKTOKETHGBQD	CHEMONTID:0002500
C4H11N	73.089149352	569.34894	496.27206	65	329	73.07688	0.0122694	HPNMFZURTQLUMO;DAZXVJBJRMWXJP;GVWISOJSERXQBM	CHEMONTID:0002228;CHEMONTID:0002239
C4H8	56.062600256	552.33228	496.27206	126	329	56.06022	0.0023803	NNPPMTNAJDCUHE;IJDNQMDRQITEOD;VQTUBCCKSQIDNK	CHEMONTID:0004620;CHEMONTID:0002500;CHEMONTID:0004622
C3H7N	57.057849224	496.27206	439.20804	329	147	57.06402	-0.0061708	LIWAQLJGPBVORC;WGYKZJWCGVVSQN	CHEMONTID:0002228;CHEMONTID:0000469
CH5	17.03912516	569.39594	552.33228	304	126	17.06366	-0.0245348	VNWKTOKETHGBQD	CHEMONTID:0002500
C15H29O	225.221840548	536.51813	311.30704	48	279	225.21109	0.0107505	XGQJZNCFDLXSIJ	CHEMONTID:0000298
C2H7NO	61.052763844	372.34198	311.30704	34	279	61.03494	0.0178238	HZAXFHJVJLSVMW	CHEMONTID:0001897
C15H27O	223.206190484	311.30704	88.07806	279	146	223.22898	-0.0227895	ILDMCKZJSLWXTH	CHEMONTID:0000298
C15H29O	225.221840548	536.51813	311.29727	48	278	225.22086	0.0009805	XGQJZNCFDLXSIJ	CHEMONTID:0000298
C2H7NO	61.052763844	372.34198	311.29727	34	278	61.04471	0.0080538	HZAXFHJVJLSVMW	CHEMONTID:0001897
C15H27O	223.206190484	311.29727	88.07806	278	146	223.21921	-0.0130195	ILDMCKZJSLWXTH	CHEMONTID:0000298
C15H27O	223.206190484	311.29727	88.07001	278	146	223.22726	-0.0210695	ILDMCKZJSLWXTH	CHEMONTID:0000298
C15H29O	225.221840548	536.51813	311.28162	48	240	225.23651	-0.0146695	XGQJZNCFDLXSIJ	CHEMONTID:0000298
C3H9O	61.065339908	372.34198	311.28162	34	240	61.06036	0.0049799	XOBKSJJDNFUZPF;KFZMGEQAYNKOFK;BDERNNFJNOPAEC	CHEMONTID:0001167;CHEMONTID:0001661;CHEMONTID:0000286
C15H27O	223.206190484	311.28162	88.07806	240	146	223.20356	0.0026305	ILDMCKZJSLWXTH	CHEMONTID:0000298
C15H27O	223.206190484	311.28162	88.07001	240	146	223.21161	-0.0054195	ILDMCKZJSLWXTH	CHEMONTID:0000298
C11H14N2O	190.110613068	383.15021	193.02567	49	163	190.12454	-0.0139269	ANJTVLIZGCUXLD	CHEMONTID:0002722
C11H14N2O	190.110613068	383.12784	193.02567	38	163	190.10217	0.0084431	ANJTVLIZGCUXLD	CHEMONTID:0002722
C8H16	112.125200512	305.15085	193.02567	133	163	112.12518	2.05E-05	TVMXDCGIABBOFY	CHEMONTID:0002500
C8H16	112.125200512	305.13461	193.02567	128	163	112.10894	0.0162605	TVMXDCGIABBOFY	CHEMONTID:0002500
C4H11N	73.089149352	266.11414	193.02567	39	163	73.08847	0.0006794	HPNMFZURTQLUMO;DAZXVJBJRMWXJP;GVWISOJSERXQBM	CHEMONTID:0002228;CHEMONTID:0002239
C4H9	57.070425288	250.09587	193.02567	42	163	57.0702	0.0002253	IJDNQMDRQITEOD;NNPPMTNAJDCUHE	CHEMONTID:0002500;CHEMONTID:0004620
CH2	14.015650064	207.03618	193.02567	40	163	14.01051	0.0051401	VNWKTOKETHGBQD	CHEMONTID:0002500
C11H14N2O	190.110613068	383.15021	193.01703	49	160	190.13318	-0.0225669	ANJTVLIZGCUXLD	CHEMONTID:0002722
C11H14N2O	190.110613068	383.12784	193.01703	38	160	190.11081	-0.0001969	ANJTVLIZGCUXLD	CHEMONTID:0002722
C11H14N2O	190.110613068	383.12784	193.00661	38	160	190.12123	-0.0106169	ANJTVLIZGCUXLD	CHEMONTID:0002722
C8H16	112.125200512	305.15085	193.01703	133	160	112.13382	-0.0086195	TVMXDCGIABBOFY	CHEMONTID:0002500
C8H16	112.125200512	305.15085	193.00661	133	160	112.14424	-0.0190395	TVMXDCGIABBOFY	CHEMONTID:0002500
C8H16	112.125200512	305.13461	193.01703	128	160	112.11758	0.0076205	TVMXDCGIABBOFY	CHEMONTID:0002500
C8H16	112.125200512	305.13461	193.00661	128	160	112.128	-0.0027995	TVMXDCGIABBOFY	CHEMONTID:0002500
C4H11N	73.089149352	266.11414	193.01703	39	160	73.09711	-0.0079606	HPNMFZURTQLUMO;DAZXVJBJRMWXJP;GVWISOJSERXQBM	CHEMONTID:0002228;CHEMONTID:0002239
C4H11N	73.089149352	266.11414	193.00661	39	160	73.10753	-0.0183806	HPNMFZURTQLUMO;DAZXVJBJRMWXJP;GVWISOJSERXQBM	CHEMONTID:0002228;CHEMONTID:0002239
C4H9	57.070425288	250.09587	193.01703	42	160	57.07884	-0.0084147	IJDNQMDRQITEOD;NNPPMTNAJDCUHE	CHEMONTID:0002500;CHEMONTID:0004620
C4H9	57.070425288	250.09587	193.00661	42	160	57.08926	-0.0188347	IJDNQMDRQITEOD;NNPPMTNAJDCUHE	CHEMONTID:0002500;CHEMONTID:0004620
CH2	14.015650064	207.03618	193.01703	40	160	14.01915	-0.0034999	VNWKTOKETHGBQD	CHEMONTID:0002500
CH2	14.015650064	207.03618	193.00661	40	160	14.02957	-0.0139199	VNWKTOKETHGBQD	CHEMONTID:0002500
CH3	15.023475096	554.51648	539.48798	154	103	15.0285	-0.0050249	VNWKTOKETHGBQD	CHEMONTID:0002500
CH3	15.023475096	554.51648	539.46954	154	98	15.0469399999999	-0.0234649	VNWKTOKETHGBQD	CHEMONTID:0002500
C9H10O	134.07316494	439.20804	305.15085	147	133	134.05719	0.0159749	UAJRSHJHFRVGMG	CHEMONTID:0000138
C9H10O	134.07316494	439.20804	305.13461	147	128	134.07343	-0.0002651	UAJRSHJHFRVGMG	CHEMONTID:0000138
C13H23O	195.174890356	283.24036	88.07806	51	146	195.1623	0.0125904	VNGRIQMEDUZTCJ	CHEMONTID:0000298
C13H23O	195.174890356	283.24036	88.07001	51	146	195.17035	0.0045404	VNGRIQMEDUZTCJ	CHEMONTID:0000298
C13H22O	194.167065324	282.26462	88.07806	42	146	194.18656	-0.0194947	DEDSSOIVPSHQLB	CHEMONTID:0001292
C3H6N2	70.053098192	158.13571	88.07806	37	146	70.05765	-0.0045518	MCGDEFQPHREUNF	CHEMONTID:0001045
C5H10	70.07825032	158.13571	88.07001	37	146	70.0657	0.0125503	OFBQJSOFQDEBGM	CHEMONTID:0002500
H2O	18.010564684	106.0916	88.07806	98	146	18.01354	-0.0029753	XLYOFNOQVPJJNP	NonID:H2O
H2O	18.010564684	106.0916	88.07001	98	146	18.02159	-0.0110253	XLYOFNOQVPJJNP	NonID:H2O
H2O	18.010564684	106.08456	88.07806	106	146	18.0065	0.0040647	XLYOFNOQVPJJNP	NonID:H2O
H2O	18.010564684	106.08456	88.07001	106	146	18.01455	-0.0039853	XLYOFNOQVPJJNP	NonID:H2O
H2O	18.010564684	106.074	88.07806	98	146	17.99594	0.0146247	XLYOFNOQVPJJNP	NonID:H2O
H2O	18.010564684	106.074	88.07001	98	146	18.00399	0.0065747	XLYOFNOQVPJJNP	NonID:H2O
H2O	18.010564684	106.06117	88.07001	43	146	17.99116	0.0194047	XLYOFNOQVPJJNP	NonID:H2O
C5H5N	79.04219916	384.17093	305.15085	60	133	79.02008	0.0221192	JUJWROOIHBZHMG	CHEMONTID:0000089
CH2	14.015650064	319.18414	305.15085	44	133	14.03329	-0.0176399	VNWKTOKETHGBQD	CHEMONTID:0002500
C5H5N	79.04219916	384.17093	305.13461	60	128	79.03632	0.0058792	JUJWROOIHBZHMG	CHEMONTID:0000089
H3N	17.026549096	569.34894	552.33228	65	126	17.01666	0.0098891	QGZKDVFQNNGYKY	NonID:NH2
C12H22O	182.167065324	288.24908	106.08456	105	106	182.16452	0.0025453	BLWZCYSWLRGLHU;HFJRKMMYBMWEAD	CHEMONTID:0001292;CHEMONTID:0002229
C3H5N	55.04219916	161.12575	106.08456	39	106	55.04119	0.0010092	LIWAQLJGPBVORC	CHEMONTID:0002228
C20H31O	287.237490612	575.46576	288.24908	41	105	287.21668	0.0208106	XOZDREDGDDNHBM	CHEMONTID:0000298
C17H31O	251.237490612	539.48798	288.24908	103	105	251.2389	-0.0014094	HJEWKIMQTQIIIN	CHEMONTID:0000298
C17H31O	251.237490612	539.46954	288.24908	98	105	251.22046	0.0170306	HJEWKIMQTQIIIN	CHEMONTID:0000298
C6H12	84.093900384	372.34198	288.24908	34	105	84.0929	0.0010004	VLKZOEOYAKHREP	CHEMONTID:0002500
C12H22O	182.167065324	288.24908	106.0916	105	98	182.15748	0.0095853	BLWZCYSWLRGLHU;HFJRKMMYBMWEAD	CHEMONTID:0001292;CHEMONTID:0002229
C12H22O	182.167065324	288.24908	106.074	105	98	182.17508	-0.0080147	BLWZCYSWLRGLHU;HFJRKMMYBMWEAD	CHEMONTID:0001292;CHEMONTID:0002229
O	15.99491462	555.49072	539.48798	48	103	16.00274	-0.0078254	XLYOFNOQVPJJNP	NonID:H2O
C9H7N	129.057849224	539.48798	410.43756	103	103	129.05042	0.0074292	ZFRKQXVRDFCRJG	CHEMONTID:0004529
C9H7N	129.057849224	539.48798	410.42453	103	92	129.06345	-0.0056008	ZFRKQXVRDFCRJG	CHEMONTID:0004529
C9H5O	129.03403978	539.48798	410.45697	103	71	129.03101	0.0030298	KJPRLNWUNMBNBZ	CHEMONTID:0000029
C9H5O	129.03403978	539.46954	410.43756	98	103	129.03198	0.0020598	KJPRLNWUNMBNBZ	CHEMONTID:0000029
C5H12N2	100.100048384	410.43756	310.314	103	68	100.12356	-0.0235116	PVOAHINGSUIXLS	CHEMONTID:0003358
H2N	16.018724064	555.49072	539.46954	48	98	16.02118	-0.0024559	QGZKDVFQNNGYKY	NonID:NH2
C9H5O	129.03403978	539.46954	410.42453	98	92	129.04501	-0.0109702	KJPRLNWUNMBNBZ	CHEMONTID:0000029
C9H5O	129.03403978	539.46954	410.45697	98	71	129.01257	0.0214698	KJPRLNWUNMBNBZ	CHEMONTID:0000029
C3H5N	55.04219916	161.12575	106.0916	39	98	55.03415	0.0080492	LIWAQLJGPBVORC	CHEMONTID:0002228
C4H7	55.054775224	161.12575	106.074	39	98	55.05175	0.0030252	NNPPMTNAJDCUHE;VQTUBCCKSQIDNK	CHEMONTID:0004620;CHEMONTID:0004622
C5H12N2	100.100048384	410.42453	310.314	92	68	100.11053	-0.0104816	PVOAHINGSUIXLS	CHEMONTID:0003358
C6H3	75.023475096	431.1051	356.08591	37	64	75.01919	0.0042851	UHOVQNZJYSORNB	CHEMONTID:0002279
C2H3	27.023475096	383.12784	356.08591	38	64	27.04193	-0.0184549	VGGSQFUCUMXWEO;OTMSDBZUPAUEDD	CHEMONTID:0004476;CHEMONTID:0002500
HN	15.010899032	371.10178	356.08591	61	64	15.01587	-0.004971	QGZKDVFQNNGYKY	NonID:NH2
Num AdductIon (AdductType Mass LinkedMz): 2
[M+NH4]+	88.07806	93.03674
[M+H]+	554.51648	576.48657
Num IsotopicIon (IsotopeName Mass LinkedMz WeightedForm WeightNumber): 24
C-13	107.08479	106.0916	M+1	1
C-13	107.09299	106.0916	M+1	1
2C-13	108.07773	106.0916	M+2	2
C-13	271.25122	270.26071	M+1	1
C-13	271.26212	270.26071	M+1	1
C-13	306.14276	305.15085	M+1	1
N-14	312.27927	311.30704	M+1	1
C-13	312.29944	311.30704	M+1	1
C-13	355.32599	354.33823	M+1	1
C-13	355.3476	354.33823	M+1	1
C-13	355.36374	354.33823	M+1	1
2C-13	356.33118	354.33823	M+2	2
2C-13	356.34894	354.33823	M+2	2
C-13	411.43793	410.45697	M+1	1
C-13	411.45462	410.45697	M+1	1
C-13	440.20944	439.20804	M+1	1
C-13	440.23154	439.20804	M+1	1
C-13	497.26468	496.27206	M+1	1
C-13	553.34039	552.33228	M+1	1
N-14	555.49072	554.51648	M+1	1
C-13	555.5191	554.51648	M+1	1
C-13	555.54407	554.51648	M+1	1
C-13	570.38239	569.39594	M+1	1
C-13	570.40656	569.39594	M+1	1

NAME: C26H70FN4O4S
EXACTMASS: 553.51018094
ISSELECTED: True
ACCURATEMASS: 553.5094793
MASSDIFFERENCE: 0.0007016
TOTALSCORE: 2.921
ISOTOPICINTENSITY[M+1]: 0.3133
ISOTOPICINTENSITY[M+2]: 0.1005
ISOTOPICDIFF[M+1]: -0.0761
ISOTOPICDIFF[M+2]: 0.0332
MASSDIFFSCORE: 0.99
ISOTOPICSCORE: 0.958
PRODUCTIONSCORE: 0.833
NEUTRALLOSSSCORE: 0.14
PRODUCTIONPEAKNUMBER: 60
PRODUCTIONHITSNUMBER: 16
NEUTRALLOSSPEAKNUMBER: 408
NEUTRALLOSSHITSNUMBER: 57
RESOURCENAMES: 
RESOURCERECORDS: 0
ChemOntDescriptions: 
ChemOntIDs: 
ChemOntScores: 
ChemOntInChIKeys: 
PUBCHEMCIDS: 
Num ProductIon (Formula ExactMass AccurateMass Intensity Error CandidateInChIKeys CandidateOntologies): 60
C4H10N	72.08132432	72.08174	45	-0.0009643	HQABUPZFAYXKJW;KDSNLYIMUZNERS;DAZXVJBJRMWXJP;HPNMFZURTQLUMO;XHFGWHUWQXTGAT;GVWISOJSERXQBM;RWRDLPDLKQPQOW;JKHYHXBLSTVHIA	CHEMONTID:0000469;CHEMONTID:0002239;CHEMONTID:0002228;CHEMONTID:0000218;CHEMONTID:0002394
C6H9	81.070425288	81.06992	35	-4.33E-05	AFABGHUZZDYHJO;RYPKRALMXUUNKS;PFEOZHBOMNWTJB;GDOPTJXRTPNYNR;LIKMAJRDDDTEIG;LDTAOIUHUHHCMU;PRBHEGAFLDMLAL;VLKZOEOYAKHREP;BEQGRRJLJLVQAQ;HNRMPXKDFBEGFZ;LGAQJENWWYGFSN;XDTMQSROBMDMFD;WWUVJRULCWHUSA	CHEMONTID:0004620;CHEMONTID:0004476;CHEMONTID:0001016;CHEMONTID:0001019;CHEMONTID:0002500;CHEMONTID:0004622
C6H9	81.070425288	81.07571	39	-0.0058333	AFABGHUZZDYHJO;RYPKRALMXUUNKS;PFEOZHBOMNWTJB;GDOPTJXRTPNYNR;LIKMAJRDDDTEIG;LDTAOIUHUHHCMU;PRBHEGAFLDMLAL;VLKZOEOYAKHREP;BEQGRRJLJLVQAQ;HNRMPXKDFBEGFZ;LGAQJENWWYGFSN;XDTMQSROBMDMFD;WWUVJRULCWHUSA	CHEMONTID:0004620;CHEMONTID:0004476;CHEMONTID:0001016;CHEMONTID:0001019;CHEMONTID:0002500;CHEMONTID:0004622
C3HOS	84.974810652	84.95766	45	0.0166021	NA	NA
C3HOS	84.974810652	84.96571	45	0.0085521	NA	NA
C4H10NO	88.07623894	88.07001	146	0.0056804	MIJDSYMOBYNHOT	CHEMONTID:0001897
C4H10NO	88.07623894	88.07806	146	-0.0023696	MIJDSYMOBYNHOT	CHEMONTID:0001897
C6H5O	93.03403978	93.03674	44	-0.0032488	ISWSIDIOOBJBQZ	CHEMONTID:0004647
C7H8N	106.065674256	106.06117	43	0.0039557	RNVCVTLRINQCPJ;AFBPFSWMIHJQDM;ONQLCPDIXPYJSS;CSNWPSHAZNPDBA;WGQKYBSKWIADBV;MFEIKQPHQINPRI;KPDBFXIKMXHJEB;VULHYRAYXYTONQ	CHEMONTID:0003964;CHEMONTID:0003924;CHEMONTID:0000195;CHEMONTID:0000219;CHEMONTID:0000185;CHEMONTID:0000089;CHEMONTID:0002279
C8H10	106.07825032	106.074	98	0.0037017	YNQLUTRBYVCPMQ;QEGNUYASOUJEHD	CHEMONTID:0002279;CHEMONTID:0001016
C8H10	106.07825032	106.08456	106	-0.0068583	YNQLUTRBYVCPMQ;QEGNUYASOUJEHD	CHEMONTID:0002279;CHEMONTID:0001016
C8H10	106.07825032	106.0916	98	-0.0138983	YNQLUTRBYVCPMQ;QEGNUYASOUJEHD	CHEMONTID:0002279;CHEMONTID:0001016
C7H5O3	137.02386902	137.00769	37	0.0156304	IUNJCFABHJZSKB;HDVRLUFGYQYLFJ;PCYGLFXKCBFGPC;DGXAGETVRDOQFP;CLFRCXCBWIQVRN;IBGBGRVKPALMCQ;QFYYAIBEHOEZKC;GPJJASIJVRXZFI;LPYUENQFPVNPHY	CHEMONTID:0003978;CHEMONTID:0000190;CHEMONTID:0000135
C8H16NO2	158.118103752	158.13571	37	-0.0181548	CHZKSVHNCFVFKO	CHEMONTID:0002012
C12H17	161.133025544	161.12575	39	0.006727	QPEHZWXCQFKJQO;PDCMGXOEMIZAGY;SJRNJLNTKOARIN;IRXJZDLOCNJAHE;XWASVAMCARPLHN;KNMXZGDUJVOTOC;ADFMUFXAKWLSSH;ACLGJZFMJNVCMH;NXCPHYJTOJDSLE	CHEMONTID:0001401;CHEMONTID:0004149;CHEMONTID:0002841;CHEMONTID:0001016;CHEMONTID:0004620;CHEMONTID:0000017;CHEMONTID:0004622
C8H5O4	165.01878364	165.02161	42	-0.0033749	XLEYFDVVXLMULC;ABNNGIOYMQTQQO;LTJNCZSXVJCHGE;JSAAGGWDCXOBNL;HWLRTXHDKIOPHF;IXJTUTIPLWUCEC	CHEMONTID:0004298;CHEMONTID:0000190;CHEMONTID:0000135;CHEMONTID:0000137;CHEMONTID:0000397
C8H5N2O2S	193.0071734	193.00661	160	1.48E-05	NA	NA
C7H5N4OS	193.01840678	193.01703	160	0.0008282	NA	NA
C10H9O4	193.050083768	193.02567	163	0.0238652	WDIFRGCUOJVZLO;RQTUIOAYKIUNKJ	CHEMONTID:0000144
C13H4FN2	207.035851348	207.03618	40	-0.0008772	NA	NA
C15H30NO	240.23273958	240.23453	58	-0.002339	NA	NA
C15H32NO	242.248389644	242.25012	55	-0.0022789	NA	NA
C14H32N3	242.259623024	242.25992	54	-0.0008456	NA	NA
C16H14N2O	250.110613068	250.09587	42	0.0141945	RZJCZGRUCDIZDF;IMGCCYXKHSTOBP	CHEMONTID:0002497
C12H16N3O4	266.114080992	266.11414	39	-0.0006076	NA	NA
C16H32NO2	270.243304264	270.24362	1056	-0.0008643	NA	NA
C17H33FN	270.259703276	270.26071	1042	-0.0015553	NA	NA
C15H37FNS	282.263074404	282.26462	42	-0.0020942	NA	NA
C18H36NO	282.279689772	282.28198	42	-0.0028388	NA	NA
C13H35N2O2S	283.24192436	283.24036	51	0.0010158	NA	NA
C15H34N3S	288.247344088	288.24908	105	-0.0022845	NA	NA
C21H18FO	305.134168416	305.13461	128	-0.0009902	NA	NA
C16H21N2O4	305.150132152	305.15085	133	-0.0012664	NA	NA
C17H41FNS	310.294374532	310.29443	52	-0.000604	NA	NA
C20H40NO	310.3109899	310.314	68	-0.0035587	NA	NA
C17H35N4O	311.28108674	311.28162	240	-0.0010818	NA	NA
C20H39O2	311.295005488	311.29727	278	-0.0028131	NA	NA
C19H39N2O	311.306238868	311.30704	279	-0.0013497	NA	NA
C18H27N2OS	319.184409484	319.18414	44	-0.0002791	NA	NA
C18H10FO4S	341.02838302	341.02847	58	-0.0006356	NA	NA
C22H44NO2	354.337204648	354.33823	3360	-0.0015739	NA	NA
C26H11O2	355.075904592	355.0755	35	-0.000144	NA	NA
C17H14N3O4S	356.070501928	356.06851	61	0.0014433	NA	NA
C18H15FN3O2S	356.08690094	356.08591	64	0.0004424	NA	NA
C20H14FN4S	361.092320668	361.09238	41	-0.0006079	NA	NA
C23H16FN2S	371.101822732	371.10178	61	-0.0005058	NA	NA
C21H46N3S	372.341244472	372.34198	34	-0.0012841	NA	NA
C25H19O4	383.128334088	383.12784	38	-5.45E-05	NA	NA
C23H19N4O2	383.150800848	383.15021	49	4.23E-05	NA	NA
C24H22N3O2	384.171201944	384.17093	60	-0.0002766	NA	NA
C25H52N3O	410.411038284	410.42453	92	-0.0140403	NA	NA
C26H56N3	410.447423792	410.43756	103	0.0093152	NA	NA
C26H56N3	410.447423792	410.45697	71	-0.0100948	NA	NA
C24H40FO3S	427.26821936	427.26749	34	0.0001808	NA	NA
C24H19N2O4S	431.106553088	431.1051	37	0.0009045	NA	NA
C22H32FN2O4S	439.206681724	439.20804	147	-0.0019069	NA	NA
C24H20N3O4S	446.11745212	446.11304	41	0.0038635	NA	NA
C25H34FN4O2S	473.238650548	473.23502	36	0.003082	NA	NA
C25H39FN3O4S	496.264530948	496.27206	329	-0.0080776	NA	NA
C26H70FN4O4S	553.51018094	576.48657	1150	0.0128316	NA	NA
Num NeutralLoss (Formula ExactMass PrecursorMz ProductMz PrecursorIntensity ProductIntensity LossMass Error CandidateInChIKeys CandidateOntologies): 181
C12H15NO3	221.10519334	575.46576	354.33823	41	3360	221.12753	-0.0223367	HIKHPXKYXLQZFQ	CHEMONTID:0000195
C13H17N2	201.139173544	555.49072	354.33823	48	3360	201.15249	-0.0133165	VENAANZHUCMOGD	CHEMONTID:0001140
C12H24O2	200.177630008	554.51648	354.33823	154	3360	200.17825	-0.00062	POULHZVOKOAJMA	CHEMONTID:0003086
C11H21O2	185.154154912	539.48798	354.33823	103	3360	185.14975	0.0044049	IOKPZOGAWQXXLF	CHEMONTID:0001334
C10H17O3	185.117769404	539.46954	354.33823	98	3360	185.13131	-0.0135406	TYXOEOVOUIVPQE	CHEMONTID:0000324
C12H22O	182.167065324	536.51813	354.33823	48	3360	182.1799	-0.0128347	BLWZCYSWLRGLHU;HFJRKMMYBMWEAD	CHEMONTID:0001292;CHEMONTID:0002229
C4H8	56.062600256	410.42453	354.33823	92	3360	56.0863	-0.0236997	NNPPMTNAJDCUHE;IJDNQMDRQITEOD;VQTUBCCKSQIDNK	CHEMONTID:0004620;CHEMONTID:0002500;CHEMONTID:0004622
H2O	18.010564684	372.34198	354.33823	34	3360	18.00375	0.0068147	XLYOFNOQVPJJNP	NonID:H2O
C6H12	84.093900384	354.33823	270.24362	3360	1056	84.09461	-0.0007096	VLKZOEOYAKHREP	CHEMONTID:0002500
C5H10N	84.08132432	354.33823	270.26071	3360	1042	84.07752	0.0038043	NQRYJNQNLNOLGT	CHEMONTID:0000195
C2H5N	43.04219916	354.33823	311.30704	3360	279	43.03119	0.0110092	ROSDSFDQCJNGOL;QUSNBJAOOMFDIB	CHEMONTID:0002228;CHEMONTID:0000469
C2H5N	43.04219916	354.33823	311.29727	3360	278	43.04096	0.0012392	ROSDSFDQCJNGOL;QUSNBJAOOMFDIB	CHEMONTID:0002228;CHEMONTID:0000469
C3H7	43.054775224	354.33823	311.28162	3360	240	43.05661	-0.0018348	ATUOYWHBWRKTHZ;QQONPFPTGQHPMA	CHEMONTID:0002500;CHEMONTID:0004476
C2H4O	44.026214748	354.33823	310.314	3360	68	44.02423	0.0019847	LFQSCWFLJHTTHZ;IKHGUXGNUITLKF;LCGLNKUTAGEVQW	CHEMONTID:0000286;CHEMONTID:0002230;CHEMONTID:0001167
C17H29O2	265.216755168	576.48657	311.28162	1150	240	265.20495	0.0118052	FXLBBNFRKMTPNR	CHEMONTID:0002951
C9H10O3	166.06299418	576.48657	410.43756	1150	103	166.04901	0.0139842	VKHCWIJJBRBDLT;JACRWUWPXAESPB	CHEMONTID:0003891;CHEMONTID:0001713
C9H10O3	166.06299418	576.48657	410.42453	1150	92	166.06204	0.0009542	VKHCWIJJBRBDLT;JACRWUWPXAESPB	CHEMONTID:0003891;CHEMONTID:0001713
C8H6O4	166.026608672	576.48657	410.45697	1150	71	166.0296	-0.0029913	XLEYFDVVXLMULC;DYKBONVDLJHZLM;LTJNCZSXVJCHGE;HWLRTXHDKIOPHF	CHEMONTID:0004298;CHEMONTID:0000135;CHEMONTID:0000190
C17H33O2	269.248055296	539.48798	270.24362	103	1056	269.24436	0.0036953	XZNLDDNERIACTN	CHEMONTID:0002951
C17H33O2	269.248055296	539.46954	270.24362	98	1056	269.22592	0.0221353	XZNLDDNERIACTN	CHEMONTID:0002951
C6H7NO2S	157.019749464	427.26749	270.24362	34	1056	157.02387	-0.0041205	DYHJCQLXZIELGG	CHEMONTID:0001141
C3H5	41.03912516	311.30704	270.24362	279	1056	41.06342	-0.0242948	ATUOYWHBWRKTHZ;QQONPFPTGQHPMA	CHEMONTID:0002500;CHEMONTID:0004476
C3H5	41.03912516	311.29727	270.24362	278	1056	41.05365	-0.0145248	ATUOYWHBWRKTHZ;QQONPFPTGQHPMA	CHEMONTID:0002500;CHEMONTID:0004476
C3H5	41.03912516	311.28162	270.24362	240	1056	41.038	0.0011252	ATUOYWHBWRKTHZ;QQONPFPTGQHPMA	CHEMONTID:0002500;CHEMONTID:0004476
C3H4	40.031300128	310.29443	270.24362	52	1056	40.05081	-0.0195099	QQONPFPTGQHPMA;ATUOYWHBWRKTHZ	CHEMONTID:0004476;CHEMONTID:0002500
H2O	18.010564684	288.24908	270.24362	105	1056	18.00546	0.0051047	XLYOFNOQVPJJNP	NonID:H2O
CH	13.007825032	283.24036	270.24362	51	1056	12.99674	0.011085	VNWKTOKETHGBQD	CHEMONTID:0002500
C	12	282.26462	270.24362	42	1056	12.021	-0.021	VNWKTOKETHGBQD	CHEMONTID:0002500
C12H22O	182.167065324	270.24362	88.07806	1056	146	182.16556	0.0015053	BLWZCYSWLRGLHU;HFJRKMMYBMWEAD	CHEMONTID:0001292;CHEMONTID:0002229
C12H22O	182.167065324	270.24362	88.07001	1056	146	182.17361	-0.0065447	BLWZCYSWLRGLHU;HFJRKMMYBMWEAD	CHEMONTID:0001292;CHEMONTID:0002229
C20H29O	285.221840548	555.49072	270.26071	48	1042	285.23001	-0.0081695	KZSKFOJHFUBFSD	CHEMONTID:0000298
C17H33O2	269.248055296	539.48798	270.26071	103	1042	269.22727	0.0207853	XZNLDDNERIACTN	CHEMONTID:0002951
C6H7NO2S	157.019749464	427.26749	270.26071	34	1042	157.00678	0.0129695	DYHJCQLXZIELGG	CHEMONTID:0001141
C5H10O2	102.06807956	372.34198	270.26071	34	1042	102.08127	-0.0131904	WLAMNBDJUVNPJU	CHEMONTID:0003544
C3H5	41.03912516	311.30704	270.26071	279	1042	41.04633	-0.0072048	ATUOYWHBWRKTHZ;QQONPFPTGQHPMA	CHEMONTID:0002500;CHEMONTID:0004476
C3H5	41.03912516	311.29727	270.26071	278	1042	41.03656	0.0025652	ATUOYWHBWRKTHZ;QQONPFPTGQHPMA	CHEMONTID:0002500;CHEMONTID:0004476
C2H3N	41.026549096	311.28162	270.26071	240	1042	41.02091	0.0056391	ROSDSFDQCJNGOL;MPAYEWNVIPXRDP;QUSNBJAOOMFDIB	CHEMONTID:0002228;CHEMONTID:0002395;CHEMONTID:0000469
C3H4	40.031300128	310.314	270.26071	68	1042	40.05329	-0.0219899	QQONPFPTGQHPMA;ATUOYWHBWRKTHZ	CHEMONTID:0004476;CHEMONTID:0002500
C3H4	40.031300128	310.29443	270.26071	52	1042	40.03372	-0.0024199	QQONPFPTGQHPMA;ATUOYWHBWRKTHZ	CHEMONTID:0004476;CHEMONTID:0002500
H2O	18.010564684	288.24908	270.26071	105	1042	17.98837	0.0221947	XLYOFNOQVPJJNP	NonID:H2O
C	12	282.28198	270.26071	42	1042	12.02127	-0.02127	VNWKTOKETHGBQD	CHEMONTID:0002500
C	12	282.26462	270.26071	42	1042	12.00391	-0.00391	VNWKTOKETHGBQD	CHEMONTID:0002500
C12H22O	182.167065324	270.26071	88.07806	1042	146	182.18265	-0.0155847	BLWZCYSWLRGLHU;HFJRKMMYBMWEAD	CHEMONTID:0001292;CHEMONTID:0002229
C12H22O	182.167065324	270.26071	88.07001	1042	146	182.1907	-0.0236347	BLWZCYSWLRGLHU;HFJRKMMYBMWEAD	CHEMONTID:0001292;CHEMONTID:0002229
C17H29O2	265.216755168	576.51599	311.30704	482	279	265.20895	0.0078052	FXLBBNFRKMTPNR	CHEMONTID:0002951
C17H29O2	265.216755168	576.51599	311.29727	482	278	265.21872	-0.0019648	FXLBBNFRKMTPNR	CHEMONTID:0002951
C17H29O2	265.216755168	576.51599	311.28162	482	240	265.23437	-0.0176148	FXLBBNFRKMTPNR	CHEMONTID:0002951
C9H10O3	166.06299418	576.51599	410.43756	482	103	166.07843	-0.0154358	VKHCWIJJBRBDLT;JACRWUWPXAESPB	CHEMONTID:0003891;CHEMONTID:0001713
C9H10O3	166.06299418	576.51599	410.45697	482	71	166.05902	0.0039742	VKHCWIJJBRBDLT;JACRWUWPXAESPB	CHEMONTID:0003891;CHEMONTID:0001713
C4H11N	73.089149352	569.37817	496.27206	351	329	73.1061099999999	-0.0169606	HPNMFZURTQLUMO;DAZXVJBJRMWXJP;GVWISOJSERXQBM	CHEMONTID:0002228;CHEMONTID:0002239
CH5	17.03912516	569.37817	552.33228	351	126	17.04589	-0.0067648	VNWKTOKETHGBQD	CHEMONTID:0002500
C4H11N	73.089149352	569.34894	496.27206	65	329	73.07688	0.0122694	HPNMFZURTQLUMO;DAZXVJBJRMWXJP;GVWISOJSERXQBM	CHEMONTID:0002228;CHEMONTID:0002239
C4H8	56.062600256	552.33228	496.27206	126	329	56.06022	0.0023803	NNPPMTNAJDCUHE;IJDNQMDRQITEOD;VQTUBCCKSQIDNK	CHEMONTID:0004620;CHEMONTID:0002500;CHEMONTID:0004622
C20H31O2	303.232405232	496.27206	193.02567	329	163	303.24639	-0.0139848	WRAABDGBHRJLHR	CHEMONTID:0002951
C20H31O2	303.232405232	496.27206	193.01703	329	160	303.25503	-0.0226248	WRAABDGBHRJLHR	CHEMONTID:0002951
C3H7N	57.057849224	496.27206	439.20804	329	147	57.06402	-0.0061708	LIWAQLJGPBVORC;WGYKZJWCGVVSQN	CHEMONTID:0002228;CHEMONTID:0000469
CH5	17.03912516	569.39594	552.33228	304	126	17.06366	-0.0245348	VNWKTOKETHGBQD	CHEMONTID:0002500
C15H29O	225.221840548	536.51813	311.30704	48	279	225.21109	0.0107505	XGQJZNCFDLXSIJ	CHEMONTID:0000298
C2H5O2	61.0289544	372.34198	311.30704	34	279	61.03494	-0.0059856	TZIHFWKZFHZASV;LYCAIKOWRPUZTN	CHEMONTID:0001238;CHEMONTID:0002467
C15H27O	223.206190484	311.30704	88.07806	279	146	223.22898	-0.0227895	ILDMCKZJSLWXTH	CHEMONTID:0000298
C17H29O2	265.216755168	576.4987	311.29727	1	278	265.20143	0.0153252	FXLBBNFRKMTPNR	CHEMONTID:0002951
C15H29O	225.221840548	536.51813	311.29727	48	278	225.22086	0.0009805	XGQJZNCFDLXSIJ	CHEMONTID:0000298
C2H7NO	61.052763844	372.34198	311.29727	34	278	61.04471	0.0080538	HZAXFHJVJLSVMW	CHEMONTID:0001897
C15H27O	223.206190484	311.29727	88.07806	278	146	223.21921	-0.0130195	ILDMCKZJSLWXTH	CHEMONTID:0000298
C15H27O	223.206190484	311.29727	88.07001	278	146	223.22726	-0.0210695	ILDMCKZJSLWXTH	CHEMONTID:0000298
C17H29O2	265.216755168	576.4987	311.28162	1	240	265.21708	-0.0003248	FXLBBNFRKMTPNR	CHEMONTID:0002951
C15H29O	225.221840548	536.51813	311.28162	48	240	225.23651	-0.0146695	XGQJZNCFDLXSIJ	CHEMONTID:0000298
C3H9O	61.065339908	372.34198	311.28162	34	240	61.06036	0.0049799	XOBKSJJDNFUZPF;KFZMGEQAYNKOFK;BDERNNFJNOPAEC	CHEMONTID:0001167;CHEMONTID:0001661;CHEMONTID:0000286
C15H27O	223.206190484	311.28162	88.07806	240	146	223.20356	0.0026305	ILDMCKZJSLWXTH	CHEMONTID:0000298
C15H27O	223.206190484	311.28162	88.07001	240	146	223.21161	-0.0054195	ILDMCKZJSLWXTH	CHEMONTID:0000298
C11H14N2O	190.110613068	383.15021	193.02567	49	163	190.12454	-0.0139269	ANJTVLIZGCUXLD	CHEMONTID:0002722
C11H14N2O	190.110613068	383.12784	193.02567	38	163	190.10217	0.0084431	ANJTVLIZGCUXLD	CHEMONTID:0002722
C10H12NO2	178.086803624	371.10178	193.02567	61	163	178.07611	0.0106936	OPJOMVMFYOUDPK	CHEMONTID:0000296
C9H12O3	168.078644244	361.09238	193.02567	41	163	168.06671	0.0119342	CRUILBNAQILVHZ;VKHCWIJJBRBDLT	CHEMONTID:0000138;CHEMONTID:0003891
C9H9NO2	163.063328528	356.08591	193.02567	64	163	163.06024	0.0030885	DXGAIOIQACHYRK	CHEMONTID:0000188
C9H7O3	163.039519084	356.06851	193.02567	61	163	163.04284	-0.0033209	FRWCWHNEVBJWRZ;AXMVYSVVTMKQSL	CHEMONTID:0001257;CHEMONTID:0000029
C9H6O3	162.031694052	355.0755	193.02567	35	163	162.04983	-0.0181359	YBSHFNPTZIZIGY;AXMVYSVVTMKQSL;HVIBSLHISRRALT;WVJCRTSTRGRJJT	CHEMONTID:0000029;CHEMONTID:0000135;CHEMONTID:0000144
C8H16	112.125200512	305.15085	193.02567	133	163	112.12518	2.05E-05	TVMXDCGIABBOFY	CHEMONTID:0002500
C8H16	112.125200512	305.13461	193.02567	128	163	112.10894	0.0162605	TVMXDCGIABBOFY	CHEMONTID:0002500
C4H11N	73.089149352	266.11414	193.02567	39	163	73.08847	0.0006794	HPNMFZURTQLUMO;DAZXVJBJRMWXJP;GVWISOJSERXQBM	CHEMONTID:0002228;CHEMONTID:0002239
C4H9	57.070425288	250.09587	193.02567	42	163	57.0702	0.0002253	IJDNQMDRQITEOD;NNPPMTNAJDCUHE	CHEMONTID:0002500;CHEMONTID:0004620
CH2	14.015650064	207.03618	193.02567	40	163	14.01051	0.0051401	VNWKTOKETHGBQD	CHEMONTID:0002500
C18H32O2	280.240230264	473.23502	193.01703	36	160	280.21799	0.0222403	OYHQOLUKZRVURQ;GKJZMAHZJGSBKD	CHEMONTID:0002949
C18H32O2	280.240230264	473.23502	193.00661	36	160	280.22841	0.0118203	OYHQOLUKZRVURQ;GKJZMAHZJGSBKD	CHEMONTID:0002949
C11H14N2O	190.110613068	383.15021	193.01703	49	160	190.13318	-0.0225669	ANJTVLIZGCUXLD	CHEMONTID:0002722
C11H14N2O	190.110613068	383.12784	193.01703	38	160	190.11081	-0.0001969	ANJTVLIZGCUXLD	CHEMONTID:0002722
C11H14N2O	190.110613068	383.12784	193.00661	38	160	190.12123	-0.0106169	ANJTVLIZGCUXLD	CHEMONTID:0002722
C10H12NO2	178.086803624	371.10178	193.01703	61	160	178.08475	0.0020536	OPJOMVMFYOUDPK	CHEMONTID:0000296
C10H12NO2	178.086803624	371.10178	193.00661	61	160	178.09517	-0.0083664	OPJOMVMFYOUDPK	CHEMONTID:0000296
C9H12O3	168.078644244	361.09238	193.01703	41	160	168.07535	0.0032942	CRUILBNAQILVHZ;VKHCWIJJBRBDLT	CHEMONTID:0000138;CHEMONTID:0003891
C8H12N2O2	168.089877624	361.09238	193.00661	41	160	168.08577	0.0041076	NWZYRRPOEASODK	CHEMONTID:0000335
C9H9NO2	163.063328528	356.08591	193.01703	64	160	163.06888	-0.0055515	DXGAIOIQACHYRK	CHEMONTID:0000188
C10H11O2	163.075904592	356.08591	193.00661	64	160	163.0793	-0.0033954	NEBQMYHKOREVAL	CHEMONTID:0004111
C9H9NO2	163.063328528	356.06851	193.01703	61	160	163.05148	0.0118485	DXGAIOIQACHYRK	CHEMONTID:0000188
C9H9NO2	163.063328528	356.06851	193.00661	61	160	163.0619	0.0014285	DXGAIOIQACHYRK	CHEMONTID:0000188
C7H14O4	162.089208928	355.0755	193.00661	35	160	162.06889	0.0203189	KXEISHUBUXWXGY	CHEMONTID:0000341
C8H16	112.125200512	305.15085	193.01703	133	160	112.13382	-0.0086195	TVMXDCGIABBOFY	CHEMONTID:0002500
C8H16	112.125200512	305.15085	193.00661	133	160	112.14424	-0.0190395	TVMXDCGIABBOFY	CHEMONTID:0002500
C8H16	112.125200512	305.13461	193.01703	128	160	112.11758	0.0076205	TVMXDCGIABBOFY	CHEMONTID:0002500
C8H16	112.125200512	305.13461	193.00661	128	160	112.128	-0.0027995	TVMXDCGIABBOFY	CHEMONTID:0002500
C4H11N	73.089149352	266.11414	193.01703	39	160	73.09711	-0.0079606	HPNMFZURTQLUMO;DAZXVJBJRMWXJP;GVWISOJSERXQBM	CHEMONTID:0002228;CHEMONTID:0002239
C4H11N	73.089149352	266.11414	193.00661	39	160	73.10753	-0.0183806	HPNMFZURTQLUMO;DAZXVJBJRMWXJP;GVWISOJSERXQBM	CHEMONTID:0002228;CHEMONTID:0002239
C4H9	57.070425288	250.09587	193.01703	42	160	57.07884	-0.0084147	IJDNQMDRQITEOD;NNPPMTNAJDCUHE	CHEMONTID:0002500;CHEMONTID:0004620
C4H9	57.070425288	250.09587	193.00661	42	160	57.08926	-0.0188347	IJDNQMDRQITEOD;NNPPMTNAJDCUHE	CHEMONTID:0002500;CHEMONTID:0004620
CH2	14.015650064	207.03618	193.01703	40	160	14.01915	-0.0034999	VNWKTOKETHGBQD	CHEMONTID:0002500
CH2	14.015650064	207.03618	193.00661	40	160	14.02957	-0.0139199	VNWKTOKETHGBQD	CHEMONTID:0002500
CH3	15.023475096	554.51648	539.48798	154	103	15.0285	-0.0050249	VNWKTOKETHGBQD	CHEMONTID:0002500
C7H12O3	144.078644244	554.51648	410.43756	154	103	144.07892	-0.0002758	JLNIGUCDBFYXDC;CIIQMKRXRXANQW	CHEMONTID:0000324;CHEMONTID:0002435
CH3	15.023475096	554.51648	539.46954	154	98	15.0469399999999	-0.0234649	VNWKTOKETHGBQD	CHEMONTID:0002500
C7H12O3	144.078644244	554.51648	410.42453	154	92	144.09195	-0.0133058	JLNIGUCDBFYXDC;CIIQMKRXRXANQW	CHEMONTID:0000324;CHEMONTID:0002435
C5H8N2O3	144.053492116	554.51648	410.45697	154	71	144.05951	-0.0060179	QDHYJVJAGQLHBA	CHEMONTID:0002010
C5H10O4	134.0579088	439.20804	305.15085	147	133	134.05719	0.0007188	ZDAWZDFBPUUDAY;FJGNTEKSQVNVTJ	CHEMONTID:0001661
C9H10O	134.07316494	439.20804	305.13461	147	128	134.07343	-0.0002651	UAJRSHJHFRVGMG	CHEMONTID:0000138
C12H13N2O2	217.097702656	305.15085	88.07806	133	146	217.07279	0.0249127	PCYQRXYBKKZUSR	CHEMONTID:0002722
C12H13N2O2	217.097702656	305.15085	88.07001	133	146	217.08084	0.0168627	PCYQRXYBKKZUSR	CHEMONTID:0002722
C12H24O2	200.177630008	288.24908	88.07806	105	146	200.17102	0.00661	POULHZVOKOAJMA	CHEMONTID:0003086
C12H24O2	200.177630008	288.24908	88.07001	105	146	200.17907	-0.00144	POULHZVOKOAJMA	CHEMONTID:0003086
C13H23O	195.174890356	283.24036	88.07806	51	146	195.1623	0.0125904	VNGRIQMEDUZTCJ	CHEMONTID:0000298
C13H23O	195.174890356	283.24036	88.07001	51	146	195.17035	0.0045404	VNGRIQMEDUZTCJ	CHEMONTID:0000298
C13H22O	194.167065324	282.26462	88.07806	42	146	194.18656	-0.0194947	DEDSSOIVPSHQLB	CHEMONTID:0001292
C9H6O4	178.026608672	266.11414	88.07806	39	146	178.03608	-0.0094713	NYCXYKOXLNBYID;NDDUBDUPYJZIAK	CHEMONTID:0000144
C9H6O4	178.026608672	266.11414	88.07001	39	146	178.04413	-0.0175213	NYCXYKOXLNBYID;NDDUBDUPYJZIAK	CHEMONTID:0000144
C9H6O3	162.031694052	250.09587	88.07806	42	146	162.01781	0.0138841	YBSHFNPTZIZIGY;AXMVYSVVTMKQSL;HVIBSLHISRRALT;WVJCRTSTRGRJJT	CHEMONTID:0000029;CHEMONTID:0000135;CHEMONTID:0000144
C9H6O3	162.031694052	250.09587	88.07001	42	146	162.02586	0.0058341	YBSHFNPTZIZIGY;AXMVYSVVTMKQSL;HVIBSLHISRRALT;WVJCRTSTRGRJJT	CHEMONTID:0000029;CHEMONTID:0000135;CHEMONTID:0000144
C3H5O2	73.0289544	161.12575	88.07806	39	146	73.04769	-0.0187356	NIXOWILDQLNWCW;AKXKFZDCRYJKTF	CHEMONTID:0004451;CHEMONTID:0002434
C3H6N2	70.053098192	158.13571	88.07806	37	146	70.05765	-0.0045518	MCGDEFQPHREUNF	CHEMONTID:0001045
C5H10	70.07825032	158.13571	88.07001	37	146	70.0657	0.0125503	OFBQJSOFQDEBGM	CHEMONTID:0002500
H2O	18.010564684	106.0916	88.07806	98	146	18.01354	-0.0029753	XLYOFNOQVPJJNP	NonID:H2O
H2O	18.010564684	106.0916	88.07001	98	146	18.02159	-0.0110253	XLYOFNOQVPJJNP	NonID:H2O
H2O	18.010564684	106.08456	88.07806	106	146	18.0065	0.0040647	XLYOFNOQVPJJNP	NonID:H2O
H2O	18.010564684	106.08456	88.07001	106	146	18.01455	-0.0039853	XLYOFNOQVPJJNP	NonID:H2O
H2O	18.010564684	106.074	88.07806	98	146	17.99594	0.0146247	XLYOFNOQVPJJNP	NonID:H2O
H2O	18.010564684	106.074	88.07001	98	146	18.00399	0.0065747	XLYOFNOQVPJJNP	NonID:H2O
H2O	18.010564684	106.06117	88.07001	43	146	17.99116	0.0194047	XLYOFNOQVPJJNP	NonID:H2O
C16H23O2	247.169804976	552.33228	305.15085	126	133	247.18143	-0.011625	YMDRHCPLTCCRLX	CHEMONTID:0000298
C9H12O3	168.078644244	473.23502	305.15085	36	133	168.08417	-0.0055258	CRUILBNAQILVHZ;VKHCWIJJBRBDLT	CHEMONTID:0000138;CHEMONTID:0003891
C5H5N	79.04219916	384.17093	305.15085	60	133	79.02008	0.0221192	JUJWROOIHBZHMG	CHEMONTID:0000089
CH2	14.015650064	319.18414	305.15085	44	133	14.03329	-0.0176399	VNWKTOKETHGBQD	CHEMONTID:0002500
C9H14NO2	168.102453688	473.23502	305.13461	36	128	168.10041	0.0020437	CHCUDBFRYVCNDF	CHEMONTID:0000492
C5H5N	79.04219916	384.17093	305.13461	60	128	79.03632	0.0058792	JUJWROOIHBZHMG	CHEMONTID:0000089
H3N	17.026549096	569.34894	552.33228	65	126	17.01666	0.0098891	QGZKDVFQNNGYKY	NonID:NH2
C12H22O	182.167065324	288.24908	106.08456	105	106	182.16452	0.0025453	BLWZCYSWLRGLHU;HFJRKMMYBMWEAD	CHEMONTID:0001292;CHEMONTID:0002229
C10H8O2	160.052429496	266.11414	106.08456	39	106	160.02958	0.0228495	JKTXGBOLZMGAIF;AXCXHFKZHDEKTP	CHEMONTID:0001257;CHEMONTID:0000029
C9H4O2	144.021129368	250.09587	106.08456	42	106	144.01131	0.0098194	CJEQHXGMZPFAQE	CHEMONTID:0001257
C3H5N	55.04219916	161.12575	106.08456	39	106	55.04119	0.0010092	LIWAQLJGPBVORC	CHEMONTID:0002228
C20H31O	287.237490612	575.46576	288.24908	41	105	287.21668	0.0208106	XOZDREDGDDNHBM	CHEMONTID:0000298
C17H31O2	267.232405232	555.49072	288.24908	48	105	267.24164	-0.0092348	FEJABJBBRPQHRG	CHEMONTID:0002951
C17H31O	251.237490612	539.48798	288.24908	103	105	251.2389	-0.0014094	HJEWKIMQTQIIIN	CHEMONTID:0000298
C17H31O	251.237490612	539.46954	288.24908	98	105	251.22046	0.0170306	HJEWKIMQTQIIIN	CHEMONTID:0000298
C6H12	84.093900384	372.34198	288.24908	34	105	84.0929	0.0010004	VLKZOEOYAKHREP	CHEMONTID:0002500
C12H22O	182.167065324	288.24908	106.0916	105	98	182.15748	0.0095853	BLWZCYSWLRGLHU;HFJRKMMYBMWEAD	CHEMONTID:0001292;CHEMONTID:0002229
C12H22O	182.167065324	288.24908	106.074	105	98	182.17508	-0.0080147	BLWZCYSWLRGLHU;HFJRKMMYBMWEAD	CHEMONTID:0001292;CHEMONTID:0002229
C9H10O3	166.06299418	576.4987	410.43756	1	103	166.06114	0.0018542	VKHCWIJJBRBDLT;JACRWUWPXAESPB	CHEMONTID:0003891;CHEMONTID:0001713
C8H5O4	165.01878364	575.46576	410.43756	41	103	165.0282	-0.0094164	DYKBONVDLJHZLM;XLEYFDVVXLMULC;SOQDMLWVSQWWOJ;IXJTUTIPLWUCEC	CHEMONTID:0004298;CHEMONTID:0002122;CHEMONTID:0000397
O	15.99491462	555.49072	539.48798	48	103	16.00274	-0.0078254	XLYOFNOQVPJJNP	NonID:H2O
C6H9O4	145.050083768	555.49072	410.43756	48	103	145.05316	-0.0030762	KBVSUNBCTPQWJL	CHEMONTID:0002012
C6H9O3	129.055169148	539.48798	410.43756	103	103	129.05042	0.0047491	YAHJGDKGXVOYKU	CHEMONTID:0004450
C9H7N	129.057849224	539.48798	410.42453	103	92	129.06345	-0.0056008	ZFRKQXVRDFCRJG	CHEMONTID:0004529
C9H5O	129.03403978	539.48798	410.45697	103	71	129.03101	0.0030298	KJPRLNWUNMBNBZ	CHEMONTID:0000029
C9H5O	129.03403978	539.46954	410.43756	98	103	129.03198	0.0020598	KJPRLNWUNMBNBZ	CHEMONTID:0000029
C5H12N2	100.100048384	410.43756	310.314	103	68	100.12356	-0.0235116	PVOAHINGSUIXLS	CHEMONTID:0003358
H2N	16.018724064	555.49072	539.46954	48	98	16.02118	-0.0024559	QGZKDVFQNNGYKY	NonID:NH2
C5H7NO3	129.042593084	539.46954	410.42453	98	92	129.04501	-0.0024169	CZWARROQQFCFJB;MPUUQNGXJSEWTF;KABXUUFDPUOJMW	CHEMONTID:0002404;CHEMONTID:0001880
C9H5O	129.03403978	539.46954	410.45697	98	71	129.01257	0.0214698	KJPRLNWUNMBNBZ	CHEMONTID:0000029
C10H8O2	160.052429496	266.11414	106.074	39	98	160.04014	0.0122895	JKTXGBOLZMGAIF;AXCXHFKZHDEKTP	CHEMONTID:0001257;CHEMONTID:0000029
C9H4O2	144.021129368	250.09587	106.0916	42	98	144.00427	0.0168594	CJEQHXGMZPFAQE	CHEMONTID:0001257
C9H4O2	144.021129368	250.09587	106.074	42	98	144.02187	-0.0007406	CJEQHXGMZPFAQE	CHEMONTID:0001257
C3H5N	55.04219916	161.12575	106.0916	39	98	55.03415	0.0080492	LIWAQLJGPBVORC	CHEMONTID:0002228
C4H7	55.054775224	161.12575	106.074	39	98	55.05175	0.0030252	NNPPMTNAJDCUHE;VQTUBCCKSQIDNK	CHEMONTID:0004620;CHEMONTID:0004622
C9H10O3	166.06299418	576.4987	410.42453	1	92	166.07417	-0.0111758	VKHCWIJJBRBDLT;JACRWUWPXAESPB	CHEMONTID:0003891;CHEMONTID:0001713
C8H5O4	165.01878364	575.46576	410.42453	41	92	165.04123	-0.0224464	DYKBONVDLJHZLM;XLEYFDVVXLMULC;SOQDMLWVSQWWOJ;IXJTUTIPLWUCEC	CHEMONTID:0004298;CHEMONTID:0002122;CHEMONTID:0000397
C6H11NO3	145.073893212	555.49072	410.42453	48	92	145.06619	0.0077032	QBYYLBWFBPAOKU	CHEMONTID:0004310
C5H12N2	100.100048384	410.42453	310.314	92	68	100.11053	-0.0104816	PVOAHINGSUIXLS	CHEMONTID:0003358
C8H6O4	166.026608672	576.4987	410.45697	1	71	166.04173	-0.0151213	XLEYFDVVXLMULC;DYKBONVDLJHZLM;LTJNCZSXVJCHGE;HWLRTXHDKIOPHF	CHEMONTID:0004298;CHEMONTID:0000135;CHEMONTID:0000190
C8H5O4	165.01878364	575.46576	410.45697	41	71	165.00879	0.0099936	DYKBONVDLJHZLM;XLEYFDVVXLMULC;SOQDMLWVSQWWOJ;IXJTUTIPLWUCEC	CHEMONTID:0004298;CHEMONTID:0002122;CHEMONTID:0000397
C9H5O2	145.0289544	555.49072	410.45697	48	71	145.03375	-0.0047956	CJXMVKYNVIGQBS	CHEMONTID:0000029
C2H6O2	62.036779432	372.34198	310.314	34	68	62.02798	0.0087994	LYCAIKOWRPUZTN	CHEMONTID:0002467
C3H6O3	90.031694052	446.11304	356.08591	41	64	90.02713	0.0045641	PEDCQBHIVMGVHV	CHEMONTID:0002210
C6H3	75.023475096	431.1051	356.08591	37	64	75.01919	0.0042851	UHOVQNZJYSORNB	CHEMONTID:0002279
C2H3	27.023475096	383.12784	356.08591	38	64	27.04193	-0.0184549	VGGSQFUCUMXWEO;OTMSDBZUPAUEDD	CHEMONTID:0004476;CHEMONTID:0002500
HN	15.010899032	371.10178	356.08591	61	64	15.01587	-0.004971	QGZKDVFQNNGYKY	NonID:NH2
Num AdductIon (AdductType Mass LinkedMz): 2
[M+NH4]+	88.07806	93.03674
[M+H]+	554.51648	576.48657
Num IsotopicIon (IsotopeName Mass LinkedMz WeightedForm WeightNumber): 24
C-13	107.08479	106.0916	M+1	1
C-13	107.09299	106.0916	M+1	1
2C-13	108.07773	106.0916	M+2	2
C-13	271.25122	270.26071	M+1	1
C-13	271.26212	270.26071	M+1	1
C-13	306.14276	305.15085	M+1	1
N-14	312.27927	311.30704	M+1	1
C-13	312.29944	311.30704	M+1	1
C-13	355.32599	354.33823	M+1	1
C-13	355.3476	354.33823	M+1	1
C-13	355.36374	354.33823	M+1	1
2C-13	356.33118	354.33823	M+2	2
2C-13	356.34894	354.33823	M+2	2
C-13	411.43793	410.45697	M+1	1
C-13	411.45462	410.45697	M+1	1
C-13	440.20944	439.20804	M+1	1
C-13	440.23154	439.20804	M+1	1
C-13	497.26468	496.27206	M+1	1
C-13	553.34039	552.33228	M+1	1
N-14	555.49072	554.51648	M+1	1
C-13	555.5191	554.51648	M+1	1
C-13	555.54407	554.51648	M+1	1
C-13	570.38239	569.39594	M+1	1
C-13	570.40656	569.39594	M+1	1

NAME: C32H64FN5O
EXACTMASS: 553.509489888
ISSELECTED: False
ACCURATEMASS: 553.5094793
MASSDIFFERENCE: 1.06E-05
TOTALSCORE: 2.916
ISOTOPICINTENSITY[M+1]: 0.3721
ISOTOPICINTENSITY[M+2]: 0.0694
ISOTOPICDIFF[M+1]: -0.0173
ISOTOPICDIFF[M+2]: 0.0021
MASSDIFFSCORE: 1
ISOTOPICSCORE: 0.998
PRODUCTIONSCORE: 0.847
NEUTRALLOSSSCORE: 0.071
PRODUCTIONPEAKNUMBER: 61
PRODUCTIONHITSNUMBER: 12
NEUTRALLOSSPEAKNUMBER: 408
NEUTRALLOSSHITSNUMBER: 29
RESOURCENAMES: 
RESOURCERECORDS: 0
ChemOntDescriptions: Fatty acid and derivatives;Quinoline carboxylic acids;Peptides
ChemOntIDs: Fatty acid and derivatives;Quinoline carboxylic acids;Peptides
ChemOntScores: 0.000342034347493675;0.00052325636707883;0.00154915944090161
ChemOntInChIKeys: QLKKMIWGFNMQJQ;MGQLHRYJBWGORO;FEFXTOZCHYSOSN
PUBCHEMCIDS: 
Num ProductIon (Formula ExactMass AccurateMass Intensity Error CandidateInChIKeys CandidateOntologies): 61
C4H10N	72.08132432	72.08174	45	-0.0009643	HQABUPZFAYXKJW;KDSNLYIMUZNERS;DAZXVJBJRMWXJP;HPNMFZURTQLUMO;XHFGWHUWQXTGAT;GVWISOJSERXQBM;RWRDLPDLKQPQOW;JKHYHXBLSTVHIA	CHEMONTID:0000469;CHEMONTID:0002239;CHEMONTID:0002228;CHEMONTID:0000218;CHEMONTID:0002394
C6H9	81.070425288	81.06992	35	-4.33E-05	AFABGHUZZDYHJO;RYPKRALMXUUNKS;PFEOZHBOMNWTJB;GDOPTJXRTPNYNR;LIKMAJRDDDTEIG;LDTAOIUHUHHCMU;PRBHEGAFLDMLAL;VLKZOEOYAKHREP;BEQGRRJLJLVQAQ;HNRMPXKDFBEGFZ;LGAQJENWWYGFSN;XDTMQSROBMDMFD;WWUVJRULCWHUSA	CHEMONTID:0004620;CHEMONTID:0004476;CHEMONTID:0001016;CHEMONTID:0001019;CHEMONTID:0002500;CHEMONTID:0004622
C6H9	81.070425288	81.07571	39	-0.0058333	AFABGHUZZDYHJO;RYPKRALMXUUNKS;PFEOZHBOMNWTJB;GDOPTJXRTPNYNR;LIKMAJRDDDTEIG;LDTAOIUHUHHCMU;PRBHEGAFLDMLAL;VLKZOEOYAKHREP;BEQGRRJLJLVQAQ;HNRMPXKDFBEGFZ;LGAQJENWWYGFSN;XDTMQSROBMDMFD;WWUVJRULCWHUSA	CHEMONTID:0004620;CHEMONTID:0004476;CHEMONTID:0001016;CHEMONTID:0001019;CHEMONTID:0002500;CHEMONTID:0004622
C4H10NO	88.07623894	88.07001	146	0.0056804	MIJDSYMOBYNHOT	CHEMONTID:0001897
C4H10NO	88.07623894	88.07806	146	-0.0023696	MIJDSYMOBYNHOT	CHEMONTID:0001897
C6H5O	93.03403978	93.03674	44	-0.0032488	ISWSIDIOOBJBQZ	CHEMONTID:0004647
C7H8N	106.065674256	106.06117	43	0.0039557	RNVCVTLRINQCPJ;AFBPFSWMIHJQDM;ONQLCPDIXPYJSS;CSNWPSHAZNPDBA;WGQKYBSKWIADBV;MFEIKQPHQINPRI;KPDBFXIKMXHJEB;VULHYRAYXYTONQ	CHEMONTID:0003964;CHEMONTID:0003924;CHEMONTID:0000195;CHEMONTID:0000219;CHEMONTID:0000185;CHEMONTID:0000089;CHEMONTID:0002279
C8H10	106.07825032	106.074	98	0.0037017	YNQLUTRBYVCPMQ;QEGNUYASOUJEHD	CHEMONTID:0002279;CHEMONTID:0001016
C8H10	106.07825032	106.08456	106	-0.0068583	YNQLUTRBYVCPMQ;QEGNUYASOUJEHD	CHEMONTID:0002279;CHEMONTID:0001016
C8H10	106.07825032	106.0916	98	-0.0138983	YNQLUTRBYVCPMQ;QEGNUYASOUJEHD	CHEMONTID:0002279;CHEMONTID:0001016
C10HO	137.002739652	137.00769	37	-0.0054989	NA	NA
C9H17FN	158.134502764	158.13571	37	-0.0017558	NA	NA
C12H17	161.133025544	161.12575	39	0.006727	QPEHZWXCQFKJQO;PDCMGXOEMIZAGY;SJRNJLNTKOARIN;IRXJZDLOCNJAHE;XWASVAMCARPLHN;KNMXZGDUJVOTOC;ADFMUFXAKWLSSH;ACLGJZFMJNVCMH;NXCPHYJTOJDSLE	CHEMONTID:0001401;CHEMONTID:0004149;CHEMONTID:0002841;CHEMONTID:0001016;CHEMONTID:0004620;CHEMONTID:0000017;CHEMONTID:0004622
C6H2FN4O	165.021263904	165.02161	42	-0.0008947	NA	NA
C16H	193.007825032	193.00661	160	0.0006665	NA	NA
C10HN4O	193.015035652	193.01703	160	-0.0025429	NA	NA
C12H2FN2	193.020201284	193.02567	163	-0.0060173	NA	NA
C13H4FN2	207.035851348	207.03618	40	-0.0008772	NA	NA
C15H30NO	240.23273958	240.23453	58	-0.002339	NA	NA
C15H32NO	242.248389644	242.25012	55	-0.0022789	NA	NA
C14H32N3	242.259623024	242.25992	54	-0.0008456	NA	NA
C16H14N2O	250.110613068	250.09587	42	0.0141945	RZJCZGRUCDIZDF;IMGCCYXKHSTOBP	CHEMONTID:0002497
C16H13FN3	266.109350636	266.11414	39	-0.0053379	NA	NA
C15H29FN3	270.234551148	270.24362	1056	-0.0096174	NA	NA
C17H33FN	270.259703276	270.26071	1042	-0.0015553	NA	NA
C15H32N5	282.265771024	282.26462	42	0.0006024	NA	NA
C18H36NO	282.279689772	282.28198	42	-0.0028388	NA	NA
C21H31	283.242575992	283.24036	51	0.0016674	NA	NA
C15H31FN3O	288.245115832	288.24908	105	-0.0045127	NA	NA
C21H18FO	305.134168416	305.13461	128	-0.0009902	NA	NA
C20H18FN2	305.145401796	305.15085	133	-0.0059968	NA	NA
C17H36N5	310.297071152	310.29443	52	0.0020926	NA	NA
C20H40NO	310.3109899	310.314	68	-0.0035587	NA	NA
C17H35N4O	311.28108674	311.28162	240	-0.0010818	NA	NA
C19H39N2O	311.306238868	311.29727	278	0.0084203	NA	NA
C19H39N2O	311.306238868	311.30704	279	-0.0013497	NA	NA
C23H24F	319.186203988	319.18414	44	0.0015154	NA	NA
C22H2FN4	341.026349284	341.02847	58	-0.0026693	NA	NA
C21H44N3O	354.348438028	354.33823	3360	0.0096594	NA	NA
C25H8FN2	355.067151476	355.0755	35	-0.0088971	NA	NA
C24H7FN3	356.062400444	356.06851	61	-0.0066581	NA	NA
C26H11FN	356.087552572	356.08591	64	0.001094	NA	NA
C23H10FN4	361.08894954	361.09238	41	-0.003979	NA	NA
C26H12FN2	371.098451604	371.10178	61	-0.003877	NA	NA
C21H43FN3O	372.339016216	372.34198	34	-0.0035124	NA	NA
C26H15N4	383.12967148	383.12784	38	0.0012829	NA	NA
C28H19N2	383.154823608	383.15021	49	0.004065	NA	NA
C29H22N	384.175224704	384.17093	60	0.0037461	NA	NA
C24H52N5	410.422271664	410.42453	92	-0.0028069	NA	NA
C27H56NO	410.436190412	410.43756	103	-0.0019182	NA	NA
C26H56N3	410.447423792	410.45697	71	-0.0100948	NA	NA
C29H35N2O	427.27493874	427.26749	34	0.0069002	NA	NA
C31H12FN2	431.098451604	431.1051	37	-0.007197	NA	NA
C32H27N2	439.217423864	439.20804	147	0.0088353	NA	NA
C31H13FN3	446.109350636	446.11304	41	-0.0042379	NA	NA
C31H29N4O	473.234136548	473.23502	36	-0.001432	NA	NA
C32H35FN3O	496.27641596	496.27206	329	0.0038074	NA	NA
C32H63FN5	536.506750236	536.51813	48	-0.0119283	NA	NA
C32H64FN4O	539.506415888	539.48798	103	0.0178873	NA	NA
C32H65FN5O	554.51731492	554.51648	154	0.0002863	NA	NA
C32H64FN5O	553.509489888	576.48657	1150	0.0121406	NA	NA
Num NeutralLoss (Formula ExactMass PrecursorMz ProductMz PrecursorIntensity ProductIntensity LossMass Error CandidateInChIKeys CandidateOntologies): 112
C13H17N2	201.139173544	555.49072	354.33823	48	3360	201.15249	-0.0133165	VENAANZHUCMOGD	CHEMONTID:0001140
C12H13N2	185.107873416	539.46954	354.33823	98	3360	185.13131	-0.0234366	JOFKCNJIUXPJAC	CHEMONTID:0001914
C12H22O	182.167065324	536.51813	354.33823	48	3360	182.1799	-0.0128347	BLWZCYSWLRGLHU;HFJRKMMYBMWEAD	CHEMONTID:0001292;CHEMONTID:0002229
C4H8	56.062600256	410.42453	354.33823	92	3360	56.0863	-0.0236997	NNPPMTNAJDCUHE;IJDNQMDRQITEOD;VQTUBCCKSQIDNK	CHEMONTID:0004620;CHEMONTID:0002500;CHEMONTID:0004622
H2O	18.010564684	372.34198	354.33823	34	3360	18.00375	0.0068147	XLYOFNOQVPJJNP	NonID:H2O
C6H12	84.093900384	354.33823	270.24362	3360	1056	84.09461	-0.0007096	VLKZOEOYAKHREP	CHEMONTID:0002500
C5H10N	84.08132432	354.33823	270.26071	3360	1042	84.07752	0.0038043	NQRYJNQNLNOLGT	CHEMONTID:0000195
C2H5N	43.04219916	354.33823	311.30704	3360	279	43.03119	0.0110092	ROSDSFDQCJNGOL;QUSNBJAOOMFDIB	CHEMONTID:0002228;CHEMONTID:0000469
C2H5N	43.04219916	354.33823	311.29727	3360	278	43.04096	0.0012392	ROSDSFDQCJNGOL;QUSNBJAOOMFDIB	CHEMONTID:0002228;CHEMONTID:0000469
C3H7	43.054775224	354.33823	311.28162	3360	240	43.05661	-0.0018348	ATUOYWHBWRKTHZ;QQONPFPTGQHPMA	CHEMONTID:0002500;CHEMONTID:0004476
C2H4O	44.026214748	354.33823	310.314	3360	68	44.02423	0.0019847	LFQSCWFLJHTTHZ;IKHGUXGNUITLKF;LCGLNKUTAGEVQW	CHEMONTID:0000286;CHEMONTID:0002230;CHEMONTID:0001167
C3H5	41.03912516	311.30704	270.24362	279	1056	41.06342	-0.0242948	ATUOYWHBWRKTHZ;QQONPFPTGQHPMA	CHEMONTID:0002500;CHEMONTID:0004476
C3H5	41.03912516	311.29727	270.24362	278	1056	41.05365	-0.0145248	ATUOYWHBWRKTHZ;QQONPFPTGQHPMA	CHEMONTID:0002500;CHEMONTID:0004476
C3H5	41.03912516	311.28162	270.24362	240	1056	41.038	0.0011252	ATUOYWHBWRKTHZ;QQONPFPTGQHPMA	CHEMONTID:0002500;CHEMONTID:0004476
C3H4	40.031300128	310.29443	270.24362	52	1056	40.05081	-0.0195099	QQONPFPTGQHPMA;ATUOYWHBWRKTHZ	CHEMONTID:0004476;CHEMONTID:0002500
H2O	18.010564684	288.24908	270.24362	105	1056	18.00546	0.0051047	XLYOFNOQVPJJNP	NonID:H2O
CH	13.007825032	283.24036	270.24362	51	1056	12.99674	0.011085	VNWKTOKETHGBQD	CHEMONTID:0002500
C	12	282.26462	270.24362	42	1056	12.021	-0.021	VNWKTOKETHGBQD	CHEMONTID:0002500
C12H22O	182.167065324	270.24362	88.07806	1056	146	182.16556	0.0015053	BLWZCYSWLRGLHU;HFJRKMMYBMWEAD	CHEMONTID:0001292;CHEMONTID:0002229
C12H22O	182.167065324	270.24362	88.07001	1056	146	182.17361	-0.0065447	BLWZCYSWLRGLHU;HFJRKMMYBMWEAD	CHEMONTID:0001292;CHEMONTID:0002229
C20H29O	285.221840548	555.49072	270.26071	48	1042	285.23001	-0.0081695	KZSKFOJHFUBFSD	CHEMONTID:0000298
C3H5	41.03912516	311.30704	270.26071	279	1042	41.04633	-0.0072048	ATUOYWHBWRKTHZ;QQONPFPTGQHPMA	CHEMONTID:0002500;CHEMONTID:0004476
C3H5	41.03912516	311.29727	270.26071	278	1042	41.03656	0.0025652	ATUOYWHBWRKTHZ;QQONPFPTGQHPMA	CHEMONTID:0002500;CHEMONTID:0004476
C2H3N	41.026549096	311.28162	270.26071	240	1042	41.02091	0.0056391	ROSDSFDQCJNGOL;MPAYEWNVIPXRDP;QUSNBJAOOMFDIB	CHEMONTID:0002228;CHEMONTID:0002395;CHEMONTID:0000469
C3H4	40.031300128	310.314	270.26071	68	1042	40.05329	-0.0219899	QQONPFPTGQHPMA;ATUOYWHBWRKTHZ	CHEMONTID:0004476;CHEMONTID:0002500
C3H4	40.031300128	310.29443	270.26071	52	1042	40.03372	-0.0024199	QQONPFPTGQHPMA;ATUOYWHBWRKTHZ	CHEMONTID:0004476;CHEMONTID:0002500
H2O	18.010564684	288.24908	270.26071	105	1042	17.98837	0.0221947	XLYOFNOQVPJJNP	NonID:H2O
C	12	282.28198	270.26071	42	1042	12.02127	-0.02127	VNWKTOKETHGBQD	CHEMONTID:0002500
C	12	282.26462	270.26071	42	1042	12.00391	-0.00391	VNWKTOKETHGBQD	CHEMONTID:0002500
C12H22O	182.167065324	270.26071	88.07806	1042	146	182.18265	-0.0155847	BLWZCYSWLRGLHU;HFJRKMMYBMWEAD	CHEMONTID:0001292;CHEMONTID:0002229
C12H22O	182.167065324	270.26071	88.07001	1042	146	182.1907	-0.0236347	BLWZCYSWLRGLHU;HFJRKMMYBMWEAD	CHEMONTID:0001292;CHEMONTID:0002229
C18H33O	265.253140676	576.51599	311.28162	482	240	265.23437	0.0187707	ZENZJGDPWWLORF	CHEMONTID:0000298
C4H11N	73.089149352	569.37817	496.27206	351	329	73.1061099999999	-0.0169606	HPNMFZURTQLUMO;DAZXVJBJRMWXJP;GVWISOJSERXQBM	CHEMONTID:0002228;CHEMONTID:0002239
CH5	17.03912516	569.37817	552.33228	351	126	17.04589	-0.0067648	VNWKTOKETHGBQD	CHEMONTID:0002500
C4H11N	73.089149352	569.34894	496.27206	65	329	73.07688	0.0122694	HPNMFZURTQLUMO;DAZXVJBJRMWXJP;GVWISOJSERXQBM	CHEMONTID:0002228;CHEMONTID:0002239
C4H8	56.062600256	552.33228	496.27206	126	329	56.06022	0.0023803	NNPPMTNAJDCUHE;IJDNQMDRQITEOD;VQTUBCCKSQIDNK	CHEMONTID:0004620;CHEMONTID:0002500;CHEMONTID:0004622
C3H7N	57.057849224	496.27206	439.20804	329	147	57.06402	-0.0061708	LIWAQLJGPBVORC;WGYKZJWCGVVSQN	CHEMONTID:0002228;CHEMONTID:0000469
CH5	17.03912516	569.39594	552.33228	304	126	17.06366	-0.0245348	VNWKTOKETHGBQD	CHEMONTID:0002500
C15H29O	225.221840548	536.51813	311.30704	48	279	225.21109	0.0107505	XGQJZNCFDLXSIJ	CHEMONTID:0000298
C2H7NO	61.052763844	372.34198	311.30704	34	279	61.03494	0.0178238	HZAXFHJVJLSVMW	CHEMONTID:0001897
C15H27O	223.206190484	311.30704	88.07806	279	146	223.22898	-0.0227895	ILDMCKZJSLWXTH	CHEMONTID:0000298
C15H29O	225.221840548	536.51813	311.29727	48	278	225.22086	0.0009805	XGQJZNCFDLXSIJ	CHEMONTID:0000298
C2H7NO	61.052763844	372.34198	311.29727	34	278	61.04471	0.0080538	HZAXFHJVJLSVMW	CHEMONTID:0001897
C15H27O	223.206190484	311.29727	88.07806	278	146	223.21921	-0.0130195	ILDMCKZJSLWXTH	CHEMONTID:0000298
C15H27O	223.206190484	311.29727	88.07001	278	146	223.22726	-0.0210695	ILDMCKZJSLWXTH	CHEMONTID:0000298
C15H29O	225.221840548	536.51813	311.28162	48	240	225.23651	-0.0146695	XGQJZNCFDLXSIJ	CHEMONTID:0000298
C3H9O	61.065339908	372.34198	311.28162	34	240	61.06036	0.0049799	XOBKSJJDNFUZPF;KFZMGEQAYNKOFK;BDERNNFJNOPAEC	CHEMONTID:0001167;CHEMONTID:0001661;CHEMONTID:0000286
C15H27O	223.206190484	311.28162	88.07806	240	146	223.20356	0.0026305	ILDMCKZJSLWXTH	CHEMONTID:0000298
C15H27O	223.206190484	311.28162	88.07001	240	146	223.21161	-0.0054195	ILDMCKZJSLWXTH	CHEMONTID:0000298
C11H14N2O	190.110613068	383.15021	193.02567	49	163	190.12454	-0.0139269	ANJTVLIZGCUXLD	CHEMONTID:0002722
C11H14N2O	190.110613068	383.12784	193.02567	38	163	190.10217	0.0084431	ANJTVLIZGCUXLD	CHEMONTID:0002722
C8H16	112.125200512	305.15085	193.02567	133	163	112.12518	2.05E-05	TVMXDCGIABBOFY	CHEMONTID:0002500
C8H16	112.125200512	305.13461	193.02567	128	163	112.10894	0.0162605	TVMXDCGIABBOFY	CHEMONTID:0002500
C4H11N	73.089149352	266.11414	193.02567	39	163	73.08847	0.0006794	HPNMFZURTQLUMO;DAZXVJBJRMWXJP;GVWISOJSERXQBM	CHEMONTID:0002228;CHEMONTID:0002239
C4H9	57.070425288	250.09587	193.02567	42	163	57.0702	0.0002253	IJDNQMDRQITEOD;NNPPMTNAJDCUHE	CHEMONTID:0002500;CHEMONTID:0004620
CH2	14.015650064	207.03618	193.02567	40	163	14.01051	0.0051401	VNWKTOKETHGBQD	CHEMONTID:0002500
C11H14N2O	190.110613068	383.15021	193.01703	49	160	190.13318	-0.0225669	ANJTVLIZGCUXLD	CHEMONTID:0002722
C11H14N2O	190.110613068	383.12784	193.01703	38	160	190.11081	-0.0001969	ANJTVLIZGCUXLD	CHEMONTID:0002722
C11H14N2O	190.110613068	383.12784	193.00661	38	160	190.12123	-0.0106169	ANJTVLIZGCUXLD	CHEMONTID:0002722
C8H16	112.125200512	305.15085	193.01703	133	160	112.13382	-0.0086195	TVMXDCGIABBOFY	CHEMONTID:0002500
C8H16	112.125200512	305.15085	193.00661	133	160	112.14424	-0.0190395	TVMXDCGIABBOFY	CHEMONTID:0002500
C8H16	112.125200512	305.13461	193.01703	128	160	112.11758	0.0076205	TVMXDCGIABBOFY	CHEMONTID:0002500
C8H16	112.125200512	305.13461	193.00661	128	160	112.128	-0.0027995	TVMXDCGIABBOFY	CHEMONTID:0002500
C4H11N	73.089149352	266.11414	193.01703	39	160	73.09711	-0.0079606	HPNMFZURTQLUMO;DAZXVJBJRMWXJP;GVWISOJSERXQBM	CHEMONTID:0002228;CHEMONTID:0002239
C4H11N	73.089149352	266.11414	193.00661	39	160	73.10753	-0.0183806	HPNMFZURTQLUMO;DAZXVJBJRMWXJP;GVWISOJSERXQBM	CHEMONTID:0002228;CHEMONTID:0002239
C4H9	57.070425288	250.09587	193.01703	42	160	57.07884	-0.0084147	IJDNQMDRQITEOD;NNPPMTNAJDCUHE	CHEMONTID:0002500;CHEMONTID:0004620
C4H9	57.070425288	250.09587	193.00661	42	160	57.08926	-0.0188347	IJDNQMDRQITEOD;NNPPMTNAJDCUHE	CHEMONTID:0002500;CHEMONTID:0004620
CH2	14.015650064	207.03618	193.01703	40	160	14.01915	-0.0034999	VNWKTOKETHGBQD	CHEMONTID:0002500
CH2	14.015650064	207.03618	193.00661	40	160	14.02957	-0.0139199	VNWKTOKETHGBQD	CHEMONTID:0002500
CH3	15.023475096	554.51648	539.48798	154	103	15.0285	-0.0050249	VNWKTOKETHGBQD	CHEMONTID:0002500
CH3	15.023475096	554.51648	539.46954	154	98	15.0469399999999	-0.0234649	VNWKTOKETHGBQD	CHEMONTID:0002500
C9H10O	134.07316494	439.20804	305.15085	147	133	134.05719	0.0159749	UAJRSHJHFRVGMG	CHEMONTID:0000138
C9H10O	134.07316494	439.20804	305.13461	147	128	134.07343	-0.0002651	UAJRSHJHFRVGMG	CHEMONTID:0000138
C13H23O	195.174890356	283.24036	88.07806	51	146	195.1623	0.0125904	VNGRIQMEDUZTCJ	CHEMONTID:0000298
C13H23O	195.174890356	283.24036	88.07001	51	146	195.17035	0.0045404	VNGRIQMEDUZTCJ	CHEMONTID:0000298
C13H22O	194.167065324	282.26462	88.07806	42	146	194.18656	-0.0194947	DEDSSOIVPSHQLB	CHEMONTID:0001292
C3H6N2	70.053098192	158.13571	88.07806	37	146	70.05765	-0.0045518	MCGDEFQPHREUNF	CHEMONTID:0001045
C5H10	70.07825032	158.13571	88.07001	37	146	70.0657	0.0125503	OFBQJSOFQDEBGM	CHEMONTID:0002500
H2O	18.010564684	106.0916	88.07806	98	146	18.01354	-0.0029753	XLYOFNOQVPJJNP	NonID:H2O
H2O	18.010564684	106.0916	88.07001	98	146	18.02159	-0.0110253	XLYOFNOQVPJJNP	NonID:H2O
H2O	18.010564684	106.08456	88.07806	106	146	18.0065	0.0040647	XLYOFNOQVPJJNP	NonID:H2O
H2O	18.010564684	106.08456	88.07001	106	146	18.01455	-0.0039853	XLYOFNOQVPJJNP	NonID:H2O
H2O	18.010564684	106.074	88.07806	98	146	17.99594	0.0146247	XLYOFNOQVPJJNP	NonID:H2O
H2O	18.010564684	106.074	88.07001	98	146	18.00399	0.0065747	XLYOFNOQVPJJNP	NonID:H2O
H2O	18.010564684	106.06117	88.07001	43	146	17.99116	0.0194047	XLYOFNOQVPJJNP	NonID:H2O
C5H5N	79.04219916	384.17093	305.15085	60	133	79.02008	0.0221192	JUJWROOIHBZHMG	CHEMONTID:0000089
CH2	14.015650064	319.18414	305.15085	44	133	14.03329	-0.0176399	VNWKTOKETHGBQD	CHEMONTID:0002500
C5H5N	79.04219916	384.17093	305.13461	60	128	79.03632	0.0058792	JUJWROOIHBZHMG	CHEMONTID:0000089
H3N	17.026549096	569.34894	552.33228	65	126	17.01666	0.0098891	QGZKDVFQNNGYKY	NonID:NH2
C12H22O	182.167065324	288.24908	106.08456	105	106	182.16452	0.0025453	BLWZCYSWLRGLHU;HFJRKMMYBMWEAD	CHEMONTID:0001292;CHEMONTID:0002229
C3H5N	55.04219916	161.12575	106.08456	39	106	55.04119	0.0010092	LIWAQLJGPBVORC	CHEMONTID:0002228
C20H31O	287.237490612	575.46576	288.24908	41	105	287.21668	0.0208106	XOZDREDGDDNHBM	CHEMONTID:0000298
C17H31O	251.237490612	539.48798	288.24908	103	105	251.2389	-0.0014094	HJEWKIMQTQIIIN	CHEMONTID:0000298
C17H31O	251.237490612	539.46954	288.24908	98	105	251.22046	0.0170306	HJEWKIMQTQIIIN	CHEMONTID:0000298
C6H12	84.093900384	372.34198	288.24908	34	105	84.0929	0.0010004	VLKZOEOYAKHREP	CHEMONTID:0002500
C12H22O	182.167065324	288.24908	106.0916	105	98	182.15748	0.0095853	BLWZCYSWLRGLHU;HFJRKMMYBMWEAD	CHEMONTID:0001292;CHEMONTID:0002229
C12H22O	182.167065324	288.24908	106.074	105	98	182.17508	-0.0080147	BLWZCYSWLRGLHU;HFJRKMMYBMWEAD	CHEMONTID:0001292;CHEMONTID:0002229
O	15.99491462	555.49072	539.48798	48	103	16.00274	-0.0078254	XLYOFNOQVPJJNP	NonID:H2O
C9H7N	129.057849224	539.48798	410.43756	103	103	129.05042	0.0074292	ZFRKQXVRDFCRJG	CHEMONTID:0004529
C9H7N	129.057849224	539.48798	410.42453	103	92	129.06345	-0.0056008	ZFRKQXVRDFCRJG	CHEMONTID:0004529
C9H5O	129.03403978	539.48798	410.45697	103	71	129.03101	0.0030298	KJPRLNWUNMBNBZ	CHEMONTID:0000029
C9H5O	129.03403978	539.46954	410.43756	98	103	129.03198	0.0020598	KJPRLNWUNMBNBZ	CHEMONTID:0000029
C5H12N2	100.100048384	410.43756	310.314	103	68	100.12356	-0.0235116	PVOAHINGSUIXLS	CHEMONTID:0003358
H2N	16.018724064	555.49072	539.46954	48	98	16.02118	-0.0024559	QGZKDVFQNNGYKY	NonID:NH2
C9H5O	129.03403978	539.46954	410.42453	98	92	129.04501	-0.0109702	KJPRLNWUNMBNBZ	CHEMONTID:0000029
C9H5O	129.03403978	539.46954	410.45697	98	71	129.01257	0.0214698	KJPRLNWUNMBNBZ	CHEMONTID:0000029
C3H5N	55.04219916	161.12575	106.0916	39	98	55.03415	0.0080492	LIWAQLJGPBVORC	CHEMONTID:0002228
C4H7	55.054775224	161.12575	106.074	39	98	55.05175	0.0030252	NNPPMTNAJDCUHE;VQTUBCCKSQIDNK	CHEMONTID:0004620;CHEMONTID:0004622
C5H12N2	100.100048384	410.42453	310.314	92	68	100.11053	-0.0104816	PVOAHINGSUIXLS	CHEMONTID:0003358
C6H3	75.023475096	431.1051	356.08591	37	64	75.01919	0.0042851	UHOVQNZJYSORNB	CHEMONTID:0002279
C2H3	27.023475096	383.12784	356.08591	38	64	27.04193	-0.0184549	VGGSQFUCUMXWEO;OTMSDBZUPAUEDD	CHEMONTID:0004476;CHEMONTID:0002500
HN	15.010899032	371.10178	356.08591	61	64	15.01587	-0.004971	QGZKDVFQNNGYKY	NonID:NH2
Num AdductIon (AdductType Mass LinkedMz): 2
[M+NH4]+	88.07806	93.03674
[M+H]+	554.51648	576.48657
Num IsotopicIon (IsotopeName Mass LinkedMz WeightedForm WeightNumber): 24
C-13	107.08479	106.0916	M+1	1
C-13	107.09299	106.0916	M+1	1
2C-13	108.07773	106.0916	M+2	2
C-13	271.25122	270.26071	M+1	1
C-13	271.26212	270.26071	M+1	1
C-13	306.14276	305.15085	M+1	1
N-14	312.27927	311.30704	M+1	1
C-13	312.29944	311.30704	M+1	1
C-13	355.32599	354.33823	M+1	1
C-13	355.3476	354.33823	M+1	1
C-13	355.36374	354.33823	M+1	1
2C-13	356.33118	354.33823	M+2	2
2C-13	356.34894	354.33823	M+2	2
C-13	411.43793	410.45697	M+1	1
C-13	411.45462	410.45697	M+1	1
C-13	440.20944	439.20804	M+1	1
C-13	440.23154	439.20804	M+1	1
C-13	497.26468	496.27206	M+1	1
C-13	553.34039	552.33228	M+1	1
N-14	555.49072	554.51648	M+1	1
C-13	555.5191	554.51648	M+1	1
C-13	555.54407	554.51648	M+1	1
C-13	570.38239	569.39594	M+1	1
C-13	570.40656	569.39594	M+1	1

NAME: C27H74N2O4PS
EXACTMASS: 553.510691478
ISSELECTED: False
ACCURATEMASS: 553.5094793
MASSDIFFERENCE: 0.0012122
TOTALSCORE: 2.905
ISOTOPICINTENSITY[M+1]: 0.3173
ISOTOPICINTENSITY[M+2]: 0.1017
ISOTOPICDIFF[M+1]: -0.0721
ISOTOPICDIFF[M+2]: 0.0344
MASSDIFFSCORE: 0.971
ISOTOPICSCORE: 0.961
PRODUCTIONSCORE: 0.833
NEUTRALLOSSSCORE: 0.14
PRODUCTIONPEAKNUMBER: 60
PRODUCTIONHITSNUMBER: 16
NEUTRALLOSSPEAKNUMBER: 408
NEUTRALLOSSHITSNUMBER: 57
RESOURCENAMES: 
RESOURCERECORDS: 0
ChemOntDescriptions: Acyl CoAs and derivatives
ChemOntIDs: Acyl CoAs and derivatives
ChemOntScores: 0.00023826958905821
ChemOntInChIKeys: XDUHQPOXLUAVEE
PUBCHEMCIDS: 
Num ProductIon (Formula ExactMass AccurateMass Intensity Error CandidateInChIKeys CandidateOntologies): 60
C4H10N	72.08132432	72.08174	45	-0.0009643	HQABUPZFAYXKJW;KDSNLYIMUZNERS;DAZXVJBJRMWXJP;HPNMFZURTQLUMO;XHFGWHUWQXTGAT;GVWISOJSERXQBM;RWRDLPDLKQPQOW;JKHYHXBLSTVHIA	CHEMONTID:0000469;CHEMONTID:0002239;CHEMONTID:0002228;CHEMONTID:0000218;CHEMONTID:0002394
C6H9	81.070425288	81.06992	35	-4.33E-05	AFABGHUZZDYHJO;RYPKRALMXUUNKS;PFEOZHBOMNWTJB;GDOPTJXRTPNYNR;LIKMAJRDDDTEIG;LDTAOIUHUHHCMU;PRBHEGAFLDMLAL;VLKZOEOYAKHREP;BEQGRRJLJLVQAQ;HNRMPXKDFBEGFZ;LGAQJENWWYGFSN;XDTMQSROBMDMFD;WWUVJRULCWHUSA	CHEMONTID:0004620;CHEMONTID:0004476;CHEMONTID:0001016;CHEMONTID:0001019;CHEMONTID:0002500;CHEMONTID:0004622
C6H9	81.070425288	81.07571	39	-0.0058333	AFABGHUZZDYHJO;RYPKRALMXUUNKS;PFEOZHBOMNWTJB;GDOPTJXRTPNYNR;LIKMAJRDDDTEIG;LDTAOIUHUHHCMU;PRBHEGAFLDMLAL;VLKZOEOYAKHREP;BEQGRRJLJLVQAQ;HNRMPXKDFBEGFZ;LGAQJENWWYGFSN;XDTMQSROBMDMFD;WWUVJRULCWHUSA	CHEMONTID:0004620;CHEMONTID:0004476;CHEMONTID:0001016;CHEMONTID:0001019;CHEMONTID:0002500;CHEMONTID:0004622
C3HOS	84.974810652	84.95766	45	0.0166021	NA	NA
C3HOS	84.974810652	84.96571	45	0.0085521	NA	NA
C4H10NO	88.07623894	88.07001	146	0.0056804	MIJDSYMOBYNHOT	CHEMONTID:0001897
C4H10NO	88.07623894	88.07806	146	-0.0023696	MIJDSYMOBYNHOT	CHEMONTID:0001897
C6H5O	93.03403978	93.03674	44	-0.0032488	ISWSIDIOOBJBQZ	CHEMONTID:0004647
C7H8N	106.065674256	106.06117	43	0.0039557	RNVCVTLRINQCPJ;AFBPFSWMIHJQDM;ONQLCPDIXPYJSS;CSNWPSHAZNPDBA;WGQKYBSKWIADBV;MFEIKQPHQINPRI;KPDBFXIKMXHJEB;VULHYRAYXYTONQ	CHEMONTID:0003964;CHEMONTID:0003924;CHEMONTID:0000195;CHEMONTID:0000219;CHEMONTID:0000185;CHEMONTID:0000089;CHEMONTID:0002279
C8H10	106.07825032	106.074	98	0.0037017	YNQLUTRBYVCPMQ;QEGNUYASOUJEHD	CHEMONTID:0002279;CHEMONTID:0001016
C8H10	106.07825032	106.08456	106	-0.0068583	YNQLUTRBYVCPMQ;QEGNUYASOUJEHD	CHEMONTID:0002279;CHEMONTID:0001016
C8H10	106.07825032	106.0916	98	-0.0138983	YNQLUTRBYVCPMQ;QEGNUYASOUJEHD	CHEMONTID:0002279;CHEMONTID:0001016
C7H5O3	137.02386902	137.00769	37	0.0156304	IUNJCFABHJZSKB;HDVRLUFGYQYLFJ;PCYGLFXKCBFGPC;DGXAGETVRDOQFP;CLFRCXCBWIQVRN;IBGBGRVKPALMCQ;QFYYAIBEHOEZKC;GPJJASIJVRXZFI;LPYUENQFPVNPHY	CHEMONTID:0003978;CHEMONTID:0000190;CHEMONTID:0000135
C8H16NO2	158.118103752	158.13571	37	-0.0181548	CHZKSVHNCFVFKO	CHEMONTID:0002012
C12H17	161.133025544	161.12575	39	0.006727	QPEHZWXCQFKJQO;PDCMGXOEMIZAGY;SJRNJLNTKOARIN;IRXJZDLOCNJAHE;XWASVAMCARPLHN;KNMXZGDUJVOTOC;ADFMUFXAKWLSSH;ACLGJZFMJNVCMH;NXCPHYJTOJDSLE	CHEMONTID:0001401;CHEMONTID:0004149;CHEMONTID:0002841;CHEMONTID:0001016;CHEMONTID:0004620;CHEMONTID:0000017;CHEMONTID:0004622
C8H5O4	165.01878364	165.02161	42	-0.0033749	XLEYFDVVXLMULC;ABNNGIOYMQTQQO;LTJNCZSXVJCHGE;JSAAGGWDCXOBNL;HWLRTXHDKIOPHF;IXJTUTIPLWUCEC	CHEMONTID:0004298;CHEMONTID:0000190;CHEMONTID:0000135;CHEMONTID:0000137;CHEMONTID:0000397
C8H5N2O2S	193.0071734	193.00661	160	1.48E-05	NA	NA
C8H6N2O2P	193.016689062	193.01703	160	-0.0008895	NA	NA
C10H9O4	193.050083768	193.02567	163	0.0238652	WDIFRGCUOJVZLO;RQTUIOAYKIUNKJ	CHEMONTID:0000144
C14H8P	207.036361886	207.03618	40	-0.0003667	NA	NA
C15H30NO	240.23273958	240.23453	58	-0.002339	NA	NA
C15H32NO	242.248389644	242.25012	55	-0.0022789	NA	NA
C15H32NO	242.248389644	242.25992	54	-0.0120789	NA	NA
C16H14N2O	250.110613068	250.09587	42	0.0141945	RZJCZGRUCDIZDF;IMGCCYXKHSTOBP	CHEMONTID:0002497
C14H21NPS	266.113232302	266.11414	39	-0.0014563	NA	NA
C16H32NO2	270.243304264	270.24362	1056	-0.0008643	NA	NA
C16H32NO2	270.243304264	270.26071	1042	-0.0179543	NA	NA
C18H36NO	282.279689772	282.26462	42	0.0145212	NA	NA
C18H36NO	282.279689772	282.28198	42	-0.0028388	NA	NA
C13H35N2O2S	283.24192436	283.24036	51	0.0010158	NA	NA
C16H35NOP	288.24562637	288.24908	105	-0.0040022	NA	NA
C14H26O3PS	305.134027322	305.13461	128	-0.0011313	NA	NA
C16H21N2O4	305.150132152	305.15085	133	-0.0012664	NA	NA
C20H40NO	310.3109899	310.29443	52	0.0160113	NA	NA
C20H40NO	310.3109899	310.314	68	-0.0035587	NA	NA
C20H40P	311.28676291	311.28162	240	0.0045943	NA	NA
C20H39O2	311.295005488	311.29727	278	-0.0028131	NA	NA
C19H39N2O	311.306238868	311.30704	279	-0.0013497	NA	NA
C18H27N2OS	319.184409484	319.18414	44	-0.0002791	NA	NA
C20H10N2PS	341.03023095	341.02847	58	0.0012124	NA	NA
C22H44NO2	354.337204648	354.33823	3360	-0.0015739	NA	NA
C26H11O2	355.075904592	355.0755	35	-0.000144	NA	NA
C25H10NO2	356.07115356	356.06851	61	0.002095	NA	NA
C19H19NO2PS	356.087411478	356.08591	64	0.0009529	NA	NA
C21H18N2PS	361.092831206	361.09238	41	-9.74E-05	NA	NA
C24H20PS	371.10233327	371.10178	61	4.7E-06	NA	NA
C22H47NOP	372.339526754	372.34198	34	-0.0030018	NA	NA
C25H19O4	383.128334088	383.12784	38	-5.45E-05	NA	NA
C21H24N2O3P	383.152454258	383.15021	49	0.0016957	NA	NA
C22H27NO3P	384.172855354	384.17093	60	0.0013768	NA	NA
C27H56NO	410.436190412	410.42453	92	0.0111118	NA	NA
C27H56NO	410.436190412	410.43756	103	-0.0019182	NA	NA
C27H56NO	410.436190412	410.45697	71	-0.0213282	NA	NA
C27H39O2S	427.267076488	427.26749	34	-0.0009621	NA	NA
C24H19N2O4S	431.106553088	431.1051	37	0.0009045	NA	NA
C23H36O4PS	439.207192262	439.20804	147	-0.0013963	NA	NA
C25H21NO3PS	446.097976162	446.11304	41	-0.0156124	NA	NA
C26H38N2O2PS	473.239161086	473.23502	36	0.0035925	NA	NA
C26H43NO4PS	496.265041486	496.27206	329	-0.0075671	NA	NA
C27H74N2O4PS	553.510691478	576.48657	1150	0.0133422	NA	NA
Num NeutralLoss (Formula ExactMass PrecursorMz ProductMz PrecursorIntensity ProductIntensity LossMass Error CandidateInChIKeys CandidateOntologies): 181
C12H15NO3	221.10519334	575.46576	354.33823	41	3360	221.12753	-0.0223367	HIKHPXKYXLQZFQ	CHEMONTID:0000195
C13H17N2	201.139173544	555.49072	354.33823	48	3360	201.15249	-0.0133165	VENAANZHUCMOGD	CHEMONTID:0001140
C12H24O2	200.177630008	554.51648	354.33823	154	3360	200.17825	-0.00062	POULHZVOKOAJMA	CHEMONTID:0003086
C11H21O2	185.154154912	539.48798	354.33823	103	3360	185.14975	0.0044049	IOKPZOGAWQXXLF	CHEMONTID:0001334
C10H17O3	185.117769404	539.46954	354.33823	98	3360	185.13131	-0.0135406	TYXOEOVOUIVPQE	CHEMONTID:0000324
C12H22O	182.167065324	536.51813	354.33823	48	3360	182.1799	-0.0128347	BLWZCYSWLRGLHU;HFJRKMMYBMWEAD	CHEMONTID:0001292;CHEMONTID:0002229
C4H8	56.062600256	410.42453	354.33823	92	3360	56.0863	-0.0236997	NNPPMTNAJDCUHE;IJDNQMDRQITEOD;VQTUBCCKSQIDNK	CHEMONTID:0004620;CHEMONTID:0002500;CHEMONTID:0004622
H2O	18.010564684	372.34198	354.33823	34	3360	18.00375	0.0068147	XLYOFNOQVPJJNP	NonID:H2O
C6H12	84.093900384	354.33823	270.24362	3360	1056	84.09461	-0.0007096	VLKZOEOYAKHREP	CHEMONTID:0002500
C5H10N	84.08132432	354.33823	270.26071	3360	1042	84.07752	0.0038043	NQRYJNQNLNOLGT	CHEMONTID:0000195
C2H5N	43.04219916	354.33823	311.30704	3360	279	43.03119	0.0110092	ROSDSFDQCJNGOL;QUSNBJAOOMFDIB	CHEMONTID:0002228;CHEMONTID:0000469
C2H5N	43.04219916	354.33823	311.29727	3360	278	43.04096	0.0012392	ROSDSFDQCJNGOL;QUSNBJAOOMFDIB	CHEMONTID:0002228;CHEMONTID:0000469
C3H7	43.054775224	354.33823	311.28162	3360	240	43.05661	-0.0018348	ATUOYWHBWRKTHZ;QQONPFPTGQHPMA	CHEMONTID:0002500;CHEMONTID:0004476
C2H4O	44.026214748	354.33823	310.314	3360	68	44.02423	0.0019847	LFQSCWFLJHTTHZ;IKHGUXGNUITLKF;LCGLNKUTAGEVQW	CHEMONTID:0000286;CHEMONTID:0002230;CHEMONTID:0001167
C17H29O2	265.216755168	576.48657	311.28162	1150	240	265.20495	0.0118052	FXLBBNFRKMTPNR	CHEMONTID:0002951
C9H10O3	166.06299418	576.48657	410.43756	1150	103	166.04901	0.0139842	VKHCWIJJBRBDLT;JACRWUWPXAESPB	CHEMONTID:0003891;CHEMONTID:0001713
C9H10O3	166.06299418	576.48657	410.42453	1150	92	166.06204	0.0009542	VKHCWIJJBRBDLT;JACRWUWPXAESPB	CHEMONTID:0003891;CHEMONTID:0001713
C8H6O4	166.026608672	576.48657	410.45697	1150	71	166.0296	-0.0029913	XLEYFDVVXLMULC;DYKBONVDLJHZLM;LTJNCZSXVJCHGE;HWLRTXHDKIOPHF	CHEMONTID:0004298;CHEMONTID:0000135;CHEMONTID:0000190
C17H33O2	269.248055296	539.48798	270.24362	103	1056	269.24436	0.0036953	XZNLDDNERIACTN	CHEMONTID:0002951
C17H33O2	269.248055296	539.46954	270.24362	98	1056	269.22592	0.0221353	XZNLDDNERIACTN	CHEMONTID:0002951
C6H7NO2S	157.019749464	427.26749	270.24362	34	1056	157.02387	-0.0041205	DYHJCQLXZIELGG	CHEMONTID:0001141
C3H5	41.03912516	311.30704	270.24362	279	1056	41.06342	-0.0242948	ATUOYWHBWRKTHZ;QQONPFPTGQHPMA	CHEMONTID:0002500;CHEMONTID:0004476
C3H5	41.03912516	311.29727	270.24362	278	1056	41.05365	-0.0145248	ATUOYWHBWRKTHZ;QQONPFPTGQHPMA	CHEMONTID:0002500;CHEMONTID:0004476
C3H5	41.03912516	311.28162	270.24362	240	1056	41.038	0.0011252	ATUOYWHBWRKTHZ;QQONPFPTGQHPMA	CHEMONTID:0002500;CHEMONTID:0004476
C3H4	40.031300128	310.29443	270.24362	52	1056	40.05081	-0.0195099	QQONPFPTGQHPMA;ATUOYWHBWRKTHZ	CHEMONTID:0004476;CHEMONTID:0002500
H2O	18.010564684	288.24908	270.24362	105	1056	18.00546	0.0051047	XLYOFNOQVPJJNP	NonID:H2O
CH	13.007825032	283.24036	270.24362	51	1056	12.99674	0.011085	VNWKTOKETHGBQD	CHEMONTID:0002500
C	12	282.26462	270.24362	42	1056	12.021	-0.021	VNWKTOKETHGBQD	CHEMONTID:0002500
C12H22O	182.167065324	270.24362	88.07806	1056	146	182.16556	0.0015053	BLWZCYSWLRGLHU;HFJRKMMYBMWEAD	CHEMONTID:0001292;CHEMONTID:0002229
C12H22O	182.167065324	270.24362	88.07001	1056	146	182.17361	-0.0065447	BLWZCYSWLRGLHU;HFJRKMMYBMWEAD	CHEMONTID:0001292;CHEMONTID:0002229
C20H29O	285.221840548	555.49072	270.26071	48	1042	285.23001	-0.0081695	KZSKFOJHFUBFSD	CHEMONTID:0000298
C17H33O2	269.248055296	539.48798	270.26071	103	1042	269.22727	0.0207853	XZNLDDNERIACTN	CHEMONTID:0002951
C6H7NO2S	157.019749464	427.26749	270.26071	34	1042	157.00678	0.0129695	DYHJCQLXZIELGG	CHEMONTID:0001141
C5H10O2	102.06807956	372.34198	270.26071	34	1042	102.08127	-0.0131904	WLAMNBDJUVNPJU	CHEMONTID:0003544
C3H5	41.03912516	311.30704	270.26071	279	1042	41.04633	-0.0072048	ATUOYWHBWRKTHZ;QQONPFPTGQHPMA	CHEMONTID:0002500;CHEMONTID:0004476
C3H5	41.03912516	311.29727	270.26071	278	1042	41.03656	0.0025652	ATUOYWHBWRKTHZ;QQONPFPTGQHPMA	CHEMONTID:0002500;CHEMONTID:0004476
C2H3N	41.026549096	311.28162	270.26071	240	1042	41.02091	0.0056391	ROSDSFDQCJNGOL;MPAYEWNVIPXRDP;QUSNBJAOOMFDIB	CHEMONTID:0002228;CHEMONTID:0002395;CHEMONTID:0000469
C3H4	40.031300128	310.314	270.26071	68	1042	40.05329	-0.0219899	QQONPFPTGQHPMA;ATUOYWHBWRKTHZ	CHEMONTID:0004476;CHEMONTID:0002500
C3H4	40.031300128	310.29443	270.26071	52	1042	40.03372	-0.0024199	QQONPFPTGQHPMA;ATUOYWHBWRKTHZ	CHEMONTID:0004476;CHEMONTID:0002500
H2O	18.010564684	288.24908	270.26071	105	1042	17.98837	0.0221947	XLYOFNOQVPJJNP	NonID:H2O
C	12	282.28198	270.26071	42	1042	12.02127	-0.02127	VNWKTOKETHGBQD	CHEMONTID:0002500
C	12	282.26462	270.26071	42	1042	12.00391	-0.00391	VNWKTOKETHGBQD	CHEMONTID:0002500
C12H22O	182.167065324	270.26071	88.07806	1042	146	182.18265	-0.0155847	BLWZCYSWLRGLHU;HFJRKMMYBMWEAD	CHEMONTID:0001292;CHEMONTID:0002229
C12H22O	182.167065324	270.26071	88.07001	1042	146	182.1907	-0.0236347	BLWZCYSWLRGLHU;HFJRKMMYBMWEAD	CHEMONTID:0001292;CHEMONTID:0002229
C17H29O2	265.216755168	576.51599	311.30704	482	279	265.20895	0.0078052	FXLBBNFRKMTPNR	CHEMONTID:0002951
C17H29O2	265.216755168	576.51599	311.29727	482	278	265.21872	-0.0019648	FXLBBNFRKMTPNR	CHEMONTID:0002951
C17H29O2	265.216755168	576.51599	311.28162	482	240	265.23437	-0.0176148	FXLBBNFRKMTPNR	CHEMONTID:0002951
C9H10O3	166.06299418	576.51599	410.43756	482	103	166.07843	-0.0154358	VKHCWIJJBRBDLT;JACRWUWPXAESPB	CHEMONTID:0003891;CHEMONTID:0001713
C9H10O3	166.06299418	576.51599	410.45697	482	71	166.05902	0.0039742	VKHCWIJJBRBDLT;JACRWUWPXAESPB	CHEMONTID:0003891;CHEMONTID:0001713
C4H11N	73.089149352	569.37817	496.27206	351	329	73.1061099999999	-0.0169606	HPNMFZURTQLUMO;DAZXVJBJRMWXJP;GVWISOJSERXQBM	CHEMONTID:0002228;CHEMONTID:0002239
CH5	17.03912516	569.37817	552.33228	351	126	17.04589	-0.0067648	VNWKTOKETHGBQD	CHEMONTID:0002500
C4H11N	73.089149352	569.34894	496.27206	65	329	73.07688	0.0122694	HPNMFZURTQLUMO;DAZXVJBJRMWXJP;GVWISOJSERXQBM	CHEMONTID:0002228;CHEMONTID:0002239
C4H8	56.062600256	552.33228	496.27206	126	329	56.06022	0.0023803	NNPPMTNAJDCUHE;IJDNQMDRQITEOD;VQTUBCCKSQIDNK	CHEMONTID:0004620;CHEMONTID:0002500;CHEMONTID:0004622
C20H31O2	303.232405232	496.27206	193.02567	329	163	303.24639	-0.0139848	WRAABDGBHRJLHR	CHEMONTID:0002951
C20H31O2	303.232405232	496.27206	193.01703	329	160	303.25503	-0.0226248	WRAABDGBHRJLHR	CHEMONTID:0002951
C3H7N	57.057849224	496.27206	439.20804	329	147	57.06402	-0.0061708	LIWAQLJGPBVORC;WGYKZJWCGVVSQN	CHEMONTID:0002228;CHEMONTID:0000469
CH5	17.03912516	569.39594	552.33228	304	126	17.06366	-0.0245348	VNWKTOKETHGBQD	CHEMONTID:0002500
C15H29O	225.221840548	536.51813	311.30704	48	279	225.21109	0.0107505	XGQJZNCFDLXSIJ	CHEMONTID:0000298
C2H5O2	61.0289544	372.34198	311.30704	34	279	61.03494	-0.0059856	TZIHFWKZFHZASV;LYCAIKOWRPUZTN	CHEMONTID:0001238;CHEMONTID:0002467
C15H27O	223.206190484	311.30704	88.07806	279	146	223.22898	-0.0227895	ILDMCKZJSLWXTH	CHEMONTID:0000298
C17H29O2	265.216755168	576.4987	311.29727	1	278	265.20143	0.0153252	FXLBBNFRKMTPNR	CHEMONTID:0002951
C15H29O	225.221840548	536.51813	311.29727	48	278	225.22086	0.0009805	XGQJZNCFDLXSIJ	CHEMONTID:0000298
C2H7NO	61.052763844	372.34198	311.29727	34	278	61.04471	0.0080538	HZAXFHJVJLSVMW	CHEMONTID:0001897
C15H27O	223.206190484	311.29727	88.07806	278	146	223.21921	-0.0130195	ILDMCKZJSLWXTH	CHEMONTID:0000298
C15H27O	223.206190484	311.29727	88.07001	278	146	223.22726	-0.0210695	ILDMCKZJSLWXTH	CHEMONTID:0000298
C17H29O2	265.216755168	576.4987	311.28162	1	240	265.21708	-0.0003248	FXLBBNFRKMTPNR	CHEMONTID:0002951
C15H29O	225.221840548	536.51813	311.28162	48	240	225.23651	-0.0146695	XGQJZNCFDLXSIJ	CHEMONTID:0000298
C3H9O	61.065339908	372.34198	311.28162	34	240	61.06036	0.0049799	XOBKSJJDNFUZPF;KFZMGEQAYNKOFK;BDERNNFJNOPAEC	CHEMONTID:0001167;CHEMONTID:0001661;CHEMONTID:0000286
C15H27O	223.206190484	311.28162	88.07806	240	146	223.20356	0.0026305	ILDMCKZJSLWXTH	CHEMONTID:0000298
C15H27O	223.206190484	311.28162	88.07001	240	146	223.21161	-0.0054195	ILDMCKZJSLWXTH	CHEMONTID:0000298
C11H14N2O	190.110613068	383.15021	193.02567	49	163	190.12454	-0.0139269	ANJTVLIZGCUXLD	CHEMONTID:0002722
C11H14N2O	190.110613068	383.12784	193.02567	38	163	190.10217	0.0084431	ANJTVLIZGCUXLD	CHEMONTID:0002722
C10H12NO2	178.086803624	371.10178	193.02567	61	163	178.07611	0.0106936	OPJOMVMFYOUDPK	CHEMONTID:0000296
C9H12O3	168.078644244	361.09238	193.02567	41	163	168.06671	0.0119342	CRUILBNAQILVHZ;VKHCWIJJBRBDLT	CHEMONTID:0000138;CHEMONTID:0003891
C9H9NO2	163.063328528	356.08591	193.02567	64	163	163.06024	0.0030885	DXGAIOIQACHYRK	CHEMONTID:0000188
C9H7O3	163.039519084	356.06851	193.02567	61	163	163.04284	-0.0033209	FRWCWHNEVBJWRZ;AXMVYSVVTMKQSL	CHEMONTID:0001257;CHEMONTID:0000029
C9H6O3	162.031694052	355.0755	193.02567	35	163	162.04983	-0.0181359	YBSHFNPTZIZIGY;AXMVYSVVTMKQSL;HVIBSLHISRRALT;WVJCRTSTRGRJJT	CHEMONTID:0000029;CHEMONTID:0000135;CHEMONTID:0000144
C8H16	112.125200512	305.15085	193.02567	133	163	112.12518	2.05E-05	TVMXDCGIABBOFY	CHEMONTID:0002500
C8H16	112.125200512	305.13461	193.02567	128	163	112.10894	0.0162605	TVMXDCGIABBOFY	CHEMONTID:0002500
C4H11N	73.089149352	266.11414	193.02567	39	163	73.08847	0.0006794	HPNMFZURTQLUMO;DAZXVJBJRMWXJP;GVWISOJSERXQBM	CHEMONTID:0002228;CHEMONTID:0002239
C4H9	57.070425288	250.09587	193.02567	42	163	57.0702	0.0002253	IJDNQMDRQITEOD;NNPPMTNAJDCUHE	CHEMONTID:0002500;CHEMONTID:0004620
CH2	14.015650064	207.03618	193.02567	40	163	14.01051	0.0051401	VNWKTOKETHGBQD	CHEMONTID:0002500
C18H32O2	280.240230264	473.23502	193.01703	36	160	280.21799	0.0222403	OYHQOLUKZRVURQ;GKJZMAHZJGSBKD	CHEMONTID:0002949
C18H32O2	280.240230264	473.23502	193.00661	36	160	280.22841	0.0118203	OYHQOLUKZRVURQ;GKJZMAHZJGSBKD	CHEMONTID:0002949
C11H14N2O	190.110613068	383.15021	193.01703	49	160	190.13318	-0.0225669	ANJTVLIZGCUXLD	CHEMONTID:0002722
C11H14N2O	190.110613068	383.12784	193.01703	38	160	190.11081	-0.0001969	ANJTVLIZGCUXLD	CHEMONTID:0002722
C11H14N2O	190.110613068	383.12784	193.00661	38	160	190.12123	-0.0106169	ANJTVLIZGCUXLD	CHEMONTID:0002722
C10H12NO2	178.086803624	371.10178	193.01703	61	160	178.08475	0.0020536	OPJOMVMFYOUDPK	CHEMONTID:0000296
C10H12NO2	178.086803624	371.10178	193.00661	61	160	178.09517	-0.0083664	OPJOMVMFYOUDPK	CHEMONTID:0000296
C9H12O3	168.078644244	361.09238	193.01703	41	160	168.07535	0.0032942	CRUILBNAQILVHZ;VKHCWIJJBRBDLT	CHEMONTID:0000138;CHEMONTID:0003891
C8H12N2O2	168.089877624	361.09238	193.00661	41	160	168.08577	0.0041076	NWZYRRPOEASODK	CHEMONTID:0000335
C9H9NO2	163.063328528	356.08591	193.01703	64	160	163.06888	-0.0055515	DXGAIOIQACHYRK	CHEMONTID:0000188
C10H11O2	163.075904592	356.08591	193.00661	64	160	163.0793	-0.0033954	NEBQMYHKOREVAL	CHEMONTID:0004111
C9H9NO2	163.063328528	356.06851	193.01703	61	160	163.05148	0.0118485	DXGAIOIQACHYRK	CHEMONTID:0000188
C9H9NO2	163.063328528	356.06851	193.00661	61	160	163.0619	0.0014285	DXGAIOIQACHYRK	CHEMONTID:0000188
C7H14O4	162.089208928	355.0755	193.00661	35	160	162.06889	0.0203189	KXEISHUBUXWXGY	CHEMONTID:0000341
C8H16	112.125200512	305.15085	193.01703	133	160	112.13382	-0.0086195	TVMXDCGIABBOFY	CHEMONTID:0002500
C8H16	112.125200512	305.15085	193.00661	133	160	112.14424	-0.0190395	TVMXDCGIABBOFY	CHEMONTID:0002500
C8H16	112.125200512	305.13461	193.01703	128	160	112.11758	0.0076205	TVMXDCGIABBOFY	CHEMONTID:0002500
C8H16	112.125200512	305.13461	193.00661	128	160	112.128	-0.0027995	TVMXDCGIABBOFY	CHEMONTID:0002500
C4H11N	73.089149352	266.11414	193.01703	39	160	73.09711	-0.0079606	HPNMFZURTQLUMO;DAZXVJBJRMWXJP;GVWISOJSERXQBM	CHEMONTID:0002228;CHEMONTID:0002239
C4H11N	73.089149352	266.11414	193.00661	39	160	73.10753	-0.0183806	HPNMFZURTQLUMO;DAZXVJBJRMWXJP;GVWISOJSERXQBM	CHEMONTID:0002228;CHEMONTID:0002239
C4H9	57.070425288	250.09587	193.01703	42	160	57.07884	-0.0084147	IJDNQMDRQITEOD;NNPPMTNAJDCUHE	CHEMONTID:0002500;CHEMONTID:0004620
C4H9	57.070425288	250.09587	193.00661	42	160	57.08926	-0.0188347	IJDNQMDRQITEOD;NNPPMTNAJDCUHE	CHEMONTID:0002500;CHEMONTID:0004620
CH2	14.015650064	207.03618	193.01703	40	160	14.01915	-0.0034999	VNWKTOKETHGBQD	CHEMONTID:0002500
CH2	14.015650064	207.03618	193.00661	40	160	14.02957	-0.0139199	VNWKTOKETHGBQD	CHEMONTID:0002500
CH3	15.023475096	554.51648	539.48798	154	103	15.0285	-0.0050249	VNWKTOKETHGBQD	CHEMONTID:0002500
C7H12O3	144.078644244	554.51648	410.43756	154	103	144.07892	-0.0002758	JLNIGUCDBFYXDC;CIIQMKRXRXANQW	CHEMONTID:0000324;CHEMONTID:0002435
CH3	15.023475096	554.51648	539.46954	154	98	15.0469399999999	-0.0234649	VNWKTOKETHGBQD	CHEMONTID:0002500
C7H12O3	144.078644244	554.51648	410.42453	154	92	144.09195	-0.0133058	JLNIGUCDBFYXDC;CIIQMKRXRXANQW	CHEMONTID:0000324;CHEMONTID:0002435
C5H8N2O3	144.053492116	554.51648	410.45697	154	71	144.05951	-0.0060179	QDHYJVJAGQLHBA	CHEMONTID:0002010
C5H10O4	134.0579088	439.20804	305.15085	147	133	134.05719	0.0007188	ZDAWZDFBPUUDAY;FJGNTEKSQVNVTJ	CHEMONTID:0001661
C9H10O	134.07316494	439.20804	305.13461	147	128	134.07343	-0.0002651	UAJRSHJHFRVGMG	CHEMONTID:0000138
C12H13N2O2	217.097702656	305.15085	88.07806	133	146	217.07279	0.0249127	PCYQRXYBKKZUSR	CHEMONTID:0002722
C12H13N2O2	217.097702656	305.15085	88.07001	133	146	217.08084	0.0168627	PCYQRXYBKKZUSR	CHEMONTID:0002722
C12H24O2	200.177630008	288.24908	88.07806	105	146	200.17102	0.00661	POULHZVOKOAJMA	CHEMONTID:0003086
C12H24O2	200.177630008	288.24908	88.07001	105	146	200.17907	-0.00144	POULHZVOKOAJMA	CHEMONTID:0003086
C13H23O	195.174890356	283.24036	88.07806	51	146	195.1623	0.0125904	VNGRIQMEDUZTCJ	CHEMONTID:0000298
C13H23O	195.174890356	283.24036	88.07001	51	146	195.17035	0.0045404	VNGRIQMEDUZTCJ	CHEMONTID:0000298
C13H22O	194.167065324	282.26462	88.07806	42	146	194.18656	-0.0194947	DEDSSOIVPSHQLB	CHEMONTID:0001292
C9H6O4	178.026608672	266.11414	88.07806	39	146	178.03608	-0.0094713	NYCXYKOXLNBYID;NDDUBDUPYJZIAK	CHEMONTID:0000144
C9H6O4	178.026608672	266.11414	88.07001	39	146	178.04413	-0.0175213	NYCXYKOXLNBYID;NDDUBDUPYJZIAK	CHEMONTID:0000144
C9H6O3	162.031694052	250.09587	88.07806	42	146	162.01781	0.0138841	YBSHFNPTZIZIGY;AXMVYSVVTMKQSL;HVIBSLHISRRALT;WVJCRTSTRGRJJT	CHEMONTID:0000029;CHEMONTID:0000135;CHEMONTID:0000144
C9H6O3	162.031694052	250.09587	88.07001	42	146	162.02586	0.0058341	YBSHFNPTZIZIGY;AXMVYSVVTMKQSL;HVIBSLHISRRALT;WVJCRTSTRGRJJT	CHEMONTID:0000029;CHEMONTID:0000135;CHEMONTID:0000144
C3H5O2	73.0289544	161.12575	88.07806	39	146	73.04769	-0.0187356	NIXOWILDQLNWCW;AKXKFZDCRYJKTF	CHEMONTID:0004451;CHEMONTID:0002434
C3H6N2	70.053098192	158.13571	88.07806	37	146	70.05765	-0.0045518	MCGDEFQPHREUNF	CHEMONTID:0001045
C5H10	70.07825032	158.13571	88.07001	37	146	70.0657	0.0125503	OFBQJSOFQDEBGM	CHEMONTID:0002500
H2O	18.010564684	106.0916	88.07806	98	146	18.01354	-0.0029753	XLYOFNOQVPJJNP	NonID:H2O
H2O	18.010564684	106.0916	88.07001	98	146	18.02159	-0.0110253	XLYOFNOQVPJJNP	NonID:H2O
H2O	18.010564684	106.08456	88.07806	106	146	18.0065	0.0040647	XLYOFNOQVPJJNP	NonID:H2O
H2O	18.010564684	106.08456	88.07001	106	146	18.01455	-0.0039853	XLYOFNOQVPJJNP	NonID:H2O
H2O	18.010564684	106.074	88.07806	98	146	17.99594	0.0146247	XLYOFNOQVPJJNP	NonID:H2O
H2O	18.010564684	106.074	88.07001	98	146	18.00399	0.0065747	XLYOFNOQVPJJNP	NonID:H2O
H2O	18.010564684	106.06117	88.07001	43	146	17.99116	0.0194047	XLYOFNOQVPJJNP	NonID:H2O
C16H23O2	247.169804976	552.33228	305.15085	126	133	247.18143	-0.011625	YMDRHCPLTCCRLX	CHEMONTID:0000298
C9H12O3	168.078644244	473.23502	305.15085	36	133	168.08417	-0.0055258	CRUILBNAQILVHZ;VKHCWIJJBRBDLT	CHEMONTID:0000138;CHEMONTID:0003891
C5H5N	79.04219916	384.17093	305.15085	60	133	79.02008	0.0221192	JUJWROOIHBZHMG	CHEMONTID:0000089
CH2	14.015650064	319.18414	305.15085	44	133	14.03329	-0.0176399	VNWKTOKETHGBQD	CHEMONTID:0002500
C9H14NO2	168.102453688	473.23502	305.13461	36	128	168.10041	0.0020437	CHCUDBFRYVCNDF	CHEMONTID:0000492
C5H5N	79.04219916	384.17093	305.13461	60	128	79.03632	0.0058792	JUJWROOIHBZHMG	CHEMONTID:0000089
H3N	17.026549096	569.34894	552.33228	65	126	17.01666	0.0098891	QGZKDVFQNNGYKY	NonID:NH2
C12H22O	182.167065324	288.24908	106.08456	105	106	182.16452	0.0025453	BLWZCYSWLRGLHU;HFJRKMMYBMWEAD	CHEMONTID:0001292;CHEMONTID:0002229
C10H8O2	160.052429496	266.11414	106.08456	39	106	160.02958	0.0228495	JKTXGBOLZMGAIF;AXCXHFKZHDEKTP	CHEMONTID:0001257;CHEMONTID:0000029
C9H4O2	144.021129368	250.09587	106.08456	42	106	144.01131	0.0098194	CJEQHXGMZPFAQE	CHEMONTID:0001257
C3H5N	55.04219916	161.12575	106.08456	39	106	55.04119	0.0010092	LIWAQLJGPBVORC	CHEMONTID:0002228
C20H31O	287.237490612	575.46576	288.24908	41	105	287.21668	0.0208106	XOZDREDGDDNHBM	CHEMONTID:0000298
C17H31O2	267.232405232	555.49072	288.24908	48	105	267.24164	-0.0092348	FEJABJBBRPQHRG	CHEMONTID:0002951
C17H31O	251.237490612	539.48798	288.24908	103	105	251.2389	-0.0014094	HJEWKIMQTQIIIN	CHEMONTID:0000298
C17H31O	251.237490612	539.46954	288.24908	98	105	251.22046	0.0170306	HJEWKIMQTQIIIN	CHEMONTID:0000298
C6H12	84.093900384	372.34198	288.24908	34	105	84.0929	0.0010004	VLKZOEOYAKHREP	CHEMONTID:0002500
C12H22O	182.167065324	288.24908	106.0916	105	98	182.15748	0.0095853	BLWZCYSWLRGLHU;HFJRKMMYBMWEAD	CHEMONTID:0001292;CHEMONTID:0002229
C12H22O	182.167065324	288.24908	106.074	105	98	182.17508	-0.0080147	BLWZCYSWLRGLHU;HFJRKMMYBMWEAD	CHEMONTID:0001292;CHEMONTID:0002229
C9H10O3	166.06299418	576.4987	410.43756	1	103	166.06114	0.0018542	VKHCWIJJBRBDLT;JACRWUWPXAESPB	CHEMONTID:0003891;CHEMONTID:0001713
C8H5O4	165.01878364	575.46576	410.43756	41	103	165.0282	-0.0094164	DYKBONVDLJHZLM;XLEYFDVVXLMULC;SOQDMLWVSQWWOJ;IXJTUTIPLWUCEC	CHEMONTID:0004298;CHEMONTID:0002122;CHEMONTID:0000397
O	15.99491462	555.49072	539.48798	48	103	16.00274	-0.0078254	XLYOFNOQVPJJNP	NonID:H2O
C6H9O4	145.050083768	555.49072	410.43756	48	103	145.05316	-0.0030762	KBVSUNBCTPQWJL	CHEMONTID:0002012
C6H9O3	129.055169148	539.48798	410.43756	103	103	129.05042	0.0047491	YAHJGDKGXVOYKU	CHEMONTID:0004450
C9H7N	129.057849224	539.48798	410.42453	103	92	129.06345	-0.0056008	ZFRKQXVRDFCRJG	CHEMONTID:0004529
C9H5O	129.03403978	539.48798	410.45697	103	71	129.03101	0.0030298	KJPRLNWUNMBNBZ	CHEMONTID:0000029
C9H5O	129.03403978	539.46954	410.43756	98	103	129.03198	0.0020598	KJPRLNWUNMBNBZ	CHEMONTID:0000029
C5H12N2	100.100048384	410.43756	310.314	103	68	100.12356	-0.0235116	PVOAHINGSUIXLS	CHEMONTID:0003358
H2N	16.018724064	555.49072	539.46954	48	98	16.02118	-0.0024559	QGZKDVFQNNGYKY	NonID:NH2
C5H7NO3	129.042593084	539.46954	410.42453	98	92	129.04501	-0.0024169	CZWARROQQFCFJB;MPUUQNGXJSEWTF;KABXUUFDPUOJMW	CHEMONTID:0002404;CHEMONTID:0001880
C9H5O	129.03403978	539.46954	410.45697	98	71	129.01257	0.0214698	KJPRLNWUNMBNBZ	CHEMONTID:0000029
C10H8O2	160.052429496	266.11414	106.074	39	98	160.04014	0.0122895	JKTXGBOLZMGAIF;AXCXHFKZHDEKTP	CHEMONTID:0001257;CHEMONTID:0000029
C9H4O2	144.021129368	250.09587	106.0916	42	98	144.00427	0.0168594	CJEQHXGMZPFAQE	CHEMONTID:0001257
C9H4O2	144.021129368	250.09587	106.074	42	98	144.02187	-0.0007406	CJEQHXGMZPFAQE	CHEMONTID:0001257
C3H5N	55.04219916	161.12575	106.0916	39	98	55.03415	0.0080492	LIWAQLJGPBVORC	CHEMONTID:0002228
C4H7	55.054775224	161.12575	106.074	39	98	55.05175	0.0030252	NNPPMTNAJDCUHE;VQTUBCCKSQIDNK	CHEMONTID:0004620;CHEMONTID:0004622
C9H10O3	166.06299418	576.4987	410.42453	1	92	166.07417	-0.0111758	VKHCWIJJBRBDLT;JACRWUWPXAESPB	CHEMONTID:0003891;CHEMONTID:0001713
C8H5O4	165.01878364	575.46576	410.42453	41	92	165.04123	-0.0224464	DYKBONVDLJHZLM;XLEYFDVVXLMULC;SOQDMLWVSQWWOJ;IXJTUTIPLWUCEC	CHEMONTID:0004298;CHEMONTID:0002122;CHEMONTID:0000397
C6H11NO3	145.073893212	555.49072	410.42453	48	92	145.06619	0.0077032	QBYYLBWFBPAOKU	CHEMONTID:0004310
C5H12N2	100.100048384	410.42453	310.314	92	68	100.11053	-0.0104816	PVOAHINGSUIXLS	CHEMONTID:0003358
C8H6O4	166.026608672	576.4987	410.45697	1	71	166.04173	-0.0151213	XLEYFDVVXLMULC;DYKBONVDLJHZLM;LTJNCZSXVJCHGE;HWLRTXHDKIOPHF	CHEMONTID:0004298;CHEMONTID:0000135;CHEMONTID:0000190
C8H5O4	165.01878364	575.46576	410.45697	41	71	165.00879	0.0099936	DYKBONVDLJHZLM;XLEYFDVVXLMULC;SOQDMLWVSQWWOJ;IXJTUTIPLWUCEC	CHEMONTID:0004298;CHEMONTID:0002122;CHEMONTID:0000397
C9H5O2	145.0289544	555.49072	410.45697	48	71	145.03375	-0.0047956	CJXMVKYNVIGQBS	CHEMONTID:0000029
C2H6O2	62.036779432	372.34198	310.314	34	68	62.02798	0.0087994	LYCAIKOWRPUZTN	CHEMONTID:0002467
C3H6O3	90.031694052	446.11304	356.08591	41	64	90.02713	0.0045641	PEDCQBHIVMGVHV	CHEMONTID:0002210
C6H3	75.023475096	431.1051	356.08591	37	64	75.01919	0.0042851	UHOVQNZJYSORNB	CHEMONTID:0002279
C2H3	27.023475096	383.12784	356.08591	38	64	27.04193	-0.0184549	VGGSQFUCUMXWEO;OTMSDBZUPAUEDD	CHEMONTID:0004476;CHEMONTID:0002500
HN	15.010899032	371.10178	356.08591	61	64	15.01587	-0.004971	QGZKDVFQNNGYKY	NonID:NH2
Num AdductIon (AdductType Mass LinkedMz): 2
[M+NH4]+	88.07806	93.03674
[M+H]+	554.51648	576.48657
Num IsotopicIon (IsotopeName Mass LinkedMz WeightedForm WeightNumber): 24
C-13	107.08479	106.0916	M+1	1
C-13	107.09299	106.0916	M+1	1
2C-13	108.07773	106.0916	M+2	2
C-13	271.25122	270.26071	M+1	1
C-13	271.26212	270.26071	M+1	1
C-13	306.14276	305.15085	M+1	1
N-14	312.27927	311.30704	M+1	1
C-13	312.29944	311.30704	M+1	1
C-13	355.32599	354.33823	M+1	1
C-13	355.3476	354.33823	M+1	1
C-13	355.36374	354.33823	M+1	1
2C-13	356.33118	354.33823	M+2	2
2C-13	356.34894	354.33823	M+2	2
C-13	411.43793	410.45697	M+1	1
C-13	411.45462	410.45697	M+1	1
C-13	440.20944	439.20804	M+1	1
C-13	440.23154	439.20804	M+1	1
C-13	497.26468	496.27206	M+1	1
C-13	553.34039	552.33228	M+1	1
N-14	555.49072	554.51648	M+1	1
C-13	555.5191	554.51648	M+1	1
C-13	555.54407	554.51648	M+1	1
C-13	570.38239	569.39594	M+1	1
C-13	570.40656	569.39594	M+1	1

NAME: C27H71FN2O5P
EXACTMASS: 553.508463222
ISSELECTED: False
ACCURATEMASS: 553.5094793
MASSDIFFERENCE: -0.0010161
TOTALSCORE: 2.9
ISOTOPICINTENSITY[M+1]: 0.3094
ISOTOPICINTENSITY[M+2]: 0.0565
ISOTOPICDIFF[M+1]: -0.08
ISOTOPICDIFF[M+2]: -0.0108
MASSDIFFSCORE: 0.98
ISOTOPICSCORE: 0.961
PRODUCTIONSCORE: 0.819
NEUTRALLOSSSCORE: 0.14
PRODUCTIONPEAKNUMBER: 59
PRODUCTIONHITSNUMBER: 20
NEUTRALLOSSPEAKNUMBER: 408
NEUTRALLOSSHITSNUMBER: 57
RESOURCENAMES: 
RESOURCERECORDS: 0
ChemOntDescriptions: 
ChemOntIDs: 
ChemOntScores: 
ChemOntInChIKeys: 
PUBCHEMCIDS: 
Num ProductIon (Formula ExactMass AccurateMass Intensity Error CandidateInChIKeys CandidateOntologies): 59
C4H10N	72.08132432	72.08174	45	-0.0009643	HQABUPZFAYXKJW;KDSNLYIMUZNERS;DAZXVJBJRMWXJP;HPNMFZURTQLUMO;XHFGWHUWQXTGAT;GVWISOJSERXQBM;RWRDLPDLKQPQOW;JKHYHXBLSTVHIA	CHEMONTID:0000469;CHEMONTID:0002239;CHEMONTID:0002228;CHEMONTID:0000218;CHEMONTID:0002394
C6H9	81.070425288	81.06992	35	-4.33E-05	AFABGHUZZDYHJO;RYPKRALMXUUNKS;PFEOZHBOMNWTJB;GDOPTJXRTPNYNR;LIKMAJRDDDTEIG;LDTAOIUHUHHCMU;PRBHEGAFLDMLAL;VLKZOEOYAKHREP;BEQGRRJLJLVQAQ;HNRMPXKDFBEGFZ;LGAQJENWWYGFSN;XDTMQSROBMDMFD;WWUVJRULCWHUSA	CHEMONTID:0004620;CHEMONTID:0004476;CHEMONTID:0001016;CHEMONTID:0001019;CHEMONTID:0002500;CHEMONTID:0004622
C6H9	81.070425288	81.07571	39	-0.0058333	AFABGHUZZDYHJO;RYPKRALMXUUNKS;PFEOZHBOMNWTJB;GDOPTJXRTPNYNR;LIKMAJRDDDTEIG;LDTAOIUHUHHCMU;PRBHEGAFLDMLAL;VLKZOEOYAKHREP;BEQGRRJLJLVQAQ;HNRMPXKDFBEGFZ;LGAQJENWWYGFSN;XDTMQSROBMDMFD;WWUVJRULCWHUSA	CHEMONTID:0004620;CHEMONTID:0004476;CHEMONTID:0001016;CHEMONTID:0001019;CHEMONTID:0002500;CHEMONTID:0004622
C3H2OP	84.984326314	84.96571	45	0.0180677	NA	NA
C4H10NO	88.07623894	88.07001	146	0.0056804	MIJDSYMOBYNHOT	CHEMONTID:0001897
C4H10NO	88.07623894	88.07806	146	-0.0023696	MIJDSYMOBYNHOT	CHEMONTID:0001897
C6H5O	93.03403978	93.03674	44	-0.0032488	ISWSIDIOOBJBQZ	CHEMONTID:0004647
C7H8N	106.065674256	106.06117	43	0.0039557	RNVCVTLRINQCPJ;AFBPFSWMIHJQDM;ONQLCPDIXPYJSS;CSNWPSHAZNPDBA;WGQKYBSKWIADBV;MFEIKQPHQINPRI;KPDBFXIKMXHJEB;VULHYRAYXYTONQ	CHEMONTID:0003964;CHEMONTID:0003924;CHEMONTID:0000195;CHEMONTID:0000219;CHEMONTID:0000185;CHEMONTID:0000089;CHEMONTID:0002279
C8H10	106.07825032	106.074	98	0.0037017	YNQLUTRBYVCPMQ;QEGNUYASOUJEHD	CHEMONTID:0002279;CHEMONTID:0001016
C8H10	106.07825032	106.08456	106	-0.0068583	YNQLUTRBYVCPMQ;QEGNUYASOUJEHD	CHEMONTID:0002279;CHEMONTID:0001016
C8H10	106.07825032	106.0916	98	-0.0138983	YNQLUTRBYVCPMQ;QEGNUYASOUJEHD	CHEMONTID:0002279;CHEMONTID:0001016
C7H5O3	137.02386902	137.00769	37	0.0156304	IUNJCFABHJZSKB;HDVRLUFGYQYLFJ;PCYGLFXKCBFGPC;DGXAGETVRDOQFP;CLFRCXCBWIQVRN;IBGBGRVKPALMCQ;QFYYAIBEHOEZKC;GPJJASIJVRXZFI;LPYUENQFPVNPHY	CHEMONTID:0003978;CHEMONTID:0000190;CHEMONTID:0000135
C8H16NO2	158.118103752	158.13571	37	-0.0181548	CHZKSVHNCFVFKO	CHEMONTID:0002012
C12H17	161.133025544	161.12575	39	0.006727	QPEHZWXCQFKJQO;PDCMGXOEMIZAGY;SJRNJLNTKOARIN;IRXJZDLOCNJAHE;XWASVAMCARPLHN;KNMXZGDUJVOTOC;ADFMUFXAKWLSSH;ACLGJZFMJNVCMH;NXCPHYJTOJDSLE	CHEMONTID:0001401;CHEMONTID:0004149;CHEMONTID:0002841;CHEMONTID:0001016;CHEMONTID:0004620;CHEMONTID:0000017;CHEMONTID:0004622
C8H5O4	165.01878364	165.02161	42	-0.0033749	XLEYFDVVXLMULC;ABNNGIOYMQTQQO;LTJNCZSXVJCHGE;JSAAGGWDCXOBNL;HWLRTXHDKIOPHF;IXJTUTIPLWUCEC	CHEMONTID:0004298;CHEMONTID:0000190;CHEMONTID:0000135;CHEMONTID:0000137;CHEMONTID:0000397
C9H5O5	193.01369826	193.00661	160	0.0065397	OZNMEZAXFKUCPN	CHEMONTID:0000144
C9H5O5	193.01369826	193.01703	160	-0.0038803	OZNMEZAXFKUCPN	CHEMONTID:0000144
C9H5O5	193.01369826	193.02567	163	-0.0125203	OZNMEZAXFKUCPN	CHEMONTID:0000144
C14H8P	207.036361886	207.03618	40	-0.0003667	NA	NA
C15H30NO	240.23273958	240.23453	58	-0.002339	NA	NA
C15H32NO	242.248389644	242.25012	55	-0.0022789	NA	NA
C15H32NO	242.248389644	242.25992	54	-0.0120789	NA	NA
C16H14N2O	250.110613068	250.09587	42	0.0141945	RZJCZGRUCDIZDF;IMGCCYXKHSTOBP	CHEMONTID:0002497
C10H21NO5P	266.115734402	266.11414	39	0.0010458	NA	NA
C16H32NO2	270.243304264	270.24362	1056	-0.0008643	NA	NA
C17H33FN	270.259703276	270.26071	1042	-0.0015553	NA	NA
C18H33FN	282.259703276	282.26462	42	-0.0054653	NA	NA
C18H36NO	282.279689772	282.28198	42	-0.0028388	NA	NA
C21H31	283.242575992	283.24036	51	0.0016674	NA	NA
C16H35NOP	288.24562637	288.24908	105	-0.0040022	NA	NA
C17H21O5	305.138898772	305.13461	128	0.0037402	FCAFVVZOPGKQFD	CHEMONTID:0001350
C17H21O5	305.138898772	305.15085	133	-0.0124998	FCAFVVZOPGKQFD	CHEMONTID:0001350
C20H37FN	310.291003404	310.29443	52	-0.0039752	NA	NA
C20H40NO	310.3109899	310.314	68	-0.0035587	NA	NA
C19H36FN2	311.286252372	311.28162	240	0.0040838	NA	NA
C20H39O2	311.295005488	311.29727	278	-0.0028131	NA	NA
C19H39N2O	311.306238868	311.30704	279	-0.0013497	NA	NA
C16H29FO3P	319.183834638	319.18414	44	-0.0008539	NA	NA
C20H7FN2OP	341.028002694	341.02847	58	-0.0010159	NA	NA
C22H44NO2	354.337204648	354.33823	3360	-0.0015739	NA	NA
C26H11O2	355.075904592	355.0755	35	-0.000144	NA	NA
C18H15NO5P	356.06878421	356.06851	61	-0.0002744	NA	NA
C26H11FN	356.087552572	356.08591	64	0.001094	NA	NA
C21H15FN2OP	361.09060295	361.09238	41	-0.0023256	NA	NA
C22H15N2O4	371.10318196	371.10178	61	0.0008534	NA	NA
C22H47NOP	372.339526754	372.34198	34	-0.0030018	NA	NA
C25H19O4	383.128334088	383.12784	38	-5.45E-05	NA	NA
C21H24N2O3P	383.152454258	383.15021	49	0.0016957	NA	NA
C22H27NO3P	384.172855354	384.17093	60	0.0013768	NA	NA
C27H53FN	410.416203916	410.42453	92	-0.0088747	NA	NA
C27H56NO	410.436190412	410.43756	103	-0.0019182	NA	NA
C27H56NO	410.436190412	410.45697	71	-0.0213282	NA	NA
C26H37FN2P	427.267839034	427.26749	34	-0.0001995	NA	NA
C25H20O5P	431.10483537	431.1051	37	-0.0008132	NA	NA
C23H33FO5P	439.204964006	439.20804	147	-0.0036246	NA	NA
C25H21NO5P	446.115734402	446.11304	41	0.0021458	NA	NA
C26H35FN2O3P	473.23693283	473.23502	36	0.0013643	NA	NA
C26H40FNO5P	496.26281323	496.27206	329	-0.0097953	NA	NA
C27H71FN2O5P	553.508463222	576.48657	1150	0.0111139	NA	NA
Num NeutralLoss (Formula ExactMass PrecursorMz ProductMz PrecursorIntensity ProductIntensity LossMass Error CandidateInChIKeys CandidateOntologies): 181
C12H15NO3	221.10519334	575.46576	354.33823	41	3360	221.12753	-0.0223367	HIKHPXKYXLQZFQ	CHEMONTID:0000195
C13H17N2	201.139173544	555.49072	354.33823	48	3360	201.15249	-0.0133165	VENAANZHUCMOGD	CHEMONTID:0001140
C12H24O2	200.177630008	554.51648	354.33823	154	3360	200.17825	-0.00062	POULHZVOKOAJMA	CHEMONTID:0003086
C11H21O2	185.154154912	539.48798	354.33823	103	3360	185.14975	0.0044049	IOKPZOGAWQXXLF	CHEMONTID:0001334
C10H17O3	185.117769404	539.46954	354.33823	98	3360	185.13131	-0.0135406	TYXOEOVOUIVPQE	CHEMONTID:0000324
C12H22O	182.167065324	536.51813	354.33823	48	3360	182.1799	-0.0128347	BLWZCYSWLRGLHU;HFJRKMMYBMWEAD	CHEMONTID:0001292;CHEMONTID:0002229
C4H8	56.062600256	410.42453	354.33823	92	3360	56.0863	-0.0236997	NNPPMTNAJDCUHE;IJDNQMDRQITEOD;VQTUBCCKSQIDNK	CHEMONTID:0004620;CHEMONTID:0002500;CHEMONTID:0004622
H2O	18.010564684	372.34198	354.33823	34	3360	18.00375	0.0068147	XLYOFNOQVPJJNP	NonID:H2O
C6H12	84.093900384	354.33823	270.24362	3360	1056	84.09461	-0.0007096	VLKZOEOYAKHREP	CHEMONTID:0002500
C5H10N	84.08132432	354.33823	270.26071	3360	1042	84.07752	0.0038043	NQRYJNQNLNOLGT	CHEMONTID:0000195
C2H5N	43.04219916	354.33823	311.30704	3360	279	43.03119	0.0110092	ROSDSFDQCJNGOL;QUSNBJAOOMFDIB	CHEMONTID:0002228;CHEMONTID:0000469
C2H5N	43.04219916	354.33823	311.29727	3360	278	43.04096	0.0012392	ROSDSFDQCJNGOL;QUSNBJAOOMFDIB	CHEMONTID:0002228;CHEMONTID:0000469
C3H7	43.054775224	354.33823	311.28162	3360	240	43.05661	-0.0018348	ATUOYWHBWRKTHZ;QQONPFPTGQHPMA	CHEMONTID:0002500;CHEMONTID:0004476
C2H4O	44.026214748	354.33823	310.314	3360	68	44.02423	0.0019847	LFQSCWFLJHTTHZ;IKHGUXGNUITLKF;LCGLNKUTAGEVQW	CHEMONTID:0000286;CHEMONTID:0002230;CHEMONTID:0001167
C17H29O2	265.216755168	576.48657	311.28162	1150	240	265.20495	0.0118052	FXLBBNFRKMTPNR	CHEMONTID:0002951
C9H10O3	166.06299418	576.48657	410.43756	1150	103	166.04901	0.0139842	VKHCWIJJBRBDLT;JACRWUWPXAESPB	CHEMONTID:0003891;CHEMONTID:0001713
C9H10O3	166.06299418	576.48657	410.42453	1150	92	166.06204	0.0009542	VKHCWIJJBRBDLT;JACRWUWPXAESPB	CHEMONTID:0003891;CHEMONTID:0001713
C8H6O4	166.026608672	576.48657	410.45697	1150	71	166.0296	-0.0029913	XLEYFDVVXLMULC;DYKBONVDLJHZLM;LTJNCZSXVJCHGE;HWLRTXHDKIOPHF	CHEMONTID:0004298;CHEMONTID:0000135;CHEMONTID:0000190
C17H33O2	269.248055296	539.48798	270.24362	103	1056	269.24436	0.0036953	XZNLDDNERIACTN	CHEMONTID:0002951
C17H33O2	269.248055296	539.46954	270.24362	98	1056	269.22592	0.0221353	XZNLDDNERIACTN	CHEMONTID:0002951
C3H5	41.03912516	311.30704	270.24362	279	1056	41.06342	-0.0242948	ATUOYWHBWRKTHZ;QQONPFPTGQHPMA	CHEMONTID:0002500;CHEMONTID:0004476
C3H5	41.03912516	311.29727	270.24362	278	1056	41.05365	-0.0145248	ATUOYWHBWRKTHZ;QQONPFPTGQHPMA	CHEMONTID:0002500;CHEMONTID:0004476
C3H5	41.03912516	311.28162	270.24362	240	1056	41.038	0.0011252	ATUOYWHBWRKTHZ;QQONPFPTGQHPMA	CHEMONTID:0002500;CHEMONTID:0004476
C3H4	40.031300128	310.29443	270.24362	52	1056	40.05081	-0.0195099	QQONPFPTGQHPMA;ATUOYWHBWRKTHZ	CHEMONTID:0004476;CHEMONTID:0002500
H2O	18.010564684	288.24908	270.24362	105	1056	18.00546	0.0051047	XLYOFNOQVPJJNP	NonID:H2O
CH	13.007825032	283.24036	270.24362	51	1056	12.99674	0.011085	VNWKTOKETHGBQD	CHEMONTID:0002500
C	12	282.26462	270.24362	42	1056	12.021	-0.021	VNWKTOKETHGBQD	CHEMONTID:0002500
C12H22O	182.167065324	270.24362	88.07806	1056	146	182.16556	0.0015053	BLWZCYSWLRGLHU;HFJRKMMYBMWEAD	CHEMONTID:0001292;CHEMONTID:0002229
C12H22O	182.167065324	270.24362	88.07001	1056	146	182.17361	-0.0065447	BLWZCYSWLRGLHU;HFJRKMMYBMWEAD	CHEMONTID:0001292;CHEMONTID:0002229
C20H29O	285.221840548	555.49072	270.26071	48	1042	285.23001	-0.0081695	KZSKFOJHFUBFSD	CHEMONTID:0000298
C17H33O2	269.248055296	539.48798	270.26071	103	1042	269.22727	0.0207853	XZNLDDNERIACTN	CHEMONTID:0002951
C5H10O2	102.06807956	372.34198	270.26071	34	1042	102.08127	-0.0131904	WLAMNBDJUVNPJU	CHEMONTID:0003544
C3H5	41.03912516	311.30704	270.26071	279	1042	41.04633	-0.0072048	ATUOYWHBWRKTHZ;QQONPFPTGQHPMA	CHEMONTID:0002500;CHEMONTID:0004476
C3H5	41.03912516	311.29727	270.26071	278	1042	41.03656	0.0025652	ATUOYWHBWRKTHZ;QQONPFPTGQHPMA	CHEMONTID:0002500;CHEMONTID:0004476
C2H3N	41.026549096	311.28162	270.26071	240	1042	41.02091	0.0056391	ROSDSFDQCJNGOL;MPAYEWNVIPXRDP;QUSNBJAOOMFDIB	CHEMONTID:0002228;CHEMONTID:0002395;CHEMONTID:0000469
C3H4	40.031300128	310.314	270.26071	68	1042	40.05329	-0.0219899	QQONPFPTGQHPMA;ATUOYWHBWRKTHZ	CHEMONTID:0004476;CHEMONTID:0002500
C3H4	40.031300128	310.29443	270.26071	52	1042	40.03372	-0.0024199	QQONPFPTGQHPMA;ATUOYWHBWRKTHZ	CHEMONTID:0004476;CHEMONTID:0002500
H2O	18.010564684	288.24908	270.26071	105	1042	17.98837	0.0221947	XLYOFNOQVPJJNP	NonID:H2O
C	12	282.28198	270.26071	42	1042	12.02127	-0.02127	VNWKTOKETHGBQD	CHEMONTID:0002500
C	12	282.26462	270.26071	42	1042	12.00391	-0.00391	VNWKTOKETHGBQD	CHEMONTID:0002500
C12H22O	182.167065324	270.26071	88.07806	1042	146	182.18265	-0.0155847	BLWZCYSWLRGLHU;HFJRKMMYBMWEAD	CHEMONTID:0001292;CHEMONTID:0002229
C12H22O	182.167065324	270.26071	88.07001	1042	146	182.1907	-0.0236347	BLWZCYSWLRGLHU;HFJRKMMYBMWEAD	CHEMONTID:0001292;CHEMONTID:0002229
C17H29O2	265.216755168	576.51599	311.30704	482	279	265.20895	0.0078052	FXLBBNFRKMTPNR	CHEMONTID:0002951
C17H29O2	265.216755168	576.51599	311.29727	482	278	265.21872	-0.0019648	FXLBBNFRKMTPNR	CHEMONTID:0002951
C17H29O2	265.216755168	576.51599	311.28162	482	240	265.23437	-0.0176148	FXLBBNFRKMTPNR	CHEMONTID:0002951
C9H10O3	166.06299418	576.51599	410.43756	482	103	166.07843	-0.0154358	VKHCWIJJBRBDLT;JACRWUWPXAESPB	CHEMONTID:0003891;CHEMONTID:0001713
C9H10O3	166.06299418	576.51599	410.45697	482	71	166.05902	0.0039742	VKHCWIJJBRBDLT;JACRWUWPXAESPB	CHEMONTID:0003891;CHEMONTID:0001713
C4H11N	73.089149352	569.37817	496.27206	351	329	73.1061099999999	-0.0169606	HPNMFZURTQLUMO;DAZXVJBJRMWXJP;GVWISOJSERXQBM	CHEMONTID:0002228;CHEMONTID:0002239
CH5	17.03912516	569.37817	552.33228	351	126	17.04589	-0.0067648	VNWKTOKETHGBQD	CHEMONTID:0002500
C4H11N	73.089149352	569.34894	496.27206	65	329	73.07688	0.0122694	HPNMFZURTQLUMO;DAZXVJBJRMWXJP;GVWISOJSERXQBM	CHEMONTID:0002228;CHEMONTID:0002239
C4H8	56.062600256	552.33228	496.27206	126	329	56.06022	0.0023803	NNPPMTNAJDCUHE;IJDNQMDRQITEOD;VQTUBCCKSQIDNK	CHEMONTID:0004620;CHEMONTID:0002500;CHEMONTID:0004622
C20H31O2	303.232405232	496.27206	193.02567	329	163	303.24639	-0.0139848	WRAABDGBHRJLHR	CHEMONTID:0002951
C20H31O2	303.232405232	496.27206	193.01703	329	160	303.25503	-0.0226248	WRAABDGBHRJLHR	CHEMONTID:0002951
C3H7N	57.057849224	496.27206	439.20804	329	147	57.06402	-0.0061708	LIWAQLJGPBVORC;WGYKZJWCGVVSQN	CHEMONTID:0002228;CHEMONTID:0000469
CH5	17.03912516	569.39594	552.33228	304	126	17.06366	-0.0245348	VNWKTOKETHGBQD	CHEMONTID:0002500
C15H29O	225.221840548	536.51813	311.30704	48	279	225.21109	0.0107505	XGQJZNCFDLXSIJ	CHEMONTID:0000298
C2H5O2	61.0289544	372.34198	311.30704	34	279	61.03494	-0.0059856	TZIHFWKZFHZASV;LYCAIKOWRPUZTN	CHEMONTID:0001238;CHEMONTID:0002467
C15H27O	223.206190484	311.30704	88.07806	279	146	223.22898	-0.0227895	ILDMCKZJSLWXTH	CHEMONTID:0000298
C17H29O2	265.216755168	576.4987	311.29727	1	278	265.20143	0.0153252	FXLBBNFRKMTPNR	CHEMONTID:0002951
C15H29O	225.221840548	536.51813	311.29727	48	278	225.22086	0.0009805	XGQJZNCFDLXSIJ	CHEMONTID:0000298
C2H7NO	61.052763844	372.34198	311.29727	34	278	61.04471	0.0080538	HZAXFHJVJLSVMW	CHEMONTID:0001897
C15H27O	223.206190484	311.29727	88.07806	278	146	223.21921	-0.0130195	ILDMCKZJSLWXTH	CHEMONTID:0000298
C15H27O	223.206190484	311.29727	88.07001	278	146	223.22726	-0.0210695	ILDMCKZJSLWXTH	CHEMONTID:0000298
C17H29O2	265.216755168	576.4987	311.28162	1	240	265.21708	-0.0003248	FXLBBNFRKMTPNR	CHEMONTID:0002951
C15H29O	225.221840548	536.51813	311.28162	48	240	225.23651	-0.0146695	XGQJZNCFDLXSIJ	CHEMONTID:0000298
C3H9O	61.065339908	372.34198	311.28162	34	240	61.06036	0.0049799	XOBKSJJDNFUZPF;KFZMGEQAYNKOFK;BDERNNFJNOPAEC	CHEMONTID:0001167;CHEMONTID:0001661;CHEMONTID:0000286
C15H27O	223.206190484	311.28162	88.07806	240	146	223.20356	0.0026305	ILDMCKZJSLWXTH	CHEMONTID:0000298
C15H27O	223.206190484	311.28162	88.07001	240	146	223.21161	-0.0054195	ILDMCKZJSLWXTH	CHEMONTID:0000298
C11H14N2O	190.110613068	383.15021	193.02567	49	163	190.12454	-0.0139269	ANJTVLIZGCUXLD	CHEMONTID:0002722
C11H14N2O	190.110613068	383.12784	193.02567	38	163	190.10217	0.0084431	ANJTVLIZGCUXLD	CHEMONTID:0002722
C10H12NO2	178.086803624	371.10178	193.02567	61	163	178.07611	0.0106936	OPJOMVMFYOUDPK	CHEMONTID:0000296
C9H12O3	168.078644244	361.09238	193.02567	41	163	168.06671	0.0119342	CRUILBNAQILVHZ;VKHCWIJJBRBDLT	CHEMONTID:0000138;CHEMONTID:0003891
C6H11O5	163.060648452	356.08591	193.02567	64	163	163.06024	0.0004085	MPCAJMNYNOGXPB;SHZGCJCMOBCMKK	CHEMONTID:0001540;CHEMONTID:0001498
C9H7O3	163.039519084	356.06851	193.02567	61	163	163.04284	-0.0033209	FRWCWHNEVBJWRZ;AXMVYSVVTMKQSL	CHEMONTID:0001257;CHEMONTID:0000029
C6H10O5	162.05282342	355.0755	193.02567	35	163	162.04983	0.0029934	MPCAJMNYNOGXPB;SHZGCJCMOBCMKK	CHEMONTID:0001540;CHEMONTID:0001498
C8H16	112.125200512	305.15085	193.02567	133	163	112.12518	2.05E-05	TVMXDCGIABBOFY	CHEMONTID:0002500
C8H16	112.125200512	305.13461	193.02567	128	163	112.10894	0.0162605	TVMXDCGIABBOFY	CHEMONTID:0002500
C4H11N	73.089149352	266.11414	193.02567	39	163	73.08847	0.0006794	HPNMFZURTQLUMO;DAZXVJBJRMWXJP;GVWISOJSERXQBM	CHEMONTID:0002228;CHEMONTID:0002239
C4H9	57.070425288	250.09587	193.02567	42	163	57.0702	0.0002253	IJDNQMDRQITEOD;NNPPMTNAJDCUHE	CHEMONTID:0002500;CHEMONTID:0004620
CH2	14.015650064	207.03618	193.02567	40	163	14.01051	0.0051401	VNWKTOKETHGBQD	CHEMONTID:0002500
C18H32O2	280.240230264	473.23502	193.01703	36	160	280.21799	0.0222403	OYHQOLUKZRVURQ;GKJZMAHZJGSBKD	CHEMONTID:0002949
C18H32O2	280.240230264	473.23502	193.00661	36	160	280.22841	0.0118203	OYHQOLUKZRVURQ;GKJZMAHZJGSBKD	CHEMONTID:0002949
C11H14N2O	190.110613068	383.15021	193.01703	49	160	190.13318	-0.0225669	ANJTVLIZGCUXLD	CHEMONTID:0002722
C11H14N2O	190.110613068	383.12784	193.01703	38	160	190.11081	-0.0001969	ANJTVLIZGCUXLD	CHEMONTID:0002722
C11H14N2O	190.110613068	383.12784	193.00661	38	160	190.12123	-0.0106169	ANJTVLIZGCUXLD	CHEMONTID:0002722
C10H12NO2	178.086803624	371.10178	193.01703	61	160	178.08475	0.0020536	OPJOMVMFYOUDPK	CHEMONTID:0000296
C10H12NO2	178.086803624	371.10178	193.00661	61	160	178.09517	-0.0083664	OPJOMVMFYOUDPK	CHEMONTID:0000296
C9H12O3	168.078644244	361.09238	193.01703	41	160	168.07535	0.0032942	CRUILBNAQILVHZ;VKHCWIJJBRBDLT	CHEMONTID:0000138;CHEMONTID:0003891
C8H12N2O2	168.089877624	361.09238	193.00661	41	160	168.08577	0.0041076	NWZYRRPOEASODK	CHEMONTID:0000335
C9H9NO2	163.063328528	356.08591	193.01703	64	160	163.06888	-0.0055515	DXGAIOIQACHYRK	CHEMONTID:0000188
C10H11O2	163.075904592	356.08591	193.00661	64	160	163.0793	-0.0033954	NEBQMYHKOREVAL	CHEMONTID:0004111
C6H11O5	163.060648452	356.06851	193.01703	61	160	163.05148	0.0091685	MPCAJMNYNOGXPB;SHZGCJCMOBCMKK	CHEMONTID:0001540;CHEMONTID:0001498
C6H11O5	163.060648452	356.06851	193.00661	61	160	163.0619	-0.0012515	MPCAJMNYNOGXPB;SHZGCJCMOBCMKK	CHEMONTID:0001540;CHEMONTID:0001498
C6H10O5	162.05282342	355.0755	193.01703	35	160	162.05847	-0.0056466	MPCAJMNYNOGXPB;SHZGCJCMOBCMKK	CHEMONTID:0001540;CHEMONTID:0001498
C6H10O5	162.05282342	355.0755	193.00661	35	160	162.06889	-0.0160666	MPCAJMNYNOGXPB;SHZGCJCMOBCMKK	CHEMONTID:0001540;CHEMONTID:0001498
C5H8O5	148.037173356	341.02847	193.00661	58	160	148.02186	0.0153134	HEBKCHPVOIAQTA	CHEMONTID:0002210
C8H16	112.125200512	305.15085	193.01703	133	160	112.13382	-0.0086195	TVMXDCGIABBOFY	CHEMONTID:0002500
C8H16	112.125200512	305.15085	193.00661	133	160	112.14424	-0.0190395	TVMXDCGIABBOFY	CHEMONTID:0002500
C8H16	112.125200512	305.13461	193.01703	128	160	112.11758	0.0076205	TVMXDCGIABBOFY	CHEMONTID:0002500
C8H16	112.125200512	305.13461	193.00661	128	160	112.128	-0.0027995	TVMXDCGIABBOFY	CHEMONTID:0002500
C4H11N	73.089149352	266.11414	193.01703	39	160	73.09711	-0.0079606	HPNMFZURTQLUMO;DAZXVJBJRMWXJP;GVWISOJSERXQBM	CHEMONTID:0002228;CHEMONTID:0002239
C4H11N	73.089149352	266.11414	193.00661	39	160	73.10753	-0.0183806	HPNMFZURTQLUMO;DAZXVJBJRMWXJP;GVWISOJSERXQBM	CHEMONTID:0002228;CHEMONTID:0002239
C4H9	57.070425288	250.09587	193.01703	42	160	57.07884	-0.0084147	IJDNQMDRQITEOD;NNPPMTNAJDCUHE	CHEMONTID:0002500;CHEMONTID:0004620
C4H9	57.070425288	250.09587	193.00661	42	160	57.08926	-0.0188347	IJDNQMDRQITEOD;NNPPMTNAJDCUHE	CHEMONTID:0002500;CHEMONTID:0004620
CH2	14.015650064	207.03618	193.01703	40	160	14.01915	-0.0034999	VNWKTOKETHGBQD	CHEMONTID:0002500
CH2	14.015650064	207.03618	193.00661	40	160	14.02957	-0.0139199	VNWKTOKETHGBQD	CHEMONTID:0002500
CH3	15.023475096	554.51648	539.48798	154	103	15.0285	-0.0050249	VNWKTOKETHGBQD	CHEMONTID:0002500
C7H12O3	144.078644244	554.51648	410.43756	154	103	144.07892	-0.0002758	JLNIGUCDBFYXDC;CIIQMKRXRXANQW	CHEMONTID:0000324;CHEMONTID:0002435
CH3	15.023475096	554.51648	539.46954	154	98	15.0469399999999	-0.0234649	VNWKTOKETHGBQD	CHEMONTID:0002500
C7H12O3	144.078644244	554.51648	410.42453	154	92	144.09195	-0.0133058	JLNIGUCDBFYXDC;CIIQMKRXRXANQW	CHEMONTID:0000324;CHEMONTID:0002435
C5H8N2O3	144.053492116	554.51648	410.45697	154	71	144.05951	-0.0060179	QDHYJVJAGQLHBA	CHEMONTID:0002010
C5H10O4	134.0579088	439.20804	305.15085	147	133	134.05719	0.0007188	ZDAWZDFBPUUDAY;FJGNTEKSQVNVTJ	CHEMONTID:0001661
C9H10O	134.07316494	439.20804	305.13461	147	128	134.07343	-0.0002651	UAJRSHJHFRVGMG	CHEMONTID:0000138
C12H13N2O2	217.097702656	305.15085	88.07806	133	146	217.07279	0.0249127	PCYQRXYBKKZUSR	CHEMONTID:0002722
C12H13N2O2	217.097702656	305.15085	88.07001	133	146	217.08084	0.0168627	PCYQRXYBKKZUSR	CHEMONTID:0002722
C12H24O2	200.177630008	288.24908	88.07806	105	146	200.17102	0.00661	POULHZVOKOAJMA	CHEMONTID:0003086
C12H24O2	200.177630008	288.24908	88.07001	105	146	200.17907	-0.00144	POULHZVOKOAJMA	CHEMONTID:0003086
C13H23O	195.174890356	283.24036	88.07806	51	146	195.1623	0.0125904	VNGRIQMEDUZTCJ	CHEMONTID:0000298
C13H23O	195.174890356	283.24036	88.07001	51	146	195.17035	0.0045404	VNGRIQMEDUZTCJ	CHEMONTID:0000298
C13H22O	194.167065324	282.26462	88.07806	42	146	194.18656	-0.0194947	DEDSSOIVPSHQLB	CHEMONTID:0001292
C9H6O4	178.026608672	266.11414	88.07806	39	146	178.03608	-0.0094713	NYCXYKOXLNBYID;NDDUBDUPYJZIAK	CHEMONTID:0000144
C9H6O4	178.026608672	266.11414	88.07001	39	146	178.04413	-0.0175213	NYCXYKOXLNBYID;NDDUBDUPYJZIAK	CHEMONTID:0000144
C9H6O3	162.031694052	250.09587	88.07806	42	146	162.01781	0.0138841	YBSHFNPTZIZIGY;AXMVYSVVTMKQSL;HVIBSLHISRRALT;WVJCRTSTRGRJJT	CHEMONTID:0000029;CHEMONTID:0000135;CHEMONTID:0000144
C9H6O3	162.031694052	250.09587	88.07001	42	146	162.02586	0.0058341	YBSHFNPTZIZIGY;AXMVYSVVTMKQSL;HVIBSLHISRRALT;WVJCRTSTRGRJJT	CHEMONTID:0000029;CHEMONTID:0000135;CHEMONTID:0000144
C3H5O2	73.0289544	161.12575	88.07806	39	146	73.04769	-0.0187356	NIXOWILDQLNWCW;AKXKFZDCRYJKTF	CHEMONTID:0004451;CHEMONTID:0002434
C3H6N2	70.053098192	158.13571	88.07806	37	146	70.05765	-0.0045518	MCGDEFQPHREUNF	CHEMONTID:0001045
C5H10	70.07825032	158.13571	88.07001	37	146	70.0657	0.0125503	OFBQJSOFQDEBGM	CHEMONTID:0002500
H2O	18.010564684	106.0916	88.07806	98	146	18.01354	-0.0029753	XLYOFNOQVPJJNP	NonID:H2O
H2O	18.010564684	106.0916	88.07001	98	146	18.02159	-0.0110253	XLYOFNOQVPJJNP	NonID:H2O
H2O	18.010564684	106.08456	88.07806	106	146	18.0065	0.0040647	XLYOFNOQVPJJNP	NonID:H2O
H2O	18.010564684	106.08456	88.07001	106	146	18.01455	-0.0039853	XLYOFNOQVPJJNP	NonID:H2O
H2O	18.010564684	106.074	88.07806	98	146	17.99594	0.0146247	XLYOFNOQVPJJNP	NonID:H2O
H2O	18.010564684	106.074	88.07001	98	146	18.00399	0.0065747	XLYOFNOQVPJJNP	NonID:H2O
H2O	18.010564684	106.06117	88.07001	43	146	17.99116	0.0194047	XLYOFNOQVPJJNP	NonID:H2O
C16H23O2	247.169804976	552.33228	305.15085	126	133	247.18143	-0.011625	YMDRHCPLTCCRLX	CHEMONTID:0000298
C9H12O3	168.078644244	473.23502	305.15085	36	133	168.08417	-0.0055258	CRUILBNAQILVHZ;VKHCWIJJBRBDLT	CHEMONTID:0000138;CHEMONTID:0003891
C5H5N	79.04219916	384.17093	305.15085	60	133	79.02008	0.0221192	JUJWROOIHBZHMG	CHEMONTID:0000089
CH2	14.015650064	319.18414	305.15085	44	133	14.03329	-0.0176399	VNWKTOKETHGBQD	CHEMONTID:0002500
C9H14NO2	168.102453688	473.23502	305.13461	36	128	168.10041	0.0020437	CHCUDBFRYVCNDF	CHEMONTID:0000492
C5H5N	79.04219916	384.17093	305.13461	60	128	79.03632	0.0058792	JUJWROOIHBZHMG	CHEMONTID:0000089
H3N	17.026549096	569.34894	552.33228	65	126	17.01666	0.0098891	QGZKDVFQNNGYKY	NonID:NH2
C12H22O	182.167065324	288.24908	106.08456	105	106	182.16452	0.0025453	BLWZCYSWLRGLHU;HFJRKMMYBMWEAD	CHEMONTID:0001292;CHEMONTID:0002229
C10H8O2	160.052429496	266.11414	106.08456	39	106	160.02958	0.0228495	JKTXGBOLZMGAIF;AXCXHFKZHDEKTP	CHEMONTID:0001257;CHEMONTID:0000029
C9H4O2	144.021129368	250.09587	106.08456	42	106	144.01131	0.0098194	CJEQHXGMZPFAQE	CHEMONTID:0001257
C3H5N	55.04219916	161.12575	106.08456	39	106	55.04119	0.0010092	LIWAQLJGPBVORC	CHEMONTID:0002228
C20H31O	287.237490612	575.46576	288.24908	41	105	287.21668	0.0208106	XOZDREDGDDNHBM	CHEMONTID:0000298
C17H31O2	267.232405232	555.49072	288.24908	48	105	267.24164	-0.0092348	FEJABJBBRPQHRG	CHEMONTID:0002951
C17H31O	251.237490612	539.48798	288.24908	103	105	251.2389	-0.0014094	HJEWKIMQTQIIIN	CHEMONTID:0000298
C17H31O	251.237490612	539.46954	288.24908	98	105	251.22046	0.0170306	HJEWKIMQTQIIIN	CHEMONTID:0000298
C6H12	84.093900384	372.34198	288.24908	34	105	84.0929	0.0010004	VLKZOEOYAKHREP	CHEMONTID:0002500
C12H22O	182.167065324	288.24908	106.0916	105	98	182.15748	0.0095853	BLWZCYSWLRGLHU;HFJRKMMYBMWEAD	CHEMONTID:0001292;CHEMONTID:0002229
C12H22O	182.167065324	288.24908	106.074	105	98	182.17508	-0.0080147	BLWZCYSWLRGLHU;HFJRKMMYBMWEAD	CHEMONTID:0001292;CHEMONTID:0002229
C9H10O3	166.06299418	576.4987	410.43756	1	103	166.06114	0.0018542	VKHCWIJJBRBDLT;JACRWUWPXAESPB	CHEMONTID:0003891;CHEMONTID:0001713
C8H5O4	165.01878364	575.46576	410.43756	41	103	165.0282	-0.0094164	DYKBONVDLJHZLM;XLEYFDVVXLMULC;SOQDMLWVSQWWOJ;IXJTUTIPLWUCEC	CHEMONTID:0004298;CHEMONTID:0002122;CHEMONTID:0000397
O	15.99491462	555.49072	539.48798	48	103	16.00274	-0.0078254	XLYOFNOQVPJJNP	NonID:H2O
C6H9O4	145.050083768	555.49072	410.43756	48	103	145.05316	-0.0030762	KBVSUNBCTPQWJL	CHEMONTID:0002012
C6H9O3	129.055169148	539.48798	410.43756	103	103	129.05042	0.0047491	YAHJGDKGXVOYKU	CHEMONTID:0004450
C9H7N	129.057849224	539.48798	410.42453	103	92	129.06345	-0.0056008	ZFRKQXVRDFCRJG	CHEMONTID:0004529
C9H5O	129.03403978	539.48798	410.45697	103	71	129.03101	0.0030298	KJPRLNWUNMBNBZ	CHEMONTID:0000029
C9H5O	129.03403978	539.46954	410.43756	98	103	129.03198	0.0020598	KJPRLNWUNMBNBZ	CHEMONTID:0000029
C5H12N2	100.100048384	410.43756	310.314	103	68	100.12356	-0.0235116	PVOAHINGSUIXLS	CHEMONTID:0003358
H2N	16.018724064	555.49072	539.46954	48	98	16.02118	-0.0024559	QGZKDVFQNNGYKY	NonID:NH2
C5H7NO3	129.042593084	539.46954	410.42453	98	92	129.04501	-0.0024169	CZWARROQQFCFJB;MPUUQNGXJSEWTF;KABXUUFDPUOJMW	CHEMONTID:0002404;CHEMONTID:0001880
C9H5O	129.03403978	539.46954	410.45697	98	71	129.01257	0.0214698	KJPRLNWUNMBNBZ	CHEMONTID:0000029
C10H8O2	160.052429496	266.11414	106.074	39	98	160.04014	0.0122895	JKTXGBOLZMGAIF;AXCXHFKZHDEKTP	CHEMONTID:0001257;CHEMONTID:0000029
C9H4O2	144.021129368	250.09587	106.0916	42	98	144.00427	0.0168594	CJEQHXGMZPFAQE	CHEMONTID:0001257
C9H4O2	144.021129368	250.09587	106.074	42	98	144.02187	-0.0007406	CJEQHXGMZPFAQE	CHEMONTID:0001257
C3H5N	55.04219916	161.12575	106.0916	39	98	55.03415	0.0080492	LIWAQLJGPBVORC	CHEMONTID:0002228
C4H7	55.054775224	161.12575	106.074	39	98	55.05175	0.0030252	NNPPMTNAJDCUHE;VQTUBCCKSQIDNK	CHEMONTID:0004620;CHEMONTID:0004622
C9H10O3	166.06299418	576.4987	410.42453	1	92	166.07417	-0.0111758	VKHCWIJJBRBDLT;JACRWUWPXAESPB	CHEMONTID:0003891;CHEMONTID:0001713
C8H5O4	165.01878364	575.46576	410.42453	41	92	165.04123	-0.0224464	DYKBONVDLJHZLM;XLEYFDVVXLMULC;SOQDMLWVSQWWOJ;IXJTUTIPLWUCEC	CHEMONTID:0004298;CHEMONTID:0002122;CHEMONTID:0000397
C6H11NO3	145.073893212	555.49072	410.42453	48	92	145.06619	0.0077032	QBYYLBWFBPAOKU	CHEMONTID:0004310
C5H12N2	100.100048384	410.42453	310.314	92	68	100.11053	-0.0104816	PVOAHINGSUIXLS	CHEMONTID:0003358
C8H6O4	166.026608672	576.4987	410.45697	1	71	166.04173	-0.0151213	XLEYFDVVXLMULC;DYKBONVDLJHZLM;LTJNCZSXVJCHGE;HWLRTXHDKIOPHF	CHEMONTID:0004298;CHEMONTID:0000135;CHEMONTID:0000190
C8H5O4	165.01878364	575.46576	410.45697	41	71	165.00879	0.0099936	DYKBONVDLJHZLM;XLEYFDVVXLMULC;SOQDMLWVSQWWOJ;IXJTUTIPLWUCEC	CHEMONTID:0004298;CHEMONTID:0002122;CHEMONTID:0000397
C9H5O2	145.0289544	555.49072	410.45697	48	71	145.03375	-0.0047956	CJXMVKYNVIGQBS	CHEMONTID:0000029
C2H6O2	62.036779432	372.34198	310.314	34	68	62.02798	0.0087994	LYCAIKOWRPUZTN	CHEMONTID:0002467
C3H6O3	90.031694052	446.11304	356.08591	41	64	90.02713	0.0045641	PEDCQBHIVMGVHV	CHEMONTID:0002210
C6H3	75.023475096	431.1051	356.08591	37	64	75.01919	0.0042851	UHOVQNZJYSORNB	CHEMONTID:0002279
C2H3	27.023475096	383.12784	356.08591	38	64	27.04193	-0.0184549	VGGSQFUCUMXWEO;OTMSDBZUPAUEDD	CHEMONTID:0004476;CHEMONTID:0002500
HN	15.010899032	371.10178	356.08591	61	64	15.01587	-0.004971	QGZKDVFQNNGYKY	NonID:NH2
Num AdductIon (AdductType Mass LinkedMz): 2
[M+NH4]+	88.07806	93.03674
[M+H]+	554.51648	576.48657
Num IsotopicIon (IsotopeName Mass LinkedMz WeightedForm WeightNumber): 24
C-13	107.08479	106.0916	M+1	1
C-13	107.09299	106.0916	M+1	1
2C-13	108.07773	106.0916	M+2	2
C-13	271.25122	270.26071	M+1	1
C-13	271.26212	270.26071	M+1	1
C-13	306.14276	305.15085	M+1	1
N-14	312.27927	311.30704	M+1	1
C-13	312.29944	311.30704	M+1	1
C-13	355.32599	354.33823	M+1	1
C-13	355.3476	354.33823	M+1	1
C-13	355.36374	354.33823	M+1	1
2C-13	356.33118	354.33823	M+2	2
2C-13	356.34894	354.33823	M+2	2
C-13	411.43793	410.45697	M+1	1
C-13	411.45462	410.45697	M+1	1
C-13	440.20944	439.20804	M+1	1
C-13	440.23154	439.20804	M+1	1
C-13	497.26468	496.27206	M+1	1
C-13	553.34039	552.33228	M+1	1
N-14	555.49072	554.51648	M+1	1
C-13	555.5191	554.51648	M+1	1
C-13	555.54407	554.51648	M+1	1
C-13	570.38239	569.39594	M+1	1
C-13	570.40656	569.39594	M+1	1

NAME: C28H69F2NO6
EXACTMASS: 553.509295368
ISSELECTED: False
ACCURATEMASS: 553.5094793
MASSDIFFERENCE: -0.0001839
TOTALSCORE: 2.9
ISOTOPICINTENSITY[M+1]: 0.3167
ISOTOPICINTENSITY[M+2]: 0.0608
ISOTOPICDIFF[M+1]: -0.0727
ISOTOPICDIFF[M+2]: -0.0065
MASSDIFFSCORE: 0.999
ISOTOPICSCORE: 0.968
PRODUCTIONSCORE: 0.806
NEUTRALLOSSSCORE: 0.127
PRODUCTIONPEAKNUMBER: 58
PRODUCTIONHITSNUMBER: 19
NEUTRALLOSSPEAKNUMBER: 408
NEUTRALLOSSHITSNUMBER: 52
RESOURCENAMES: 
RESOURCERECORDS: 0
ChemOntDescriptions: Fatty acid and derivatives;Quinoline carboxylic acids;Peptides;Nucleosides
ChemOntIDs: Fatty acid and derivatives;Quinoline carboxylic acids;Peptides;Nucleosides
ChemOntScores: 0.000918303520726411;0.000998943973514199;0.00293999922166031;0.0050142891824286
ChemOntInChIKeys: QLKKMIWGFNMQJQ;MGQLHRYJBWGORO;FEFXTOZCHYSOSN;ZWAOHEXOSAUJHY
PUBCHEMCIDS: 
Num ProductIon (Formula ExactMass AccurateMass Intensity Error CandidateInChIKeys CandidateOntologies): 58
C4H10N	72.08132432	72.08174	45	-0.0009643	HQABUPZFAYXKJW;KDSNLYIMUZNERS;DAZXVJBJRMWXJP;HPNMFZURTQLUMO;XHFGWHUWQXTGAT;GVWISOJSERXQBM;RWRDLPDLKQPQOW;JKHYHXBLSTVHIA	CHEMONTID:0000469;CHEMONTID:0002239;CHEMONTID:0002228;CHEMONTID:0000218;CHEMONTID:0002394
C6H9	81.070425288	81.06992	35	-4.33E-05	AFABGHUZZDYHJO;RYPKRALMXUUNKS;PFEOZHBOMNWTJB;GDOPTJXRTPNYNR;LIKMAJRDDDTEIG;LDTAOIUHUHHCMU;PRBHEGAFLDMLAL;VLKZOEOYAKHREP;BEQGRRJLJLVQAQ;HNRMPXKDFBEGFZ;LGAQJENWWYGFSN;XDTMQSROBMDMFD;WWUVJRULCWHUSA	CHEMONTID:0004620;CHEMONTID:0004476;CHEMONTID:0001016;CHEMONTID:0001019;CHEMONTID:0002500;CHEMONTID:0004622
C6H9	81.070425288	81.07571	39	-0.0058333	AFABGHUZZDYHJO;RYPKRALMXUUNKS;PFEOZHBOMNWTJB;GDOPTJXRTPNYNR;LIKMAJRDDDTEIG;LDTAOIUHUHHCMU;PRBHEGAFLDMLAL;VLKZOEOYAKHREP;BEQGRRJLJLVQAQ;HNRMPXKDFBEGFZ;LGAQJENWWYGFSN;XDTMQSROBMDMFD;WWUVJRULCWHUSA	CHEMONTID:0004620;CHEMONTID:0004476;CHEMONTID:0001016;CHEMONTID:0001019;CHEMONTID:0002500;CHEMONTID:0004622
C4H10NO	88.07623894	88.07001	146	0.0056804	MIJDSYMOBYNHOT	CHEMONTID:0001897
C4H10NO	88.07623894	88.07806	146	-0.0023696	MIJDSYMOBYNHOT	CHEMONTID:0001897
C6H5O	93.03403978	93.03674	44	-0.0032488	ISWSIDIOOBJBQZ	CHEMONTID:0004647
C7H8N	106.065674256	106.06117	43	0.0039557	RNVCVTLRINQCPJ;AFBPFSWMIHJQDM;ONQLCPDIXPYJSS;CSNWPSHAZNPDBA;WGQKYBSKWIADBV;MFEIKQPHQINPRI;KPDBFXIKMXHJEB;VULHYRAYXYTONQ	CHEMONTID:0003964;CHEMONTID:0003924;CHEMONTID:0000195;CHEMONTID:0000219;CHEMONTID:0000185;CHEMONTID:0000089;CHEMONTID:0002279
C8H10	106.07825032	106.074	98	0.0037017	YNQLUTRBYVCPMQ;QEGNUYASOUJEHD	CHEMONTID:0002279;CHEMONTID:0001016
C8H10	106.07825032	106.08456	106	-0.0068583	YNQLUTRBYVCPMQ;QEGNUYASOUJEHD	CHEMONTID:0002279;CHEMONTID:0001016
C8H10	106.07825032	106.0916	98	-0.0138983	YNQLUTRBYVCPMQ;QEGNUYASOUJEHD	CHEMONTID:0002279;CHEMONTID:0001016
C7H5O3	137.02386902	137.00769	37	0.0156304	IUNJCFABHJZSKB;HDVRLUFGYQYLFJ;PCYGLFXKCBFGPC;DGXAGETVRDOQFP;CLFRCXCBWIQVRN;IBGBGRVKPALMCQ;QFYYAIBEHOEZKC;GPJJASIJVRXZFI;LPYUENQFPVNPHY	CHEMONTID:0003978;CHEMONTID:0000190;CHEMONTID:0000135
C8H16NO2	158.118103752	158.13571	37	-0.0181548	CHZKSVHNCFVFKO	CHEMONTID:0002012
C12H17	161.133025544	161.12575	39	0.006727	QPEHZWXCQFKJQO;PDCMGXOEMIZAGY;SJRNJLNTKOARIN;IRXJZDLOCNJAHE;XWASVAMCARPLHN;KNMXZGDUJVOTOC;ADFMUFXAKWLSSH;ACLGJZFMJNVCMH;NXCPHYJTOJDSLE	CHEMONTID:0001401;CHEMONTID:0004149;CHEMONTID:0002841;CHEMONTID:0001016;CHEMONTID:0004620;CHEMONTID:0000017;CHEMONTID:0004622
C8H5O4	165.01878364	165.02161	42	-0.0033749	XLEYFDVVXLMULC;ABNNGIOYMQTQQO;LTJNCZSXVJCHGE;JSAAGGWDCXOBNL;HWLRTXHDKIOPHF;IXJTUTIPLWUCEC	CHEMONTID:0004298;CHEMONTID:0000190;CHEMONTID:0000135;CHEMONTID:0000137;CHEMONTID:0000397
C9H5O5	193.01369826	193.00661	160	0.0065397	OZNMEZAXFKUCPN	CHEMONTID:0000144
C9H5O5	193.01369826	193.01703	160	-0.0038803	OZNMEZAXFKUCPN	CHEMONTID:0000144
C9H5O5	193.01369826	193.02567	163	-0.0125203	OZNMEZAXFKUCPN	CHEMONTID:0000144
C7H8FO6	207.030491196	207.03618	40	-0.0062374	NA	NA
C15H30NO	240.23273958	240.23453	58	-0.002339	NA	NA
C15H32NO	242.248389644	242.25012	55	-0.0022789	NA	NA
C15H32NO	242.248389644	242.25992	54	-0.0120789	NA	NA
C17H13FN	250.103202636	250.09587	42	0.0067841	NA	NA
C17H16NO2	266.118103752	266.11414	39	0.0034152	NA	NA
C16H32NO2	270.243304264	270.24362	1056	-0.0008643	NA	NA
C17H33FN	270.259703276	270.26071	1042	-0.0015553	NA	NA
C18H33FN	282.259703276	282.26462	42	-0.0054653	NA	NA
C18H36NO	282.279689772	282.28198	42	-0.0028388	NA	NA
C21H31	283.242575992	283.24036	51	0.0016674	NA	NA
C17H32F2N	288.250281464	288.24908	105	0.0006529	NA	NA
C17H21O5	305.138898772	305.13461	128	0.0037402	FCAFVVZOPGKQFD	CHEMONTID:0001350
C17H21O5	305.138898772	305.15085	133	-0.0124998	FCAFVVZOPGKQFD	CHEMONTID:0001350
C20H37FN	310.291003404	310.29443	52	-0.0039752	NA	NA
C20H40NO	310.3109899	310.314	68	-0.0035587	NA	NA
C20H36FO	311.275018992	311.28162	240	-0.0071496	NA	NA
C20H39O2	311.295005488	311.29727	278	-0.0028131	NA	NA
C21H40F	311.3114045	311.30704	279	0.0038159	NA	NA
C23H24F	319.186203988	319.18414	44	0.0015154	NA	NA
C18H7F2O5	341.026154764	341.02847	58	-0.0028638	NA	NA
C22H44NO2	354.337204648	354.33823	3360	-0.0015739	NA	NA
C26H11O2	355.075904592	355.0755	35	-0.000144	NA	NA
C25H10NO2	356.07115356	356.06851	61	0.002095	NA	NA
C26H11FN	356.087552572	356.08591	64	0.001094	NA	NA
C19H15F2O5	361.08875502	361.09238	41	-0.0041736	NA	NA
C27H15O2	371.10720472	371.10178	61	0.0048761	NA	NA
C23H44F2N	372.344181848	372.34198	34	0.0016533	NA	NA
C25H19O4	383.128334088	383.12784	38	-5.45E-05	NA	NA
C22H23O6	383.149463456	383.15021	49	-0.0012951	NA	NA
C26H23FNO	384.176367576	384.17093	60	0.004889	NA	NA
C27H53FN	410.416203916	410.42453	92	-0.0088747	NA	NA
C27H56NO	410.436190412	410.43756	103	-0.0019182	NA	NA
C28H60N	410.47257592	410.45697	71	0.0150573	NA	NA
C24H37F2O4	427.265991104	427.26749	34	-0.0020475	NA	NA
C26H17F2O4	431.109490464	431.1051	37	0.0038419	NA	NA
C27H29F2O3	439.208476228	439.20804	147	-0.0001124	NA	NA
C26H18F2NO4	446.120389496	446.11304	41	0.0068009	NA	NA
C27H34FO6	473.233942028	473.23502	36	-0.0016266	NA	NA
C27H40F2NO5	496.28745482	496.27206	329	0.0148462	NA	NA
C28H69F2NO6	553.509295368	576.48657	1150	0.0119461	NA	NA
Num NeutralLoss (Formula ExactMass PrecursorMz ProductMz PrecursorIntensity ProductIntensity LossMass Error CandidateInChIKeys CandidateOntologies): 171
C12H15NO3	221.10519334	575.46576	354.33823	41	3360	221.12753	-0.0223367	HIKHPXKYXLQZFQ	CHEMONTID:0000195
C12H24O2	200.177630008	554.51648	354.33823	154	3360	200.17825	-0.00062	POULHZVOKOAJMA	CHEMONTID:0003086
C11H21O2	185.154154912	539.48798	354.33823	103	3360	185.14975	0.0044049	IOKPZOGAWQXXLF	CHEMONTID:0001334
C10H17O3	185.117769404	539.46954	354.33823	98	3360	185.13131	-0.0135406	TYXOEOVOUIVPQE	CHEMONTID:0000324
C12H22O	182.167065324	536.51813	354.33823	48	3360	182.1799	-0.0128347	BLWZCYSWLRGLHU;HFJRKMMYBMWEAD	CHEMONTID:0001292;CHEMONTID:0002229
C4H8	56.062600256	410.42453	354.33823	92	3360	56.0863	-0.0236997	NNPPMTNAJDCUHE;IJDNQMDRQITEOD;VQTUBCCKSQIDNK	CHEMONTID:0004620;CHEMONTID:0002500;CHEMONTID:0004622
H2O	18.010564684	372.34198	354.33823	34	3360	18.00375	0.0068147	XLYOFNOQVPJJNP	NonID:H2O
C6H12	84.093900384	354.33823	270.24362	3360	1056	84.09461	-0.0007096	VLKZOEOYAKHREP	CHEMONTID:0002500
C5H10N	84.08132432	354.33823	270.26071	3360	1042	84.07752	0.0038043	NQRYJNQNLNOLGT	CHEMONTID:0000195
C2H5N	43.04219916	354.33823	311.30704	3360	279	43.03119	0.0110092	ROSDSFDQCJNGOL;QUSNBJAOOMFDIB	CHEMONTID:0002228;CHEMONTID:0000469
C2H5N	43.04219916	354.33823	311.29727	3360	278	43.04096	0.0012392	ROSDSFDQCJNGOL;QUSNBJAOOMFDIB	CHEMONTID:0002228;CHEMONTID:0000469
C3H7	43.054775224	354.33823	311.28162	3360	240	43.05661	-0.0018348	ATUOYWHBWRKTHZ;QQONPFPTGQHPMA	CHEMONTID:0002500;CHEMONTID:0004476
C2H4O	44.026214748	354.33823	310.314	3360	68	44.02423	0.0019847	LFQSCWFLJHTTHZ;IKHGUXGNUITLKF;LCGLNKUTAGEVQW	CHEMONTID:0000286;CHEMONTID:0002230;CHEMONTID:0001167
C17H29O2	265.216755168	576.48657	311.28162	1150	240	265.20495	0.0118052	FXLBBNFRKMTPNR	CHEMONTID:0002951
C9H10O3	166.06299418	576.48657	410.43756	1150	103	166.04901	0.0139842	VKHCWIJJBRBDLT;JACRWUWPXAESPB	CHEMONTID:0003891;CHEMONTID:0001713
C9H10O3	166.06299418	576.48657	410.42453	1150	92	166.06204	0.0009542	VKHCWIJJBRBDLT;JACRWUWPXAESPB	CHEMONTID:0003891;CHEMONTID:0001713
C8H6O4	166.026608672	576.48657	410.45697	1150	71	166.0296	-0.0029913	XLEYFDVVXLMULC;DYKBONVDLJHZLM;LTJNCZSXVJCHGE;HWLRTXHDKIOPHF	CHEMONTID:0004298;CHEMONTID:0000135;CHEMONTID:0000190
C17H33O2	269.248055296	539.48798	270.24362	103	1056	269.24436	0.0036953	XZNLDDNERIACTN	CHEMONTID:0002951
C17H33O2	269.248055296	539.46954	270.24362	98	1056	269.22592	0.0221353	XZNLDDNERIACTN	CHEMONTID:0002951
C3H5	41.03912516	311.30704	270.24362	279	1056	41.06342	-0.0242948	ATUOYWHBWRKTHZ;QQONPFPTGQHPMA	CHEMONTID:0002500;CHEMONTID:0004476
C3H5	41.03912516	311.29727	270.24362	278	1056	41.05365	-0.0145248	ATUOYWHBWRKTHZ;QQONPFPTGQHPMA	CHEMONTID:0002500;CHEMONTID:0004476
C3H5	41.03912516	311.28162	270.24362	240	1056	41.038	0.0011252	ATUOYWHBWRKTHZ;QQONPFPTGQHPMA	CHEMONTID:0002500;CHEMONTID:0004476
C3H4	40.031300128	310.29443	270.24362	52	1056	40.05081	-0.0195099	QQONPFPTGQHPMA;ATUOYWHBWRKTHZ	CHEMONTID:0004476;CHEMONTID:0002500
H2O	18.010564684	288.24908	270.24362	105	1056	18.00546	0.0051047	XLYOFNOQVPJJNP	NonID:H2O
CH	13.007825032	283.24036	270.24362	51	1056	12.99674	0.011085	VNWKTOKETHGBQD	CHEMONTID:0002500
C	12	282.26462	270.24362	42	1056	12.021	-0.021	VNWKTOKETHGBQD	CHEMONTID:0002500
C12H22O	182.167065324	270.24362	88.07806	1056	146	182.16556	0.0015053	BLWZCYSWLRGLHU;HFJRKMMYBMWEAD	CHEMONTID:0001292;CHEMONTID:0002229
C12H22O	182.167065324	270.24362	88.07001	1056	146	182.17361	-0.0065447	BLWZCYSWLRGLHU;HFJRKMMYBMWEAD	CHEMONTID:0001292;CHEMONTID:0002229
C20H29O	285.221840548	555.49072	270.26071	48	1042	285.23001	-0.0081695	KZSKFOJHFUBFSD	CHEMONTID:0000298
C17H33O2	269.248055296	539.48798	270.26071	103	1042	269.22727	0.0207853	XZNLDDNERIACTN	CHEMONTID:0002951
C5H10O2	102.06807956	372.34198	270.26071	34	1042	102.08127	-0.0131904	WLAMNBDJUVNPJU	CHEMONTID:0003544
C3H5	41.03912516	311.30704	270.26071	279	1042	41.04633	-0.0072048	ATUOYWHBWRKTHZ;QQONPFPTGQHPMA	CHEMONTID:0002500;CHEMONTID:0004476
C3H5	41.03912516	311.29727	270.26071	278	1042	41.03656	0.0025652	ATUOYWHBWRKTHZ;QQONPFPTGQHPMA	CHEMONTID:0002500;CHEMONTID:0004476
C2H3N	41.026549096	311.28162	270.26071	240	1042	41.02091	0.0056391	ROSDSFDQCJNGOL;MPAYEWNVIPXRDP;QUSNBJAOOMFDIB	CHEMONTID:0002228;CHEMONTID:0002395;CHEMONTID:0000469
C3H4	40.031300128	310.314	270.26071	68	1042	40.05329	-0.0219899	QQONPFPTGQHPMA;ATUOYWHBWRKTHZ	CHEMONTID:0004476;CHEMONTID:0002500
C3H4	40.031300128	310.29443	270.26071	52	1042	40.03372	-0.0024199	QQONPFPTGQHPMA;ATUOYWHBWRKTHZ	CHEMONTID:0004476;CHEMONTID:0002500
H2O	18.010564684	288.24908	270.26071	105	1042	17.98837	0.0221947	XLYOFNOQVPJJNP	NonID:H2O
C	12	282.28198	270.26071	42	1042	12.02127	-0.02127	VNWKTOKETHGBQD	CHEMONTID:0002500
C	12	282.26462	270.26071	42	1042	12.00391	-0.00391	VNWKTOKETHGBQD	CHEMONTID:0002500
C12H22O	182.167065324	270.26071	88.07806	1042	146	182.18265	-0.0155847	BLWZCYSWLRGLHU;HFJRKMMYBMWEAD	CHEMONTID:0001292;CHEMONTID:0002229
C12H22O	182.167065324	270.26071	88.07001	1042	146	182.1907	-0.0236347	BLWZCYSWLRGLHU;HFJRKMMYBMWEAD	CHEMONTID:0001292;CHEMONTID:0002229
C17H29O2	265.216755168	576.51599	311.30704	482	279	265.20895	0.0078052	FXLBBNFRKMTPNR	CHEMONTID:0002951
C17H29O2	265.216755168	576.51599	311.29727	482	278	265.21872	-0.0019648	FXLBBNFRKMTPNR	CHEMONTID:0002951
C17H29O2	265.216755168	576.51599	311.28162	482	240	265.23437	-0.0176148	FXLBBNFRKMTPNR	CHEMONTID:0002951
C9H10O3	166.06299418	576.51599	410.43756	482	103	166.07843	-0.0154358	VKHCWIJJBRBDLT;JACRWUWPXAESPB	CHEMONTID:0003891;CHEMONTID:0001713
C9H10O3	166.06299418	576.51599	410.45697	482	71	166.05902	0.0039742	VKHCWIJJBRBDLT;JACRWUWPXAESPB	CHEMONTID:0003891;CHEMONTID:0001713
C4H11N	73.089149352	569.37817	496.27206	351	329	73.1061099999999	-0.0169606	HPNMFZURTQLUMO;DAZXVJBJRMWXJP;GVWISOJSERXQBM	CHEMONTID:0002228;CHEMONTID:0002239
CH5	17.03912516	569.37817	552.33228	351	126	17.04589	-0.0067648	VNWKTOKETHGBQD	CHEMONTID:0002500
C4H11N	73.089149352	569.34894	496.27206	65	329	73.07688	0.0122694	HPNMFZURTQLUMO;DAZXVJBJRMWXJP;GVWISOJSERXQBM	CHEMONTID:0002228;CHEMONTID:0002239
C4H8	56.062600256	552.33228	496.27206	126	329	56.06022	0.0023803	NNPPMTNAJDCUHE;IJDNQMDRQITEOD;VQTUBCCKSQIDNK	CHEMONTID:0004620;CHEMONTID:0002500;CHEMONTID:0004622
C20H31O2	303.232405232	496.27206	193.02567	329	163	303.24639	-0.0139848	WRAABDGBHRJLHR	CHEMONTID:0002951
C20H31O2	303.232405232	496.27206	193.01703	329	160	303.25503	-0.0226248	WRAABDGBHRJLHR	CHEMONTID:0002951
C3H7N	57.057849224	496.27206	439.20804	329	147	57.06402	-0.0061708	LIWAQLJGPBVORC;WGYKZJWCGVVSQN	CHEMONTID:0002228;CHEMONTID:0000469
CH5	17.03912516	569.39594	552.33228	304	126	17.06366	-0.0245348	VNWKTOKETHGBQD	CHEMONTID:0002500
C15H29O	225.221840548	536.51813	311.30704	48	279	225.21109	0.0107505	XGQJZNCFDLXSIJ	CHEMONTID:0000298
C2H5O2	61.0289544	372.34198	311.30704	34	279	61.03494	-0.0059856	TZIHFWKZFHZASV;LYCAIKOWRPUZTN	CHEMONTID:0001238;CHEMONTID:0002467
C15H27O	223.206190484	311.30704	88.07806	279	146	223.22898	-0.0227895	ILDMCKZJSLWXTH	CHEMONTID:0000298
C17H29O2	265.216755168	576.4987	311.29727	1	278	265.20143	0.0153252	FXLBBNFRKMTPNR	CHEMONTID:0002951
C15H29O	225.221840548	536.51813	311.29727	48	278	225.22086	0.0009805	XGQJZNCFDLXSIJ	CHEMONTID:0000298
C2H7NO	61.052763844	372.34198	311.29727	34	278	61.04471	0.0080538	HZAXFHJVJLSVMW	CHEMONTID:0001897
C15H27O	223.206190484	311.29727	88.07806	278	146	223.21921	-0.0130195	ILDMCKZJSLWXTH	CHEMONTID:0000298
C15H27O	223.206190484	311.29727	88.07001	278	146	223.22726	-0.0210695	ILDMCKZJSLWXTH	CHEMONTID:0000298
C17H29O2	265.216755168	576.4987	311.28162	1	240	265.21708	-0.0003248	FXLBBNFRKMTPNR	CHEMONTID:0002951
C15H29O	225.221840548	536.51813	311.28162	48	240	225.23651	-0.0146695	XGQJZNCFDLXSIJ	CHEMONTID:0000298
C3H9O	61.065339908	372.34198	311.28162	34	240	61.06036	0.0049799	XOBKSJJDNFUZPF;KFZMGEQAYNKOFK;BDERNNFJNOPAEC	CHEMONTID:0001167;CHEMONTID:0001661;CHEMONTID:0000286
C15H27O	223.206190484	311.28162	88.07806	240	146	223.20356	0.0026305	ILDMCKZJSLWXTH	CHEMONTID:0000298
C15H27O	223.206190484	311.28162	88.07001	240	146	223.21161	-0.0054195	ILDMCKZJSLWXTH	CHEMONTID:0000298
C10H12NO2	178.086803624	371.10178	193.02567	61	163	178.07611	0.0106936	OPJOMVMFYOUDPK	CHEMONTID:0000296
C9H12O3	168.078644244	361.09238	193.02567	41	163	168.06671	0.0119342	CRUILBNAQILVHZ;VKHCWIJJBRBDLT	CHEMONTID:0000138;CHEMONTID:0003891
C6H11O5	163.060648452	356.08591	193.02567	64	163	163.06024	0.0004085	MPCAJMNYNOGXPB;SHZGCJCMOBCMKK	CHEMONTID:0001540;CHEMONTID:0001498
C9H7O3	163.039519084	356.06851	193.02567	61	163	163.04284	-0.0033209	FRWCWHNEVBJWRZ;AXMVYSVVTMKQSL	CHEMONTID:0001257;CHEMONTID:0000029
C6H10O5	162.05282342	355.0755	193.02567	35	163	162.04983	0.0029934	MPCAJMNYNOGXPB;SHZGCJCMOBCMKK	CHEMONTID:0001540;CHEMONTID:0001498
C8H16	112.125200512	305.15085	193.02567	133	163	112.12518	2.05E-05	TVMXDCGIABBOFY	CHEMONTID:0002500
C8H16	112.125200512	305.13461	193.02567	128	163	112.10894	0.0162605	TVMXDCGIABBOFY	CHEMONTID:0002500
C4H11N	73.089149352	266.11414	193.02567	39	163	73.08847	0.0006794	HPNMFZURTQLUMO;DAZXVJBJRMWXJP;GVWISOJSERXQBM	CHEMONTID:0002228;CHEMONTID:0002239
C4H9	57.070425288	250.09587	193.02567	42	163	57.0702	0.0002253	IJDNQMDRQITEOD;NNPPMTNAJDCUHE	CHEMONTID:0002500;CHEMONTID:0004620
CH2	14.015650064	207.03618	193.02567	40	163	14.01051	0.0051401	VNWKTOKETHGBQD	CHEMONTID:0002500
C18H32O2	280.240230264	473.23502	193.01703	36	160	280.21799	0.0222403	OYHQOLUKZRVURQ;GKJZMAHZJGSBKD	CHEMONTID:0002949
C18H32O2	280.240230264	473.23502	193.00661	36	160	280.22841	0.0118203	OYHQOLUKZRVURQ;GKJZMAHZJGSBKD	CHEMONTID:0002949
C10H12NO2	178.086803624	371.10178	193.01703	61	160	178.08475	0.0020536	OPJOMVMFYOUDPK	CHEMONTID:0000296
C10H12NO2	178.086803624	371.10178	193.00661	61	160	178.09517	-0.0083664	OPJOMVMFYOUDPK	CHEMONTID:0000296
C9H12O3	168.078644244	361.09238	193.01703	41	160	168.07535	0.0032942	CRUILBNAQILVHZ;VKHCWIJJBRBDLT	CHEMONTID:0000138;CHEMONTID:0003891
C9H12O3	168.078644244	361.09238	193.00661	41	160	168.08577	-0.0071258	CRUILBNAQILVHZ;VKHCWIJJBRBDLT	CHEMONTID:0000138;CHEMONTID:0003891
C9H9NO2	163.063328528	356.08591	193.01703	64	160	163.06888	-0.0055515	DXGAIOIQACHYRK	CHEMONTID:0000188
C10H11O2	163.075904592	356.08591	193.00661	64	160	163.0793	-0.0033954	NEBQMYHKOREVAL	CHEMONTID:0004111
C6H11O5	163.060648452	356.06851	193.01703	61	160	163.05148	0.0091685	MPCAJMNYNOGXPB;SHZGCJCMOBCMKK	CHEMONTID:0001540;CHEMONTID:0001498
C6H11O5	163.060648452	356.06851	193.00661	61	160	163.0619	-0.0012515	MPCAJMNYNOGXPB;SHZGCJCMOBCMKK	CHEMONTID:0001540;CHEMONTID:0001498
C6H10O5	162.05282342	355.0755	193.01703	35	160	162.05847	-0.0056466	MPCAJMNYNOGXPB;SHZGCJCMOBCMKK	CHEMONTID:0001540;CHEMONTID:0001498
C6H10O5	162.05282342	355.0755	193.00661	35	160	162.06889	-0.0160666	MPCAJMNYNOGXPB;SHZGCJCMOBCMKK	CHEMONTID:0001540;CHEMONTID:0001498
C5H8O5	148.037173356	341.02847	193.00661	58	160	148.02186	0.0153134	HEBKCHPVOIAQTA	CHEMONTID:0002210
C8H16	112.125200512	305.15085	193.01703	133	160	112.13382	-0.0086195	TVMXDCGIABBOFY	CHEMONTID:0002500
C8H16	112.125200512	305.15085	193.00661	133	160	112.14424	-0.0190395	TVMXDCGIABBOFY	CHEMONTID:0002500
C8H16	112.125200512	305.13461	193.01703	128	160	112.11758	0.0076205	TVMXDCGIABBOFY	CHEMONTID:0002500
C8H16	112.125200512	305.13461	193.00661	128	160	112.128	-0.0027995	TVMXDCGIABBOFY	CHEMONTID:0002500
C4H11N	73.089149352	266.11414	193.01703	39	160	73.09711	-0.0079606	HPNMFZURTQLUMO;DAZXVJBJRMWXJP;GVWISOJSERXQBM	CHEMONTID:0002228;CHEMONTID:0002239
C4H11N	73.089149352	266.11414	193.00661	39	160	73.10753	-0.0183806	HPNMFZURTQLUMO;DAZXVJBJRMWXJP;GVWISOJSERXQBM	CHEMONTID:0002228;CHEMONTID:0002239
C4H9	57.070425288	250.09587	193.01703	42	160	57.07884	-0.0084147	IJDNQMDRQITEOD;NNPPMTNAJDCUHE	CHEMONTID:0002500;CHEMONTID:0004620
C4H9	57.070425288	250.09587	193.00661	42	160	57.08926	-0.0188347	IJDNQMDRQITEOD;NNPPMTNAJDCUHE	CHEMONTID:0002500;CHEMONTID:0004620
CH2	14.015650064	207.03618	193.01703	40	160	14.01915	-0.0034999	VNWKTOKETHGBQD	CHEMONTID:0002500
CH2	14.015650064	207.03618	193.00661	40	160	14.02957	-0.0139199	VNWKTOKETHGBQD	CHEMONTID:0002500
CH3	15.023475096	554.51648	539.48798	154	103	15.0285	-0.0050249	VNWKTOKETHGBQD	CHEMONTID:0002500
C7H12O3	144.078644244	554.51648	410.43756	154	103	144.07892	-0.0002758	JLNIGUCDBFYXDC;CIIQMKRXRXANQW	CHEMONTID:0000324;CHEMONTID:0002435
CH3	15.023475096	554.51648	539.46954	154	98	15.0469399999999	-0.0234649	VNWKTOKETHGBQD	CHEMONTID:0002500
C7H12O3	144.078644244	554.51648	410.42453	154	92	144.09195	-0.0133058	JLNIGUCDBFYXDC;CIIQMKRXRXANQW	CHEMONTID:0000324;CHEMONTID:0002435
C7H12O3	144.078644244	554.51648	410.45697	154	71	144.05951	0.0191342	JLNIGUCDBFYXDC;CIIQMKRXRXANQW	CHEMONTID:0000324;CHEMONTID:0002435
C5H10O4	134.0579088	439.20804	305.15085	147	133	134.05719	0.0007188	ZDAWZDFBPUUDAY;FJGNTEKSQVNVTJ	CHEMONTID:0001661
C9H10O	134.07316494	439.20804	305.13461	147	128	134.07343	-0.0002651	UAJRSHJHFRVGMG	CHEMONTID:0000138
C12H24O2	200.177630008	288.24908	88.07806	105	146	200.17102	0.00661	POULHZVOKOAJMA	CHEMONTID:0003086
C12H24O2	200.177630008	288.24908	88.07001	105	146	200.17907	-0.00144	POULHZVOKOAJMA	CHEMONTID:0003086
C13H23O	195.174890356	283.24036	88.07806	51	146	195.1623	0.0125904	VNGRIQMEDUZTCJ	CHEMONTID:0000298
C13H23O	195.174890356	283.24036	88.07001	51	146	195.17035	0.0045404	VNGRIQMEDUZTCJ	CHEMONTID:0000298
C13H22O	194.167065324	282.26462	88.07806	42	146	194.18656	-0.0194947	DEDSSOIVPSHQLB	CHEMONTID:0001292
C9H6O4	178.026608672	266.11414	88.07806	39	146	178.03608	-0.0094713	NYCXYKOXLNBYID;NDDUBDUPYJZIAK	CHEMONTID:0000144
C6H10O6	178.04773804	266.11414	88.07001	39	146	178.04413	0.003608	WQZGKKKJIJFFOK	CHEMONTID:0001498
C9H6O3	162.031694052	250.09587	88.07806	42	146	162.01781	0.0138841	YBSHFNPTZIZIGY;AXMVYSVVTMKQSL;HVIBSLHISRRALT;WVJCRTSTRGRJJT	CHEMONTID:0000029;CHEMONTID:0000135;CHEMONTID:0000144
C9H6O3	162.031694052	250.09587	88.07001	42	146	162.02586	0.0058341	YBSHFNPTZIZIGY;AXMVYSVVTMKQSL;HVIBSLHISRRALT;WVJCRTSTRGRJJT	CHEMONTID:0000029;CHEMONTID:0000135;CHEMONTID:0000144
C3H5O2	73.0289544	161.12575	88.07806	39	146	73.04769	-0.0187356	NIXOWILDQLNWCW;AKXKFZDCRYJKTF	CHEMONTID:0004451;CHEMONTID:0002434
C4H6O	70.041864812	158.13571	88.07806	37	146	70.05765	-0.0157852	ZTQSAGDEMFDKMZ	CHEMONTID:0002434
C5H10	70.07825032	158.13571	88.07001	37	146	70.0657	0.0125503	OFBQJSOFQDEBGM	CHEMONTID:0002500
H2O	18.010564684	106.0916	88.07806	98	146	18.01354	-0.0029753	XLYOFNOQVPJJNP	NonID:H2O
H2O	18.010564684	106.0916	88.07001	98	146	18.02159	-0.0110253	XLYOFNOQVPJJNP	NonID:H2O
H2O	18.010564684	106.08456	88.07806	106	146	18.0065	0.0040647	XLYOFNOQVPJJNP	NonID:H2O
H2O	18.010564684	106.08456	88.07001	106	146	18.01455	-0.0039853	XLYOFNOQVPJJNP	NonID:H2O
H2O	18.010564684	106.074	88.07806	98	146	17.99594	0.0146247	XLYOFNOQVPJJNP	NonID:H2O
H2O	18.010564684	106.074	88.07001	98	146	18.00399	0.0065747	XLYOFNOQVPJJNP	NonID:H2O
H2O	18.010564684	106.06117	88.07001	43	146	17.99116	0.0194047	XLYOFNOQVPJJNP	NonID:H2O
C16H23O2	247.169804976	552.33228	305.15085	126	133	247.18143	-0.011625	YMDRHCPLTCCRLX	CHEMONTID:0000298
C9H12O3	168.078644244	473.23502	305.15085	36	133	168.08417	-0.0055258	CRUILBNAQILVHZ;VKHCWIJJBRBDLT	CHEMONTID:0000138;CHEMONTID:0003891
C5H5N	79.04219916	384.17093	305.15085	60	133	79.02008	0.0221192	JUJWROOIHBZHMG	CHEMONTID:0000089
CH2	14.015650064	319.18414	305.15085	44	133	14.03329	-0.0176399	VNWKTOKETHGBQD	CHEMONTID:0002500
C9H14NO2	168.102453688	473.23502	305.13461	36	128	168.10041	0.0020437	CHCUDBFRYVCNDF	CHEMONTID:0000492
C5H5N	79.04219916	384.17093	305.13461	60	128	79.03632	0.0058792	JUJWROOIHBZHMG	CHEMONTID:0000089
H3N	17.026549096	569.34894	552.33228	65	126	17.01666	0.0098891	QGZKDVFQNNGYKY	NonID:NH2
C12H22O	182.167065324	288.24908	106.08456	105	106	182.16452	0.0025453	BLWZCYSWLRGLHU;HFJRKMMYBMWEAD	CHEMONTID:0001292;CHEMONTID:0002229
C10H8O2	160.052429496	266.11414	106.08456	39	106	160.02958	0.0228495	JKTXGBOLZMGAIF;AXCXHFKZHDEKTP	CHEMONTID:0001257;CHEMONTID:0000029
C9H4O2	144.021129368	250.09587	106.08456	42	106	144.01131	0.0098194	CJEQHXGMZPFAQE	CHEMONTID:0001257
C3H5N	55.04219916	161.12575	106.08456	39	106	55.04119	0.0010092	LIWAQLJGPBVORC	CHEMONTID:0002228
C20H31O	287.237490612	575.46576	288.24908	41	105	287.21668	0.0208106	XOZDREDGDDNHBM	CHEMONTID:0000298
C17H31O2	267.232405232	555.49072	288.24908	48	105	267.24164	-0.0092348	FEJABJBBRPQHRG	CHEMONTID:0002951
C17H31O	251.237490612	539.48798	288.24908	103	105	251.2389	-0.0014094	HJEWKIMQTQIIIN	CHEMONTID:0000298
C17H31O	251.237490612	539.46954	288.24908	98	105	251.22046	0.0170306	HJEWKIMQTQIIIN	CHEMONTID:0000298
C6H12	84.093900384	372.34198	288.24908	34	105	84.0929	0.0010004	VLKZOEOYAKHREP	CHEMONTID:0002500
C12H22O	182.167065324	288.24908	106.0916	105	98	182.15748	0.0095853	BLWZCYSWLRGLHU;HFJRKMMYBMWEAD	CHEMONTID:0001292;CHEMONTID:0002229
C12H22O	182.167065324	288.24908	106.074	105	98	182.17508	-0.0080147	BLWZCYSWLRGLHU;HFJRKMMYBMWEAD	CHEMONTID:0001292;CHEMONTID:0002229
C9H10O3	166.06299418	576.4987	410.43756	1	103	166.06114	0.0018542	VKHCWIJJBRBDLT;JACRWUWPXAESPB	CHEMONTID:0003891;CHEMONTID:0001713
C8H5O4	165.01878364	575.46576	410.43756	41	103	165.0282	-0.0094164	DYKBONVDLJHZLM;XLEYFDVVXLMULC;SOQDMLWVSQWWOJ;IXJTUTIPLWUCEC	CHEMONTID:0004298;CHEMONTID:0002122;CHEMONTID:0000397
O	15.99491462	555.49072	539.48798	48	103	16.00274	-0.0078254	XLYOFNOQVPJJNP	NonID:H2O
C6H9O4	145.050083768	555.49072	410.43756	48	103	145.05316	-0.0030762	KBVSUNBCTPQWJL	CHEMONTID:0002012
C6H9O3	129.055169148	539.48798	410.43756	103	103	129.05042	0.0047491	YAHJGDKGXVOYKU	CHEMONTID:0004450
C9H7N	129.057849224	539.48798	410.42453	103	92	129.06345	-0.0056008	ZFRKQXVRDFCRJG	CHEMONTID:0004529
C9H5O	129.03403978	539.48798	410.45697	103	71	129.03101	0.0030298	KJPRLNWUNMBNBZ	CHEMONTID:0000029
C9H5O	129.03403978	539.46954	410.43756	98	103	129.03198	0.0020598	KJPRLNWUNMBNBZ	CHEMONTID:0000029
H2N	16.018724064	555.49072	539.46954	48	98	16.02118	-0.0024559	QGZKDVFQNNGYKY	NonID:NH2
C5H7NO3	129.042593084	539.46954	410.42453	98	92	129.04501	-0.0024169	CZWARROQQFCFJB;MPUUQNGXJSEWTF;KABXUUFDPUOJMW	CHEMONTID:0002404;CHEMONTID:0001880
C9H5O	129.03403978	539.46954	410.45697	98	71	129.01257	0.0214698	KJPRLNWUNMBNBZ	CHEMONTID:0000029
C10H8O2	160.052429496	266.11414	106.074	39	98	160.04014	0.0122895	JKTXGBOLZMGAIF;AXCXHFKZHDEKTP	CHEMONTID:0001257;CHEMONTID:0000029
C9H4O2	144.021129368	250.09587	106.0916	42	98	144.00427	0.0168594	CJEQHXGMZPFAQE	CHEMONTID:0001257
C9H4O2	144.021129368	250.09587	106.074	42	98	144.02187	-0.0007406	CJEQHXGMZPFAQE	CHEMONTID:0001257
C3H5N	55.04219916	161.12575	106.0916	39	98	55.03415	0.0080492	LIWAQLJGPBVORC	CHEMONTID:0002228
C4H7	55.054775224	161.12575	106.074	39	98	55.05175	0.0030252	NNPPMTNAJDCUHE;VQTUBCCKSQIDNK	CHEMONTID:0004620;CHEMONTID:0004622
C9H10O3	166.06299418	576.4987	410.42453	1	92	166.07417	-0.0111758	VKHCWIJJBRBDLT;JACRWUWPXAESPB	CHEMONTID:0003891;CHEMONTID:0001713
C8H5O4	165.01878364	575.46576	410.42453	41	92	165.04123	-0.0224464	DYKBONVDLJHZLM;XLEYFDVVXLMULC;SOQDMLWVSQWWOJ;IXJTUTIPLWUCEC	CHEMONTID:0004298;CHEMONTID:0002122;CHEMONTID:0000397
C6H11NO3	145.073893212	555.49072	410.42453	48	92	145.06619	0.0077032	QBYYLBWFBPAOKU	CHEMONTID:0004310
C8H6O4	166.026608672	576.4987	410.45697	1	71	166.04173	-0.0151213	XLEYFDVVXLMULC;DYKBONVDLJHZLM;LTJNCZSXVJCHGE;HWLRTXHDKIOPHF	CHEMONTID:0004298;CHEMONTID:0000135;CHEMONTID:0000190
C8H5O4	165.01878364	575.46576	410.45697	41	71	165.00879	0.0099936	DYKBONVDLJHZLM;XLEYFDVVXLMULC;SOQDMLWVSQWWOJ;IXJTUTIPLWUCEC	CHEMONTID:0004298;CHEMONTID:0002122;CHEMONTID:0000397
C9H5O2	145.0289544	555.49072	410.45697	48	71	145.03375	-0.0047956	CJXMVKYNVIGQBS	CHEMONTID:0000029
C2H6O2	62.036779432	372.34198	310.314	34	68	62.02798	0.0087994	LYCAIKOWRPUZTN	CHEMONTID:0002467
C3H6O3	90.031694052	446.11304	356.08591	41	64	90.02713	0.0045641	PEDCQBHIVMGVHV	CHEMONTID:0002210
C6H3	75.023475096	431.1051	356.08591	37	64	75.01919	0.0042851	UHOVQNZJYSORNB	CHEMONTID:0002279
C2H3	27.023475096	383.12784	356.08591	38	64	27.04193	-0.0184549	VGGSQFUCUMXWEO;OTMSDBZUPAUEDD	CHEMONTID:0004476;CHEMONTID:0002500
HN	15.010899032	371.10178	356.08591	61	64	15.01587	-0.004971	QGZKDVFQNNGYKY	NonID:NH2
Num AdductIon (AdductType Mass LinkedMz): 2
[M+NH4]+	88.07806	93.03674
[M+H]+	554.51648	576.48657
Num IsotopicIon (IsotopeName Mass LinkedMz WeightedForm WeightNumber): 24
C-13	107.08479	106.0916	M+1	1
C-13	107.09299	106.0916	M+1	1
2C-13	108.07773	106.0916	M+2	2
C-13	271.25122	270.26071	M+1	1
C-13	271.26212	270.26071	M+1	1
C-13	306.14276	305.15085	M+1	1
N-14	312.27927	311.30704	M+1	1
C-13	312.29944	311.30704	M+1	1
C-13	355.32599	354.33823	M+1	1
C-13	355.3476	354.33823	M+1	1
C-13	355.36374	354.33823	M+1	1
2C-13	356.33118	354.33823	M+2	2
2C-13	356.34894	354.33823	M+2	2
C-13	411.43793	410.45697	M+1	1
C-13	411.45462	410.45697	M+1	1
C-13	440.20944	439.20804	M+1	1
C-13	440.23154	439.20804	M+1	1
C-13	497.26468	496.27206	M+1	1
C-13	553.34039	552.33228	M+1	1
N-14	555.49072	554.51648	M+1	1
C-13	555.5191	554.51648	M+1	1
C-13	555.54407	554.51648	M+1	1
C-13	570.38239	569.39594	M+1	1
C-13	570.40656	569.39594	M+1	1

NAME: C25H72N5O3PS
EXACTMASS: 553.509348794
ISSELECTED: False
ACCURATEMASS: 553.5094793
MASSDIFFERENCE: -0.0001305
TOTALSCORE: 2.899
ISOTOPICINTENSITY[M+1]: 0.306
ISOTOPICINTENSITY[M+2]: 0.0962
ISOTOPICDIFF[M+1]: -0.0834
ISOTOPICDIFF[M+2]: 0.0289
MASSDIFFSCORE: 1
ISOTOPICSCORE: 0.953
PRODUCTIONSCORE: 0.819
NEUTRALLOSSSCORE: 0.127
PRODUCTIONPEAKNUMBER: 59
PRODUCTIONHITSNUMBER: 14
NEUTRALLOSSPEAKNUMBER: 408
NEUTRALLOSSHITSNUMBER: 52
RESOURCENAMES: 
RESOURCERECORDS: 0
ChemOntDescriptions: Acyl CoAs and derivatives
ChemOntIDs: Acyl CoAs and derivatives
ChemOntScores: 0.00023826958905821
ChemOntInChIKeys: XDUHQPOXLUAVEE
PUBCHEMCIDS: 
Num ProductIon (Formula ExactMass AccurateMass Intensity Error CandidateInChIKeys CandidateOntologies): 59
C4H10N	72.08132432	72.08174	45	-0.0009643	HQABUPZFAYXKJW;KDSNLYIMUZNERS;DAZXVJBJRMWXJP;HPNMFZURTQLUMO;XHFGWHUWQXTGAT;GVWISOJSERXQBM;RWRDLPDLKQPQOW;JKHYHXBLSTVHIA	CHEMONTID:0000469;CHEMONTID:0002239;CHEMONTID:0002228;CHEMONTID:0000218;CHEMONTID:0002394
C6H9	81.070425288	81.06992	35	-4.33E-05	AFABGHUZZDYHJO;RYPKRALMXUUNKS;PFEOZHBOMNWTJB;GDOPTJXRTPNYNR;LIKMAJRDDDTEIG;LDTAOIUHUHHCMU;PRBHEGAFLDMLAL;VLKZOEOYAKHREP;BEQGRRJLJLVQAQ;HNRMPXKDFBEGFZ;LGAQJENWWYGFSN;XDTMQSROBMDMFD;WWUVJRULCWHUSA	CHEMONTID:0004620;CHEMONTID:0004476;CHEMONTID:0001016;CHEMONTID:0001019;CHEMONTID:0002500;CHEMONTID:0004622
C6H9	81.070425288	81.07571	39	-0.0058333	AFABGHUZZDYHJO;RYPKRALMXUUNKS;PFEOZHBOMNWTJB;GDOPTJXRTPNYNR;LIKMAJRDDDTEIG;LDTAOIUHUHHCMU;PRBHEGAFLDMLAL;VLKZOEOYAKHREP;BEQGRRJLJLVQAQ;HNRMPXKDFBEGFZ;LGAQJENWWYGFSN;XDTMQSROBMDMFD;WWUVJRULCWHUSA	CHEMONTID:0004620;CHEMONTID:0004476;CHEMONTID:0001016;CHEMONTID:0001019;CHEMONTID:0002500;CHEMONTID:0004622
C3HOS	84.974810652	84.95766	45	0.0166021	NA	NA
C3HOS	84.974810652	84.96571	45	0.0085521	NA	NA
C4H10NO	88.07623894	88.07001	146	0.0056804	MIJDSYMOBYNHOT	CHEMONTID:0001897
C4H10NO	88.07623894	88.07806	146	-0.0023696	MIJDSYMOBYNHOT	CHEMONTID:0001897
C6H5O	93.03403978	93.03674	44	-0.0032488	ISWSIDIOOBJBQZ	CHEMONTID:0004647
C7H8N	106.065674256	106.06117	43	0.0039557	RNVCVTLRINQCPJ;AFBPFSWMIHJQDM;ONQLCPDIXPYJSS;CSNWPSHAZNPDBA;WGQKYBSKWIADBV;MFEIKQPHQINPRI;KPDBFXIKMXHJEB;VULHYRAYXYTONQ	CHEMONTID:0003964;CHEMONTID:0003924;CHEMONTID:0000195;CHEMONTID:0000219;CHEMONTID:0000185;CHEMONTID:0000089;CHEMONTID:0002279
C8H10	106.07825032	106.074	98	0.0037017	YNQLUTRBYVCPMQ;QEGNUYASOUJEHD	CHEMONTID:0002279;CHEMONTID:0001016
C8H10	106.07825032	106.08456	106	-0.0068583	YNQLUTRBYVCPMQ;QEGNUYASOUJEHD	CHEMONTID:0002279;CHEMONTID:0001016
C8H10	106.07825032	106.0916	98	-0.0138983	YNQLUTRBYVCPMQ;QEGNUYASOUJEHD	CHEMONTID:0002279;CHEMONTID:0001016
C7H5O3	137.02386902	137.00769	37	0.0156304	IUNJCFABHJZSKB;HDVRLUFGYQYLFJ;PCYGLFXKCBFGPC;DGXAGETVRDOQFP;CLFRCXCBWIQVRN;IBGBGRVKPALMCQ;QFYYAIBEHOEZKC;GPJJASIJVRXZFI;LPYUENQFPVNPHY	CHEMONTID:0003978;CHEMONTID:0000190;CHEMONTID:0000135
C8H16NO2	158.118103752	158.13571	37	-0.0181548	CHZKSVHNCFVFKO	CHEMONTID:0002012
C12H17	161.133025544	161.12575	39	0.006727	QPEHZWXCQFKJQO;PDCMGXOEMIZAGY;SJRNJLNTKOARIN;IRXJZDLOCNJAHE;XWASVAMCARPLHN;KNMXZGDUJVOTOC;ADFMUFXAKWLSSH;ACLGJZFMJNVCMH;NXCPHYJTOJDSLE	CHEMONTID:0001401;CHEMONTID:0004149;CHEMONTID:0002841;CHEMONTID:0001016;CHEMONTID:0004620;CHEMONTID:0000017;CHEMONTID:0004622
C7H6N2OP	165.021774442	165.02161	42	-0.0003841	NA	NA
C8H5N2O2S	193.0071734	193.00661	160	1.48E-05	NA	NA
C7H5N4OS	193.01840678	193.01703	160	0.0008282	NA	NA
C7H6N4OP	193.027922442	193.02567	163	0.0017039	NA	NA
C14H8P	207.036361886	207.03618	40	-0.0003667	NA	NA
C15H30NO	240.23273958	240.23453	58	-0.002339	NA	NA
C15H32NO	242.248389644	242.25012	55	-0.0022789	NA	NA
C14H32N3	242.259623024	242.25992	54	-0.0008456	NA	NA
C10H12N5O3	250.094014244	250.09587	42	-0.0024043	XGYIMTFOTBMPFP	CHEMONTID:0004502
C14H21NPS	266.113232302	266.11414	39	-0.0014563	NA	NA
C16H32NO2	270.243304264	270.24362	1056	-0.0008643	NA	NA
C14H32N5	270.265771024	270.26071	1042	0.0045124	NA	NA
C15H32N5	282.265771024	282.26462	42	0.0006024	NA	NA
C18H36NO	282.279689772	282.28198	42	-0.0028388	NA	NA
C13H35N2O2S	283.24192436	283.24036	51	0.0010158	NA	NA
C15H34N3S	288.247344088	288.24908	105	-0.0022845	NA	NA
C14H26O3PS	305.134027322	305.13461	128	-0.0011313	NA	NA
C15H22N4OP	305.153122954	305.15085	133	0.0017244	NA	NA
C17H36N5	310.297071152	310.29443	52	0.0020926	NA	NA
C20H40NO	310.3109899	310.314	68	-0.0035587	NA	NA
C17H35N4O	311.28108674	311.28162	240	-0.0010818	NA	NA
C20H39O2	311.295005488	311.29727	278	-0.0028131	NA	NA
C19H39N2O	311.306238868	311.30704	279	-0.0013497	NA	NA
C18H27N2OS	319.184409484	319.18414	44	-0.0002791	NA	NA
C20H10N2PS	341.03023095	341.02847	58	0.0012124	NA	NA
C22H44NO2	354.337204648	354.33823	3360	-0.0015739	NA	NA
C20H12N4OP	355.074872634	355.0755	35	-0.0011759	NA	NA
C19H11N5OP	356.070121602	356.06851	61	0.001063	NA	NA
C21H14N3OS	356.085758068	356.08591	64	-0.0007005	NA	NA
C21H18N2PS	361.092831206	361.09238	41	-9.74E-05	NA	NA
C24H20PS	371.10233327	371.10178	61	4.7E-06	NA	NA
C21H46N3S	372.341244472	372.34198	34	-0.0012841	NA	NA
C19H20N4O3P	383.12730213	383.12784	38	-0.0010864	NA	NA
C23H19N4O2	383.150800848	383.15021	49	4.23E-05	NA	NA
C24H22N3O2	384.171201944	384.17093	60	-0.0002766	NA	NA
C24H52N5	410.422271664	410.42453	92	-0.0028069	NA	NA
C24H52N5	410.422271664	410.43756	103	-0.0158369	NA	NA
C21H40N4OPS	427.26604453	427.26749	34	-0.001994	NA	NA
C23H20N4OPS	431.10954389	431.1051	37	0.0038953	NA	NA
C24H32N4PS	439.208529654	439.20804	147	-5.89E-05	NA	NA
C24H21N3O2PS	446.109209542	446.11304	41	-0.004379	NA	NA
C25H38N4OPS	473.250394466	473.23502	36	0.0148259	NA	NA
C25H43N3O3PS	496.276274866	496.27206	329	0.0036663	NA	NA
C25H72N5O3PS	553.509348794	576.48657	1150	0.0119995	NA	NA
Num NeutralLoss (Formula ExactMass PrecursorMz ProductMz PrecursorIntensity ProductIntensity LossMass Error CandidateInChIKeys CandidateOntologies): 174
C12H15NO3	221.10519334	575.46576	354.33823	41	3360	221.12753	-0.0223367	HIKHPXKYXLQZFQ	CHEMONTID:0000195
C13H17N2	201.139173544	555.49072	354.33823	48	3360	201.15249	-0.0133165	VENAANZHUCMOGD	CHEMONTID:0001140
C12H24O2	200.177630008	554.51648	354.33823	154	3360	200.17825	-0.00062	POULHZVOKOAJMA	CHEMONTID:0003086
C11H21O2	185.154154912	539.48798	354.33823	103	3360	185.14975	0.0044049	IOKPZOGAWQXXLF	CHEMONTID:0001334
C10H17O3	185.117769404	539.46954	354.33823	98	3360	185.13131	-0.0135406	TYXOEOVOUIVPQE	CHEMONTID:0000324
C12H22O	182.167065324	536.51813	354.33823	48	3360	182.1799	-0.0128347	BLWZCYSWLRGLHU;HFJRKMMYBMWEAD	CHEMONTID:0001292;CHEMONTID:0002229
C4H8	56.062600256	410.42453	354.33823	92	3360	56.0863	-0.0236997	NNPPMTNAJDCUHE;IJDNQMDRQITEOD;VQTUBCCKSQIDNK	CHEMONTID:0004620;CHEMONTID:0002500;CHEMONTID:0004622
H2O	18.010564684	372.34198	354.33823	34	3360	18.00375	0.0068147	XLYOFNOQVPJJNP	NonID:H2O
C6H12	84.093900384	354.33823	270.24362	3360	1056	84.09461	-0.0007096	VLKZOEOYAKHREP	CHEMONTID:0002500
C5H10N	84.08132432	354.33823	270.26071	3360	1042	84.07752	0.0038043	NQRYJNQNLNOLGT	CHEMONTID:0000195
C2H5N	43.04219916	354.33823	311.30704	3360	279	43.03119	0.0110092	ROSDSFDQCJNGOL;QUSNBJAOOMFDIB	CHEMONTID:0002228;CHEMONTID:0000469
C2H5N	43.04219916	354.33823	311.29727	3360	278	43.04096	0.0012392	ROSDSFDQCJNGOL;QUSNBJAOOMFDIB	CHEMONTID:0002228;CHEMONTID:0000469
C3H7	43.054775224	354.33823	311.28162	3360	240	43.05661	-0.0018348	ATUOYWHBWRKTHZ;QQONPFPTGQHPMA	CHEMONTID:0002500;CHEMONTID:0004476
C2H4O	44.026214748	354.33823	310.314	3360	68	44.02423	0.0019847	LFQSCWFLJHTTHZ;IKHGUXGNUITLKF;LCGLNKUTAGEVQW	CHEMONTID:0000286;CHEMONTID:0002230;CHEMONTID:0001167
C17H29O2	265.216755168	576.48657	311.28162	1150	240	265.20495	0.0118052	FXLBBNFRKMTPNR	CHEMONTID:0002951
C9H10O3	166.06299418	576.48657	410.43756	1150	103	166.04901	0.0139842	VKHCWIJJBRBDLT;JACRWUWPXAESPB	CHEMONTID:0003891;CHEMONTID:0001713
C9H10O3	166.06299418	576.48657	410.42453	1150	92	166.06204	0.0009542	VKHCWIJJBRBDLT;JACRWUWPXAESPB	CHEMONTID:0003891;CHEMONTID:0001713
C17H33O2	269.248055296	539.48798	270.24362	103	1056	269.24436	0.0036953	XZNLDDNERIACTN	CHEMONTID:0002951
C17H33O2	269.248055296	539.46954	270.24362	98	1056	269.22592	0.0221353	XZNLDDNERIACTN	CHEMONTID:0002951
C6H7NO2S	157.019749464	427.26749	270.24362	34	1056	157.02387	-0.0041205	DYHJCQLXZIELGG	CHEMONTID:0001141
C3H5	41.03912516	311.30704	270.24362	279	1056	41.06342	-0.0242948	ATUOYWHBWRKTHZ;QQONPFPTGQHPMA	CHEMONTID:0002500;CHEMONTID:0004476
C3H5	41.03912516	311.29727	270.24362	278	1056	41.05365	-0.0145248	ATUOYWHBWRKTHZ;QQONPFPTGQHPMA	CHEMONTID:0002500;CHEMONTID:0004476
C3H5	41.03912516	311.28162	270.24362	240	1056	41.038	0.0011252	ATUOYWHBWRKTHZ;QQONPFPTGQHPMA	CHEMONTID:0002500;CHEMONTID:0004476
C3H4	40.031300128	310.29443	270.24362	52	1056	40.05081	-0.0195099	QQONPFPTGQHPMA;ATUOYWHBWRKTHZ	CHEMONTID:0004476;CHEMONTID:0002500
H2O	18.010564684	288.24908	270.24362	105	1056	18.00546	0.0051047	XLYOFNOQVPJJNP	NonID:H2O
CH	13.007825032	283.24036	270.24362	51	1056	12.99674	0.011085	VNWKTOKETHGBQD	CHEMONTID:0002500
C	12	282.26462	270.24362	42	1056	12.021	-0.021	VNWKTOKETHGBQD	CHEMONTID:0002500
C12H22O	182.167065324	270.24362	88.07806	1056	146	182.16556	0.0015053	BLWZCYSWLRGLHU;HFJRKMMYBMWEAD	CHEMONTID:0001292;CHEMONTID:0002229
C12H22O	182.167065324	270.24362	88.07001	1056	146	182.17361	-0.0065447	BLWZCYSWLRGLHU;HFJRKMMYBMWEAD	CHEMONTID:0001292;CHEMONTID:0002229
C20H29O	285.221840548	555.49072	270.26071	48	1042	285.23001	-0.0081695	KZSKFOJHFUBFSD	CHEMONTID:0000298
C17H33O2	269.248055296	539.48798	270.26071	103	1042	269.22727	0.0207853	XZNLDDNERIACTN	CHEMONTID:0002951
C6H7NO2S	157.019749464	427.26749	270.26071	34	1042	157.00678	0.0129695	DYHJCQLXZIELGG	CHEMONTID:0001141
C5H10O2	102.06807956	372.34198	270.26071	34	1042	102.08127	-0.0131904	WLAMNBDJUVNPJU	CHEMONTID:0003544
C3H5	41.03912516	311.30704	270.26071	279	1042	41.04633	-0.0072048	ATUOYWHBWRKTHZ;QQONPFPTGQHPMA	CHEMONTID:0002500;CHEMONTID:0004476
C3H5	41.03912516	311.29727	270.26071	278	1042	41.03656	0.0025652	ATUOYWHBWRKTHZ;QQONPFPTGQHPMA	CHEMONTID:0002500;CHEMONTID:0004476
C2H3N	41.026549096	311.28162	270.26071	240	1042	41.02091	0.0056391	ROSDSFDQCJNGOL;MPAYEWNVIPXRDP;QUSNBJAOOMFDIB	CHEMONTID:0002228;CHEMONTID:0002395;CHEMONTID:0000469
C3H4	40.031300128	310.314	270.26071	68	1042	40.05329	-0.0219899	QQONPFPTGQHPMA;ATUOYWHBWRKTHZ	CHEMONTID:0004476;CHEMONTID:0002500
C3H4	40.031300128	310.29443	270.26071	52	1042	40.03372	-0.0024199	QQONPFPTGQHPMA;ATUOYWHBWRKTHZ	CHEMONTID:0004476;CHEMONTID:0002500
H2O	18.010564684	288.24908	270.26071	105	1042	17.98837	0.0221947	XLYOFNOQVPJJNP	NonID:H2O
C	12	282.28198	270.26071	42	1042	12.02127	-0.02127	VNWKTOKETHGBQD	CHEMONTID:0002500
C	12	282.26462	270.26071	42	1042	12.00391	-0.00391	VNWKTOKETHGBQD	CHEMONTID:0002500
C12H22O	182.167065324	270.26071	88.07806	1042	146	182.18265	-0.0155847	BLWZCYSWLRGLHU;HFJRKMMYBMWEAD	CHEMONTID:0001292;CHEMONTID:0002229
C12H22O	182.167065324	270.26071	88.07001	1042	146	182.1907	-0.0236347	BLWZCYSWLRGLHU;HFJRKMMYBMWEAD	CHEMONTID:0001292;CHEMONTID:0002229
C17H29O2	265.216755168	576.51599	311.30704	482	279	265.20895	0.0078052	FXLBBNFRKMTPNR	CHEMONTID:0002951
C17H29O2	265.216755168	576.51599	311.29727	482	278	265.21872	-0.0019648	FXLBBNFRKMTPNR	CHEMONTID:0002951
C17H29O2	265.216755168	576.51599	311.28162	482	240	265.23437	-0.0176148	FXLBBNFRKMTPNR	CHEMONTID:0002951
C9H10O3	166.06299418	576.51599	410.43756	482	103	166.07843	-0.0154358	VKHCWIJJBRBDLT;JACRWUWPXAESPB	CHEMONTID:0003891;CHEMONTID:0001713
C9H10O3	166.06299418	576.51599	410.45697	482	71	166.05902	0.0039742	VKHCWIJJBRBDLT;JACRWUWPXAESPB	CHEMONTID:0003891;CHEMONTID:0001713
C4H11N	73.089149352	569.37817	496.27206	351	329	73.1061099999999	-0.0169606	HPNMFZURTQLUMO;DAZXVJBJRMWXJP;GVWISOJSERXQBM	CHEMONTID:0002228;CHEMONTID:0002239
CH5	17.03912516	569.37817	552.33228	351	126	17.04589	-0.0067648	VNWKTOKETHGBQD	CHEMONTID:0002500
C4H11N	73.089149352	569.34894	496.27206	65	329	73.07688	0.0122694	HPNMFZURTQLUMO;DAZXVJBJRMWXJP;GVWISOJSERXQBM	CHEMONTID:0002228;CHEMONTID:0002239
C4H8	56.062600256	552.33228	496.27206	126	329	56.06022	0.0023803	NNPPMTNAJDCUHE;IJDNQMDRQITEOD;VQTUBCCKSQIDNK	CHEMONTID:0004620;CHEMONTID:0002500;CHEMONTID:0004622
C20H31O2	303.232405232	496.27206	193.02567	329	163	303.24639	-0.0139848	WRAABDGBHRJLHR	CHEMONTID:0002951
C20H31O2	303.232405232	496.27206	193.01703	329	160	303.25503	-0.0226248	WRAABDGBHRJLHR	CHEMONTID:0002951
C3H7N	57.057849224	496.27206	439.20804	329	147	57.06402	-0.0061708	LIWAQLJGPBVORC;WGYKZJWCGVVSQN	CHEMONTID:0002228;CHEMONTID:0000469
CH5	17.03912516	569.39594	552.33228	304	126	17.06366	-0.0245348	VNWKTOKETHGBQD	CHEMONTID:0002500
C15H29O	225.221840548	536.51813	311.30704	48	279	225.21109	0.0107505	XGQJZNCFDLXSIJ	CHEMONTID:0000298
C2H5O2	61.0289544	372.34198	311.30704	34	279	61.03494	-0.0059856	TZIHFWKZFHZASV;LYCAIKOWRPUZTN	CHEMONTID:0001238;CHEMONTID:0002467
C15H27O	223.206190484	311.30704	88.07806	279	146	223.22898	-0.0227895	ILDMCKZJSLWXTH	CHEMONTID:0000298
C17H29O2	265.216755168	576.4987	311.29727	1	278	265.20143	0.0153252	FXLBBNFRKMTPNR	CHEMONTID:0002951
C15H29O	225.221840548	536.51813	311.29727	48	278	225.22086	0.0009805	XGQJZNCFDLXSIJ	CHEMONTID:0000298
C2H7NO	61.052763844	372.34198	311.29727	34	278	61.04471	0.0080538	HZAXFHJVJLSVMW	CHEMONTID:0001897
C15H27O	223.206190484	311.29727	88.07806	278	146	223.21921	-0.0130195	ILDMCKZJSLWXTH	CHEMONTID:0000298
C15H27O	223.206190484	311.29727	88.07001	278	146	223.22726	-0.0210695	ILDMCKZJSLWXTH	CHEMONTID:0000298
C17H29O2	265.216755168	576.4987	311.28162	1	240	265.21708	-0.0003248	FXLBBNFRKMTPNR	CHEMONTID:0002951
C15H29O	225.221840548	536.51813	311.28162	48	240	225.23651	-0.0146695	XGQJZNCFDLXSIJ	CHEMONTID:0000298
C3H9O	61.065339908	372.34198	311.28162	34	240	61.06036	0.0049799	XOBKSJJDNFUZPF;KFZMGEQAYNKOFK;BDERNNFJNOPAEC	CHEMONTID:0001167;CHEMONTID:0001661;CHEMONTID:0000286
C15H27O	223.206190484	311.28162	88.07806	240	146	223.20356	0.0026305	ILDMCKZJSLWXTH	CHEMONTID:0000298
C15H27O	223.206190484	311.28162	88.07001	240	146	223.21161	-0.0054195	ILDMCKZJSLWXTH	CHEMONTID:0000298
C11H14N2O	190.110613068	383.15021	193.02567	49	163	190.12454	-0.0139269	ANJTVLIZGCUXLD	CHEMONTID:0002722
C11H14N2O	190.110613068	383.12784	193.02567	38	163	190.10217	0.0084431	ANJTVLIZGCUXLD	CHEMONTID:0002722
C10H12NO2	178.086803624	371.10178	193.02567	61	163	178.07611	0.0106936	OPJOMVMFYOUDPK	CHEMONTID:0000296
C9H12O3	168.078644244	361.09238	193.02567	41	163	168.06671	0.0119342	CRUILBNAQILVHZ;VKHCWIJJBRBDLT	CHEMONTID:0000138;CHEMONTID:0003891
C9H9NO2	163.063328528	356.08591	193.02567	64	163	163.06024	0.0030885	DXGAIOIQACHYRK	CHEMONTID:0000188
C9H7O3	163.039519084	356.06851	193.02567	61	163	163.04284	-0.0033209	FRWCWHNEVBJWRZ;AXMVYSVVTMKQSL	CHEMONTID:0001257;CHEMONTID:0000029
C9H6O3	162.031694052	355.0755	193.02567	35	163	162.04983	-0.0181359	YBSHFNPTZIZIGY;AXMVYSVVTMKQSL;HVIBSLHISRRALT;WVJCRTSTRGRJJT	CHEMONTID:0000029;CHEMONTID:0000135;CHEMONTID:0000144
C8H16	112.125200512	305.15085	193.02567	133	163	112.12518	2.05E-05	TVMXDCGIABBOFY	CHEMONTID:0002500
C8H16	112.125200512	305.13461	193.02567	128	163	112.10894	0.0162605	TVMXDCGIABBOFY	CHEMONTID:0002500
C4H11N	73.089149352	266.11414	193.02567	39	163	73.08847	0.0006794	HPNMFZURTQLUMO;DAZXVJBJRMWXJP;GVWISOJSERXQBM	CHEMONTID:0002228;CHEMONTID:0002239
C4H9	57.070425288	250.09587	193.02567	42	163	57.0702	0.0002253	IJDNQMDRQITEOD;NNPPMTNAJDCUHE	CHEMONTID:0002500;CHEMONTID:0004620
CH2	14.015650064	207.03618	193.02567	40	163	14.01051	0.0051401	VNWKTOKETHGBQD	CHEMONTID:0002500
C18H32O2	280.240230264	473.23502	193.01703	36	160	280.21799	0.0222403	OYHQOLUKZRVURQ;GKJZMAHZJGSBKD	CHEMONTID:0002949
C18H32O2	280.240230264	473.23502	193.00661	36	160	280.22841	0.0118203	OYHQOLUKZRVURQ;GKJZMAHZJGSBKD	CHEMONTID:0002949
C11H14N2O	190.110613068	383.15021	193.01703	49	160	190.13318	-0.0225669	ANJTVLIZGCUXLD	CHEMONTID:0002722
C11H14N2O	190.110613068	383.12784	193.01703	38	160	190.11081	-0.0001969	ANJTVLIZGCUXLD	CHEMONTID:0002722
C11H14N2O	190.110613068	383.12784	193.00661	38	160	190.12123	-0.0106169	ANJTVLIZGCUXLD	CHEMONTID:0002722
C10H12NO2	178.086803624	371.10178	193.01703	61	160	178.08475	0.0020536	OPJOMVMFYOUDPK	CHEMONTID:0000296
C10H12NO2	178.086803624	371.10178	193.00661	61	160	178.09517	-0.0083664	OPJOMVMFYOUDPK	CHEMONTID:0000296
C9H12O3	168.078644244	361.09238	193.01703	41	160	168.07535	0.0032942	CRUILBNAQILVHZ;VKHCWIJJBRBDLT	CHEMONTID:0000138;CHEMONTID:0003891
C8H12N2O2	168.089877624	361.09238	193.00661	41	160	168.08577	0.0041076	NWZYRRPOEASODK	CHEMONTID:0000335
C9H9NO2	163.063328528	356.08591	193.01703	64	160	163.06888	-0.0055515	DXGAIOIQACHYRK	CHEMONTID:0000188
C10H11O2	163.075904592	356.08591	193.00661	64	160	163.0793	-0.0033954	NEBQMYHKOREVAL	CHEMONTID:0004111
C9H9NO2	163.063328528	356.06851	193.01703	61	160	163.05148	0.0118485	DXGAIOIQACHYRK	CHEMONTID:0000188
C9H9NO2	163.063328528	356.06851	193.00661	61	160	163.0619	0.0014285	DXGAIOIQACHYRK	CHEMONTID:0000188
C8H16	112.125200512	305.15085	193.01703	133	160	112.13382	-0.0086195	TVMXDCGIABBOFY	CHEMONTID:0002500
C8H16	112.125200512	305.15085	193.00661	133	160	112.14424	-0.0190395	TVMXDCGIABBOFY	CHEMONTID:0002500
C8H16	112.125200512	305.13461	193.01703	128	160	112.11758	0.0076205	TVMXDCGIABBOFY	CHEMONTID:0002500
C8H16	112.125200512	305.13461	193.00661	128	160	112.128	-0.0027995	TVMXDCGIABBOFY	CHEMONTID:0002500
C4H11N	73.089149352	266.11414	193.01703	39	160	73.09711	-0.0079606	HPNMFZURTQLUMO;DAZXVJBJRMWXJP;GVWISOJSERXQBM	CHEMONTID:0002228;CHEMONTID:0002239
C4H11N	73.089149352	266.11414	193.00661	39	160	73.10753	-0.0183806	HPNMFZURTQLUMO;DAZXVJBJRMWXJP;GVWISOJSERXQBM	CHEMONTID:0002228;CHEMONTID:0002239
C4H9	57.070425288	250.09587	193.01703	42	160	57.07884	-0.0084147	IJDNQMDRQITEOD;NNPPMTNAJDCUHE	CHEMONTID:0002500;CHEMONTID:0004620
C4H9	57.070425288	250.09587	193.00661	42	160	57.08926	-0.0188347	IJDNQMDRQITEOD;NNPPMTNAJDCUHE	CHEMONTID:0002500;CHEMONTID:0004620
CH2	14.015650064	207.03618	193.01703	40	160	14.01915	-0.0034999	VNWKTOKETHGBQD	CHEMONTID:0002500
CH2	14.015650064	207.03618	193.00661	40	160	14.02957	-0.0139199	VNWKTOKETHGBQD	CHEMONTID:0002500
CH3	15.023475096	554.51648	539.48798	154	103	15.0285	-0.0050249	VNWKTOKETHGBQD	CHEMONTID:0002500
C7H12O3	144.078644244	554.51648	410.43756	154	103	144.07892	-0.0002758	JLNIGUCDBFYXDC;CIIQMKRXRXANQW	CHEMONTID:0000324;CHEMONTID:0002435
CH3	15.023475096	554.51648	539.46954	154	98	15.0469399999999	-0.0234649	VNWKTOKETHGBQD	CHEMONTID:0002500
C7H12O3	144.078644244	554.51648	410.42453	154	92	144.09195	-0.0133058	JLNIGUCDBFYXDC;CIIQMKRXRXANQW	CHEMONTID:0000324;CHEMONTID:0002435
C5H8N2O3	144.053492116	554.51648	410.45697	154	71	144.05951	-0.0060179	QDHYJVJAGQLHBA	CHEMONTID:0002010
C9H10O	134.07316494	439.20804	305.15085	147	133	134.05719	0.0159749	UAJRSHJHFRVGMG	CHEMONTID:0000138
C9H10O	134.07316494	439.20804	305.13461	147	128	134.07343	-0.0002651	UAJRSHJHFRVGMG	CHEMONTID:0000138
C12H13N2O2	217.097702656	305.15085	88.07806	133	146	217.07279	0.0249127	PCYQRXYBKKZUSR	CHEMONTID:0002722
C12H13N2O2	217.097702656	305.15085	88.07001	133	146	217.08084	0.0168627	PCYQRXYBKKZUSR	CHEMONTID:0002722
C12H24O2	200.177630008	288.24908	88.07806	105	146	200.17102	0.00661	POULHZVOKOAJMA	CHEMONTID:0003086
C12H24O2	200.177630008	288.24908	88.07001	105	146	200.17907	-0.00144	POULHZVOKOAJMA	CHEMONTID:0003086
C13H23O	195.174890356	283.24036	88.07806	51	146	195.1623	0.0125904	VNGRIQMEDUZTCJ	CHEMONTID:0000298
C13H23O	195.174890356	283.24036	88.07001	51	146	195.17035	0.0045404	VNGRIQMEDUZTCJ	CHEMONTID:0000298
C13H22O	194.167065324	282.26462	88.07806	42	146	194.18656	-0.0194947	DEDSSOIVPSHQLB	CHEMONTID:0001292
C9H6O3	162.031694052	250.09587	88.07806	42	146	162.01781	0.0138841	YBSHFNPTZIZIGY;AXMVYSVVTMKQSL;HVIBSLHISRRALT;WVJCRTSTRGRJJT	CHEMONTID:0000029;CHEMONTID:0000135;CHEMONTID:0000144
C9H6O3	162.031694052	250.09587	88.07001	42	146	162.02586	0.0058341	YBSHFNPTZIZIGY;AXMVYSVVTMKQSL;HVIBSLHISRRALT;WVJCRTSTRGRJJT	CHEMONTID:0000029;CHEMONTID:0000135;CHEMONTID:0000144
C3H5O2	73.0289544	161.12575	88.07806	39	146	73.04769	-0.0187356	NIXOWILDQLNWCW;AKXKFZDCRYJKTF	CHEMONTID:0004451;CHEMONTID:0002434
C3H6N2	70.053098192	158.13571	88.07806	37	146	70.05765	-0.0045518	MCGDEFQPHREUNF	CHEMONTID:0001045
C5H10	70.07825032	158.13571	88.07001	37	146	70.0657	0.0125503	OFBQJSOFQDEBGM	CHEMONTID:0002500
H2O	18.010564684	106.0916	88.07806	98	146	18.01354	-0.0029753	XLYOFNOQVPJJNP	NonID:H2O
H2O	18.010564684	106.0916	88.07001	98	146	18.02159	-0.0110253	XLYOFNOQVPJJNP	NonID:H2O
H2O	18.010564684	106.08456	88.07806	106	146	18.0065	0.0040647	XLYOFNOQVPJJNP	NonID:H2O
H2O	18.010564684	106.08456	88.07001	106	146	18.01455	-0.0039853	XLYOFNOQVPJJNP	NonID:H2O
H2O	18.010564684	106.074	88.07806	98	146	17.99594	0.0146247	XLYOFNOQVPJJNP	NonID:H2O
H2O	18.010564684	106.074	88.07001	98	146	18.00399	0.0065747	XLYOFNOQVPJJNP	NonID:H2O
H2O	18.010564684	106.06117	88.07001	43	146	17.99116	0.0194047	XLYOFNOQVPJJNP	NonID:H2O
C16H23O2	247.169804976	552.33228	305.15085	126	133	247.18143	-0.011625	YMDRHCPLTCCRLX	CHEMONTID:0000298
C9H12O3	168.078644244	473.23502	305.15085	36	133	168.08417	-0.0055258	CRUILBNAQILVHZ;VKHCWIJJBRBDLT	CHEMONTID:0000138;CHEMONTID:0003891
C5H5N	79.04219916	384.17093	305.15085	60	133	79.02008	0.0221192	JUJWROOIHBZHMG	CHEMONTID:0000089
CH2	14.015650064	319.18414	305.15085	44	133	14.03329	-0.0176399	VNWKTOKETHGBQD	CHEMONTID:0002500
C9H14NO2	168.102453688	473.23502	305.13461	36	128	168.10041	0.0020437	CHCUDBFRYVCNDF	CHEMONTID:0000492
C5H5N	79.04219916	384.17093	305.13461	60	128	79.03632	0.0058792	JUJWROOIHBZHMG	CHEMONTID:0000089
H3N	17.026549096	569.34894	552.33228	65	126	17.01666	0.0098891	QGZKDVFQNNGYKY	NonID:NH2
C12H22O	182.167065324	288.24908	106.08456	105	106	182.16452	0.0025453	BLWZCYSWLRGLHU;HFJRKMMYBMWEAD	CHEMONTID:0001292;CHEMONTID:0002229
C10H8O2	160.052429496	266.11414	106.08456	39	106	160.02958	0.0228495	JKTXGBOLZMGAIF;AXCXHFKZHDEKTP	CHEMONTID:0001257;CHEMONTID:0000029
C9H4O2	144.021129368	250.09587	106.08456	42	106	144.01131	0.0098194	CJEQHXGMZPFAQE	CHEMONTID:0001257
C3H5N	55.04219916	161.12575	106.08456	39	106	55.04119	0.0010092	LIWAQLJGPBVORC	CHEMONTID:0002228
C20H31O	287.237490612	575.46576	288.24908	41	105	287.21668	0.0208106	XOZDREDGDDNHBM	CHEMONTID:0000298
C17H31O2	267.232405232	555.49072	288.24908	48	105	267.24164	-0.0092348	FEJABJBBRPQHRG	CHEMONTID:0002951
C17H31O	251.237490612	539.48798	288.24908	103	105	251.2389	-0.0014094	HJEWKIMQTQIIIN	CHEMONTID:0000298
C17H31O	251.237490612	539.46954	288.24908	98	105	251.22046	0.0170306	HJEWKIMQTQIIIN	CHEMONTID:0000298
C6H12	84.093900384	372.34198	288.24908	34	105	84.0929	0.0010004	VLKZOEOYAKHREP	CHEMONTID:0002500
C12H22O	182.167065324	288.24908	106.0916	105	98	182.15748	0.0095853	BLWZCYSWLRGLHU;HFJRKMMYBMWEAD	CHEMONTID:0001292;CHEMONTID:0002229
C12H22O	182.167065324	288.24908	106.074	105	98	182.17508	-0.0080147	BLWZCYSWLRGLHU;HFJRKMMYBMWEAD	CHEMONTID:0001292;CHEMONTID:0002229
C9H10O3	166.06299418	576.4987	410.43756	1	103	166.06114	0.0018542	VKHCWIJJBRBDLT;JACRWUWPXAESPB	CHEMONTID:0003891;CHEMONTID:0001713
O	15.99491462	555.49072	539.48798	48	103	16.00274	-0.0078254	XLYOFNOQVPJJNP	NonID:H2O
C6H11NO3	145.073893212	555.49072	410.43756	48	103	145.05316	0.0207332	QBYYLBWFBPAOKU	CHEMONTID:0004310
C6H9O3	129.055169148	539.48798	410.43756	103	103	129.05042	0.0047491	YAHJGDKGXVOYKU	CHEMONTID:0004450
C9H7N	129.057849224	539.48798	410.42453	103	92	129.06345	-0.0056008	ZFRKQXVRDFCRJG	CHEMONTID:0004529
C9H5O	129.03403978	539.48798	410.45697	103	71	129.03101	0.0030298	KJPRLNWUNMBNBZ	CHEMONTID:0000029
C9H5O	129.03403978	539.46954	410.43756	98	103	129.03198	0.0020598	KJPRLNWUNMBNBZ	CHEMONTID:0000029
C5H12N2	100.100048384	410.43756	310.314	103	68	100.12356	-0.0235116	PVOAHINGSUIXLS	CHEMONTID:0003358
H2N	16.018724064	555.49072	539.46954	48	98	16.02118	-0.0024559	QGZKDVFQNNGYKY	NonID:NH2
C5H7NO3	129.042593084	539.46954	410.42453	98	92	129.04501	-0.0024169	CZWARROQQFCFJB;MPUUQNGXJSEWTF;KABXUUFDPUOJMW	CHEMONTID:0002404;CHEMONTID:0001880
C9H5O	129.03403978	539.46954	410.45697	98	71	129.01257	0.0214698	KJPRLNWUNMBNBZ	CHEMONTID:0000029
C10H8O2	160.052429496	266.11414	106.074	39	98	160.04014	0.0122895	JKTXGBOLZMGAIF;AXCXHFKZHDEKTP	CHEMONTID:0001257;CHEMONTID:0000029
C9H4O2	144.021129368	250.09587	106.0916	42	98	144.00427	0.0168594	CJEQHXGMZPFAQE	CHEMONTID:0001257
C9H4O2	144.021129368	250.09587	106.074	42	98	144.02187	-0.0007406	CJEQHXGMZPFAQE	CHEMONTID:0001257
C3H5N	55.04219916	161.12575	106.0916	39	98	55.03415	0.0080492	LIWAQLJGPBVORC	CHEMONTID:0002228
C4H7	55.054775224	161.12575	106.074	39	98	55.05175	0.0030252	NNPPMTNAJDCUHE;VQTUBCCKSQIDNK	CHEMONTID:0004620;CHEMONTID:0004622
C9H10O3	166.06299418	576.4987	410.42453	1	92	166.07417	-0.0111758	VKHCWIJJBRBDLT;JACRWUWPXAESPB	CHEMONTID:0003891;CHEMONTID:0001713
C6H11NO3	145.073893212	555.49072	410.42453	48	92	145.06619	0.0077032	QBYYLBWFBPAOKU	CHEMONTID:0004310
C5H12N2	100.100048384	410.42453	310.314	92	68	100.11053	-0.0104816	PVOAHINGSUIXLS	CHEMONTID:0003358
C9H10O3	166.06299418	576.4987	410.45697	1	71	166.04173	0.0212642	VKHCWIJJBRBDLT;JACRWUWPXAESPB	CHEMONTID:0003891;CHEMONTID:0001713
C9H5O2	145.0289544	555.49072	410.45697	48	71	145.03375	-0.0047956	CJXMVKYNVIGQBS	CHEMONTID:0000029
C2H6O2	62.036779432	372.34198	310.314	34	68	62.02798	0.0087994	LYCAIKOWRPUZTN	CHEMONTID:0002467
C3H6O3	90.031694052	446.11304	356.08591	41	64	90.02713	0.0045641	PEDCQBHIVMGVHV	CHEMONTID:0002210
C6H3	75.023475096	431.1051	356.08591	37	64	75.01919	0.0042851	UHOVQNZJYSORNB	CHEMONTID:0002279
C2H3	27.023475096	383.12784	356.08591	38	64	27.04193	-0.0184549	VGGSQFUCUMXWEO;OTMSDBZUPAUEDD	CHEMONTID:0004476;CHEMONTID:0002500
HN	15.010899032	371.10178	356.08591	61	64	15.01587	-0.004971	QGZKDVFQNNGYKY	NonID:NH2
Num AdductIon (AdductType Mass LinkedMz): 2
[M+NH4]+	88.07806	93.03674
[M+H]+	554.51648	576.48657
Num IsotopicIon (IsotopeName Mass LinkedMz WeightedForm WeightNumber): 24
C-13	107.08479	106.0916	M+1	1
C-13	107.09299	106.0916	M+1	1
2C-13	108.07773	106.0916	M+2	2
C-13	271.25122	270.26071	M+1	1
C-13	271.26212	270.26071	M+1	1
C-13	306.14276	305.15085	M+1	1
N-14	312.27927	311.30704	M+1	1
C-13	312.29944	311.30704	M+1	1
C-13	355.32599	354.33823	M+1	1
C-13	355.3476	354.33823	M+1	1
C-13	355.36374	354.33823	M+1	1
2C-13	356.33118	354.33823	M+2	2
2C-13	356.34894	354.33823	M+2	2
C-13	411.43793	410.45697	M+1	1
C-13	411.45462	410.45697	M+1	1
C-13	440.20944	439.20804	M+1	1
C-13	440.23154	439.20804	M+1	1
C-13	497.26468	496.27206	M+1	1
C-13	553.34039	552.33228	M+1	1
N-14	555.49072	554.51648	M+1	1
C-13	555.5191	554.51648	M+1	1
C-13	555.54407	554.51648	M+1	1
C-13	570.38239	569.39594	M+1	1
C-13	570.40656	569.39594	M+1	1

NAME: C37H65N2O
EXACTMASS: 553.5096897
ISSELECTED: False
ACCURATEMASS: 553.5094793
MASSDIFFERENCE: 0.0002104
TOTALSCORE: 2.897
ISOTOPICINTENSITY[M+1]: 0.4153
ISOTOPICINTENSITY[M+2]: 0.0861
ISOTOPICDIFF[M+1]: 0.0259
ISOTOPICDIFF[M+2]: 0.0188
MASSDIFFSCORE: 0.999
ISOTOPICSCORE: 0.994
PRODUCTIONSCORE: 0.833
NEUTRALLOSSSCORE: 0.071
PRODUCTIONPEAKNUMBER: 60
PRODUCTIONHITSNUMBER: 12
NEUTRALLOSSPEAKNUMBER: 408
NEUTRALLOSSHITSNUMBER: 29
RESOURCENAMES: 
RESOURCERECORDS: 0
ChemOntDescriptions: N-acyl amines;Carbolines;Alkaloids and derivatives;Carboximidic acids;Fatty acid and derivatives;Aminoalcohols;N-acyl-amino acids;Peptides;Steroids;Ceramides;Hex ceramide;Steroidal saponins;Phenolic compounds;Morphinans;Pyridines and derivatives;Amino acids and derivatives;Phenylpiperidines;Amines;Benzene and substituted derivatives;Phenylpropanes;Benzoic acids and derivatives;Carboxylic acids and derivatives;Lignols;Saccharides;Aralkylamines;Phenylacetamides;Benzodiazepines;Naphthopyrans;Indole and derivatives;Phenylpyrazoles;Purines;Quinazolines;Other flavonoids;Pyridinecarboxylic acids;Nucleosides;Bicyclic monoterpenoids;Cinnamic acid and derivatives;Alkylphenylketones;Aminobenzoic acids;Coumarin and derivatives;Alcohols;CE lipids;Anisoles;Aurone O-glycosides;DGTS lipids;Quinoline carboxylic acids;Phenylpiperazines;Anilines and derivatives;Pyrimidones;Chalcones;Hydroxybenzenoids
ChemOntIDs: N-acyl amines;Carbolines;Alkaloids and derivatives;Carboximidic acids;Fatty acid and derivatives;Aminoalcohols;N-acyl-amino acids;Peptides;Steroids;Ceramides;Hex ceramide;Steroidal saponins;Phenolic compounds;Morphinans;Pyridines and derivatives;Amino acids and derivatives;Phenylpiperidines;Amines;Benzene and substituted derivatives;Phenylpropanes;Benzoic acids and derivatives;Carboxylic acids and derivatives;Lignols;Saccharides;Aralkylamines;Phenylacetamides;Benzodiazepines;Naphthopyrans;Indole and derivatives;Phenylpyrazoles;Purines;Quinazolines;Other flavonoids;Pyridinecarboxylic acids;Nucleosides;Bicyclic monoterpenoids;Cinnamic acid and derivatives;Alkylphenylketones;Aminobenzoic acids;Coumarin and derivatives;Alcohols;CE lipids;Anisoles;Aurone O-glycosides;DGTS lipids;Quinoline carboxylic acids;Phenylpiperazines;Anilines and derivatives;Pyrimidones;Chalcones;Hydroxybenzenoids
ChemOntScores: 1.36528501689087E-10;1.97561013422395E-09;7.4291833564611E-09;9.75692802836769E-08;9.75692802836769E-08;1.80786490986652E-07;2.71179736480007E-07;2.71179736480007E-07;3.68282841547606E-07;8.92806191477101E-07;1.12607949155905E-06;1.72651384947048E-06;2.64541218998314E-06;7.49442180816979E-06;1.03048299862336E-05;1.37397733149791E-05;2.26651566491069E-05;4.06769592999812E-05;7.32276309321766E-05;7.32276309321766E-05;0.000100353189540492;0.000144765815733856;0.000144765815733856;0.000250414923790781;0.000342034347493675;0.000396033053083353;0.000428118845791782;0.000428118845791782;0.00052325636707883;0.000799340451955574;0.000799340451955574;0.00112681301557066;0.00126936769332402;0.00126936769332402;0.00148498613309966;0.00154915944090161;0.00154915944090161;0.00250910283755892;0.00250910283755892;0.00250910283755892;0.00305764192088611;0.00305764192088611;0.00413301964217476;0.00413301964217476;0.00413301964217476;0.00502916774216454;0.00612714655476675;0.00744472112986797;0.00744472112986797;0.00847783920727834;0.00847783920727834
ChemOntInChIKeys: BOWVQLFMWHZBEF;LELBFTMXCIIKKX;RXPRRQLKFXBCSJ;ULQWKETUACYZLI;ZZIKIHCNFWXKDY;NWYYWIJOWOLJNR;BDQHAQLGRDSHKW;GVRKWABULJAONN;MCQNPWNREVNWDQ;CSRGRGSMEUKQSD;HHJTWTPUPVQKNA;HYDDDNUKNMMWBD;LKBSMPFEKIBRGC;OGDVEMNWJVYAJL;XYABHURTMBEOGW;RSGRSUVVCYUKLM;XADCESSVHJOZHK;BLFRQYKZFKYQLO;CFJMRBQWBDQYMK;IQADUMSPOQKAAO;FFCCBBNQPIMUJI;CURUTKGFNZGFSE;YVPXVXANRNDGTA;MBBZMMPHUWSWHV;HWHLPVGTWGOCJO;METKIMKYRPQLGS;UBRKDAVQCKZSPO;DFVYLDHDFLHIAA;JWXDRFUZDKKGDV;PXWLVJLKJGVOKE;BXJHWYVXLGLDMZ;SDIVYZXRQHWCKF;SRKMAHYDQNVWHY;MUUDQLHCIAOWPR;AUNGANRZJHBGPY;PLKZJFBLYSCGKF;GKQPCPXONLDCMU;GOEMGAFJFRBGGG;IMPPGHMHELILKG;MONZOXMQHOAEQD;SXQFCVDSOLSHOQ;BGSZAXLLHYERSY;IEDVJHCEMCRBQM;LRPGQHXRHMSCMB;MBBOPONQLZPJRT;CABMTIJINOIHOD;PTVWPYVOOKLBCG;DNTGGZPQPQTDQF;OIVLITBTBDPEFK;JWHAUXFOSRPERK;SONNWYBIRXJNDC
PUBCHEMCIDS: 
Num ProductIon (Formula ExactMass AccurateMass Intensity Error CandidateInChIKeys CandidateOntologies): 60
C4H10N	72.08132432	72.08174	45	-0.0009643	HQABUPZFAYXKJW;KDSNLYIMUZNERS;DAZXVJBJRMWXJP;HPNMFZURTQLUMO;XHFGWHUWQXTGAT;GVWISOJSERXQBM;RWRDLPDLKQPQOW;JKHYHXBLSTVHIA	CHEMONTID:0000469;CHEMONTID:0002239;CHEMONTID:0002228;CHEMONTID:0000218;CHEMONTID:0002394
C6H9	81.070425288	81.06992	35	-4.33E-05	AFABGHUZZDYHJO;RYPKRALMXUUNKS;PFEOZHBOMNWTJB;GDOPTJXRTPNYNR;LIKMAJRDDDTEIG;LDTAOIUHUHHCMU;PRBHEGAFLDMLAL;VLKZOEOYAKHREP;BEQGRRJLJLVQAQ;HNRMPXKDFBEGFZ;LGAQJENWWYGFSN;XDTMQSROBMDMFD;WWUVJRULCWHUSA	CHEMONTID:0004620;CHEMONTID:0004476;CHEMONTID:0001016;CHEMONTID:0001019;CHEMONTID:0002500;CHEMONTID:0004622
C6H9	81.070425288	81.07571	39	-0.0058333	AFABGHUZZDYHJO;RYPKRALMXUUNKS;PFEOZHBOMNWTJB;GDOPTJXRTPNYNR;LIKMAJRDDDTEIG;LDTAOIUHUHHCMU;PRBHEGAFLDMLAL;VLKZOEOYAKHREP;BEQGRRJLJLVQAQ;HNRMPXKDFBEGFZ;LGAQJENWWYGFSN;XDTMQSROBMDMFD;WWUVJRULCWHUSA	CHEMONTID:0004620;CHEMONTID:0004476;CHEMONTID:0001016;CHEMONTID:0001019;CHEMONTID:0002500;CHEMONTID:0004622
C4H10NO	88.07623894	88.07001	146	0.0056804	MIJDSYMOBYNHOT	CHEMONTID:0001897
C4H10NO	88.07623894	88.07806	146	-0.0023696	MIJDSYMOBYNHOT	CHEMONTID:0001897
C6H5O	93.03403978	93.03674	44	-0.0032488	ISWSIDIOOBJBQZ	CHEMONTID:0004647
C7H8N	106.065674256	106.06117	43	0.0039557	RNVCVTLRINQCPJ;AFBPFSWMIHJQDM;ONQLCPDIXPYJSS;CSNWPSHAZNPDBA;WGQKYBSKWIADBV;MFEIKQPHQINPRI;KPDBFXIKMXHJEB;VULHYRAYXYTONQ	CHEMONTID:0003964;CHEMONTID:0003924;CHEMONTID:0000195;CHEMONTID:0000219;CHEMONTID:0000185;CHEMONTID:0000089;CHEMONTID:0002279
C8H10	106.07825032	106.074	98	0.0037017	YNQLUTRBYVCPMQ;QEGNUYASOUJEHD	CHEMONTID:0002279;CHEMONTID:0001016
C8H10	106.07825032	106.08456	106	-0.0068583	YNQLUTRBYVCPMQ;QEGNUYASOUJEHD	CHEMONTID:0002279;CHEMONTID:0001016
C8H10	106.07825032	106.0916	98	-0.0138983	YNQLUTRBYVCPMQ;QEGNUYASOUJEHD	CHEMONTID:0002279;CHEMONTID:0001016
C10HO	137.002739652	137.00769	37	-0.0054989	NA	NA
C9H20NO	158.15448926	158.13571	37	0.0182307	NA	NA
C12H17	161.133025544	161.12575	39	0.006727	QPEHZWXCQFKJQO;PDCMGXOEMIZAGY;SJRNJLNTKOARIN;IRXJZDLOCNJAHE;XWASVAMCARPLHN;KNMXZGDUJVOTOC;ADFMUFXAKWLSSH;ACLGJZFMJNVCMH;NXCPHYJTOJDSLE	CHEMONTID:0001401;CHEMONTID:0004149;CHEMONTID:0002841;CHEMONTID:0001016;CHEMONTID:0004620;CHEMONTID:0000017;CHEMONTID:0004622
C12H5O	165.03403978	165.02161	42	0.0118812	NA	NA
C16H	193.007825032	193.00661	160	0.0006665	NA	NA
C16H	193.007825032	193.01703	160	-0.0097535	NA	NA
C12H5N2O	193.04018778	193.02567	163	0.0139692	NA	NA
C17H3	207.023475096	207.03618	40	-0.0132535	NA	NA
C15H30NO	240.23273958	240.23453	58	-0.002339	NA	NA
C15H32NO	242.248389644	242.25012	55	-0.0022789	NA	NA
C15H32NO	242.248389644	242.25992	54	-0.0120789	NA	NA
C16H14N2O	250.110613068	250.09587	42	0.0141945	RZJCZGRUCDIZDF;IMGCCYXKHSTOBP	CHEMONTID:0002497
C20H12N	266.096974384	266.11414	39	-0.0177142	NA	NA
C19H28N	270.222174896	270.24362	1056	-0.0219937	NA	NA
C17H36NO	270.279689772	270.26071	1042	0.0184312	NA	NA
C18H36NO	282.279689772	282.26462	42	0.0145212	NA	NA
C18H36NO	282.279689772	282.28198	42	-0.0028388	NA	NA
C21H31	283.242575992	283.24036	51	0.0016674	NA	NA
C19H30NO	288.23273958	288.24908	105	-0.016889	NA	NA
C24H17	305.133025544	305.13461	128	-0.002133	NA	NA
C20H21N2O	305.165388292	305.15085	133	0.0139897	NA	NA
C20H40NO	310.3109899	310.29443	52	0.0160113	NA	NA
C20H40NO	310.3109899	310.314	68	-0.0035587	NA	NA
C23H35	311.27387612	311.28162	240	-0.0082925	NA	NA
C19H39N2O	311.306238868	311.29727	278	0.0084203	NA	NA
C19H39N2O	311.306238868	311.30704	279	-0.0013497	NA	NA
C21H23N2O	319.181038356	319.18414	44	-0.0036502	NA	NA
C28H5	341.03912516	341.02847	58	0.0101066	NA	NA
C25H40N	354.31607528	354.33823	3360	-0.0227033	NA	NA
C25H11N2O	355.087137972	355.0755	35	0.0110894	NA	NA
C28H6N	356.050024192	356.06851	61	-0.0190344	NA	NA
C26H14NO	356.107539068	356.08591	64	0.0210805	NA	NA
C29H13	361.101725416	361.09238	41	0.0087968	NA	NA
C26H15N2O	371.1184381	371.10178	61	0.0161095	NA	NA
C25H42NO	372.326639964	372.34198	34	-0.0158886	NA	NA
C27H15N2O	383.1184381	383.12784	38	-0.0099505	NA	NA
C28H19N2	383.154823608	383.15021	49	0.004065	NA	NA
C29H22N	384.175224704	384.17093	60	0.0037461	NA	NA
C27H56NO	410.436190412	410.42453	92	0.0111118	NA	NA
C27H56NO	410.436190412	410.43756	103	-0.0019182	NA	NA
C28H60N	410.47257592	410.45697	71	0.0150573	NA	NA
C29H35N2O	427.27493874	427.26749	34	0.0069002	NA	NA
C31H15N2O	431.1184381	431.1051	37	0.0127895	NA	NA
C33H27O	439.206190484	439.20804	147	-0.0023981	NA	NA
C35H12N	446.096974384	446.11304	41	-0.0166142	NA	NA
C37H29	473.226925928	473.23502	36	-0.0086427	NA	NA
C36H34NO	496.264039708	496.27206	329	-0.0085689	NA	NA
C36H63N2O	539.494039636	539.46954	98	0.0239511	NA	NA
C36H63N2O	539.494039636	539.48798	103	0.0055111	NA	NA
C37H65N2O	553.5096897	576.48657	1150	0.0123404	NA	NA
Num NeutralLoss (Formula ExactMass PrecursorMz ProductMz PrecursorIntensity ProductIntensity LossMass Error CandidateInChIKeys CandidateOntologies): 112
C13H17N2	201.139173544	555.49072	354.33823	48	3360	201.15249	-0.0133165	VENAANZHUCMOGD	CHEMONTID:0001140
C12H13N2	185.107873416	539.46954	354.33823	98	3360	185.13131	-0.0234366	JOFKCNJIUXPJAC	CHEMONTID:0001914
C12H22O	182.167065324	536.51813	354.33823	48	3360	182.1799	-0.0128347	BLWZCYSWLRGLHU;HFJRKMMYBMWEAD	CHEMONTID:0001292;CHEMONTID:0002229
C4H8	56.062600256	410.42453	354.33823	92	3360	56.0863	-0.0236997	NNPPMTNAJDCUHE;IJDNQMDRQITEOD;VQTUBCCKSQIDNK	CHEMONTID:0004620;CHEMONTID:0002500;CHEMONTID:0004622
H2O	18.010564684	372.34198	354.33823	34	3360	18.00375	0.0068147	XLYOFNOQVPJJNP	NonID:H2O
C6H12	84.093900384	354.33823	270.24362	3360	1056	84.09461	-0.0007096	VLKZOEOYAKHREP	CHEMONTID:0002500
C5H10N	84.08132432	354.33823	270.26071	3360	1042	84.07752	0.0038043	NQRYJNQNLNOLGT	CHEMONTID:0000195
C2H5N	43.04219916	354.33823	311.30704	3360	279	43.03119	0.0110092	ROSDSFDQCJNGOL;QUSNBJAOOMFDIB	CHEMONTID:0002228;CHEMONTID:0000469
C2H5N	43.04219916	354.33823	311.29727	3360	278	43.04096	0.0012392	ROSDSFDQCJNGOL;QUSNBJAOOMFDIB	CHEMONTID:0002228;CHEMONTID:0000469
C3H7	43.054775224	354.33823	311.28162	3360	240	43.05661	-0.0018348	ATUOYWHBWRKTHZ;QQONPFPTGQHPMA	CHEMONTID:0002500;CHEMONTID:0004476
C2H4O	44.026214748	354.33823	310.314	3360	68	44.02423	0.0019847	LFQSCWFLJHTTHZ;IKHGUXGNUITLKF;LCGLNKUTAGEVQW	CHEMONTID:0000286;CHEMONTID:0002230;CHEMONTID:0001167
C3H5	41.03912516	311.30704	270.24362	279	1056	41.06342	-0.0242948	ATUOYWHBWRKTHZ;QQONPFPTGQHPMA	CHEMONTID:0002500;CHEMONTID:0004476
C3H5	41.03912516	311.29727	270.24362	278	1056	41.05365	-0.0145248	ATUOYWHBWRKTHZ;QQONPFPTGQHPMA	CHEMONTID:0002500;CHEMONTID:0004476
C3H5	41.03912516	311.28162	270.24362	240	1056	41.038	0.0011252	ATUOYWHBWRKTHZ;QQONPFPTGQHPMA	CHEMONTID:0002500;CHEMONTID:0004476
C3H4	40.031300128	310.29443	270.24362	52	1056	40.05081	-0.0195099	QQONPFPTGQHPMA;ATUOYWHBWRKTHZ	CHEMONTID:0004476;CHEMONTID:0002500
H2O	18.010564684	288.24908	270.24362	105	1056	18.00546	0.0051047	XLYOFNOQVPJJNP	NonID:H2O
CH	13.007825032	283.24036	270.24362	51	1056	12.99674	0.011085	VNWKTOKETHGBQD	CHEMONTID:0002500
C	12	282.26462	270.24362	42	1056	12.021	-0.021	VNWKTOKETHGBQD	CHEMONTID:0002500
C12H22O	182.167065324	270.24362	88.07806	1056	146	182.16556	0.0015053	BLWZCYSWLRGLHU;HFJRKMMYBMWEAD	CHEMONTID:0001292;CHEMONTID:0002229
C12H22O	182.167065324	270.24362	88.07001	1056	146	182.17361	-0.0065447	BLWZCYSWLRGLHU;HFJRKMMYBMWEAD	CHEMONTID:0001292;CHEMONTID:0002229
C20H29O	285.221840548	555.49072	270.26071	48	1042	285.23001	-0.0081695	KZSKFOJHFUBFSD	CHEMONTID:0000298
C3H5	41.03912516	311.30704	270.26071	279	1042	41.04633	-0.0072048	ATUOYWHBWRKTHZ;QQONPFPTGQHPMA	CHEMONTID:0002500;CHEMONTID:0004476
C3H5	41.03912516	311.29727	270.26071	278	1042	41.03656	0.0025652	ATUOYWHBWRKTHZ;QQONPFPTGQHPMA	CHEMONTID:0002500;CHEMONTID:0004476
C2H3N	41.026549096	311.28162	270.26071	240	1042	41.02091	0.0056391	ROSDSFDQCJNGOL;MPAYEWNVIPXRDP;QUSNBJAOOMFDIB	CHEMONTID:0002228;CHEMONTID:0002395;CHEMONTID:0000469
C3H4	40.031300128	310.314	270.26071	68	1042	40.05329	-0.0219899	QQONPFPTGQHPMA;ATUOYWHBWRKTHZ	CHEMONTID:0004476;CHEMONTID:0002500
C3H4	40.031300128	310.29443	270.26071	52	1042	40.03372	-0.0024199	QQONPFPTGQHPMA;ATUOYWHBWRKTHZ	CHEMONTID:0004476;CHEMONTID:0002500
H2O	18.010564684	288.24908	270.26071	105	1042	17.98837	0.0221947	XLYOFNOQVPJJNP	NonID:H2O
C	12	282.28198	270.26071	42	1042	12.02127	-0.02127	VNWKTOKETHGBQD	CHEMONTID:0002500
C	12	282.26462	270.26071	42	1042	12.00391	-0.00391	VNWKTOKETHGBQD	CHEMONTID:0002500
C12H22O	182.167065324	270.26071	88.07806	1042	146	182.18265	-0.0155847	BLWZCYSWLRGLHU;HFJRKMMYBMWEAD	CHEMONTID:0001292;CHEMONTID:0002229
C12H22O	182.167065324	270.26071	88.07001	1042	146	182.1907	-0.0236347	BLWZCYSWLRGLHU;HFJRKMMYBMWEAD	CHEMONTID:0001292;CHEMONTID:0002229
C18H33O	265.253140676	576.51599	311.28162	482	240	265.23437	0.0187707	ZENZJGDPWWLORF	CHEMONTID:0000298
C4H11N	73.089149352	569.37817	496.27206	351	329	73.1061099999999	-0.0169606	HPNMFZURTQLUMO;DAZXVJBJRMWXJP;GVWISOJSERXQBM	CHEMONTID:0002228;CHEMONTID:0002239
CH5	17.03912516	569.37817	552.33228	351	126	17.04589	-0.0067648	VNWKTOKETHGBQD	CHEMONTID:0002500
C4H11N	73.089149352	569.34894	496.27206	65	329	73.07688	0.0122694	HPNMFZURTQLUMO;DAZXVJBJRMWXJP;GVWISOJSERXQBM	CHEMONTID:0002228;CHEMONTID:0002239
C4H8	56.062600256	552.33228	496.27206	126	329	56.06022	0.0023803	NNPPMTNAJDCUHE;IJDNQMDRQITEOD;VQTUBCCKSQIDNK	CHEMONTID:0004620;CHEMONTID:0002500;CHEMONTID:0004622
C3H7N	57.057849224	496.27206	439.20804	329	147	57.06402	-0.0061708	LIWAQLJGPBVORC;WGYKZJWCGVVSQN	CHEMONTID:0002228;CHEMONTID:0000469
CH5	17.03912516	569.39594	552.33228	304	126	17.06366	-0.0245348	VNWKTOKETHGBQD	CHEMONTID:0002500
C15H29O	225.221840548	536.51813	311.30704	48	279	225.21109	0.0107505	XGQJZNCFDLXSIJ	CHEMONTID:0000298
C2H7NO	61.052763844	372.34198	311.30704	34	279	61.03494	0.0178238	HZAXFHJVJLSVMW	CHEMONTID:0001897
C15H27O	223.206190484	311.30704	88.07806	279	146	223.22898	-0.0227895	ILDMCKZJSLWXTH	CHEMONTID:0000298
C15H29O	225.221840548	536.51813	311.29727	48	278	225.22086	0.0009805	XGQJZNCFDLXSIJ	CHEMONTID:0000298
C2H7NO	61.052763844	372.34198	311.29727	34	278	61.04471	0.0080538	HZAXFHJVJLSVMW	CHEMONTID:0001897
C15H27O	223.206190484	311.29727	88.07806	278	146	223.21921	-0.0130195	ILDMCKZJSLWXTH	CHEMONTID:0000298
C15H27O	223.206190484	311.29727	88.07001	278	146	223.22726	-0.0210695	ILDMCKZJSLWXTH	CHEMONTID:0000298
C15H29O	225.221840548	536.51813	311.28162	48	240	225.23651	-0.0146695	XGQJZNCFDLXSIJ	CHEMONTID:0000298
C3H9O	61.065339908	372.34198	311.28162	34	240	61.06036	0.0049799	XOBKSJJDNFUZPF;KFZMGEQAYNKOFK;BDERNNFJNOPAEC	CHEMONTID:0001167;CHEMONTID:0001661;CHEMONTID:0000286
C15H27O	223.206190484	311.28162	88.07806	240	146	223.20356	0.0026305	ILDMCKZJSLWXTH	CHEMONTID:0000298
C15H27O	223.206190484	311.28162	88.07001	240	146	223.21161	-0.0054195	ILDMCKZJSLWXTH	CHEMONTID:0000298
C11H14N2O	190.110613068	383.15021	193.02567	49	163	190.12454	-0.0139269	ANJTVLIZGCUXLD	CHEMONTID:0002722
C11H14N2O	190.110613068	383.12784	193.02567	38	163	190.10217	0.0084431	ANJTVLIZGCUXLD	CHEMONTID:0002722
C8H16	112.125200512	305.15085	193.02567	133	163	112.12518	2.05E-05	TVMXDCGIABBOFY	CHEMONTID:0002500
C8H16	112.125200512	305.13461	193.02567	128	163	112.10894	0.0162605	TVMXDCGIABBOFY	CHEMONTID:0002500
C4H11N	73.089149352	266.11414	193.02567	39	163	73.08847	0.0006794	HPNMFZURTQLUMO;DAZXVJBJRMWXJP;GVWISOJSERXQBM	CHEMONTID:0002228;CHEMONTID:0002239
C4H9	57.070425288	250.09587	193.02567	42	163	57.0702	0.0002253	IJDNQMDRQITEOD;NNPPMTNAJDCUHE	CHEMONTID:0002500;CHEMONTID:0004620
CH2	14.015650064	207.03618	193.02567	40	163	14.01051	0.0051401	VNWKTOKETHGBQD	CHEMONTID:0002500
C11H14N2O	190.110613068	383.15021	193.01703	49	160	190.13318	-0.0225669	ANJTVLIZGCUXLD	CHEMONTID:0002722
C11H14N2O	190.110613068	383.12784	193.01703	38	160	190.11081	-0.0001969	ANJTVLIZGCUXLD	CHEMONTID:0002722
C11H14N2O	190.110613068	383.12784	193.00661	38	160	190.12123	-0.0106169	ANJTVLIZGCUXLD	CHEMONTID:0002722
C8H16	112.125200512	305.15085	193.01703	133	160	112.13382	-0.0086195	TVMXDCGIABBOFY	CHEMONTID:0002500
C8H16	112.125200512	305.15085	193.00661	133	160	112.14424	-0.0190395	TVMXDCGIABBOFY	CHEMONTID:0002500
C8H16	112.125200512	305.13461	193.01703	128	160	112.11758	0.0076205	TVMXDCGIABBOFY	CHEMONTID:0002500
C8H16	112.125200512	305.13461	193.00661	128	160	112.128	-0.0027995	TVMXDCGIABBOFY	CHEMONTID:0002500
C4H11N	73.089149352	266.11414	193.01703	39	160	73.09711	-0.0079606	HPNMFZURTQLUMO;DAZXVJBJRMWXJP;GVWISOJSERXQBM	CHEMONTID:0002228;CHEMONTID:0002239
C4H11N	73.089149352	266.11414	193.00661	39	160	73.10753	-0.0183806	HPNMFZURTQLUMO;DAZXVJBJRMWXJP;GVWISOJSERXQBM	CHEMONTID:0002228;CHEMONTID:0002239
C4H9	57.070425288	250.09587	193.01703	42	160	57.07884	-0.0084147	IJDNQMDRQITEOD;NNPPMTNAJDCUHE	CHEMONTID:0002500;CHEMONTID:0004620
C4H9	57.070425288	250.09587	193.00661	42	160	57.08926	-0.0188347	IJDNQMDRQITEOD;NNPPMTNAJDCUHE	CHEMONTID:0002500;CHEMONTID:0004620
CH2	14.015650064	207.03618	193.01703	40	160	14.01915	-0.0034999	VNWKTOKETHGBQD	CHEMONTID:0002500
CH2	14.015650064	207.03618	193.00661	40	160	14.02957	-0.0139199	VNWKTOKETHGBQD	CHEMONTID:0002500
CH3	15.023475096	554.51648	539.48798	154	103	15.0285	-0.0050249	VNWKTOKETHGBQD	CHEMONTID:0002500
CH3	15.023475096	554.51648	539.46954	154	98	15.0469399999999	-0.0234649	VNWKTOKETHGBQD	CHEMONTID:0002500
C9H10O	134.07316494	439.20804	305.15085	147	133	134.05719	0.0159749	UAJRSHJHFRVGMG	CHEMONTID:0000138
C9H10O	134.07316494	439.20804	305.13461	147	128	134.07343	-0.0002651	UAJRSHJHFRVGMG	CHEMONTID:0000138
C13H23O	195.174890356	283.24036	88.07806	51	146	195.1623	0.0125904	VNGRIQMEDUZTCJ	CHEMONTID:0000298
C13H23O	195.174890356	283.24036	88.07001	51	146	195.17035	0.0045404	VNGRIQMEDUZTCJ	CHEMONTID:0000298
C13H22O	194.167065324	282.26462	88.07806	42	146	194.18656	-0.0194947	DEDSSOIVPSHQLB	CHEMONTID:0001292
C3H6N2	70.053098192	158.13571	88.07806	37	146	70.05765	-0.0045518	MCGDEFQPHREUNF	CHEMONTID:0001045
C5H10	70.07825032	158.13571	88.07001	37	146	70.0657	0.0125503	OFBQJSOFQDEBGM	CHEMONTID:0002500
H2O	18.010564684	106.0916	88.07806	98	146	18.01354	-0.0029753	XLYOFNOQVPJJNP	NonID:H2O
H2O	18.010564684	106.0916	88.07001	98	146	18.02159	-0.0110253	XLYOFNOQVPJJNP	NonID:H2O
H2O	18.010564684	106.08456	88.07806	106	146	18.0065	0.0040647	XLYOFNOQVPJJNP	NonID:H2O
H2O	18.010564684	106.08456	88.07001	106	146	18.01455	-0.0039853	XLYOFNOQVPJJNP	NonID:H2O
H2O	18.010564684	106.074	88.07806	98	146	17.99594	0.0146247	XLYOFNOQVPJJNP	NonID:H2O
H2O	18.010564684	106.074	88.07001	98	146	18.00399	0.0065747	XLYOFNOQVPJJNP	NonID:H2O
H2O	18.010564684	106.06117	88.07001	43	146	17.99116	0.0194047	XLYOFNOQVPJJNP	NonID:H2O
C5H5N	79.04219916	384.17093	305.15085	60	133	79.02008	0.0221192	JUJWROOIHBZHMG	CHEMONTID:0000089
CH2	14.015650064	319.18414	305.15085	44	133	14.03329	-0.0176399	VNWKTOKETHGBQD	CHEMONTID:0002500
C5H5N	79.04219916	384.17093	305.13461	60	128	79.03632	0.0058792	JUJWROOIHBZHMG	CHEMONTID:0000089
H3N	17.026549096	569.34894	552.33228	65	126	17.01666	0.0098891	QGZKDVFQNNGYKY	NonID:NH2
C12H22O	182.167065324	288.24908	106.08456	105	106	182.16452	0.0025453	BLWZCYSWLRGLHU;HFJRKMMYBMWEAD	CHEMONTID:0001292;CHEMONTID:0002229
C3H5N	55.04219916	161.12575	106.08456	39	106	55.04119	0.0010092	LIWAQLJGPBVORC	CHEMONTID:0002228
C20H31O	287.237490612	575.46576	288.24908	41	105	287.21668	0.0208106	XOZDREDGDDNHBM	CHEMONTID:0000298
C17H31O	251.237490612	539.48798	288.24908	103	105	251.2389	-0.0014094	HJEWKIMQTQIIIN	CHEMONTID:0000298
C17H31O	251.237490612	539.46954	288.24908	98	105	251.22046	0.0170306	HJEWKIMQTQIIIN	CHEMONTID:0000298
C6H12	84.093900384	372.34198	288.24908	34	105	84.0929	0.0010004	VLKZOEOYAKHREP	CHEMONTID:0002500
C12H22O	182.167065324	288.24908	106.0916	105	98	182.15748	0.0095853	BLWZCYSWLRGLHU;HFJRKMMYBMWEAD	CHEMONTID:0001292;CHEMONTID:0002229
C12H22O	182.167065324	288.24908	106.074	105	98	182.17508	-0.0080147	BLWZCYSWLRGLHU;HFJRKMMYBMWEAD	CHEMONTID:0001292;CHEMONTID:0002229
O	15.99491462	555.49072	539.48798	48	103	16.00274	-0.0078254	XLYOFNOQVPJJNP	NonID:H2O
C9H7N	129.057849224	539.48798	410.43756	103	103	129.05042	0.0074292	ZFRKQXVRDFCRJG	CHEMONTID:0004529
C9H7N	129.057849224	539.48798	410.42453	103	92	129.06345	-0.0056008	ZFRKQXVRDFCRJG	CHEMONTID:0004529
C9H5O	129.03403978	539.48798	410.45697	103	71	129.03101	0.0030298	KJPRLNWUNMBNBZ	CHEMONTID:0000029
C9H5O	129.03403978	539.46954	410.43756	98	103	129.03198	0.0020598	KJPRLNWUNMBNBZ	CHEMONTID:0000029
C5H12N2	100.100048384	410.43756	310.314	103	68	100.12356	-0.0235116	PVOAHINGSUIXLS	CHEMONTID:0003358
H2N	16.018724064	555.49072	539.46954	48	98	16.02118	-0.0024559	QGZKDVFQNNGYKY	NonID:NH2
C9H5O	129.03403978	539.46954	410.42453	98	92	129.04501	-0.0109702	KJPRLNWUNMBNBZ	CHEMONTID:0000029
C9H5O	129.03403978	539.46954	410.45697	98	71	129.01257	0.0214698	KJPRLNWUNMBNBZ	CHEMONTID:0000029
C3H5N	55.04219916	161.12575	106.0916	39	98	55.03415	0.0080492	LIWAQLJGPBVORC	CHEMONTID:0002228
C4H7	55.054775224	161.12575	106.074	39	98	55.05175	0.0030252	NNPPMTNAJDCUHE;VQTUBCCKSQIDNK	CHEMONTID:0004620;CHEMONTID:0004622
C5H12N2	100.100048384	410.42453	310.314	92	68	100.11053	-0.0104816	PVOAHINGSUIXLS	CHEMONTID:0003358
C6H3	75.023475096	431.1051	356.08591	37	64	75.01919	0.0042851	UHOVQNZJYSORNB	CHEMONTID:0002279
C2H3	27.023475096	383.12784	356.08591	38	64	27.04193	-0.0184549	VGGSQFUCUMXWEO;OTMSDBZUPAUEDD	CHEMONTID:0004476;CHEMONTID:0002500
HN	15.010899032	371.10178	356.08591	61	64	15.01587	-0.004971	QGZKDVFQNNGYKY	NonID:NH2
Num AdductIon (AdductType Mass LinkedMz): 2
[M+NH4]+	88.07806	93.03674
[M+H]+	554.51648	576.48657
Num IsotopicIon (IsotopeName Mass LinkedMz WeightedForm WeightNumber): 24
C-13	107.08479	106.0916	M+1	1
C-13	107.09299	106.0916	M+1	1
2C-13	108.07773	106.0916	M+2	2
C-13	271.25122	270.26071	M+1	1
C-13	271.26212	270.26071	M+1	1
C-13	306.14276	305.15085	M+1	1
N-14	312.27927	311.30704	M+1	1
C-13	312.29944	311.30704	M+1	1
C-13	355.32599	354.33823	M+1	1
C-13	355.3476	354.33823	M+1	1
C-13	355.36374	354.33823	M+1	1
2C-13	356.33118	354.33823	M+2	2
2C-13	356.34894	354.33823	M+2	2
C-13	411.43793	410.45697	M+1	1
C-13	411.45462	410.45697	M+1	1
C-13	440.20944	439.20804	M+1	1
C-13	440.23154	439.20804	M+1	1
C-13	497.26468	496.27206	M+1	1
C-13	553.34039	552.33228	M+1	1
N-14	555.49072	554.51648	M+1	1
C-13	555.5191	554.51648	M+1	1
C-13	555.54407	554.51648	M+1	1
C-13	570.38239	569.39594	M+1	1
C-13	570.40656	569.39594	M+1	1

NAME: C28H67FN6OP
EXACTMASS: 553.509800614
ISSELECTED: False
ACCURATEMASS: 553.5094793
MASSDIFFERENCE: 0.0003213
TOTALSCORE: 2.896
ISOTOPICINTENSITY[M+1]: 0.3328
ISOTOPICINTENSITY[M+2]: 0.0558
ISOTOPICDIFF[M+1]: -0.0566
ISOTOPICDIFF[M+2]: -0.0115
MASSDIFFSCORE: 0.998
ISOTOPICSCORE: 0.98
PRODUCTIONSCORE: 0.847
NEUTRALLOSSSCORE: 0.071
PRODUCTIONPEAKNUMBER: 61
PRODUCTIONHITSNUMBER: 12
NEUTRALLOSSPEAKNUMBER: 408
NEUTRALLOSSHITSNUMBER: 29
RESOURCENAMES: 
RESOURCERECORDS: 0
ChemOntDescriptions: 
ChemOntIDs: 
ChemOntScores: 
ChemOntInChIKeys: 
PUBCHEMCIDS: 
Num ProductIon (Formula ExactMass AccurateMass Intensity Error CandidateInChIKeys CandidateOntologies): 61
C4H10N	72.08132432	72.08174	45	-0.0009643	HQABUPZFAYXKJW;KDSNLYIMUZNERS;DAZXVJBJRMWXJP;HPNMFZURTQLUMO;XHFGWHUWQXTGAT;GVWISOJSERXQBM;RWRDLPDLKQPQOW;JKHYHXBLSTVHIA	CHEMONTID:0000469;CHEMONTID:0002239;CHEMONTID:0002228;CHEMONTID:0000218;CHEMONTID:0002394
C6H9	81.070425288	81.06992	35	-4.33E-05	AFABGHUZZDYHJO;RYPKRALMXUUNKS;PFEOZHBOMNWTJB;GDOPTJXRTPNYNR;LIKMAJRDDDTEIG;LDTAOIUHUHHCMU;PRBHEGAFLDMLAL;VLKZOEOYAKHREP;BEQGRRJLJLVQAQ;HNRMPXKDFBEGFZ;LGAQJENWWYGFSN;XDTMQSROBMDMFD;WWUVJRULCWHUSA	CHEMONTID:0004620;CHEMONTID:0004476;CHEMONTID:0001016;CHEMONTID:0001019;CHEMONTID:0002500;CHEMONTID:0004622
C6H9	81.070425288	81.07571	39	-0.0058333	AFABGHUZZDYHJO;RYPKRALMXUUNKS;PFEOZHBOMNWTJB;GDOPTJXRTPNYNR;LIKMAJRDDDTEIG;LDTAOIUHUHHCMU;PRBHEGAFLDMLAL;VLKZOEOYAKHREP;BEQGRRJLJLVQAQ;HNRMPXKDFBEGFZ;LGAQJENWWYGFSN;XDTMQSROBMDMFD;WWUVJRULCWHUSA	CHEMONTID:0004620;CHEMONTID:0004476;CHEMONTID:0001016;CHEMONTID:0001019;CHEMONTID:0002500;CHEMONTID:0004622
C3H2OP	84.984326314	84.96571	45	0.0180677	NA	NA
C4H10NO	88.07623894	88.07001	146	0.0056804	MIJDSYMOBYNHOT	CHEMONTID:0001897
C4H10NO	88.07623894	88.07806	146	-0.0023696	MIJDSYMOBYNHOT	CHEMONTID:0001897
C6H5O	93.03403978	93.03674	44	-0.0032488	ISWSIDIOOBJBQZ	CHEMONTID:0004647
C7H8N	106.065674256	106.06117	43	0.0039557	RNVCVTLRINQCPJ;AFBPFSWMIHJQDM;ONQLCPDIXPYJSS;CSNWPSHAZNPDBA;WGQKYBSKWIADBV;MFEIKQPHQINPRI;KPDBFXIKMXHJEB;VULHYRAYXYTONQ	CHEMONTID:0003964;CHEMONTID:0003924;CHEMONTID:0000195;CHEMONTID:0000219;CHEMONTID:0000185;CHEMONTID:0000089;CHEMONTID:0002279
C8H10	106.07825032	106.074	98	0.0037017	YNQLUTRBYVCPMQ;QEGNUYASOUJEHD	CHEMONTID:0002279;CHEMONTID:0001016
C8H10	106.07825032	106.08456	106	-0.0068583	YNQLUTRBYVCPMQ;QEGNUYASOUJEHD	CHEMONTID:0002279;CHEMONTID:0001016
C8H10	106.07825032	106.0916	98	-0.0138983	YNQLUTRBYVCPMQ;QEGNUYASOUJEHD	CHEMONTID:0002279;CHEMONTID:0001016
CH3FN4OP	137.002850566	137.00769	37	-0.005388	NA	NA
C9H17FN	158.134502764	158.13571	37	-0.0017558	NA	NA
C12H17	161.133025544	161.12575	39	0.006727	QPEHZWXCQFKJQO;PDCMGXOEMIZAGY;SJRNJLNTKOARIN;IRXJZDLOCNJAHE;XWASVAMCARPLHN;KNMXZGDUJVOTOC;ADFMUFXAKWLSSH;ACLGJZFMJNVCMH;NXCPHYJTOJDSLE	CHEMONTID:0001401;CHEMONTID:0004149;CHEMONTID:0002841;CHEMONTID:0001016;CHEMONTID:0004620;CHEMONTID:0000017;CHEMONTID:0004622
C7H6N2OP	165.021774442	165.02161	42	-0.0003841	NA	NA
C16H	193.007825032	193.00661	160	0.0006665	NA	NA
C10HN4O	193.015035652	193.01703	160	-0.0025429	NA	NA
C9HN6	193.026269032	193.02567	163	5.05E-05	NA	NA
C14H8P	207.036361886	207.03618	40	-0.0003667	NA	NA
C15H30NO	240.23273958	240.23453	58	-0.002339	NA	NA
C15H32NO	242.248389644	242.25012	55	-0.0022789	NA	NA
C14H32N3	242.259623024	242.25992	54	-0.0008456	NA	NA
C16H14N2O	250.110613068	250.09587	42	0.0141945	RZJCZGRUCDIZDF;IMGCCYXKHSTOBP	CHEMONTID:0002497
C11H17N5OP	266.117071794	266.11414	39	0.0023832	NA	NA
C16H33NP	270.235061686	270.24362	1056	-0.0091069	NA	NA
C17H33FN	270.259703276	270.26071	1042	-0.0015553	NA	NA
C15H32N5	282.265771024	282.26462	42	0.0006024	NA	NA
C18H36NO	282.279689772	282.28198	42	-0.0028388	NA	NA
C21H31	283.242575992	283.24036	51	0.0016674	NA	NA
C16H35NOP	288.24562637	288.24908	105	-0.0040022	NA	NA
C21H18FO	305.134168416	305.13461	128	-0.0009902	NA	NA
C17H17N6	305.151469544	305.15085	133	7.1E-05	NA	NA
C17H36N5	310.297071152	310.29443	52	0.0020926	NA	NA
C20H40NO	310.3109899	310.314	68	-0.0035587	NA	NA
C17H35N4O	311.28108674	311.28162	240	-0.0010818	NA	NA
C16H35N6	311.29232012	311.29727	278	-0.0054985	NA	NA
C19H39N2O	311.306238868	311.30704	279	-0.0013497	NA	NA
C23H24F	319.186203988	319.18414	44	0.0015154	NA	NA
C20H7FN2OP	341.028002694	341.02847	58	-0.0010159	NA	NA
C21H44N3O	354.348438028	354.33823	3360	0.0096594	NA	NA
C20H12N4OP	355.074872634	355.0755	35	-0.0011759	NA	NA
C19H11N5OP	356.070121602	356.06851	61	0.001063	NA	NA
C26H11FN	356.087552572	356.08591	64	0.001094	NA	NA
C21H15FN2OP	361.09060295	361.09238	41	-0.0023256	NA	NA
C23H11N6	371.104519352	371.10178	61	0.0021908	NA	NA
C22H47NOP	372.339526754	372.34198	34	-0.0030018	NA	NA
C26H15N4	383.12967148	383.12784	38	0.0012829	NA	NA
C28H19N2	383.154823608	383.15021	49	0.004065	NA	NA
C20H24FN5P	384.175335618	384.17093	60	0.003857	NA	NA
C24H52N5	410.422271664	410.42453	92	-0.0028069	NA	NA
C27H56NO	410.436190412	410.43756	103	-0.0019182	NA	NA
C26H56N3	410.447423792	410.45697	71	-0.0100948	NA	NA
C26H37FN2P	427.267839034	427.26749	34	-0.0001995	NA	NA
C25H12FN6O	431.105662224	431.1051	37	1.36E-05	NA	NA
C24H29FN4OP	439.206301398	439.20804	147	-0.0022872	NA	NA
C26H17N5OP	446.117071794	446.11304	41	0.0034832	NA	NA
C28H31FN4P	473.227036842	473.23502	36	-0.0085317	NA	NA
C27H36FN5OP	496.264150622	496.27206	329	-0.008458	NA	NA
C27H65FN6OP	539.49415055	539.46954	98	0.024062	NA	NA
C27H65FN6OP	539.49415055	539.48798	103	0.005622	NA	NA
C28H67FN6OP	553.509800614	576.48657	1150	0.0124513	NA	NA
Num NeutralLoss (Formula ExactMass PrecursorMz ProductMz PrecursorIntensity ProductIntensity LossMass Error CandidateInChIKeys CandidateOntologies): 112
C13H17N2	201.139173544	555.49072	354.33823	48	3360	201.15249	-0.0133165	VENAANZHUCMOGD	CHEMONTID:0001140
C12H13N2	185.107873416	539.46954	354.33823	98	3360	185.13131	-0.0234366	JOFKCNJIUXPJAC	CHEMONTID:0001914
C12H22O	182.167065324	536.51813	354.33823	48	3360	182.1799	-0.0128347	BLWZCYSWLRGLHU;HFJRKMMYBMWEAD	CHEMONTID:0001292;CHEMONTID:0002229
C4H8	56.062600256	410.42453	354.33823	92	3360	56.0863	-0.0236997	NNPPMTNAJDCUHE;IJDNQMDRQITEOD;VQTUBCCKSQIDNK	CHEMONTID:0004620;CHEMONTID:0002500;CHEMONTID:0004622
H2O	18.010564684	372.34198	354.33823	34	3360	18.00375	0.0068147	XLYOFNOQVPJJNP	NonID:H2O
C6H12	84.093900384	354.33823	270.24362	3360	1056	84.09461	-0.0007096	VLKZOEOYAKHREP	CHEMONTID:0002500
C5H10N	84.08132432	354.33823	270.26071	3360	1042	84.07752	0.0038043	NQRYJNQNLNOLGT	CHEMONTID:0000195
C2H5N	43.04219916	354.33823	311.30704	3360	279	43.03119	0.0110092	ROSDSFDQCJNGOL;QUSNBJAOOMFDIB	CHEMONTID:0002228;CHEMONTID:0000469
C2H5N	43.04219916	354.33823	311.29727	3360	278	43.04096	0.0012392	ROSDSFDQCJNGOL;QUSNBJAOOMFDIB	CHEMONTID:0002228;CHEMONTID:0000469
C3H7	43.054775224	354.33823	311.28162	3360	240	43.05661	-0.0018348	ATUOYWHBWRKTHZ;QQONPFPTGQHPMA	CHEMONTID:0002500;CHEMONTID:0004476
C2H4O	44.026214748	354.33823	310.314	3360	68	44.02423	0.0019847	LFQSCWFLJHTTHZ;IKHGUXGNUITLKF;LCGLNKUTAGEVQW	CHEMONTID:0000286;CHEMONTID:0002230;CHEMONTID:0001167
C3H5	41.03912516	311.30704	270.24362	279	1056	41.06342	-0.0242948	ATUOYWHBWRKTHZ;QQONPFPTGQHPMA	CHEMONTID:0002500;CHEMONTID:0004476
C3H5	41.03912516	311.29727	270.24362	278	1056	41.05365	-0.0145248	ATUOYWHBWRKTHZ;QQONPFPTGQHPMA	CHEMONTID:0002500;CHEMONTID:0004476
C3H5	41.03912516	311.28162	270.24362	240	1056	41.038	0.0011252	ATUOYWHBWRKTHZ;QQONPFPTGQHPMA	CHEMONTID:0002500;CHEMONTID:0004476
C3H4	40.031300128	310.29443	270.24362	52	1056	40.05081	-0.0195099	QQONPFPTGQHPMA;ATUOYWHBWRKTHZ	CHEMONTID:0004476;CHEMONTID:0002500
H2O	18.010564684	288.24908	270.24362	105	1056	18.00546	0.0051047	XLYOFNOQVPJJNP	NonID:H2O
CH	13.007825032	283.24036	270.24362	51	1056	12.99674	0.011085	VNWKTOKETHGBQD	CHEMONTID:0002500
C	12	282.26462	270.24362	42	1056	12.021	-0.021	VNWKTOKETHGBQD	CHEMONTID:0002500
C12H22O	182.167065324	270.24362	88.07806	1056	146	182.16556	0.0015053	BLWZCYSWLRGLHU;HFJRKMMYBMWEAD	CHEMONTID:0001292;CHEMONTID:0002229
C12H22O	182.167065324	270.24362	88.07001	1056	146	182.17361	-0.0065447	BLWZCYSWLRGLHU;HFJRKMMYBMWEAD	CHEMONTID:0001292;CHEMONTID:0002229
C20H29O	285.221840548	555.49072	270.26071	48	1042	285.23001	-0.0081695	KZSKFOJHFUBFSD	CHEMONTID:0000298
C3H5	41.03912516	311.30704	270.26071	279	1042	41.04633	-0.0072048	ATUOYWHBWRKTHZ;QQONPFPTGQHPMA	CHEMONTID:0002500;CHEMONTID:0004476
C3H5	41.03912516	311.29727	270.26071	278	1042	41.03656	0.0025652	ATUOYWHBWRKTHZ;QQONPFPTGQHPMA	CHEMONTID:0002500;CHEMONTID:0004476
C2H3N	41.026549096	311.28162	270.26071	240	1042	41.02091	0.0056391	ROSDSFDQCJNGOL;MPAYEWNVIPXRDP;QUSNBJAOOMFDIB	CHEMONTID:0002228;CHEMONTID:0002395;CHEMONTID:0000469
C3H4	40.031300128	310.314	270.26071	68	1042	40.05329	-0.0219899	QQONPFPTGQHPMA;ATUOYWHBWRKTHZ	CHEMONTID:0004476;CHEMONTID:0002500
C3H4	40.031300128	310.29443	270.26071	52	1042	40.03372	-0.0024199	QQONPFPTGQHPMA;ATUOYWHBWRKTHZ	CHEMONTID:0004476;CHEMONTID:0002500
H2O	18.010564684	288.24908	270.26071	105	1042	17.98837	0.0221947	XLYOFNOQVPJJNP	NonID:H2O
C	12	282.28198	270.26071	42	1042	12.02127	-0.02127	VNWKTOKETHGBQD	CHEMONTID:0002500
C	12	282.26462	270.26071	42	1042	12.00391	-0.00391	VNWKTOKETHGBQD	CHEMONTID:0002500
C12H22O	182.167065324	270.26071	88.07806	1042	146	182.18265	-0.0155847	BLWZCYSWLRGLHU;HFJRKMMYBMWEAD	CHEMONTID:0001292;CHEMONTID:0002229
C12H22O	182.167065324	270.26071	88.07001	1042	146	182.1907	-0.0236347	BLWZCYSWLRGLHU;HFJRKMMYBMWEAD	CHEMONTID:0001292;CHEMONTID:0002229
C18H33O	265.253140676	576.51599	311.28162	482	240	265.23437	0.0187707	ZENZJGDPWWLORF	CHEMONTID:0000298
C4H11N	73.089149352	569.37817	496.27206	351	329	73.1061099999999	-0.0169606	HPNMFZURTQLUMO;DAZXVJBJRMWXJP;GVWISOJSERXQBM	CHEMONTID:0002228;CHEMONTID:0002239
CH5	17.03912516	569.37817	552.33228	351	126	17.04589	-0.0067648	VNWKTOKETHGBQD	CHEMONTID:0002500
C4H11N	73.089149352	569.34894	496.27206	65	329	73.07688	0.0122694	HPNMFZURTQLUMO;DAZXVJBJRMWXJP;GVWISOJSERXQBM	CHEMONTID:0002228;CHEMONTID:0002239
C4H8	56.062600256	552.33228	496.27206	126	329	56.06022	0.0023803	NNPPMTNAJDCUHE;IJDNQMDRQITEOD;VQTUBCCKSQIDNK	CHEMONTID:0004620;CHEMONTID:0002500;CHEMONTID:0004622
C3H7N	57.057849224	496.27206	439.20804	329	147	57.06402	-0.0061708	LIWAQLJGPBVORC;WGYKZJWCGVVSQN	CHEMONTID:0002228;CHEMONTID:0000469
CH5	17.03912516	569.39594	552.33228	304	126	17.06366	-0.0245348	VNWKTOKETHGBQD	CHEMONTID:0002500
C15H29O	225.221840548	536.51813	311.30704	48	279	225.21109	0.0107505	XGQJZNCFDLXSIJ	CHEMONTID:0000298
C2H7NO	61.052763844	372.34198	311.30704	34	279	61.03494	0.0178238	HZAXFHJVJLSVMW	CHEMONTID:0001897
C15H27O	223.206190484	311.30704	88.07806	279	146	223.22898	-0.0227895	ILDMCKZJSLWXTH	CHEMONTID:0000298
C15H29O	225.221840548	536.51813	311.29727	48	278	225.22086	0.0009805	XGQJZNCFDLXSIJ	CHEMONTID:0000298
C2H7NO	61.052763844	372.34198	311.29727	34	278	61.04471	0.0080538	HZAXFHJVJLSVMW	CHEMONTID:0001897
C15H27O	223.206190484	311.29727	88.07806	278	146	223.21921	-0.0130195	ILDMCKZJSLWXTH	CHEMONTID:0000298
C15H27O	223.206190484	311.29727	88.07001	278	146	223.22726	-0.0210695	ILDMCKZJSLWXTH	CHEMONTID:0000298
C15H29O	225.221840548	536.51813	311.28162	48	240	225.23651	-0.0146695	XGQJZNCFDLXSIJ	CHEMONTID:0000298
C3H9O	61.065339908	372.34198	311.28162	34	240	61.06036	0.0049799	XOBKSJJDNFUZPF;KFZMGEQAYNKOFK;BDERNNFJNOPAEC	CHEMONTID:0001167;CHEMONTID:0001661;CHEMONTID:0000286
C15H27O	223.206190484	311.28162	88.07806	240	146	223.20356	0.0026305	ILDMCKZJSLWXTH	CHEMONTID:0000298
C15H27O	223.206190484	311.28162	88.07001	240	146	223.21161	-0.0054195	ILDMCKZJSLWXTH	CHEMONTID:0000298
C11H14N2O	190.110613068	383.15021	193.02567	49	163	190.12454	-0.0139269	ANJTVLIZGCUXLD	CHEMONTID:0002722
C11H14N2O	190.110613068	383.12784	193.02567	38	163	190.10217	0.0084431	ANJTVLIZGCUXLD	CHEMONTID:0002722
C8H16	112.125200512	305.15085	193.02567	133	163	112.12518	2.05E-05	TVMXDCGIABBOFY	CHEMONTID:0002500
C8H16	112.125200512	305.13461	193.02567	128	163	112.10894	0.0162605	TVMXDCGIABBOFY	CHEMONTID:0002500
C4H11N	73.089149352	266.11414	193.02567	39	163	73.08847	0.0006794	HPNMFZURTQLUMO;DAZXVJBJRMWXJP;GVWISOJSERXQBM	CHEMONTID:0002228;CHEMONTID:0002239
C4H9	57.070425288	250.09587	193.02567	42	163	57.0702	0.0002253	IJDNQMDRQITEOD;NNPPMTNAJDCUHE	CHEMONTID:0002500;CHEMONTID:0004620
CH2	14.015650064	207.03618	193.02567	40	163	14.01051	0.0051401	VNWKTOKETHGBQD	CHEMONTID:0002500
C11H14N2O	190.110613068	383.15021	193.01703	49	160	190.13318	-0.0225669	ANJTVLIZGCUXLD	CHEMONTID:0002722
C11H14N2O	190.110613068	383.12784	193.01703	38	160	190.11081	-0.0001969	ANJTVLIZGCUXLD	CHEMONTID:0002722
C11H14N2O	190.110613068	383.12784	193.00661	38	160	190.12123	-0.0106169	ANJTVLIZGCUXLD	CHEMONTID:0002722
C8H16	112.125200512	305.15085	193.01703	133	160	112.13382	-0.0086195	TVMXDCGIABBOFY	CHEMONTID:0002500
C8H16	112.125200512	305.15085	193.00661	133	160	112.14424	-0.0190395	TVMXDCGIABBOFY	CHEMONTID:0002500
C8H16	112.125200512	305.13461	193.01703	128	160	112.11758	0.0076205	TVMXDCGIABBOFY	CHEMONTID:0002500
C8H16	112.125200512	305.13461	193.00661	128	160	112.128	-0.0027995	TVMXDCGIABBOFY	CHEMONTID:0002500
C4H11N	73.089149352	266.11414	193.01703	39	160	73.09711	-0.0079606	HPNMFZURTQLUMO;DAZXVJBJRMWXJP;GVWISOJSERXQBM	CHEMONTID:0002228;CHEMONTID:0002239
C4H11N	73.089149352	266.11414	193.00661	39	160	73.10753	-0.0183806	HPNMFZURTQLUMO;DAZXVJBJRMWXJP;GVWISOJSERXQBM	CHEMONTID:0002228;CHEMONTID:0002239
C4H9	57.070425288	250.09587	193.01703	42	160	57.07884	-0.0084147	IJDNQMDRQITEOD;NNPPMTNAJDCUHE	CHEMONTID:0002500;CHEMONTID:0004620
C4H9	57.070425288	250.09587	193.00661	42	160	57.08926	-0.0188347	IJDNQMDRQITEOD;NNPPMTNAJDCUHE	CHEMONTID:0002500;CHEMONTID:0004620
CH2	14.015650064	207.03618	193.01703	40	160	14.01915	-0.0034999	VNWKTOKETHGBQD	CHEMONTID:0002500
CH2	14.015650064	207.03618	193.00661	40	160	14.02957	-0.0139199	VNWKTOKETHGBQD	CHEMONTID:0002500
CH3	15.023475096	554.51648	539.48798	154	103	15.0285	-0.0050249	VNWKTOKETHGBQD	CHEMONTID:0002500
CH3	15.023475096	554.51648	539.46954	154	98	15.0469399999999	-0.0234649	VNWKTOKETHGBQD	CHEMONTID:0002500
C9H10O	134.07316494	439.20804	305.15085	147	133	134.05719	0.0159749	UAJRSHJHFRVGMG	CHEMONTID:0000138
C9H10O	134.07316494	439.20804	305.13461	147	128	134.07343	-0.0002651	UAJRSHJHFRVGMG	CHEMONTID:0000138
C13H23O	195.174890356	283.24036	88.07806	51	146	195.1623	0.0125904	VNGRIQMEDUZTCJ	CHEMONTID:0000298
C13H23O	195.174890356	283.24036	88.07001	51	146	195.17035	0.0045404	VNGRIQMEDUZTCJ	CHEMONTID:0000298
C13H22O	194.167065324	282.26462	88.07806	42	146	194.18656	-0.0194947	DEDSSOIVPSHQLB	CHEMONTID:0001292
C3H6N2	70.053098192	158.13571	88.07806	37	146	70.05765	-0.0045518	MCGDEFQPHREUNF	CHEMONTID:0001045
C5H10	70.07825032	158.13571	88.07001	37	146	70.0657	0.0125503	OFBQJSOFQDEBGM	CHEMONTID:0002500
H2O	18.010564684	106.0916	88.07806	98	146	18.01354	-0.0029753	XLYOFNOQVPJJNP	NonID:H2O
H2O	18.010564684	106.0916	88.07001	98	146	18.02159	-0.0110253	XLYOFNOQVPJJNP	NonID:H2O
H2O	18.010564684	106.08456	88.07806	106	146	18.0065	0.0040647	XLYOFNOQVPJJNP	NonID:H2O
H2O	18.010564684	106.08456	88.07001	106	146	18.01455	-0.0039853	XLYOFNOQVPJJNP	NonID:H2O
H2O	18.010564684	106.074	88.07806	98	146	17.99594	0.0146247	XLYOFNOQVPJJNP	NonID:H2O
H2O	18.010564684	106.074	88.07001	98	146	18.00399	0.0065747	XLYOFNOQVPJJNP	NonID:H2O
H2O	18.010564684	106.06117	88.07001	43	146	17.99116	0.0194047	XLYOFNOQVPJJNP	NonID:H2O
C5H5N	79.04219916	384.17093	305.15085	60	133	79.02008	0.0221192	JUJWROOIHBZHMG	CHEMONTID:0000089
CH2	14.015650064	319.18414	305.15085	44	133	14.03329	-0.0176399	VNWKTOKETHGBQD	CHEMONTID:0002500
C5H5N	79.04219916	384.17093	305.13461	60	128	79.03632	0.0058792	JUJWROOIHBZHMG	CHEMONTID:0000089
H3N	17.026549096	569.34894	552.33228	65	126	17.01666	0.0098891	QGZKDVFQNNGYKY	NonID:NH2
C12H22O	182.167065324	288.24908	106.08456	105	106	182.16452	0.0025453	BLWZCYSWLRGLHU;HFJRKMMYBMWEAD	CHEMONTID:0001292;CHEMONTID:0002229
C3H5N	55.04219916	161.12575	106.08456	39	106	55.04119	0.0010092	LIWAQLJGPBVORC	CHEMONTID:0002228
C20H31O	287.237490612	575.46576	288.24908	41	105	287.21668	0.0208106	XOZDREDGDDNHBM	CHEMONTID:0000298
C17H31O	251.237490612	539.48798	288.24908	103	105	251.2389	-0.0014094	HJEWKIMQTQIIIN	CHEMONTID:0000298
C17H31O	251.237490612	539.46954	288.24908	98	105	251.22046	0.0170306	HJEWKIMQTQIIIN	CHEMONTID:0000298
C6H12	84.093900384	372.34198	288.24908	34	105	84.0929	0.0010004	VLKZOEOYAKHREP	CHEMONTID:0002500
C12H22O	182.167065324	288.24908	106.0916	105	98	182.15748	0.0095853	BLWZCYSWLRGLHU;HFJRKMMYBMWEAD	CHEMONTID:0001292;CHEMONTID:0002229
C12H22O	182.167065324	288.24908	106.074	105	98	182.17508	-0.0080147	BLWZCYSWLRGLHU;HFJRKMMYBMWEAD	CHEMONTID:0001292;CHEMONTID:0002229
O	15.99491462	555.49072	539.48798	48	103	16.00274	-0.0078254	XLYOFNOQVPJJNP	NonID:H2O
C9H7N	129.057849224	539.48798	410.43756	103	103	129.05042	0.0074292	ZFRKQXVRDFCRJG	CHEMONTID:0004529
C9H7N	129.057849224	539.48798	410.42453	103	92	129.06345	-0.0056008	ZFRKQXVRDFCRJG	CHEMONTID:0004529
C9H5O	129.03403978	539.48798	410.45697	103	71	129.03101	0.0030298	KJPRLNWUNMBNBZ	CHEMONTID:0000029
C9H5O	129.03403978	539.46954	410.43756	98	103	129.03198	0.0020598	KJPRLNWUNMBNBZ	CHEMONTID:0000029
C5H12N2	100.100048384	410.43756	310.314	103	68	100.12356	-0.0235116	PVOAHINGSUIXLS	CHEMONTID:0003358
H2N	16.018724064	555.49072	539.46954	48	98	16.02118	-0.0024559	QGZKDVFQNNGYKY	NonID:NH2
C9H5O	129.03403978	539.46954	410.42453	98	92	129.04501	-0.0109702	KJPRLNWUNMBNBZ	CHEMONTID:0000029
C9H5O	129.03403978	539.46954	410.45697	98	71	129.01257	0.0214698	KJPRLNWUNMBNBZ	CHEMONTID:0000029
C3H5N	55.04219916	161.12575	106.0916	39	98	55.03415	0.0080492	LIWAQLJGPBVORC	CHEMONTID:0002228
C4H7	55.054775224	161.12575	106.074	39	98	55.05175	0.0030252	NNPPMTNAJDCUHE;VQTUBCCKSQIDNK	CHEMONTID:0004620;CHEMONTID:0004622
C5H12N2	100.100048384	410.42453	310.314	92	68	100.11053	-0.0104816	PVOAHINGSUIXLS	CHEMONTID:0003358
C6H3	75.023475096	431.1051	356.08591	37	64	75.01919	0.0042851	UHOVQNZJYSORNB	CHEMONTID:0002279
C2H3	27.023475096	383.12784	356.08591	38	64	27.04193	-0.0184549	VGGSQFUCUMXWEO;OTMSDBZUPAUEDD	CHEMONTID:0004476;CHEMONTID:0002500
HN	15.010899032	371.10178	356.08591	61	64	15.01587	-0.004971	QGZKDVFQNNGYKY	NonID:NH2
Num AdductIon (AdductType Mass LinkedMz): 2
[M+NH4]+	88.07806	93.03674
[M+H]+	554.51648	576.48657
Num IsotopicIon (IsotopeName Mass LinkedMz WeightedForm WeightNumber): 24
C-13	107.08479	106.0916	M+1	1
C-13	107.09299	106.0916	M+1	1
2C-13	108.07773	106.0916	M+2	2
C-13	271.25122	270.26071	M+1	1
C-13	271.26212	270.26071	M+1	1
C-13	306.14276	305.15085	M+1	1
N-14	312.27927	311.30704	M+1	1
C-13	312.29944	311.30704	M+1	1
C-13	355.32599	354.33823	M+1	1
C-13	355.3476	354.33823	M+1	1
C-13	355.36374	354.33823	M+1	1
2C-13	356.33118	354.33823	M+2	2
2C-13	356.34894	354.33823	M+2	2
C-13	411.43793	410.45697	M+1	1
C-13	411.45462	410.45697	M+1	1
C-13	440.20944	439.20804	M+1	1
C-13	440.23154	439.20804	M+1	1
C-13	497.26468	496.27206	M+1	1
C-13	553.34039	552.33228	M+1	1
N-14	555.49072	554.51648	M+1	1
C-13	555.5191	554.51648	M+1	1
C-13	555.54407	554.51648	M+1	1
C-13	570.38239	569.39594	M+1	1
C-13	570.40656	569.39594	M+1	1

NAME: C27H67N7O2S
EXACTMASS: 553.507695384
ISSELECTED: False
ACCURATEMASS: 553.5094793
MASSDIFFERENCE: -0.0017839
TOTALSCORE: 2.891
ISOTOPICINTENSITY[M+1]: 0.334
ISOTOPICINTENSITY[M+2]: 0.103
ISOTOPICDIFF[M+1]: -0.0554
ISOTOPICDIFF[M+2]: 0.0357
MASSDIFFSCORE: 0.938
ISOTOPICSCORE: 0.973
PRODUCTIONSCORE: 0.875
NEUTRALLOSSSCORE: 0.105
PRODUCTIONPEAKNUMBER: 63
PRODUCTIONHITSNUMBER: 13
NEUTRALLOSSPEAKNUMBER: 408
NEUTRALLOSSHITSNUMBER: 43
RESOURCENAMES: 
RESOURCERECORDS: 0
ChemOntDescriptions: Pyrimidones;N-acyl amines;Organic sulfuric acid and derivatives;Peptides;Fatty acid and derivatives;Aminobenzenesulfonamides;Benzothiazoles;Phenothiazines;Benzenesulfonamides;Indole and derivatives
ChemOntIDs: Pyrimidones;N-acyl amines;Organic sulfuric acid and derivatives;Peptides;Fatty acid and derivatives;Aminobenzenesulfonamides;Benzothiazoles;Phenothiazines;Benzenesulfonamides;Indole and derivatives
ChemOntScores: 2.68642140500613E-06;3.49739684381172E-05;3.49739684381172E-05;6.40803464744881E-05;0.000111422000902442;0.000165961997626574;0.000998943973514199;0.000998943973514199;0.00293999922166031;0.00335500282963199
ChemOntInChIKeys: KNAHARQHSZJURB;KOGRJTUIKPMZEJ;YNLCVAQJIKOXER;IFLVBVIYADZIQO;JLJNENVYAVKECZ;NHUHCSRWZMLRLA;KZHGPDSVHSDCMX;SLVMESMUVMCQIY;BGRJTUBHPOOWDU;OZCACMPSTYQSMM
PUBCHEMCIDS: 
Num ProductIon (Formula ExactMass AccurateMass Intensity Error CandidateInChIKeys CandidateOntologies): 63
C4H10N	72.08132432	72.08174	45	-0.0009643	HQABUPZFAYXKJW;KDSNLYIMUZNERS;DAZXVJBJRMWXJP;HPNMFZURTQLUMO;XHFGWHUWQXTGAT;GVWISOJSERXQBM;RWRDLPDLKQPQOW;JKHYHXBLSTVHIA	CHEMONTID:0000469;CHEMONTID:0002239;CHEMONTID:0002228;CHEMONTID:0000218;CHEMONTID:0002394
C6H9	81.070425288	81.06992	35	-4.33E-05	AFABGHUZZDYHJO;RYPKRALMXUUNKS;PFEOZHBOMNWTJB;GDOPTJXRTPNYNR;LIKMAJRDDDTEIG;LDTAOIUHUHHCMU;PRBHEGAFLDMLAL;VLKZOEOYAKHREP;BEQGRRJLJLVQAQ;HNRMPXKDFBEGFZ;LGAQJENWWYGFSN;XDTMQSROBMDMFD;WWUVJRULCWHUSA	CHEMONTID:0004620;CHEMONTID:0004476;CHEMONTID:0001016;CHEMONTID:0001019;CHEMONTID:0002500;CHEMONTID:0004622
C6H9	81.070425288	81.07571	39	-0.0058333	AFABGHUZZDYHJO;RYPKRALMXUUNKS;PFEOZHBOMNWTJB;GDOPTJXRTPNYNR;LIKMAJRDDDTEIG;LDTAOIUHUHHCMU;PRBHEGAFLDMLAL;VLKZOEOYAKHREP;BEQGRRJLJLVQAQ;HNRMPXKDFBEGFZ;LGAQJENWWYGFSN;XDTMQSROBMDMFD;WWUVJRULCWHUSA	CHEMONTID:0004620;CHEMONTID:0004476;CHEMONTID:0001016;CHEMONTID:0001019;CHEMONTID:0002500;CHEMONTID:0004622
C3HOS	84.974810652	84.95766	45	0.0166021	NA	NA
C3HOS	84.974810652	84.96571	45	0.0085521	NA	NA
C4H10NO	88.07623894	88.07001	146	0.0056804	MIJDSYMOBYNHOT	CHEMONTID:0001897
C4H10NO	88.07623894	88.07806	146	-0.0023696	MIJDSYMOBYNHOT	CHEMONTID:0001897
C6H5O	93.03403978	93.03674	44	-0.0032488	ISWSIDIOOBJBQZ	CHEMONTID:0004647
C7H8N	106.065674256	106.06117	43	0.0039557	RNVCVTLRINQCPJ;AFBPFSWMIHJQDM;ONQLCPDIXPYJSS;CSNWPSHAZNPDBA;WGQKYBSKWIADBV;MFEIKQPHQINPRI;KPDBFXIKMXHJEB;VULHYRAYXYTONQ	CHEMONTID:0003964;CHEMONTID:0003924;CHEMONTID:0000195;CHEMONTID:0000219;CHEMONTID:0000185;CHEMONTID:0000089;CHEMONTID:0002279
C8H10	106.07825032	106.074	98	0.0037017	YNQLUTRBYVCPMQ;QEGNUYASOUJEHD	CHEMONTID:0002279;CHEMONTID:0001016
C8H10	106.07825032	106.08456	106	-0.0068583	YNQLUTRBYVCPMQ;QEGNUYASOUJEHD	CHEMONTID:0002279;CHEMONTID:0001016
C8H10	106.07825032	106.0916	98	-0.0138983	YNQLUTRBYVCPMQ;QEGNUYASOUJEHD	CHEMONTID:0002279;CHEMONTID:0001016
C4HN4O2	137.009950272	137.00769	37	0.0017117	NA	NA
C8H16NO2	158.118103752	158.13571	37	-0.0181548	CHZKSVHNCFVFKO	CHEMONTID:0002012
C12H17	161.133025544	161.12575	39	0.006727	QPEHZWXCQFKJQO;PDCMGXOEMIZAGY;SJRNJLNTKOARIN;IRXJZDLOCNJAHE;XWASVAMCARPLHN;KNMXZGDUJVOTOC;ADFMUFXAKWLSSH;ACLGJZFMJNVCMH;NXCPHYJTOJDSLE	CHEMONTID:0001401;CHEMONTID:0004149;CHEMONTID:0002841;CHEMONTID:0001016;CHEMONTID:0004620;CHEMONTID:0000017;CHEMONTID:0004622
C6H5N4S	165.02349216	165.02161	42	0.0013336	NA	NA
C8H5N2O2S	193.0071734	193.00661	160	1.48E-05	NA	NA
C7H5N4OS	193.01840678	193.01703	160	0.0008282	NA	NA
C9HN6	193.026269032	193.02567	163	5.05E-05	NA	NA
C8H7N4OS	207.034056844	207.03618	40	-0.0026717	NA	NA
C15H30NO	240.23273958	240.23453	58	-0.002339	NA	NA
C15H32NO	242.248389644	242.25012	55	-0.0022789	NA	NA
C14H32N3	242.259623024	242.25992	54	-0.0008456	NA	NA
C16H14N2O	250.110613068	250.09587	42	0.0141945	RZJCZGRUCDIZDF;IMGCCYXKHSTOBP	CHEMONTID:0002497
C13H12N7	266.115418384	266.11414	39	0.0007298	NA	NA
C9H32N7S	270.243990024	270.24362	1056	-0.0001786	NA	NA
C14H32N5	270.265771024	270.26071	1042	0.0045124	NA	NA
C15H32N5	282.265771024	282.26462	42	0.0006024	NA	NA
C18H36NO	282.279689772	282.28198	42	-0.0028388	NA	NA
C13H35N2O2S	283.24192436	283.24036	51	0.0010158	NA	NA
C12H30N7O	288.25118358	288.24908	105	0.001555	NA	NA
C21H21S	305.136396672	305.13461	128	0.0012381	NA	NA
C17H17N6	305.151469544	305.15085	133	7.1E-05	NA	NA
C17H36N5	310.297071152	310.29443	52	0.0020926	NA	NA
C20H40NO	310.3109899	310.314	68	-0.0035587	NA	NA
C17H35N4O	311.28108674	311.28162	240	-0.0010818	NA	NA
C13H39N6S	311.295691248	311.29727	278	-0.0021273	NA	NA
C19H39N2O	311.306238868	311.30704	279	-0.0013497	NA	NA
C18H27N2OS	319.184409484	319.18414	44	-0.0002791	NA	NA
C17H5N6OS	341.02455478	341.02847	58	-0.0044638	NA	NA
C15H44N7S	354.337890408	354.33823	3360	-0.0008882	NA	NA
C26H11O2	355.075904592	355.0755	35	-0.000144	NA	NA
C21H6N7	356.068468192	356.06851	61	-0.0005904	NA	NA
C21H14N3OS	356.085758068	356.08591	64	-0.0007005	NA	NA
C24H13N2O2	361.097702656	361.09238	41	0.0047741	NA	NA
C23H11N6	371.104519352	371.10178	61	0.0021908	NA	NA
C21H46N3S	372.341244472	372.34198	34	-0.0012841	NA	NA
C18H19N6O2S	383.129019848	383.12784	38	0.0006313	NA	NA
C23H19N4O2	383.150800848	383.15021	49	4.23E-05	NA	NA
C24H22N3O2	384.171201944	384.17093	60	-0.0002766	NA	NA
C24H52N5	410.422271664	410.42453	92	-0.0028069	NA	NA
C27H56NO	410.436190412	410.43756	103	-0.0019182	NA	NA
C26H56N3	410.447423792	410.45697	71	-0.0100948	NA	NA
C27H39O2S	427.267076488	427.26749	34	-0.0009621	NA	NA
C25H15N6S	431.10789048	431.1051	37	0.0022419	NA	NA
C27H27N4O2	439.213401104	439.20804	147	0.0048125	NA	NA
C25H16N7S	446.118789512	446.11304	41	0.0052009	NA	NA
C27H33N6S	473.248741056	473.23502	36	0.0131725	NA	NA
C27H38N5O2S	496.274621456	496.27206	329	0.0020129	NA	NA
C27H66N7OS	536.504955732	536.51813	48	-0.0137228	NA	NA
C27H67N6O2S	539.504621384	539.48798	103	0.0160928	NA	NA
C27H68N7O2S	554.515520416	554.51648	154	-0.0015082	NA	NA
C27H67N7O2S	553.507695384	576.48657	1150	0.0103461	NA	NA
Num NeutralLoss (Formula ExactMass PrecursorMz ProductMz PrecursorIntensity ProductIntensity LossMass Error CandidateInChIKeys CandidateOntologies): 158
C13H17N2	201.139173544	555.49072	354.33823	48	3360	201.15249	-0.0133165	VENAANZHUCMOGD	CHEMONTID:0001140
C12H24O2	200.177630008	554.51648	354.33823	154	3360	200.17825	-0.00062	POULHZVOKOAJMA	CHEMONTID:0003086
C11H21O2	185.154154912	539.48798	354.33823	103	3360	185.14975	0.0044049	IOKPZOGAWQXXLF	CHEMONTID:0001334
C11H21O2	185.154154912	539.46954	354.33823	98	3360	185.13131	0.0228449	IOKPZOGAWQXXLF	CHEMONTID:0001334
C12H22O	182.167065324	536.51813	354.33823	48	3360	182.1799	-0.0128347	BLWZCYSWLRGLHU;HFJRKMMYBMWEAD	CHEMONTID:0001292;CHEMONTID:0002229
C4H8	56.062600256	410.42453	354.33823	92	3360	56.0863	-0.0236997	NNPPMTNAJDCUHE;IJDNQMDRQITEOD;VQTUBCCKSQIDNK	CHEMONTID:0004620;CHEMONTID:0002500;CHEMONTID:0004622
H2O	18.010564684	372.34198	354.33823	34	3360	18.00375	0.0068147	XLYOFNOQVPJJNP	NonID:H2O
C6H12	84.093900384	354.33823	270.24362	3360	1056	84.09461	-0.0007096	VLKZOEOYAKHREP	CHEMONTID:0002500
C5H10N	84.08132432	354.33823	270.26071	3360	1042	84.07752	0.0038043	NQRYJNQNLNOLGT	CHEMONTID:0000195
C2H5N	43.04219916	354.33823	311.30704	3360	279	43.03119	0.0110092	ROSDSFDQCJNGOL;QUSNBJAOOMFDIB	CHEMONTID:0002228;CHEMONTID:0000469
C2H5N	43.04219916	354.33823	311.29727	3360	278	43.04096	0.0012392	ROSDSFDQCJNGOL;QUSNBJAOOMFDIB	CHEMONTID:0002228;CHEMONTID:0000469
C3H7	43.054775224	354.33823	311.28162	3360	240	43.05661	-0.0018348	ATUOYWHBWRKTHZ;QQONPFPTGQHPMA	CHEMONTID:0002500;CHEMONTID:0004476
C2H4O	44.026214748	354.33823	310.314	3360	68	44.02423	0.0019847	LFQSCWFLJHTTHZ;IKHGUXGNUITLKF;LCGLNKUTAGEVQW	CHEMONTID:0000286;CHEMONTID:0002230;CHEMONTID:0001167
C17H29O2	265.216755168	576.48657	311.28162	1150	240	265.20495	0.0118052	FXLBBNFRKMTPNR	CHEMONTID:0002951
C17H33O2	269.248055296	539.48798	270.24362	103	1056	269.24436	0.0036953	XZNLDDNERIACTN	CHEMONTID:0002951
C17H33O2	269.248055296	539.46954	270.24362	98	1056	269.22592	0.0221353	XZNLDDNERIACTN	CHEMONTID:0002951
C6H7NO2S	157.019749464	427.26749	270.24362	34	1056	157.02387	-0.0041205	DYHJCQLXZIELGG	CHEMONTID:0001141
C3H5	41.03912516	311.30704	270.24362	279	1056	41.06342	-0.0242948	ATUOYWHBWRKTHZ;QQONPFPTGQHPMA	CHEMONTID:0002500;CHEMONTID:0004476
C3H5	41.03912516	311.29727	270.24362	278	1056	41.05365	-0.0145248	ATUOYWHBWRKTHZ;QQONPFPTGQHPMA	CHEMONTID:0002500;CHEMONTID:0004476
C3H5	41.03912516	311.28162	270.24362	240	1056	41.038	0.0011252	ATUOYWHBWRKTHZ;QQONPFPTGQHPMA	CHEMONTID:0002500;CHEMONTID:0004476
C3H4	40.031300128	310.29443	270.24362	52	1056	40.05081	-0.0195099	QQONPFPTGQHPMA;ATUOYWHBWRKTHZ	CHEMONTID:0004476;CHEMONTID:0002500
H2O	18.010564684	288.24908	270.24362	105	1056	18.00546	0.0051047	XLYOFNOQVPJJNP	NonID:H2O
CH	13.007825032	283.24036	270.24362	51	1056	12.99674	0.011085	VNWKTOKETHGBQD	CHEMONTID:0002500
C	12	282.26462	270.24362	42	1056	12.021	-0.021	VNWKTOKETHGBQD	CHEMONTID:0002500
C12H22O	182.167065324	270.24362	88.07806	1056	146	182.16556	0.0015053	BLWZCYSWLRGLHU;HFJRKMMYBMWEAD	CHEMONTID:0001292;CHEMONTID:0002229
C12H22O	182.167065324	270.24362	88.07001	1056	146	182.17361	-0.0065447	BLWZCYSWLRGLHU;HFJRKMMYBMWEAD	CHEMONTID:0001292;CHEMONTID:0002229
C20H29O	285.221840548	555.49072	270.26071	48	1042	285.23001	-0.0081695	KZSKFOJHFUBFSD	CHEMONTID:0000298
C17H33O2	269.248055296	539.48798	270.26071	103	1042	269.22727	0.0207853	XZNLDDNERIACTN	CHEMONTID:0002951
C6H7NO2S	157.019749464	427.26749	270.26071	34	1042	157.00678	0.0129695	DYHJCQLXZIELGG	CHEMONTID:0001141
C5H10O2	102.06807956	372.34198	270.26071	34	1042	102.08127	-0.0131904	WLAMNBDJUVNPJU	CHEMONTID:0003544
C3H5	41.03912516	311.30704	270.26071	279	1042	41.04633	-0.0072048	ATUOYWHBWRKTHZ;QQONPFPTGQHPMA	CHEMONTID:0002500;CHEMONTID:0004476
C3H5	41.03912516	311.29727	270.26071	278	1042	41.03656	0.0025652	ATUOYWHBWRKTHZ;QQONPFPTGQHPMA	CHEMONTID:0002500;CHEMONTID:0004476
C2H3N	41.026549096	311.28162	270.26071	240	1042	41.02091	0.0056391	ROSDSFDQCJNGOL;MPAYEWNVIPXRDP;QUSNBJAOOMFDIB	CHEMONTID:0002228;CHEMONTID:0002395;CHEMONTID:0000469
C3H4	40.031300128	310.314	270.26071	68	1042	40.05329	-0.0219899	QQONPFPTGQHPMA;ATUOYWHBWRKTHZ	CHEMONTID:0004476;CHEMONTID:0002500
C3H4	40.031300128	310.29443	270.26071	52	1042	40.03372	-0.0024199	QQONPFPTGQHPMA;ATUOYWHBWRKTHZ	CHEMONTID:0004476;CHEMONTID:0002500
H2O	18.010564684	288.24908	270.26071	105	1042	17.98837	0.0221947	XLYOFNOQVPJJNP	NonID:H2O
C	12	282.28198	270.26071	42	1042	12.02127	-0.02127	VNWKTOKETHGBQD	CHEMONTID:0002500
C	12	282.26462	270.26071	42	1042	12.00391	-0.00391	VNWKTOKETHGBQD	CHEMONTID:0002500
C12H22O	182.167065324	270.26071	88.07806	1042	146	182.18265	-0.0155847	BLWZCYSWLRGLHU;HFJRKMMYBMWEAD	CHEMONTID:0001292;CHEMONTID:0002229
C12H22O	182.167065324	270.26071	88.07001	1042	146	182.1907	-0.0236347	BLWZCYSWLRGLHU;HFJRKMMYBMWEAD	CHEMONTID:0001292;CHEMONTID:0002229
C17H29O2	265.216755168	576.51599	311.30704	482	279	265.20895	0.0078052	FXLBBNFRKMTPNR	CHEMONTID:0002951
C17H29O2	265.216755168	576.51599	311.29727	482	278	265.21872	-0.0019648	FXLBBNFRKMTPNR	CHEMONTID:0002951
C17H29O2	265.216755168	576.51599	311.28162	482	240	265.23437	-0.0176148	FXLBBNFRKMTPNR	CHEMONTID:0002951
C4H11N	73.089149352	569.37817	496.27206	351	329	73.1061099999999	-0.0169606	HPNMFZURTQLUMO;DAZXVJBJRMWXJP;GVWISOJSERXQBM	CHEMONTID:0002228;CHEMONTID:0002239
CH5	17.03912516	569.37817	552.33228	351	126	17.04589	-0.0067648	VNWKTOKETHGBQD	CHEMONTID:0002500
C4H11N	73.089149352	569.34894	496.27206	65	329	73.07688	0.0122694	HPNMFZURTQLUMO;DAZXVJBJRMWXJP;GVWISOJSERXQBM	CHEMONTID:0002228;CHEMONTID:0002239
C4H8	56.062600256	552.33228	496.27206	126	329	56.06022	0.0023803	NNPPMTNAJDCUHE;IJDNQMDRQITEOD;VQTUBCCKSQIDNK	CHEMONTID:0004620;CHEMONTID:0002500;CHEMONTID:0004622
C20H31O2	303.232405232	496.27206	193.02567	329	163	303.24639	-0.0139848	WRAABDGBHRJLHR	CHEMONTID:0002951
C20H31O2	303.232405232	496.27206	193.01703	329	160	303.25503	-0.0226248	WRAABDGBHRJLHR	CHEMONTID:0002951
C3H7N	57.057849224	496.27206	439.20804	329	147	57.06402	-0.0061708	LIWAQLJGPBVORC;WGYKZJWCGVVSQN	CHEMONTID:0002228;CHEMONTID:0000469
CH5	17.03912516	569.39594	552.33228	304	126	17.06366	-0.0245348	VNWKTOKETHGBQD	CHEMONTID:0002500
C15H29O	225.221840548	536.51813	311.30704	48	279	225.21109	0.0107505	XGQJZNCFDLXSIJ	CHEMONTID:0000298
C2H5O2	61.0289544	372.34198	311.30704	34	279	61.03494	-0.0059856	TZIHFWKZFHZASV;LYCAIKOWRPUZTN	CHEMONTID:0001238;CHEMONTID:0002467
C15H27O	223.206190484	311.30704	88.07806	279	146	223.22898	-0.0227895	ILDMCKZJSLWXTH	CHEMONTID:0000298
C17H29O2	265.216755168	576.4987	311.29727	1	278	265.20143	0.0153252	FXLBBNFRKMTPNR	CHEMONTID:0002951
C15H29O	225.221840548	536.51813	311.29727	48	278	225.22086	0.0009805	XGQJZNCFDLXSIJ	CHEMONTID:0000298
C2H7NO	61.052763844	372.34198	311.29727	34	278	61.04471	0.0080538	HZAXFHJVJLSVMW	CHEMONTID:0001897
C15H27O	223.206190484	311.29727	88.07806	278	146	223.21921	-0.0130195	ILDMCKZJSLWXTH	CHEMONTID:0000298
C15H27O	223.206190484	311.29727	88.07001	278	146	223.22726	-0.0210695	ILDMCKZJSLWXTH	CHEMONTID:0000298
C17H29O2	265.216755168	576.4987	311.28162	1	240	265.21708	-0.0003248	FXLBBNFRKMTPNR	CHEMONTID:0002951
C15H29O	225.221840548	536.51813	311.28162	48	240	225.23651	-0.0146695	XGQJZNCFDLXSIJ	CHEMONTID:0000298
C3H9O	61.065339908	372.34198	311.28162	34	240	61.06036	0.0049799	XOBKSJJDNFUZPF;KFZMGEQAYNKOFK;BDERNNFJNOPAEC	CHEMONTID:0001167;CHEMONTID:0001661;CHEMONTID:0000286
C15H27O	223.206190484	311.28162	88.07806	240	146	223.20356	0.0026305	ILDMCKZJSLWXTH	CHEMONTID:0000298
C15H27O	223.206190484	311.28162	88.07001	240	146	223.21161	-0.0054195	ILDMCKZJSLWXTH	CHEMONTID:0000298
C11H14N2O	190.110613068	383.15021	193.02567	49	163	190.12454	-0.0139269	ANJTVLIZGCUXLD	CHEMONTID:0002722
C11H14N2O	190.110613068	383.12784	193.02567	38	163	190.10217	0.0084431	ANJTVLIZGCUXLD	CHEMONTID:0002722
C10H12NO2	178.086803624	371.10178	193.02567	61	163	178.07611	0.0106936	OPJOMVMFYOUDPK	CHEMONTID:0000296
C8H12N2O2	168.089877624	361.09238	193.02567	41	163	168.06671	0.0231676	NWZYRRPOEASODK	CHEMONTID:0000335
C9H9NO2	163.063328528	356.08591	193.02567	64	163	163.06024	0.0030885	DXGAIOIQACHYRK	CHEMONTID:0000188
C9H9NO2	163.063328528	356.06851	193.02567	61	163	163.04284	0.0204885	DXGAIOIQACHYRK	CHEMONTID:0000188
C8H16	112.125200512	305.15085	193.02567	133	163	112.12518	2.05E-05	TVMXDCGIABBOFY	CHEMONTID:0002500
C8H16	112.125200512	305.13461	193.02567	128	163	112.10894	0.0162605	TVMXDCGIABBOFY	CHEMONTID:0002500
C4H11N	73.089149352	266.11414	193.02567	39	163	73.08847	0.0006794	HPNMFZURTQLUMO;DAZXVJBJRMWXJP;GVWISOJSERXQBM	CHEMONTID:0002228;CHEMONTID:0002239
C4H9	57.070425288	250.09587	193.02567	42	163	57.0702	0.0002253	IJDNQMDRQITEOD;NNPPMTNAJDCUHE	CHEMONTID:0002500;CHEMONTID:0004620
CH2	14.015650064	207.03618	193.02567	40	163	14.01051	0.0051401	VNWKTOKETHGBQD	CHEMONTID:0002500
C18H32O2	280.240230264	473.23502	193.01703	36	160	280.21799	0.0222403	OYHQOLUKZRVURQ;GKJZMAHZJGSBKD	CHEMONTID:0002949
C18H32O2	280.240230264	473.23502	193.00661	36	160	280.22841	0.0118203	OYHQOLUKZRVURQ;GKJZMAHZJGSBKD	CHEMONTID:0002949
C11H14N2O	190.110613068	383.15021	193.01703	49	160	190.13318	-0.0225669	ANJTVLIZGCUXLD	CHEMONTID:0002722
C11H14N2O	190.110613068	383.12784	193.01703	38	160	190.11081	-0.0001969	ANJTVLIZGCUXLD	CHEMONTID:0002722
C11H14N2O	190.110613068	383.12784	193.00661	38	160	190.12123	-0.0106169	ANJTVLIZGCUXLD	CHEMONTID:0002722
C10H12NO2	178.086803624	371.10178	193.01703	61	160	178.08475	0.0020536	OPJOMVMFYOUDPK	CHEMONTID:0000296
C10H12NO2	178.086803624	371.10178	193.00661	61	160	178.09517	-0.0083664	OPJOMVMFYOUDPK	CHEMONTID:0000296
C8H12N2O2	168.089877624	361.09238	193.01703	41	160	168.07535	0.0145276	NWZYRRPOEASODK	CHEMONTID:0000335
C8H12N2O2	168.089877624	361.09238	193.00661	41	160	168.08577	0.0041076	NWZYRRPOEASODK	CHEMONTID:0000335
C9H9NO2	163.063328528	356.08591	193.01703	64	160	163.06888	-0.0055515	DXGAIOIQACHYRK	CHEMONTID:0000188
C10H11O2	163.075904592	356.08591	193.00661	64	160	163.0793	-0.0033954	NEBQMYHKOREVAL	CHEMONTID:0004111
C9H9NO2	163.063328528	356.06851	193.01703	61	160	163.05148	0.0118485	DXGAIOIQACHYRK	CHEMONTID:0000188
C9H9NO2	163.063328528	356.06851	193.00661	61	160	163.0619	0.0014285	DXGAIOIQACHYRK	CHEMONTID:0000188
C8H16	112.125200512	305.15085	193.01703	133	160	112.13382	-0.0086195	TVMXDCGIABBOFY	CHEMONTID:0002500
C8H16	112.125200512	305.15085	193.00661	133	160	112.14424	-0.0190395	TVMXDCGIABBOFY	CHEMONTID:0002500
C8H16	112.125200512	305.13461	193.01703	128	160	112.11758	0.0076205	TVMXDCGIABBOFY	CHEMONTID:0002500
C8H16	112.125200512	305.13461	193.00661	128	160	112.128	-0.0027995	TVMXDCGIABBOFY	CHEMONTID:0002500
C4H11N	73.089149352	266.11414	193.01703	39	160	73.09711	-0.0079606	HPNMFZURTQLUMO;DAZXVJBJRMWXJP;GVWISOJSERXQBM	CHEMONTID:0002228;CHEMONTID:0002239
C4H11N	73.089149352	266.11414	193.00661	39	160	73.10753	-0.0183806	HPNMFZURTQLUMO;DAZXVJBJRMWXJP;GVWISOJSERXQBM	CHEMONTID:0002228;CHEMONTID:0002239
C4H9	57.070425288	250.09587	193.01703	42	160	57.07884	-0.0084147	IJDNQMDRQITEOD;NNPPMTNAJDCUHE	CHEMONTID:0002500;CHEMONTID:0004620
C4H9	57.070425288	250.09587	193.00661	42	160	57.08926	-0.0188347	IJDNQMDRQITEOD;NNPPMTNAJDCUHE	CHEMONTID:0002500;CHEMONTID:0004620
CH2	14.015650064	207.03618	193.01703	40	160	14.01915	-0.0034999	VNWKTOKETHGBQD	CHEMONTID:0002500
CH2	14.015650064	207.03618	193.00661	40	160	14.02957	-0.0139199	VNWKTOKETHGBQD	CHEMONTID:0002500
CH3	15.023475096	554.51648	539.48798	154	103	15.0285	-0.0050249	VNWKTOKETHGBQD	CHEMONTID:0002500
CH3	15.023475096	554.51648	539.46954	154	98	15.0469399999999	-0.0234649	VNWKTOKETHGBQD	CHEMONTID:0002500
C9H10O	134.07316494	439.20804	305.15085	147	133	134.05719	0.0159749	UAJRSHJHFRVGMG	CHEMONTID:0000138
C9H10O	134.07316494	439.20804	305.13461	147	128	134.07343	-0.0002651	UAJRSHJHFRVGMG	CHEMONTID:0000138
C12H13N2O2	217.097702656	305.15085	88.07806	133	146	217.07279	0.0249127	PCYQRXYBKKZUSR	CHEMONTID:0002722
C12H13N2O2	217.097702656	305.15085	88.07001	133	146	217.08084	0.0168627	PCYQRXYBKKZUSR	CHEMONTID:0002722
C12H24O2	200.177630008	288.24908	88.07806	105	146	200.17102	0.00661	POULHZVOKOAJMA	CHEMONTID:0003086
C12H24O2	200.177630008	288.24908	88.07001	105	146	200.17907	-0.00144	POULHZVOKOAJMA	CHEMONTID:0003086
C13H23O	195.174890356	283.24036	88.07806	51	146	195.1623	0.0125904	VNGRIQMEDUZTCJ	CHEMONTID:0000298
C13H23O	195.174890356	283.24036	88.07001	51	146	195.17035	0.0045404	VNGRIQMEDUZTCJ	CHEMONTID:0000298
C13H22O	194.167065324	282.26462	88.07806	42	146	194.18656	-0.0194947	DEDSSOIVPSHQLB	CHEMONTID:0001292
C3H5O2	73.0289544	161.12575	88.07806	39	146	73.04769	-0.0187356	NIXOWILDQLNWCW;AKXKFZDCRYJKTF	CHEMONTID:0004451;CHEMONTID:0002434
C3H6N2	70.053098192	158.13571	88.07806	37	146	70.05765	-0.0045518	MCGDEFQPHREUNF	CHEMONTID:0001045
C5H10	70.07825032	158.13571	88.07001	37	146	70.0657	0.0125503	OFBQJSOFQDEBGM	CHEMONTID:0002500
H2O	18.010564684	106.0916	88.07806	98	146	18.01354	-0.0029753	XLYOFNOQVPJJNP	NonID:H2O
H2O	18.010564684	106.0916	88.07001	98	146	18.02159	-0.0110253	XLYOFNOQVPJJNP	NonID:H2O
H2O	18.010564684	106.08456	88.07806	106	146	18.0065	0.0040647	XLYOFNOQVPJJNP	NonID:H2O
H2O	18.010564684	106.08456	88.07001	106	146	18.01455	-0.0039853	XLYOFNOQVPJJNP	NonID:H2O
H2O	18.010564684	106.074	88.07806	98	146	17.99594	0.0146247	XLYOFNOQVPJJNP	NonID:H2O
H2O	18.010564684	106.074	88.07001	98	146	18.00399	0.0065747	XLYOFNOQVPJJNP	NonID:H2O
H2O	18.010564684	106.06117	88.07001	43	146	17.99116	0.0194047	XLYOFNOQVPJJNP	NonID:H2O
C16H23O2	247.169804976	552.33228	305.15085	126	133	247.18143	-0.011625	YMDRHCPLTCCRLX	CHEMONTID:0000298
C8H12N2O2	168.089877624	473.23502	305.15085	36	133	168.08417	0.0057076	NWZYRRPOEASODK	CHEMONTID:0000335
C5H5N	79.04219916	384.17093	305.15085	60	133	79.02008	0.0221192	JUJWROOIHBZHMG	CHEMONTID:0000089
CH2	14.015650064	319.18414	305.15085	44	133	14.03329	-0.0176399	VNWKTOKETHGBQD	CHEMONTID:0002500
C9H14NO2	168.102453688	473.23502	305.13461	36	128	168.10041	0.0020437	CHCUDBFRYVCNDF	CHEMONTID:0000492
C5H5N	79.04219916	384.17093	305.13461	60	128	79.03632	0.0058792	JUJWROOIHBZHMG	CHEMONTID:0000089
H3N	17.026549096	569.34894	552.33228	65	126	17.01666	0.0098891	QGZKDVFQNNGYKY	NonID:NH2
C12H22O	182.167065324	288.24908	106.08456	105	106	182.16452	0.0025453	BLWZCYSWLRGLHU;HFJRKMMYBMWEAD	CHEMONTID:0001292;CHEMONTID:0002229
C10H8O2	160.052429496	266.11414	106.08456	39	106	160.02958	0.0228495	JKTXGBOLZMGAIF;AXCXHFKZHDEKTP	CHEMONTID:0001257;CHEMONTID:0000029
C9H4O2	144.021129368	250.09587	106.08456	42	106	144.01131	0.0098194	CJEQHXGMZPFAQE	CHEMONTID:0001257
C3H5N	55.04219916	161.12575	106.08456	39	106	55.04119	0.0010092	LIWAQLJGPBVORC	CHEMONTID:0002228
C20H31O	287.237490612	575.46576	288.24908	41	105	287.21668	0.0208106	XOZDREDGDDNHBM	CHEMONTID:0000298
C17H31O2	267.232405232	555.49072	288.24908	48	105	267.24164	-0.0092348	FEJABJBBRPQHRG	CHEMONTID:0002951
C17H31O	251.237490612	539.48798	288.24908	103	105	251.2389	-0.0014094	HJEWKIMQTQIIIN	CHEMONTID:0000298
C17H31O	251.237490612	539.46954	288.24908	98	105	251.22046	0.0170306	HJEWKIMQTQIIIN	CHEMONTID:0000298
C6H12	84.093900384	372.34198	288.24908	34	105	84.0929	0.0010004	VLKZOEOYAKHREP	CHEMONTID:0002500
C12H22O	182.167065324	288.24908	106.0916	105	98	182.15748	0.0095853	BLWZCYSWLRGLHU;HFJRKMMYBMWEAD	CHEMONTID:0001292;CHEMONTID:0002229
C12H22O	182.167065324	288.24908	106.074	105	98	182.17508	-0.0080147	BLWZCYSWLRGLHU;HFJRKMMYBMWEAD	CHEMONTID:0001292;CHEMONTID:0002229
O	15.99491462	555.49072	539.48798	48	103	16.00274	-0.0078254	XLYOFNOQVPJJNP	NonID:H2O
C9H5O2	145.0289544	555.49072	410.43756	48	103	145.05316	-0.0242056	CJXMVKYNVIGQBS	CHEMONTID:0000029
C9H7N	129.057849224	539.48798	410.43756	103	103	129.05042	0.0074292	ZFRKQXVRDFCRJG	CHEMONTID:0004529
C9H7N	129.057849224	539.48798	410.42453	103	92	129.06345	-0.0056008	ZFRKQXVRDFCRJG	CHEMONTID:0004529
C9H5O	129.03403978	539.48798	410.45697	103	71	129.03101	0.0030298	KJPRLNWUNMBNBZ	CHEMONTID:0000029
C9H5O	129.03403978	539.46954	410.43756	98	103	129.03198	0.0020598	KJPRLNWUNMBNBZ	CHEMONTID:0000029
C5H12N2	100.100048384	410.43756	310.314	103	68	100.12356	-0.0235116	PVOAHINGSUIXLS	CHEMONTID:0003358
H2N	16.018724064	555.49072	539.46954	48	98	16.02118	-0.0024559	QGZKDVFQNNGYKY	NonID:NH2
C9H5O	129.03403978	539.46954	410.42453	98	92	129.04501	-0.0109702	KJPRLNWUNMBNBZ	CHEMONTID:0000029
C9H5O	129.03403978	539.46954	410.45697	98	71	129.01257	0.0214698	KJPRLNWUNMBNBZ	CHEMONTID:0000029
C10H8O2	160.052429496	266.11414	106.074	39	98	160.04014	0.0122895	JKTXGBOLZMGAIF;AXCXHFKZHDEKTP	CHEMONTID:0001257;CHEMONTID:0000029
C9H4O2	144.021129368	250.09587	106.0916	42	98	144.00427	0.0168594	CJEQHXGMZPFAQE	CHEMONTID:0001257
C9H4O2	144.021129368	250.09587	106.074	42	98	144.02187	-0.0007406	CJEQHXGMZPFAQE	CHEMONTID:0001257
C3H5N	55.04219916	161.12575	106.0916	39	98	55.03415	0.0080492	LIWAQLJGPBVORC	CHEMONTID:0002228
C4H7	55.054775224	161.12575	106.074	39	98	55.05175	0.0030252	NNPPMTNAJDCUHE;VQTUBCCKSQIDNK	CHEMONTID:0004620;CHEMONTID:0004622
C5H12N2	100.100048384	410.42453	310.314	92	68	100.11053	-0.0104816	PVOAHINGSUIXLS	CHEMONTID:0003358
C9H5O2	145.0289544	555.49072	410.45697	48	71	145.03375	-0.0047956	CJXMVKYNVIGQBS	CHEMONTID:0000029
C2H6O2	62.036779432	372.34198	310.314	34	68	62.02798	0.0087994	LYCAIKOWRPUZTN	CHEMONTID:0002467
C6H3	75.023475096	431.1051	356.08591	37	64	75.01919	0.0042851	UHOVQNZJYSORNB	CHEMONTID:0002279
C2H3	27.023475096	383.12784	356.08591	38	64	27.04193	-0.0184549	VGGSQFUCUMXWEO;OTMSDBZUPAUEDD	CHEMONTID:0004476;CHEMONTID:0002500
HN	15.010899032	371.10178	356.08591	61	64	15.01587	-0.004971	QGZKDVFQNNGYKY	NonID:NH2
Num AdductIon (AdductType Mass LinkedMz): 2
[M+NH4]+	88.07806	93.03674
[M+H]+	554.51648	576.48657
Num IsotopicIon (IsotopeName Mass LinkedMz WeightedForm WeightNumber): 24
C-13	107.08479	106.0916	M+1	1
C-13	107.09299	106.0916	M+1	1
2C-13	108.07773	106.0916	M+2	2
C-13	271.25122	270.26071	M+1	1
C-13	271.26212	270.26071	M+1	1
C-13	306.14276	305.15085	M+1	1
N-14	312.27927	311.30704	M+1	1
C-13	312.29944	311.30704	M+1	1
C-13	355.32599	354.33823	M+1	1
C-13	355.3476	354.33823	M+1	1
C-13	355.36374	354.33823	M+1	1
2C-13	356.33118	354.33823	M+2	2
2C-13	356.34894	354.33823	M+2	2
C-13	411.43793	410.45697	M+1	1
C-13	411.45462	410.45697	M+1	1
C-13	440.20944	439.20804	M+1	1
C-13	440.23154	439.20804	M+1	1
C-13	497.26468	496.27206	M+1	1
C-13	553.34039	552.33228	M+1	1
N-14	555.49072	554.51648	M+1	1
C-13	555.5191	554.51648	M+1	1
C-13	555.54407	554.51648	M+1	1
C-13	570.38239	569.39594	M+1	1
C-13	570.40656	569.39594	M+1	1

NAME: C24H68FN7O3S
EXACTMASS: 553.508838256
ISSELECTED: False
ACCURATEMASS: 553.5094793
MASSDIFFERENCE: -0.000641
TOTALSCORE: 2.888
ISOTOPICINTENSITY[M+1]: 0.302
ISOTOPICINTENSITY[M+2]: 0.095
ISOTOPICDIFF[M+1]: -0.0874
ISOTOPICDIFF[M+2]: 0.0277
MASSDIFFSCORE: 0.992
ISOTOPICSCORE: 0.95
PRODUCTIONSCORE: 0.819
NEUTRALLOSSSCORE: 0.127
PRODUCTIONPEAKNUMBER: 59
PRODUCTIONHITSNUMBER: 14
NEUTRALLOSSPEAKNUMBER: 408
NEUTRALLOSSHITSNUMBER: 52
RESOURCENAMES: 
RESOURCERECORDS: 0
ChemOntDescriptions: 
ChemOntIDs: 
ChemOntScores: 
ChemOntInChIKeys: 
PUBCHEMCIDS: 
Num ProductIon (Formula ExactMass AccurateMass Intensity Error CandidateInChIKeys CandidateOntologies): 59
C4H10N	72.08132432	72.08174	45	-0.0009643	HQABUPZFAYXKJW;KDSNLYIMUZNERS;DAZXVJBJRMWXJP;HPNMFZURTQLUMO;XHFGWHUWQXTGAT;GVWISOJSERXQBM;RWRDLPDLKQPQOW;JKHYHXBLSTVHIA	CHEMONTID:0000469;CHEMONTID:0002239;CHEMONTID:0002228;CHEMONTID:0000218;CHEMONTID:0002394
C6H9	81.070425288	81.06992	35	-4.33E-05	AFABGHUZZDYHJO;RYPKRALMXUUNKS;PFEOZHBOMNWTJB;GDOPTJXRTPNYNR;LIKMAJRDDDTEIG;LDTAOIUHUHHCMU;PRBHEGAFLDMLAL;VLKZOEOYAKHREP;BEQGRRJLJLVQAQ;HNRMPXKDFBEGFZ;LGAQJENWWYGFSN;XDTMQSROBMDMFD;WWUVJRULCWHUSA	CHEMONTID:0004620;CHEMONTID:0004476;CHEMONTID:0001016;CHEMONTID:0001019;CHEMONTID:0002500;CHEMONTID:0004622
C6H9	81.070425288	81.07571	39	-0.0058333	AFABGHUZZDYHJO;RYPKRALMXUUNKS;PFEOZHBOMNWTJB;GDOPTJXRTPNYNR;LIKMAJRDDDTEIG;LDTAOIUHUHHCMU;PRBHEGAFLDMLAL;VLKZOEOYAKHREP;BEQGRRJLJLVQAQ;HNRMPXKDFBEGFZ;LGAQJENWWYGFSN;XDTMQSROBMDMFD;WWUVJRULCWHUSA	CHEMONTID:0004620;CHEMONTID:0004476;CHEMONTID:0001016;CHEMONTID:0001019;CHEMONTID:0002500;CHEMONTID:0004622
C3HOS	84.974810652	84.95766	45	0.0166021	NA	NA
C3HOS	84.974810652	84.96571	45	0.0085521	NA	NA
C4H10NO	88.07623894	88.07001	146	0.0056804	MIJDSYMOBYNHOT	CHEMONTID:0001897
C4H10NO	88.07623894	88.07806	146	-0.0023696	MIJDSYMOBYNHOT	CHEMONTID:0001897
C6H5O	93.03403978	93.03674	44	-0.0032488	ISWSIDIOOBJBQZ	CHEMONTID:0004647
C7H8N	106.065674256	106.06117	43	0.0039557	RNVCVTLRINQCPJ;AFBPFSWMIHJQDM;ONQLCPDIXPYJSS;CSNWPSHAZNPDBA;WGQKYBSKWIADBV;MFEIKQPHQINPRI;KPDBFXIKMXHJEB;VULHYRAYXYTONQ	CHEMONTID:0003964;CHEMONTID:0003924;CHEMONTID:0000195;CHEMONTID:0000219;CHEMONTID:0000185;CHEMONTID:0000089;CHEMONTID:0002279
C8H10	106.07825032	106.074	98	0.0037017	YNQLUTRBYVCPMQ;QEGNUYASOUJEHD	CHEMONTID:0002279;CHEMONTID:0001016
C8H10	106.07825032	106.08456	106	-0.0068583	YNQLUTRBYVCPMQ;QEGNUYASOUJEHD	CHEMONTID:0002279;CHEMONTID:0001016
C8H10	106.07825032	106.0916	98	-0.0138983	YNQLUTRBYVCPMQ;QEGNUYASOUJEHD	CHEMONTID:0002279;CHEMONTID:0001016
C7H5O3	137.02386902	137.00769	37	0.0156304	IUNJCFABHJZSKB;HDVRLUFGYQYLFJ;PCYGLFXKCBFGPC;DGXAGETVRDOQFP;CLFRCXCBWIQVRN;IBGBGRVKPALMCQ;QFYYAIBEHOEZKC;GPJJASIJVRXZFI;LPYUENQFPVNPHY	CHEMONTID:0003978;CHEMONTID:0000190;CHEMONTID:0000135
C8H16NO2	158.118103752	158.13571	37	-0.0181548	CHZKSVHNCFVFKO	CHEMONTID:0002012
C12H17	161.133025544	161.12575	39	0.006727	QPEHZWXCQFKJQO;PDCMGXOEMIZAGY;SJRNJLNTKOARIN;IRXJZDLOCNJAHE;XWASVAMCARPLHN;KNMXZGDUJVOTOC;ADFMUFXAKWLSSH;ACLGJZFMJNVCMH;NXCPHYJTOJDSLE	CHEMONTID:0001401;CHEMONTID:0004149;CHEMONTID:0002841;CHEMONTID:0001016;CHEMONTID:0004620;CHEMONTID:0000017;CHEMONTID:0004622
C6H2FN4O	165.021263904	165.02161	42	-0.0008947	NA	NA
C8H5N2O2S	193.0071734	193.00661	160	1.48E-05	NA	NA
C7H5N4OS	193.01840678	193.01703	160	0.0008282	NA	NA
C9HN6	193.026269032	193.02567	163	5.05E-05	NA	NA
C13H4FN2	207.035851348	207.03618	40	-0.0008772	NA	NA
C15H30NO	240.23273958	240.23453	58	-0.002339	NA	NA
C15H32NO	242.248389644	242.25012	55	-0.0022789	NA	NA
C14H32N3	242.259623024	242.25992	54	-0.0008456	NA	NA
C10H12N5O3	250.094014244	250.09587	42	-0.0024043	XGYIMTFOTBMPFP	CHEMONTID:0004502
C13H12N7	266.115418384	266.11414	39	0.0007298	NA	NA
C9H32N7S	270.243990024	270.24362	1056	-0.0001786	NA	NA
C17H33FN	270.259703276	270.26071	1042	-0.0015553	NA	NA
C15H32N5	282.265771024	282.26462	42	0.0006024	NA	NA
C18H36NO	282.279689772	282.28198	42	-0.0028388	NA	NA
C13H35N2O2S	283.24192436	283.24036	51	0.0010158	NA	NA
C12H30N7O	288.25118358	288.24908	105	0.001555	NA	NA
C21H18FO	305.134168416	305.13461	128	-0.0009902	NA	NA
C17H17N6	305.151469544	305.15085	133	7.1E-05	NA	NA
C17H41FNS	310.294374532	310.29443	52	-0.000604	NA	NA
C20H40NO	310.3109899	310.314	68	-0.0035587	NA	NA
C17H35N4O	311.28108674	311.28162	240	-0.0010818	NA	NA
C13H39N6S	311.295691248	311.29727	278	-0.0021273	NA	NA
C19H39N2O	311.306238868	311.30704	279	-0.0013497	NA	NA
C18H27N2OS	319.184409484	319.18414	44	-0.0002791	NA	NA
C19H6FN4S	341.029720412	341.02847	58	0.0007018	NA	NA
C15H44N7S	354.337890408	354.33823	3360	-0.0008882	NA	NA
C19H11N6S	355.076590352	355.0755	35	0.0005418	NA	NA
C18H7FN7O	356.069611064	356.06851	61	0.0005525	NA	NA
C18H15FN3O2S	356.08690094	356.08591	64	0.0004424	NA	NA
C20H14FN4S	361.092320668	361.09238	41	-0.0006079	NA	NA
C23H16FN2S	371.101822732	371.10178	61	-0.0005058	NA	NA
C21H46N3S	372.341244472	372.34198	34	-0.0012841	NA	NA
C18H19N6O2S	383.129019848	383.12784	38	0.0006313	NA	NA
C23H19N4O2	383.150800848	383.15021	49	4.23E-05	NA	NA
C24H22N3O2	384.171201944	384.17093	60	-0.0002766	NA	NA
C24H52N5	410.422271664	410.42453	92	-0.0028069	NA	NA
C24H52N5	410.422271664	410.43756	103	-0.0158369	NA	NA
C24H40FO3S	427.26821936	427.26749	34	0.0001808	NA	NA
C22H16FN6OS	431.109033352	431.1051	37	0.0033848	NA	NA
C23H28FN6S	439.208019116	439.20804	147	-0.0005695	NA	NA
C23H17FN5O2S	446.108699004	446.11304	41	-0.0048896	NA	NA
C23H33N6O3S	473.233484916	473.23502	36	-0.0020837	NA	NA
C24H39FN5O3S	496.275764328	496.27206	329	0.0031557	NA	NA
C24H68FN7O3S	553.508838256	576.48657	1150	0.011489	NA	NA
Num NeutralLoss (Formula ExactMass PrecursorMz ProductMz PrecursorIntensity ProductIntensity LossMass Error CandidateInChIKeys CandidateOntologies): 174
C12H15NO3	221.10519334	575.46576	354.33823	41	3360	221.12753	-0.0223367	HIKHPXKYXLQZFQ	CHEMONTID:0000195
C13H17N2	201.139173544	555.49072	354.33823	48	3360	201.15249	-0.0133165	VENAANZHUCMOGD	CHEMONTID:0001140
C12H24O2	200.177630008	554.51648	354.33823	154	3360	200.17825	-0.00062	POULHZVOKOAJMA	CHEMONTID:0003086
C11H21O2	185.154154912	539.48798	354.33823	103	3360	185.14975	0.0044049	IOKPZOGAWQXXLF	CHEMONTID:0001334
C10H17O3	185.117769404	539.46954	354.33823	98	3360	185.13131	-0.0135406	TYXOEOVOUIVPQE	CHEMONTID:0000324
C12H22O	182.167065324	536.51813	354.33823	48	3360	182.1799	-0.0128347	BLWZCYSWLRGLHU;HFJRKMMYBMWEAD	CHEMONTID:0001292;CHEMONTID:0002229
C4H8	56.062600256	410.42453	354.33823	92	3360	56.0863	-0.0236997	NNPPMTNAJDCUHE;IJDNQMDRQITEOD;VQTUBCCKSQIDNK	CHEMONTID:0004620;CHEMONTID:0002500;CHEMONTID:0004622
H2O	18.010564684	372.34198	354.33823	34	3360	18.00375	0.0068147	XLYOFNOQVPJJNP	NonID:H2O
C6H12	84.093900384	354.33823	270.24362	3360	1056	84.09461	-0.0007096	VLKZOEOYAKHREP	CHEMONTID:0002500
C5H10N	84.08132432	354.33823	270.26071	3360	1042	84.07752	0.0038043	NQRYJNQNLNOLGT	CHEMONTID:0000195
C2H5N	43.04219916	354.33823	311.30704	3360	279	43.03119	0.0110092	ROSDSFDQCJNGOL;QUSNBJAOOMFDIB	CHEMONTID:0002228;CHEMONTID:0000469
C2H5N	43.04219916	354.33823	311.29727	3360	278	43.04096	0.0012392	ROSDSFDQCJNGOL;QUSNBJAOOMFDIB	CHEMONTID:0002228;CHEMONTID:0000469
C3H7	43.054775224	354.33823	311.28162	3360	240	43.05661	-0.0018348	ATUOYWHBWRKTHZ;QQONPFPTGQHPMA	CHEMONTID:0002500;CHEMONTID:0004476
C2H4O	44.026214748	354.33823	310.314	3360	68	44.02423	0.0019847	LFQSCWFLJHTTHZ;IKHGUXGNUITLKF;LCGLNKUTAGEVQW	CHEMONTID:0000286;CHEMONTID:0002230;CHEMONTID:0001167
C17H29O2	265.216755168	576.48657	311.28162	1150	240	265.20495	0.0118052	FXLBBNFRKMTPNR	CHEMONTID:0002951
C9H10O3	166.06299418	576.48657	410.43756	1150	103	166.04901	0.0139842	VKHCWIJJBRBDLT;JACRWUWPXAESPB	CHEMONTID:0003891;CHEMONTID:0001713
C9H10O3	166.06299418	576.48657	410.42453	1150	92	166.06204	0.0009542	VKHCWIJJBRBDLT;JACRWUWPXAESPB	CHEMONTID:0003891;CHEMONTID:0001713
C17H33O2	269.248055296	539.48798	270.24362	103	1056	269.24436	0.0036953	XZNLDDNERIACTN	CHEMONTID:0002951
C17H33O2	269.248055296	539.46954	270.24362	98	1056	269.22592	0.0221353	XZNLDDNERIACTN	CHEMONTID:0002951
C6H7NO2S	157.019749464	427.26749	270.24362	34	1056	157.02387	-0.0041205	DYHJCQLXZIELGG	CHEMONTID:0001141
C3H5	41.03912516	311.30704	270.24362	279	1056	41.06342	-0.0242948	ATUOYWHBWRKTHZ;QQONPFPTGQHPMA	CHEMONTID:0002500;CHEMONTID:0004476
C3H5	41.03912516	311.29727	270.24362	278	1056	41.05365	-0.0145248	ATUOYWHBWRKTHZ;QQONPFPTGQHPMA	CHEMONTID:0002500;CHEMONTID:0004476
C3H5	41.03912516	311.28162	270.24362	240	1056	41.038	0.0011252	ATUOYWHBWRKTHZ;QQONPFPTGQHPMA	CHEMONTID:0002500;CHEMONTID:0004476
C3H4	40.031300128	310.29443	270.24362	52	1056	40.05081	-0.0195099	QQONPFPTGQHPMA;ATUOYWHBWRKTHZ	CHEMONTID:0004476;CHEMONTID:0002500
H2O	18.010564684	288.24908	270.24362	105	1056	18.00546	0.0051047	XLYOFNOQVPJJNP	NonID:H2O
CH	13.007825032	283.24036	270.24362	51	1056	12.99674	0.011085	VNWKTOKETHGBQD	CHEMONTID:0002500
C	12	282.26462	270.24362	42	1056	12.021	-0.021	VNWKTOKETHGBQD	CHEMONTID:0002500
C12H22O	182.167065324	270.24362	88.07806	1056	146	182.16556	0.0015053	BLWZCYSWLRGLHU;HFJRKMMYBMWEAD	CHEMONTID:0001292;CHEMONTID:0002229
C12H22O	182.167065324	270.24362	88.07001	1056	146	182.17361	-0.0065447	BLWZCYSWLRGLHU;HFJRKMMYBMWEAD	CHEMONTID:0001292;CHEMONTID:0002229
C20H29O	285.221840548	555.49072	270.26071	48	1042	285.23001	-0.0081695	KZSKFOJHFUBFSD	CHEMONTID:0000298
C17H33O2	269.248055296	539.48798	270.26071	103	1042	269.22727	0.0207853	XZNLDDNERIACTN	CHEMONTID:0002951
C6H7NO2S	157.019749464	427.26749	270.26071	34	1042	157.00678	0.0129695	DYHJCQLXZIELGG	CHEMONTID:0001141
C5H10O2	102.06807956	372.34198	270.26071	34	1042	102.08127	-0.0131904	WLAMNBDJUVNPJU	CHEMONTID:0003544
C3H5	41.03912516	311.30704	270.26071	279	1042	41.04633	-0.0072048	ATUOYWHBWRKTHZ;QQONPFPTGQHPMA	CHEMONTID:0002500;CHEMONTID:0004476
C3H5	41.03912516	311.29727	270.26071	278	1042	41.03656	0.0025652	ATUOYWHBWRKTHZ;QQONPFPTGQHPMA	CHEMONTID:0002500;CHEMONTID:0004476
C2H3N	41.026549096	311.28162	270.26071	240	1042	41.02091	0.0056391	ROSDSFDQCJNGOL;MPAYEWNVIPXRDP;QUSNBJAOOMFDIB	CHEMONTID:0002228;CHEMONTID:0002395;CHEMONTID:0000469
C3H4	40.031300128	310.314	270.26071	68	1042	40.05329	-0.0219899	QQONPFPTGQHPMA;ATUOYWHBWRKTHZ	CHEMONTID:0004476;CHEMONTID:0002500
C3H4	40.031300128	310.29443	270.26071	52	1042	40.03372	-0.0024199	QQONPFPTGQHPMA;ATUOYWHBWRKTHZ	CHEMONTID:0004476;CHEMONTID:0002500
H2O	18.010564684	288.24908	270.26071	105	1042	17.98837	0.0221947	XLYOFNOQVPJJNP	NonID:H2O
C	12	282.28198	270.26071	42	1042	12.02127	-0.02127	VNWKTOKETHGBQD	CHEMONTID:0002500
C	12	282.26462	270.26071	42	1042	12.00391	-0.00391	VNWKTOKETHGBQD	CHEMONTID:0002500
C12H22O	182.167065324	270.26071	88.07806	1042	146	182.18265	-0.0155847	BLWZCYSWLRGLHU;HFJRKMMYBMWEAD	CHEMONTID:0001292;CHEMONTID:0002229
C12H22O	182.167065324	270.26071	88.07001	1042	146	182.1907	-0.0236347	BLWZCYSWLRGLHU;HFJRKMMYBMWEAD	CHEMONTID:0001292;CHEMONTID:0002229
C17H29O2	265.216755168	576.51599	311.30704	482	279	265.20895	0.0078052	FXLBBNFRKMTPNR	CHEMONTID:0002951
C17H29O2	265.216755168	576.51599	311.29727	482	278	265.21872	-0.0019648	FXLBBNFRKMTPNR	CHEMONTID:0002951
C17H29O2	265.216755168	576.51599	311.28162	482	240	265.23437	-0.0176148	FXLBBNFRKMTPNR	CHEMONTID:0002951
C9H10O3	166.06299418	576.51599	410.43756	482	103	166.07843	-0.0154358	VKHCWIJJBRBDLT;JACRWUWPXAESPB	CHEMONTID:0003891;CHEMONTID:0001713
C9H10O3	166.06299418	576.51599	410.45697	482	71	166.05902	0.0039742	VKHCWIJJBRBDLT;JACRWUWPXAESPB	CHEMONTID:0003891;CHEMONTID:0001713
C4H11N	73.089149352	569.37817	496.27206	351	329	73.1061099999999	-0.0169606	HPNMFZURTQLUMO;DAZXVJBJRMWXJP;GVWISOJSERXQBM	CHEMONTID:0002228;CHEMONTID:0002239
CH5	17.03912516	569.37817	552.33228	351	126	17.04589	-0.0067648	VNWKTOKETHGBQD	CHEMONTID:0002500
C4H11N	73.089149352	569.34894	496.27206	65	329	73.07688	0.0122694	HPNMFZURTQLUMO;DAZXVJBJRMWXJP;GVWISOJSERXQBM	CHEMONTID:0002228;CHEMONTID:0002239
C4H8	56.062600256	552.33228	496.27206	126	329	56.06022	0.0023803	NNPPMTNAJDCUHE;IJDNQMDRQITEOD;VQTUBCCKSQIDNK	CHEMONTID:0004620;CHEMONTID:0002500;CHEMONTID:0004622
C20H31O2	303.232405232	496.27206	193.02567	329	163	303.24639	-0.0139848	WRAABDGBHRJLHR	CHEMONTID:0002951
C20H31O2	303.232405232	496.27206	193.01703	329	160	303.25503	-0.0226248	WRAABDGBHRJLHR	CHEMONTID:0002951
C3H7N	57.057849224	496.27206	439.20804	329	147	57.06402	-0.0061708	LIWAQLJGPBVORC;WGYKZJWCGVVSQN	CHEMONTID:0002228;CHEMONTID:0000469
CH5	17.03912516	569.39594	552.33228	304	126	17.06366	-0.0245348	VNWKTOKETHGBQD	CHEMONTID:0002500
C15H29O	225.221840548	536.51813	311.30704	48	279	225.21109	0.0107505	XGQJZNCFDLXSIJ	CHEMONTID:0000298
C2H5O2	61.0289544	372.34198	311.30704	34	279	61.03494	-0.0059856	TZIHFWKZFHZASV;LYCAIKOWRPUZTN	CHEMONTID:0001238;CHEMONTID:0002467
C15H27O	223.206190484	311.30704	88.07806	279	146	223.22898	-0.0227895	ILDMCKZJSLWXTH	CHEMONTID:0000298
C17H29O2	265.216755168	576.4987	311.29727	1	278	265.20143	0.0153252	FXLBBNFRKMTPNR	CHEMONTID:0002951
C15H29O	225.221840548	536.51813	311.29727	48	278	225.22086	0.0009805	XGQJZNCFDLXSIJ	CHEMONTID:0000298
C2H7NO	61.052763844	372.34198	311.29727	34	278	61.04471	0.0080538	HZAXFHJVJLSVMW	CHEMONTID:0001897
C15H27O	223.206190484	311.29727	88.07806	278	146	223.21921	-0.0130195	ILDMCKZJSLWXTH	CHEMONTID:0000298
C15H27O	223.206190484	311.29727	88.07001	278	146	223.22726	-0.0210695	ILDMCKZJSLWXTH	CHEMONTID:0000298
C17H29O2	265.216755168	576.4987	311.28162	1	240	265.21708	-0.0003248	FXLBBNFRKMTPNR	CHEMONTID:0002951
C15H29O	225.221840548	536.51813	311.28162	48	240	225.23651	-0.0146695	XGQJZNCFDLXSIJ	CHEMONTID:0000298
C3H9O	61.065339908	372.34198	311.28162	34	240	61.06036	0.0049799	XOBKSJJDNFUZPF;KFZMGEQAYNKOFK;BDERNNFJNOPAEC	CHEMONTID:0001167;CHEMONTID:0001661;CHEMONTID:0000286
C15H27O	223.206190484	311.28162	88.07806	240	146	223.20356	0.0026305	ILDMCKZJSLWXTH	CHEMONTID:0000298
C15H27O	223.206190484	311.28162	88.07001	240	146	223.21161	-0.0054195	ILDMCKZJSLWXTH	CHEMONTID:0000298
C11H14N2O	190.110613068	383.15021	193.02567	49	163	190.12454	-0.0139269	ANJTVLIZGCUXLD	CHEMONTID:0002722
C11H14N2O	190.110613068	383.12784	193.02567	38	163	190.10217	0.0084431	ANJTVLIZGCUXLD	CHEMONTID:0002722
C10H12NO2	178.086803624	371.10178	193.02567	61	163	178.07611	0.0106936	OPJOMVMFYOUDPK	CHEMONTID:0000296
C9H12O3	168.078644244	361.09238	193.02567	41	163	168.06671	0.0119342	CRUILBNAQILVHZ;VKHCWIJJBRBDLT	CHEMONTID:0000138;CHEMONTID:0003891
C9H9NO2	163.063328528	356.08591	193.02567	64	163	163.06024	0.0030885	DXGAIOIQACHYRK	CHEMONTID:0000188
C9H7O3	163.039519084	356.06851	193.02567	61	163	163.04284	-0.0033209	FRWCWHNEVBJWRZ;AXMVYSVVTMKQSL	CHEMONTID:0001257;CHEMONTID:0000029
C9H6O3	162.031694052	355.0755	193.02567	35	163	162.04983	-0.0181359	YBSHFNPTZIZIGY;AXMVYSVVTMKQSL;HVIBSLHISRRALT;WVJCRTSTRGRJJT	CHEMONTID:0000029;CHEMONTID:0000135;CHEMONTID:0000144
C8H16	112.125200512	305.15085	193.02567	133	163	112.12518	2.05E-05	TVMXDCGIABBOFY	CHEMONTID:0002500
C8H16	112.125200512	305.13461	193.02567	128	163	112.10894	0.0162605	TVMXDCGIABBOFY	CHEMONTID:0002500
C4H11N	73.089149352	266.11414	193.02567	39	163	73.08847	0.0006794	HPNMFZURTQLUMO;DAZXVJBJRMWXJP;GVWISOJSERXQBM	CHEMONTID:0002228;CHEMONTID:0002239
C4H9	57.070425288	250.09587	193.02567	42	163	57.0702	0.0002253	IJDNQMDRQITEOD;NNPPMTNAJDCUHE	CHEMONTID:0002500;CHEMONTID:0004620
CH2	14.015650064	207.03618	193.02567	40	163	14.01051	0.0051401	VNWKTOKETHGBQD	CHEMONTID:0002500
C18H32O2	280.240230264	473.23502	193.01703	36	160	280.21799	0.0222403	OYHQOLUKZRVURQ;GKJZMAHZJGSBKD	CHEMONTID:0002949
C18H32O2	280.240230264	473.23502	193.00661	36	160	280.22841	0.0118203	OYHQOLUKZRVURQ;GKJZMAHZJGSBKD	CHEMONTID:0002949
C11H14N2O	190.110613068	383.15021	193.01703	49	160	190.13318	-0.0225669	ANJTVLIZGCUXLD	CHEMONTID:0002722
C11H14N2O	190.110613068	383.12784	193.01703	38	160	190.11081	-0.0001969	ANJTVLIZGCUXLD	CHEMONTID:0002722
C11H14N2O	190.110613068	383.12784	193.00661	38	160	190.12123	-0.0106169	ANJTVLIZGCUXLD	CHEMONTID:0002722
C10H12NO2	178.086803624	371.10178	193.01703	61	160	178.08475	0.0020536	OPJOMVMFYOUDPK	CHEMONTID:0000296
C10H12NO2	178.086803624	371.10178	193.00661	61	160	178.09517	-0.0083664	OPJOMVMFYOUDPK	CHEMONTID:0000296
C9H12O3	168.078644244	361.09238	193.01703	41	160	168.07535	0.0032942	CRUILBNAQILVHZ;VKHCWIJJBRBDLT	CHEMONTID:0000138;CHEMONTID:0003891
C8H12N2O2	168.089877624	361.09238	193.00661	41	160	168.08577	0.0041076	NWZYRRPOEASODK	CHEMONTID:0000335
C9H9NO2	163.063328528	356.08591	193.01703	64	160	163.06888	-0.0055515	DXGAIOIQACHYRK	CHEMONTID:0000188
C10H11O2	163.075904592	356.08591	193.00661	64	160	163.0793	-0.0033954	NEBQMYHKOREVAL	CHEMONTID:0004111
C9H9NO2	163.063328528	356.06851	193.01703	61	160	163.05148	0.0118485	DXGAIOIQACHYRK	CHEMONTID:0000188
C9H9NO2	163.063328528	356.06851	193.00661	61	160	163.0619	0.0014285	DXGAIOIQACHYRK	CHEMONTID:0000188
C8H16	112.125200512	305.15085	193.01703	133	160	112.13382	-0.0086195	TVMXDCGIABBOFY	CHEMONTID:0002500
C8H16	112.125200512	305.15085	193.00661	133	160	112.14424	-0.0190395	TVMXDCGIABBOFY	CHEMONTID:0002500
C8H16	112.125200512	305.13461	193.01703	128	160	112.11758	0.0076205	TVMXDCGIABBOFY	CHEMONTID:0002500
C8H16	112.125200512	305.13461	193.00661	128	160	112.128	-0.0027995	TVMXDCGIABBOFY	CHEMONTID:0002500
C4H11N	73.089149352	266.11414	193.01703	39	160	73.09711	-0.0079606	HPNMFZURTQLUMO;DAZXVJBJRMWXJP;GVWISOJSERXQBM	CHEMONTID:0002228;CHEMONTID:0002239
C4H11N	73.089149352	266.11414	193.00661	39	160	73.10753	-0.0183806	HPNMFZURTQLUMO;DAZXVJBJRMWXJP;GVWISOJSERXQBM	CHEMONTID:0002228;CHEMONTID:0002239
C4H9	57.070425288	250.09587	193.01703	42	160	57.07884	-0.0084147	IJDNQMDRQITEOD;NNPPMTNAJDCUHE	CHEMONTID:0002500;CHEMONTID:0004620
C4H9	57.070425288	250.09587	193.00661	42	160	57.08926	-0.0188347	IJDNQMDRQITEOD;NNPPMTNAJDCUHE	CHEMONTID:0002500;CHEMONTID:0004620
CH2	14.015650064	207.03618	193.01703	40	160	14.01915	-0.0034999	VNWKTOKETHGBQD	CHEMONTID:0002500
CH2	14.015650064	207.03618	193.00661	40	160	14.02957	-0.0139199	VNWKTOKETHGBQD	CHEMONTID:0002500
CH3	15.023475096	554.51648	539.48798	154	103	15.0285	-0.0050249	VNWKTOKETHGBQD	CHEMONTID:0002500
C7H12O3	144.078644244	554.51648	410.43756	154	103	144.07892	-0.0002758	JLNIGUCDBFYXDC;CIIQMKRXRXANQW	CHEMONTID:0000324;CHEMONTID:0002435
CH3	15.023475096	554.51648	539.46954	154	98	15.0469399999999	-0.0234649	VNWKTOKETHGBQD	CHEMONTID:0002500
C7H12O3	144.078644244	554.51648	410.42453	154	92	144.09195	-0.0133058	JLNIGUCDBFYXDC;CIIQMKRXRXANQW	CHEMONTID:0000324;CHEMONTID:0002435
C5H8N2O3	144.053492116	554.51648	410.45697	154	71	144.05951	-0.0060179	QDHYJVJAGQLHBA	CHEMONTID:0002010
C9H10O	134.07316494	439.20804	305.15085	147	133	134.05719	0.0159749	UAJRSHJHFRVGMG	CHEMONTID:0000138
C9H10O	134.07316494	439.20804	305.13461	147	128	134.07343	-0.0002651	UAJRSHJHFRVGMG	CHEMONTID:0000138
C12H13N2O2	217.097702656	305.15085	88.07806	133	146	217.07279	0.0249127	PCYQRXYBKKZUSR	CHEMONTID:0002722
C12H13N2O2	217.097702656	305.15085	88.07001	133	146	217.08084	0.0168627	PCYQRXYBKKZUSR	CHEMONTID:0002722
C12H24O2	200.177630008	288.24908	88.07806	105	146	200.17102	0.00661	POULHZVOKOAJMA	CHEMONTID:0003086
C12H24O2	200.177630008	288.24908	88.07001	105	146	200.17907	-0.00144	POULHZVOKOAJMA	CHEMONTID:0003086
C13H23O	195.174890356	283.24036	88.07806	51	146	195.1623	0.0125904	VNGRIQMEDUZTCJ	CHEMONTID:0000298
C13H23O	195.174890356	283.24036	88.07001	51	146	195.17035	0.0045404	VNGRIQMEDUZTCJ	CHEMONTID:0000298
C13H22O	194.167065324	282.26462	88.07806	42	146	194.18656	-0.0194947	DEDSSOIVPSHQLB	CHEMONTID:0001292
C9H6O3	162.031694052	250.09587	88.07806	42	146	162.01781	0.0138841	YBSHFNPTZIZIGY;AXMVYSVVTMKQSL;HVIBSLHISRRALT;WVJCRTSTRGRJJT	CHEMONTID:0000029;CHEMONTID:0000135;CHEMONTID:0000144
C9H6O3	162.031694052	250.09587	88.07001	42	146	162.02586	0.0058341	YBSHFNPTZIZIGY;AXMVYSVVTMKQSL;HVIBSLHISRRALT;WVJCRTSTRGRJJT	CHEMONTID:0000029;CHEMONTID:0000135;CHEMONTID:0000144
C3H5O2	73.0289544	161.12575	88.07806	39	146	73.04769	-0.0187356	NIXOWILDQLNWCW;AKXKFZDCRYJKTF	CHEMONTID:0004451;CHEMONTID:0002434
C3H6N2	70.053098192	158.13571	88.07806	37	146	70.05765	-0.0045518	MCGDEFQPHREUNF	CHEMONTID:0001045
C5H10	70.07825032	158.13571	88.07001	37	146	70.0657	0.0125503	OFBQJSOFQDEBGM	CHEMONTID:0002500
H2O	18.010564684	106.0916	88.07806	98	146	18.01354	-0.0029753	XLYOFNOQVPJJNP	NonID:H2O
H2O	18.010564684	106.0916	88.07001	98	146	18.02159	-0.0110253	XLYOFNOQVPJJNP	NonID:H2O
H2O	18.010564684	106.08456	88.07806	106	146	18.0065	0.0040647	XLYOFNOQVPJJNP	NonID:H2O
H2O	18.010564684	106.08456	88.07001	106	146	18.01455	-0.0039853	XLYOFNOQVPJJNP	NonID:H2O
H2O	18.010564684	106.074	88.07806	98	146	17.99594	0.0146247	XLYOFNOQVPJJNP	NonID:H2O
H2O	18.010564684	106.074	88.07001	98	146	18.00399	0.0065747	XLYOFNOQVPJJNP	NonID:H2O
H2O	18.010564684	106.06117	88.07001	43	146	17.99116	0.0194047	XLYOFNOQVPJJNP	NonID:H2O
C16H23O2	247.169804976	552.33228	305.15085	126	133	247.18143	-0.011625	YMDRHCPLTCCRLX	CHEMONTID:0000298
C9H12O3	168.078644244	473.23502	305.15085	36	133	168.08417	-0.0055258	CRUILBNAQILVHZ;VKHCWIJJBRBDLT	CHEMONTID:0000138;CHEMONTID:0003891
C5H5N	79.04219916	384.17093	305.15085	60	133	79.02008	0.0221192	JUJWROOIHBZHMG	CHEMONTID:0000089
CH2	14.015650064	319.18414	305.15085	44	133	14.03329	-0.0176399	VNWKTOKETHGBQD	CHEMONTID:0002500
C9H14NO2	168.102453688	473.23502	305.13461	36	128	168.10041	0.0020437	CHCUDBFRYVCNDF	CHEMONTID:0000492
C5H5N	79.04219916	384.17093	305.13461	60	128	79.03632	0.0058792	JUJWROOIHBZHMG	CHEMONTID:0000089
H3N	17.026549096	569.34894	552.33228	65	126	17.01666	0.0098891	QGZKDVFQNNGYKY	NonID:NH2
C12H22O	182.167065324	288.24908	106.08456	105	106	182.16452	0.0025453	BLWZCYSWLRGLHU;HFJRKMMYBMWEAD	CHEMONTID:0001292;CHEMONTID:0002229
C10H8O2	160.052429496	266.11414	106.08456	39	106	160.02958	0.0228495	JKTXGBOLZMGAIF;AXCXHFKZHDEKTP	CHEMONTID:0001257;CHEMONTID:0000029
C9H4O2	144.021129368	250.09587	106.08456	42	106	144.01131	0.0098194	CJEQHXGMZPFAQE	CHEMONTID:0001257
C3H5N	55.04219916	161.12575	106.08456	39	106	55.04119	0.0010092	LIWAQLJGPBVORC	CHEMONTID:0002228
C20H31O	287.237490612	575.46576	288.24908	41	105	287.21668	0.0208106	XOZDREDGDDNHBM	CHEMONTID:0000298
C17H31O2	267.232405232	555.49072	288.24908	48	105	267.24164	-0.0092348	FEJABJBBRPQHRG	CHEMONTID:0002951
C17H31O	251.237490612	539.48798	288.24908	103	105	251.2389	-0.0014094	HJEWKIMQTQIIIN	CHEMONTID:0000298
C17H31O	251.237490612	539.46954	288.24908	98	105	251.22046	0.0170306	HJEWKIMQTQIIIN	CHEMONTID:0000298
C6H12	84.093900384	372.34198	288.24908	34	105	84.0929	0.0010004	VLKZOEOYAKHREP	CHEMONTID:0002500
C12H22O	182.167065324	288.24908	106.0916	105	98	182.15748	0.0095853	BLWZCYSWLRGLHU;HFJRKMMYBMWEAD	CHEMONTID:0001292;CHEMONTID:0002229
C12H22O	182.167065324	288.24908	106.074	105	98	182.17508	-0.0080147	BLWZCYSWLRGLHU;HFJRKMMYBMWEAD	CHEMONTID:0001292;CHEMONTID:0002229
C9H10O3	166.06299418	576.4987	410.43756	1	103	166.06114	0.0018542	VKHCWIJJBRBDLT;JACRWUWPXAESPB	CHEMONTID:0003891;CHEMONTID:0001713
O	15.99491462	555.49072	539.48798	48	103	16.00274	-0.0078254	XLYOFNOQVPJJNP	NonID:H2O
C6H11NO3	145.073893212	555.49072	410.43756	48	103	145.05316	0.0207332	QBYYLBWFBPAOKU	CHEMONTID:0004310
C6H9O3	129.055169148	539.48798	410.43756	103	103	129.05042	0.0047491	YAHJGDKGXVOYKU	CHEMONTID:0004450
C9H7N	129.057849224	539.48798	410.42453	103	92	129.06345	-0.0056008	ZFRKQXVRDFCRJG	CHEMONTID:0004529
C9H5O	129.03403978	539.48798	410.45697	103	71	129.03101	0.0030298	KJPRLNWUNMBNBZ	CHEMONTID:0000029
C9H5O	129.03403978	539.46954	410.43756	98	103	129.03198	0.0020598	KJPRLNWUNMBNBZ	CHEMONTID:0000029
C5H12N2	100.100048384	410.43756	310.314	103	68	100.12356	-0.0235116	PVOAHINGSUIXLS	CHEMONTID:0003358
H2N	16.018724064	555.49072	539.46954	48	98	16.02118	-0.0024559	QGZKDVFQNNGYKY	NonID:NH2
C5H7NO3	129.042593084	539.46954	410.42453	98	92	129.04501	-0.0024169	CZWARROQQFCFJB;MPUUQNGXJSEWTF;KABXUUFDPUOJMW	CHEMONTID:0002404;CHEMONTID:0001880
C9H5O	129.03403978	539.46954	410.45697	98	71	129.01257	0.0214698	KJPRLNWUNMBNBZ	CHEMONTID:0000029
C10H8O2	160.052429496	266.11414	106.074	39	98	160.04014	0.0122895	JKTXGBOLZMGAIF;AXCXHFKZHDEKTP	CHEMONTID:0001257;CHEMONTID:0000029
C9H4O2	144.021129368	250.09587	106.0916	42	98	144.00427	0.0168594	CJEQHXGMZPFAQE	CHEMONTID:0001257
C9H4O2	144.021129368	250.09587	106.074	42	98	144.02187	-0.0007406	CJEQHXGMZPFAQE	CHEMONTID:0001257
C3H5N	55.04219916	161.12575	106.0916	39	98	55.03415	0.0080492	LIWAQLJGPBVORC	CHEMONTID:0002228
C4H7	55.054775224	161.12575	106.074	39	98	55.05175	0.0030252	NNPPMTNAJDCUHE;VQTUBCCKSQIDNK	CHEMONTID:0004620;CHEMONTID:0004622
C9H10O3	166.06299418	576.4987	410.42453	1	92	166.07417	-0.0111758	VKHCWIJJBRBDLT;JACRWUWPXAESPB	CHEMONTID:0003891;CHEMONTID:0001713
C6H11NO3	145.073893212	555.49072	410.42453	48	92	145.06619	0.0077032	QBYYLBWFBPAOKU	CHEMONTID:0004310
C5H12N2	100.100048384	410.42453	310.314	92	68	100.11053	-0.0104816	PVOAHINGSUIXLS	CHEMONTID:0003358
C9H10O3	166.06299418	576.4987	410.45697	1	71	166.04173	0.0212642	VKHCWIJJBRBDLT;JACRWUWPXAESPB	CHEMONTID:0003891;CHEMONTID:0001713
C9H5O2	145.0289544	555.49072	410.45697	48	71	145.03375	-0.0047956	CJXMVKYNVIGQBS	CHEMONTID:0000029
C2H6O2	62.036779432	372.34198	310.314	34	68	62.02798	0.0087994	LYCAIKOWRPUZTN	CHEMONTID:0002467
C3H6O3	90.031694052	446.11304	356.08591	41	64	90.02713	0.0045641	PEDCQBHIVMGVHV	CHEMONTID:0002210
C6H3	75.023475096	431.1051	356.08591	37	64	75.01919	0.0042851	UHOVQNZJYSORNB	CHEMONTID:0002279
C2H3	27.023475096	383.12784	356.08591	38	64	27.04193	-0.0184549	VGGSQFUCUMXWEO;OTMSDBZUPAUEDD	CHEMONTID:0004476;CHEMONTID:0002500
HN	15.010899032	371.10178	356.08591	61	64	15.01587	-0.004971	QGZKDVFQNNGYKY	NonID:NH2
Num AdductIon (AdductType Mass LinkedMz): 2
[M+NH4]+	88.07806	93.03674
[M+H]+	554.51648	576.48657
Num IsotopicIon (IsotopeName Mass LinkedMz WeightedForm WeightNumber): 24
C-13	107.08479	106.0916	M+1	1
C-13	107.09299	106.0916	M+1	1
2C-13	108.07773	106.0916	M+2	2
C-13	271.25122	270.26071	M+1	1
C-13	271.26212	270.26071	M+1	1
C-13	306.14276	305.15085	M+1	1
N-14	312.27927	311.30704	M+1	1
C-13	312.29944	311.30704	M+1	1
C-13	355.32599	354.33823	M+1	1
C-13	355.3476	354.33823	M+1	1
C-13	355.36374	354.33823	M+1	1
2C-13	356.33118	354.33823	M+2	2
2C-13	356.34894	354.33823	M+2	2
C-13	411.43793	410.45697	M+1	1
C-13	411.45462	410.45697	M+1	1
C-13	440.20944	439.20804	M+1	1
C-13	440.23154	439.20804	M+1	1
C-13	497.26468	496.27206	M+1	1
C-13	553.34039	552.33228	M+1	1
N-14	555.49072	554.51648	M+1	1
C-13	555.5191	554.51648	M+1	1
C-13	555.54407	554.51648	M+1	1
C-13	570.38239	569.39594	M+1	1
C-13	570.40656	569.39594	M+1	1

NAME: C31H68FNO5
EXACTMASS: 553.508152496
ISSELECTED: False
ACCURATEMASS: 553.5094793
MASSDIFFERENCE: -0.0013268
TOTALSCORE: 2.886
ISOTOPICINTENSITY[M+1]: 0.3487
ISOTOPICINTENSITY[M+2]: 0.0692
ISOTOPICDIFF[M+1]: -0.0407
ISOTOPICDIFF[M+2]: 0.0019
MASSDIFFSCORE: 0.965
ISOTOPICSCORE: 0.99
PRODUCTIONSCORE: 0.806
NEUTRALLOSSSCORE: 0.125
PRODUCTIONPEAKNUMBER: 58
PRODUCTIONHITSNUMBER: 19
NEUTRALLOSSPEAKNUMBER: 408
NEUTRALLOSSHITSNUMBER: 51
RESOURCENAMES: 
RESOURCERECORDS: 0
ChemOntDescriptions: Fatty acid and derivatives;Quinoline carboxylic acids;Peptides;Nucleosides
ChemOntIDs: Fatty acid and derivatives;Quinoline carboxylic acids;Peptides;Nucleosides
ChemOntScores: 0.000918303520726411;0.000998943973514199;0.00293999922166031;0.0050142891824286
ChemOntInChIKeys: QLKKMIWGFNMQJQ;MGQLHRYJBWGORO;FEFXTOZCHYSOSN;ZWAOHEXOSAUJHY
PUBCHEMCIDS: 
Num ProductIon (Formula ExactMass AccurateMass Intensity Error CandidateInChIKeys CandidateOntologies): 58
C4H10N	72.08132432	72.08174	45	-0.0009643	HQABUPZFAYXKJW;KDSNLYIMUZNERS;DAZXVJBJRMWXJP;HPNMFZURTQLUMO;XHFGWHUWQXTGAT;GVWISOJSERXQBM;RWRDLPDLKQPQOW;JKHYHXBLSTVHIA	CHEMONTID:0000469;CHEMONTID:0002239;CHEMONTID:0002228;CHEMONTID:0000218;CHEMONTID:0002394
C6H9	81.070425288	81.06992	35	-4.33E-05	AFABGHUZZDYHJO;RYPKRALMXUUNKS;PFEOZHBOMNWTJB;GDOPTJXRTPNYNR;LIKMAJRDDDTEIG;LDTAOIUHUHHCMU;PRBHEGAFLDMLAL;VLKZOEOYAKHREP;BEQGRRJLJLVQAQ;HNRMPXKDFBEGFZ;LGAQJENWWYGFSN;XDTMQSROBMDMFD;WWUVJRULCWHUSA	CHEMONTID:0004620;CHEMONTID:0004476;CHEMONTID:0001016;CHEMONTID:0001019;CHEMONTID:0002500;CHEMONTID:0004622
C6H9	81.070425288	81.07571	39	-0.0058333	AFABGHUZZDYHJO;RYPKRALMXUUNKS;PFEOZHBOMNWTJB;GDOPTJXRTPNYNR;LIKMAJRDDDTEIG;LDTAOIUHUHHCMU;PRBHEGAFLDMLAL;VLKZOEOYAKHREP;BEQGRRJLJLVQAQ;HNRMPXKDFBEGFZ;LGAQJENWWYGFSN;XDTMQSROBMDMFD;WWUVJRULCWHUSA	CHEMONTID:0004620;CHEMONTID:0004476;CHEMONTID:0001016;CHEMONTID:0001019;CHEMONTID:0002500;CHEMONTID:0004622
C4H10NO	88.07623894	88.07001	146	0.0056804	MIJDSYMOBYNHOT	CHEMONTID:0001897
C4H10NO	88.07623894	88.07806	146	-0.0023696	MIJDSYMOBYNHOT	CHEMONTID:0001897
C6H5O	93.03403978	93.03674	44	-0.0032488	ISWSIDIOOBJBQZ	CHEMONTID:0004647
C7H8N	106.065674256	106.06117	43	0.0039557	RNVCVTLRINQCPJ;AFBPFSWMIHJQDM;ONQLCPDIXPYJSS;CSNWPSHAZNPDBA;WGQKYBSKWIADBV;MFEIKQPHQINPRI;KPDBFXIKMXHJEB;VULHYRAYXYTONQ	CHEMONTID:0003964;CHEMONTID:0003924;CHEMONTID:0000195;CHEMONTID:0000219;CHEMONTID:0000185;CHEMONTID:0000089;CHEMONTID:0002279
C8H10	106.07825032	106.074	98	0.0037017	YNQLUTRBYVCPMQ;QEGNUYASOUJEHD	CHEMONTID:0002279;CHEMONTID:0001016
C8H10	106.07825032	106.08456	106	-0.0068583	YNQLUTRBYVCPMQ;QEGNUYASOUJEHD	CHEMONTID:0002279;CHEMONTID:0001016
C8H10	106.07825032	106.0916	98	-0.0138983	YNQLUTRBYVCPMQ;QEGNUYASOUJEHD	CHEMONTID:0002279;CHEMONTID:0001016
C7H5O3	137.02386902	137.00769	37	0.0156304	IUNJCFABHJZSKB;HDVRLUFGYQYLFJ;PCYGLFXKCBFGPC;DGXAGETVRDOQFP;CLFRCXCBWIQVRN;IBGBGRVKPALMCQ;QFYYAIBEHOEZKC;GPJJASIJVRXZFI;LPYUENQFPVNPHY	CHEMONTID:0003978;CHEMONTID:0000190;CHEMONTID:0000135
C8H16NO2	158.118103752	158.13571	37	-0.0181548	CHZKSVHNCFVFKO	CHEMONTID:0002012
C12H17	161.133025544	161.12575	39	0.006727	QPEHZWXCQFKJQO;PDCMGXOEMIZAGY;SJRNJLNTKOARIN;IRXJZDLOCNJAHE;XWASVAMCARPLHN;KNMXZGDUJVOTOC;ADFMUFXAKWLSSH;ACLGJZFMJNVCMH;NXCPHYJTOJDSLE	CHEMONTID:0001401;CHEMONTID:0004149;CHEMONTID:0002841;CHEMONTID:0001016;CHEMONTID:0004620;CHEMONTID:0000017;CHEMONTID:0004622
C8H5O4	165.01878364	165.02161	42	-0.0033749	XLEYFDVVXLMULC;ABNNGIOYMQTQQO;LTJNCZSXVJCHGE;JSAAGGWDCXOBNL;HWLRTXHDKIOPHF;IXJTUTIPLWUCEC	CHEMONTID:0004298;CHEMONTID:0000190;CHEMONTID:0000135;CHEMONTID:0000137;CHEMONTID:0000397
C9H5O5	193.01369826	193.00661	160	0.0065397	OZNMEZAXFKUCPN	CHEMONTID:0000144
C9H5O5	193.01369826	193.01703	160	-0.0038803	OZNMEZAXFKUCPN	CHEMONTID:0000144
C9H5O5	193.01369826	193.02567	163	-0.0125203	OZNMEZAXFKUCPN	CHEMONTID:0000144
C10H7O5	207.029348324	207.03618	40	-0.0073803	NA	NA
C15H30NO	240.23273958	240.23453	58	-0.002339	NA	NA
C15H32NO	242.248389644	242.25012	55	-0.0022789	NA	NA
C15H32NO	242.248389644	242.25992	54	-0.0120789	NA	NA
C17H13FN	250.103202636	250.09587	42	0.0067841	NA	NA
C17H16NO2	266.118103752	266.11414	39	0.0034152	NA	NA
C16H32NO2	270.243304264	270.24362	1056	-0.0008643	NA	NA
C17H33FN	270.259703276	270.26071	1042	-0.0015553	NA	NA
C18H33FN	282.259703276	282.26462	42	-0.0054653	NA	NA
C18H36NO	282.279689772	282.28198	42	-0.0028388	NA	NA
C21H31	283.242575992	283.24036	51	0.0016674	NA	NA
C16H34NO3	288.253868948	288.24908	105	0.0042404	NA	NA
C17H21O5	305.138898772	305.13461	128	0.0037402	FCAFVVZOPGKQFD	CHEMONTID:0001350
C17H21O5	305.138898772	305.15085	133	-0.0124998	FCAFVVZOPGKQFD	CHEMONTID:0001350
C20H37FN	310.291003404	310.29443	52	-0.0039752	NA	NA
C20H40NO	310.3109899	310.314	68	-0.0035587	NA	NA
C20H36FO	311.275018992	311.28162	240	-0.0071496	NA	NA
C20H39O2	311.295005488	311.29727	278	-0.0028131	NA	NA
C21H40F	311.3114045	311.30704	279	0.0038159	NA	NA
C23H24F	319.186203988	319.18414	44	0.0015154	NA	NA
C21H6FO4	341.025011892	341.02847	58	-0.0040067	NA	NA
C22H44NO2	354.337204648	354.33823	3360	-0.0015739	NA	NA
C26H11O2	355.075904592	355.0755	35	-0.000144	NA	NA
C25H10NO2	356.07115356	356.06851	61	0.002095	NA	NA
C26H11FN	356.087552572	356.08591	64	0.001094	NA	NA
C22H14FO4	361.087612148	361.09238	41	-0.0053164	NA	NA
C27H15O2	371.10720472	371.10178	61	0.0048761	NA	NA
C22H46NO3	372.347769332	372.34198	34	0.0052408	NA	NA
C25H19O4	383.128334088	383.12784	38	-5.45E-05	NA	NA
C26H20FO2	383.1447331	383.15021	49	-0.0060255	NA	NA
C29H22N	384.175224704	384.17093	60	0.0037461	NA	NA
C27H53FN	410.416203916	410.42453	92	-0.0088747	NA	NA
C27H56NO	410.436190412	410.43756	103	-0.0019182	NA	NA
C28H60N	410.47257592	410.45697	71	0.0150573	NA	NA
C27H36FO3	427.264848232	427.26749	34	-0.0031903	NA	NA
C29H16FO3	431.108347592	431.1051	37	0.002699	NA	NA
C30H28FO2	439.207333356	439.20804	147	-0.0012552	NA	NA
C29H17FNO3	446.119246624	446.11304	41	0.005658	NA	NA
C30H33O5	473.232799156	473.23502	36	-0.0027694	NA	NA
C30H39FNO4	496.286311948	496.27206	329	0.0137034	NA	NA
C31H68FNO5	553.508152496	576.48657	1150	0.0108032	NA	NA
Num NeutralLoss (Formula ExactMass PrecursorMz ProductMz PrecursorIntensity ProductIntensity LossMass Error CandidateInChIKeys CandidateOntologies): 171
C12H15NO3	221.10519334	575.46576	354.33823	41	3360	221.12753	-0.0223367	HIKHPXKYXLQZFQ	CHEMONTID:0000195
C12H24O2	200.177630008	554.51648	354.33823	154	3360	200.17825	-0.00062	POULHZVOKOAJMA	CHEMONTID:0003086
C11H21O2	185.154154912	539.48798	354.33823	103	3360	185.14975	0.0044049	IOKPZOGAWQXXLF	CHEMONTID:0001334
C10H17O3	185.117769404	539.46954	354.33823	98	3360	185.13131	-0.0135406	TYXOEOVOUIVPQE	CHEMONTID:0000324
C12H22O	182.167065324	536.51813	354.33823	48	3360	182.1799	-0.0128347	BLWZCYSWLRGLHU;HFJRKMMYBMWEAD	CHEMONTID:0001292;CHEMONTID:0002229
C4H8	56.062600256	410.42453	354.33823	92	3360	56.0863	-0.0236997	NNPPMTNAJDCUHE;IJDNQMDRQITEOD;VQTUBCCKSQIDNK	CHEMONTID:0004620;CHEMONTID:0002500;CHEMONTID:0004622
H2O	18.010564684	372.34198	354.33823	34	3360	18.00375	0.0068147	XLYOFNOQVPJJNP	NonID:H2O
C6H12	84.093900384	354.33823	270.24362	3360	1056	84.09461	-0.0007096	VLKZOEOYAKHREP	CHEMONTID:0002500
C5H10N	84.08132432	354.33823	270.26071	3360	1042	84.07752	0.0038043	NQRYJNQNLNOLGT	CHEMONTID:0000195
C2H5N	43.04219916	354.33823	311.30704	3360	279	43.03119	0.0110092	ROSDSFDQCJNGOL;QUSNBJAOOMFDIB	CHEMONTID:0002228;CHEMONTID:0000469
C2H5N	43.04219916	354.33823	311.29727	3360	278	43.04096	0.0012392	ROSDSFDQCJNGOL;QUSNBJAOOMFDIB	CHEMONTID:0002228;CHEMONTID:0000469
C3H7	43.054775224	354.33823	311.28162	3360	240	43.05661	-0.0018348	ATUOYWHBWRKTHZ;QQONPFPTGQHPMA	CHEMONTID:0002500;CHEMONTID:0004476
C2H4O	44.026214748	354.33823	310.314	3360	68	44.02423	0.0019847	LFQSCWFLJHTTHZ;IKHGUXGNUITLKF;LCGLNKUTAGEVQW	CHEMONTID:0000286;CHEMONTID:0002230;CHEMONTID:0001167
C17H29O2	265.216755168	576.48657	311.28162	1150	240	265.20495	0.0118052	FXLBBNFRKMTPNR	CHEMONTID:0002951
C9H10O3	166.06299418	576.48657	410.43756	1150	103	166.04901	0.0139842	VKHCWIJJBRBDLT;JACRWUWPXAESPB	CHEMONTID:0003891;CHEMONTID:0001713
C9H10O3	166.06299418	576.48657	410.42453	1150	92	166.06204	0.0009542	VKHCWIJJBRBDLT;JACRWUWPXAESPB	CHEMONTID:0003891;CHEMONTID:0001713
C8H6O4	166.026608672	576.48657	410.45697	1150	71	166.0296	-0.0029913	XLEYFDVVXLMULC;DYKBONVDLJHZLM;LTJNCZSXVJCHGE;HWLRTXHDKIOPHF	CHEMONTID:0004298;CHEMONTID:0000135;CHEMONTID:0000190
C17H33O2	269.248055296	539.48798	270.24362	103	1056	269.24436	0.0036953	XZNLDDNERIACTN	CHEMONTID:0002951
C17H33O2	269.248055296	539.46954	270.24362	98	1056	269.22592	0.0221353	XZNLDDNERIACTN	CHEMONTID:0002951
C3H5	41.03912516	311.30704	270.24362	279	1056	41.06342	-0.0242948	ATUOYWHBWRKTHZ;QQONPFPTGQHPMA	CHEMONTID:0002500;CHEMONTID:0004476
C3H5	41.03912516	311.29727	270.24362	278	1056	41.05365	-0.0145248	ATUOYWHBWRKTHZ;QQONPFPTGQHPMA	CHEMONTID:0002500;CHEMONTID:0004476
C3H5	41.03912516	311.28162	270.24362	240	1056	41.038	0.0011252	ATUOYWHBWRKTHZ;QQONPFPTGQHPMA	CHEMONTID:0002500;CHEMONTID:0004476
C3H4	40.031300128	310.29443	270.24362	52	1056	40.05081	-0.0195099	QQONPFPTGQHPMA;ATUOYWHBWRKTHZ	CHEMONTID:0004476;CHEMONTID:0002500
H2O	18.010564684	288.24908	270.24362	105	1056	18.00546	0.0051047	XLYOFNOQVPJJNP	NonID:H2O
CH	13.007825032	283.24036	270.24362	51	1056	12.99674	0.011085	VNWKTOKETHGBQD	CHEMONTID:0002500
C	12	282.26462	270.24362	42	1056	12.021	-0.021	VNWKTOKETHGBQD	CHEMONTID:0002500
C12H22O	182.167065324	270.24362	88.07806	1056	146	182.16556	0.0015053	BLWZCYSWLRGLHU;HFJRKMMYBMWEAD	CHEMONTID:0001292;CHEMONTID:0002229
C12H22O	182.167065324	270.24362	88.07001	1056	146	182.17361	-0.0065447	BLWZCYSWLRGLHU;HFJRKMMYBMWEAD	CHEMONTID:0001292;CHEMONTID:0002229
C20H29O	285.221840548	555.49072	270.26071	48	1042	285.23001	-0.0081695	KZSKFOJHFUBFSD	CHEMONTID:0000298
C17H33O2	269.248055296	539.48798	270.26071	103	1042	269.22727	0.0207853	XZNLDDNERIACTN	CHEMONTID:0002951
C5H10O2	102.06807956	372.34198	270.26071	34	1042	102.08127	-0.0131904	WLAMNBDJUVNPJU	CHEMONTID:0003544
C3H5	41.03912516	311.30704	270.26071	279	1042	41.04633	-0.0072048	ATUOYWHBWRKTHZ;QQONPFPTGQHPMA	CHEMONTID:0002500;CHEMONTID:0004476
C3H5	41.03912516	311.29727	270.26071	278	1042	41.03656	0.0025652	ATUOYWHBWRKTHZ;QQONPFPTGQHPMA	CHEMONTID:0002500;CHEMONTID:0004476
C2H3N	41.026549096	311.28162	270.26071	240	1042	41.02091	0.0056391	ROSDSFDQCJNGOL;MPAYEWNVIPXRDP;QUSNBJAOOMFDIB	CHEMONTID:0002228;CHEMONTID:0002395;CHEMONTID:0000469
C3H4	40.031300128	310.314	270.26071	68	1042	40.05329	-0.0219899	QQONPFPTGQHPMA;ATUOYWHBWRKTHZ	CHEMONTID:0004476;CHEMONTID:0002500
C3H4	40.031300128	310.29443	270.26071	52	1042	40.03372	-0.0024199	QQONPFPTGQHPMA;ATUOYWHBWRKTHZ	CHEMONTID:0004476;CHEMONTID:0002500
H2O	18.010564684	288.24908	270.26071	105	1042	17.98837	0.0221947	XLYOFNOQVPJJNP	NonID:H2O
C	12	282.28198	270.26071	42	1042	12.02127	-0.02127	VNWKTOKETHGBQD	CHEMONTID:0002500
C	12	282.26462	270.26071	42	1042	12.00391	-0.00391	VNWKTOKETHGBQD	CHEMONTID:0002500
C12H22O	182.167065324	270.26071	88.07806	1042	146	182.18265	-0.0155847	BLWZCYSWLRGLHU;HFJRKMMYBMWEAD	CHEMONTID:0001292;CHEMONTID:0002229
C12H22O	182.167065324	270.26071	88.07001	1042	146	182.1907	-0.0236347	BLWZCYSWLRGLHU;HFJRKMMYBMWEAD	CHEMONTID:0001292;CHEMONTID:0002229
C17H29O2	265.216755168	576.51599	311.30704	482	279	265.20895	0.0078052	FXLBBNFRKMTPNR	CHEMONTID:0002951
C17H29O2	265.216755168	576.51599	311.29727	482	278	265.21872	-0.0019648	FXLBBNFRKMTPNR	CHEMONTID:0002951
C17H29O2	265.216755168	576.51599	311.28162	482	240	265.23437	-0.0176148	FXLBBNFRKMTPNR	CHEMONTID:0002951
C9H10O3	166.06299418	576.51599	410.43756	482	103	166.07843	-0.0154358	VKHCWIJJBRBDLT;JACRWUWPXAESPB	CHEMONTID:0003891;CHEMONTID:0001713
C9H10O3	166.06299418	576.51599	410.45697	482	71	166.05902	0.0039742	VKHCWIJJBRBDLT;JACRWUWPXAESPB	CHEMONTID:0003891;CHEMONTID:0001713
C4H11N	73.089149352	569.37817	496.27206	351	329	73.1061099999999	-0.0169606	HPNMFZURTQLUMO;DAZXVJBJRMWXJP;GVWISOJSERXQBM	CHEMONTID:0002228;CHEMONTID:0002239
CH5	17.03912516	569.37817	552.33228	351	126	17.04589	-0.0067648	VNWKTOKETHGBQD	CHEMONTID:0002500
C4H11N	73.089149352	569.34894	496.27206	65	329	73.07688	0.0122694	HPNMFZURTQLUMO;DAZXVJBJRMWXJP;GVWISOJSERXQBM	CHEMONTID:0002228;CHEMONTID:0002239
C4H8	56.062600256	552.33228	496.27206	126	329	56.06022	0.0023803	NNPPMTNAJDCUHE;IJDNQMDRQITEOD;VQTUBCCKSQIDNK	CHEMONTID:0004620;CHEMONTID:0002500;CHEMONTID:0004622
C20H31O2	303.232405232	496.27206	193.02567	329	163	303.24639	-0.0139848	WRAABDGBHRJLHR	CHEMONTID:0002951
C20H31O2	303.232405232	496.27206	193.01703	329	160	303.25503	-0.0226248	WRAABDGBHRJLHR	CHEMONTID:0002951
C3H7N	57.057849224	496.27206	439.20804	329	147	57.06402	-0.0061708	LIWAQLJGPBVORC;WGYKZJWCGVVSQN	CHEMONTID:0002228;CHEMONTID:0000469
CH5	17.03912516	569.39594	552.33228	304	126	17.06366	-0.0245348	VNWKTOKETHGBQD	CHEMONTID:0002500
C15H29O	225.221840548	536.51813	311.30704	48	279	225.21109	0.0107505	XGQJZNCFDLXSIJ	CHEMONTID:0000298
C2H5O2	61.0289544	372.34198	311.30704	34	279	61.03494	-0.0059856	TZIHFWKZFHZASV;LYCAIKOWRPUZTN	CHEMONTID:0001238;CHEMONTID:0002467
C15H27O	223.206190484	311.30704	88.07806	279	146	223.22898	-0.0227895	ILDMCKZJSLWXTH	CHEMONTID:0000298
C17H29O2	265.216755168	576.4987	311.29727	1	278	265.20143	0.0153252	FXLBBNFRKMTPNR	CHEMONTID:0002951
C15H29O	225.221840548	536.51813	311.29727	48	278	225.22086	0.0009805	XGQJZNCFDLXSIJ	CHEMONTID:0000298
C2H7NO	61.052763844	372.34198	311.29727	34	278	61.04471	0.0080538	HZAXFHJVJLSVMW	CHEMONTID:0001897
C15H27O	223.206190484	311.29727	88.07806	278	146	223.21921	-0.0130195	ILDMCKZJSLWXTH	CHEMONTID:0000298
C15H27O	223.206190484	311.29727	88.07001	278	146	223.22726	-0.0210695	ILDMCKZJSLWXTH	CHEMONTID:0000298
C17H29O2	265.216755168	576.4987	311.28162	1	240	265.21708	-0.0003248	FXLBBNFRKMTPNR	CHEMONTID:0002951
C15H29O	225.221840548	536.51813	311.28162	48	240	225.23651	-0.0146695	XGQJZNCFDLXSIJ	CHEMONTID:0000298
C3H9O	61.065339908	372.34198	311.28162	34	240	61.06036	0.0049799	XOBKSJJDNFUZPF;KFZMGEQAYNKOFK;BDERNNFJNOPAEC	CHEMONTID:0001167;CHEMONTID:0001661;CHEMONTID:0000286
C15H27O	223.206190484	311.28162	88.07806	240	146	223.20356	0.0026305	ILDMCKZJSLWXTH	CHEMONTID:0000298
C15H27O	223.206190484	311.28162	88.07001	240	146	223.21161	-0.0054195	ILDMCKZJSLWXTH	CHEMONTID:0000298
C10H12NO2	178.086803624	371.10178	193.02567	61	163	178.07611	0.0106936	OPJOMVMFYOUDPK	CHEMONTID:0000296
C9H12O3	168.078644244	361.09238	193.02567	41	163	168.06671	0.0119342	CRUILBNAQILVHZ;VKHCWIJJBRBDLT	CHEMONTID:0000138;CHEMONTID:0003891
C6H11O5	163.060648452	356.08591	193.02567	64	163	163.06024	0.0004085	MPCAJMNYNOGXPB;SHZGCJCMOBCMKK	CHEMONTID:0001540;CHEMONTID:0001498
C9H7O3	163.039519084	356.06851	193.02567	61	163	163.04284	-0.0033209	FRWCWHNEVBJWRZ;AXMVYSVVTMKQSL	CHEMONTID:0001257;CHEMONTID:0000029
C6H10O5	162.05282342	355.0755	193.02567	35	163	162.04983	0.0029934	MPCAJMNYNOGXPB;SHZGCJCMOBCMKK	CHEMONTID:0001540;CHEMONTID:0001498
C8H16	112.125200512	305.15085	193.02567	133	163	112.12518	2.05E-05	TVMXDCGIABBOFY	CHEMONTID:0002500
C8H16	112.125200512	305.13461	193.02567	128	163	112.10894	0.0162605	TVMXDCGIABBOFY	CHEMONTID:0002500
C4H11N	73.089149352	266.11414	193.02567	39	163	73.08847	0.0006794	HPNMFZURTQLUMO;DAZXVJBJRMWXJP;GVWISOJSERXQBM	CHEMONTID:0002228;CHEMONTID:0002239
C4H9	57.070425288	250.09587	193.02567	42	163	57.0702	0.0002253	IJDNQMDRQITEOD;NNPPMTNAJDCUHE	CHEMONTID:0002500;CHEMONTID:0004620
CH2	14.015650064	207.03618	193.02567	40	163	14.01051	0.0051401	VNWKTOKETHGBQD	CHEMONTID:0002500
C18H32O2	280.240230264	473.23502	193.01703	36	160	280.21799	0.0222403	OYHQOLUKZRVURQ;GKJZMAHZJGSBKD	CHEMONTID:0002949
C18H32O2	280.240230264	473.23502	193.00661	36	160	280.22841	0.0118203	OYHQOLUKZRVURQ;GKJZMAHZJGSBKD	CHEMONTID:0002949
C10H12NO2	178.086803624	371.10178	193.01703	61	160	178.08475	0.0020536	OPJOMVMFYOUDPK	CHEMONTID:0000296
C10H12NO2	178.086803624	371.10178	193.00661	61	160	178.09517	-0.0083664	OPJOMVMFYOUDPK	CHEMONTID:0000296
C9H12O3	168.078644244	361.09238	193.01703	41	160	168.07535	0.0032942	CRUILBNAQILVHZ;VKHCWIJJBRBDLT	CHEMONTID:0000138;CHEMONTID:0003891
C9H12O3	168.078644244	361.09238	193.00661	41	160	168.08577	-0.0071258	CRUILBNAQILVHZ;VKHCWIJJBRBDLT	CHEMONTID:0000138;CHEMONTID:0003891
C9H9NO2	163.063328528	356.08591	193.01703	64	160	163.06888	-0.0055515	DXGAIOIQACHYRK	CHEMONTID:0000188
C10H11O2	163.075904592	356.08591	193.00661	64	160	163.0793	-0.0033954	NEBQMYHKOREVAL	CHEMONTID:0004111
C6H11O5	163.060648452	356.06851	193.01703	61	160	163.05148	0.0091685	MPCAJMNYNOGXPB;SHZGCJCMOBCMKK	CHEMONTID:0001540;CHEMONTID:0001498
C6H11O5	163.060648452	356.06851	193.00661	61	160	163.0619	-0.0012515	MPCAJMNYNOGXPB;SHZGCJCMOBCMKK	CHEMONTID:0001540;CHEMONTID:0001498
C6H10O5	162.05282342	355.0755	193.01703	35	160	162.05847	-0.0056466	MPCAJMNYNOGXPB;SHZGCJCMOBCMKK	CHEMONTID:0001540;CHEMONTID:0001498
C6H10O5	162.05282342	355.0755	193.00661	35	160	162.06889	-0.0160666	MPCAJMNYNOGXPB;SHZGCJCMOBCMKK	CHEMONTID:0001540;CHEMONTID:0001498
C5H8O5	148.037173356	341.02847	193.00661	58	160	148.02186	0.0153134	HEBKCHPVOIAQTA	CHEMONTID:0002210
C8H16	112.125200512	305.15085	193.01703	133	160	112.13382	-0.0086195	TVMXDCGIABBOFY	CHEMONTID:0002500
C8H16	112.125200512	305.15085	193.00661	133	160	112.14424	-0.0190395	TVMXDCGIABBOFY	CHEMONTID:0002500
C8H16	112.125200512	305.13461	193.01703	128	160	112.11758	0.0076205	TVMXDCGIABBOFY	CHEMONTID:0002500
C8H16	112.125200512	305.13461	193.00661	128	160	112.128	-0.0027995	TVMXDCGIABBOFY	CHEMONTID:0002500
C4H11N	73.089149352	266.11414	193.01703	39	160	73.09711	-0.0079606	HPNMFZURTQLUMO;DAZXVJBJRMWXJP;GVWISOJSERXQBM	CHEMONTID:0002228;CHEMONTID:0002239
C4H11N	73.089149352	266.11414	193.00661	39	160	73.10753	-0.0183806	HPNMFZURTQLUMO;DAZXVJBJRMWXJP;GVWISOJSERXQBM	CHEMONTID:0002228;CHEMONTID:0002239
C4H9	57.070425288	250.09587	193.01703	42	160	57.07884	-0.0084147	IJDNQMDRQITEOD;NNPPMTNAJDCUHE	CHEMONTID:0002500;CHEMONTID:0004620
C4H9	57.070425288	250.09587	193.00661	42	160	57.08926	-0.0188347	IJDNQMDRQITEOD;NNPPMTNAJDCUHE	CHEMONTID:0002500;CHEMONTID:0004620
CH2	14.015650064	207.03618	193.01703	40	160	14.01915	-0.0034999	VNWKTOKETHGBQD	CHEMONTID:0002500
CH2	14.015650064	207.03618	193.00661	40	160	14.02957	-0.0139199	VNWKTOKETHGBQD	CHEMONTID:0002500
CH3	15.023475096	554.51648	539.48798	154	103	15.0285	-0.0050249	VNWKTOKETHGBQD	CHEMONTID:0002500
C7H12O3	144.078644244	554.51648	410.43756	154	103	144.07892	-0.0002758	JLNIGUCDBFYXDC;CIIQMKRXRXANQW	CHEMONTID:0000324;CHEMONTID:0002435
CH3	15.023475096	554.51648	539.46954	154	98	15.0469399999999	-0.0234649	VNWKTOKETHGBQD	CHEMONTID:0002500
C7H12O3	144.078644244	554.51648	410.42453	154	92	144.09195	-0.0133058	JLNIGUCDBFYXDC;CIIQMKRXRXANQW	CHEMONTID:0000324;CHEMONTID:0002435
C7H12O3	144.078644244	554.51648	410.45697	154	71	144.05951	0.0191342	JLNIGUCDBFYXDC;CIIQMKRXRXANQW	CHEMONTID:0000324;CHEMONTID:0002435
C5H10O4	134.0579088	439.20804	305.15085	147	133	134.05719	0.0007188	ZDAWZDFBPUUDAY;FJGNTEKSQVNVTJ	CHEMONTID:0001661
C9H10O	134.07316494	439.20804	305.13461	147	128	134.07343	-0.0002651	UAJRSHJHFRVGMG	CHEMONTID:0000138
C12H24O2	200.177630008	288.24908	88.07806	105	146	200.17102	0.00661	POULHZVOKOAJMA	CHEMONTID:0003086
C12H24O2	200.177630008	288.24908	88.07001	105	146	200.17907	-0.00144	POULHZVOKOAJMA	CHEMONTID:0003086
C13H23O	195.174890356	283.24036	88.07806	51	146	195.1623	0.0125904	VNGRIQMEDUZTCJ	CHEMONTID:0000298
C13H23O	195.174890356	283.24036	88.07001	51	146	195.17035	0.0045404	VNGRIQMEDUZTCJ	CHEMONTID:0000298
C13H22O	194.167065324	282.26462	88.07806	42	146	194.18656	-0.0194947	DEDSSOIVPSHQLB	CHEMONTID:0001292
C9H6O4	178.026608672	266.11414	88.07806	39	146	178.03608	-0.0094713	NYCXYKOXLNBYID;NDDUBDUPYJZIAK	CHEMONTID:0000144
C9H6O4	178.026608672	266.11414	88.07001	39	146	178.04413	-0.0175213	NYCXYKOXLNBYID;NDDUBDUPYJZIAK	CHEMONTID:0000144
C9H6O3	162.031694052	250.09587	88.07806	42	146	162.01781	0.0138841	YBSHFNPTZIZIGY;AXMVYSVVTMKQSL;HVIBSLHISRRALT;WVJCRTSTRGRJJT	CHEMONTID:0000029;CHEMONTID:0000135;CHEMONTID:0000144
C9H6O3	162.031694052	250.09587	88.07001	42	146	162.02586	0.0058341	YBSHFNPTZIZIGY;AXMVYSVVTMKQSL;HVIBSLHISRRALT;WVJCRTSTRGRJJT	CHEMONTID:0000029;CHEMONTID:0000135;CHEMONTID:0000144
C3H5O2	73.0289544	161.12575	88.07806	39	146	73.04769	-0.0187356	NIXOWILDQLNWCW;AKXKFZDCRYJKTF	CHEMONTID:0004451;CHEMONTID:0002434
C4H6O	70.041864812	158.13571	88.07806	37	146	70.05765	-0.0157852	ZTQSAGDEMFDKMZ	CHEMONTID:0002434
C5H10	70.07825032	158.13571	88.07001	37	146	70.0657	0.0125503	OFBQJSOFQDEBGM	CHEMONTID:0002500
H2O	18.010564684	106.0916	88.07806	98	146	18.01354	-0.0029753	XLYOFNOQVPJJNP	NonID:H2O
H2O	18.010564684	106.0916	88.07001	98	146	18.02159	-0.0110253	XLYOFNOQVPJJNP	NonID:H2O
H2O	18.010564684	106.08456	88.07806	106	146	18.0065	0.0040647	XLYOFNOQVPJJNP	NonID:H2O
H2O	18.010564684	106.08456	88.07001	106	146	18.01455	-0.0039853	XLYOFNOQVPJJNP	NonID:H2O
H2O	18.010564684	106.074	88.07806	98	146	17.99594	0.0146247	XLYOFNOQVPJJNP	NonID:H2O
H2O	18.010564684	106.074	88.07001	98	146	18.00399	0.0065747	XLYOFNOQVPJJNP	NonID:H2O
H2O	18.010564684	106.06117	88.07001	43	146	17.99116	0.0194047	XLYOFNOQVPJJNP	NonID:H2O
C16H23O2	247.169804976	552.33228	305.15085	126	133	247.18143	-0.011625	YMDRHCPLTCCRLX	CHEMONTID:0000298
C9H12O3	168.078644244	473.23502	305.15085	36	133	168.08417	-0.0055258	CRUILBNAQILVHZ;VKHCWIJJBRBDLT	CHEMONTID:0000138;CHEMONTID:0003891
C5H5N	79.04219916	384.17093	305.15085	60	133	79.02008	0.0221192	JUJWROOIHBZHMG	CHEMONTID:0000089
CH2	14.015650064	319.18414	305.15085	44	133	14.03329	-0.0176399	VNWKTOKETHGBQD	CHEMONTID:0002500
C9H14NO2	168.102453688	473.23502	305.13461	36	128	168.10041	0.0020437	CHCUDBFRYVCNDF	CHEMONTID:0000492
C5H5N	79.04219916	384.17093	305.13461	60	128	79.03632	0.0058792	JUJWROOIHBZHMG	CHEMONTID:0000089
H3N	17.026549096	569.34894	552.33228	65	126	17.01666	0.0098891	QGZKDVFQNNGYKY	NonID:NH2
C12H22O	182.167065324	288.24908	106.08456	105	106	182.16452	0.0025453	BLWZCYSWLRGLHU;HFJRKMMYBMWEAD	CHEMONTID:0001292;CHEMONTID:0002229
C10H8O2	160.052429496	266.11414	106.08456	39	106	160.02958	0.0228495	JKTXGBOLZMGAIF;AXCXHFKZHDEKTP	CHEMONTID:0001257;CHEMONTID:0000029
C9H4O2	144.021129368	250.09587	106.08456	42	106	144.01131	0.0098194	CJEQHXGMZPFAQE	CHEMONTID:0001257
C3H5N	55.04219916	161.12575	106.08456	39	106	55.04119	0.0010092	LIWAQLJGPBVORC	CHEMONTID:0002228
C20H31O	287.237490612	575.46576	288.24908	41	105	287.21668	0.0208106	XOZDREDGDDNHBM	CHEMONTID:0000298
C17H31O2	267.232405232	555.49072	288.24908	48	105	267.24164	-0.0092348	FEJABJBBRPQHRG	CHEMONTID:0002951
C17H31O	251.237490612	539.48798	288.24908	103	105	251.2389	-0.0014094	HJEWKIMQTQIIIN	CHEMONTID:0000298
C17H31O	251.237490612	539.46954	288.24908	98	105	251.22046	0.0170306	HJEWKIMQTQIIIN	CHEMONTID:0000298
C6H12	84.093900384	372.34198	288.24908	34	105	84.0929	0.0010004	VLKZOEOYAKHREP	CHEMONTID:0002500
C12H22O	182.167065324	288.24908	106.0916	105	98	182.15748	0.0095853	BLWZCYSWLRGLHU;HFJRKMMYBMWEAD	CHEMONTID:0001292;CHEMONTID:0002229
C12H22O	182.167065324	288.24908	106.074	105	98	182.17508	-0.0080147	BLWZCYSWLRGLHU;HFJRKMMYBMWEAD	CHEMONTID:0001292;CHEMONTID:0002229
C9H10O3	166.06299418	576.4987	410.43756	1	103	166.06114	0.0018542	VKHCWIJJBRBDLT;JACRWUWPXAESPB	CHEMONTID:0003891;CHEMONTID:0001713
C8H5O4	165.01878364	575.46576	410.43756	41	103	165.0282	-0.0094164	DYKBONVDLJHZLM;XLEYFDVVXLMULC;SOQDMLWVSQWWOJ;IXJTUTIPLWUCEC	CHEMONTID:0004298;CHEMONTID:0002122;CHEMONTID:0000397
O	15.99491462	555.49072	539.48798	48	103	16.00274	-0.0078254	XLYOFNOQVPJJNP	NonID:H2O
C6H9O4	145.050083768	555.49072	410.43756	48	103	145.05316	-0.0030762	KBVSUNBCTPQWJL	CHEMONTID:0002012
C6H9O3	129.055169148	539.48798	410.43756	103	103	129.05042	0.0047491	YAHJGDKGXVOYKU	CHEMONTID:0004450
C9H7N	129.057849224	539.48798	410.42453	103	92	129.06345	-0.0056008	ZFRKQXVRDFCRJG	CHEMONTID:0004529
C9H5O	129.03403978	539.48798	410.45697	103	71	129.03101	0.0030298	KJPRLNWUNMBNBZ	CHEMONTID:0000029
C9H5O	129.03403978	539.46954	410.43756	98	103	129.03198	0.0020598	KJPRLNWUNMBNBZ	CHEMONTID:0000029
H2N	16.018724064	555.49072	539.46954	48	98	16.02118	-0.0024559	QGZKDVFQNNGYKY	NonID:NH2
C5H7NO3	129.042593084	539.46954	410.42453	98	92	129.04501	-0.0024169	CZWARROQQFCFJB;MPUUQNGXJSEWTF;KABXUUFDPUOJMW	CHEMONTID:0002404;CHEMONTID:0001880
C9H5O	129.03403978	539.46954	410.45697	98	71	129.01257	0.0214698	KJPRLNWUNMBNBZ	CHEMONTID:0000029
C10H8O2	160.052429496	266.11414	106.074	39	98	160.04014	0.0122895	JKTXGBOLZMGAIF;AXCXHFKZHDEKTP	CHEMONTID:0001257;CHEMONTID:0000029
C9H4O2	144.021129368	250.09587	106.0916	42	98	144.00427	0.0168594	CJEQHXGMZPFAQE	CHEMONTID:0001257
C9H4O2	144.021129368	250.09587	106.074	42	98	144.02187	-0.0007406	CJEQHXGMZPFAQE	CHEMONTID:0001257
C3H5N	55.04219916	161.12575	106.0916	39	98	55.03415	0.0080492	LIWAQLJGPBVORC	CHEMONTID:0002228
C4H7	55.054775224	161.12575	106.074	39	98	55.05175	0.0030252	NNPPMTNAJDCUHE;VQTUBCCKSQIDNK	CHEMONTID:0004620;CHEMONTID:0004622
C9H10O3	166.06299418	576.4987	410.42453	1	92	166.07417	-0.0111758	VKHCWIJJBRBDLT;JACRWUWPXAESPB	CHEMONTID:0003891;CHEMONTID:0001713
C8H5O4	165.01878364	575.46576	410.42453	41	92	165.04123	-0.0224464	DYKBONVDLJHZLM;XLEYFDVVXLMULC;SOQDMLWVSQWWOJ;IXJTUTIPLWUCEC	CHEMONTID:0004298;CHEMONTID:0002122;CHEMONTID:0000397
C6H11NO3	145.073893212	555.49072	410.42453	48	92	145.06619	0.0077032	QBYYLBWFBPAOKU	CHEMONTID:0004310
C8H6O4	166.026608672	576.4987	410.45697	1	71	166.04173	-0.0151213	XLEYFDVVXLMULC;DYKBONVDLJHZLM;LTJNCZSXVJCHGE;HWLRTXHDKIOPHF	CHEMONTID:0004298;CHEMONTID:0000135;CHEMONTID:0000190
C8H5O4	165.01878364	575.46576	410.45697	41	71	165.00879	0.0099936	DYKBONVDLJHZLM;XLEYFDVVXLMULC;SOQDMLWVSQWWOJ;IXJTUTIPLWUCEC	CHEMONTID:0004298;CHEMONTID:0002122;CHEMONTID:0000397
C9H5O2	145.0289544	555.49072	410.45697	48	71	145.03375	-0.0047956	CJXMVKYNVIGQBS	CHEMONTID:0000029
C2H6O2	62.036779432	372.34198	310.314	34	68	62.02798	0.0087994	LYCAIKOWRPUZTN	CHEMONTID:0002467
C3H6O3	90.031694052	446.11304	356.08591	41	64	90.02713	0.0045641	PEDCQBHIVMGVHV	CHEMONTID:0002210
C6H3	75.023475096	431.1051	356.08591	37	64	75.01919	0.0042851	UHOVQNZJYSORNB	CHEMONTID:0002279
C2H3	27.023475096	383.12784	356.08591	38	64	27.04193	-0.0184549	VGGSQFUCUMXWEO;OTMSDBZUPAUEDD	CHEMONTID:0004476;CHEMONTID:0002500
HN	15.010899032	371.10178	356.08591	61	64	15.01587	-0.004971	QGZKDVFQNNGYKY	NonID:NH2
Num AdductIon (AdductType Mass LinkedMz): 2
[M+NH4]+	88.07806	93.03674
[M+H]+	554.51648	576.48657
Num IsotopicIon (IsotopeName Mass LinkedMz WeightedForm WeightNumber): 24
C-13	107.08479	106.0916	M+1	1
C-13	107.09299	106.0916	M+1	1
2C-13	108.07773	106.0916	M+2	2
C-13	271.25122	270.26071	M+1	1
C-13	271.26212	270.26071	M+1	1
C-13	306.14276	305.15085	M+1	1
N-14	312.27927	311.30704	M+1	1
C-13	312.29944	311.30704	M+1	1
C-13	355.32599	354.33823	M+1	1
C-13	355.3476	354.33823	M+1	1
C-13	355.36374	354.33823	M+1	1
2C-13	356.33118	354.33823	M+2	2
2C-13	356.34894	354.33823	M+2	2
C-13	411.43793	410.45697	M+1	1
C-13	411.45462	410.45697	M+1	1
C-13	440.20944	439.20804	M+1	1
C-13	440.23154	439.20804	M+1	1
C-13	497.26468	496.27206	M+1	1
C-13	553.34039	552.33228	M+1	1
N-14	555.49072	554.51648	M+1	1
C-13	555.5191	554.51648	M+1	1
C-13	555.54407	554.51648	M+1	1
C-13	570.38239	569.39594	M+1	1
C-13	570.40656	569.39594	M+1	1

NAME: C34H66FN2O2
EXACTMASS: 553.510832572
ISSELECTED: False
ACCURATEMASS: 553.5094793
MASSDIFFERENCE: 0.0013533
TOTALSCORE: 2.885
ISOTOPICINTENSITY[M+1]: 0.3834
ISOTOPICINTENSITY[M+2]: 0.0756
ISOTOPICDIFF[M+1]: -0.006
ISOTOPICDIFF[M+2]: 0.0083
MASSDIFFSCORE: 0.964
ISOTOPICSCORE: 0.999
PRODUCTIONSCORE: 0.819
NEUTRALLOSSSCORE: 0.103
PRODUCTIONPEAKNUMBER: 59
PRODUCTIONHITSNUMBER: 13
NEUTRALLOSSPEAKNUMBER: 408
NEUTRALLOSSHITSNUMBER: 42
RESOURCENAMES: 
RESOURCERECORDS: 0
ChemOntDescriptions: Fatty acid and derivatives;Quinoline carboxylic acids;Peptides;Nucleosides
ChemOntIDs: Fatty acid and derivatives;Quinoline carboxylic acids;Peptides;Nucleosides
ChemOntScores: 0.000918303520726411;0.000998943973514199;0.00293999922166031;0.0050142891824286
ChemOntInChIKeys: QLKKMIWGFNMQJQ;MGQLHRYJBWGORO;FEFXTOZCHYSOSN;ZWAOHEXOSAUJHY
PUBCHEMCIDS: 
Num ProductIon (Formula ExactMass AccurateMass Intensity Error CandidateInChIKeys CandidateOntologies): 59
C4H10N	72.08132432	72.08174	45	-0.0009643	HQABUPZFAYXKJW;KDSNLYIMUZNERS;DAZXVJBJRMWXJP;HPNMFZURTQLUMO;XHFGWHUWQXTGAT;GVWISOJSERXQBM;RWRDLPDLKQPQOW;JKHYHXBLSTVHIA	CHEMONTID:0000469;CHEMONTID:0002239;CHEMONTID:0002228;CHEMONTID:0000218;CHEMONTID:0002394
C6H9	81.070425288	81.06992	35	-4.33E-05	AFABGHUZZDYHJO;RYPKRALMXUUNKS;PFEOZHBOMNWTJB;GDOPTJXRTPNYNR;LIKMAJRDDDTEIG;LDTAOIUHUHHCMU;PRBHEGAFLDMLAL;VLKZOEOYAKHREP;BEQGRRJLJLVQAQ;HNRMPXKDFBEGFZ;LGAQJENWWYGFSN;XDTMQSROBMDMFD;WWUVJRULCWHUSA	CHEMONTID:0004620;CHEMONTID:0004476;CHEMONTID:0001016;CHEMONTID:0001019;CHEMONTID:0002500;CHEMONTID:0004622
C6H9	81.070425288	81.07571	39	-0.0058333	AFABGHUZZDYHJO;RYPKRALMXUUNKS;PFEOZHBOMNWTJB;GDOPTJXRTPNYNR;LIKMAJRDDDTEIG;LDTAOIUHUHHCMU;PRBHEGAFLDMLAL;VLKZOEOYAKHREP;BEQGRRJLJLVQAQ;HNRMPXKDFBEGFZ;LGAQJENWWYGFSN;XDTMQSROBMDMFD;WWUVJRULCWHUSA	CHEMONTID:0004620;CHEMONTID:0004476;CHEMONTID:0001016;CHEMONTID:0001019;CHEMONTID:0002500;CHEMONTID:0004622
C4H10NO	88.07623894	88.07001	146	0.0056804	MIJDSYMOBYNHOT	CHEMONTID:0001897
C4H10NO	88.07623894	88.07806	146	-0.0023696	MIJDSYMOBYNHOT	CHEMONTID:0001897
C6H5O	93.03403978	93.03674	44	-0.0032488	ISWSIDIOOBJBQZ	CHEMONTID:0004647
C7H8N	106.065674256	106.06117	43	0.0039557	RNVCVTLRINQCPJ;AFBPFSWMIHJQDM;ONQLCPDIXPYJSS;CSNWPSHAZNPDBA;WGQKYBSKWIADBV;MFEIKQPHQINPRI;KPDBFXIKMXHJEB;VULHYRAYXYTONQ	CHEMONTID:0003964;CHEMONTID:0003924;CHEMONTID:0000195;CHEMONTID:0000219;CHEMONTID:0000185;CHEMONTID:0000089;CHEMONTID:0002279
C8H10	106.07825032	106.074	98	0.0037017	YNQLUTRBYVCPMQ;QEGNUYASOUJEHD	CHEMONTID:0002279;CHEMONTID:0001016
C8H10	106.07825032	106.08456	106	-0.0068583	YNQLUTRBYVCPMQ;QEGNUYASOUJEHD	CHEMONTID:0002279;CHEMONTID:0001016
C8H10	106.07825032	106.0916	98	-0.0138983	YNQLUTRBYVCPMQ;QEGNUYASOUJEHD	CHEMONTID:0002279;CHEMONTID:0001016
C7H2FO2	137.003882524	137.00769	37	-0.0043561	NA	NA
C8H16NO2	158.118103752	158.13571	37	-0.0181548	CHZKSVHNCFVFKO	CHEMONTID:0002012
C12H17	161.133025544	161.12575	39	0.006727	QPEHZWXCQFKJQO;PDCMGXOEMIZAGY;SJRNJLNTKOARIN;IRXJZDLOCNJAHE;XWASVAMCARPLHN;KNMXZGDUJVOTOC;ADFMUFXAKWLSSH;ACLGJZFMJNVCMH;NXCPHYJTOJDSLE	CHEMONTID:0001401;CHEMONTID:0004149;CHEMONTID:0002841;CHEMONTID:0001016;CHEMONTID:0004620;CHEMONTID:0000017;CHEMONTID:0004622
C12H2F	165.014053284	165.02161	42	-0.0081053	NA	NA
C16H	193.007825032	193.00661	160	0.0006665	NA	NA
C12H2FN2	193.020201284	193.01703	160	0.0026227	NA	NA
C13H5O2	193.0289544	193.02567	163	0.0027358	NA	NA
C13H4FN2	207.035851348	207.03618	40	-0.0008772	NA	NA
C15H30NO	240.23273958	240.23453	58	-0.002339	NA	NA
C15H32NO	242.248389644	242.25012	55	-0.0022789	NA	NA
C15H32NO	242.248389644	242.25992	54	-0.0120789	NA	NA
C16H14N2O	250.110613068	250.09587	42	0.0141945	RZJCZGRUCDIZDF;IMGCCYXKHSTOBP	CHEMONTID:0002497
C17H16NO2	266.118103752	266.11414	39	0.0034152	NA	NA
C16H32NO2	270.243304264	270.24362	1056	-0.0008643	NA	NA
C17H33FN	270.259703276	270.26071	1042	-0.0015553	NA	NA
C18H33FN	282.259703276	282.26462	42	-0.0054653	NA	NA
C18H36NO	282.279689772	282.28198	42	-0.0028388	NA	NA
C21H31	283.242575992	283.24036	51	0.0016674	NA	NA
C16H31FNO2	288.233882452	288.24908	105	-0.0157461	NA	NA
C21H18FO	305.134168416	305.13461	128	-0.0009902	NA	NA
C21H21O2	305.154154912	305.15085	133	0.0027563	NA	NA
C20H37FN	310.291003404	310.29443	52	-0.0039752	NA	NA
C20H40NO	310.3109899	310.314	68	-0.0035587	NA	NA
C19H36FN2	311.286252372	311.28162	240	0.0040838	NA	NA
C20H39O2	311.295005488	311.29727	278	-0.0028131	NA	NA
C19H39N2O	311.306238868	311.30704	279	-0.0013497	NA	NA
C23H24F	319.186203988	319.18414	44	0.0015154	NA	NA
C23H5N2O2	341.0351024	341.02847	58	0.0060838	NA	NA
C22H44NO2	354.337204648	354.33823	3360	-0.0015739	NA	NA
C26H11O2	355.075904592	355.0755	35	-0.000144	NA	NA
C25H10NO2	356.07115356	356.06851	61	0.002095	NA	NA
C26H11FN	356.087552572	356.08591	64	0.001094	NA	NA
C24H13N2O2	361.097702656	361.09238	41	0.0047741	NA	NA
C26H12FN2	371.098451604	371.10178	61	-0.003877	NA	NA
C22H43FNO2	372.327782836	372.34198	34	-0.0147457	NA	NA
C29H16F	383.123603732	383.12784	38	-0.0047848	NA	NA
C28H19N2	383.154823608	383.15021	49	0.004065	NA	NA
C29H22N	384.175224704	384.17093	60	0.0037461	NA	NA
C27H53FN	410.416203916	410.42453	92	-0.0088747	NA	NA
C27H56NO	410.436190412	410.43756	103	-0.0019182	NA	NA
C28H60N	410.47257592	410.45697	71	0.0150573	NA	NA
C30H35O2	427.26370536	427.26749	34	-0.0043332	NA	NA
C32H15O2	431.10720472	431.1051	37	0.0015561	NA	NA
C30H28FO2	439.207333356	439.20804	147	-0.0012552	NA	NA
C32H16NO2	446.118103752	446.11304	41	0.0045152	NA	NA
C33H30FN2	473.23930218	473.23502	36	0.0037336	NA	NA
C33H35FNO2	496.26518258	496.27206	329	-0.007426	NA	NA
C33H64FN2O2	539.495182508	539.48798	103	0.0066539	NA	NA
C34H66FN2O2	553.510832572	576.48657	1150	0.0134833	NA	NA
Num NeutralLoss (Formula ExactMass PrecursorMz ProductMz PrecursorIntensity ProductIntensity LossMass Error CandidateInChIKeys CandidateOntologies): 156
C13H17N2	201.139173544	555.49072	354.33823	48	3360	201.15249	-0.0133165	VENAANZHUCMOGD	CHEMONTID:0001140
C12H24O2	200.177630008	554.51648	354.33823	154	3360	200.17825	-0.00062	POULHZVOKOAJMA	CHEMONTID:0003086
C11H21O2	185.154154912	539.48798	354.33823	103	3360	185.14975	0.0044049	IOKPZOGAWQXXLF	CHEMONTID:0001334
C11H21O2	185.154154912	539.46954	354.33823	98	3360	185.13131	0.0228449	IOKPZOGAWQXXLF	CHEMONTID:0001334
C12H22O	182.167065324	536.51813	354.33823	48	3360	182.1799	-0.0128347	BLWZCYSWLRGLHU;HFJRKMMYBMWEAD	CHEMONTID:0001292;CHEMONTID:0002229
C4H8	56.062600256	410.42453	354.33823	92	3360	56.0863	-0.0236997	NNPPMTNAJDCUHE;IJDNQMDRQITEOD;VQTUBCCKSQIDNK	CHEMONTID:0004620;CHEMONTID:0002500;CHEMONTID:0004622
H2O	18.010564684	372.34198	354.33823	34	3360	18.00375	0.0068147	XLYOFNOQVPJJNP	NonID:H2O
C6H12	84.093900384	354.33823	270.24362	3360	1056	84.09461	-0.0007096	VLKZOEOYAKHREP	CHEMONTID:0002500
C5H10N	84.08132432	354.33823	270.26071	3360	1042	84.07752	0.0038043	NQRYJNQNLNOLGT	CHEMONTID:0000195
C2H5N	43.04219916	354.33823	311.30704	3360	279	43.03119	0.0110092	ROSDSFDQCJNGOL;QUSNBJAOOMFDIB	CHEMONTID:0002228;CHEMONTID:0000469
C2H5N	43.04219916	354.33823	311.29727	3360	278	43.04096	0.0012392	ROSDSFDQCJNGOL;QUSNBJAOOMFDIB	CHEMONTID:0002228;CHEMONTID:0000469
C3H7	43.054775224	354.33823	311.28162	3360	240	43.05661	-0.0018348	ATUOYWHBWRKTHZ;QQONPFPTGQHPMA	CHEMONTID:0002500;CHEMONTID:0004476
C2H4O	44.026214748	354.33823	310.314	3360	68	44.02423	0.0019847	LFQSCWFLJHTTHZ;IKHGUXGNUITLKF;LCGLNKUTAGEVQW	CHEMONTID:0000286;CHEMONTID:0002230;CHEMONTID:0001167
C17H29O2	265.216755168	576.48657	311.28162	1150	240	265.20495	0.0118052	FXLBBNFRKMTPNR	CHEMONTID:0002951
C17H33O2	269.248055296	539.48798	270.24362	103	1056	269.24436	0.0036953	XZNLDDNERIACTN	CHEMONTID:0002951
C17H33O2	269.248055296	539.46954	270.24362	98	1056	269.22592	0.0221353	XZNLDDNERIACTN	CHEMONTID:0002951
C3H5	41.03912516	311.30704	270.24362	279	1056	41.06342	-0.0242948	ATUOYWHBWRKTHZ;QQONPFPTGQHPMA	CHEMONTID:0002500;CHEMONTID:0004476
C3H5	41.03912516	311.29727	270.24362	278	1056	41.05365	-0.0145248	ATUOYWHBWRKTHZ;QQONPFPTGQHPMA	CHEMONTID:0002500;CHEMONTID:0004476
C3H5	41.03912516	311.28162	270.24362	240	1056	41.038	0.0011252	ATUOYWHBWRKTHZ;QQONPFPTGQHPMA	CHEMONTID:0002500;CHEMONTID:0004476
C3H4	40.031300128	310.29443	270.24362	52	1056	40.05081	-0.0195099	QQONPFPTGQHPMA;ATUOYWHBWRKTHZ	CHEMONTID:0004476;CHEMONTID:0002500
H2O	18.010564684	288.24908	270.24362	105	1056	18.00546	0.0051047	XLYOFNOQVPJJNP	NonID:H2O
CH	13.007825032	283.24036	270.24362	51	1056	12.99674	0.011085	VNWKTOKETHGBQD	CHEMONTID:0002500
C	12	282.26462	270.24362	42	1056	12.021	-0.021	VNWKTOKETHGBQD	CHEMONTID:0002500
C12H22O	182.167065324	270.24362	88.07806	1056	146	182.16556	0.0015053	BLWZCYSWLRGLHU;HFJRKMMYBMWEAD	CHEMONTID:0001292;CHEMONTID:0002229
C12H22O	182.167065324	270.24362	88.07001	1056	146	182.17361	-0.0065447	BLWZCYSWLRGLHU;HFJRKMMYBMWEAD	CHEMONTID:0001292;CHEMONTID:0002229
C20H29O	285.221840548	555.49072	270.26071	48	1042	285.23001	-0.0081695	KZSKFOJHFUBFSD	CHEMONTID:0000298
C17H33O2	269.248055296	539.48798	270.26071	103	1042	269.22727	0.0207853	XZNLDDNERIACTN	CHEMONTID:0002951
C5H10O2	102.06807956	372.34198	270.26071	34	1042	102.08127	-0.0131904	WLAMNBDJUVNPJU	CHEMONTID:0003544
C3H5	41.03912516	311.30704	270.26071	279	1042	41.04633	-0.0072048	ATUOYWHBWRKTHZ;QQONPFPTGQHPMA	CHEMONTID:0002500;CHEMONTID:0004476
C3H5	41.03912516	311.29727	270.26071	278	1042	41.03656	0.0025652	ATUOYWHBWRKTHZ;QQONPFPTGQHPMA	CHEMONTID:0002500;CHEMONTID:0004476
C2H3N	41.026549096	311.28162	270.26071	240	1042	41.02091	0.0056391	ROSDSFDQCJNGOL;MPAYEWNVIPXRDP;QUSNBJAOOMFDIB	CHEMONTID:0002228;CHEMONTID:0002395;CHEMONTID:0000469
C3H4	40.031300128	310.314	270.26071	68	1042	40.05329	-0.0219899	QQONPFPTGQHPMA;ATUOYWHBWRKTHZ	CHEMONTID:0004476;CHEMONTID:0002500
C3H4	40.031300128	310.29443	270.26071	52	1042	40.03372	-0.0024199	QQONPFPTGQHPMA;ATUOYWHBWRKTHZ	CHEMONTID:0004476;CHEMONTID:0002500
H2O	18.010564684	288.24908	270.26071	105	1042	17.98837	0.0221947	XLYOFNOQVPJJNP	NonID:H2O
C	12	282.28198	270.26071	42	1042	12.02127	-0.02127	VNWKTOKETHGBQD	CHEMONTID:0002500
C	12	282.26462	270.26071	42	1042	12.00391	-0.00391	VNWKTOKETHGBQD	CHEMONTID:0002500
C12H22O	182.167065324	270.26071	88.07806	1042	146	182.18265	-0.0155847	BLWZCYSWLRGLHU;HFJRKMMYBMWEAD	CHEMONTID:0001292;CHEMONTID:0002229
C12H22O	182.167065324	270.26071	88.07001	1042	146	182.1907	-0.0236347	BLWZCYSWLRGLHU;HFJRKMMYBMWEAD	CHEMONTID:0001292;CHEMONTID:0002229
C17H29O2	265.216755168	576.51599	311.30704	482	279	265.20895	0.0078052	FXLBBNFRKMTPNR	CHEMONTID:0002951
C17H29O2	265.216755168	576.51599	311.29727	482	278	265.21872	-0.0019648	FXLBBNFRKMTPNR	CHEMONTID:0002951
C17H29O2	265.216755168	576.51599	311.28162	482	240	265.23437	-0.0176148	FXLBBNFRKMTPNR	CHEMONTID:0002951
C4H11N	73.089149352	569.37817	496.27206	351	329	73.1061099999999	-0.0169606	HPNMFZURTQLUMO;DAZXVJBJRMWXJP;GVWISOJSERXQBM	CHEMONTID:0002228;CHEMONTID:0002239
CH5	17.03912516	569.37817	552.33228	351	126	17.04589	-0.0067648	VNWKTOKETHGBQD	CHEMONTID:0002500
C4H11N	73.089149352	569.34894	496.27206	65	329	73.07688	0.0122694	HPNMFZURTQLUMO;DAZXVJBJRMWXJP;GVWISOJSERXQBM	CHEMONTID:0002228;CHEMONTID:0002239
C4H8	56.062600256	552.33228	496.27206	126	329	56.06022	0.0023803	NNPPMTNAJDCUHE;IJDNQMDRQITEOD;VQTUBCCKSQIDNK	CHEMONTID:0004620;CHEMONTID:0002500;CHEMONTID:0004622
C20H31O2	303.232405232	496.27206	193.02567	329	163	303.24639	-0.0139848	WRAABDGBHRJLHR	CHEMONTID:0002951
C20H31O2	303.232405232	496.27206	193.01703	329	160	303.25503	-0.0226248	WRAABDGBHRJLHR	CHEMONTID:0002951
C3H7N	57.057849224	496.27206	439.20804	329	147	57.06402	-0.0061708	LIWAQLJGPBVORC;WGYKZJWCGVVSQN	CHEMONTID:0002228;CHEMONTID:0000469
CH5	17.03912516	569.39594	552.33228	304	126	17.06366	-0.0245348	VNWKTOKETHGBQD	CHEMONTID:0002500
C15H29O	225.221840548	536.51813	311.30704	48	279	225.21109	0.0107505	XGQJZNCFDLXSIJ	CHEMONTID:0000298
C2H5O2	61.0289544	372.34198	311.30704	34	279	61.03494	-0.0059856	TZIHFWKZFHZASV;LYCAIKOWRPUZTN	CHEMONTID:0001238;CHEMONTID:0002467
C15H27O	223.206190484	311.30704	88.07806	279	146	223.22898	-0.0227895	ILDMCKZJSLWXTH	CHEMONTID:0000298
C17H29O2	265.216755168	576.4987	311.29727	1	278	265.20143	0.0153252	FXLBBNFRKMTPNR	CHEMONTID:0002951
C15H29O	225.221840548	536.51813	311.29727	48	278	225.22086	0.0009805	XGQJZNCFDLXSIJ	CHEMONTID:0000298
C2H7NO	61.052763844	372.34198	311.29727	34	278	61.04471	0.0080538	HZAXFHJVJLSVMW	CHEMONTID:0001897
C15H27O	223.206190484	311.29727	88.07806	278	146	223.21921	-0.0130195	ILDMCKZJSLWXTH	CHEMONTID:0000298
C15H27O	223.206190484	311.29727	88.07001	278	146	223.22726	-0.0210695	ILDMCKZJSLWXTH	CHEMONTID:0000298
C17H29O2	265.216755168	576.4987	311.28162	1	240	265.21708	-0.0003248	FXLBBNFRKMTPNR	CHEMONTID:0002951
C15H29O	225.221840548	536.51813	311.28162	48	240	225.23651	-0.0146695	XGQJZNCFDLXSIJ	CHEMONTID:0000298
C3H9O	61.065339908	372.34198	311.28162	34	240	61.06036	0.0049799	XOBKSJJDNFUZPF;KFZMGEQAYNKOFK;BDERNNFJNOPAEC	CHEMONTID:0001167;CHEMONTID:0001661;CHEMONTID:0000286
C15H27O	223.206190484	311.28162	88.07806	240	146	223.20356	0.0026305	ILDMCKZJSLWXTH	CHEMONTID:0000298
C15H27O	223.206190484	311.28162	88.07001	240	146	223.21161	-0.0054195	ILDMCKZJSLWXTH	CHEMONTID:0000298
C11H14N2O	190.110613068	383.15021	193.02567	49	163	190.12454	-0.0139269	ANJTVLIZGCUXLD	CHEMONTID:0002722
C11H14N2O	190.110613068	383.12784	193.02567	38	163	190.10217	0.0084431	ANJTVLIZGCUXLD	CHEMONTID:0002722
C10H12NO2	178.086803624	371.10178	193.02567	61	163	178.07611	0.0106936	OPJOMVMFYOUDPK	CHEMONTID:0000296
C8H12N2O2	168.089877624	361.09238	193.02567	41	163	168.06671	0.0231676	NWZYRRPOEASODK	CHEMONTID:0000335
C9H9NO2	163.063328528	356.08591	193.02567	64	163	163.06024	0.0030885	DXGAIOIQACHYRK	CHEMONTID:0000188
C9H9NO2	163.063328528	356.06851	193.02567	61	163	163.04284	0.0204885	DXGAIOIQACHYRK	CHEMONTID:0000188
C8H16	112.125200512	305.15085	193.02567	133	163	112.12518	2.05E-05	TVMXDCGIABBOFY	CHEMONTID:0002500
C8H16	112.125200512	305.13461	193.02567	128	163	112.10894	0.0162605	TVMXDCGIABBOFY	CHEMONTID:0002500
C4H11N	73.089149352	266.11414	193.02567	39	163	73.08847	0.0006794	HPNMFZURTQLUMO;DAZXVJBJRMWXJP;GVWISOJSERXQBM	CHEMONTID:0002228;CHEMONTID:0002239
C4H9	57.070425288	250.09587	193.02567	42	163	57.0702	0.0002253	IJDNQMDRQITEOD;NNPPMTNAJDCUHE	CHEMONTID:0002500;CHEMONTID:0004620
CH2	14.015650064	207.03618	193.02567	40	163	14.01051	0.0051401	VNWKTOKETHGBQD	CHEMONTID:0002500
C18H32O2	280.240230264	473.23502	193.01703	36	160	280.21799	0.0222403	OYHQOLUKZRVURQ;GKJZMAHZJGSBKD	CHEMONTID:0002949
C18H32O2	280.240230264	473.23502	193.00661	36	160	280.22841	0.0118203	OYHQOLUKZRVURQ;GKJZMAHZJGSBKD	CHEMONTID:0002949
C11H14N2O	190.110613068	383.15021	193.01703	49	160	190.13318	-0.0225669	ANJTVLIZGCUXLD	CHEMONTID:0002722
C11H14N2O	190.110613068	383.12784	193.01703	38	160	190.11081	-0.0001969	ANJTVLIZGCUXLD	CHEMONTID:0002722
C11H14N2O	190.110613068	383.12784	193.00661	38	160	190.12123	-0.0106169	ANJTVLIZGCUXLD	CHEMONTID:0002722
C10H12NO2	178.086803624	371.10178	193.01703	61	160	178.08475	0.0020536	OPJOMVMFYOUDPK	CHEMONTID:0000296
C10H12NO2	178.086803624	371.10178	193.00661	61	160	178.09517	-0.0083664	OPJOMVMFYOUDPK	CHEMONTID:0000296
C8H12N2O2	168.089877624	361.09238	193.01703	41	160	168.07535	0.0145276	NWZYRRPOEASODK	CHEMONTID:0000335
C8H12N2O2	168.089877624	361.09238	193.00661	41	160	168.08577	0.0041076	NWZYRRPOEASODK	CHEMONTID:0000335
C9H9NO2	163.063328528	356.08591	193.01703	64	160	163.06888	-0.0055515	DXGAIOIQACHYRK	CHEMONTID:0000188
C10H11O2	163.075904592	356.08591	193.00661	64	160	163.0793	-0.0033954	NEBQMYHKOREVAL	CHEMONTID:0004111
C9H9NO2	163.063328528	356.06851	193.01703	61	160	163.05148	0.0118485	DXGAIOIQACHYRK	CHEMONTID:0000188
C9H9NO2	163.063328528	356.06851	193.00661	61	160	163.0619	0.0014285	DXGAIOIQACHYRK	CHEMONTID:0000188
C8H16	112.125200512	305.15085	193.01703	133	160	112.13382	-0.0086195	TVMXDCGIABBOFY	CHEMONTID:0002500
C8H16	112.125200512	305.15085	193.00661	133	160	112.14424	-0.0190395	TVMXDCGIABBOFY	CHEMONTID:0002500
C8H16	112.125200512	305.13461	193.01703	128	160	112.11758	0.0076205	TVMXDCGIABBOFY	CHEMONTID:0002500
C8H16	112.125200512	305.13461	193.00661	128	160	112.128	-0.0027995	TVMXDCGIABBOFY	CHEMONTID:0002500
C4H11N	73.089149352	266.11414	193.01703	39	160	73.09711	-0.0079606	HPNMFZURTQLUMO;DAZXVJBJRMWXJP;GVWISOJSERXQBM	CHEMONTID:0002228;CHEMONTID:0002239
C4H11N	73.089149352	266.11414	193.00661	39	160	73.10753	-0.0183806	HPNMFZURTQLUMO;DAZXVJBJRMWXJP;GVWISOJSERXQBM	CHEMONTID:0002228;CHEMONTID:0002239
C4H9	57.070425288	250.09587	193.01703	42	160	57.07884	-0.0084147	IJDNQMDRQITEOD;NNPPMTNAJDCUHE	CHEMONTID:0002500;CHEMONTID:0004620
C4H9	57.070425288	250.09587	193.00661	42	160	57.08926	-0.0188347	IJDNQMDRQITEOD;NNPPMTNAJDCUHE	CHEMONTID:0002500;CHEMONTID:0004620
CH2	14.015650064	207.03618	193.01703	40	160	14.01915	-0.0034999	VNWKTOKETHGBQD	CHEMONTID:0002500
CH2	14.015650064	207.03618	193.00661	40	160	14.02957	-0.0139199	VNWKTOKETHGBQD	CHEMONTID:0002500
CH3	15.023475096	554.51648	539.48798	154	103	15.0285	-0.0050249	VNWKTOKETHGBQD	CHEMONTID:0002500
CH3	15.023475096	554.51648	539.46954	154	98	15.0469399999999	-0.0234649	VNWKTOKETHGBQD	CHEMONTID:0002500
C9H10O	134.07316494	439.20804	305.15085	147	133	134.05719	0.0159749	UAJRSHJHFRVGMG	CHEMONTID:0000138
C9H10O	134.07316494	439.20804	305.13461	147	128	134.07343	-0.0002651	UAJRSHJHFRVGMG	CHEMONTID:0000138
C12H13N2O2	217.097702656	305.15085	88.07806	133	146	217.07279	0.0249127	PCYQRXYBKKZUSR	CHEMONTID:0002722
C12H13N2O2	217.097702656	305.15085	88.07001	133	146	217.08084	0.0168627	PCYQRXYBKKZUSR	CHEMONTID:0002722
C12H24O2	200.177630008	288.24908	88.07806	105	146	200.17102	0.00661	POULHZVOKOAJMA	CHEMONTID:0003086
C12H24O2	200.177630008	288.24908	88.07001	105	146	200.17907	-0.00144	POULHZVOKOAJMA	CHEMONTID:0003086
C13H23O	195.174890356	283.24036	88.07806	51	146	195.1623	0.0125904	VNGRIQMEDUZTCJ	CHEMONTID:0000298
C13H23O	195.174890356	283.24036	88.07001	51	146	195.17035	0.0045404	VNGRIQMEDUZTCJ	CHEMONTID:0000298
C13H22O	194.167065324	282.26462	88.07806	42	146	194.18656	-0.0194947	DEDSSOIVPSHQLB	CHEMONTID:0001292
C3H5O2	73.0289544	161.12575	88.07806	39	146	73.04769	-0.0187356	NIXOWILDQLNWCW;AKXKFZDCRYJKTF	CHEMONTID:0004451;CHEMONTID:0002434
C3H6N2	70.053098192	158.13571	88.07806	37	146	70.05765	-0.0045518	MCGDEFQPHREUNF	CHEMONTID:0001045
C5H10	70.07825032	158.13571	88.07001	37	146	70.0657	0.0125503	OFBQJSOFQDEBGM	CHEMONTID:0002500
H2O	18.010564684	106.0916	88.07806	98	146	18.01354	-0.0029753	XLYOFNOQVPJJNP	NonID:H2O
H2O	18.010564684	106.0916	88.07001	98	146	18.02159	-0.0110253	XLYOFNOQVPJJNP	NonID:H2O
H2O	18.010564684	106.08456	88.07806	106	146	18.0065	0.0040647	XLYOFNOQVPJJNP	NonID:H2O
H2O	18.010564684	106.08456	88.07001	106	146	18.01455	-0.0039853	XLYOFNOQVPJJNP	NonID:H2O
H2O	18.010564684	106.074	88.07806	98	146	17.99594	0.0146247	XLYOFNOQVPJJNP	NonID:H2O
H2O	18.010564684	106.074	88.07001	98	146	18.00399	0.0065747	XLYOFNOQVPJJNP	NonID:H2O
H2O	18.010564684	106.06117	88.07001	43	146	17.99116	0.0194047	XLYOFNOQVPJJNP	NonID:H2O
C16H23O2	247.169804976	552.33228	305.15085	126	133	247.18143	-0.011625	YMDRHCPLTCCRLX	CHEMONTID:0000298
C8H12N2O2	168.089877624	473.23502	305.15085	36	133	168.08417	0.0057076	NWZYRRPOEASODK	CHEMONTID:0000335
C5H5N	79.04219916	384.17093	305.15085	60	133	79.02008	0.0221192	JUJWROOIHBZHMG	CHEMONTID:0000089
CH2	14.015650064	319.18414	305.15085	44	133	14.03329	-0.0176399	VNWKTOKETHGBQD	CHEMONTID:0002500
C9H14NO2	168.102453688	473.23502	305.13461	36	128	168.10041	0.0020437	CHCUDBFRYVCNDF	CHEMONTID:0000492
C5H5N	79.04219916	384.17093	305.13461	60	128	79.03632	0.0058792	JUJWROOIHBZHMG	CHEMONTID:0000089
H3N	17.026549096	569.34894	552.33228	65	126	17.01666	0.0098891	QGZKDVFQNNGYKY	NonID:NH2
C12H22O	182.167065324	288.24908	106.08456	105	106	182.16452	0.0025453	BLWZCYSWLRGLHU;HFJRKMMYBMWEAD	CHEMONTID:0001292;CHEMONTID:0002229
C10H8O2	160.052429496	266.11414	106.08456	39	106	160.02958	0.0228495	JKTXGBOLZMGAIF;AXCXHFKZHDEKTP	CHEMONTID:0001257;CHEMONTID:0000029
C9H4O2	144.021129368	250.09587	106.08456	42	106	144.01131	0.0098194	CJEQHXGMZPFAQE	CHEMONTID:0001257
C3H5N	55.04219916	161.12575	106.08456	39	106	55.04119	0.0010092	LIWAQLJGPBVORC	CHEMONTID:0002228
C20H31O	287.237490612	575.46576	288.24908	41	105	287.21668	0.0208106	XOZDREDGDDNHBM	CHEMONTID:0000298
C17H31O2	267.232405232	555.49072	288.24908	48	105	267.24164	-0.0092348	FEJABJBBRPQHRG	CHEMONTID:0002951
C17H31O	251.237490612	539.48798	288.24908	103	105	251.2389	-0.0014094	HJEWKIMQTQIIIN	CHEMONTID:0000298
C17H31O	251.237490612	539.46954	288.24908	98	105	251.22046	0.0170306	HJEWKIMQTQIIIN	CHEMONTID:0000298
C6H12	84.093900384	372.34198	288.24908	34	105	84.0929	0.0010004	VLKZOEOYAKHREP	CHEMONTID:0002500
C12H22O	182.167065324	288.24908	106.0916	105	98	182.15748	0.0095853	BLWZCYSWLRGLHU;HFJRKMMYBMWEAD	CHEMONTID:0001292;CHEMONTID:0002229
C12H22O	182.167065324	288.24908	106.074	105	98	182.17508	-0.0080147	BLWZCYSWLRGLHU;HFJRKMMYBMWEAD	CHEMONTID:0001292;CHEMONTID:0002229
O	15.99491462	555.49072	539.48798	48	103	16.00274	-0.0078254	XLYOFNOQVPJJNP	NonID:H2O
C9H5O2	145.0289544	555.49072	410.43756	48	103	145.05316	-0.0242056	CJXMVKYNVIGQBS	CHEMONTID:0000029
C9H7N	129.057849224	539.48798	410.43756	103	103	129.05042	0.0074292	ZFRKQXVRDFCRJG	CHEMONTID:0004529
C9H7N	129.057849224	539.48798	410.42453	103	92	129.06345	-0.0056008	ZFRKQXVRDFCRJG	CHEMONTID:0004529
C9H5O	129.03403978	539.48798	410.45697	103	71	129.03101	0.0030298	KJPRLNWUNMBNBZ	CHEMONTID:0000029
C9H5O	129.03403978	539.46954	410.43756	98	103	129.03198	0.0020598	KJPRLNWUNMBNBZ	CHEMONTID:0000029
C5H12N2	100.100048384	410.43756	310.314	103	68	100.12356	-0.0235116	PVOAHINGSUIXLS	CHEMONTID:0003358
H2N	16.018724064	555.49072	539.46954	48	98	16.02118	-0.0024559	QGZKDVFQNNGYKY	NonID:NH2
C9H5O	129.03403978	539.46954	410.42453	98	92	129.04501	-0.0109702	KJPRLNWUNMBNBZ	CHEMONTID:0000029
C9H5O	129.03403978	539.46954	410.45697	98	71	129.01257	0.0214698	KJPRLNWUNMBNBZ	CHEMONTID:0000029
C10H8O2	160.052429496	266.11414	106.074	39	98	160.04014	0.0122895	JKTXGBOLZMGAIF;AXCXHFKZHDEKTP	CHEMONTID:0001257;CHEMONTID:0000029
C9H4O2	144.021129368	250.09587	106.0916	42	98	144.00427	0.0168594	CJEQHXGMZPFAQE	CHEMONTID:0001257
C9H4O2	144.021129368	250.09587	106.074	42	98	144.02187	-0.0007406	CJEQHXGMZPFAQE	CHEMONTID:0001257
[truncated: 1,984,117 more chars]
