# Supplementary material for: Combination of Structure Databases, In Silico Fragmentation, and MS/MS Libraries for Untargeted Screening of Non-Volatile Migrants from Recycled High-Density Polyethylene Milk Bottles
Source: Anal Chem. 2023 Jun 1;95(23):8780–8. doi: 10.1021/acs.analchem.2c05389 (PMC10267890; doi:10.1021/acs.analchem.2c05389)
Supplement: Supplementary file 2 — ac2c05389_si_002.zip [file ac2c05389_si_002.zip › Appendix C/AlignmentID 579_11.53_649.538_2021_2_19_01_2021_2_10_forMRMPROBS.fgt]

Version: 2
NAME: C10H77F2N12O12P
EXACTMASS: 626.548958974
ISSELECTED: True
ACCURATEMASS: 626.5487793
MASSDIFFERENCE: 0.0001797
TOTALSCORE: 2.66
ISOTOPICINTENSITY[M+1]: 0.1654
ISOTOPICINTENSITY[M+2]: 0.0377
ISOTOPICDIFF[M+1]: 0.1654
ISOTOPICDIFF[M+2]: 0.0377
MASSDIFFSCORE: 0.999
ISOTOPICSCORE: 0.846
PRODUCTIONSCORE: 0.682
NEUTRALLOSSSCORE: 0.133
PRODUCTIONPEAKNUMBER: 15
PRODUCTIONHITSNUMBER: 8
NEUTRALLOSSPEAKNUMBER: 105
NEUTRALLOSSHITSNUMBER: 14
RESOURCENAMES: 
RESOURCERECORDS: 0
ChemOntDescriptions: 
ChemOntIDs: 
ChemOntScores: 
ChemOntInChIKeys: 
PUBCHEMCIDS: 
Num ProductIon (Formula ExactMass AccurateMass Intensity Error CandidateInChIKeys CandidateOntologies): 15
C5H9	69.070425288	69.07027	78	-0.0003933	OFBQJSOFQDEBGM;QWTDNUCVQCZILF;QMMOXUPEWRXHJS;BKOOMYPCSUNDGP;YWAKXRMUMFPDSH;MHNNAWXXUZQSNM;CRSOQBOWXPBRES	CHEMONTID:0002500;CHEMONTID:0004620;CHEMONTID:0004476;CHEMONTID:0004622
C7H7O	107.049689844	107.0504	71	-0.0012587	IWDCLRJOBJJRNH;RDOXTESZEPMUJZ;HUMNYLRZRPPJDN;RLSSMJSEOOYNOY;QWVGKYWNOKOFNN;WVDDGKGOMKODPV;RKSNPTXBQXBXDJ	CHEMONTID:0001275;CHEMONTID:0000138;CHEMONTID:0000321;CHEMONTID:0001273;CHEMONTID:0001274;CHEMONTID:0000033;CHEMONTID:0004325
C7H8O	108.057514876	108.0523	79	0.0046663	RDOXTESZEPMUJZ;IWDCLRJOBJJRNH;WVDDGKGOMKODPV;RLSSMJSEOOYNOY;WGEZRMDYBXGPFA	CHEMONTID:0000138;CHEMONTID:0001275;CHEMONTID:0000033;CHEMONTID:0001273;CHEMONTID:0000323
C7H8O	108.057514876	108.05759	84	-0.0006237	RDOXTESZEPMUJZ;IWDCLRJOBJJRNH;WVDDGKGOMKODPV;RLSSMJSEOOYNOY;WGEZRMDYBXGPFA	CHEMONTID:0000138;CHEMONTID:0001275;CHEMONTID:0000033;CHEMONTID:0001273;CHEMONTID:0000323
C7H8O	108.057514876	108.06527	83	-0.0083037	RDOXTESZEPMUJZ;IWDCLRJOBJJRNH;WVDDGKGOMKODPV;RLSSMJSEOOYNOY;WGEZRMDYBXGPFA	CHEMONTID:0000138;CHEMONTID:0001275;CHEMONTID:0000033;CHEMONTID:0001273;CHEMONTID:0000323
C9H9O2	149.060254528	149.05418	90	0.0055259	GYPMBQZAVBFUIZ;CJXMVKYNVIGQBS;YOMSJEATGXXYPX;CHWNEIVBYREQRF;ARGITQZGLVBTTI;REEQXZCFSBLNDH;CAWZFQGJUGEKFU;JYUMPCCBZLRYNV;MDXYNRAMDATLBT	CHEMONTID:0004111;CHEMONTID:0000029;CHEMONTID:0000190;CHEMONTID:0000296;CHEMONTID:0004646;CHEMONTID:0000135
C9H9O2	149.060254528	149.06262	96	-0.0029141	GYPMBQZAVBFUIZ;CJXMVKYNVIGQBS;YOMSJEATGXXYPX;CHWNEIVBYREQRF;ARGITQZGLVBTTI;REEQXZCFSBLNDH;CAWZFQGJUGEKFU;JYUMPCCBZLRYNV;MDXYNRAMDATLBT	CHEMONTID:0004111;CHEMONTID:0000029;CHEMONTID:0000190;CHEMONTID:0000296;CHEMONTID:0004646;CHEMONTID:0000135
C10H13NO	163.099714036	163.11305	82	-0.0138845	MPVCRCDTDGOELI	CHEMONTID:0000195
C5H9N8O5	261.069590388	261.06921	70	-0.0001682	NA	NA
H11FN12O2P	261.084957442	261.08447	79	-6.11E-05	NA	NA
C9H29N10O2	309.247495168	309.24939	155	-0.0024434	NA	NA
C10H33N10O	309.283880676	309.27438	812	0.0089521	NA	NA
C9H33N12	309.295114056	309.29089	791	0.0036755	NA	NA
C6H20F2N10OP	317.15272333	317.15198	444	0.0001948	NA	NA
C10H77F2N12O12P	626.548958974	649.53662	6777	0.0015597	NA	NA
Num NeutralLoss (Formula ExactMass PrecursorMz ProductMz PrecursorIntensity ProductIntensity LossMass Error CandidateInChIKeys CandidateOntologies): 33
CH4O	32.026214748	649.53662	617.50922	6777	140	32.0273999999999	-0.0011853	OKKJLVBELUTLKV	CHEMONTID:0000286
C3H8	44.062600256	649.53662	605.47382	6777	106	44.0627999999999	-0.0001997	ATUOYWHBWRKTHZ	CHEMONTID:0002500
C4H8	56.062600256	317.15198	261.08447	444	79	56.06751	-0.0049097	NNPPMTNAJDCUHE;IJDNQMDRQITEOD;VQTUBCCKSQIDNK	CHEMONTID:0004620;CHEMONTID:0002500;CHEMONTID:0004622
C4H8	56.062600256	317.15198	261.06921	444	70	56.08277	-0.0201697	NNPPMTNAJDCUHE;IJDNQMDRQITEOD;VQTUBCCKSQIDNK	CHEMONTID:0004620;CHEMONTID:0002500;CHEMONTID:0004622
C7H6O4	154.026608672	317.15198	163.11305	444	82	154.03893	-0.0123213	BTQAJGSMXCDDAJ	CHEMONTID:0002519
C8H12N2O2	168.089877624	317.15198	149.06262	444	96	168.08936	0.0005176	NWZYRRPOEASODK	CHEMONTID:0000335
C9H14NO2	168.102453688	317.15198	149.05418	444	90	168.0978	0.0046537	CHCUDBFRYVCNDF	CHEMONTID:0000492
C10H11NO4	209.068807832	317.15198	108.06527	444	83	209.08671	-0.0179022	ROUWPHMRHBMAFE	CHEMONTID:0004319
C10H16O7	248.089602852	317.15198	69.07027	444	78	248.08171	0.0078929	OCPZHANWXYIUTR	CHEMONTID:0003861
C2HO	41.002739652	149.06262	108.06527	96	83	40.99735	0.0053897	IKHGUXGNUITLKF	CHEMONTID:0002230
C2HO	41.002739652	149.06262	108.05759	96	84	41.00503	-0.0022903	IKHGUXGNUITLKF	CHEMONTID:0002230
C2HO	41.002739652	149.06262	108.0523	96	79	41.01032	-0.0075803	IKHGUXGNUITLKF	CHEMONTID:0002230
C2H2O	42.010564684	149.06262	107.0504	96	71	42.01222	-0.0016553	IKHGUXGNUITLKF;LFQSCWFLJHTTHZ;IMROMDMJAWUWLK	CHEMONTID:0002230;CHEMONTID:0000286;CHEMONTID:0000132
C2HO	41.002739652	149.05418	108.06527	90	83	40.98891	0.0138297	IKHGUXGNUITLKF	CHEMONTID:0002230
C2HO	41.002739652	149.05418	108.05759	90	84	40.99659	0.0061497	IKHGUXGNUITLKF	CHEMONTID:0002230
C2HO	41.002739652	149.05418	108.0523	90	79	41.00188	0.0008597	IKHGUXGNUITLKF	CHEMONTID:0002230
CNO	41.99798862	149.05418	107.0504	90	71	42.00378	-0.0057914	ZHNUHDYFZUAESO	CHEMONTID:0002484
HO3P	79.966330522	149.05418	69.07027	90	78	79.98391	-0.0175795	ABLZXFCXXLZCGV	NonID:PO3
C7H5O4	153.01878364	261.08447	108.05759	79	84	153.02688	-0.0080964	BTQAJGSMXCDDAJ	CHEMONTID:0002519
C7H5O4	153.01878364	261.06921	108.05759	70	84	153.01162	0.0071636	BTQAJGSMXCDDAJ	CHEMONTID:0002519
C4H7	55.054775224	163.11305	108.05759	82	84	55.05546	-0.0006848	NNPPMTNAJDCUHE;VQTUBCCKSQIDNK	CHEMONTID:0004620;CHEMONTID:0004622
C7H5O4	153.01878364	261.08447	108.06527	79	83	153.0192	-0.0004164	BTQAJGSMXCDDAJ	CHEMONTID:0002519
C7H5O4	153.01878364	261.06921	108.06527	70	83	153.00394	0.0148436	BTQAJGSMXCDDAJ	CHEMONTID:0002519
C3H5N	55.04219916	163.11305	108.06527	82	83	55.04778	-0.0055808	LIWAQLJGPBVORC	CHEMONTID:0002228
H3O4P	97.976895206	261.08447	163.11305	79	82	97.97142	0.0054752	NBIIXXVUZAFLBC	NonID:PO4
H3O4P	97.976895206	261.06921	163.11305	70	82	97.95616	0.0207352	NBIIXXVUZAFLBC	NonID:PO4
C4H7	55.054775224	163.11305	108.0523	82	79	55.06075	-0.0059748	NNPPMTNAJDCUHE;VQTUBCCKSQIDNK	CHEMONTID:0004620;CHEMONTID:0004622
C4H8	56.062600256	163.11305	107.0504	82	71	56.06265	-4.97E-05	NNPPMTNAJDCUHE;IJDNQMDRQITEOD;VQTUBCCKSQIDNK	CHEMONTID:0004620;CHEMONTID:0002500;CHEMONTID:0004622
C6H6O	94.041864812	163.11305	69.07027	82	78	94.04278	-0.0009152	ISWSIDIOOBJBQZ	CHEMONTID:0004647
C7H5O4	153.01878364	261.08447	108.0523	79	79	153.03217	-0.0133864	BTQAJGSMXCDDAJ	CHEMONTID:0002519
C7H6O4	154.026608672	261.08447	107.0504	79	71	154.03407	-0.0074613	BTQAJGSMXCDDAJ	CHEMONTID:0002519
C7H5O4	153.01878364	261.06921	108.0523	70	79	153.01691	0.0018736	BTQAJGSMXCDDAJ	CHEMONTID:0002519
C7H6O4	154.026608672	261.06921	107.0504	70	71	154.01881	0.0077987	BTQAJGSMXCDDAJ	CHEMONTID:0002519
Num AdductIon (AdductType Mass LinkedMz): 0
Num IsotopicIon (IsotopeName Mass LinkedMz WeightedForm WeightNumber): 6
C-13	310.29239	309.29089	M+1	1
C-13	318.15121	317.15198	M+1	1
C-13	554.45868	553.45972	M+1	1
C-13	554.47992	553.45972	M+1	1
C-13	588.55554	587.55774	M+1	1
N-14	616.42578	615.4502	M+1	1

NAME: C13H83F6N6O6P3
EXACTMASS: 626.549113586
ISSELECTED: True
ACCURATEMASS: 626.5487793
MASSDIFFERENCE: 0.0003343
TOTALSCORE: 2.66
ISOTOPICINTENSITY[M+1]: 0.1744
ISOTOPICINTENSITY[M+2]: 0.0267
ISOTOPICDIFF[M+1]: 0.1744
ISOTOPICDIFF[M+2]: 0.0267
MASSDIFFSCORE: 0.998
ISOTOPICSCORE: 0.837
PRODUCTIONSCORE: 0.682
NEUTRALLOSSSCORE: 0.143
PRODUCTIONPEAKNUMBER: 15
PRODUCTIONHITSNUMBER: 8
NEUTRALLOSSPEAKNUMBER: 105
NEUTRALLOSSHITSNUMBER: 15
RESOURCENAMES: 
RESOURCERECORDS: 0
ChemOntDescriptions: 
ChemOntIDs: 
ChemOntScores: 
ChemOntInChIKeys: 
PUBCHEMCIDS: 
Num ProductIon (Formula ExactMass AccurateMass Intensity Error CandidateInChIKeys CandidateOntologies): 15
C5H9	69.070425288	69.07027	78	-0.0003933	OFBQJSOFQDEBGM;QWTDNUCVQCZILF;QMMOXUPEWRXHJS;BKOOMYPCSUNDGP;YWAKXRMUMFPDSH;MHNNAWXXUZQSNM;CRSOQBOWXPBRES	CHEMONTID:0002500;CHEMONTID:0004620;CHEMONTID:0004476;CHEMONTID:0004622
C7H7O	107.049689844	107.0504	71	-0.0012587	IWDCLRJOBJJRNH;RDOXTESZEPMUJZ;HUMNYLRZRPPJDN;RLSSMJSEOOYNOY;QWVGKYWNOKOFNN;WVDDGKGOMKODPV;RKSNPTXBQXBXDJ	CHEMONTID:0001275;CHEMONTID:0000138;CHEMONTID:0000321;CHEMONTID:0001273;CHEMONTID:0001274;CHEMONTID:0000033;CHEMONTID:0004325
C7H8O	108.057514876	108.0523	79	0.0046663	RDOXTESZEPMUJZ;IWDCLRJOBJJRNH;WVDDGKGOMKODPV;RLSSMJSEOOYNOY;WGEZRMDYBXGPFA	CHEMONTID:0000138;CHEMONTID:0001275;CHEMONTID:0000033;CHEMONTID:0001273;CHEMONTID:0000323
C7H8O	108.057514876	108.05759	84	-0.0006237	RDOXTESZEPMUJZ;IWDCLRJOBJJRNH;WVDDGKGOMKODPV;RLSSMJSEOOYNOY;WGEZRMDYBXGPFA	CHEMONTID:0000138;CHEMONTID:0001275;CHEMONTID:0000033;CHEMONTID:0001273;CHEMONTID:0000323
C7H8O	108.057514876	108.06527	83	-0.0083037	RDOXTESZEPMUJZ;IWDCLRJOBJJRNH;WVDDGKGOMKODPV;RLSSMJSEOOYNOY;WGEZRMDYBXGPFA	CHEMONTID:0000138;CHEMONTID:0001275;CHEMONTID:0000033;CHEMONTID:0001273;CHEMONTID:0000323
C9H9O2	149.060254528	149.05418	90	0.0055259	GYPMBQZAVBFUIZ;CJXMVKYNVIGQBS;YOMSJEATGXXYPX;CHWNEIVBYREQRF;ARGITQZGLVBTTI;REEQXZCFSBLNDH;CAWZFQGJUGEKFU;JYUMPCCBZLRYNV;MDXYNRAMDATLBT	CHEMONTID:0004111;CHEMONTID:0000029;CHEMONTID:0000190;CHEMONTID:0000296;CHEMONTID:0004646;CHEMONTID:0000135
C9H9O2	149.060254528	149.06262	96	-0.0029141	GYPMBQZAVBFUIZ;CJXMVKYNVIGQBS;YOMSJEATGXXYPX;CHWNEIVBYREQRF;ARGITQZGLVBTTI;REEQXZCFSBLNDH;CAWZFQGJUGEKFU;JYUMPCCBZLRYNV;MDXYNRAMDATLBT	CHEMONTID:0004111;CHEMONTID:0000029;CHEMONTID:0000190;CHEMONTID:0000296;CHEMONTID:0004646;CHEMONTID:0000135
C11H15O	163.1122901	163.11305	82	-0.0013085	OHERZLWVBJCXOF;HBYHLGZWEQHTIQ;IKZRCCHIMBTUHM	CHEMONTID:0004325;CHEMONTID:0001401;CHEMONTID:0003940
C7H12F3N2O5	261.069831144	261.06921	70	7.26E-05	NA	NA
C7H21FN2OP3	261.085076402	261.08447	79	5.78E-05	NA	NA
C13H33N4O4	309.250180536	309.24939	155	0.000242	NA	NA
C13H34FN6O	309.277812928	309.27438	812	0.0028843	NA	NA
C13H38N6P	309.289556846	309.29089	791	-0.0018817	NA	NA
C11H23F2N2O6	317.152417896	317.15198	444	-0.0001107	NA	NA
C13H83F6N6O6P3	626.549113586	649.53662	6777	0.0017143	NA	NA
Num NeutralLoss (Formula ExactMass PrecursorMz ProductMz PrecursorIntensity ProductIntensity LossMass Error CandidateInChIKeys CandidateOntologies): 35
CH4O	32.026214748	649.53662	617.50922	6777	140	32.0273999999999	-0.0011853	OKKJLVBELUTLKV	CHEMONTID:0000286
C3H8	44.062600256	649.53662	605.47382	6777	106	44.0627999999999	-0.0001997	ATUOYWHBWRKTHZ	CHEMONTID:0002500
C4H8	56.062600256	317.15198	261.08447	444	79	56.06751	-0.0049097	NNPPMTNAJDCUHE;IJDNQMDRQITEOD;VQTUBCCKSQIDNK	CHEMONTID:0004620;CHEMONTID:0002500;CHEMONTID:0004622
C4H8	56.062600256	317.15198	261.06921	444	70	56.08277	-0.0201697	NNPPMTNAJDCUHE;IJDNQMDRQITEOD;VQTUBCCKSQIDNK	CHEMONTID:0004620;CHEMONTID:0002500;CHEMONTID:0004622
C7H6O4	154.026608672	317.15198	163.11305	444	82	154.03893	-0.0123213	BTQAJGSMXCDDAJ	CHEMONTID:0002519
C8H12N2O2	168.089877624	317.15198	149.06262	444	96	168.08936	0.0005176	NWZYRRPOEASODK	CHEMONTID:0000335
C9H14NO2	168.102453688	317.15198	149.05418	444	90	168.0978	0.0046537	CHCUDBFRYVCNDF	CHEMONTID:0000492
C10H11NO4	209.068807832	317.15198	108.06527	444	83	209.08671	-0.0179022	ROUWPHMRHBMAFE	CHEMONTID:0004319
C11H15NO3	209.10519334	317.15198	108.05759	444	84	209.09439	0.0108033	UFKDXENLDAZGOS	CHEMONTID:0000195
C11H15NO3	209.10519334	317.15198	108.0523	444	79	209.09968	0.0055133	UFKDXENLDAZGOS	CHEMONTID:0000195
C13H22NO3	240.159968564	309.24939	69.07027	155	78	240.17912	-0.0191514	FYMHCWBPOCZPKA	CHEMONTID:0000195
C2HO	41.002739652	149.06262	108.06527	96	83	40.99735	0.0053897	IKHGUXGNUITLKF	CHEMONTID:0002230
C2HO	41.002739652	149.06262	108.05759	96	84	41.00503	-0.0022903	IKHGUXGNUITLKF	CHEMONTID:0002230
C2HO	41.002739652	149.06262	108.0523	96	79	41.01032	-0.0075803	IKHGUXGNUITLKF	CHEMONTID:0002230
C2H2O	42.010564684	149.06262	107.0504	96	71	42.01222	-0.0016553	IKHGUXGNUITLKF;LFQSCWFLJHTTHZ;IMROMDMJAWUWLK	CHEMONTID:0002230;CHEMONTID:0000286;CHEMONTID:0000132
C2HO	41.002739652	149.05418	108.06527	90	83	40.98891	0.0138297	IKHGUXGNUITLKF	CHEMONTID:0002230
C2HO	41.002739652	149.05418	108.05759	90	84	40.99659	0.0061497	IKHGUXGNUITLKF	CHEMONTID:0002230
C2HO	41.002739652	149.05418	108.0523	90	79	41.00188	0.0008597	IKHGUXGNUITLKF	CHEMONTID:0002230
CNO	41.99798862	149.05418	107.0504	90	71	42.00378	-0.0057914	ZHNUHDYFZUAESO	CHEMONTID:0002484
HO3P	79.966330522	149.05418	69.07027	90	78	79.98391	-0.0175795	ABLZXFCXXLZCGV	NonID:PO3
C7H5O4	153.01878364	261.08447	108.05759	79	84	153.02688	-0.0080964	BTQAJGSMXCDDAJ	CHEMONTID:0002519
C7H5O4	153.01878364	261.06921	108.05759	70	84	153.01162	0.0071636	BTQAJGSMXCDDAJ	CHEMONTID:0002519
C4H7	55.054775224	163.11305	108.05759	82	84	55.05546	-0.0006848	NNPPMTNAJDCUHE;VQTUBCCKSQIDNK	CHEMONTID:0004620;CHEMONTID:0004622
C7H5O4	153.01878364	261.08447	108.06527	79	83	153.0192	-0.0004164	BTQAJGSMXCDDAJ	CHEMONTID:0002519
C7H5O4	153.01878364	261.06921	108.06527	70	83	153.00394	0.0148436	BTQAJGSMXCDDAJ	CHEMONTID:0002519
C3H5N	55.04219916	163.11305	108.06527	82	83	55.04778	-0.0055808	LIWAQLJGPBVORC	CHEMONTID:0002228
H3O4P	97.976895206	261.08447	163.11305	79	82	97.97142	0.0054752	NBIIXXVUZAFLBC	NonID:PO4
H3O4P	97.976895206	261.06921	163.11305	70	82	97.95616	0.0207352	NBIIXXVUZAFLBC	NonID:PO4
C4H7	55.054775224	163.11305	108.0523	82	79	55.06075	-0.0059748	NNPPMTNAJDCUHE;VQTUBCCKSQIDNK	CHEMONTID:0004620;CHEMONTID:0004622
C4H8	56.062600256	163.11305	107.0504	82	71	56.06265	-4.97E-05	NNPPMTNAJDCUHE;IJDNQMDRQITEOD;VQTUBCCKSQIDNK	CHEMONTID:0004620;CHEMONTID:0002500;CHEMONTID:0004622
C6H6O	94.041864812	163.11305	69.07027	82	78	94.04278	-0.0009152	ISWSIDIOOBJBQZ	CHEMONTID:0004647
C7H5O4	153.01878364	261.08447	108.0523	79	79	153.03217	-0.0133864	BTQAJGSMXCDDAJ	CHEMONTID:0002519
C7H6O4	154.026608672	261.08447	107.0504	79	71	154.03407	-0.0074613	BTQAJGSMXCDDAJ	CHEMONTID:0002519
C7H5O4	153.01878364	261.06921	108.0523	70	79	153.01691	0.0018736	BTQAJGSMXCDDAJ	CHEMONTID:0002519
C7H6O4	154.026608672	261.06921	107.0504	70	71	154.01881	0.0077987	BTQAJGSMXCDDAJ	CHEMONTID:0002519
Num AdductIon (AdductType Mass LinkedMz): 0
Num IsotopicIon (IsotopeName Mass LinkedMz WeightedForm WeightNumber): 6
C-13	310.29239	309.29089	M+1	1
C-13	318.15121	317.15198	M+1	1
C-13	554.45868	553.45972	M+1	1
C-13	554.47992	553.45972	M+1	1
C-13	588.55554	587.55774	M+1	1
N-14	616.42578	615.4502	M+1	1

NAME: C11H76F6N8O12
EXACTMASS: 626.548689192
ISSELECTED: True
ACCURATEMASS: 626.5487793
MASSDIFFERENCE: -9.01E-05
TOTALSCORE: 2.658
ISOTOPICINTENSITY[M+1]: 0.1615
ISOTOPICINTENSITY[M+2]: 0.037
ISOTOPICDIFF[M+1]: 0.1615
ISOTOPICDIFF[M+2]: 0.037
MASSDIFFSCORE: 1
ISOTOPICSCORE: 0.852
PRODUCTIONSCORE: 0.682
NEUTRALLOSSSCORE: 0.124
PRODUCTIONPEAKNUMBER: 15
PRODUCTIONHITSNUMBER: 8
NEUTRALLOSSPEAKNUMBER: 105
NEUTRALLOSSHITSNUMBER: 13
RESOURCENAMES: 
RESOURCERECORDS: 0
ChemOntDescriptions: Quinoline carboxylic acids
ChemOntIDs: Quinoline carboxylic acids
ChemOntScores: 0.00431071746538211
ChemOntInChIKeys: ZEKZLJVOYLTDKK
PUBCHEMCIDS: 
Num ProductIon (Formula ExactMass AccurateMass Intensity Error CandidateInChIKeys CandidateOntologies): 15
C5H9	69.070425288	69.07027	78	-0.0003933	OFBQJSOFQDEBGM;QWTDNUCVQCZILF;QMMOXUPEWRXHJS;BKOOMYPCSUNDGP;YWAKXRMUMFPDSH;MHNNAWXXUZQSNM;CRSOQBOWXPBRES	CHEMONTID:0002500;CHEMONTID:0004620;CHEMONTID:0004476;CHEMONTID:0004622
C7H7O	107.049689844	107.0504	71	-0.0012587	IWDCLRJOBJJRNH;RDOXTESZEPMUJZ;HUMNYLRZRPPJDN;RLSSMJSEOOYNOY;QWVGKYWNOKOFNN;WVDDGKGOMKODPV;RKSNPTXBQXBXDJ	CHEMONTID:0001275;CHEMONTID:0000138;CHEMONTID:0000321;CHEMONTID:0001273;CHEMONTID:0001274;CHEMONTID:0000033;CHEMONTID:0004325
C7H8O	108.057514876	108.0523	79	0.0046663	RDOXTESZEPMUJZ;IWDCLRJOBJJRNH;WVDDGKGOMKODPV;RLSSMJSEOOYNOY;WGEZRMDYBXGPFA	CHEMONTID:0000138;CHEMONTID:0001275;CHEMONTID:0000033;CHEMONTID:0001273;CHEMONTID:0000323
C7H8O	108.057514876	108.05759	84	-0.0006237	RDOXTESZEPMUJZ;IWDCLRJOBJJRNH;WVDDGKGOMKODPV;RLSSMJSEOOYNOY;WGEZRMDYBXGPFA	CHEMONTID:0000138;CHEMONTID:0001275;CHEMONTID:0000033;CHEMONTID:0001273;CHEMONTID:0000323
C7H8O	108.057514876	108.06527	83	-0.0083037	RDOXTESZEPMUJZ;IWDCLRJOBJJRNH;WVDDGKGOMKODPV;RLSSMJSEOOYNOY;WGEZRMDYBXGPFA	CHEMONTID:0000138;CHEMONTID:0001275;CHEMONTID:0000033;CHEMONTID:0001273;CHEMONTID:0000323
C9H9O2	149.060254528	149.05418	90	0.0055259	GYPMBQZAVBFUIZ;CJXMVKYNVIGQBS;YOMSJEATGXXYPX;CHWNEIVBYREQRF;ARGITQZGLVBTTI;REEQXZCFSBLNDH;CAWZFQGJUGEKFU;JYUMPCCBZLRYNV;MDXYNRAMDATLBT	CHEMONTID:0004111;CHEMONTID:0000029;CHEMONTID:0000190;CHEMONTID:0000296;CHEMONTID:0004646;CHEMONTID:0000135
C9H9O2	149.060254528	149.06262	96	-0.0029141	GYPMBQZAVBFUIZ;CJXMVKYNVIGQBS;YOMSJEATGXXYPX;CHWNEIVBYREQRF;ARGITQZGLVBTTI;REEQXZCFSBLNDH;CAWZFQGJUGEKFU;JYUMPCCBZLRYNV;MDXYNRAMDATLBT	CHEMONTID:0004111;CHEMONTID:0000029;CHEMONTID:0000190;CHEMONTID:0000296;CHEMONTID:0004646;CHEMONTID:0000135
C11H15O	163.1122901	163.11305	82	-0.0013085	OHERZLWVBJCXOF;HBYHLGZWEQHTIQ;IKZRCCHIMBTUHM	CHEMONTID:0004325;CHEMONTID:0001401;CHEMONTID:0003940
C7H12F3N2O5	261.069831144	261.06921	70	7.26E-05	NA	NA
C11H12F3N2O2	261.085087284	261.08447	79	6.87E-05	NA	NA
C11H30FN8O	309.2526608	309.24939	155	0.0027222	NA	NA
C11H33N8O2	309.272647296	309.27438	812	-0.0022813	NA	NA
C11H33N8O2	309.272647296	309.29089	791	-0.0187913	NA	NA
C11H23F2N2O6	317.152417896	317.15198	444	-0.0001107	NA	NA
C11H76F6N8O12	626.548689192	649.53662	6777	0.0012899	NA	NA
Num NeutralLoss (Formula ExactMass PrecursorMz ProductMz PrecursorIntensity ProductIntensity LossMass Error CandidateInChIKeys CandidateOntologies): 32
CH4O	32.026214748	649.53662	617.50922	6777	140	32.0273999999999	-0.0011853	OKKJLVBELUTLKV	CHEMONTID:0000286
C3H8	44.062600256	649.53662	605.47382	6777	106	44.0627999999999	-0.0001997	ATUOYWHBWRKTHZ	CHEMONTID:0002500
C4H8	56.062600256	317.15198	261.08447	444	79	56.06751	-0.0049097	NNPPMTNAJDCUHE;IJDNQMDRQITEOD;VQTUBCCKSQIDNK	CHEMONTID:0004620;CHEMONTID:0002500;CHEMONTID:0004622
C4H8	56.062600256	317.15198	261.06921	444	70	56.08277	-0.0201697	NNPPMTNAJDCUHE;IJDNQMDRQITEOD;VQTUBCCKSQIDNK	CHEMONTID:0004620;CHEMONTID:0002500;CHEMONTID:0004622
C7H6O4	154.026608672	317.15198	163.11305	444	82	154.03893	-0.0123213	BTQAJGSMXCDDAJ	CHEMONTID:0002519
C8H12N2O2	168.089877624	317.15198	149.06262	444	96	168.08936	0.0005176	NWZYRRPOEASODK	CHEMONTID:0000335
C9H14NO2	168.102453688	317.15198	149.05418	444	90	168.0978	0.0046537	CHCUDBFRYVCNDF	CHEMONTID:0000492
C10H11NO4	209.068807832	317.15198	108.06527	444	83	209.08671	-0.0179022	ROUWPHMRHBMAFE	CHEMONTID:0004319
C11H15NO3	209.10519334	317.15198	108.05759	444	84	209.09439	0.0108033	UFKDXENLDAZGOS	CHEMONTID:0000195
C11H15NO3	209.10519334	317.15198	108.0523	444	79	209.09968	0.0055133	UFKDXENLDAZGOS	CHEMONTID:0000195
C10H16O7	248.089602852	317.15198	69.07027	444	78	248.08171	0.0078929	OCPZHANWXYIUTR	CHEMONTID:0003861
C2HO	41.002739652	149.06262	108.06527	96	83	40.99735	0.0053897	IKHGUXGNUITLKF	CHEMONTID:0002230
C2HO	41.002739652	149.06262	108.05759	96	84	41.00503	-0.0022903	IKHGUXGNUITLKF	CHEMONTID:0002230
C2HO	41.002739652	149.06262	108.0523	96	79	41.01032	-0.0075803	IKHGUXGNUITLKF	CHEMONTID:0002230
C2H2O	42.010564684	149.06262	107.0504	96	71	42.01222	-0.0016553	IKHGUXGNUITLKF;LFQSCWFLJHTTHZ;IMROMDMJAWUWLK	CHEMONTID:0002230;CHEMONTID:0000286;CHEMONTID:0000132
C2HO	41.002739652	149.05418	108.06527	90	83	40.98891	0.0138297	IKHGUXGNUITLKF	CHEMONTID:0002230
C2HO	41.002739652	149.05418	108.05759	90	84	40.99659	0.0061497	IKHGUXGNUITLKF	CHEMONTID:0002230
C2HO	41.002739652	149.05418	108.0523	90	79	41.00188	0.0008597	IKHGUXGNUITLKF	CHEMONTID:0002230
CNO	41.99798862	149.05418	107.0504	90	71	42.00378	-0.0057914	ZHNUHDYFZUAESO	CHEMONTID:0002484
C7H5O4	153.01878364	261.08447	108.05759	79	84	153.02688	-0.0080964	BTQAJGSMXCDDAJ	CHEMONTID:0002519
C7H5O4	153.01878364	261.06921	108.05759	70	84	153.01162	0.0071636	BTQAJGSMXCDDAJ	CHEMONTID:0002519
C4H7	55.054775224	163.11305	108.05759	82	84	55.05546	-0.0006848	NNPPMTNAJDCUHE;VQTUBCCKSQIDNK	CHEMONTID:0004620;CHEMONTID:0004622
C7H5O4	153.01878364	261.08447	108.06527	79	83	153.0192	-0.0004164	BTQAJGSMXCDDAJ	CHEMONTID:0002519
C7H5O4	153.01878364	261.06921	108.06527	70	83	153.00394	0.0148436	BTQAJGSMXCDDAJ	CHEMONTID:0002519
C3H5N	55.04219916	163.11305	108.06527	82	83	55.04778	-0.0055808	LIWAQLJGPBVORC	CHEMONTID:0002228
C4H7	55.054775224	163.11305	108.0523	82	79	55.06075	-0.0059748	NNPPMTNAJDCUHE;VQTUBCCKSQIDNK	CHEMONTID:0004620;CHEMONTID:0004622
C4H8	56.062600256	163.11305	107.0504	82	71	56.06265	-4.97E-05	NNPPMTNAJDCUHE;IJDNQMDRQITEOD;VQTUBCCKSQIDNK	CHEMONTID:0004620;CHEMONTID:0002500;CHEMONTID:0004622
C6H6O	94.041864812	163.11305	69.07027	82	78	94.04278	-0.0009152	ISWSIDIOOBJBQZ	CHEMONTID:0004647
C7H5O4	153.01878364	261.08447	108.0523	79	79	153.03217	-0.0133864	BTQAJGSMXCDDAJ	CHEMONTID:0002519
C7H6O4	154.026608672	261.08447	107.0504	79	71	154.03407	-0.0074613	BTQAJGSMXCDDAJ	CHEMONTID:0002519
C7H5O4	153.01878364	261.06921	108.0523	70	79	153.01691	0.0018736	BTQAJGSMXCDDAJ	CHEMONTID:0002519
C7H6O4	154.026608672	261.06921	107.0504	70	71	154.01881	0.0077987	BTQAJGSMXCDDAJ	CHEMONTID:0002519
Num AdductIon (AdductType Mass LinkedMz): 0
Num IsotopicIon (IsotopeName Mass LinkedMz WeightedForm WeightNumber): 6
C-13	310.29239	309.29089	M+1	1
C-13	318.15121	317.15198	M+1	1
C-13	554.45868	553.45972	M+1	1
C-13	554.47992	553.45972	M+1	1
C-13	588.55554	587.55774	M+1	1
N-14	616.42578	615.4502	M+1	1

NAME: C12H79F7N8O6P2
EXACTMASS: 626.548603048
ISSELECTED: True
ACCURATEMASS: 626.5487793
MASSDIFFERENCE: -0.0001763
TOTALSCORE: 2.658
ISOTOPICINTENSITY[M+1]: 0.1704
ISOTOPICINTENSITY[M+2]: 0.0261
ISOTOPICDIFF[M+1]: 0.1704
ISOTOPICDIFF[M+2]: 0.0261
MASSDIFFSCORE: 0.999
ISOTOPICSCORE: 0.844
PRODUCTIONSCORE: 0.682
NEUTRALLOSSSCORE: 0.133
PRODUCTIONPEAKNUMBER: 15
PRODUCTIONHITSNUMBER: 8
NEUTRALLOSSPEAKNUMBER: 105
NEUTRALLOSSHITSNUMBER: 14
RESOURCENAMES: 
RESOURCERECORDS: 0
ChemOntDescriptions: 
ChemOntIDs: 
ChemOntScores: 
ChemOntInChIKeys: 
PUBCHEMCIDS: 
Num ProductIon (Formula ExactMass AccurateMass Intensity Error CandidateInChIKeys CandidateOntologies): 15
C5H9	69.070425288	69.07027	78	-0.0003933	OFBQJSOFQDEBGM;QWTDNUCVQCZILF;QMMOXUPEWRXHJS;BKOOMYPCSUNDGP;YWAKXRMUMFPDSH;MHNNAWXXUZQSNM;CRSOQBOWXPBRES	CHEMONTID:0002500;CHEMONTID:0004620;CHEMONTID:0004476;CHEMONTID:0004622
C7H7O	107.049689844	107.0504	71	-0.0012587	IWDCLRJOBJJRNH;RDOXTESZEPMUJZ;HUMNYLRZRPPJDN;RLSSMJSEOOYNOY;QWVGKYWNOKOFNN;WVDDGKGOMKODPV;RKSNPTXBQXBXDJ	CHEMONTID:0001275;CHEMONTID:0000138;CHEMONTID:0000321;CHEMONTID:0001273;CHEMONTID:0001274;CHEMONTID:0000033;CHEMONTID:0004325
C7H8O	108.057514876	108.0523	79	0.0046663	RDOXTESZEPMUJZ;IWDCLRJOBJJRNH;WVDDGKGOMKODPV;RLSSMJSEOOYNOY;WGEZRMDYBXGPFA	CHEMONTID:0000138;CHEMONTID:0001275;CHEMONTID:0000033;CHEMONTID:0001273;CHEMONTID:0000323
C7H8O	108.057514876	108.05759	84	-0.0006237	RDOXTESZEPMUJZ;IWDCLRJOBJJRNH;WVDDGKGOMKODPV;RLSSMJSEOOYNOY;WGEZRMDYBXGPFA	CHEMONTID:0000138;CHEMONTID:0001275;CHEMONTID:0000033;CHEMONTID:0001273;CHEMONTID:0000323
C7H8O	108.057514876	108.06527	83	-0.0083037	RDOXTESZEPMUJZ;IWDCLRJOBJJRNH;WVDDGKGOMKODPV;RLSSMJSEOOYNOY;WGEZRMDYBXGPFA	CHEMONTID:0000138;CHEMONTID:0001275;CHEMONTID:0000033;CHEMONTID:0001273;CHEMONTID:0000323
C9H9O2	149.060254528	149.05418	90	0.0055259	GYPMBQZAVBFUIZ;CJXMVKYNVIGQBS;YOMSJEATGXXYPX;CHWNEIVBYREQRF;ARGITQZGLVBTTI;REEQXZCFSBLNDH;CAWZFQGJUGEKFU;JYUMPCCBZLRYNV;MDXYNRAMDATLBT	CHEMONTID:0004111;CHEMONTID:0000029;CHEMONTID:0000190;CHEMONTID:0000296;CHEMONTID:0004646;CHEMONTID:0000135
C9H9O2	149.060254528	149.06262	96	-0.0029141	GYPMBQZAVBFUIZ;CJXMVKYNVIGQBS;YOMSJEATGXXYPX;CHWNEIVBYREQRF;ARGITQZGLVBTTI;REEQXZCFSBLNDH;CAWZFQGJUGEKFU;JYUMPCCBZLRYNV;MDXYNRAMDATLBT	CHEMONTID:0004111;CHEMONTID:0000029;CHEMONTID:0000190;CHEMONTID:0000296;CHEMONTID:0004646;CHEMONTID:0000135
C11H15O	163.1122901	163.11305	82	-0.0013085	OHERZLWVBJCXOF;HBYHLGZWEQHTIQ;IKZRCCHIMBTUHM	CHEMONTID:0004325;CHEMONTID:0001401;CHEMONTID:0003940
C7H12F3N2O5	261.069831144	261.06921	70	7.26E-05	NA	NA
C11H12F3N2O2	261.085087284	261.08447	79	6.87E-05	NA	NA
C11H30FN8O	309.2526608	309.24939	155	0.0027222	NA	NA
C11H33N8O2	309.272647296	309.27438	812	-0.0022813	NA	NA
C12H34FN8	309.289046308	309.29089	791	-0.0023923	NA	NA
C11H23F2N2O6	317.152417896	317.15198	444	-0.0001107	NA	NA
C12H79F7N8O6P2	626.548603048	649.53662	6777	0.0012037	NA	NA
Num NeutralLoss (Formula ExactMass PrecursorMz ProductMz PrecursorIntensity ProductIntensity LossMass Error CandidateInChIKeys CandidateOntologies): 34
CH4O	32.026214748	649.53662	617.50922	6777	140	32.0273999999999	-0.0011853	OKKJLVBELUTLKV	CHEMONTID:0000286
C3H8	44.062600256	649.53662	605.47382	6777	106	44.0627999999999	-0.0001997	ATUOYWHBWRKTHZ	CHEMONTID:0002500
C4H8	56.062600256	317.15198	261.08447	444	79	56.06751	-0.0049097	NNPPMTNAJDCUHE;IJDNQMDRQITEOD;VQTUBCCKSQIDNK	CHEMONTID:0004620;CHEMONTID:0002500;CHEMONTID:0004622
C4H8	56.062600256	317.15198	261.06921	444	70	56.08277	-0.0201697	NNPPMTNAJDCUHE;IJDNQMDRQITEOD;VQTUBCCKSQIDNK	CHEMONTID:0004620;CHEMONTID:0002500;CHEMONTID:0004622
C7H6O4	154.026608672	317.15198	163.11305	444	82	154.03893	-0.0123213	BTQAJGSMXCDDAJ	CHEMONTID:0002519
C8H12N2O2	168.089877624	317.15198	149.06262	444	96	168.08936	0.0005176	NWZYRRPOEASODK	CHEMONTID:0000335
C9H14NO2	168.102453688	317.15198	149.05418	444	90	168.0978	0.0046537	CHCUDBFRYVCNDF	CHEMONTID:0000492
C10H11NO4	209.068807832	317.15198	108.06527	444	83	209.08671	-0.0179022	ROUWPHMRHBMAFE	CHEMONTID:0004319
C11H15NO3	209.10519334	317.15198	108.05759	444	84	209.09439	0.0108033	UFKDXENLDAZGOS	CHEMONTID:0000195
C11H15NO3	209.10519334	317.15198	108.0523	444	79	209.09968	0.0055133	UFKDXENLDAZGOS	CHEMONTID:0000195
C2HO	41.002739652	149.06262	108.06527	96	83	40.99735	0.0053897	IKHGUXGNUITLKF	CHEMONTID:0002230
C2HO	41.002739652	149.06262	108.05759	96	84	41.00503	-0.0022903	IKHGUXGNUITLKF	CHEMONTID:0002230
C2HO	41.002739652	149.06262	108.0523	96	79	41.01032	-0.0075803	IKHGUXGNUITLKF	CHEMONTID:0002230
C2H2O	42.010564684	149.06262	107.0504	96	71	42.01222	-0.0016553	IKHGUXGNUITLKF;LFQSCWFLJHTTHZ;IMROMDMJAWUWLK	CHEMONTID:0002230;CHEMONTID:0000286;CHEMONTID:0000132
C2HO	41.002739652	149.05418	108.06527	90	83	40.98891	0.0138297	IKHGUXGNUITLKF	CHEMONTID:0002230
C2HO	41.002739652	149.05418	108.05759	90	84	40.99659	0.0061497	IKHGUXGNUITLKF	CHEMONTID:0002230
C2HO	41.002739652	149.05418	108.0523	90	79	41.00188	0.0008597	IKHGUXGNUITLKF	CHEMONTID:0002230
CNO	41.99798862	149.05418	107.0504	90	71	42.00378	-0.0057914	ZHNUHDYFZUAESO	CHEMONTID:0002484
HO3P	79.966330522	149.05418	69.07027	90	78	79.98391	-0.0175795	ABLZXFCXXLZCGV	NonID:PO3
C7H5O4	153.01878364	261.08447	108.05759	79	84	153.02688	-0.0080964	BTQAJGSMXCDDAJ	CHEMONTID:0002519
C7H5O4	153.01878364	261.06921	108.05759	70	84	153.01162	0.0071636	BTQAJGSMXCDDAJ	CHEMONTID:0002519
C4H7	55.054775224	163.11305	108.05759	82	84	55.05546	-0.0006848	NNPPMTNAJDCUHE;VQTUBCCKSQIDNK	CHEMONTID:0004620;CHEMONTID:0004622
C7H5O4	153.01878364	261.08447	108.06527	79	83	153.0192	-0.0004164	BTQAJGSMXCDDAJ	CHEMONTID:0002519
C7H5O4	153.01878364	261.06921	108.06527	70	83	153.00394	0.0148436	BTQAJGSMXCDDAJ	CHEMONTID:0002519
C3H5N	55.04219916	163.11305	108.06527	82	83	55.04778	-0.0055808	LIWAQLJGPBVORC	CHEMONTID:0002228
H3O4P	97.976895206	261.08447	163.11305	79	82	97.97142	0.0054752	NBIIXXVUZAFLBC	NonID:PO4
H3O4P	97.976895206	261.06921	163.11305	70	82	97.95616	0.0207352	NBIIXXVUZAFLBC	NonID:PO4
C4H7	55.054775224	163.11305	108.0523	82	79	55.06075	-0.0059748	NNPPMTNAJDCUHE;VQTUBCCKSQIDNK	CHEMONTID:0004620;CHEMONTID:0004622
C4H8	56.062600256	163.11305	107.0504	82	71	56.06265	-4.97E-05	NNPPMTNAJDCUHE;IJDNQMDRQITEOD;VQTUBCCKSQIDNK	CHEMONTID:0004620;CHEMONTID:0002500;CHEMONTID:0004622
C6H6O	94.041864812	163.11305	69.07027	82	78	94.04278	-0.0009152	ISWSIDIOOBJBQZ	CHEMONTID:0004647
C7H5O4	153.01878364	261.08447	108.0523	79	79	153.03217	-0.0133864	BTQAJGSMXCDDAJ	CHEMONTID:0002519
C7H6O4	154.026608672	261.08447	107.0504	79	71	154.03407	-0.0074613	BTQAJGSMXCDDAJ	CHEMONTID:0002519
C7H5O4	153.01878364	261.06921	108.0523	70	79	153.01691	0.0018736	BTQAJGSMXCDDAJ	CHEMONTID:0002519
C7H6O4	154.026608672	261.06921	107.0504	70	71	154.01881	0.0077987	BTQAJGSMXCDDAJ	CHEMONTID:0002519
Num AdductIon (AdductType Mass LinkedMz): 0
Num IsotopicIon (IsotopeName Mass LinkedMz WeightedForm WeightNumber): 6
C-13	310.29239	309.29089	M+1	1
C-13	318.15121	317.15198	M+1	1
C-13	554.45868	553.45972	M+1	1
C-13	554.47992	553.45972	M+1	1
C-13	588.55554	587.55774	M+1	1
N-14	616.42578	615.4502	M+1	1

NAME: C11H86FN11O5P5
EXACTMASS: 626.548551222
ISSELECTED: True
ACCURATEMASS: 626.5487793
MASSDIFFERENCE: -0.0002281
TOTALSCORE: 2.657
ISOTOPICINTENSITY[M+1]: 0.171
ISOTOPICINTENSITY[M+2]: 0.0242
ISOTOPICDIFF[M+1]: 0.171
ISOTOPICDIFF[M+2]: 0.0242
MASSDIFFSCORE: 0.999
ISOTOPICSCORE: 0.843
PRODUCTIONSCORE: 0.682
NEUTRALLOSSSCORE: 0.133
PRODUCTIONPEAKNUMBER: 15
PRODUCTIONHITSNUMBER: 8
NEUTRALLOSSPEAKNUMBER: 105
NEUTRALLOSSHITSNUMBER: 14
RESOURCENAMES: 
RESOURCERECORDS: 0
ChemOntDescriptions: 
ChemOntIDs: 
ChemOntScores: 
ChemOntInChIKeys: 
PUBCHEMCIDS: 
Num ProductIon (Formula ExactMass AccurateMass Intensity Error CandidateInChIKeys CandidateOntologies): 15
C5H9	69.070425288	69.07027	78	-0.0003933	OFBQJSOFQDEBGM;QWTDNUCVQCZILF;QMMOXUPEWRXHJS;BKOOMYPCSUNDGP;YWAKXRMUMFPDSH;MHNNAWXXUZQSNM;CRSOQBOWXPBRES	CHEMONTID:0002500;CHEMONTID:0004620;CHEMONTID:0004476;CHEMONTID:0004622
C7H7O	107.049689844	107.0504	71	-0.0012587	IWDCLRJOBJJRNH;RDOXTESZEPMUJZ;HUMNYLRZRPPJDN;RLSSMJSEOOYNOY;QWVGKYWNOKOFNN;WVDDGKGOMKODPV;RKSNPTXBQXBXDJ	CHEMONTID:0001275;CHEMONTID:0000138;CHEMONTID:0000321;CHEMONTID:0001273;CHEMONTID:0001274;CHEMONTID:0000033;CHEMONTID:0004325
C7H8O	108.057514876	108.0523	79	0.0046663	RDOXTESZEPMUJZ;IWDCLRJOBJJRNH;WVDDGKGOMKODPV;RLSSMJSEOOYNOY;WGEZRMDYBXGPFA	CHEMONTID:0000138;CHEMONTID:0001275;CHEMONTID:0000033;CHEMONTID:0001273;CHEMONTID:0000323
C7H8O	108.057514876	108.05759	84	-0.0006237	RDOXTESZEPMUJZ;IWDCLRJOBJJRNH;WVDDGKGOMKODPV;RLSSMJSEOOYNOY;WGEZRMDYBXGPFA	CHEMONTID:0000138;CHEMONTID:0001275;CHEMONTID:0000033;CHEMONTID:0001273;CHEMONTID:0000323
C7H8O	108.057514876	108.06527	83	-0.0083037	RDOXTESZEPMUJZ;IWDCLRJOBJJRNH;WVDDGKGOMKODPV;RLSSMJSEOOYNOY;WGEZRMDYBXGPFA	CHEMONTID:0000138;CHEMONTID:0001275;CHEMONTID:0000033;CHEMONTID:0001273;CHEMONTID:0000323
C9H9O2	149.060254528	149.05418	90	0.0055259	GYPMBQZAVBFUIZ;CJXMVKYNVIGQBS;YOMSJEATGXXYPX;CHWNEIVBYREQRF;ARGITQZGLVBTTI;REEQXZCFSBLNDH;CAWZFQGJUGEKFU;JYUMPCCBZLRYNV;MDXYNRAMDATLBT	CHEMONTID:0004111;CHEMONTID:0000029;CHEMONTID:0000190;CHEMONTID:0000296;CHEMONTID:0004646;CHEMONTID:0000135
C9H9O2	149.060254528	149.06262	96	-0.0029141	GYPMBQZAVBFUIZ;CJXMVKYNVIGQBS;YOMSJEATGXXYPX;CHWNEIVBYREQRF;ARGITQZGLVBTTI;REEQXZCFSBLNDH;CAWZFQGJUGEKFU;JYUMPCCBZLRYNV;MDXYNRAMDATLBT	CHEMONTID:0004111;CHEMONTID:0000029;CHEMONTID:0000190;CHEMONTID:0000296;CHEMONTID:0004646;CHEMONTID:0000135
C11H15O	163.1122901	163.11305	82	-0.0013085	OHERZLWVBJCXOF;HBYHLGZWEQHTIQ;IKZRCCHIMBTUHM	CHEMONTID:0004325;CHEMONTID:0001401;CHEMONTID:0003940
C5H9N8O5	261.069590388	261.06921	70	-0.0001682	NA	NA
C7H21FN2OP3	261.085076402	261.08447	79	5.78E-05	NA	NA
C9H29N10O2	309.247495168	309.24939	155	-0.0024434	NA	NA
C11H33N8O2	309.272647296	309.27438	812	-0.0022813	NA	NA
C10H33N10O	309.283880676	309.29089	791	-0.0075579	NA	NA
C2H29N10P4	317.152712448	317.15198	444	0.0001839	NA	NA
C11H86FN11O5P5	626.548551222	649.53662	6777	0.0011519	NA	NA
Num NeutralLoss (Formula ExactMass PrecursorMz ProductMz PrecursorIntensity ProductIntensity LossMass Error CandidateInChIKeys CandidateOntologies): 34
CH4O	32.026214748	649.53662	617.50922	6777	140	32.0273999999999	-0.0011853	OKKJLVBELUTLKV	CHEMONTID:0000286
C3H8	44.062600256	649.53662	605.47382	6777	106	44.0627999999999	-0.0001997	ATUOYWHBWRKTHZ	CHEMONTID:0002500
C4H8	56.062600256	317.15198	261.08447	444	79	56.06751	-0.0049097	NNPPMTNAJDCUHE;IJDNQMDRQITEOD;VQTUBCCKSQIDNK	CHEMONTID:0004620;CHEMONTID:0002500;CHEMONTID:0004622
C4H8	56.062600256	317.15198	261.06921	444	70	56.08277	-0.0201697	NNPPMTNAJDCUHE;IJDNQMDRQITEOD;VQTUBCCKSQIDNK	CHEMONTID:0004620;CHEMONTID:0002500;CHEMONTID:0004622
C7H6O4	154.026608672	317.15198	163.11305	444	82	154.03893	-0.0123213	BTQAJGSMXCDDAJ	CHEMONTID:0002519
C8H12N2O2	168.089877624	317.15198	149.06262	444	96	168.08936	0.0005176	NWZYRRPOEASODK	CHEMONTID:0000335
C9H14NO2	168.102453688	317.15198	149.05418	444	90	168.0978	0.0046537	CHCUDBFRYVCNDF	CHEMONTID:0000492
C10H11NO4	209.068807832	317.15198	108.06527	444	83	209.08671	-0.0179022	ROUWPHMRHBMAFE	CHEMONTID:0004319
C11H15NO3	209.10519334	317.15198	108.05759	444	84	209.09439	0.0108033	UFKDXENLDAZGOS	CHEMONTID:0000195
C11H15NO3	209.10519334	317.15198	108.0523	444	79	209.09968	0.0055133	UFKDXENLDAZGOS	CHEMONTID:0000195
C2HO	41.002739652	149.06262	108.06527	96	83	40.99735	0.0053897	IKHGUXGNUITLKF	CHEMONTID:0002230
C2HO	41.002739652	149.06262	108.05759	96	84	41.00503	-0.0022903	IKHGUXGNUITLKF	CHEMONTID:0002230
C2HO	41.002739652	149.06262	108.0523	96	79	41.01032	-0.0075803	IKHGUXGNUITLKF	CHEMONTID:0002230
C2H2O	42.010564684	149.06262	107.0504	96	71	42.01222	-0.0016553	IKHGUXGNUITLKF;LFQSCWFLJHTTHZ;IMROMDMJAWUWLK	CHEMONTID:0002230;CHEMONTID:0000286;CHEMONTID:0000132
C2HO	41.002739652	149.05418	108.06527	90	83	40.98891	0.0138297	IKHGUXGNUITLKF	CHEMONTID:0002230
C2HO	41.002739652	149.05418	108.05759	90	84	40.99659	0.0061497	IKHGUXGNUITLKF	CHEMONTID:0002230
C2HO	41.002739652	149.05418	108.0523	90	79	41.00188	0.0008597	IKHGUXGNUITLKF	CHEMONTID:0002230
CNO	41.99798862	149.05418	107.0504	90	71	42.00378	-0.0057914	ZHNUHDYFZUAESO	CHEMONTID:0002484
HO3P	79.966330522	149.05418	69.07027	90	78	79.98391	-0.0175795	ABLZXFCXXLZCGV	NonID:PO3
C7H5O4	153.01878364	261.08447	108.05759	79	84	153.02688	-0.0080964	BTQAJGSMXCDDAJ	CHEMONTID:0002519
C7H5O4	153.01878364	261.06921	108.05759	70	84	153.01162	0.0071636	BTQAJGSMXCDDAJ	CHEMONTID:0002519
C4H7	55.054775224	163.11305	108.05759	82	84	55.05546	-0.0006848	NNPPMTNAJDCUHE;VQTUBCCKSQIDNK	CHEMONTID:0004620;CHEMONTID:0004622
C7H5O4	153.01878364	261.08447	108.06527	79	83	153.0192	-0.0004164	BTQAJGSMXCDDAJ	CHEMONTID:0002519
C7H5O4	153.01878364	261.06921	108.06527	70	83	153.00394	0.0148436	BTQAJGSMXCDDAJ	CHEMONTID:0002519
C3H5N	55.04219916	163.11305	108.06527	82	83	55.04778	-0.0055808	LIWAQLJGPBVORC	CHEMONTID:0002228
H3O4P	97.976895206	261.08447	163.11305	79	82	97.97142	0.0054752	NBIIXXVUZAFLBC	NonID:PO4
H3O4P	97.976895206	261.06921	163.11305	70	82	97.95616	0.0207352	NBIIXXVUZAFLBC	NonID:PO4
C4H7	55.054775224	163.11305	108.0523	82	79	55.06075	-0.0059748	NNPPMTNAJDCUHE;VQTUBCCKSQIDNK	CHEMONTID:0004620;CHEMONTID:0004622
C4H8	56.062600256	163.11305	107.0504	82	71	56.06265	-4.97E-05	NNPPMTNAJDCUHE;IJDNQMDRQITEOD;VQTUBCCKSQIDNK	CHEMONTID:0004620;CHEMONTID:0002500;CHEMONTID:0004622
C6H6O	94.041864812	163.11305	69.07027	82	78	94.04278	-0.0009152	ISWSIDIOOBJBQZ	CHEMONTID:0004647
C7H5O4	153.01878364	261.08447	108.0523	79	79	153.03217	-0.0133864	BTQAJGSMXCDDAJ	CHEMONTID:0002519
C7H6O4	154.026608672	261.08447	107.0504	79	71	154.03407	-0.0074613	BTQAJGSMXCDDAJ	CHEMONTID:0002519
C7H5O4	153.01878364	261.06921	108.0523	70	79	153.01691	0.0018736	BTQAJGSMXCDDAJ	CHEMONTID:0002519
C7H6O4	154.026608672	261.06921	107.0504	70	71	154.01881	0.0077987	BTQAJGSMXCDDAJ	CHEMONTID:0002519
Num AdductIon (AdductType Mass LinkedMz): 0
Num IsotopicIon (IsotopeName Mass LinkedMz WeightedForm WeightNumber): 6
C-13	310.29239	309.29089	M+1	1
C-13	318.15121	317.15198	M+1	1
C-13	554.45868	553.45972	M+1	1
C-13	554.47992	553.45972	M+1	1
C-13	588.55554	587.55774	M+1	1
N-14	616.42578	615.4502	M+1	1

NAME: C13H77F8N7O7P
EXACTMASS: 626.549435194
ISSELECTED: False
ACCURATEMASS: 626.5487793
MASSDIFFERENCE: 0.0006559
TOTALSCORE: 2.657
ISOTOPICINTENSITY[M+1]: 0.1777
ISOTOPICINTENSITY[M+2]: 0.0294
ISOTOPICDIFF[M+1]: 0.1777
ISOTOPICDIFF[M+2]: 0.0294
MASSDIFFSCORE: 0.991
ISOTOPICSCORE: 0.832
PRODUCTIONSCORE: 0.682
NEUTRALLOSSSCORE: 0.152
PRODUCTIONPEAKNUMBER: 15
PRODUCTIONHITSNUMBER: 8
NEUTRALLOSSPEAKNUMBER: 105
NEUTRALLOSSHITSNUMBER: 16
RESOURCENAMES: 
RESOURCERECORDS: 0
ChemOntDescriptions: 
ChemOntIDs: 
ChemOntScores: 
ChemOntInChIKeys: 
PUBCHEMCIDS: 
Num ProductIon (Formula ExactMass AccurateMass Intensity Error CandidateInChIKeys CandidateOntologies): 15
C5H9	69.070425288	69.07027	78	-0.0003933	OFBQJSOFQDEBGM;QWTDNUCVQCZILF;QMMOXUPEWRXHJS;BKOOMYPCSUNDGP;YWAKXRMUMFPDSH;MHNNAWXXUZQSNM;CRSOQBOWXPBRES	CHEMONTID:0002500;CHEMONTID:0004620;CHEMONTID:0004476;CHEMONTID:0004622
C7H7O	107.049689844	107.0504	71	-0.0012587	IWDCLRJOBJJRNH;RDOXTESZEPMUJZ;HUMNYLRZRPPJDN;RLSSMJSEOOYNOY;QWVGKYWNOKOFNN;WVDDGKGOMKODPV;RKSNPTXBQXBXDJ	CHEMONTID:0001275;CHEMONTID:0000138;CHEMONTID:0000321;CHEMONTID:0001273;CHEMONTID:0001274;CHEMONTID:0000033;CHEMONTID:0004325
C7H8O	108.057514876	108.0523	79	0.0046663	RDOXTESZEPMUJZ;IWDCLRJOBJJRNH;WVDDGKGOMKODPV;RLSSMJSEOOYNOY;WGEZRMDYBXGPFA	CHEMONTID:0000138;CHEMONTID:0001275;CHEMONTID:0000033;CHEMONTID:0001273;CHEMONTID:0000323
C7H8O	108.057514876	108.05759	84	-0.0006237	RDOXTESZEPMUJZ;IWDCLRJOBJJRNH;WVDDGKGOMKODPV;RLSSMJSEOOYNOY;WGEZRMDYBXGPFA	CHEMONTID:0000138;CHEMONTID:0001275;CHEMONTID:0000033;CHEMONTID:0001273;CHEMONTID:0000323
C7H8O	108.057514876	108.06527	83	-0.0083037	RDOXTESZEPMUJZ;IWDCLRJOBJJRNH;WVDDGKGOMKODPV;RLSSMJSEOOYNOY;WGEZRMDYBXGPFA	CHEMONTID:0000138;CHEMONTID:0001275;CHEMONTID:0000033;CHEMONTID:0001273;CHEMONTID:0000323
C9H9O2	149.060254528	149.05418	90	0.0055259	GYPMBQZAVBFUIZ;CJXMVKYNVIGQBS;YOMSJEATGXXYPX;CHWNEIVBYREQRF;ARGITQZGLVBTTI;REEQXZCFSBLNDH;CAWZFQGJUGEKFU;JYUMPCCBZLRYNV;MDXYNRAMDATLBT	CHEMONTID:0004111;CHEMONTID:0000029;CHEMONTID:0000190;CHEMONTID:0000296;CHEMONTID:0004646;CHEMONTID:0000135
C9H9O2	149.060254528	149.06262	96	-0.0029141	GYPMBQZAVBFUIZ;CJXMVKYNVIGQBS;YOMSJEATGXXYPX;CHWNEIVBYREQRF;ARGITQZGLVBTTI;REEQXZCFSBLNDH;CAWZFQGJUGEKFU;JYUMPCCBZLRYNV;MDXYNRAMDATLBT	CHEMONTID:0004111;CHEMONTID:0000029;CHEMONTID:0000190;CHEMONTID:0000296;CHEMONTID:0004646;CHEMONTID:0000135
C11H15O	163.1122901	163.11305	82	-0.0013085	OHERZLWVBJCXOF;HBYHLGZWEQHTIQ;IKZRCCHIMBTUHM	CHEMONTID:0004325;CHEMONTID:0001401;CHEMONTID:0003940
C7H12F3N2O5	261.069831144	261.06921	70	7.26E-05	NA	NA
C11H12F3N2O2	261.085087284	261.08447	79	6.87E-05	NA	NA
C13H33N4O4	309.250180536	309.24939	155	0.000242	NA	NA
C13H34FN6O	309.277812928	309.27438	812	0.0028843	NA	NA
C13H38N6P	309.289556846	309.29089	791	-0.0018817	NA	NA
C11H23F2N2O6	317.152417896	317.15198	444	-0.0001107	NA	NA
C13H77F8N7O7P	626.549435194	649.53662	6777	0.0020359	NA	NA
Num NeutralLoss (Formula ExactMass PrecursorMz ProductMz PrecursorIntensity ProductIntensity LossMass Error CandidateInChIKeys CandidateOntologies): 36
CH4O	32.026214748	649.53662	617.50922	6777	140	32.0273999999999	-0.0011853	OKKJLVBELUTLKV	CHEMONTID:0000286
C3H8	44.062600256	649.53662	605.47382	6777	106	44.0627999999999	-0.0001997	ATUOYWHBWRKTHZ	CHEMONTID:0002500
C4H8	56.062600256	317.15198	261.08447	444	79	56.06751	-0.0049097	NNPPMTNAJDCUHE;IJDNQMDRQITEOD;VQTUBCCKSQIDNK	CHEMONTID:0004620;CHEMONTID:0002500;CHEMONTID:0004622
C4H8	56.062600256	317.15198	261.06921	444	70	56.08277	-0.0201697	NNPPMTNAJDCUHE;IJDNQMDRQITEOD;VQTUBCCKSQIDNK	CHEMONTID:0004620;CHEMONTID:0002500;CHEMONTID:0004622
C7H6O4	154.026608672	317.15198	163.11305	444	82	154.03893	-0.0123213	BTQAJGSMXCDDAJ	CHEMONTID:0002519
C8H12N2O2	168.089877624	317.15198	149.06262	444	96	168.08936	0.0005176	NWZYRRPOEASODK	CHEMONTID:0000335
C9H14NO2	168.102453688	317.15198	149.05418	444	90	168.0978	0.0046537	CHCUDBFRYVCNDF	CHEMONTID:0000492
C10H11NO4	209.068807832	317.15198	108.06527	444	83	209.08671	-0.0179022	ROUWPHMRHBMAFE	CHEMONTID:0004319
C11H15NO3	209.10519334	317.15198	108.05759	444	84	209.09439	0.0108033	UFKDXENLDAZGOS	CHEMONTID:0000195
C11H15NO3	209.10519334	317.15198	108.0523	444	79	209.09968	0.0055133	UFKDXENLDAZGOS	CHEMONTID:0000195
C10H16O7	248.089602852	317.15198	69.07027	444	78	248.08171	0.0078929	OCPZHANWXYIUTR	CHEMONTID:0003861
C13H22NO3	240.159968564	309.24939	69.07027	155	78	240.17912	-0.0191514	FYMHCWBPOCZPKA	CHEMONTID:0000195
C2HO	41.002739652	149.06262	108.06527	96	83	40.99735	0.0053897	IKHGUXGNUITLKF	CHEMONTID:0002230
C2HO	41.002739652	149.06262	108.05759	96	84	41.00503	-0.0022903	IKHGUXGNUITLKF	CHEMONTID:0002230
C2HO	41.002739652	149.06262	108.0523	96	79	41.01032	-0.0075803	IKHGUXGNUITLKF	CHEMONTID:0002230
C2H2O	42.010564684	149.06262	107.0504	96	71	42.01222	-0.0016553	IKHGUXGNUITLKF;LFQSCWFLJHTTHZ;IMROMDMJAWUWLK	CHEMONTID:0002230;CHEMONTID:0000286;CHEMONTID:0000132
C2HO	41.002739652	149.05418	108.06527	90	83	40.98891	0.0138297	IKHGUXGNUITLKF	CHEMONTID:0002230
C2HO	41.002739652	149.05418	108.05759	90	84	40.99659	0.0061497	IKHGUXGNUITLKF	CHEMONTID:0002230
C2HO	41.002739652	149.05418	108.0523	90	79	41.00188	0.0008597	IKHGUXGNUITLKF	CHEMONTID:0002230
CNO	41.99798862	149.05418	107.0504	90	71	42.00378	-0.0057914	ZHNUHDYFZUAESO	CHEMONTID:0002484
HO3P	79.966330522	149.05418	69.07027	90	78	79.98391	-0.0175795	ABLZXFCXXLZCGV	NonID:PO3
C7H5O4	153.01878364	261.08447	108.05759	79	84	153.02688	-0.0080964	BTQAJGSMXCDDAJ	CHEMONTID:0002519
C7H5O4	153.01878364	261.06921	108.05759	70	84	153.01162	0.0071636	BTQAJGSMXCDDAJ	CHEMONTID:0002519
C4H7	55.054775224	163.11305	108.05759	82	84	55.05546	-0.0006848	NNPPMTNAJDCUHE;VQTUBCCKSQIDNK	CHEMONTID:0004620;CHEMONTID:0004622
C7H5O4	153.01878364	261.08447	108.06527	79	83	153.0192	-0.0004164	BTQAJGSMXCDDAJ	CHEMONTID:0002519
C7H5O4	153.01878364	261.06921	108.06527	70	83	153.00394	0.0148436	BTQAJGSMXCDDAJ	CHEMONTID:0002519
C3H5N	55.04219916	163.11305	108.06527	82	83	55.04778	-0.0055808	LIWAQLJGPBVORC	CHEMONTID:0002228
H3O4P	97.976895206	261.08447	163.11305	79	82	97.97142	0.0054752	NBIIXXVUZAFLBC	NonID:PO4
H3O4P	97.976895206	261.06921	163.11305	70	82	97.95616	0.0207352	NBIIXXVUZAFLBC	NonID:PO4
C4H7	55.054775224	163.11305	108.0523	82	79	55.06075	-0.0059748	NNPPMTNAJDCUHE;VQTUBCCKSQIDNK	CHEMONTID:0004620;CHEMONTID:0004622
C4H8	56.062600256	163.11305	107.0504	82	71	56.06265	-4.97E-05	NNPPMTNAJDCUHE;IJDNQMDRQITEOD;VQTUBCCKSQIDNK	CHEMONTID:0004620;CHEMONTID:0002500;CHEMONTID:0004622
C6H6O	94.041864812	163.11305	69.07027	82	78	94.04278	-0.0009152	ISWSIDIOOBJBQZ	CHEMONTID:0004647
C7H5O4	153.01878364	261.08447	108.0523	79	79	153.03217	-0.0133864	BTQAJGSMXCDDAJ	CHEMONTID:0002519
C7H6O4	154.026608672	261.08447	107.0504	79	71	154.03407	-0.0074613	BTQAJGSMXCDDAJ	CHEMONTID:0002519
C7H5O4	153.01878364	261.06921	108.0523	70	79	153.01691	0.0018736	BTQAJGSMXCDDAJ	CHEMONTID:0002519
C7H6O4	154.026608672	261.06921	107.0504	70	71	154.01881	0.0077987	BTQAJGSMXCDDAJ	CHEMONTID:0002519
Num AdductIon (AdductType Mass LinkedMz): 0
Num IsotopicIon (IsotopeName Mass LinkedMz WeightedForm WeightNumber): 6
C-13	310.29239	309.29089	M+1	1
C-13	318.15121	317.15198	M+1	1
C-13	554.45868	553.45972	M+1	1
C-13	554.47992	553.45972	M+1	1
C-13	588.55554	587.55774	M+1	1
N-14	616.42578	615.4502	M+1	1

NAME: C11H75F8N10O6P
EXACTMASS: 626.54809251
ISSELECTED: False
ACCURATEMASS: 626.5487793
MASSDIFFERENCE: -0.0006868
TOTALSCORE: 2.656
ISOTOPICINTENSITY[M+1]: 0.1664
ISOTOPICINTENSITY[M+2]: 0.0255
ISOTOPICDIFF[M+1]: 0.1664
ISOTOPICDIFF[M+2]: 0.0255
MASSDIFFSCORE: 0.991
ISOTOPICSCORE: 0.85
PRODUCTIONSCORE: 0.682
NEUTRALLOSSSCORE: 0.133
PRODUCTIONPEAKNUMBER: 15
PRODUCTIONHITSNUMBER: 8
NEUTRALLOSSPEAKNUMBER: 105
NEUTRALLOSSHITSNUMBER: 14
RESOURCENAMES: 
RESOURCERECORDS: 0
ChemOntDescriptions: 
ChemOntIDs: 
ChemOntScores: 
ChemOntInChIKeys: 
PUBCHEMCIDS: 
Num ProductIon (Formula ExactMass AccurateMass Intensity Error CandidateInChIKeys CandidateOntologies): 15
C5H9	69.070425288	69.07027	78	-0.0003933	OFBQJSOFQDEBGM;QWTDNUCVQCZILF;QMMOXUPEWRXHJS;BKOOMYPCSUNDGP;YWAKXRMUMFPDSH;MHNNAWXXUZQSNM;CRSOQBOWXPBRES	CHEMONTID:0002500;CHEMONTID:0004620;CHEMONTID:0004476;CHEMONTID:0004622
C7H7O	107.049689844	107.0504	71	-0.0012587	IWDCLRJOBJJRNH;RDOXTESZEPMUJZ;HUMNYLRZRPPJDN;RLSSMJSEOOYNOY;QWVGKYWNOKOFNN;WVDDGKGOMKODPV;RKSNPTXBQXBXDJ	CHEMONTID:0001275;CHEMONTID:0000138;CHEMONTID:0000321;CHEMONTID:0001273;CHEMONTID:0001274;CHEMONTID:0000033;CHEMONTID:0004325
C7H8O	108.057514876	108.0523	79	0.0046663	RDOXTESZEPMUJZ;IWDCLRJOBJJRNH;WVDDGKGOMKODPV;RLSSMJSEOOYNOY;WGEZRMDYBXGPFA	CHEMONTID:0000138;CHEMONTID:0001275;CHEMONTID:0000033;CHEMONTID:0001273;CHEMONTID:0000323
C7H8O	108.057514876	108.05759	84	-0.0006237	RDOXTESZEPMUJZ;IWDCLRJOBJJRNH;WVDDGKGOMKODPV;RLSSMJSEOOYNOY;WGEZRMDYBXGPFA	CHEMONTID:0000138;CHEMONTID:0001275;CHEMONTID:0000033;CHEMONTID:0001273;CHEMONTID:0000323
C7H8O	108.057514876	108.06527	83	-0.0083037	RDOXTESZEPMUJZ;IWDCLRJOBJJRNH;WVDDGKGOMKODPV;RLSSMJSEOOYNOY;WGEZRMDYBXGPFA	CHEMONTID:0000138;CHEMONTID:0001275;CHEMONTID:0000033;CHEMONTID:0001273;CHEMONTID:0000323
C9H9O2	149.060254528	149.05418	90	0.0055259	GYPMBQZAVBFUIZ;CJXMVKYNVIGQBS;YOMSJEATGXXYPX;CHWNEIVBYREQRF;ARGITQZGLVBTTI;REEQXZCFSBLNDH;CAWZFQGJUGEKFU;JYUMPCCBZLRYNV;MDXYNRAMDATLBT	CHEMONTID:0004111;CHEMONTID:0000029;CHEMONTID:0000190;CHEMONTID:0000296;CHEMONTID:0004646;CHEMONTID:0000135
C9H9O2	149.060254528	149.06262	96	-0.0029141	GYPMBQZAVBFUIZ;CJXMVKYNVIGQBS;YOMSJEATGXXYPX;CHWNEIVBYREQRF;ARGITQZGLVBTTI;REEQXZCFSBLNDH;CAWZFQGJUGEKFU;JYUMPCCBZLRYNV;MDXYNRAMDATLBT	CHEMONTID:0004111;CHEMONTID:0000029;CHEMONTID:0000190;CHEMONTID:0000296;CHEMONTID:0004646;CHEMONTID:0000135
C11H15O	163.1122901	163.11305	82	-0.0013085	OHERZLWVBJCXOF;HBYHLGZWEQHTIQ;IKZRCCHIMBTUHM	CHEMONTID:0004325;CHEMONTID:0001401;CHEMONTID:0003940
C7H12F3N2O5	261.069831144	261.06921	70	7.26E-05	NA	NA
C11H12F3N2O2	261.085087284	261.08447	79	6.87E-05	NA	NA
C9H29N10O2	309.247495168	309.24939	155	-0.0024434	NA	NA
C11H33N8O2	309.272647296	309.27438	812	-0.0022813	NA	NA
C10H33N10O	309.283880676	309.29089	791	-0.0075579	NA	NA
C11H23F2N2O6	317.152417896	317.15198	444	-0.0001107	NA	NA
C11H75F8N10O6P	626.54809251	649.53662	6777	0.0006932	NA	NA
Num NeutralLoss (Formula ExactMass PrecursorMz ProductMz PrecursorIntensity ProductIntensity LossMass Error CandidateInChIKeys CandidateOntologies): 34
CH4O	32.026214748	649.53662	617.50922	6777	140	32.0273999999999	-0.0011853	OKKJLVBELUTLKV	CHEMONTID:0000286
C3H8	44.062600256	649.53662	605.47382	6777	106	44.0627999999999	-0.0001997	ATUOYWHBWRKTHZ	CHEMONTID:0002500
C4H8	56.062600256	317.15198	261.08447	444	79	56.06751	-0.0049097	NNPPMTNAJDCUHE;IJDNQMDRQITEOD;VQTUBCCKSQIDNK	CHEMONTID:0004620;CHEMONTID:0002500;CHEMONTID:0004622
C4H8	56.062600256	317.15198	261.06921	444	70	56.08277	-0.0201697	NNPPMTNAJDCUHE;IJDNQMDRQITEOD;VQTUBCCKSQIDNK	CHEMONTID:0004620;CHEMONTID:0002500;CHEMONTID:0004622
C7H6O4	154.026608672	317.15198	163.11305	444	82	154.03893	-0.0123213	BTQAJGSMXCDDAJ	CHEMONTID:0002519
C8H12N2O2	168.089877624	317.15198	149.06262	444	96	168.08936	0.0005176	NWZYRRPOEASODK	CHEMONTID:0000335
C9H14NO2	168.102453688	317.15198	149.05418	444	90	168.0978	0.0046537	CHCUDBFRYVCNDF	CHEMONTID:0000492
C10H11NO4	209.068807832	317.15198	108.06527	444	83	209.08671	-0.0179022	ROUWPHMRHBMAFE	CHEMONTID:0004319
C11H15NO3	209.10519334	317.15198	108.05759	444	84	209.09439	0.0108033	UFKDXENLDAZGOS	CHEMONTID:0000195
C11H15NO3	209.10519334	317.15198	108.0523	444	79	209.09968	0.0055133	UFKDXENLDAZGOS	CHEMONTID:0000195
C2HO	41.002739652	149.06262	108.06527	96	83	40.99735	0.0053897	IKHGUXGNUITLKF	CHEMONTID:0002230
C2HO	41.002739652	149.06262	108.05759	96	84	41.00503	-0.0022903	IKHGUXGNUITLKF	CHEMONTID:0002230
C2HO	41.002739652	149.06262	108.0523	96	79	41.01032	-0.0075803	IKHGUXGNUITLKF	CHEMONTID:0002230
C2H2O	42.010564684	149.06262	107.0504	96	71	42.01222	-0.0016553	IKHGUXGNUITLKF;LFQSCWFLJHTTHZ;IMROMDMJAWUWLK	CHEMONTID:0002230;CHEMONTID:0000286;CHEMONTID:0000132
C2HO	41.002739652	149.05418	108.06527	90	83	40.98891	0.0138297	IKHGUXGNUITLKF	CHEMONTID:0002230
C2HO	41.002739652	149.05418	108.05759	90	84	40.99659	0.0061497	IKHGUXGNUITLKF	CHEMONTID:0002230
C2HO	41.002739652	149.05418	108.0523	90	79	41.00188	0.0008597	IKHGUXGNUITLKF	CHEMONTID:0002230
CNO	41.99798862	149.05418	107.0504	90	71	42.00378	-0.0057914	ZHNUHDYFZUAESO	CHEMONTID:0002484
HO3P	79.966330522	149.05418	69.07027	90	78	79.98391	-0.0175795	ABLZXFCXXLZCGV	NonID:PO3
C7H5O4	153.01878364	261.08447	108.05759	79	84	153.02688	-0.0080964	BTQAJGSMXCDDAJ	CHEMONTID:0002519
C7H5O4	153.01878364	261.06921	108.05759	70	84	153.01162	0.0071636	BTQAJGSMXCDDAJ	CHEMONTID:0002519
C4H7	55.054775224	163.11305	108.05759	82	84	55.05546	-0.0006848	NNPPMTNAJDCUHE;VQTUBCCKSQIDNK	CHEMONTID:0004620;CHEMONTID:0004622
C7H5O4	153.01878364	261.08447	108.06527	79	83	153.0192	-0.0004164	BTQAJGSMXCDDAJ	CHEMONTID:0002519
C7H5O4	153.01878364	261.06921	108.06527	70	83	153.00394	0.0148436	BTQAJGSMXCDDAJ	CHEMONTID:0002519
C3H5N	55.04219916	163.11305	108.06527	82	83	55.04778	-0.0055808	LIWAQLJGPBVORC	CHEMONTID:0002228
H3O4P	97.976895206	261.08447	163.11305	79	82	97.97142	0.0054752	NBIIXXVUZAFLBC	NonID:PO4
H3O4P	97.976895206	261.06921	163.11305	70	82	97.95616	0.0207352	NBIIXXVUZAFLBC	NonID:PO4
C4H7	55.054775224	163.11305	108.0523	82	79	55.06075	-0.0059748	NNPPMTNAJDCUHE;VQTUBCCKSQIDNK	CHEMONTID:0004620;CHEMONTID:0004622
C4H8	56.062600256	163.11305	107.0504	82	71	56.06265	-4.97E-05	NNPPMTNAJDCUHE;IJDNQMDRQITEOD;VQTUBCCKSQIDNK	CHEMONTID:0004620;CHEMONTID:0002500;CHEMONTID:0004622
C6H6O	94.041864812	163.11305	69.07027	82	78	94.04278	-0.0009152	ISWSIDIOOBJBQZ	CHEMONTID:0004647
C7H5O4	153.01878364	261.08447	108.0523	79	79	153.03217	-0.0133864	BTQAJGSMXCDDAJ	CHEMONTID:0002519
C7H6O4	154.026608672	261.08447	107.0504	79	71	154.03407	-0.0074613	BTQAJGSMXCDDAJ	CHEMONTID:0002519
C7H5O4	153.01878364	261.06921	108.0523	70	79	153.01691	0.0018736	BTQAJGSMXCDDAJ	CHEMONTID:0002519
C7H6O4	154.026608672	261.06921	107.0504	70	71	154.01881	0.0077987	BTQAJGSMXCDDAJ	CHEMONTID:0002519
Num AdductIon (AdductType Mass LinkedMz): 0
Num IsotopicIon (IsotopeName Mass LinkedMz WeightedForm WeightNumber): 6
C-13	310.29239	309.29089	M+1	1
C-13	318.15121	317.15198	M+1	1
C-13	554.45868	553.45972	M+1	1
C-13	554.47992	553.45972	M+1	1
C-13	588.55554	587.55774	M+1	1
N-14	616.42578	615.4502	M+1	1

NAME: C11H81FN10O12P2
EXACTMASS: 626.549469512
ISSELECTED: False
ACCURATEMASS: 626.5487793
MASSDIFFERENCE: 0.0006902
TOTALSCORE: 2.656
ISOTOPICINTENSITY[M+1]: 0.1694
ISOTOPICINTENSITY[M+2]: 0.0383
ISOTOPICDIFF[M+1]: 0.1694
ISOTOPICDIFF[M+2]: 0.0383
MASSDIFFSCORE: 0.991
ISOTOPICSCORE: 0.84
PRODUCTIONSCORE: 0.682
NEUTRALLOSSSCORE: 0.143
PRODUCTIONPEAKNUMBER: 15
PRODUCTIONHITSNUMBER: 8
NEUTRALLOSSPEAKNUMBER: 105
NEUTRALLOSSHITSNUMBER: 15
RESOURCENAMES: 
RESOURCERECORDS: 0
ChemOntDescriptions: 
ChemOntIDs: 
ChemOntScores: 
ChemOntInChIKeys: 
PUBCHEMCIDS: 
Num ProductIon (Formula ExactMass AccurateMass Intensity Error CandidateInChIKeys CandidateOntologies): 15
C5H9	69.070425288	69.07027	78	-0.0003933	OFBQJSOFQDEBGM;QWTDNUCVQCZILF;QMMOXUPEWRXHJS;BKOOMYPCSUNDGP;YWAKXRMUMFPDSH;MHNNAWXXUZQSNM;CRSOQBOWXPBRES	CHEMONTID:0002500;CHEMONTID:0004620;CHEMONTID:0004476;CHEMONTID:0004622
C7H7O	107.049689844	107.0504	71	-0.0012587	IWDCLRJOBJJRNH;RDOXTESZEPMUJZ;HUMNYLRZRPPJDN;RLSSMJSEOOYNOY;QWVGKYWNOKOFNN;WVDDGKGOMKODPV;RKSNPTXBQXBXDJ	CHEMONTID:0001275;CHEMONTID:0000138;CHEMONTID:0000321;CHEMONTID:0001273;CHEMONTID:0001274;CHEMONTID:0000033;CHEMONTID:0004325
C7H8O	108.057514876	108.0523	79	0.0046663	RDOXTESZEPMUJZ;IWDCLRJOBJJRNH;WVDDGKGOMKODPV;RLSSMJSEOOYNOY;WGEZRMDYBXGPFA	CHEMONTID:0000138;CHEMONTID:0001275;CHEMONTID:0000033;CHEMONTID:0001273;CHEMONTID:0000323
C7H8O	108.057514876	108.05759	84	-0.0006237	RDOXTESZEPMUJZ;IWDCLRJOBJJRNH;WVDDGKGOMKODPV;RLSSMJSEOOYNOY;WGEZRMDYBXGPFA	CHEMONTID:0000138;CHEMONTID:0001275;CHEMONTID:0000033;CHEMONTID:0001273;CHEMONTID:0000323
C7H8O	108.057514876	108.06527	83	-0.0083037	RDOXTESZEPMUJZ;IWDCLRJOBJJRNH;WVDDGKGOMKODPV;RLSSMJSEOOYNOY;WGEZRMDYBXGPFA	CHEMONTID:0000138;CHEMONTID:0001275;CHEMONTID:0000033;CHEMONTID:0001273;CHEMONTID:0000323
C9H9O2	149.060254528	149.05418	90	0.0055259	GYPMBQZAVBFUIZ;CJXMVKYNVIGQBS;YOMSJEATGXXYPX;CHWNEIVBYREQRF;ARGITQZGLVBTTI;REEQXZCFSBLNDH;CAWZFQGJUGEKFU;JYUMPCCBZLRYNV;MDXYNRAMDATLBT	CHEMONTID:0004111;CHEMONTID:0000029;CHEMONTID:0000190;CHEMONTID:0000296;CHEMONTID:0004646;CHEMONTID:0000135
C9H9O2	149.060254528	149.06262	96	-0.0029141	GYPMBQZAVBFUIZ;CJXMVKYNVIGQBS;YOMSJEATGXXYPX;CHWNEIVBYREQRF;ARGITQZGLVBTTI;REEQXZCFSBLNDH;CAWZFQGJUGEKFU;JYUMPCCBZLRYNV;MDXYNRAMDATLBT	CHEMONTID:0004111;CHEMONTID:0000029;CHEMONTID:0000190;CHEMONTID:0000296;CHEMONTID:0004646;CHEMONTID:0000135
C11H15O	163.1122901	163.11305	82	-0.0013085	OHERZLWVBJCXOF;HBYHLGZWEQHTIQ;IKZRCCHIMBTUHM	CHEMONTID:0004325;CHEMONTID:0001401;CHEMONTID:0003940
C5H9N8O5	261.069590388	261.06921	70	-0.0001682	NA	NA
C6H18N2O7P	261.085162546	261.08447	79	0.000144	NA	NA
C9H29N10O2	309.247495168	309.24939	155	-0.0024434	NA	NA
C11H33N8O2	309.272647296	309.27438	812	-0.0022813	NA	NA
C10H33N10O	309.283880676	309.29089	791	-0.0075579	NA	NA
C10H23N8P2	317.152090996	317.15198	444	-0.0004376	NA	NA
C11H81FN10O12P2	626.549469512	649.53662	6777	0.0020702	NA	NA
Num NeutralLoss (Formula ExactMass PrecursorMz ProductMz PrecursorIntensity ProductIntensity LossMass Error CandidateInChIKeys CandidateOntologies): 35
CH4O	32.026214748	649.53662	617.50922	6777	140	32.0273999999999	-0.0011853	OKKJLVBELUTLKV	CHEMONTID:0000286
C3H8	44.062600256	649.53662	605.47382	6777	106	44.0627999999999	-0.0001997	ATUOYWHBWRKTHZ	CHEMONTID:0002500
C4H8	56.062600256	317.15198	261.08447	444	79	56.06751	-0.0049097	NNPPMTNAJDCUHE;IJDNQMDRQITEOD;VQTUBCCKSQIDNK	CHEMONTID:0004620;CHEMONTID:0002500;CHEMONTID:0004622
C4H8	56.062600256	317.15198	261.06921	444	70	56.08277	-0.0201697	NNPPMTNAJDCUHE;IJDNQMDRQITEOD;VQTUBCCKSQIDNK	CHEMONTID:0004620;CHEMONTID:0002500;CHEMONTID:0004622
C7H6O4	154.026608672	317.15198	163.11305	444	82	154.03893	-0.0123213	BTQAJGSMXCDDAJ	CHEMONTID:0002519
C8H12N2O2	168.089877624	317.15198	149.06262	444	96	168.08936	0.0005176	NWZYRRPOEASODK	CHEMONTID:0000335
C9H14NO2	168.102453688	317.15198	149.05418	444	90	168.0978	0.0046537	CHCUDBFRYVCNDF	CHEMONTID:0000492
C10H11NO4	209.068807832	317.15198	108.06527	444	83	209.08671	-0.0179022	ROUWPHMRHBMAFE	CHEMONTID:0004319
C11H15NO3	209.10519334	317.15198	108.05759	444	84	209.09439	0.0108033	UFKDXENLDAZGOS	CHEMONTID:0000195
C11H15NO3	209.10519334	317.15198	108.0523	444	79	209.09968	0.0055133	UFKDXENLDAZGOS	CHEMONTID:0000195
C10H16O7	248.089602852	317.15198	69.07027	444	78	248.08171	0.0078929	OCPZHANWXYIUTR	CHEMONTID:0003861
C2HO	41.002739652	149.06262	108.06527	96	83	40.99735	0.0053897	IKHGUXGNUITLKF	CHEMONTID:0002230
C2HO	41.002739652	149.06262	108.05759	96	84	41.00503	-0.0022903	IKHGUXGNUITLKF	CHEMONTID:0002230
C2HO	41.002739652	149.06262	108.0523	96	79	41.01032	-0.0075803	IKHGUXGNUITLKF	CHEMONTID:0002230
C2H2O	42.010564684	149.06262	107.0504	96	71	42.01222	-0.0016553	IKHGUXGNUITLKF;LFQSCWFLJHTTHZ;IMROMDMJAWUWLK	CHEMONTID:0002230;CHEMONTID:0000286;CHEMONTID:0000132
C2HO	41.002739652	149.05418	108.06527	90	83	40.98891	0.0138297	IKHGUXGNUITLKF	CHEMONTID:0002230
C2HO	41.002739652	149.05418	108.05759	90	84	40.99659	0.0061497	IKHGUXGNUITLKF	CHEMONTID:0002230
C2HO	41.002739652	149.05418	108.0523	90	79	41.00188	0.0008597	IKHGUXGNUITLKF	CHEMONTID:0002230
CNO	41.99798862	149.05418	107.0504	90	71	42.00378	-0.0057914	ZHNUHDYFZUAESO	CHEMONTID:0002484
HO3P	79.966330522	149.05418	69.07027	90	78	79.98391	-0.0175795	ABLZXFCXXLZCGV	NonID:PO3
C7H5O4	153.01878364	261.08447	108.05759	79	84	153.02688	-0.0080964	BTQAJGSMXCDDAJ	CHEMONTID:0002519
C7H5O4	153.01878364	261.06921	108.05759	70	84	153.01162	0.0071636	BTQAJGSMXCDDAJ	CHEMONTID:0002519
C4H7	55.054775224	163.11305	108.05759	82	84	55.05546	-0.0006848	NNPPMTNAJDCUHE;VQTUBCCKSQIDNK	CHEMONTID:0004620;CHEMONTID:0004622
C7H5O4	153.01878364	261.08447	108.06527	79	83	153.0192	-0.0004164	BTQAJGSMXCDDAJ	CHEMONTID:0002519
C7H5O4	153.01878364	261.06921	108.06527	70	83	153.00394	0.0148436	BTQAJGSMXCDDAJ	CHEMONTID:0002519
C3H5N	55.04219916	163.11305	108.06527	82	83	55.04778	-0.0055808	LIWAQLJGPBVORC	CHEMONTID:0002228
H3O4P	97.976895206	261.08447	163.11305	79	82	97.97142	0.0054752	NBIIXXVUZAFLBC	NonID:PO4
H3O4P	97.976895206	261.06921	163.11305	70	82	97.95616	0.0207352	NBIIXXVUZAFLBC	NonID:PO4
C4H7	55.054775224	163.11305	108.0523	82	79	55.06075	-0.0059748	NNPPMTNAJDCUHE;VQTUBCCKSQIDNK	CHEMONTID:0004620;CHEMONTID:0004622
C4H8	56.062600256	163.11305	107.0504	82	71	56.06265	-4.97E-05	NNPPMTNAJDCUHE;IJDNQMDRQITEOD;VQTUBCCKSQIDNK	CHEMONTID:0004620;CHEMONTID:0002500;CHEMONTID:0004622
C6H6O	94.041864812	163.11305	69.07027	82	78	94.04278	-0.0009152	ISWSIDIOOBJBQZ	CHEMONTID:0004647
C7H5O4	153.01878364	261.08447	108.0523	79	79	153.03217	-0.0133864	BTQAJGSMXCDDAJ	CHEMONTID:0002519
C7H6O4	154.026608672	261.08447	107.0504	79	71	154.03407	-0.0074613	BTQAJGSMXCDDAJ	CHEMONTID:0002519
C7H5O4	153.01878364	261.06921	108.0523	70	79	153.01691	0.0018736	BTQAJGSMXCDDAJ	CHEMONTID:0002519
C7H6O4	154.026608672	261.06921	107.0504	70	71	154.01881	0.0077987	BTQAJGSMXCDDAJ	CHEMONTID:0002519
Num AdductIon (AdductType Mass LinkedMz): 0
Num IsotopicIon (IsotopeName Mass LinkedMz WeightedForm WeightNumber): 6
C-13	310.29239	309.29089	M+1	1
C-13	318.15121	317.15198	M+1	1
C-13	554.45868	553.45972	M+1	1
C-13	554.47992	553.45972	M+1	1
C-13	588.55554	587.55774	M+1	1
N-14	616.42578	615.4502	M+1	1

NAME: C11H74F5N13O7P
EXACTMASS: 626.549194438
ISSELECTED: False
ACCURATEMASS: 626.5487793
MASSDIFFERENCE: 0.0004151
TOTALSCORE: 2.654
ISOTOPICINTENSITY[M+1]: 0.1776
ISOTOPICINTENSITY[M+2]: 0.0294
ISOTOPICDIFF[M+1]: 0.1776
ISOTOPICDIFF[M+2]: 0.0294
MASSDIFFSCORE: 0.997
ISOTOPICSCORE: 0.832
PRODUCTIONSCORE: 0.682
NEUTRALLOSSSCORE: 0.143
PRODUCTIONPEAKNUMBER: 15
PRODUCTIONHITSNUMBER: 8
NEUTRALLOSSPEAKNUMBER: 105
NEUTRALLOSSHITSNUMBER: 15
RESOURCENAMES: 
RESOURCERECORDS: 0
ChemOntDescriptions: 
ChemOntIDs: 
ChemOntScores: 
ChemOntInChIKeys: 
PUBCHEMCIDS: 
Num ProductIon (Formula ExactMass AccurateMass Intensity Error CandidateInChIKeys CandidateOntologies): 15
C5H9	69.070425288	69.07027	78	-0.0003933	OFBQJSOFQDEBGM;QWTDNUCVQCZILF;QMMOXUPEWRXHJS;BKOOMYPCSUNDGP;YWAKXRMUMFPDSH;MHNNAWXXUZQSNM;CRSOQBOWXPBRES	CHEMONTID:0002500;CHEMONTID:0004620;CHEMONTID:0004476;CHEMONTID:0004622
C7H7O	107.049689844	107.0504	71	-0.0012587	IWDCLRJOBJJRNH;RDOXTESZEPMUJZ;HUMNYLRZRPPJDN;RLSSMJSEOOYNOY;QWVGKYWNOKOFNN;WVDDGKGOMKODPV;RKSNPTXBQXBXDJ	CHEMONTID:0001275;CHEMONTID:0000138;CHEMONTID:0000321;CHEMONTID:0001273;CHEMONTID:0001274;CHEMONTID:0000033;CHEMONTID:0004325
C7H8O	108.057514876	108.0523	79	0.0046663	RDOXTESZEPMUJZ;IWDCLRJOBJJRNH;WVDDGKGOMKODPV;RLSSMJSEOOYNOY;WGEZRMDYBXGPFA	CHEMONTID:0000138;CHEMONTID:0001275;CHEMONTID:0000033;CHEMONTID:0001273;CHEMONTID:0000323
C7H8O	108.057514876	108.05759	84	-0.0006237	RDOXTESZEPMUJZ;IWDCLRJOBJJRNH;WVDDGKGOMKODPV;RLSSMJSEOOYNOY;WGEZRMDYBXGPFA	CHEMONTID:0000138;CHEMONTID:0001275;CHEMONTID:0000033;CHEMONTID:0001273;CHEMONTID:0000323
C7H8O	108.057514876	108.06527	83	-0.0083037	RDOXTESZEPMUJZ;IWDCLRJOBJJRNH;WVDDGKGOMKODPV;RLSSMJSEOOYNOY;WGEZRMDYBXGPFA	CHEMONTID:0000138;CHEMONTID:0001275;CHEMONTID:0000033;CHEMONTID:0001273;CHEMONTID:0000323
C9H9O2	149.060254528	149.05418	90	0.0055259	GYPMBQZAVBFUIZ;CJXMVKYNVIGQBS;YOMSJEATGXXYPX;CHWNEIVBYREQRF;ARGITQZGLVBTTI;REEQXZCFSBLNDH;CAWZFQGJUGEKFU;JYUMPCCBZLRYNV;MDXYNRAMDATLBT	CHEMONTID:0004111;CHEMONTID:0000029;CHEMONTID:0000190;CHEMONTID:0000296;CHEMONTID:0004646;CHEMONTID:0000135
C9H9O2	149.060254528	149.06262	96	-0.0029141	GYPMBQZAVBFUIZ;CJXMVKYNVIGQBS;YOMSJEATGXXYPX;CHWNEIVBYREQRF;ARGITQZGLVBTTI;REEQXZCFSBLNDH;CAWZFQGJUGEKFU;JYUMPCCBZLRYNV;MDXYNRAMDATLBT	CHEMONTID:0004111;CHEMONTID:0000029;CHEMONTID:0000190;CHEMONTID:0000296;CHEMONTID:0004646;CHEMONTID:0000135
C11H15O	163.1122901	163.11305	82	-0.0013085	OHERZLWVBJCXOF;HBYHLGZWEQHTIQ;IKZRCCHIMBTUHM	CHEMONTID:0004325;CHEMONTID:0001401;CHEMONTID:0003940
C7H12F3N2O5	261.069831144	261.06921	70	7.26E-05	NA	NA
H11FN12O2P	261.084957442	261.08447	79	-6.11E-05	NA	NA
C9H29N10O2	309.247495168	309.24939	155	-0.0024434	NA	NA
C11H33N8O2	309.272647296	309.27438	812	-0.0022813	NA	NA
C9H33N12	309.295114056	309.29089	791	0.0036755	NA	NA
C11H23F2N2O6	317.152417896	317.15198	444	-0.0001107	NA	NA
C11H74F5N13O7P	626.549194438	649.53662	6777	0.0017951	NA	NA
Num NeutralLoss (Formula ExactMass PrecursorMz ProductMz PrecursorIntensity ProductIntensity LossMass Error CandidateInChIKeys CandidateOntologies): 35
CH4O	32.026214748	649.53662	617.50922	6777	140	32.0273999999999	-0.0011853	OKKJLVBELUTLKV	CHEMONTID:0000286
C3H8	44.062600256	649.53662	605.47382	6777	106	44.0627999999999	-0.0001997	ATUOYWHBWRKTHZ	CHEMONTID:0002500
C4H8	56.062600256	317.15198	261.08447	444	79	56.06751	-0.0049097	NNPPMTNAJDCUHE;IJDNQMDRQITEOD;VQTUBCCKSQIDNK	CHEMONTID:0004620;CHEMONTID:0002500;CHEMONTID:0004622
C4H8	56.062600256	317.15198	261.06921	444	70	56.08277	-0.0201697	NNPPMTNAJDCUHE;IJDNQMDRQITEOD;VQTUBCCKSQIDNK	CHEMONTID:0004620;CHEMONTID:0002500;CHEMONTID:0004622
C7H6O4	154.026608672	317.15198	163.11305	444	82	154.03893	-0.0123213	BTQAJGSMXCDDAJ	CHEMONTID:0002519
C8H12N2O2	168.089877624	317.15198	149.06262	444	96	168.08936	0.0005176	NWZYRRPOEASODK	CHEMONTID:0000335
C9H14NO2	168.102453688	317.15198	149.05418	444	90	168.0978	0.0046537	CHCUDBFRYVCNDF	CHEMONTID:0000492
C10H11NO4	209.068807832	317.15198	108.06527	444	83	209.08671	-0.0179022	ROUWPHMRHBMAFE	CHEMONTID:0004319
C11H15NO3	209.10519334	317.15198	108.05759	444	84	209.09439	0.0108033	UFKDXENLDAZGOS	CHEMONTID:0000195
C11H15NO3	209.10519334	317.15198	108.0523	444	79	209.09968	0.0055133	UFKDXENLDAZGOS	CHEMONTID:0000195
C10H16O7	248.089602852	317.15198	69.07027	444	78	248.08171	0.0078929	OCPZHANWXYIUTR	CHEMONTID:0003861
C2HO	41.002739652	149.06262	108.06527	96	83	40.99735	0.0053897	IKHGUXGNUITLKF	CHEMONTID:0002230
C2HO	41.002739652	149.06262	108.05759	96	84	41.00503	-0.0022903	IKHGUXGNUITLKF	CHEMONTID:0002230
C2HO	41.002739652	149.06262	108.0523	96	79	41.01032	-0.0075803	IKHGUXGNUITLKF	CHEMONTID:0002230
C2H2O	42.010564684	149.06262	107.0504	96	71	42.01222	-0.0016553	IKHGUXGNUITLKF;LFQSCWFLJHTTHZ;IMROMDMJAWUWLK	CHEMONTID:0002230;CHEMONTID:0000286;CHEMONTID:0000132
C2HO	41.002739652	149.05418	108.06527	90	83	40.98891	0.0138297	IKHGUXGNUITLKF	CHEMONTID:0002230
C2HO	41.002739652	149.05418	108.05759	90	84	40.99659	0.0061497	IKHGUXGNUITLKF	CHEMONTID:0002230
C2HO	41.002739652	149.05418	108.0523	90	79	41.00188	0.0008597	IKHGUXGNUITLKF	CHEMONTID:0002230
CNO	41.99798862	149.05418	107.0504	90	71	42.00378	-0.0057914	ZHNUHDYFZUAESO	CHEMONTID:0002484
HO3P	79.966330522	149.05418	69.07027	90	78	79.98391	-0.0175795	ABLZXFCXXLZCGV	NonID:PO3
C7H5O4	153.01878364	261.08447	108.05759	79	84	153.02688	-0.0080964	BTQAJGSMXCDDAJ	CHEMONTID:0002519
C7H5O4	153.01878364	261.06921	108.05759	70	84	153.01162	0.0071636	BTQAJGSMXCDDAJ	CHEMONTID:0002519
C4H7	55.054775224	163.11305	108.05759	82	84	55.05546	-0.0006848	NNPPMTNAJDCUHE;VQTUBCCKSQIDNK	CHEMONTID:0004620;CHEMONTID:0004622
C7H5O4	153.01878364	261.08447	108.06527	79	83	153.0192	-0.0004164	BTQAJGSMXCDDAJ	CHEMONTID:0002519
C7H5O4	153.01878364	261.06921	108.06527	70	83	153.00394	0.0148436	BTQAJGSMXCDDAJ	CHEMONTID:0002519
C3H5N	55.04219916	163.11305	108.06527	82	83	55.04778	-0.0055808	LIWAQLJGPBVORC	CHEMONTID:0002228
H3O4P	97.976895206	261.08447	163.11305	79	82	97.97142	0.0054752	NBIIXXVUZAFLBC	NonID:PO4
H3O4P	97.976895206	261.06921	163.11305	70	82	97.95616	0.0207352	NBIIXXVUZAFLBC	NonID:PO4
C4H7	55.054775224	163.11305	108.0523	82	79	55.06075	-0.0059748	NNPPMTNAJDCUHE;VQTUBCCKSQIDNK	CHEMONTID:0004620;CHEMONTID:0004622
C4H8	56.062600256	163.11305	107.0504	82	71	56.06265	-4.97E-05	NNPPMTNAJDCUHE;IJDNQMDRQITEOD;VQTUBCCKSQIDNK	CHEMONTID:0004620;CHEMONTID:0002500;CHEMONTID:0004622
C6H6O	94.041864812	163.11305	69.07027	82	78	94.04278	-0.0009152	ISWSIDIOOBJBQZ	CHEMONTID:0004647
C7H5O4	153.01878364	261.08447	108.0523	79	79	153.03217	-0.0133864	BTQAJGSMXCDDAJ	CHEMONTID:0002519
C7H6O4	154.026608672	261.08447	107.0504	79	71	154.03407	-0.0074613	BTQAJGSMXCDDAJ	CHEMONTID:0002519
C7H5O4	153.01878364	261.06921	108.0523	70	79	153.01691	0.0018736	BTQAJGSMXCDDAJ	CHEMONTID:0002519
C7H6O4	154.026608672	261.06921	107.0504	70	71	154.01881	0.0077987	BTQAJGSMXCDDAJ	CHEMONTID:0002519
Num AdductIon (AdductType Mass LinkedMz): 0
Num IsotopicIon (IsotopeName Mass LinkedMz WeightedForm WeightNumber): 6
C-13	310.29239	309.29089	M+1	1
C-13	318.15121	317.15198	M+1	1
C-13	554.45868	553.45972	M+1	1
C-13	554.47992	553.45972	M+1	1
C-13	588.55554	587.55774	M+1	1
N-14	616.42578	615.4502	M+1	1

NAME: C11H80F3N12O6P3
EXACTMASS: 626.54887283
ISSELECTED: False
ACCURATEMASS: 626.5487793
MASSDIFFERENCE: 9.35E-05
TOTALSCORE: 2.653
ISOTOPICINTENSITY[M+1]: 0.1743
ISOTOPICINTENSITY[M+2]: 0.0268
ISOTOPICDIFF[M+1]: 0.1743
ISOTOPICDIFF[M+2]: 0.0268
MASSDIFFSCORE: 1
ISOTOPICSCORE: 0.838
PRODUCTIONSCORE: 0.682
NEUTRALLOSSSCORE: 0.133
PRODUCTIONPEAKNUMBER: 15
PRODUCTIONHITSNUMBER: 8
NEUTRALLOSSPEAKNUMBER: 105
NEUTRALLOSSHITSNUMBER: 14
RESOURCENAMES: 
RESOURCERECORDS: 0
ChemOntDescriptions: 
ChemOntIDs: 
ChemOntScores: 
ChemOntInChIKeys: 
PUBCHEMCIDS: 
Num ProductIon (Formula ExactMass AccurateMass Intensity Error CandidateInChIKeys CandidateOntologies): 15
C5H9	69.070425288	69.07027	78	-0.0003933	OFBQJSOFQDEBGM;QWTDNUCVQCZILF;QMMOXUPEWRXHJS;BKOOMYPCSUNDGP;YWAKXRMUMFPDSH;MHNNAWXXUZQSNM;CRSOQBOWXPBRES	CHEMONTID:0002500;CHEMONTID:0004620;CHEMONTID:0004476;CHEMONTID:0004622
C7H7O	107.049689844	107.0504	71	-0.0012587	IWDCLRJOBJJRNH;RDOXTESZEPMUJZ;HUMNYLRZRPPJDN;RLSSMJSEOOYNOY;QWVGKYWNOKOFNN;WVDDGKGOMKODPV;RKSNPTXBQXBXDJ	CHEMONTID:0001275;CHEMONTID:0000138;CHEMONTID:0000321;CHEMONTID:0001273;CHEMONTID:0001274;CHEMONTID:0000033;CHEMONTID:0004325
C7H8O	108.057514876	108.0523	79	0.0046663	RDOXTESZEPMUJZ;IWDCLRJOBJJRNH;WVDDGKGOMKODPV;RLSSMJSEOOYNOY;WGEZRMDYBXGPFA	CHEMONTID:0000138;CHEMONTID:0001275;CHEMONTID:0000033;CHEMONTID:0001273;CHEMONTID:0000323
C7H8O	108.057514876	108.05759	84	-0.0006237	RDOXTESZEPMUJZ;IWDCLRJOBJJRNH;WVDDGKGOMKODPV;RLSSMJSEOOYNOY;WGEZRMDYBXGPFA	CHEMONTID:0000138;CHEMONTID:0001275;CHEMONTID:0000033;CHEMONTID:0001273;CHEMONTID:0000323
C7H8O	108.057514876	108.06527	83	-0.0083037	RDOXTESZEPMUJZ;IWDCLRJOBJJRNH;WVDDGKGOMKODPV;RLSSMJSEOOYNOY;WGEZRMDYBXGPFA	CHEMONTID:0000138;CHEMONTID:0001275;CHEMONTID:0000033;CHEMONTID:0001273;CHEMONTID:0000323
C9H9O2	149.060254528	149.05418	90	0.0055259	GYPMBQZAVBFUIZ;CJXMVKYNVIGQBS;YOMSJEATGXXYPX;CHWNEIVBYREQRF;ARGITQZGLVBTTI;REEQXZCFSBLNDH;CAWZFQGJUGEKFU;JYUMPCCBZLRYNV;MDXYNRAMDATLBT	CHEMONTID:0004111;CHEMONTID:0000029;CHEMONTID:0000190;CHEMONTID:0000296;CHEMONTID:0004646;CHEMONTID:0000135
C9H9O2	149.060254528	149.06262	96	-0.0029141	GYPMBQZAVBFUIZ;CJXMVKYNVIGQBS;YOMSJEATGXXYPX;CHWNEIVBYREQRF;ARGITQZGLVBTTI;REEQXZCFSBLNDH;CAWZFQGJUGEKFU;JYUMPCCBZLRYNV;MDXYNRAMDATLBT	CHEMONTID:0004111;CHEMONTID:0000029;CHEMONTID:0000190;CHEMONTID:0000296;CHEMONTID:0004646;CHEMONTID:0000135
C11H15O	163.1122901	163.11305	82	-0.0013085	OHERZLWVBJCXOF;HBYHLGZWEQHTIQ;IKZRCCHIMBTUHM	CHEMONTID:0004325;CHEMONTID:0001401;CHEMONTID:0003940
C7H12F3N2O5	261.069831144	261.06921	70	7.26E-05	NA	NA
C7H21FN2OP3	261.085076402	261.08447	79	5.78E-05	NA	NA
C9H29N10O2	309.247495168	309.24939	155	-0.0024434	NA	NA
C11H33N8O2	309.272647296	309.27438	812	-0.0022813	NA	NA
C9H33N12	309.295114056	309.29089	791	0.0036755	NA	NA
C11H23F2N2O6	317.152417896	317.15198	444	-0.0001107	NA	NA
C11H80F3N12O6P3	626.54887283	649.53662	6777	0.0014735	NA	NA
Num NeutralLoss (Formula ExactMass PrecursorMz ProductMz PrecursorIntensity ProductIntensity LossMass Error CandidateInChIKeys CandidateOntologies): 34
CH4O	32.026214748	649.53662	617.50922	6777	140	32.0273999999999	-0.0011853	OKKJLVBELUTLKV	CHEMONTID:0000286
C3H8	44.062600256	649.53662	605.47382	6777	106	44.0627999999999	-0.0001997	ATUOYWHBWRKTHZ	CHEMONTID:0002500
C4H8	56.062600256	317.15198	261.08447	444	79	56.06751	-0.0049097	NNPPMTNAJDCUHE;IJDNQMDRQITEOD;VQTUBCCKSQIDNK	CHEMONTID:0004620;CHEMONTID:0002500;CHEMONTID:0004622
C4H8	56.062600256	317.15198	261.06921	444	70	56.08277	-0.0201697	NNPPMTNAJDCUHE;IJDNQMDRQITEOD;VQTUBCCKSQIDNK	CHEMONTID:0004620;CHEMONTID:0002500;CHEMONTID:0004622
C7H6O4	154.026608672	317.15198	163.11305	444	82	154.03893	-0.0123213	BTQAJGSMXCDDAJ	CHEMONTID:0002519
C8H12N2O2	168.089877624	317.15198	149.06262	444	96	168.08936	0.0005176	NWZYRRPOEASODK	CHEMONTID:0000335
C9H14NO2	168.102453688	317.15198	149.05418	444	90	168.0978	0.0046537	CHCUDBFRYVCNDF	CHEMONTID:0000492
C10H11NO4	209.068807832	317.15198	108.06527	444	83	209.08671	-0.0179022	ROUWPHMRHBMAFE	CHEMONTID:0004319
C11H15NO3	209.10519334	317.15198	108.05759	444	84	209.09439	0.0108033	UFKDXENLDAZGOS	CHEMONTID:0000195
C11H15NO3	209.10519334	317.15198	108.0523	444	79	209.09968	0.0055133	UFKDXENLDAZGOS	CHEMONTID:0000195
C2HO	41.002739652	149.06262	108.06527	96	83	40.99735	0.0053897	IKHGUXGNUITLKF	CHEMONTID:0002230
C2HO	41.002739652	149.06262	108.05759	96	84	41.00503	-0.0022903	IKHGUXGNUITLKF	CHEMONTID:0002230
C2HO	41.002739652	149.06262	108.0523	96	79	41.01032	-0.0075803	IKHGUXGNUITLKF	CHEMONTID:0002230
C2H2O	42.010564684	149.06262	107.0504	96	71	42.01222	-0.0016553	IKHGUXGNUITLKF;LFQSCWFLJHTTHZ;IMROMDMJAWUWLK	CHEMONTID:0002230;CHEMONTID:0000286;CHEMONTID:0000132
C2HO	41.002739652	149.05418	108.06527	90	83	40.98891	0.0138297	IKHGUXGNUITLKF	CHEMONTID:0002230
C2HO	41.002739652	149.05418	108.05759	90	84	40.99659	0.0061497	IKHGUXGNUITLKF	CHEMONTID:0002230
C2HO	41.002739652	149.05418	108.0523	90	79	41.00188	0.0008597	IKHGUXGNUITLKF	CHEMONTID:0002230
CNO	41.99798862	149.05418	107.0504	90	71	42.00378	-0.0057914	ZHNUHDYFZUAESO	CHEMONTID:0002484
HO3P	79.966330522	149.05418	69.07027	90	78	79.98391	-0.0175795	ABLZXFCXXLZCGV	NonID:PO3
C7H5O4	153.01878364	261.08447	108.05759	79	84	153.02688	-0.0080964	BTQAJGSMXCDDAJ	CHEMONTID:0002519
C7H5O4	153.01878364	261.06921	108.05759	70	84	153.01162	0.0071636	BTQAJGSMXCDDAJ	CHEMONTID:0002519
C4H7	55.054775224	163.11305	108.05759	82	84	55.05546	-0.0006848	NNPPMTNAJDCUHE;VQTUBCCKSQIDNK	CHEMONTID:0004620;CHEMONTID:0004622
C7H5O4	153.01878364	261.08447	108.06527	79	83	153.0192	-0.0004164	BTQAJGSMXCDDAJ	CHEMONTID:0002519
C7H5O4	153.01878364	261.06921	108.06527	70	83	153.00394	0.0148436	BTQAJGSMXCDDAJ	CHEMONTID:0002519
C3H5N	55.04219916	163.11305	108.06527	82	83	55.04778	-0.0055808	LIWAQLJGPBVORC	CHEMONTID:0002228
H3O4P	97.976895206	261.08447	163.11305	79	82	97.97142	0.0054752	NBIIXXVUZAFLBC	NonID:PO4
H3O4P	97.976895206	261.06921	163.11305	70	82	97.95616	0.0207352	NBIIXXVUZAFLBC	NonID:PO4
C4H7	55.054775224	163.11305	108.0523	82	79	55.06075	-0.0059748	NNPPMTNAJDCUHE;VQTUBCCKSQIDNK	CHEMONTID:0004620;CHEMONTID:0004622
C4H8	56.062600256	163.11305	107.0504	82	71	56.06265	-4.97E-05	NNPPMTNAJDCUHE;IJDNQMDRQITEOD;VQTUBCCKSQIDNK	CHEMONTID:0004620;CHEMONTID:0002500;CHEMONTID:0004622
C6H6O	94.041864812	163.11305	69.07027	82	78	94.04278	-0.0009152	ISWSIDIOOBJBQZ	CHEMONTID:0004647
C7H5O4	153.01878364	261.08447	108.0523	79	79	153.03217	-0.0133864	BTQAJGSMXCDDAJ	CHEMONTID:0002519
C7H6O4	154.026608672	261.08447	107.0504	79	71	154.03407	-0.0074613	BTQAJGSMXCDDAJ	CHEMONTID:0002519
C7H5O4	153.01878364	261.06921	108.0523	70	79	153.01691	0.0018736	BTQAJGSMXCDDAJ	CHEMONTID:0002519
C7H6O4	154.026608672	261.06921	107.0504	70	71	154.01881	0.0077987	BTQAJGSMXCDDAJ	CHEMONTID:0002519
Num AdductIon (AdductType Mass LinkedMz): 0
Num IsotopicIon (IsotopeName Mass LinkedMz WeightedForm WeightNumber): 6
C-13	310.29239	309.29089	M+1	1
C-13	318.15121	317.15198	M+1	1
C-13	554.45868	553.45972	M+1	1
C-13	554.47992	553.45972	M+1	1
C-13	588.55554	587.55774	M+1	1
N-14	616.42578	615.4502	M+1	1

NAME: C11H81F6N9O5P3
EXACTMASS: 626.547770902
ISSELECTED: False
ACCURATEMASS: 626.5487793
MASSDIFFERENCE: -0.0010084
TOTALSCORE: 2.65
ISOTOPICINTENSITY[M+1]: 0.1631
ISOTOPICINTENSITY[M+2]: 0.0229
ISOTOPICDIFF[M+1]: 0.1631
ISOTOPICDIFF[M+2]: 0.0229
MASSDIFFSCORE: 0.98
ISOTOPICSCORE: 0.855
PRODUCTIONSCORE: 0.682
NEUTRALLOSSSCORE: 0.133
PRODUCTIONPEAKNUMBER: 15
PRODUCTIONHITSNUMBER: 8
NEUTRALLOSSPEAKNUMBER: 105
NEUTRALLOSSHITSNUMBER: 14
RESOURCENAMES: 
RESOURCERECORDS: 0
ChemOntDescriptions: 
ChemOntIDs: 
ChemOntScores: 
ChemOntInChIKeys: 
PUBCHEMCIDS: 
Num ProductIon (Formula ExactMass AccurateMass Intensity Error CandidateInChIKeys CandidateOntologies): 15
C5H9	69.070425288	69.07027	78	-0.0003933	OFBQJSOFQDEBGM;QWTDNUCVQCZILF;QMMOXUPEWRXHJS;BKOOMYPCSUNDGP;YWAKXRMUMFPDSH;MHNNAWXXUZQSNM;CRSOQBOWXPBRES	CHEMONTID:0002500;CHEMONTID:0004620;CHEMONTID:0004476;CHEMONTID:0004622
C7H7O	107.049689844	107.0504	71	-0.0012587	IWDCLRJOBJJRNH;RDOXTESZEPMUJZ;HUMNYLRZRPPJDN;RLSSMJSEOOYNOY;QWVGKYWNOKOFNN;WVDDGKGOMKODPV;RKSNPTXBQXBXDJ	CHEMONTID:0001275;CHEMONTID:0000138;CHEMONTID:0000321;CHEMONTID:0001273;CHEMONTID:0001274;CHEMONTID:0000033;CHEMONTID:0004325
C7H8O	108.057514876	108.0523	79	0.0046663	RDOXTESZEPMUJZ;IWDCLRJOBJJRNH;WVDDGKGOMKODPV;RLSSMJSEOOYNOY;WGEZRMDYBXGPFA	CHEMONTID:0000138;CHEMONTID:0001275;CHEMONTID:0000033;CHEMONTID:0001273;CHEMONTID:0000323
C7H8O	108.057514876	108.05759	84	-0.0006237	RDOXTESZEPMUJZ;IWDCLRJOBJJRNH;WVDDGKGOMKODPV;RLSSMJSEOOYNOY;WGEZRMDYBXGPFA	CHEMONTID:0000138;CHEMONTID:0001275;CHEMONTID:0000033;CHEMONTID:0001273;CHEMONTID:0000323
C7H8O	108.057514876	108.06527	83	-0.0083037	RDOXTESZEPMUJZ;IWDCLRJOBJJRNH;WVDDGKGOMKODPV;RLSSMJSEOOYNOY;WGEZRMDYBXGPFA	CHEMONTID:0000138;CHEMONTID:0001275;CHEMONTID:0000033;CHEMONTID:0001273;CHEMONTID:0000323
C9H9O2	149.060254528	149.05418	90	0.0055259	GYPMBQZAVBFUIZ;CJXMVKYNVIGQBS;YOMSJEATGXXYPX;CHWNEIVBYREQRF;ARGITQZGLVBTTI;REEQXZCFSBLNDH;CAWZFQGJUGEKFU;JYUMPCCBZLRYNV;MDXYNRAMDATLBT	CHEMONTID:0004111;CHEMONTID:0000029;CHEMONTID:0000190;CHEMONTID:0000296;CHEMONTID:0004646;CHEMONTID:0000135
C9H9O2	149.060254528	149.06262	96	-0.0029141	GYPMBQZAVBFUIZ;CJXMVKYNVIGQBS;YOMSJEATGXXYPX;CHWNEIVBYREQRF;ARGITQZGLVBTTI;REEQXZCFSBLNDH;CAWZFQGJUGEKFU;JYUMPCCBZLRYNV;MDXYNRAMDATLBT	CHEMONTID:0004111;CHEMONTID:0000029;CHEMONTID:0000190;CHEMONTID:0000296;CHEMONTID:0004646;CHEMONTID:0000135
C11H15O	163.1122901	163.11305	82	-0.0013085	OHERZLWVBJCXOF;HBYHLGZWEQHTIQ;IKZRCCHIMBTUHM	CHEMONTID:0004325;CHEMONTID:0001401;CHEMONTID:0003940
C7H12F3N2O5	261.069831144	261.06921	70	7.26E-05	NA	NA
C7H21FN2OP3	261.085076402	261.08447	79	5.78E-05	NA	NA
C11H30FN8O	309.2526608	309.24939	155	0.0027222	NA	NA
C11H33N8O2	309.272647296	309.27438	812	-0.0022813	NA	NA
C11H33N8O2	309.272647296	309.29089	791	-0.0187913	NA	NA
C10H23N8P2	317.152090996	317.15198	444	-0.0004376	NA	NA
C11H81F6N9O5P3	626.547770902	649.53662	6777	0.0003716	NA	NA
Num NeutralLoss (Formula ExactMass PrecursorMz ProductMz PrecursorIntensity ProductIntensity LossMass Error CandidateInChIKeys CandidateOntologies): 34
CH4O	32.026214748	649.53662	617.50922	6777	140	32.0273999999999	-0.0011853	OKKJLVBELUTLKV	CHEMONTID:0000286
C3H8	44.062600256	649.53662	605.47382	6777	106	44.0627999999999	-0.0001997	ATUOYWHBWRKTHZ	CHEMONTID:0002500
C4H8	56.062600256	317.15198	261.08447	444	79	56.06751	-0.0049097	NNPPMTNAJDCUHE;IJDNQMDRQITEOD;VQTUBCCKSQIDNK	CHEMONTID:0004620;CHEMONTID:0002500;CHEMONTID:0004622
C4H8	56.062600256	317.15198	261.06921	444	70	56.08277	-0.0201697	NNPPMTNAJDCUHE;IJDNQMDRQITEOD;VQTUBCCKSQIDNK	CHEMONTID:0004620;CHEMONTID:0002500;CHEMONTID:0004622
C7H6O4	154.026608672	317.15198	163.11305	444	82	154.03893	-0.0123213	BTQAJGSMXCDDAJ	CHEMONTID:0002519
C8H12N2O2	168.089877624	317.15198	149.06262	444	96	168.08936	0.0005176	NWZYRRPOEASODK	CHEMONTID:0000335
C9H14NO2	168.102453688	317.15198	149.05418	444	90	168.0978	0.0046537	CHCUDBFRYVCNDF	CHEMONTID:0000492
C10H11NO4	209.068807832	317.15198	108.06527	444	83	209.08671	-0.0179022	ROUWPHMRHBMAFE	CHEMONTID:0004319
C11H15NO3	209.10519334	317.15198	108.05759	444	84	209.09439	0.0108033	UFKDXENLDAZGOS	CHEMONTID:0000195
C11H15NO3	209.10519334	317.15198	108.0523	444	79	209.09968	0.0055133	UFKDXENLDAZGOS	CHEMONTID:0000195
C2HO	41.002739652	149.06262	108.06527	96	83	40.99735	0.0053897	IKHGUXGNUITLKF	CHEMONTID:0002230
C2HO	41.002739652	149.06262	108.05759	96	84	41.00503	-0.0022903	IKHGUXGNUITLKF	CHEMONTID:0002230
C2HO	41.002739652	149.06262	108.0523	96	79	41.01032	-0.0075803	IKHGUXGNUITLKF	CHEMONTID:0002230
C2H2O	42.010564684	149.06262	107.0504	96	71	42.01222	-0.0016553	IKHGUXGNUITLKF;LFQSCWFLJHTTHZ;IMROMDMJAWUWLK	CHEMONTID:0002230;CHEMONTID:0000286;CHEMONTID:0000132
C2HO	41.002739652	149.05418	108.06527	90	83	40.98891	0.0138297	IKHGUXGNUITLKF	CHEMONTID:0002230
C2HO	41.002739652	149.05418	108.05759	90	84	40.99659	0.0061497	IKHGUXGNUITLKF	CHEMONTID:0002230
C2HO	41.002739652	149.05418	108.0523	90	79	41.00188	0.0008597	IKHGUXGNUITLKF	CHEMONTID:0002230
CNO	41.99798862	149.05418	107.0504	90	71	42.00378	-0.0057914	ZHNUHDYFZUAESO	CHEMONTID:0002484
HO3P	79.966330522	149.05418	69.07027	90	78	79.98391	-0.0175795	ABLZXFCXXLZCGV	NonID:PO3
C7H5O4	153.01878364	261.08447	108.05759	79	84	153.02688	-0.0080964	BTQAJGSMXCDDAJ	CHEMONTID:0002519
C7H5O4	153.01878364	261.06921	108.05759	70	84	153.01162	0.0071636	BTQAJGSMXCDDAJ	CHEMONTID:0002519
C4H7	55.054775224	163.11305	108.05759	82	84	55.05546	-0.0006848	NNPPMTNAJDCUHE;VQTUBCCKSQIDNK	CHEMONTID:0004620;CHEMONTID:0004622
C7H5O4	153.01878364	261.08447	108.06527	79	83	153.0192	-0.0004164	BTQAJGSMXCDDAJ	CHEMONTID:0002519
C7H5O4	153.01878364	261.06921	108.06527	70	83	153.00394	0.0148436	BTQAJGSMXCDDAJ	CHEMONTID:0002519
C3H5N	55.04219916	163.11305	108.06527	82	83	55.04778	-0.0055808	LIWAQLJGPBVORC	CHEMONTID:0002228
H3O4P	97.976895206	261.08447	163.11305	79	82	97.97142	0.0054752	NBIIXXVUZAFLBC	NonID:PO4
H3O4P	97.976895206	261.06921	163.11305	70	82	97.95616	0.0207352	NBIIXXVUZAFLBC	NonID:PO4
C4H7	55.054775224	163.11305	108.0523	82	79	55.06075	-0.0059748	NNPPMTNAJDCUHE;VQTUBCCKSQIDNK	CHEMONTID:0004620;CHEMONTID:0004622
C4H8	56.062600256	163.11305	107.0504	82	71	56.06265	-4.97E-05	NNPPMTNAJDCUHE;IJDNQMDRQITEOD;VQTUBCCKSQIDNK	CHEMONTID:0004620;CHEMONTID:0002500;CHEMONTID:0004622
C6H6O	94.041864812	163.11305	69.07027	82	78	94.04278	-0.0009152	ISWSIDIOOBJBQZ	CHEMONTID:0004647
C7H5O4	153.01878364	261.08447	108.0523	79	79	153.03217	-0.0133864	BTQAJGSMXCDDAJ	CHEMONTID:0002519
C7H6O4	154.026608672	261.08447	107.0504	79	71	154.03407	-0.0074613	BTQAJGSMXCDDAJ	CHEMONTID:0002519
C7H5O4	153.01878364	261.06921	108.0523	70	79	153.01691	0.0018736	BTQAJGSMXCDDAJ	CHEMONTID:0002519
C7H6O4	154.026608672	261.06921	107.0504	70	71	154.01881	0.0077987	BTQAJGSMXCDDAJ	CHEMONTID:0002519
Num AdductIon (AdductType Mass LinkedMz): 0
Num IsotopicIon (IsotopeName Mass LinkedMz WeightedForm WeightNumber): 6
C-13	310.29239	309.29089	M+1	1
C-13	318.15121	317.15198	M+1	1
C-13	554.45868	553.45972	M+1	1
C-13	554.47992	553.45972	M+1	1
C-13	588.55554	587.55774	M+1	1
N-14	616.42578	615.4502	M+1	1

NAME: C12H90N9O5P6
EXACTMASS: 626.54906176
ISSELECTED: False
ACCURATEMASS: 626.5487793
MASSDIFFERENCE: 0.0002825
TOTALSCORE: 2.65
ISOTOPICINTENSITY[M+1]: 0.1749
ISOTOPICINTENSITY[M+2]: 0.0248
ISOTOPICDIFF[M+1]: 0.1749
ISOTOPICDIFF[M+2]: 0.0248
MASSDIFFSCORE: 0.998
ISOTOPICSCORE: 0.837
PRODUCTIONSCORE: 0.682
NEUTRALLOSSSCORE: 0.133
PRODUCTIONPEAKNUMBER: 15
PRODUCTIONHITSNUMBER: 8
NEUTRALLOSSPEAKNUMBER: 105
NEUTRALLOSSHITSNUMBER: 14
RESOURCENAMES: 
RESOURCERECORDS: 0
ChemOntDescriptions: Pyrimidones;Nucleotides;Phosphocholines;Ceramide phosphates;Organic phosphoric acid and derivatives
ChemOntIDs: Pyrimidones;Nucleotides;Phosphocholines;Ceramide phosphates;Organic phosphoric acid and derivatives
ChemOntScores: 0.000219177323624589;0.0002354107609154;0.000739579228378222;0.00255178817174005;0.008211030422556
ChemOntInChIKeys: QSJFDOVQWZVUQG;DJJCXFVJDGTHFX;YHHSONZFOIEMCP;YHEDRJPUIRMZMP;IDPXFPYGZRMMKZ
PUBCHEMCIDS: 
Num ProductIon (Formula ExactMass AccurateMass Intensity Error CandidateInChIKeys CandidateOntologies): 15
C5H9	69.070425288	69.07027	78	-0.0003933	OFBQJSOFQDEBGM;QWTDNUCVQCZILF;QMMOXUPEWRXHJS;BKOOMYPCSUNDGP;YWAKXRMUMFPDSH;MHNNAWXXUZQSNM;CRSOQBOWXPBRES	CHEMONTID:0002500;CHEMONTID:0004620;CHEMONTID:0004476;CHEMONTID:0004622
C7H7O	107.049689844	107.0504	71	-0.0012587	IWDCLRJOBJJRNH;RDOXTESZEPMUJZ;HUMNYLRZRPPJDN;RLSSMJSEOOYNOY;QWVGKYWNOKOFNN;WVDDGKGOMKODPV;RKSNPTXBQXBXDJ	CHEMONTID:0001275;CHEMONTID:0000138;CHEMONTID:0000321;CHEMONTID:0001273;CHEMONTID:0001274;CHEMONTID:0000033;CHEMONTID:0004325
C7H8O	108.057514876	108.0523	79	0.0046663	RDOXTESZEPMUJZ;IWDCLRJOBJJRNH;WVDDGKGOMKODPV;RLSSMJSEOOYNOY;WGEZRMDYBXGPFA	CHEMONTID:0000138;CHEMONTID:0001275;CHEMONTID:0000033;CHEMONTID:0001273;CHEMONTID:0000323
C7H8O	108.057514876	108.05759	84	-0.0006237	RDOXTESZEPMUJZ;IWDCLRJOBJJRNH;WVDDGKGOMKODPV;RLSSMJSEOOYNOY;WGEZRMDYBXGPFA	CHEMONTID:0000138;CHEMONTID:0001275;CHEMONTID:0000033;CHEMONTID:0001273;CHEMONTID:0000323
C7H8O	108.057514876	108.06527	83	-0.0083037	RDOXTESZEPMUJZ;IWDCLRJOBJJRNH;WVDDGKGOMKODPV;RLSSMJSEOOYNOY;WGEZRMDYBXGPFA	CHEMONTID:0000138;CHEMONTID:0001275;CHEMONTID:0000033;CHEMONTID:0001273;CHEMONTID:0000323
C9H9O2	149.060254528	149.05418	90	0.0055259	GYPMBQZAVBFUIZ;CJXMVKYNVIGQBS;YOMSJEATGXXYPX;CHWNEIVBYREQRF;ARGITQZGLVBTTI;REEQXZCFSBLNDH;CAWZFQGJUGEKFU;JYUMPCCBZLRYNV;MDXYNRAMDATLBT	CHEMONTID:0004111;CHEMONTID:0000029;CHEMONTID:0000190;CHEMONTID:0000296;CHEMONTID:0004646;CHEMONTID:0000135
C9H9O2	149.060254528	149.06262	96	-0.0029141	GYPMBQZAVBFUIZ;CJXMVKYNVIGQBS;YOMSJEATGXXYPX;CHWNEIVBYREQRF;ARGITQZGLVBTTI;REEQXZCFSBLNDH;CAWZFQGJUGEKFU;JYUMPCCBZLRYNV;MDXYNRAMDATLBT	CHEMONTID:0004111;CHEMONTID:0000029;CHEMONTID:0000190;CHEMONTID:0000296;CHEMONTID:0004646;CHEMONTID:0000135
C11H15O	163.1122901	163.11305	82	-0.0013085	OHERZLWVBJCXOF;HBYHLGZWEQHTIQ;IKZRCCHIMBTUHM	CHEMONTID:0004325;CHEMONTID:0001401;CHEMONTID:0003940
C5H9N8O5	261.069590388	261.06921	70	-0.0001682	NA	NA
C9H9N8O2	261.084846528	261.08447	79	-0.0001721	NA	NA
C12H34N6OP	309.253171338	309.24939	155	0.0032328	NA	NA
C11H33N8O2	309.272647296	309.27438	812	-0.0022813	NA	NA
C11H33N8O2	309.272647296	309.29089	791	-0.0187913	NA	NA
C10H23N8P2	317.152090996	317.15198	444	-0.0004376	NA	NA
C12H90N9O5P6	626.54906176	649.53662	6777	0.0016625	NA	NA
Num NeutralLoss (Formula ExactMass PrecursorMz ProductMz PrecursorIntensity ProductIntensity LossMass Error CandidateInChIKeys CandidateOntologies): 34
CH4O	32.026214748	649.53662	617.50922	6777	140	32.0273999999999	-0.0011853	OKKJLVBELUTLKV	CHEMONTID:0000286
C3H8	44.062600256	649.53662	605.47382	6777	106	44.0627999999999	-0.0001997	ATUOYWHBWRKTHZ	CHEMONTID:0002500
C4H8	56.062600256	317.15198	261.08447	444	79	56.06751	-0.0049097	NNPPMTNAJDCUHE;IJDNQMDRQITEOD;VQTUBCCKSQIDNK	CHEMONTID:0004620;CHEMONTID:0002500;CHEMONTID:0004622
C4H8	56.062600256	317.15198	261.06921	444	70	56.08277	-0.0201697	NNPPMTNAJDCUHE;IJDNQMDRQITEOD;VQTUBCCKSQIDNK	CHEMONTID:0004620;CHEMONTID:0002500;CHEMONTID:0004622
C7H6O4	154.026608672	317.15198	163.11305	444	82	154.03893	-0.0123213	BTQAJGSMXCDDAJ	CHEMONTID:0002519
C8H12N2O2	168.089877624	317.15198	149.06262	444	96	168.08936	0.0005176	NWZYRRPOEASODK	CHEMONTID:0000335
C9H14NO2	168.102453688	317.15198	149.05418	444	90	168.0978	0.0046537	CHCUDBFRYVCNDF	CHEMONTID:0000492
C10H11NO4	209.068807832	317.15198	108.06527	444	83	209.08671	-0.0179022	ROUWPHMRHBMAFE	CHEMONTID:0004319
C11H15NO3	209.10519334	317.15198	108.05759	444	84	209.09439	0.0108033	UFKDXENLDAZGOS	CHEMONTID:0000195
C11H15NO3	209.10519334	317.15198	108.0523	444	79	209.09968	0.0055133	UFKDXENLDAZGOS	CHEMONTID:0000195
C2HO	41.002739652	149.06262	108.06527	96	83	40.99735	0.0053897	IKHGUXGNUITLKF	CHEMONTID:0002230
C2HO	41.002739652	149.06262	108.05759	96	84	41.00503	-0.0022903	IKHGUXGNUITLKF	CHEMONTID:0002230
C2HO	41.002739652	149.06262	108.0523	96	79	41.01032	-0.0075803	IKHGUXGNUITLKF	CHEMONTID:0002230
C2H2O	42.010564684	149.06262	107.0504	96	71	42.01222	-0.0016553	IKHGUXGNUITLKF;LFQSCWFLJHTTHZ;IMROMDMJAWUWLK	CHEMONTID:0002230;CHEMONTID:0000286;CHEMONTID:0000132
C2HO	41.002739652	149.05418	108.06527	90	83	40.98891	0.0138297	IKHGUXGNUITLKF	CHEMONTID:0002230
C2HO	41.002739652	149.05418	108.05759	90	84	40.99659	0.0061497	IKHGUXGNUITLKF	CHEMONTID:0002230
C2HO	41.002739652	149.05418	108.0523	90	79	41.00188	0.0008597	IKHGUXGNUITLKF	CHEMONTID:0002230
CNO	41.99798862	149.05418	107.0504	90	71	42.00378	-0.0057914	ZHNUHDYFZUAESO	CHEMONTID:0002484
HO3P	79.966330522	149.05418	69.07027	90	78	79.98391	-0.0175795	ABLZXFCXXLZCGV	NonID:PO3
C7H5O4	153.01878364	261.08447	108.05759	79	84	153.02688	-0.0080964	BTQAJGSMXCDDAJ	CHEMONTID:0002519
C7H5O4	153.01878364	261.06921	108.05759	70	84	153.01162	0.0071636	BTQAJGSMXCDDAJ	CHEMONTID:0002519
C4H7	55.054775224	163.11305	108.05759	82	84	55.05546	-0.0006848	NNPPMTNAJDCUHE;VQTUBCCKSQIDNK	CHEMONTID:0004620;CHEMONTID:0004622
C7H5O4	153.01878364	261.08447	108.06527	79	83	153.0192	-0.0004164	BTQAJGSMXCDDAJ	CHEMONTID:0002519
C7H5O4	153.01878364	261.06921	108.06527	70	83	153.00394	0.0148436	BTQAJGSMXCDDAJ	CHEMONTID:0002519
C3H5N	55.04219916	163.11305	108.06527	82	83	55.04778	-0.0055808	LIWAQLJGPBVORC	CHEMONTID:0002228
H3O4P	97.976895206	261.08447	163.11305	79	82	97.97142	0.0054752	NBIIXXVUZAFLBC	NonID:PO4
H3O4P	97.976895206	261.06921	163.11305	70	82	97.95616	0.0207352	NBIIXXVUZAFLBC	NonID:PO4
C4H7	55.054775224	163.11305	108.0523	82	79	55.06075	-0.0059748	NNPPMTNAJDCUHE;VQTUBCCKSQIDNK	CHEMONTID:0004620;CHEMONTID:0004622
C4H8	56.062600256	163.11305	107.0504	82	71	56.06265	-4.97E-05	NNPPMTNAJDCUHE;IJDNQMDRQITEOD;VQTUBCCKSQIDNK	CHEMONTID:0004620;CHEMONTID:0002500;CHEMONTID:0004622
C6H6O	94.041864812	163.11305	69.07027	82	78	94.04278	-0.0009152	ISWSIDIOOBJBQZ	CHEMONTID:0004647
C7H5O4	153.01878364	261.08447	108.0523	79	79	153.03217	-0.0133864	BTQAJGSMXCDDAJ	CHEMONTID:0002519
C7H6O4	154.026608672	261.08447	107.0504	79	71	154.03407	-0.0074613	BTQAJGSMXCDDAJ	CHEMONTID:0002519
C7H5O4	153.01878364	261.06921	108.0523	70	79	153.01691	0.0018736	BTQAJGSMXCDDAJ	CHEMONTID:0002519
C7H6O4	154.026608672	261.06921	107.0504	70	71	154.01881	0.0077987	BTQAJGSMXCDDAJ	CHEMONTID:0002519
Num AdductIon (AdductType Mass LinkedMz): 0
Num IsotopicIon (IsotopeName Mass LinkedMz WeightedForm WeightNumber): 6
C-13	310.29239	309.29089	M+1	1
C-13	318.15121	317.15198	M+1	1
C-13	554.45868	553.45972	M+1	1
C-13	554.47992	553.45972	M+1	1
C-13	588.55554	587.55774	M+1	1
N-14	616.42578	615.4502	M+1	1

NAME: C10H76F4N14O6P2
EXACTMASS: 626.548362292
ISSELECTED: False
ACCURATEMASS: 626.5487793
MASSDIFFERENCE: -0.000417
TOTALSCORE: 2.647
ISOTOPICINTENSITY[M+1]: 0.1703
ISOTOPICINTENSITY[M+2]: 0.0262
ISOTOPICDIFF[M+1]: 0.1703
ISOTOPICDIFF[M+2]: 0.0262
MASSDIFFSCORE: 0.997
ISOTOPICSCORE: 0.844
PRODUCTIONSCORE: 0.682
NEUTRALLOSSSCORE: 0.124
PRODUCTIONPEAKNUMBER: 15
PRODUCTIONHITSNUMBER: 8
NEUTRALLOSSPEAKNUMBER: 105
NEUTRALLOSSHITSNUMBER: 13
RESOURCENAMES: 
RESOURCERECORDS: 0
ChemOntDescriptions: 
ChemOntIDs: 
ChemOntScores: 
ChemOntInChIKeys: 
PUBCHEMCIDS: 
Num ProductIon (Formula ExactMass AccurateMass Intensity Error CandidateInChIKeys CandidateOntologies): 15
C5H9	69.070425288	69.07027	78	-0.0003933	OFBQJSOFQDEBGM;QWTDNUCVQCZILF;QMMOXUPEWRXHJS;BKOOMYPCSUNDGP;YWAKXRMUMFPDSH;MHNNAWXXUZQSNM;CRSOQBOWXPBRES	CHEMONTID:0002500;CHEMONTID:0004620;CHEMONTID:0004476;CHEMONTID:0004622
C7H7O	107.049689844	107.0504	71	-0.0012587	IWDCLRJOBJJRNH;RDOXTESZEPMUJZ;HUMNYLRZRPPJDN;RLSSMJSEOOYNOY;QWVGKYWNOKOFNN;WVDDGKGOMKODPV;RKSNPTXBQXBXDJ	CHEMONTID:0001275;CHEMONTID:0000138;CHEMONTID:0000321;CHEMONTID:0001273;CHEMONTID:0001274;CHEMONTID:0000033;CHEMONTID:0004325
C7H8O	108.057514876	108.0523	79	0.0046663	RDOXTESZEPMUJZ;IWDCLRJOBJJRNH;WVDDGKGOMKODPV;RLSSMJSEOOYNOY;WGEZRMDYBXGPFA	CHEMONTID:0000138;CHEMONTID:0001275;CHEMONTID:0000033;CHEMONTID:0001273;CHEMONTID:0000323
C7H8O	108.057514876	108.05759	84	-0.0006237	RDOXTESZEPMUJZ;IWDCLRJOBJJRNH;WVDDGKGOMKODPV;RLSSMJSEOOYNOY;WGEZRMDYBXGPFA	CHEMONTID:0000138;CHEMONTID:0001275;CHEMONTID:0000033;CHEMONTID:0001273;CHEMONTID:0000323
C7H8O	108.057514876	108.06527	83	-0.0083037	RDOXTESZEPMUJZ;IWDCLRJOBJJRNH;WVDDGKGOMKODPV;RLSSMJSEOOYNOY;WGEZRMDYBXGPFA	CHEMONTID:0000138;CHEMONTID:0001275;CHEMONTID:0000033;CHEMONTID:0001273;CHEMONTID:0000323
C9H9O2	149.060254528	149.05418	90	0.0055259	GYPMBQZAVBFUIZ;CJXMVKYNVIGQBS;YOMSJEATGXXYPX;CHWNEIVBYREQRF;ARGITQZGLVBTTI;REEQXZCFSBLNDH;CAWZFQGJUGEKFU;JYUMPCCBZLRYNV;MDXYNRAMDATLBT	CHEMONTID:0004111;CHEMONTID:0000029;CHEMONTID:0000190;CHEMONTID:0000296;CHEMONTID:0004646;CHEMONTID:0000135
C9H9O2	149.060254528	149.06262	96	-0.0029141	GYPMBQZAVBFUIZ;CJXMVKYNVIGQBS;YOMSJEATGXXYPX;CHWNEIVBYREQRF;ARGITQZGLVBTTI;REEQXZCFSBLNDH;CAWZFQGJUGEKFU;JYUMPCCBZLRYNV;MDXYNRAMDATLBT	CHEMONTID:0004111;CHEMONTID:0000029;CHEMONTID:0000190;CHEMONTID:0000296;CHEMONTID:0004646;CHEMONTID:0000135
C10H13NO	163.099714036	163.11305	82	-0.0138845	MPVCRCDTDGOELI	CHEMONTID:0000195
C7H12F3N2O5	261.069831144	261.06921	70	7.26E-05	NA	NA
H11FN12O2P	261.084957442	261.08447	79	-6.11E-05	NA	NA
C9H29N10O2	309.247495168	309.24939	155	-0.0024434	NA	NA
C7H29N14	309.269961928	309.27438	812	-0.0049667	NA	NA
C9H33N12	309.295114056	309.29089	791	0.0036755	NA	NA
C6H20F2N10OP	317.15272333	317.15198	444	0.0001948	NA	NA
C10H76F4N14O6P2	626.548362292	649.53662	6777	0.000963	NA	NA
Num NeutralLoss (Formula ExactMass PrecursorMz ProductMz PrecursorIntensity ProductIntensity LossMass Error CandidateInChIKeys CandidateOntologies): 32
CH4O	32.026214748	649.53662	617.50922	6777	140	32.0273999999999	-0.0011853	OKKJLVBELUTLKV	CHEMONTID:0000286
C3H8	44.062600256	649.53662	605.47382	6777	106	44.0627999999999	-0.0001997	ATUOYWHBWRKTHZ	CHEMONTID:0002500
C4H8	56.062600256	317.15198	261.08447	444	79	56.06751	-0.0049097	NNPPMTNAJDCUHE;IJDNQMDRQITEOD;VQTUBCCKSQIDNK	CHEMONTID:0004620;CHEMONTID:0002500;CHEMONTID:0004622
C4H8	56.062600256	317.15198	261.06921	444	70	56.08277	-0.0201697	NNPPMTNAJDCUHE;IJDNQMDRQITEOD;VQTUBCCKSQIDNK	CHEMONTID:0004620;CHEMONTID:0002500;CHEMONTID:0004622
C7H6O4	154.026608672	317.15198	163.11305	444	82	154.03893	-0.0123213	BTQAJGSMXCDDAJ	CHEMONTID:0002519
C8H12N2O2	168.089877624	317.15198	149.06262	444	96	168.08936	0.0005176	NWZYRRPOEASODK	CHEMONTID:0000335
C9H14NO2	168.102453688	317.15198	149.05418	444	90	168.0978	0.0046537	CHCUDBFRYVCNDF	CHEMONTID:0000492
C10H11NO4	209.068807832	317.15198	108.06527	444	83	209.08671	-0.0179022	ROUWPHMRHBMAFE	CHEMONTID:0004319
C2HO	41.002739652	149.06262	108.06527	96	83	40.99735	0.0053897	IKHGUXGNUITLKF	CHEMONTID:0002230
C2HO	41.002739652	149.06262	108.05759	96	84	41.00503	-0.0022903	IKHGUXGNUITLKF	CHEMONTID:0002230
C2HO	41.002739652	149.06262	108.0523	96	79	41.01032	-0.0075803	IKHGUXGNUITLKF	CHEMONTID:0002230
C2H2O	42.010564684	149.06262	107.0504	96	71	42.01222	-0.0016553	IKHGUXGNUITLKF;LFQSCWFLJHTTHZ;IMROMDMJAWUWLK	CHEMONTID:0002230;CHEMONTID:0000286;CHEMONTID:0000132
C2HO	41.002739652	149.05418	108.06527	90	83	40.98891	0.0138297	IKHGUXGNUITLKF	CHEMONTID:0002230
C2HO	41.002739652	149.05418	108.05759	90	84	40.99659	0.0061497	IKHGUXGNUITLKF	CHEMONTID:0002230
C2HO	41.002739652	149.05418	108.0523	90	79	41.00188	0.0008597	IKHGUXGNUITLKF	CHEMONTID:0002230
CNO	41.99798862	149.05418	107.0504	90	71	42.00378	-0.0057914	ZHNUHDYFZUAESO	CHEMONTID:0002484
HO3P	79.966330522	149.05418	69.07027	90	78	79.98391	-0.0175795	ABLZXFCXXLZCGV	NonID:PO3
C7H5O4	153.01878364	261.08447	108.05759	79	84	153.02688	-0.0080964	BTQAJGSMXCDDAJ	CHEMONTID:0002519
C7H5O4	153.01878364	261.06921	108.05759	70	84	153.01162	0.0071636	BTQAJGSMXCDDAJ	CHEMONTID:0002519
C4H7	55.054775224	163.11305	108.05759	82	84	55.05546	-0.0006848	NNPPMTNAJDCUHE;VQTUBCCKSQIDNK	CHEMONTID:0004620;CHEMONTID:0004622
C7H5O4	153.01878364	261.08447	108.06527	79	83	153.0192	-0.0004164	BTQAJGSMXCDDAJ	CHEMONTID:0002519
C7H5O4	153.01878364	261.06921	108.06527	70	83	153.00394	0.0148436	BTQAJGSMXCDDAJ	CHEMONTID:0002519
C3H5N	55.04219916	163.11305	108.06527	82	83	55.04778	-0.0055808	LIWAQLJGPBVORC	CHEMONTID:0002228
H3O4P	97.976895206	261.08447	163.11305	79	82	97.97142	0.0054752	NBIIXXVUZAFLBC	NonID:PO4
H3O4P	97.976895206	261.06921	163.11305	70	82	97.95616	0.0207352	NBIIXXVUZAFLBC	NonID:PO4
C4H7	55.054775224	163.11305	108.0523	82	79	55.06075	-0.0059748	NNPPMTNAJDCUHE;VQTUBCCKSQIDNK	CHEMONTID:0004620;CHEMONTID:0004622
C4H8	56.062600256	163.11305	107.0504	82	71	56.06265	-4.97E-05	NNPPMTNAJDCUHE;IJDNQMDRQITEOD;VQTUBCCKSQIDNK	CHEMONTID:0004620;CHEMONTID:0002500;CHEMONTID:0004622
C6H6O	94.041864812	163.11305	69.07027	82	78	94.04278	-0.0009152	ISWSIDIOOBJBQZ	CHEMONTID:0004647
C7H5O4	153.01878364	261.08447	108.0523	79	79	153.03217	-0.0133864	BTQAJGSMXCDDAJ	CHEMONTID:0002519
C7H6O4	154.026608672	261.08447	107.0504	79	71	154.03407	-0.0074613	BTQAJGSMXCDDAJ	CHEMONTID:0002519
C7H5O4	153.01878364	261.06921	108.0523	70	79	153.01691	0.0018736	BTQAJGSMXCDDAJ	CHEMONTID:0002519
C7H6O4	154.026608672	261.06921	107.0504	70	71	154.01881	0.0077987	BTQAJGSMXCDDAJ	CHEMONTID:0002519
Num AdductIon (AdductType Mass LinkedMz): 0
Num IsotopicIon (IsotopeName Mass LinkedMz WeightedForm WeightNumber): 6
C-13	310.29239	309.29089	M+1	1
C-13	318.15121	317.15198	M+1	1
C-13	554.45868	553.45972	M+1	1
C-13	554.47992	553.45972	M+1	1
C-13	588.55554	587.55774	M+1	1
N-14	616.42578	615.4502	M+1	1

NAME: C12H73F9N9O7
EXACTMASS: 626.548924656
ISSELECTED: False
ACCURATEMASS: 626.5487793
MASSDIFFERENCE: 0.0001454
TOTALSCORE: 2.644
ISOTOPICINTENSITY[M+1]: 0.1737
ISOTOPICINTENSITY[M+2]: 0.0287
ISOTOPICDIFF[M+1]: 0.1737
ISOTOPICDIFF[M+2]: 0.0287
MASSDIFFSCORE: 1
ISOTOPICSCORE: 0.838
PRODUCTIONSCORE: 0.682
NEUTRALLOSSSCORE: 0.124
PRODUCTIONPEAKNUMBER: 15
PRODUCTIONHITSNUMBER: 8
NEUTRALLOSSPEAKNUMBER: 105
NEUTRALLOSSHITSNUMBER: 13
RESOURCENAMES: 
RESOURCERECORDS: 0
ChemOntDescriptions: Quinoline carboxylic acids
ChemOntIDs: Quinoline carboxylic acids
ChemOntScores: 0.00431071746538211
ChemOntInChIKeys: ZEKZLJVOYLTDKK
PUBCHEMCIDS: 
Num ProductIon (Formula ExactMass AccurateMass Intensity Error CandidateInChIKeys CandidateOntologies): 15
C5H9	69.070425288	69.07027	78	-0.0003933	OFBQJSOFQDEBGM;QWTDNUCVQCZILF;QMMOXUPEWRXHJS;BKOOMYPCSUNDGP;YWAKXRMUMFPDSH;MHNNAWXXUZQSNM;CRSOQBOWXPBRES	CHEMONTID:0002500;CHEMONTID:0004620;CHEMONTID:0004476;CHEMONTID:0004622
C7H7O	107.049689844	107.0504	71	-0.0012587	IWDCLRJOBJJRNH;RDOXTESZEPMUJZ;HUMNYLRZRPPJDN;RLSSMJSEOOYNOY;QWVGKYWNOKOFNN;WVDDGKGOMKODPV;RKSNPTXBQXBXDJ	CHEMONTID:0001275;CHEMONTID:0000138;CHEMONTID:0000321;CHEMONTID:0001273;CHEMONTID:0001274;CHEMONTID:0000033;CHEMONTID:0004325
C7H8O	108.057514876	108.0523	79	0.0046663	RDOXTESZEPMUJZ;IWDCLRJOBJJRNH;WVDDGKGOMKODPV;RLSSMJSEOOYNOY;WGEZRMDYBXGPFA	CHEMONTID:0000138;CHEMONTID:0001275;CHEMONTID:0000033;CHEMONTID:0001273;CHEMONTID:0000323
C7H8O	108.057514876	108.05759	84	-0.0006237	RDOXTESZEPMUJZ;IWDCLRJOBJJRNH;WVDDGKGOMKODPV;RLSSMJSEOOYNOY;WGEZRMDYBXGPFA	CHEMONTID:0000138;CHEMONTID:0001275;CHEMONTID:0000033;CHEMONTID:0001273;CHEMONTID:0000323
C7H8O	108.057514876	108.06527	83	-0.0083037	RDOXTESZEPMUJZ;IWDCLRJOBJJRNH;WVDDGKGOMKODPV;RLSSMJSEOOYNOY;WGEZRMDYBXGPFA	CHEMONTID:0000138;CHEMONTID:0001275;CHEMONTID:0000033;CHEMONTID:0001273;CHEMONTID:0000323
C9H9O2	149.060254528	149.05418	90	0.0055259	GYPMBQZAVBFUIZ;CJXMVKYNVIGQBS;YOMSJEATGXXYPX;CHWNEIVBYREQRF;ARGITQZGLVBTTI;REEQXZCFSBLNDH;CAWZFQGJUGEKFU;JYUMPCCBZLRYNV;MDXYNRAMDATLBT	CHEMONTID:0004111;CHEMONTID:0000029;CHEMONTID:0000190;CHEMONTID:0000296;CHEMONTID:0004646;CHEMONTID:0000135
C9H9O2	149.060254528	149.06262	96	-0.0029141	GYPMBQZAVBFUIZ;CJXMVKYNVIGQBS;YOMSJEATGXXYPX;CHWNEIVBYREQRF;ARGITQZGLVBTTI;REEQXZCFSBLNDH;CAWZFQGJUGEKFU;JYUMPCCBZLRYNV;MDXYNRAMDATLBT	CHEMONTID:0004111;CHEMONTID:0000029;CHEMONTID:0000190;CHEMONTID:0000296;CHEMONTID:0004646;CHEMONTID:0000135
C11H15O	163.1122901	163.11305	82	-0.0013085	OHERZLWVBJCXOF;HBYHLGZWEQHTIQ;IKZRCCHIMBTUHM	CHEMONTID:0004325;CHEMONTID:0001401;CHEMONTID:0003940
C7H12F3N2O5	261.069831144	261.06921	70	7.26E-05	NA	NA
C11H12F3N2O2	261.085087284	261.08447	79	6.87E-05	NA	NA
C11H30FN8O	309.2526608	309.24939	155	0.0027222	NA	NA
C11H33N8O2	309.272647296	309.27438	812	-0.0022813	NA	NA
C12H34FN8	309.289046308	309.29089	791	-0.0023923	NA	NA
C11H23F2N2O6	317.152417896	317.15198	444	-0.0001107	NA	NA
C12H73F9N9O7	626.548924656	649.53662	6777	0.0015254	NA	NA
Num NeutralLoss (Formula ExactMass PrecursorMz ProductMz PrecursorIntensity ProductIntensity LossMass Error CandidateInChIKeys CandidateOntologies): 32
CH4O	32.026214748	649.53662	617.50922	6777	140	32.0273999999999	-0.0011853	OKKJLVBELUTLKV	CHEMONTID:0000286
C3H8	44.062600256	649.53662	605.47382	6777	106	44.0627999999999	-0.0001997	ATUOYWHBWRKTHZ	CHEMONTID:0002500
C4H8	56.062600256	317.15198	261.08447	444	79	56.06751	-0.0049097	NNPPMTNAJDCUHE;IJDNQMDRQITEOD;VQTUBCCKSQIDNK	CHEMONTID:0004620;CHEMONTID:0002500;CHEMONTID:0004622
C4H8	56.062600256	317.15198	261.06921	444	70	56.08277	-0.0201697	NNPPMTNAJDCUHE;IJDNQMDRQITEOD;VQTUBCCKSQIDNK	CHEMONTID:0004620;CHEMONTID:0002500;CHEMONTID:0004622
C7H6O4	154.026608672	317.15198	163.11305	444	82	154.03893	-0.0123213	BTQAJGSMXCDDAJ	CHEMONTID:0002519
C8H12N2O2	168.089877624	317.15198	149.06262	444	96	168.08936	0.0005176	NWZYRRPOEASODK	CHEMONTID:0000335
C9H14NO2	168.102453688	317.15198	149.05418	444	90	168.0978	0.0046537	CHCUDBFRYVCNDF	CHEMONTID:0000492
C10H11NO4	209.068807832	317.15198	108.06527	444	83	209.08671	-0.0179022	ROUWPHMRHBMAFE	CHEMONTID:0004319
C11H15NO3	209.10519334	317.15198	108.05759	444	84	209.09439	0.0108033	UFKDXENLDAZGOS	CHEMONTID:0000195
C11H15NO3	209.10519334	317.15198	108.0523	444	79	209.09968	0.0055133	UFKDXENLDAZGOS	CHEMONTID:0000195
C10H16O7	248.089602852	317.15198	69.07027	444	78	248.08171	0.0078929	OCPZHANWXYIUTR	CHEMONTID:0003861
C2HO	41.002739652	149.06262	108.06527	96	83	40.99735	0.0053897	IKHGUXGNUITLKF	CHEMONTID:0002230
C2HO	41.002739652	149.06262	108.05759	96	84	41.00503	-0.0022903	IKHGUXGNUITLKF	CHEMONTID:0002230
C2HO	41.002739652	149.06262	108.0523	96	79	41.01032	-0.0075803	IKHGUXGNUITLKF	CHEMONTID:0002230
C2H2O	42.010564684	149.06262	107.0504	96	71	42.01222	-0.0016553	IKHGUXGNUITLKF;LFQSCWFLJHTTHZ;IMROMDMJAWUWLK	CHEMONTID:0002230;CHEMONTID:0000286;CHEMONTID:0000132
C2HO	41.002739652	149.05418	108.06527	90	83	40.98891	0.0138297	IKHGUXGNUITLKF	CHEMONTID:0002230
C2HO	41.002739652	149.05418	108.05759	90	84	40.99659	0.0061497	IKHGUXGNUITLKF	CHEMONTID:0002230
C2HO	41.002739652	149.05418	108.0523	90	79	41.00188	0.0008597	IKHGUXGNUITLKF	CHEMONTID:0002230
CNO	41.99798862	149.05418	107.0504	90	71	42.00378	-0.0057914	ZHNUHDYFZUAESO	CHEMONTID:0002484
C7H5O4	153.01878364	261.08447	108.05759	79	84	153.02688	-0.0080964	BTQAJGSMXCDDAJ	CHEMONTID:0002519
C7H5O4	153.01878364	261.06921	108.05759	70	84	153.01162	0.0071636	BTQAJGSMXCDDAJ	CHEMONTID:0002519
C4H7	55.054775224	163.11305	108.05759	82	84	55.05546	-0.0006848	NNPPMTNAJDCUHE;VQTUBCCKSQIDNK	CHEMONTID:0004620;CHEMONTID:0004622
C7H5O4	153.01878364	261.08447	108.06527	79	83	153.0192	-0.0004164	BTQAJGSMXCDDAJ	CHEMONTID:0002519
C7H5O4	153.01878364	261.06921	108.06527	70	83	153.00394	0.0148436	BTQAJGSMXCDDAJ	CHEMONTID:0002519
C3H5N	55.04219916	163.11305	108.06527	82	83	55.04778	-0.0055808	LIWAQLJGPBVORC	CHEMONTID:0002228
C4H7	55.054775224	163.11305	108.0523	82	79	55.06075	-0.0059748	NNPPMTNAJDCUHE;VQTUBCCKSQIDNK	CHEMONTID:0004620;CHEMONTID:0004622
C4H8	56.062600256	163.11305	107.0504	82	71	56.06265	-4.97E-05	NNPPMTNAJDCUHE;IJDNQMDRQITEOD;VQTUBCCKSQIDNK	CHEMONTID:0004620;CHEMONTID:0002500;CHEMONTID:0004622
C6H6O	94.041864812	163.11305	69.07027	82	78	94.04278	-0.0009152	ISWSIDIOOBJBQZ	CHEMONTID:0004647
C7H5O4	153.01878364	261.08447	108.0523	79	79	153.03217	-0.0133864	BTQAJGSMXCDDAJ	CHEMONTID:0002519
C7H6O4	154.026608672	261.08447	107.0504	79	71	154.03407	-0.0074613	BTQAJGSMXCDDAJ	CHEMONTID:0002519
C7H5O4	153.01878364	261.06921	108.0523	70	79	153.01691	0.0018736	BTQAJGSMXCDDAJ	CHEMONTID:0002519
C7H6O4	154.026608672	261.06921	107.0504	70	71	154.01881	0.0077987	BTQAJGSMXCDDAJ	CHEMONTID:0002519
Num AdductIon (AdductType Mass LinkedMz): 0
Num IsotopicIon (IsotopeName Mass LinkedMz WeightedForm WeightNumber): 6
C-13	310.29239	309.29089	M+1	1
C-13	318.15121	317.15198	M+1	1
C-13	554.45868	553.45972	M+1	1
C-13	554.47992	553.45972	M+1	1
C-13	588.55554	587.55774	M+1	1
N-14	616.42578	615.4502	M+1	1

NAME: C14H87F5N4O6P4
EXACTMASS: 626.549624124
ISSELECTED: False
ACCURATEMASS: 626.5487793
MASSDIFFERENCE: 0.0008448
TOTALSCORE: 2.642
ISOTOPICINTENSITY[M+1]: 0.1783
ISOTOPICINTENSITY[M+2]: 0.0274
ISOTOPICDIFF[M+1]: 0.1783
ISOTOPICDIFF[M+2]: 0.0274
MASSDIFFSCORE: 0.986
ISOTOPICSCORE: 0.831
PRODUCTIONSCORE: 0.682
NEUTRALLOSSSCORE: 0.143
PRODUCTIONPEAKNUMBER: 15
PRODUCTIONHITSNUMBER: 8
NEUTRALLOSSPEAKNUMBER: 105
NEUTRALLOSSHITSNUMBER: 15
RESOURCENAMES: 
RESOURCERECORDS: 0
ChemOntDescriptions: 
ChemOntIDs: 
ChemOntScores: 
ChemOntInChIKeys: 
PUBCHEMCIDS: 
Num ProductIon (Formula ExactMass AccurateMass Intensity Error CandidateInChIKeys CandidateOntologies): 15
C5H9	69.070425288	69.07027	78	-0.0003933	OFBQJSOFQDEBGM;QWTDNUCVQCZILF;QMMOXUPEWRXHJS;BKOOMYPCSUNDGP;YWAKXRMUMFPDSH;MHNNAWXXUZQSNM;CRSOQBOWXPBRES	CHEMONTID:0002500;CHEMONTID:0004620;CHEMONTID:0004476;CHEMONTID:0004622
C7H7O	107.049689844	107.0504	71	-0.0012587	IWDCLRJOBJJRNH;RDOXTESZEPMUJZ;HUMNYLRZRPPJDN;RLSSMJSEOOYNOY;QWVGKYWNOKOFNN;WVDDGKGOMKODPV;RKSNPTXBQXBXDJ	CHEMONTID:0001275;CHEMONTID:0000138;CHEMONTID:0000321;CHEMONTID:0001273;CHEMONTID:0001274;CHEMONTID:0000033;CHEMONTID:0004325
C7H8O	108.057514876	108.0523	79	0.0046663	RDOXTESZEPMUJZ;IWDCLRJOBJJRNH;WVDDGKGOMKODPV;RLSSMJSEOOYNOY;WGEZRMDYBXGPFA	CHEMONTID:0000138;CHEMONTID:0001275;CHEMONTID:0000033;CHEMONTID:0001273;CHEMONTID:0000323
C7H8O	108.057514876	108.05759	84	-0.0006237	RDOXTESZEPMUJZ;IWDCLRJOBJJRNH;WVDDGKGOMKODPV;RLSSMJSEOOYNOY;WGEZRMDYBXGPFA	CHEMONTID:0000138;CHEMONTID:0001275;CHEMONTID:0000033;CHEMONTID:0001273;CHEMONTID:0000323
C7H8O	108.057514876	108.06527	83	-0.0083037	RDOXTESZEPMUJZ;IWDCLRJOBJJRNH;WVDDGKGOMKODPV;RLSSMJSEOOYNOY;WGEZRMDYBXGPFA	CHEMONTID:0000138;CHEMONTID:0001275;CHEMONTID:0000033;CHEMONTID:0001273;CHEMONTID:0000323
C9H9O2	149.060254528	149.05418	90	0.0055259	GYPMBQZAVBFUIZ;CJXMVKYNVIGQBS;YOMSJEATGXXYPX;CHWNEIVBYREQRF;ARGITQZGLVBTTI;REEQXZCFSBLNDH;CAWZFQGJUGEKFU;JYUMPCCBZLRYNV;MDXYNRAMDATLBT	CHEMONTID:0004111;CHEMONTID:0000029;CHEMONTID:0000190;CHEMONTID:0000296;CHEMONTID:0004646;CHEMONTID:0000135
C9H9O2	149.060254528	149.06262	96	-0.0029141	GYPMBQZAVBFUIZ;CJXMVKYNVIGQBS;YOMSJEATGXXYPX;CHWNEIVBYREQRF;ARGITQZGLVBTTI;REEQXZCFSBLNDH;CAWZFQGJUGEKFU;JYUMPCCBZLRYNV;MDXYNRAMDATLBT	CHEMONTID:0004111;CHEMONTID:0000029;CHEMONTID:0000190;CHEMONTID:0000296;CHEMONTID:0004646;CHEMONTID:0000135
C11H15O	163.1122901	163.11305	82	-0.0013085	OHERZLWVBJCXOF;HBYHLGZWEQHTIQ;IKZRCCHIMBTUHM	CHEMONTID:0004325;CHEMONTID:0001401;CHEMONTID:0003940
C7H12F3N2O5	261.069831144	261.06921	70	7.26E-05	NA	NA
C7H21FN2OP3	261.085076402	261.08447	79	5.78E-05	NA	NA
C13H33N4O4	309.250180536	309.24939	155	0.000242	NA	NA
C14H38N4OP	309.278323466	309.27438	812	0.0033949	NA	NA
C14H38N4OP	309.278323466	309.29089	791	-0.0131151	NA	NA
C11H23F2N2O6	317.152417896	317.15198	444	-0.0001107	NA	NA
C14H87F5N4O6P4	626.549624124	649.53662	6777	0.0022248	NA	NA
Num NeutralLoss (Formula ExactMass PrecursorMz ProductMz PrecursorIntensity ProductIntensity LossMass Error CandidateInChIKeys CandidateOntologies): 35
CH4O	32.026214748	649.53662	617.50922	6777	140	32.0273999999999	-0.0011853	OKKJLVBELUTLKV	CHEMONTID:0000286
C3H8	44.062600256	649.53662	605.47382	6777	106	44.0627999999999	-0.0001997	ATUOYWHBWRKTHZ	CHEMONTID:0002500
C4H8	56.062600256	317.15198	261.08447	444	79	56.06751	-0.0049097	NNPPMTNAJDCUHE;IJDNQMDRQITEOD;VQTUBCCKSQIDNK	CHEMONTID:0004620;CHEMONTID:0002500;CHEMONTID:0004622
C4H8	56.062600256	317.15198	261.06921	444	70	56.08277	-0.0201697	NNPPMTNAJDCUHE;IJDNQMDRQITEOD;VQTUBCCKSQIDNK	CHEMONTID:0004620;CHEMONTID:0002500;CHEMONTID:0004622
C7H6O4	154.026608672	317.15198	163.11305	444	82	154.03893	-0.0123213	BTQAJGSMXCDDAJ	CHEMONTID:0002519
C8H12N2O2	168.089877624	317.15198	149.06262	444	96	168.08936	0.0005176	NWZYRRPOEASODK	CHEMONTID:0000335
C9H14NO2	168.102453688	317.15198	149.05418	444	90	168.0978	0.0046537	CHCUDBFRYVCNDF	CHEMONTID:0000492
C10H11NO4	209.068807832	317.15198	108.06527	444	83	209.08671	-0.0179022	ROUWPHMRHBMAFE	CHEMONTID:0004319
C11H15NO3	209.10519334	317.15198	108.05759	444	84	209.09439	0.0108033	UFKDXENLDAZGOS	CHEMONTID:0000195
C11H15NO3	209.10519334	317.15198	108.0523	444	79	209.09968	0.0055133	UFKDXENLDAZGOS	CHEMONTID:0000195
C13H22NO3	240.159968564	309.24939	69.07027	155	78	240.17912	-0.0191514	FYMHCWBPOCZPKA	CHEMONTID:0000195
C2HO	41.002739652	149.06262	108.06527	96	83	40.99735	0.0053897	IKHGUXGNUITLKF	CHEMONTID:0002230
C2HO	41.002739652	149.06262	108.05759	96	84	41.00503	-0.0022903	IKHGUXGNUITLKF	CHEMONTID:0002230
C2HO	41.002739652	149.06262	108.0523	96	79	41.01032	-0.0075803	IKHGUXGNUITLKF	CHEMONTID:0002230
C2H2O	42.010564684	149.06262	107.0504	96	71	42.01222	-0.0016553	IKHGUXGNUITLKF;LFQSCWFLJHTTHZ;IMROMDMJAWUWLK	CHEMONTID:0002230;CHEMONTID:0000286;CHEMONTID:0000132
C2HO	41.002739652	149.05418	108.06527	90	83	40.98891	0.0138297	IKHGUXGNUITLKF	CHEMONTID:0002230
C2HO	41.002739652	149.05418	108.05759	90	84	40.99659	0.0061497	IKHGUXGNUITLKF	CHEMONTID:0002230
C2HO	41.002739652	149.05418	108.0523	90	79	41.00188	0.0008597	IKHGUXGNUITLKF	CHEMONTID:0002230
CNO	41.99798862	149.05418	107.0504	90	71	42.00378	-0.0057914	ZHNUHDYFZUAESO	CHEMONTID:0002484
HO3P	79.966330522	149.05418	69.07027	90	78	79.98391	-0.0175795	ABLZXFCXXLZCGV	NonID:PO3
C7H5O4	153.01878364	261.08447	108.05759	79	84	153.02688	-0.0080964	BTQAJGSMXCDDAJ	CHEMONTID:0002519
C7H5O4	153.01878364	261.06921	108.05759	70	84	153.01162	0.0071636	BTQAJGSMXCDDAJ	CHEMONTID:0002519
C4H7	55.054775224	163.11305	108.05759	82	84	55.05546	-0.0006848	NNPPMTNAJDCUHE;VQTUBCCKSQIDNK	CHEMONTID:0004620;CHEMONTID:0004622
C7H5O4	153.01878364	261.08447	108.06527	79	83	153.0192	-0.0004164	BTQAJGSMXCDDAJ	CHEMONTID:0002519
C7H5O4	153.01878364	261.06921	108.06527	70	83	153.00394	0.0148436	BTQAJGSMXCDDAJ	CHEMONTID:0002519
C3H5N	55.04219916	163.11305	108.06527	82	83	55.04778	-0.0055808	LIWAQLJGPBVORC	CHEMONTID:0002228
H3O4P	97.976895206	261.08447	163.11305	79	82	97.97142	0.0054752	NBIIXXVUZAFLBC	NonID:PO4
H3O4P	97.976895206	261.06921	163.11305	70	82	97.95616	0.0207352	NBIIXXVUZAFLBC	NonID:PO4
C4H7	55.054775224	163.11305	108.0523	82	79	55.06075	-0.0059748	NNPPMTNAJDCUHE;VQTUBCCKSQIDNK	CHEMONTID:0004620;CHEMONTID:0004622
C4H8	56.062600256	163.11305	107.0504	82	71	56.06265	-4.97E-05	NNPPMTNAJDCUHE;IJDNQMDRQITEOD;VQTUBCCKSQIDNK	CHEMONTID:0004620;CHEMONTID:0002500;CHEMONTID:0004622
C6H6O	94.041864812	163.11305	69.07027	82	78	94.04278	-0.0009152	ISWSIDIOOBJBQZ	CHEMONTID:0004647
C7H5O4	153.01878364	261.08447	108.0523	79	79	153.03217	-0.0133864	BTQAJGSMXCDDAJ	CHEMONTID:0002519
C7H6O4	154.026608672	261.08447	107.0504	79	71	154.03407	-0.0074613	BTQAJGSMXCDDAJ	CHEMONTID:0002519
C7H5O4	153.01878364	261.06921	108.0523	70	79	153.01691	0.0018736	BTQAJGSMXCDDAJ	CHEMONTID:0002519
C7H6O4	154.026608672	261.06921	107.0504	70	71	154.01881	0.0077987	BTQAJGSMXCDDAJ	CHEMONTID:0002519
Num AdductIon (AdductType Mass LinkedMz): 0
Num IsotopicIon (IsotopeName Mass LinkedMz WeightedForm WeightNumber): 6
C-13	310.29239	309.29089	M+1	1
C-13	318.15121	317.15198	M+1	1
C-13	554.45868	553.45972	M+1	1
C-13	554.47992	553.45972	M+1	1
C-13	588.55554	587.55774	M+1	1
N-14	616.42578	615.4502	M+1	1

NAME: C11H87F4N8O4P5
EXACTMASS: 626.547449294
ISSELECTED: False
ACCURATEMASS: 626.5487793
MASSDIFFERENCE: -0.00133
TOTALSCORE: 2.641
ISOTOPICINTENSITY[M+1]: 0.1597
ISOTOPICINTENSITY[M+2]: 0.0203
ISOTOPICDIFF[M+1]: 0.1597
ISOTOPICDIFF[M+2]: 0.0203
MASSDIFFSCORE: 0.965
ISOTOPICSCORE: 0.861
PRODUCTIONSCORE: 0.682
NEUTRALLOSSSCORE: 0.133
PRODUCTIONPEAKNUMBER: 15
PRODUCTIONHITSNUMBER: 8
NEUTRALLOSSPEAKNUMBER: 105
NEUTRALLOSSHITSNUMBER: 14
RESOURCENAMES: 
RESOURCERECORDS: 0
ChemOntDescriptions: 
ChemOntIDs: 
ChemOntScores: 
ChemOntInChIKeys: 
PUBCHEMCIDS: 
Num ProductIon (Formula ExactMass AccurateMass Intensity Error CandidateInChIKeys CandidateOntologies): 15
C5H9	69.070425288	69.07027	78	-0.0003933	OFBQJSOFQDEBGM;QWTDNUCVQCZILF;QMMOXUPEWRXHJS;BKOOMYPCSUNDGP;YWAKXRMUMFPDSH;MHNNAWXXUZQSNM;CRSOQBOWXPBRES	CHEMONTID:0002500;CHEMONTID:0004620;CHEMONTID:0004476;CHEMONTID:0004622
C7H7O	107.049689844	107.0504	71	-0.0012587	IWDCLRJOBJJRNH;RDOXTESZEPMUJZ;HUMNYLRZRPPJDN;RLSSMJSEOOYNOY;QWVGKYWNOKOFNN;WVDDGKGOMKODPV;RKSNPTXBQXBXDJ	CHEMONTID:0001275;CHEMONTID:0000138;CHEMONTID:0000321;CHEMONTID:0001273;CHEMONTID:0001274;CHEMONTID:0000033;CHEMONTID:0004325
C7H8O	108.057514876	108.0523	79	0.0046663	RDOXTESZEPMUJZ;IWDCLRJOBJJRNH;WVDDGKGOMKODPV;RLSSMJSEOOYNOY;WGEZRMDYBXGPFA	CHEMONTID:0000138;CHEMONTID:0001275;CHEMONTID:0000033;CHEMONTID:0001273;CHEMONTID:0000323
C7H8O	108.057514876	108.05759	84	-0.0006237	RDOXTESZEPMUJZ;IWDCLRJOBJJRNH;WVDDGKGOMKODPV;RLSSMJSEOOYNOY;WGEZRMDYBXGPFA	CHEMONTID:0000138;CHEMONTID:0001275;CHEMONTID:0000033;CHEMONTID:0001273;CHEMONTID:0000323
C7H8O	108.057514876	108.06527	83	-0.0083037	RDOXTESZEPMUJZ;IWDCLRJOBJJRNH;WVDDGKGOMKODPV;RLSSMJSEOOYNOY;WGEZRMDYBXGPFA	CHEMONTID:0000138;CHEMONTID:0001275;CHEMONTID:0000033;CHEMONTID:0001273;CHEMONTID:0000323
C9H9O2	149.060254528	149.05418	90	0.0055259	GYPMBQZAVBFUIZ;CJXMVKYNVIGQBS;YOMSJEATGXXYPX;CHWNEIVBYREQRF;ARGITQZGLVBTTI;REEQXZCFSBLNDH;CAWZFQGJUGEKFU;JYUMPCCBZLRYNV;MDXYNRAMDATLBT	CHEMONTID:0004111;CHEMONTID:0000029;CHEMONTID:0000190;CHEMONTID:0000296;CHEMONTID:0004646;CHEMONTID:0000135
C9H9O2	149.060254528	149.06262	96	-0.0029141	GYPMBQZAVBFUIZ;CJXMVKYNVIGQBS;YOMSJEATGXXYPX;CHWNEIVBYREQRF;ARGITQZGLVBTTI;REEQXZCFSBLNDH;CAWZFQGJUGEKFU;JYUMPCCBZLRYNV;MDXYNRAMDATLBT	CHEMONTID:0004111;CHEMONTID:0000029;CHEMONTID:0000190;CHEMONTID:0000296;CHEMONTID:0004646;CHEMONTID:0000135
C11H15O	163.1122901	163.11305	82	-0.0013085	OHERZLWVBJCXOF;HBYHLGZWEQHTIQ;IKZRCCHIMBTUHM	CHEMONTID:0004325;CHEMONTID:0001401;CHEMONTID:0003940
C11H7F2N6	261.070025664	261.06921	70	0.0002671	NA	NA
C7H21FN2OP3	261.085076402	261.08447	79	5.78E-05	NA	NA
C11H30FN8O	309.2526608	309.24939	155	0.0027222	NA	NA
C11H33N8O2	309.272647296	309.27438	812	-0.0022813	NA	NA
C11H33N8O2	309.272647296	309.29089	791	-0.0187913	NA	NA
C10H23N8P2	317.152090996	317.15198	444	-0.0004376	NA	NA
C11H87F4N8O4P5	626.547449294	649.53662	6777	5E-05	NA	NA
Num NeutralLoss (Formula ExactMass PrecursorMz ProductMz PrecursorIntensity ProductIntensity LossMass Error CandidateInChIKeys CandidateOntologies): 34
CH4O	32.026214748	649.53662	617.50922	6777	140	32.0273999999999	-0.0011853	OKKJLVBELUTLKV	CHEMONTID:0000286
C3H8	44.062600256	649.53662	605.47382	6777	106	44.0627999999999	-0.0001997	ATUOYWHBWRKTHZ	CHEMONTID:0002500
C4H8	56.062600256	317.15198	261.08447	444	79	56.06751	-0.0049097	NNPPMTNAJDCUHE;IJDNQMDRQITEOD;VQTUBCCKSQIDNK	CHEMONTID:0004620;CHEMONTID:0002500;CHEMONTID:0004622
C4H8	56.062600256	317.15198	261.06921	444	70	56.08277	-0.0201697	NNPPMTNAJDCUHE;IJDNQMDRQITEOD;VQTUBCCKSQIDNK	CHEMONTID:0004620;CHEMONTID:0002500;CHEMONTID:0004622
C7H6O4	154.026608672	317.15198	163.11305	444	82	154.03893	-0.0123213	BTQAJGSMXCDDAJ	CHEMONTID:0002519
C8H12N2O2	168.089877624	317.15198	149.06262	444	96	168.08936	0.0005176	NWZYRRPOEASODK	CHEMONTID:0000335
C9H14NO2	168.102453688	317.15198	149.05418	444	90	168.0978	0.0046537	CHCUDBFRYVCNDF	CHEMONTID:0000492
C10H11NO4	209.068807832	317.15198	108.06527	444	83	209.08671	-0.0179022	ROUWPHMRHBMAFE	CHEMONTID:0004319
C11H15NO3	209.10519334	317.15198	108.05759	444	84	209.09439	0.0108033	UFKDXENLDAZGOS	CHEMONTID:0000195
C11H15NO3	209.10519334	317.15198	108.0523	444	79	209.09968	0.0055133	UFKDXENLDAZGOS	CHEMONTID:0000195
C2HO	41.002739652	149.06262	108.06527	96	83	40.99735	0.0053897	IKHGUXGNUITLKF	CHEMONTID:0002230
C2HO	41.002739652	149.06262	108.05759	96	84	41.00503	-0.0022903	IKHGUXGNUITLKF	CHEMONTID:0002230
C2HO	41.002739652	149.06262	108.0523	96	79	41.01032	-0.0075803	IKHGUXGNUITLKF	CHEMONTID:0002230
C2H2O	42.010564684	149.06262	107.0504	96	71	42.01222	-0.0016553	IKHGUXGNUITLKF;LFQSCWFLJHTTHZ;IMROMDMJAWUWLK	CHEMONTID:0002230;CHEMONTID:0000286;CHEMONTID:0000132
C2HO	41.002739652	149.05418	108.06527	90	83	40.98891	0.0138297	IKHGUXGNUITLKF	CHEMONTID:0002230
C2HO	41.002739652	149.05418	108.05759	90	84	40.99659	0.0061497	IKHGUXGNUITLKF	CHEMONTID:0002230
C2HO	41.002739652	149.05418	108.0523	90	79	41.00188	0.0008597	IKHGUXGNUITLKF	CHEMONTID:0002230
CNO	41.99798862	149.05418	107.0504	90	71	42.00378	-0.0057914	ZHNUHDYFZUAESO	CHEMONTID:0002484
HO3P	79.966330522	149.05418	69.07027	90	78	79.98391	-0.0175795	ABLZXFCXXLZCGV	NonID:PO3
C7H5O4	153.01878364	261.08447	108.05759	79	84	153.02688	-0.0080964	BTQAJGSMXCDDAJ	CHEMONTID:0002519
C7H5O4	153.01878364	261.06921	108.05759	70	84	153.01162	0.0071636	BTQAJGSMXCDDAJ	CHEMONTID:0002519
C4H7	55.054775224	163.11305	108.05759	82	84	55.05546	-0.0006848	NNPPMTNAJDCUHE;VQTUBCCKSQIDNK	CHEMONTID:0004620;CHEMONTID:0004622
C7H5O4	153.01878364	261.08447	108.06527	79	83	153.0192	-0.0004164	BTQAJGSMXCDDAJ	CHEMONTID:0002519
C7H5O4	153.01878364	261.06921	108.06527	70	83	153.00394	0.0148436	BTQAJGSMXCDDAJ	CHEMONTID:0002519
C3H5N	55.04219916	163.11305	108.06527	82	83	55.04778	-0.0055808	LIWAQLJGPBVORC	CHEMONTID:0002228
H3O4P	97.976895206	261.08447	163.11305	79	82	97.97142	0.0054752	NBIIXXVUZAFLBC	NonID:PO4
H3O4P	97.976895206	261.06921	163.11305	70	82	97.95616	0.0207352	NBIIXXVUZAFLBC	NonID:PO4
C4H7	55.054775224	163.11305	108.0523	82	79	55.06075	-0.0059748	NNPPMTNAJDCUHE;VQTUBCCKSQIDNK	CHEMONTID:0004620;CHEMONTID:0004622
C4H8	56.062600256	163.11305	107.0504	82	71	56.06265	-4.97E-05	NNPPMTNAJDCUHE;IJDNQMDRQITEOD;VQTUBCCKSQIDNK	CHEMONTID:0004620;CHEMONTID:0002500;CHEMONTID:0004622
C6H6O	94.041864812	163.11305	69.07027	82	78	94.04278	-0.0009152	ISWSIDIOOBJBQZ	CHEMONTID:0004647
C7H5O4	153.01878364	261.08447	108.0523	79	79	153.03217	-0.0133864	BTQAJGSMXCDDAJ	CHEMONTID:0002519
C7H6O4	154.026608672	261.08447	107.0504	79	71	154.03407	-0.0074613	BTQAJGSMXCDDAJ	CHEMONTID:0002519
C7H5O4	153.01878364	261.06921	108.0523	70	79	153.01691	0.0018736	BTQAJGSMXCDDAJ	CHEMONTID:0002519
C7H6O4	154.026608672	261.06921	107.0504	70	71	154.01881	0.0077987	BTQAJGSMXCDDAJ	CHEMONTID:0002519
Num AdductIon (AdductType Mass LinkedMz): 0
Num IsotopicIon (IsotopeName Mass LinkedMz WeightedForm WeightNumber): 6
C-13	310.29239	309.29089	M+1	1
C-13	318.15121	317.15198	M+1	1
C-13	554.45868	553.45972	M+1	1
C-13	554.47992	553.45972	M+1	1
C-13	588.55554	587.55774	M+1	1
N-14	616.42578	615.4502	M+1	1

NAME: C12H84F2N10O6P4
EXACTMASS: 626.549383368
ISSELECTED: False
ACCURATEMASS: 626.5487793
MASSDIFFERENCE: 0.0006041
TOTALSCORE: 2.639
ISOTOPICINTENSITY[M+1]: 0.1783
ISOTOPICINTENSITY[M+2]: 0.0275
ISOTOPICDIFF[M+1]: 0.1783
ISOTOPICDIFF[M+2]: 0.0275
MASSDIFFSCORE: 0.993
ISOTOPICSCORE: 0.831
PRODUCTIONSCORE: 0.682
NEUTRALLOSSSCORE: 0.133
PRODUCTIONPEAKNUMBER: 15
PRODUCTIONHITSNUMBER: 8
NEUTRALLOSSPEAKNUMBER: 105
NEUTRALLOSSHITSNUMBER: 14
RESOURCENAMES: 
RESOURCERECORDS: 0
ChemOntDescriptions: 
ChemOntIDs: 
ChemOntScores: 
ChemOntInChIKeys: 
PUBCHEMCIDS: 
Num ProductIon (Formula ExactMass AccurateMass Intensity Error CandidateInChIKeys CandidateOntologies): 15
C5H9	69.070425288	69.07027	78	-0.0003933	OFBQJSOFQDEBGM;QWTDNUCVQCZILF;QMMOXUPEWRXHJS;BKOOMYPCSUNDGP;YWAKXRMUMFPDSH;MHNNAWXXUZQSNM;CRSOQBOWXPBRES	CHEMONTID:0002500;CHEMONTID:0004620;CHEMONTID:0004476;CHEMONTID:0004622
C7H7O	107.049689844	107.0504	71	-0.0012587	IWDCLRJOBJJRNH;RDOXTESZEPMUJZ;HUMNYLRZRPPJDN;RLSSMJSEOOYNOY;QWVGKYWNOKOFNN;WVDDGKGOMKODPV;RKSNPTXBQXBXDJ	CHEMONTID:0001275;CHEMONTID:0000138;CHEMONTID:0000321;CHEMONTID:0001273;CHEMONTID:0001274;CHEMONTID:0000033;CHEMONTID:0004325
C7H8O	108.057514876	108.0523	79	0.0046663	RDOXTESZEPMUJZ;IWDCLRJOBJJRNH;WVDDGKGOMKODPV;RLSSMJSEOOYNOY;WGEZRMDYBXGPFA	CHEMONTID:0000138;CHEMONTID:0001275;CHEMONTID:0000033;CHEMONTID:0001273;CHEMONTID:0000323
C7H8O	108.057514876	108.05759	84	-0.0006237	RDOXTESZEPMUJZ;IWDCLRJOBJJRNH;WVDDGKGOMKODPV;RLSSMJSEOOYNOY;WGEZRMDYBXGPFA	CHEMONTID:0000138;CHEMONTID:0001275;CHEMONTID:0000033;CHEMONTID:0001273;CHEMONTID:0000323
C7H8O	108.057514876	108.06527	83	-0.0083037	RDOXTESZEPMUJZ;IWDCLRJOBJJRNH;WVDDGKGOMKODPV;RLSSMJSEOOYNOY;WGEZRMDYBXGPFA	CHEMONTID:0000138;CHEMONTID:0001275;CHEMONTID:0000033;CHEMONTID:0001273;CHEMONTID:0000323
C9H9O2	149.060254528	149.05418	90	0.0055259	GYPMBQZAVBFUIZ;CJXMVKYNVIGQBS;YOMSJEATGXXYPX;CHWNEIVBYREQRF;ARGITQZGLVBTTI;REEQXZCFSBLNDH;CAWZFQGJUGEKFU;JYUMPCCBZLRYNV;MDXYNRAMDATLBT	CHEMONTID:0004111;CHEMONTID:0000029;CHEMONTID:0000190;CHEMONTID:0000296;CHEMONTID:0004646;CHEMONTID:0000135
C9H9O2	149.060254528	149.06262	96	-0.0029141	GYPMBQZAVBFUIZ;CJXMVKYNVIGQBS;YOMSJEATGXXYPX;CHWNEIVBYREQRF;ARGITQZGLVBTTI;REEQXZCFSBLNDH;CAWZFQGJUGEKFU;JYUMPCCBZLRYNV;MDXYNRAMDATLBT	CHEMONTID:0004111;CHEMONTID:0000029;CHEMONTID:0000190;CHEMONTID:0000296;CHEMONTID:0004646;CHEMONTID:0000135
C11H15O	163.1122901	163.11305	82	-0.0013085	OHERZLWVBJCXOF;HBYHLGZWEQHTIQ;IKZRCCHIMBTUHM	CHEMONTID:0004325;CHEMONTID:0001401;CHEMONTID:0003940
C5H9N8O5	261.069590388	261.06921	70	-0.0001682	NA	NA
C7H21FN2OP3	261.085076402	261.08447	79	5.78E-05	NA	NA
C9H29N10O2	309.247495168	309.24939	155	-0.0024434	NA	NA
C11H33N8O2	309.272647296	309.27438	812	-0.0022813	NA	NA
C12H34FN8	309.289046308	309.29089	791	-0.0023923	NA	NA
C11H23F2N2O6	317.152417896	317.15198	444	-0.0001107	NA	NA
C12H84F2N10O6P4	626.549383368	649.53662	6777	0.0019841	NA	NA
Num NeutralLoss (Formula ExactMass PrecursorMz ProductMz PrecursorIntensity ProductIntensity LossMass Error CandidateInChIKeys CandidateOntologies): 34
CH4O	32.026214748	649.53662	617.50922	6777	140	32.0273999999999	-0.0011853	OKKJLVBELUTLKV	CHEMONTID:0000286
C3H8	44.062600256	649.53662	605.47382	6777	106	44.0627999999999	-0.0001997	ATUOYWHBWRKTHZ	CHEMONTID:0002500
C4H8	56.062600256	317.15198	261.08447	444	79	56.06751	-0.0049097	NNPPMTNAJDCUHE;IJDNQMDRQITEOD;VQTUBCCKSQIDNK	CHEMONTID:0004620;CHEMONTID:0002500;CHEMONTID:0004622
C4H8	56.062600256	317.15198	261.06921	444	70	56.08277	-0.0201697	NNPPMTNAJDCUHE;IJDNQMDRQITEOD;VQTUBCCKSQIDNK	CHEMONTID:0004620;CHEMONTID:0002500;CHEMONTID:0004622
C7H6O4	154.026608672	317.15198	163.11305	444	82	154.03893	-0.0123213	BTQAJGSMXCDDAJ	CHEMONTID:0002519
C8H12N2O2	168.089877624	317.15198	149.06262	444	96	168.08936	0.0005176	NWZYRRPOEASODK	CHEMONTID:0000335
C9H14NO2	168.102453688	317.15198	149.05418	444	90	168.0978	0.0046537	CHCUDBFRYVCNDF	CHEMONTID:0000492
C10H11NO4	209.068807832	317.15198	108.06527	444	83	209.08671	-0.0179022	ROUWPHMRHBMAFE	CHEMONTID:0004319
C11H15NO3	209.10519334	317.15198	108.05759	444	84	209.09439	0.0108033	UFKDXENLDAZGOS	CHEMONTID:0000195
C11H15NO3	209.10519334	317.15198	108.0523	444	79	209.09968	0.0055133	UFKDXENLDAZGOS	CHEMONTID:0000195
C2HO	41.002739652	149.06262	108.06527	96	83	40.99735	0.0053897	IKHGUXGNUITLKF	CHEMONTID:0002230
C2HO	41.002739652	149.06262	108.05759	96	84	41.00503	-0.0022903	IKHGUXGNUITLKF	CHEMONTID:0002230
C2HO	41.002739652	149.06262	108.0523	96	79	41.01032	-0.0075803	IKHGUXGNUITLKF	CHEMONTID:0002230
C2H2O	42.010564684	149.06262	107.0504	96	71	42.01222	-0.0016553	IKHGUXGNUITLKF;LFQSCWFLJHTTHZ;IMROMDMJAWUWLK	CHEMONTID:0002230;CHEMONTID:0000286;CHEMONTID:0000132
C2HO	41.002739652	149.05418	108.06527	90	83	40.98891	0.0138297	IKHGUXGNUITLKF	CHEMONTID:0002230
C2HO	41.002739652	149.05418	108.05759	90	84	40.99659	0.0061497	IKHGUXGNUITLKF	CHEMONTID:0002230
C2HO	41.002739652	149.05418	108.0523	90	79	41.00188	0.0008597	IKHGUXGNUITLKF	CHEMONTID:0002230
CNO	41.99798862	149.05418	107.0504	90	71	42.00378	-0.0057914	ZHNUHDYFZUAESO	CHEMONTID:0002484
HO3P	79.966330522	149.05418	69.07027	90	78	79.98391	-0.0175795	ABLZXFCXXLZCGV	NonID:PO3
C7H5O4	153.01878364	261.08447	108.05759	79	84	153.02688	-0.0080964	BTQAJGSMXCDDAJ	CHEMONTID:0002519
C7H5O4	153.01878364	261.06921	108.05759	70	84	153.01162	0.0071636	BTQAJGSMXCDDAJ	CHEMONTID:0002519
C4H7	55.054775224	163.11305	108.05759	82	84	55.05546	-0.0006848	NNPPMTNAJDCUHE;VQTUBCCKSQIDNK	CHEMONTID:0004620;CHEMONTID:0004622
C7H5O4	153.01878364	261.08447	108.06527	79	83	153.0192	-0.0004164	BTQAJGSMXCDDAJ	CHEMONTID:0002519
C7H5O4	153.01878364	261.06921	108.06527	70	83	153.00394	0.0148436	BTQAJGSMXCDDAJ	CHEMONTID:0002519
C3H5N	55.04219916	163.11305	108.06527	82	83	55.04778	-0.0055808	LIWAQLJGPBVORC	CHEMONTID:0002228
H3O4P	97.976895206	261.08447	163.11305	79	82	97.97142	0.0054752	NBIIXXVUZAFLBC	NonID:PO4
H3O4P	97.976895206	261.06921	163.11305	70	82	97.95616	0.0207352	NBIIXXVUZAFLBC	NonID:PO4
C4H7	55.054775224	163.11305	108.0523	82	79	55.06075	-0.0059748	NNPPMTNAJDCUHE;VQTUBCCKSQIDNK	CHEMONTID:0004620;CHEMONTID:0004622
C4H8	56.062600256	163.11305	107.0504	82	71	56.06265	-4.97E-05	NNPPMTNAJDCUHE;IJDNQMDRQITEOD;VQTUBCCKSQIDNK	CHEMONTID:0004620;CHEMONTID:0002500;CHEMONTID:0004622
C6H6O	94.041864812	163.11305	69.07027	82	78	94.04278	-0.0009152	ISWSIDIOOBJBQZ	CHEMONTID:0004647
C7H5O4	153.01878364	261.08447	108.0523	79	79	153.03217	-0.0133864	BTQAJGSMXCDDAJ	CHEMONTID:0002519
C7H6O4	154.026608672	261.08447	107.0504	79	71	154.03407	-0.0074613	BTQAJGSMXCDDAJ	CHEMONTID:0002519
C7H5O4	153.01878364	261.06921	108.0523	70	79	153.01691	0.0018736	BTQAJGSMXCDDAJ	CHEMONTID:0002519
C7H6O4	154.026608672	261.06921	107.0504	70	71	154.01881	0.0077987	BTQAJGSMXCDDAJ	CHEMONTID:0002519
Num AdductIon (AdductType Mass LinkedMz): 0
Num IsotopicIon (IsotopeName Mass LinkedMz WeightedForm WeightNumber): 6
C-13	310.29239	309.29089	M+1	1
C-13	318.15121	317.15198	M+1	1
C-13	554.45868	553.45972	M+1	1
C-13	554.47992	553.45972	M+1	1
C-13	588.55554	587.55774	M+1	1
N-14	616.42578	615.4502	M+1	1

NAME: C10H70F6N15O7
EXACTMASS: 626.5486839
ISSELECTED: False
ACCURATEMASS: 626.5487793
MASSDIFFERENCE: -9.54E-05
TOTALSCORE: 2.634
ISOTOPICINTENSITY[M+1]: 0.1737
ISOTOPICINTENSITY[M+2]: 0.0288
ISOTOPICDIFF[M+1]: 0.1737
ISOTOPICDIFF[M+2]: 0.0288
MASSDIFFSCORE: 1
ISOTOPICSCORE: 0.838
PRODUCTIONSCORE: 0.682
NEUTRALLOSSSCORE: 0.114
PRODUCTIONPEAKNUMBER: 15
PRODUCTIONHITSNUMBER: 8
NEUTRALLOSSPEAKNUMBER: 105
NEUTRALLOSSHITSNUMBER: 12
RESOURCENAMES: 
RESOURCERECORDS: 0
ChemOntDescriptions: Quinoline carboxylic acids
ChemOntIDs: Quinoline carboxylic acids
ChemOntScores: 0.00365834119515952
ChemOntInChIKeys: ZEKZLJVOYLTDKK
PUBCHEMCIDS: 
Num ProductIon (Formula ExactMass AccurateMass Intensity Error CandidateInChIKeys CandidateOntologies): 15
C5H9	69.070425288	69.07027	78	-0.0003933	OFBQJSOFQDEBGM;QWTDNUCVQCZILF;QMMOXUPEWRXHJS;BKOOMYPCSUNDGP;YWAKXRMUMFPDSH;MHNNAWXXUZQSNM;CRSOQBOWXPBRES	CHEMONTID:0002500;CHEMONTID:0004620;CHEMONTID:0004476;CHEMONTID:0004622
C7H7O	107.049689844	107.0504	71	-0.0012587	IWDCLRJOBJJRNH;RDOXTESZEPMUJZ;HUMNYLRZRPPJDN;RLSSMJSEOOYNOY;QWVGKYWNOKOFNN;WVDDGKGOMKODPV;RKSNPTXBQXBXDJ	CHEMONTID:0001275;CHEMONTID:0000138;CHEMONTID:0000321;CHEMONTID:0001273;CHEMONTID:0001274;CHEMONTID:0000033;CHEMONTID:0004325
C7H8O	108.057514876	108.0523	79	0.0046663	RDOXTESZEPMUJZ;IWDCLRJOBJJRNH;WVDDGKGOMKODPV;RLSSMJSEOOYNOY;WGEZRMDYBXGPFA	CHEMONTID:0000138;CHEMONTID:0001275;CHEMONTID:0000033;CHEMONTID:0001273;CHEMONTID:0000323
C7H8O	108.057514876	108.05759	84	-0.0006237	RDOXTESZEPMUJZ;IWDCLRJOBJJRNH;WVDDGKGOMKODPV;RLSSMJSEOOYNOY;WGEZRMDYBXGPFA	CHEMONTID:0000138;CHEMONTID:0001275;CHEMONTID:0000033;CHEMONTID:0001273;CHEMONTID:0000323
C7H8O	108.057514876	108.06527	83	-0.0083037	RDOXTESZEPMUJZ;IWDCLRJOBJJRNH;WVDDGKGOMKODPV;RLSSMJSEOOYNOY;WGEZRMDYBXGPFA	CHEMONTID:0000138;CHEMONTID:0001275;CHEMONTID:0000033;CHEMONTID:0001273;CHEMONTID:0000323
C9H9O2	149.060254528	149.05418	90	0.0055259	GYPMBQZAVBFUIZ;CJXMVKYNVIGQBS;YOMSJEATGXXYPX;CHWNEIVBYREQRF;ARGITQZGLVBTTI;REEQXZCFSBLNDH;CAWZFQGJUGEKFU;JYUMPCCBZLRYNV;MDXYNRAMDATLBT	CHEMONTID:0004111;CHEMONTID:0000029;CHEMONTID:0000190;CHEMONTID:0000296;CHEMONTID:0004646;CHEMONTID:0000135
C9H9O2	149.060254528	149.06262	96	-0.0029141	GYPMBQZAVBFUIZ;CJXMVKYNVIGQBS;YOMSJEATGXXYPX;CHWNEIVBYREQRF;ARGITQZGLVBTTI;REEQXZCFSBLNDH;CAWZFQGJUGEKFU;JYUMPCCBZLRYNV;MDXYNRAMDATLBT	CHEMONTID:0004111;CHEMONTID:0000029;CHEMONTID:0000190;CHEMONTID:0000296;CHEMONTID:0004646;CHEMONTID:0000135
C10H13NO	163.099714036	163.11305	82	-0.0138845	MPVCRCDTDGOELI	CHEMONTID:0000195
C7H12F3N2O5	261.069831144	261.06921	70	7.26E-05	NA	NA
C9H9N8O2	261.084846528	261.08447	79	-0.0001721	NA	NA
C9H29N10O2	309.247495168	309.24939	155	-0.0024434	NA	NA
C7H29N14	309.269961928	309.27438	812	-0.0049667	NA	NA
C9H33N12	309.295114056	309.29089	791	0.0036755	NA	NA
C5H16F3N12O	317.152212792	317.15198	444	-0.0003158	NA	NA
C10H70F6N15O7	626.5486839	649.53662	6777	0.0012846	NA	NA
Num NeutralLoss (Formula ExactMass PrecursorMz ProductMz PrecursorIntensity ProductIntensity LossMass Error CandidateInChIKeys CandidateOntologies): 30
CH4O	32.026214748	649.53662	617.50922	6777	140	32.0273999999999	-0.0011853	OKKJLVBELUTLKV	CHEMONTID:0000286
C3H8	44.062600256	649.53662	605.47382	6777	106	44.0627999999999	-0.0001997	ATUOYWHBWRKTHZ	CHEMONTID:0002500
C4H8	56.062600256	317.15198	261.08447	444	79	56.06751	-0.0049097	NNPPMTNAJDCUHE;IJDNQMDRQITEOD;VQTUBCCKSQIDNK	CHEMONTID:0004620;CHEMONTID:0002500;CHEMONTID:0004622
C4H8	56.062600256	317.15198	261.06921	444	70	56.08277	-0.0201697	NNPPMTNAJDCUHE;IJDNQMDRQITEOD;VQTUBCCKSQIDNK	CHEMONTID:0004620;CHEMONTID:0002500;CHEMONTID:0004622
C7H6O4	154.026608672	317.15198	163.11305	444	82	154.03893	-0.0123213	BTQAJGSMXCDDAJ	CHEMONTID:0002519
C8H12N2O2	168.089877624	317.15198	149.06262	444	96	168.08936	0.0005176	NWZYRRPOEASODK	CHEMONTID:0000335
C9H14NO2	168.102453688	317.15198	149.05418	444	90	168.0978	0.0046537	CHCUDBFRYVCNDF	CHEMONTID:0000492
C10H11NO4	209.068807832	317.15198	108.06527	444	83	209.08671	-0.0179022	ROUWPHMRHBMAFE	CHEMONTID:0004319
C10H16O7	248.089602852	317.15198	69.07027	444	78	248.08171	0.0078929	OCPZHANWXYIUTR	CHEMONTID:0003861
C2HO	41.002739652	149.06262	108.06527	96	83	40.99735	0.0053897	IKHGUXGNUITLKF	CHEMONTID:0002230
C2HO	41.002739652	149.06262	108.05759	96	84	41.00503	-0.0022903	IKHGUXGNUITLKF	CHEMONTID:0002230
C2HO	41.002739652	149.06262	108.0523	96	79	41.01032	-0.0075803	IKHGUXGNUITLKF	CHEMONTID:0002230
C2H2O	42.010564684	149.06262	107.0504	96	71	42.01222	-0.0016553	IKHGUXGNUITLKF;LFQSCWFLJHTTHZ;IMROMDMJAWUWLK	CHEMONTID:0002230;CHEMONTID:0000286;CHEMONTID:0000132
C2HO	41.002739652	149.05418	108.06527	90	83	40.98891	0.0138297	IKHGUXGNUITLKF	CHEMONTID:0002230
C2HO	41.002739652	149.05418	108.05759	90	84	40.99659	0.0061497	IKHGUXGNUITLKF	CHEMONTID:0002230
C2HO	41.002739652	149.05418	108.0523	90	79	41.00188	0.0008597	IKHGUXGNUITLKF	CHEMONTID:0002230
CNO	41.99798862	149.05418	107.0504	90	71	42.00378	-0.0057914	ZHNUHDYFZUAESO	CHEMONTID:0002484
C7H5O4	153.01878364	261.08447	108.05759	79	84	153.02688	-0.0080964	BTQAJGSMXCDDAJ	CHEMONTID:0002519
C7H5O4	153.01878364	261.06921	108.05759	70	84	153.01162	0.0071636	BTQAJGSMXCDDAJ	CHEMONTID:0002519
C4H7	55.054775224	163.11305	108.05759	82	84	55.05546	-0.0006848	NNPPMTNAJDCUHE;VQTUBCCKSQIDNK	CHEMONTID:0004620;CHEMONTID:0004622
C7H5O4	153.01878364	261.08447	108.06527	79	83	153.0192	-0.0004164	BTQAJGSMXCDDAJ	CHEMONTID:0002519
C7H5O4	153.01878364	261.06921	108.06527	70	83	153.00394	0.0148436	BTQAJGSMXCDDAJ	CHEMONTID:0002519
C3H5N	55.04219916	163.11305	108.06527	82	83	55.04778	-0.0055808	LIWAQLJGPBVORC	CHEMONTID:0002228
C4H7	55.054775224	163.11305	108.0523	82	79	55.06075	-0.0059748	NNPPMTNAJDCUHE;VQTUBCCKSQIDNK	CHEMONTID:0004620;CHEMONTID:0004622
C4H8	56.062600256	163.11305	107.0504	82	71	56.06265	-4.97E-05	NNPPMTNAJDCUHE;IJDNQMDRQITEOD;VQTUBCCKSQIDNK	CHEMONTID:0004620;CHEMONTID:0002500;CHEMONTID:0004622
C6H6O	94.041864812	163.11305	69.07027	82	78	94.04278	-0.0009152	ISWSIDIOOBJBQZ	CHEMONTID:0004647
C7H5O4	153.01878364	261.08447	108.0523	79	79	153.03217	-0.0133864	BTQAJGSMXCDDAJ	CHEMONTID:0002519
C7H6O4	154.026608672	261.08447	107.0504	79	71	154.03407	-0.0074613	BTQAJGSMXCDDAJ	CHEMONTID:0002519
C7H5O4	153.01878364	261.06921	108.0523	70	79	153.01691	0.0018736	BTQAJGSMXCDDAJ	CHEMONTID:0002519
C7H6O4	154.026608672	261.06921	107.0504	70	71	154.01881	0.0077987	BTQAJGSMXCDDAJ	CHEMONTID:0002519
Num AdductIon (AdductType Mass LinkedMz): 0
Num IsotopicIon (IsotopeName Mass LinkedMz WeightedForm WeightNumber): 6
C-13	310.29239	309.29089	M+1	1
C-13	318.15121	317.15198	M+1	1
C-13	554.45868	553.45972	M+1	1
C-13	554.47992	553.45972	M+1	1
C-13	588.55554	587.55774	M+1	1
N-14	616.42578	615.4502	M+1	1

NAME: C15H86N3O16P2
EXACTMASS: 626.548331932
ISSELECTED: False
ACCURATEMASS: 626.5487793
MASSDIFFERENCE: -0.0004474
TOTALSCORE: 2.634
ISOTOPICINTENSITY[M+1]: 0.1892
ISOTOPICINTENSITY[M+2]: 0.0499
ISOTOPICDIFF[M+1]: 0.1892
ISOTOPICDIFF[M+2]: 0.0499
MASSDIFFSCORE: 0.996
ISOTOPICSCORE: 0.804
PRODUCTIONSCORE: 0.682
NEUTRALLOSSSCORE: 0.152
PRODUCTIONPEAKNUMBER: 15
PRODUCTIONHITSNUMBER: 8
NEUTRALLOSSPEAKNUMBER: 105
NEUTRALLOSSHITSNUMBER: 16
RESOURCENAMES: 
RESOURCERECORDS: 0
ChemOntDescriptions: Pyrimidones;Nucleotides;Phosphocholines;Ceramide phosphates;Organic phosphoric acid and derivatives
ChemOntIDs: Pyrimidones;Nucleotides;Phosphocholines;Ceramide phosphates;Organic phosphoric acid and derivatives
ChemOntScores: 0.000273054985132325;0.000316443705656534;0.000918303520726411;0.00293999922166031;0.00943225741311944
ChemOntInChIKeys: QSJFDOVQWZVUQG;DJJCXFVJDGTHFX;YHHSONZFOIEMCP;YHEDRJPUIRMZMP;IDPXFPYGZRMMKZ
PUBCHEMCIDS: 
Num ProductIon (Formula ExactMass AccurateMass Intensity Error CandidateInChIKeys CandidateOntologies): 15
C5H9	69.070425288	69.07027	78	-0.0003933	OFBQJSOFQDEBGM;QWTDNUCVQCZILF;QMMOXUPEWRXHJS;BKOOMYPCSUNDGP;YWAKXRMUMFPDSH;MHNNAWXXUZQSNM;CRSOQBOWXPBRES	CHEMONTID:0002500;CHEMONTID:0004620;CHEMONTID:0004476;CHEMONTID:0004622
C7H7O	107.049689844	107.0504	71	-0.0012587	IWDCLRJOBJJRNH;RDOXTESZEPMUJZ;HUMNYLRZRPPJDN;RLSSMJSEOOYNOY;QWVGKYWNOKOFNN;WVDDGKGOMKODPV;RKSNPTXBQXBXDJ	CHEMONTID:0001275;CHEMONTID:0000138;CHEMONTID:0000321;CHEMONTID:0001273;CHEMONTID:0001274;CHEMONTID:0000033;CHEMONTID:0004325
C7H8O	108.057514876	108.0523	79	0.0046663	RDOXTESZEPMUJZ;IWDCLRJOBJJRNH;WVDDGKGOMKODPV;RLSSMJSEOOYNOY;WGEZRMDYBXGPFA	CHEMONTID:0000138;CHEMONTID:0001275;CHEMONTID:0000033;CHEMONTID:0001273;CHEMONTID:0000323
C7H8O	108.057514876	108.05759	84	-0.0006237	RDOXTESZEPMUJZ;IWDCLRJOBJJRNH;WVDDGKGOMKODPV;RLSSMJSEOOYNOY;WGEZRMDYBXGPFA	CHEMONTID:0000138;CHEMONTID:0001275;CHEMONTID:0000033;CHEMONTID:0001273;CHEMONTID:0000323
C7H8O	108.057514876	108.06527	83	-0.0083037	RDOXTESZEPMUJZ;IWDCLRJOBJJRNH;WVDDGKGOMKODPV;RLSSMJSEOOYNOY;WGEZRMDYBXGPFA	CHEMONTID:0000138;CHEMONTID:0001275;CHEMONTID:0000033;CHEMONTID:0001273;CHEMONTID:0000323
C9H9O2	149.060254528	149.05418	90	0.0055259	GYPMBQZAVBFUIZ;CJXMVKYNVIGQBS;YOMSJEATGXXYPX;CHWNEIVBYREQRF;ARGITQZGLVBTTI;REEQXZCFSBLNDH;CAWZFQGJUGEKFU;JYUMPCCBZLRYNV;MDXYNRAMDATLBT	CHEMONTID:0004111;CHEMONTID:0000029;CHEMONTID:0000190;CHEMONTID:0000296;CHEMONTID:0004646;CHEMONTID:0000135
C9H9O2	149.060254528	149.06262	96	-0.0029141	GYPMBQZAVBFUIZ;CJXMVKYNVIGQBS;YOMSJEATGXXYPX;CHWNEIVBYREQRF;ARGITQZGLVBTTI;REEQXZCFSBLNDH;CAWZFQGJUGEKFU;JYUMPCCBZLRYNV;MDXYNRAMDATLBT	CHEMONTID:0004111;CHEMONTID:0000029;CHEMONTID:0000190;CHEMONTID:0000296;CHEMONTID:0004646;CHEMONTID:0000135
C11H15O	163.1122901	163.11305	82	-0.0013085	OHERZLWVBJCXOF;HBYHLGZWEQHTIQ;IKZRCCHIMBTUHM	CHEMONTID:0004325;CHEMONTID:0001401;CHEMONTID:0003940
C13H15N2P2	261.07104674	261.06921	70	0.0012882	NA	NA
C6H18N2O7P	261.085162546	261.08447	79	0.000144	NA	NA
C15H39N2P2	309.258847508	309.24939	155	0.0089089	NA	NA
C15H38N2O2P	309.267090086	309.27438	812	-0.0078385	NA	NA
C15H38N2O2P	309.267090086	309.29089	791	-0.0243485	NA	NA
C15H26O5P	317.151785562	317.15198	444	-0.000743	NA	NA
C15H86N3O16P2	626.548331932	649.53662	6777	0.0009326	NA	NA
Num NeutralLoss (Formula ExactMass PrecursorMz ProductMz PrecursorIntensity ProductIntensity LossMass Error CandidateInChIKeys CandidateOntologies): 36
CH4O	32.026214748	649.53662	617.50922	6777	140	32.0273999999999	-0.0011853	OKKJLVBELUTLKV	CHEMONTID:0000286
C3H8	44.062600256	649.53662	605.47382	6777	106	44.0627999999999	-0.0001997	ATUOYWHBWRKTHZ	CHEMONTID:0002500
C4H8	56.062600256	317.15198	261.08447	444	79	56.06751	-0.0049097	NNPPMTNAJDCUHE;IJDNQMDRQITEOD;VQTUBCCKSQIDNK	CHEMONTID:0004620;CHEMONTID:0002500;CHEMONTID:0004622
C4H8	56.062600256	317.15198	261.06921	444	70	56.08277	-0.0201697	NNPPMTNAJDCUHE;IJDNQMDRQITEOD;VQTUBCCKSQIDNK	CHEMONTID:0004620;CHEMONTID:0002500;CHEMONTID:0004622
C7H6O4	154.026608672	317.15198	163.11305	444	82	154.03893	-0.0123213	BTQAJGSMXCDDAJ	CHEMONTID:0002519
C8H12N2O2	168.089877624	317.15198	149.06262	444	96	168.08936	0.0005176	NWZYRRPOEASODK	CHEMONTID:0000335
C9H14NO2	168.102453688	317.15198	149.05418	444	90	168.0978	0.0046537	CHCUDBFRYVCNDF	CHEMONTID:0000492
C10H11NO4	209.068807832	317.15198	108.06527	444	83	209.08671	-0.0179022	ROUWPHMRHBMAFE	CHEMONTID:0004319
C11H15NO3	209.10519334	317.15198	108.05759	444	84	209.09439	0.0108033	UFKDXENLDAZGOS	CHEMONTID:0000195
C11H15NO3	209.10519334	317.15198	108.0523	444	79	209.09968	0.0055133	UFKDXENLDAZGOS	CHEMONTID:0000195
C10H16O7	248.089602852	317.15198	69.07027	444	78	248.08171	0.0078929	OCPZHANWXYIUTR	CHEMONTID:0003861
C13H22NO3	240.159968564	309.24939	69.07027	155	78	240.17912	-0.0191514	FYMHCWBPOCZPKA	CHEMONTID:0000195
C2HO	41.002739652	149.06262	108.06527	96	83	40.99735	0.0053897	IKHGUXGNUITLKF	CHEMONTID:0002230
C2HO	41.002739652	149.06262	108.05759	96	84	41.00503	-0.0022903	IKHGUXGNUITLKF	CHEMONTID:0002230
C2HO	41.002739652	149.06262	108.0523	96	79	41.01032	-0.0075803	IKHGUXGNUITLKF	CHEMONTID:0002230
C2H2O	42.010564684	149.06262	107.0504	96	71	42.01222	-0.0016553	IKHGUXGNUITLKF;LFQSCWFLJHTTHZ;IMROMDMJAWUWLK	CHEMONTID:0002230;CHEMONTID:0000286;CHEMONTID:0000132
C2HO	41.002739652	149.05418	108.06527	90	83	40.98891	0.0138297	IKHGUXGNUITLKF	CHEMONTID:0002230
C2HO	41.002739652	149.05418	108.05759	90	84	40.99659	0.0061497	IKHGUXGNUITLKF	CHEMONTID:0002230
C2HO	41.002739652	149.05418	108.0523	90	79	41.00188	0.0008597	IKHGUXGNUITLKF	CHEMONTID:0002230
CNO	41.99798862	149.05418	107.0504	90	71	42.00378	-0.0057914	ZHNUHDYFZUAESO	CHEMONTID:0002484
HO3P	79.966330522	149.05418	69.07027	90	78	79.98391	-0.0175795	ABLZXFCXXLZCGV	NonID:PO3
C7H5O4	153.01878364	261.08447	108.05759	79	84	153.02688	-0.0080964	BTQAJGSMXCDDAJ	CHEMONTID:0002519
C7H5O4	153.01878364	261.06921	108.05759	70	84	153.01162	0.0071636	BTQAJGSMXCDDAJ	CHEMONTID:0002519
C4H7	55.054775224	163.11305	108.05759	82	84	55.05546	-0.0006848	NNPPMTNAJDCUHE;VQTUBCCKSQIDNK	CHEMONTID:0004620;CHEMONTID:0004622
C7H5O4	153.01878364	261.08447	108.06527	79	83	153.0192	-0.0004164	BTQAJGSMXCDDAJ	CHEMONTID:0002519
C7H5O4	153.01878364	261.06921	108.06527	70	83	153.00394	0.0148436	BTQAJGSMXCDDAJ	CHEMONTID:0002519
C3H5N	55.04219916	163.11305	108.06527	82	83	55.04778	-0.0055808	LIWAQLJGPBVORC	CHEMONTID:0002228
H3O4P	97.976895206	261.08447	163.11305	79	82	97.97142	0.0054752	NBIIXXVUZAFLBC	NonID:PO4
H3O4P	97.976895206	261.06921	163.11305	70	82	97.95616	0.0207352	NBIIXXVUZAFLBC	NonID:PO4
C4H7	55.054775224	163.11305	108.0523	82	79	55.06075	-0.0059748	NNPPMTNAJDCUHE;VQTUBCCKSQIDNK	CHEMONTID:0004620;CHEMONTID:0004622
C4H8	56.062600256	163.11305	107.0504	82	71	56.06265	-4.97E-05	NNPPMTNAJDCUHE;IJDNQMDRQITEOD;VQTUBCCKSQIDNK	CHEMONTID:0004620;CHEMONTID:0002500;CHEMONTID:0004622
C6H6O	94.041864812	163.11305	69.07027	82	78	94.04278	-0.0009152	ISWSIDIOOBJBQZ	CHEMONTID:0004647
C7H5O4	153.01878364	261.08447	108.0523	79	79	153.03217	-0.0133864	BTQAJGSMXCDDAJ	CHEMONTID:0002519
C7H6O4	154.026608672	261.08447	107.0504	79	71	154.03407	-0.0074613	BTQAJGSMXCDDAJ	CHEMONTID:0002519
C7H5O4	153.01878364	261.06921	108.0523	70	79	153.01691	0.0018736	BTQAJGSMXCDDAJ	CHEMONTID:0002519
C7H6O4	154.026608672	261.06921	107.0504	70	71	154.01881	0.0077987	BTQAJGSMXCDDAJ	CHEMONTID:0002519
Num AdductIon (AdductType Mass LinkedMz): 0
Num IsotopicIon (IsotopeName Mass LinkedMz WeightedForm WeightNumber): 6
C-13	310.29239	309.29089	M+1	1
C-13	318.15121	317.15198	M+1	1
C-13	554.45868	553.45972	M+1	1
C-13	554.47992	553.45972	M+1	1
C-13	588.55554	587.55774	M+1	1
N-14	616.42578	615.4502	M+1	1

NAME: C12H78F4N11O7P2
EXACTMASS: 626.549704976
ISSELECTED: False
ACCURATEMASS: 626.5487793
MASSDIFFERENCE: 0.0009257
TOTALSCORE: 2.633
ISOTOPICINTENSITY[M+1]: 0.1816
ISOTOPICINTENSITY[M+2]: 0.0301
ISOTOPICDIFF[M+1]: 0.1816
ISOTOPICDIFF[M+2]: 0.0301
MASSDIFFSCORE: 0.983
ISOTOPICSCORE: 0.825
PRODUCTIONSCORE: 0.682
NEUTRALLOSSSCORE: 0.143
PRODUCTIONPEAKNUMBER: 15
PRODUCTIONHITSNUMBER: 8
NEUTRALLOSSPEAKNUMBER: 105
NEUTRALLOSSHITSNUMBER: 15
RESOURCENAMES: 
RESOURCERECORDS: 0
ChemOntDescriptions: 
ChemOntIDs: 
ChemOntScores: 
ChemOntInChIKeys: 
PUBCHEMCIDS: 
Num ProductIon (Formula ExactMass AccurateMass Intensity Error CandidateInChIKeys CandidateOntologies): 15
C5H9	69.070425288	69.07027	78	-0.0003933	OFBQJSOFQDEBGM;QWTDNUCVQCZILF;QMMOXUPEWRXHJS;BKOOMYPCSUNDGP;YWAKXRMUMFPDSH;MHNNAWXXUZQSNM;CRSOQBOWXPBRES	CHEMONTID:0002500;CHEMONTID:0004620;CHEMONTID:0004476;CHEMONTID:0004622
C7H7O	107.049689844	107.0504	71	-0.0012587	IWDCLRJOBJJRNH;RDOXTESZEPMUJZ;HUMNYLRZRPPJDN;RLSSMJSEOOYNOY;QWVGKYWNOKOFNN;WVDDGKGOMKODPV;RKSNPTXBQXBXDJ	CHEMONTID:0001275;CHEMONTID:0000138;CHEMONTID:0000321;CHEMONTID:0001273;CHEMONTID:0001274;CHEMONTID:0000033;CHEMONTID:0004325
C7H8O	108.057514876	108.0523	79	0.0046663	RDOXTESZEPMUJZ;IWDCLRJOBJJRNH;WVDDGKGOMKODPV;RLSSMJSEOOYNOY;WGEZRMDYBXGPFA	CHEMONTID:0000138;CHEMONTID:0001275;CHEMONTID:0000033;CHEMONTID:0001273;CHEMONTID:0000323
C7H8O	108.057514876	108.05759	84	-0.0006237	RDOXTESZEPMUJZ;IWDCLRJOBJJRNH;WVDDGKGOMKODPV;RLSSMJSEOOYNOY;WGEZRMDYBXGPFA	CHEMONTID:0000138;CHEMONTID:0001275;CHEMONTID:0000033;CHEMONTID:0001273;CHEMONTID:0000323
C7H8O	108.057514876	108.06527	83	-0.0083037	RDOXTESZEPMUJZ;IWDCLRJOBJJRNH;WVDDGKGOMKODPV;RLSSMJSEOOYNOY;WGEZRMDYBXGPFA	CHEMONTID:0000138;CHEMONTID:0001275;CHEMONTID:0000033;CHEMONTID:0001273;CHEMONTID:0000323
C9H9O2	149.060254528	149.05418	90	0.0055259	GYPMBQZAVBFUIZ;CJXMVKYNVIGQBS;YOMSJEATGXXYPX;CHWNEIVBYREQRF;ARGITQZGLVBTTI;REEQXZCFSBLNDH;CAWZFQGJUGEKFU;JYUMPCCBZLRYNV;MDXYNRAMDATLBT	CHEMONTID:0004111;CHEMONTID:0000029;CHEMONTID:0000190;CHEMONTID:0000296;CHEMONTID:0004646;CHEMONTID:0000135
C9H9O2	149.060254528	149.06262	96	-0.0029141	GYPMBQZAVBFUIZ;CJXMVKYNVIGQBS;YOMSJEATGXXYPX;CHWNEIVBYREQRF;ARGITQZGLVBTTI;REEQXZCFSBLNDH;CAWZFQGJUGEKFU;JYUMPCCBZLRYNV;MDXYNRAMDATLBT	CHEMONTID:0004111;CHEMONTID:0000029;CHEMONTID:0000190;CHEMONTID:0000296;CHEMONTID:0004646;CHEMONTID:0000135
C11H15O	163.1122901	163.11305	82	-0.0013085	OHERZLWVBJCXOF;HBYHLGZWEQHTIQ;IKZRCCHIMBTUHM	CHEMONTID:0004325;CHEMONTID:0001401;CHEMONTID:0003940
C7H12F3N2O5	261.069831144	261.06921	70	7.26E-05	NA	NA
C11H12F3N2O2	261.085087284	261.08447	79	6.87E-05	NA	NA
C9H29N10O2	309.247495168	309.24939	155	-0.0024434	NA	NA
C11H33N8O2	309.272647296	309.27438	812	-0.0022813	NA	NA
C12H34FN8	309.289046308	309.29089	791	-0.0023923	NA	NA
C11H23F2N2O6	317.152417896	317.15198	444	-0.0001107	NA	NA
C12H78F4N11O7P2	626.549704976	649.53662	6777	0.0023057	NA	NA
Num NeutralLoss (Formula ExactMass PrecursorMz ProductMz PrecursorIntensity ProductIntensity LossMass Error CandidateInChIKeys CandidateOntologies): 35
CH4O	32.026214748	649.53662	617.50922	6777	140	32.0273999999999	-0.0011853	OKKJLVBELUTLKV	CHEMONTID:0000286
C3H8	44.062600256	649.53662	605.47382	6777	106	44.0627999999999	-0.0001997	ATUOYWHBWRKTHZ	CHEMONTID:0002500
C4H8	56.062600256	317.15198	261.08447	444	79	56.06751	-0.0049097	NNPPMTNAJDCUHE;IJDNQMDRQITEOD;VQTUBCCKSQIDNK	CHEMONTID:0004620;CHEMONTID:0002500;CHEMONTID:0004622
C4H8	56.062600256	317.15198	261.06921	444	70	56.08277	-0.0201697	NNPPMTNAJDCUHE;IJDNQMDRQITEOD;VQTUBCCKSQIDNK	CHEMONTID:0004620;CHEMONTID:0002500;CHEMONTID:0004622
C7H6O4	154.026608672	317.15198	163.11305	444	82	154.03893	-0.0123213	BTQAJGSMXCDDAJ	CHEMONTID:0002519
C8H12N2O2	168.089877624	317.15198	149.06262	444	96	168.08936	0.0005176	NWZYRRPOEASODK	CHEMONTID:0000335
C9H14NO2	168.102453688	317.15198	149.05418	444	90	168.0978	0.0046537	CHCUDBFRYVCNDF	CHEMONTID:0000492
C10H11NO4	209.068807832	317.15198	108.06527	444	83	209.08671	-0.0179022	ROUWPHMRHBMAFE	CHEMONTID:0004319
C11H15NO3	209.10519334	317.15198	108.05759	444	84	209.09439	0.0108033	UFKDXENLDAZGOS	CHEMONTID:0000195
C11H15NO3	209.10519334	317.15198	108.0523	444	79	209.09968	0.0055133	UFKDXENLDAZGOS	CHEMONTID:0000195
C10H16O7	248.089602852	317.15198	69.07027	444	78	248.08171	0.0078929	OCPZHANWXYIUTR	CHEMONTID:0003861
C2HO	41.002739652	149.06262	108.06527	96	83	40.99735	0.0053897	IKHGUXGNUITLKF	CHEMONTID:0002230
C2HO	41.002739652	149.06262	108.05759	96	84	41.00503	-0.0022903	IKHGUXGNUITLKF	CHEMONTID:0002230
C2HO	41.002739652	149.06262	108.0523	96	79	41.01032	-0.0075803	IKHGUXGNUITLKF	CHEMONTID:0002230
C2H2O	42.010564684	149.06262	107.0504	96	71	42.01222	-0.0016553	IKHGUXGNUITLKF;LFQSCWFLJHTTHZ;IMROMDMJAWUWLK	CHEMONTID:0002230;CHEMONTID:0000286;CHEMONTID:0000132
C2HO	41.002739652	149.05418	108.06527	90	83	40.98891	0.0138297	IKHGUXGNUITLKF	CHEMONTID:0002230
C2HO	41.002739652	149.05418	108.05759	90	84	40.99659	0.0061497	IKHGUXGNUITLKF	CHEMONTID:0002230
C2HO	41.002739652	149.05418	108.0523	90	79	41.00188	0.0008597	IKHGUXGNUITLKF	CHEMONTID:0002230
CNO	41.99798862	149.05418	107.0504	90	71	42.00378	-0.0057914	ZHNUHDYFZUAESO	CHEMONTID:0002484
HO3P	79.966330522	149.05418	69.07027	90	78	79.98391	-0.0175795	ABLZXFCXXLZCGV	NonID:PO3
C7H5O4	153.01878364	261.08447	108.05759	79	84	153.02688	-0.0080964	BTQAJGSMXCDDAJ	CHEMONTID:0002519
C7H5O4	153.01878364	261.06921	108.05759	70	84	153.01162	0.0071636	BTQAJGSMXCDDAJ	CHEMONTID:0002519
C4H7	55.054775224	163.11305	108.05759	82	84	55.05546	-0.0006848	NNPPMTNAJDCUHE;VQTUBCCKSQIDNK	CHEMONTID:0004620;CHEMONTID:0004622
C7H5O4	153.01878364	261.08447	108.06527	79	83	153.0192	-0.0004164	BTQAJGSMXCDDAJ	CHEMONTID:0002519
C7H5O4	153.01878364	261.06921	108.06527	70	83	153.00394	0.0148436	BTQAJGSMXCDDAJ	CHEMONTID:0002519
C3H5N	55.04219916	163.11305	108.06527	82	83	55.04778	-0.0055808	LIWAQLJGPBVORC	CHEMONTID:0002228
H3O4P	97.976895206	261.08447	163.11305	79	82	97.97142	0.0054752	NBIIXXVUZAFLBC	NonID:PO4
H3O4P	97.976895206	261.06921	163.11305	70	82	97.95616	0.0207352	NBIIXXVUZAFLBC	NonID:PO4
C4H7	55.054775224	163.11305	108.0523	82	79	55.06075	-0.0059748	NNPPMTNAJDCUHE;VQTUBCCKSQIDNK	CHEMONTID:0004620;CHEMONTID:0004622
C4H8	56.062600256	163.11305	107.0504	82	71	56.06265	-4.97E-05	NNPPMTNAJDCUHE;IJDNQMDRQITEOD;VQTUBCCKSQIDNK	CHEMONTID:0004620;CHEMONTID:0002500;CHEMONTID:0004622
C6H6O	94.041864812	163.11305	69.07027	82	78	94.04278	-0.0009152	ISWSIDIOOBJBQZ	CHEMONTID:0004647
C7H5O4	153.01878364	261.08447	108.0523	79	79	153.03217	-0.0133864	BTQAJGSMXCDDAJ	CHEMONTID:0002519
C7H6O4	154.026608672	261.08447	107.0504	79	71	154.03407	-0.0074613	BTQAJGSMXCDDAJ	CHEMONTID:0002519
C7H5O4	153.01878364	261.06921	108.0523	70	79	153.01691	0.0018736	BTQAJGSMXCDDAJ	CHEMONTID:0002519
C7H6O4	154.026608672	261.06921	107.0504	70	71	154.01881	0.0077987	BTQAJGSMXCDDAJ	CHEMONTID:0002519
Num AdductIon (AdductType Mass LinkedMz): 0
Num IsotopicIon (IsotopeName Mass LinkedMz WeightedForm WeightNumber): 6
C-13	310.29239	309.29089	M+1	1
C-13	318.15121	317.15198	M+1	1
C-13	554.45868	553.45972	M+1	1
C-13	554.47992	553.45972	M+1	1
C-13	588.55554	587.55774	M+1	1
N-14	616.42578	615.4502	M+1	1

NAME: C14H81F7N5O7P2
EXACTMASS: 626.549945732
ISSELECTED: False
ACCURATEMASS: 626.5487793
MASSDIFFERENCE: 0.0011664
TOTALSCORE: 2.632
ISOTOPICINTENSITY[M+1]: 0.1817
ISOTOPICINTENSITY[M+2]: 0.03
ISOTOPICDIFF[M+1]: 0.1817
ISOTOPICDIFF[M+2]: 0.03
MASSDIFFSCORE: 0.973
ISOTOPICSCORE: 0.825
PRODUCTIONSCORE: 0.682
NEUTRALLOSSSCORE: 0.152
PRODUCTIONPEAKNUMBER: 15
PRODUCTIONHITSNUMBER: 8
NEUTRALLOSSPEAKNUMBER: 105
NEUTRALLOSSHITSNUMBER: 16
RESOURCENAMES: 
RESOURCERECORDS: 0
ChemOntDescriptions: 
ChemOntIDs: 
ChemOntScores: 
ChemOntInChIKeys: 
PUBCHEMCIDS: 
Num ProductIon (Formula ExactMass AccurateMass Intensity Error CandidateInChIKeys CandidateOntologies): 15
C5H9	69.070425288	69.07027	78	-0.0003933	OFBQJSOFQDEBGM;QWTDNUCVQCZILF;QMMOXUPEWRXHJS;BKOOMYPCSUNDGP;YWAKXRMUMFPDSH;MHNNAWXXUZQSNM;CRSOQBOWXPBRES	CHEMONTID:0002500;CHEMONTID:0004620;CHEMONTID:0004476;CHEMONTID:0004622
C7H7O	107.049689844	107.0504	71	-0.0012587	IWDCLRJOBJJRNH;RDOXTESZEPMUJZ;HUMNYLRZRPPJDN;RLSSMJSEOOYNOY;QWVGKYWNOKOFNN;WVDDGKGOMKODPV;RKSNPTXBQXBXDJ	CHEMONTID:0001275;CHEMONTID:0000138;CHEMONTID:0000321;CHEMONTID:0001273;CHEMONTID:0001274;CHEMONTID:0000033;CHEMONTID:0004325
C7H8O	108.057514876	108.0523	79	0.0046663	RDOXTESZEPMUJZ;IWDCLRJOBJJRNH;WVDDGKGOMKODPV;RLSSMJSEOOYNOY;WGEZRMDYBXGPFA	CHEMONTID:0000138;CHEMONTID:0001275;CHEMONTID:0000033;CHEMONTID:0001273;CHEMONTID:0000323
C7H8O	108.057514876	108.05759	84	-0.0006237	RDOXTESZEPMUJZ;IWDCLRJOBJJRNH;WVDDGKGOMKODPV;RLSSMJSEOOYNOY;WGEZRMDYBXGPFA	CHEMONTID:0000138;CHEMONTID:0001275;CHEMONTID:0000033;CHEMONTID:0001273;CHEMONTID:0000323
C7H8O	108.057514876	108.06527	83	-0.0083037	RDOXTESZEPMUJZ;IWDCLRJOBJJRNH;WVDDGKGOMKODPV;RLSSMJSEOOYNOY;WGEZRMDYBXGPFA	CHEMONTID:0000138;CHEMONTID:0001275;CHEMONTID:0000033;CHEMONTID:0001273;CHEMONTID:0000323
C9H9O2	149.060254528	149.05418	90	0.0055259	GYPMBQZAVBFUIZ;CJXMVKYNVIGQBS;YOMSJEATGXXYPX;CHWNEIVBYREQRF;ARGITQZGLVBTTI;REEQXZCFSBLNDH;CAWZFQGJUGEKFU;JYUMPCCBZLRYNV;MDXYNRAMDATLBT	CHEMONTID:0004111;CHEMONTID:0000029;CHEMONTID:0000190;CHEMONTID:0000296;CHEMONTID:0004646;CHEMONTID:0000135
C9H9O2	149.060254528	149.06262	96	-0.0029141	GYPMBQZAVBFUIZ;CJXMVKYNVIGQBS;YOMSJEATGXXYPX;CHWNEIVBYREQRF;ARGITQZGLVBTTI;REEQXZCFSBLNDH;CAWZFQGJUGEKFU;JYUMPCCBZLRYNV;MDXYNRAMDATLBT	CHEMONTID:0004111;CHEMONTID:0000029;CHEMONTID:0000190;CHEMONTID:0000296;CHEMONTID:0004646;CHEMONTID:0000135
C11H15O	163.1122901	163.11305	82	-0.0013085	OHERZLWVBJCXOF;HBYHLGZWEQHTIQ;IKZRCCHIMBTUHM	CHEMONTID:0004325;CHEMONTID:0001401;CHEMONTID:0003940
C7H12F3N2O5	261.069831144	261.06921	70	7.26E-05	NA	NA
C11H12F3N2O2	261.085087284	261.08447	79	6.87E-05	NA	NA
C13H33N4O4	309.250180536	309.24939	155	0.000242	NA	NA
C14H38N4OP	309.278323466	309.27438	812	0.0033949	NA	NA
C14H38N4OP	309.278323466	309.29089	791	-0.0131151	NA	NA
C11H23F2N2O6	317.152417896	317.15198	444	-0.0001107	NA	NA
C14H81F7N5O7P2	626.549945732	649.53662	6777	0.0025464	NA	NA
Num NeutralLoss (Formula ExactMass PrecursorMz ProductMz PrecursorIntensity ProductIntensity LossMass Error CandidateInChIKeys CandidateOntologies): 36
CH4O	32.026214748	649.53662	617.50922	6777	140	32.0273999999999	-0.0011853	OKKJLVBELUTLKV	CHEMONTID:0000286
C3H8	44.062600256	649.53662	605.47382	6777	106	44.0627999999999	-0.0001997	ATUOYWHBWRKTHZ	CHEMONTID:0002500
C4H8	56.062600256	317.15198	261.08447	444	79	56.06751	-0.0049097	NNPPMTNAJDCUHE;IJDNQMDRQITEOD;VQTUBCCKSQIDNK	CHEMONTID:0004620;CHEMONTID:0002500;CHEMONTID:0004622
C4H8	56.062600256	317.15198	261.06921	444	70	56.08277	-0.0201697	NNPPMTNAJDCUHE;IJDNQMDRQITEOD;VQTUBCCKSQIDNK	CHEMONTID:0004620;CHEMONTID:0002500;CHEMONTID:0004622
C7H6O4	154.026608672	317.15198	163.11305	444	82	154.03893	-0.0123213	BTQAJGSMXCDDAJ	CHEMONTID:0002519
C8H12N2O2	168.089877624	317.15198	149.06262	444	96	168.08936	0.0005176	NWZYRRPOEASODK	CHEMONTID:0000335
C9H14NO2	168.102453688	317.15198	149.05418	444	90	168.0978	0.0046537	CHCUDBFRYVCNDF	CHEMONTID:0000492
C10H11NO4	209.068807832	317.15198	108.06527	444	83	209.08671	-0.0179022	ROUWPHMRHBMAFE	CHEMONTID:0004319
C11H15NO3	209.10519334	317.15198	108.05759	444	84	209.09439	0.0108033	UFKDXENLDAZGOS	CHEMONTID:0000195
C11H15NO3	209.10519334	317.15198	108.0523	444	79	209.09968	0.0055133	UFKDXENLDAZGOS	CHEMONTID:0000195
C10H16O7	248.089602852	317.15198	69.07027	444	78	248.08171	0.0078929	OCPZHANWXYIUTR	CHEMONTID:0003861
C13H22NO3	240.159968564	309.24939	69.07027	155	78	240.17912	-0.0191514	FYMHCWBPOCZPKA	CHEMONTID:0000195
C2HO	41.002739652	149.06262	108.06527	96	83	40.99735	0.0053897	IKHGUXGNUITLKF	CHEMONTID:0002230
C2HO	41.002739652	149.06262	108.05759	96	84	41.00503	-0.0022903	IKHGUXGNUITLKF	CHEMONTID:0002230
C2HO	41.002739652	149.06262	108.0523	96	79	41.01032	-0.0075803	IKHGUXGNUITLKF	CHEMONTID:0002230
C2H2O	42.010564684	149.06262	107.0504	96	71	42.01222	-0.0016553	IKHGUXGNUITLKF;LFQSCWFLJHTTHZ;IMROMDMJAWUWLK	CHEMONTID:0002230;CHEMONTID:0000286;CHEMONTID:0000132
C2HO	41.002739652	149.05418	108.06527	90	83	40.98891	0.0138297	IKHGUXGNUITLKF	CHEMONTID:0002230
C2HO	41.002739652	149.05418	108.05759	90	84	40.99659	0.0061497	IKHGUXGNUITLKF	CHEMONTID:0002230
C2HO	41.002739652	149.05418	108.0523	90	79	41.00188	0.0008597	IKHGUXGNUITLKF	CHEMONTID:0002230
CNO	41.99798862	149.05418	107.0504	90	71	42.00378	-0.0057914	ZHNUHDYFZUAESO	CHEMONTID:0002484
HO3P	79.966330522	149.05418	69.07027	90	78	79.98391	-0.0175795	ABLZXFCXXLZCGV	NonID:PO3
C7H5O4	153.01878364	261.08447	108.05759	79	84	153.02688	-0.0080964	BTQAJGSMXCDDAJ	CHEMONTID:0002519
C7H5O4	153.01878364	261.06921	108.05759	70	84	153.01162	0.0071636	BTQAJGSMXCDDAJ	CHEMONTID:0002519
C4H7	55.054775224	163.11305	108.05759	82	84	55.05546	-0.0006848	NNPPMTNAJDCUHE;VQTUBCCKSQIDNK	CHEMONTID:0004620;CHEMONTID:0004622
C7H5O4	153.01878364	261.08447	108.06527	79	83	153.0192	-0.0004164	BTQAJGSMXCDDAJ	CHEMONTID:0002519
C7H5O4	153.01878364	261.06921	108.06527	70	83	153.00394	0.0148436	BTQAJGSMXCDDAJ	CHEMONTID:0002519
C3H5N	55.04219916	163.11305	108.06527	82	83	55.04778	-0.0055808	LIWAQLJGPBVORC	CHEMONTID:0002228
H3O4P	97.976895206	261.08447	163.11305	79	82	97.97142	0.0054752	NBIIXXVUZAFLBC	NonID:PO4
H3O4P	97.976895206	261.06921	163.11305	70	82	97.95616	0.0207352	NBIIXXVUZAFLBC	NonID:PO4
C4H7	55.054775224	163.11305	108.0523	82	79	55.06075	-0.0059748	NNPPMTNAJDCUHE;VQTUBCCKSQIDNK	CHEMONTID:0004620;CHEMONTID:0004622
C4H8	56.062600256	163.11305	107.0504	82	71	56.06265	-4.97E-05	NNPPMTNAJDCUHE;IJDNQMDRQITEOD;VQTUBCCKSQIDNK	CHEMONTID:0004620;CHEMONTID:0002500;CHEMONTID:0004622
C6H6O	94.041864812	163.11305	69.07027	82	78	94.04278	-0.0009152	ISWSIDIOOBJBQZ	CHEMONTID:0004647
C7H5O4	153.01878364	261.08447	108.0523	79	79	153.03217	-0.0133864	BTQAJGSMXCDDAJ	CHEMONTID:0002519
C7H6O4	154.026608672	261.08447	107.0504	79	71	154.03407	-0.0074613	BTQAJGSMXCDDAJ	CHEMONTID:0002519
C7H5O4	153.01878364	261.06921	108.0523	70	79	153.01691	0.0018736	BTQAJGSMXCDDAJ	CHEMONTID:0002519
C7H6O4	154.026608672	261.06921	107.0504	70	71	154.01881	0.0077987	BTQAJGSMXCDDAJ	CHEMONTID:0002519
Num AdductIon (AdductType Mass LinkedMz): 0
Num IsotopicIon (IsotopeName Mass LinkedMz WeightedForm WeightNumber): 6
C-13	310.29239	309.29089	M+1	1
C-13	318.15121	317.15198	M+1	1
C-13	554.45868	553.45972	M+1	1
C-13	554.47992	553.45972	M+1	1
C-13	588.55554	587.55774	M+1	1
N-14	616.42578	615.4502	M+1	1

NAME: C10H78N10O18
EXACTMASS: 626.549555656
ISSELECTED: False
ACCURATEMASS: 626.5487793
MASSDIFFERENCE: 0.0007764
TOTALSCORE: 2.631
ISOTOPICINTENSITY[M+1]: 0.1605
ISOTOPICINTENSITY[M+2]: 0.0492
ISOTOPICDIFF[M+1]: 0.1605
ISOTOPICDIFF[M+2]: 0.0492
MASSDIFFSCORE: 0.988
ISOTOPICSCORE: 0.847
PRODUCTIONSCORE: 0.682
NEUTRALLOSSSCORE: 0.114
PRODUCTIONPEAKNUMBER: 15
PRODUCTIONHITSNUMBER: 8
NEUTRALLOSSPEAKNUMBER: 105
NEUTRALLOSSHITSNUMBER: 12
RESOURCENAMES: 
RESOURCERECORDS: 0
ChemOntDescriptions: Alkaloids and derivatives;Carboximidic acids;N-acyl amines;Morphinans;Pyridines and derivatives;Aminoalcohols;Aminobenzoic acids;Hydroxybenzenoids;Amines;Benzoic acids and derivatives;Purines;Quinoline carboxylic acids;Steroids;Amino acids and derivatives;Lignols;Phenolic compounds;Alkylphenylketones;Benzene and substituted derivatives;Ceramides;Chromones and derivatives;Fatty acid and derivatives;Peptides;Anilines and derivatives;Coumarin and derivatives;Quinazolines;Saccharides;Carbolines;Steroidal saponins;Phenylpiperidines;Anisoles;Bicyclic monoterpenoids;Cinnamic acid and derivatives;Indole and derivatives;N-acyl-amino acids;Other flavonoids;Phenylacetamides;Pyridinecarboxylic acids;Alcohols;Aralkylamines;Carboxylic acids and derivatives;Phenylpiperazines;Phenylpropanes;Phenylpyrazoles;Pyrimidones
ChemOntIDs: Alkaloids and derivatives;Carboximidic acids;N-acyl amines;Morphinans;Pyridines and derivatives;Aminoalcohols;Aminobenzoic acids;Hydroxybenzenoids;Amines;Benzoic acids and derivatives;Purines;Quinoline carboxylic acids;Steroids;Amino acids and derivatives;Lignols;Phenolic compounds;Alkylphenylketones;Benzene and substituted derivatives;Ceramides;Chromones and derivatives;Fatty acid and derivatives;Peptides;Anilines and derivatives;Coumarin and derivatives;Quinazolines;Saccharides;Carbolines;Steroidal saponins;Phenylpiperidines;Anisoles;Bicyclic monoterpenoids;Cinnamic acid and derivatives;Indole and derivatives;N-acyl-amino acids;Other flavonoids;Phenylacetamides;Pyridinecarboxylic acids;Alcohols;Aralkylamines;Carboxylic acids and derivatives;Phenylpiperazines;Phenylpropanes;Phenylpyrazoles;Pyrimidones
ChemOntScores: 5.53023156695263E-06;9.09590557509662E-06;9.09590557509662E-06;1.25701635790282E-05;1.37397733149791E-05;5.41455535537288E-05;5.41455535537288E-05;5.41455535537288E-05;0.000133358645358761;0.000133358645358761;0.000133358645358761;0.000133358645358761;0.000133358645358761;0.000262763290790374;0.000262763290790374;0.000262763290790374;0.000627907640494781;0.000627907640494781;0.000627907640494781;0.000627907640494781;0.000627907640494781;0.000627907640494781;0.000714061139817382;0.000714061139817382;0.000714061139817382;0.000714061139817382;0.00105517839298531;0.00127261803305795;0.00148498613309966;0.00185624337504127;0.00185624337504127;0.00185624337504127;0.00185624337504127;0.00185624337504127;0.00185624337504127;0.00185624337504127;0.00185624337504127;0.00365834119515952;0.00706933712293669;0.0088811126986027;0.0088811126986027;0.0088811126986027;0.0088811126986027;0.0088811126986027
ChemOntInChIKeys: AVRFPRAAVSCSSZ;FONIWJIDLJEJTL;SNPLKNRPJHDVJA;INYYVPJSBIVGPH;XYABHURTMBEOGW;CBTVGIZVANVGBH;IMPPGHMHELILKG;RZVAJINKPMORJF;GUNURVWAJRRUAV;FFCCBBNQPIMUJI;XMSMHKMPBNTBOD;CABMTIJINOIHOD;POZRVZJJTULAOH;CAHKINHBCWCHCF;YVPXVXANRNDGTA;LKBSMPFEKIBRGC;JYWNYMJKURVPFH;MUBZACKCHQIRSY;LGOFBZUQIUVJFS;HTTVYKXJCQENKW;GVNWZKBFMFUVNX;DOGIDQKFVLKMLQ;ROBVIMPUHSLWNV;GZEYLLPOQRZUDF;KWNQIIMVPSMYEM;DWAICOVNOFPYLS;FZHZQHNKCPJTNQ;HYDDDNUKNMMWBD;XADCESSVHJOZHK;HUNIPYLVUPMFCZ;PLKZJFBLYSCGKF;GKQPCPXONLDCMU;YTBNTDMBGXAOCG;BNJOZDZCRHCODO;SRKMAHYDQNVWHY;MXJWRABVEGLYDG;MUUDQLHCIAOWPR;SXQFCVDSOLSHOQ;ZXRVKCBLGJOCEE;CURUTKGFNZGFSE;PTVWPYVOOKLBCG;JMFCQRKXGIHOAN;RMMXTBMQSGEXHJ;ISAKRJDGNUQOIC
PUBCHEMCIDS: 
Num ProductIon (Formula ExactMass AccurateMass Intensity Error CandidateInChIKeys CandidateOntologies): 15
C5H9	69.070425288	69.07027	78	-0.0003933	OFBQJSOFQDEBGM;QWTDNUCVQCZILF;QMMOXUPEWRXHJS;BKOOMYPCSUNDGP;YWAKXRMUMFPDSH;MHNNAWXXUZQSNM;CRSOQBOWXPBRES	CHEMONTID:0002500;CHEMONTID:0004620;CHEMONTID:0004476;CHEMONTID:0004622
C7H7O	107.049689844	107.0504	71	-0.0012587	IWDCLRJOBJJRNH;RDOXTESZEPMUJZ;HUMNYLRZRPPJDN;RLSSMJSEOOYNOY;QWVGKYWNOKOFNN;WVDDGKGOMKODPV;RKSNPTXBQXBXDJ	CHEMONTID:0001275;CHEMONTID:0000138;CHEMONTID:0000321;CHEMONTID:0001273;CHEMONTID:0001274;CHEMONTID:0000033;CHEMONTID:0004325
C7H8O	108.057514876	108.0523	79	0.0046663	RDOXTESZEPMUJZ;IWDCLRJOBJJRNH;WVDDGKGOMKODPV;RLSSMJSEOOYNOY;WGEZRMDYBXGPFA	CHEMONTID:0000138;CHEMONTID:0001275;CHEMONTID:0000033;CHEMONTID:0001273;CHEMONTID:0000323
C7H8O	108.057514876	108.05759	84	-0.0006237	RDOXTESZEPMUJZ;IWDCLRJOBJJRNH;WVDDGKGOMKODPV;RLSSMJSEOOYNOY;WGEZRMDYBXGPFA	CHEMONTID:0000138;CHEMONTID:0001275;CHEMONTID:0000033;CHEMONTID:0001273;CHEMONTID:0000323
C7H8O	108.057514876	108.06527	83	-0.0083037	RDOXTESZEPMUJZ;IWDCLRJOBJJRNH;WVDDGKGOMKODPV;RLSSMJSEOOYNOY;WGEZRMDYBXGPFA	CHEMONTID:0000138;CHEMONTID:0001275;CHEMONTID:0000033;CHEMONTID:0001273;CHEMONTID:0000323
C9H9O2	149.060254528	149.05418	90	0.0055259	GYPMBQZAVBFUIZ;CJXMVKYNVIGQBS;YOMSJEATGXXYPX;CHWNEIVBYREQRF;ARGITQZGLVBTTI;REEQXZCFSBLNDH;CAWZFQGJUGEKFU;JYUMPCCBZLRYNV;MDXYNRAMDATLBT	CHEMONTID:0004111;CHEMONTID:0000029;CHEMONTID:0000190;CHEMONTID:0000296;CHEMONTID:0004646;CHEMONTID:0000135
C9H9O2	149.060254528	149.06262	96	-0.0029141	GYPMBQZAVBFUIZ;CJXMVKYNVIGQBS;YOMSJEATGXXYPX;CHWNEIVBYREQRF;ARGITQZGLVBTTI;REEQXZCFSBLNDH;CAWZFQGJUGEKFU;JYUMPCCBZLRYNV;MDXYNRAMDATLBT	CHEMONTID:0004111;CHEMONTID:0000029;CHEMONTID:0000190;CHEMONTID:0000296;CHEMONTID:0004646;CHEMONTID:0000135
C10H13NO	163.099714036	163.11305	82	-0.0138845	MPVCRCDTDGOELI	CHEMONTID:0000195
C5H9N8O5	261.069590388	261.06921	70	-0.0001682	NA	NA
C9H9N8O2	261.084846528	261.08447	79	-0.0001721	NA	NA
C9H29N10O2	309.247495168	309.24939	155	-0.0024434	NA	NA
C10H33N10O	309.283880676	309.27438	812	0.0089521	NA	NA
C10H33N10O	309.283880676	309.29089	791	-0.0075579	NA	NA
C6H21N8O7	317.153320012	317.15198	444	0.0007914	NA	NA
C10H78N10O18	626.549555656	649.53662	6777	0.0021564	NA	NA
Num NeutralLoss (Formula ExactMass PrecursorMz ProductMz PrecursorIntensity ProductIntensity LossMass Error CandidateInChIKeys CandidateOntologies): 30
CH4O	32.026214748	649.53662	617.50922	6777	140	32.0273999999999	-0.0011853	OKKJLVBELUTLKV	CHEMONTID:0000286
C3H8	44.062600256	649.53662	605.47382	6777	106	44.0627999999999	-0.0001997	ATUOYWHBWRKTHZ	CHEMONTID:0002500
C4H8	56.062600256	317.15198	261.08447	444	79	56.06751	-0.0049097	NNPPMTNAJDCUHE;IJDNQMDRQITEOD;VQTUBCCKSQIDNK	CHEMONTID:0004620;CHEMONTID:0002500;CHEMONTID:0004622
C4H8	56.062600256	317.15198	261.06921	444	70	56.08277	-0.0201697	NNPPMTNAJDCUHE;IJDNQMDRQITEOD;VQTUBCCKSQIDNK	CHEMONTID:0004620;CHEMONTID:0002500;CHEMONTID:0004622
C7H6O4	154.026608672	317.15198	163.11305	444	82	154.03893	-0.0123213	BTQAJGSMXCDDAJ	CHEMONTID:0002519
C8H12N2O2	168.089877624	317.15198	149.06262	444	96	168.08936	0.0005176	NWZYRRPOEASODK	CHEMONTID:0000335
C9H14NO2	168.102453688	317.15198	149.05418	444	90	168.0978	0.0046537	CHCUDBFRYVCNDF	CHEMONTID:0000492
C10H11NO4	209.068807832	317.15198	108.06527	444	83	209.08671	-0.0179022	ROUWPHMRHBMAFE	CHEMONTID:0004319
C10H16O7	248.089602852	317.15198	69.07027	444	78	248.08171	0.0078929	OCPZHANWXYIUTR	CHEMONTID:0003861
C2HO	41.002739652	149.06262	108.06527	96	83	40.99735	0.0053897	IKHGUXGNUITLKF	CHEMONTID:0002230
C2HO	41.002739652	149.06262	108.05759	96	84	41.00503	-0.0022903	IKHGUXGNUITLKF	CHEMONTID:0002230
C2HO	41.002739652	149.06262	108.0523	96	79	41.01032	-0.0075803	IKHGUXGNUITLKF	CHEMONTID:0002230
C2H2O	42.010564684	149.06262	107.0504	96	71	42.01222	-0.0016553	IKHGUXGNUITLKF;LFQSCWFLJHTTHZ;IMROMDMJAWUWLK	CHEMONTID:0002230;CHEMONTID:0000286;CHEMONTID:0000132
C2HO	41.002739652	149.05418	108.06527	90	83	40.98891	0.0138297	IKHGUXGNUITLKF	CHEMONTID:0002230
C2HO	41.002739652	149.05418	108.05759	90	84	40.99659	0.0061497	IKHGUXGNUITLKF	CHEMONTID:0002230
C2HO	41.002739652	149.05418	108.0523	90	79	41.00188	0.0008597	IKHGUXGNUITLKF	CHEMONTID:0002230
CNO	41.99798862	149.05418	107.0504	90	71	42.00378	-0.0057914	ZHNUHDYFZUAESO	CHEMONTID:0002484
C7H5O4	153.01878364	261.08447	108.05759	79	84	153.02688	-0.0080964	BTQAJGSMXCDDAJ	CHEMONTID:0002519
C7H5O4	153.01878364	261.06921	108.05759	70	84	153.01162	0.0071636	BTQAJGSMXCDDAJ	CHEMONTID:0002519
C4H7	55.054775224	163.11305	108.05759	82	84	55.05546	-0.0006848	NNPPMTNAJDCUHE;VQTUBCCKSQIDNK	CHEMONTID:0004620;CHEMONTID:0004622
C7H5O4	153.01878364	261.08447	108.06527	79	83	153.0192	-0.0004164	BTQAJGSMXCDDAJ	CHEMONTID:0002519
C7H5O4	153.01878364	261.06921	108.06527	70	83	153.00394	0.0148436	BTQAJGSMXCDDAJ	CHEMONTID:0002519
C3H5N	55.04219916	163.11305	108.06527	82	83	55.04778	-0.0055808	LIWAQLJGPBVORC	CHEMONTID:0002228
C4H7	55.054775224	163.11305	108.0523	82	79	55.06075	-0.0059748	NNPPMTNAJDCUHE;VQTUBCCKSQIDNK	CHEMONTID:0004620;CHEMONTID:0004622
C4H8	56.062600256	163.11305	107.0504	82	71	56.06265	-4.97E-05	NNPPMTNAJDCUHE;IJDNQMDRQITEOD;VQTUBCCKSQIDNK	CHEMONTID:0004620;CHEMONTID:0002500;CHEMONTID:0004622
C6H6O	94.041864812	163.11305	69.07027	82	78	94.04278	-0.0009152	ISWSIDIOOBJBQZ	CHEMONTID:0004647
C7H5O4	153.01878364	261.08447	108.0523	79	79	153.03217	-0.0133864	BTQAJGSMXCDDAJ	CHEMONTID:0002519
C7H6O4	154.026608672	261.08447	107.0504	79	71	154.03407	-0.0074613	BTQAJGSMXCDDAJ	CHEMONTID:0002519
C7H5O4	153.01878364	261.06921	108.0523	70	79	153.01691	0.0018736	BTQAJGSMXCDDAJ	CHEMONTID:0002519
C7H6O4	154.026608672	261.06921	107.0504	70	71	154.01881	0.0077987	BTQAJGSMXCDDAJ	CHEMONTID:0002519
Num AdductIon (AdductType Mass LinkedMz): 0
Num IsotopicIon (IsotopeName Mass LinkedMz WeightedForm WeightNumber): 6
C-13	310.29239	309.29089	M+1	1
C-13	318.15121	317.15198	M+1	1
C-13	554.45868	553.45972	M+1	1
C-13	554.47992	553.45972	M+1	1
C-13	588.55554	587.55774	M+1	1
N-14	616.42578	615.4502	M+1	1

NAME: C10H75FN17O7P2
EXACTMASS: 626.54946422
ISSELECTED: False
ACCURATEMASS: 626.5487793
MASSDIFFERENCE: 0.0006849
TOTALSCORE: 2.631
ISOTOPICINTENSITY[M+1]: 0.1816
ISOTOPICINTENSITY[M+2]: 0.0302
ISOTOPICDIFF[M+1]: 0.1816
ISOTOPICDIFF[M+2]: 0.0302
MASSDIFFSCORE: 0.991
ISOTOPICSCORE: 0.825
PRODUCTIONSCORE: 0.682
NEUTRALLOSSSCORE: 0.133
PRODUCTIONPEAKNUMBER: 15
PRODUCTIONHITSNUMBER: 8
NEUTRALLOSSPEAKNUMBER: 105
NEUTRALLOSSHITSNUMBER: 14
RESOURCENAMES: 
RESOURCERECORDS: 0
ChemOntDescriptions: 
ChemOntIDs: 
ChemOntScores: 
ChemOntInChIKeys: 
PUBCHEMCIDS: 
Num ProductIon (Formula ExactMass AccurateMass Intensity Error CandidateInChIKeys CandidateOntologies): 15
C5H9	69.070425288	69.07027	78	-0.0003933	OFBQJSOFQDEBGM;QWTDNUCVQCZILF;QMMOXUPEWRXHJS;BKOOMYPCSUNDGP;YWAKXRMUMFPDSH;MHNNAWXXUZQSNM;CRSOQBOWXPBRES	CHEMONTID:0002500;CHEMONTID:0004620;CHEMONTID:0004476;CHEMONTID:0004622
C7H7O	107.049689844	107.0504	71	-0.0012587	IWDCLRJOBJJRNH;RDOXTESZEPMUJZ;HUMNYLRZRPPJDN;RLSSMJSEOOYNOY;QWVGKYWNOKOFNN;WVDDGKGOMKODPV;RKSNPTXBQXBXDJ	CHEMONTID:0001275;CHEMONTID:0000138;CHEMONTID:0000321;CHEMONTID:0001273;CHEMONTID:0001274;CHEMONTID:0000033;CHEMONTID:0004325
C7H8O	108.057514876	108.0523	79	0.0046663	RDOXTESZEPMUJZ;IWDCLRJOBJJRNH;WVDDGKGOMKODPV;RLSSMJSEOOYNOY;WGEZRMDYBXGPFA	CHEMONTID:0000138;CHEMONTID:0001275;CHEMONTID:0000033;CHEMONTID:0001273;CHEMONTID:0000323
C7H8O	108.057514876	108.05759	84	-0.0006237	RDOXTESZEPMUJZ;IWDCLRJOBJJRNH;WVDDGKGOMKODPV;RLSSMJSEOOYNOY;WGEZRMDYBXGPFA	CHEMONTID:0000138;CHEMONTID:0001275;CHEMONTID:0000033;CHEMONTID:0001273;CHEMONTID:0000323
C7H8O	108.057514876	108.06527	83	-0.0083037	RDOXTESZEPMUJZ;IWDCLRJOBJJRNH;WVDDGKGOMKODPV;RLSSMJSEOOYNOY;WGEZRMDYBXGPFA	CHEMONTID:0000138;CHEMONTID:0001275;CHEMONTID:0000033;CHEMONTID:0001273;CHEMONTID:0000323
C9H9O2	149.060254528	149.05418	90	0.0055259	GYPMBQZAVBFUIZ;CJXMVKYNVIGQBS;YOMSJEATGXXYPX;CHWNEIVBYREQRF;ARGITQZGLVBTTI;REEQXZCFSBLNDH;CAWZFQGJUGEKFU;JYUMPCCBZLRYNV;MDXYNRAMDATLBT	CHEMONTID:0004111;CHEMONTID:0000029;CHEMONTID:0000190;CHEMONTID:0000296;CHEMONTID:0004646;CHEMONTID:0000135
C9H9O2	149.060254528	149.06262	96	-0.0029141	GYPMBQZAVBFUIZ;CJXMVKYNVIGQBS;YOMSJEATGXXYPX;CHWNEIVBYREQRF;ARGITQZGLVBTTI;REEQXZCFSBLNDH;CAWZFQGJUGEKFU;JYUMPCCBZLRYNV;MDXYNRAMDATLBT	CHEMONTID:0004111;CHEMONTID:0000029;CHEMONTID:0000190;CHEMONTID:0000296;CHEMONTID:0004646;CHEMONTID:0000135
C10H13NO	163.099714036	163.11305	82	-0.0138845	MPVCRCDTDGOELI	CHEMONTID:0000195
H6N16P	261.069895822	261.06921	70	0.0001372	NA	NA
H11FN12O2P	261.084957442	261.08447	79	-6.11E-05	NA	NA
C9H29N10O2	309.247495168	309.24939	155	-0.0024434	NA	NA
C7H29N14	309.269961928	309.27438	812	-0.0049667	NA	NA
C9H33N12	309.295114056	309.29089	791	0.0036755	NA	NA
C10H23N8P2	317.152090996	317.15198	444	-0.0004376	NA	NA
C10H75FN17O7P2	626.54946422	649.53662	6777	0.0020649	NA	NA
Num NeutralLoss (Formula ExactMass PrecursorMz ProductMz PrecursorIntensity ProductIntensity LossMass Error CandidateInChIKeys CandidateOntologies): 33
CH4O	32.026214748	649.53662	617.50922	6777	140	32.0273999999999	-0.0011853	OKKJLVBELUTLKV	CHEMONTID:0000286
C3H8	44.062600256	649.53662	605.47382	6777	106	44.0627999999999	-0.0001997	ATUOYWHBWRKTHZ	CHEMONTID:0002500
C4H8	56.062600256	317.15198	261.08447	444	79	56.06751	-0.0049097	NNPPMTNAJDCUHE;IJDNQMDRQITEOD;VQTUBCCKSQIDNK	CHEMONTID:0004620;CHEMONTID:0002500;CHEMONTID:0004622
C4H8	56.062600256	317.15198	261.06921	444	70	56.08277	-0.0201697	NNPPMTNAJDCUHE;IJDNQMDRQITEOD;VQTUBCCKSQIDNK	CHEMONTID:0004620;CHEMONTID:0002500;CHEMONTID:0004622
C7H6O4	154.026608672	317.15198	163.11305	444	82	154.03893	-0.0123213	BTQAJGSMXCDDAJ	CHEMONTID:0002519
C8H12N2O2	168.089877624	317.15198	149.06262	444	96	168.08936	0.0005176	NWZYRRPOEASODK	CHEMONTID:0000335
C9H14NO2	168.102453688	317.15198	149.05418	444	90	168.0978	0.0046537	CHCUDBFRYVCNDF	CHEMONTID:0000492
C10H11NO4	209.068807832	317.15198	108.06527	444	83	209.08671	-0.0179022	ROUWPHMRHBMAFE	CHEMONTID:0004319
C10H16O7	248.089602852	317.15198	69.07027	444	78	248.08171	0.0078929	OCPZHANWXYIUTR	CHEMONTID:0003861
C2HO	41.002739652	149.06262	108.06527	96	83	40.99735	0.0053897	IKHGUXGNUITLKF	CHEMONTID:0002230
C2HO	41.002739652	149.06262	108.05759	96	84	41.00503	-0.0022903	IKHGUXGNUITLKF	CHEMONTID:0002230
C2HO	41.002739652	149.06262	108.0523	96	79	41.01032	-0.0075803	IKHGUXGNUITLKF	CHEMONTID:0002230
C2H2O	42.010564684	149.06262	107.0504	96	71	42.01222	-0.0016553	IKHGUXGNUITLKF;LFQSCWFLJHTTHZ;IMROMDMJAWUWLK	CHEMONTID:0002230;CHEMONTID:0000286;CHEMONTID:0000132
C2HO	41.002739652	149.05418	108.06527	90	83	40.98891	0.0138297	IKHGUXGNUITLKF	CHEMONTID:0002230
C2HO	41.002739652	149.05418	108.05759	90	84	40.99659	0.0061497	IKHGUXGNUITLKF	CHEMONTID:0002230
C2HO	41.002739652	149.05418	108.0523	90	79	41.00188	0.0008597	IKHGUXGNUITLKF	CHEMONTID:0002230
CNO	41.99798862	149.05418	107.0504	90	71	42.00378	-0.0057914	ZHNUHDYFZUAESO	CHEMONTID:0002484
HO3P	79.966330522	149.05418	69.07027	90	78	79.98391	-0.0175795	ABLZXFCXXLZCGV	NonID:PO3
C7H5O4	153.01878364	261.08447	108.05759	79	84	153.02688	-0.0080964	BTQAJGSMXCDDAJ	CHEMONTID:0002519
C7H5O4	153.01878364	261.06921	108.05759	70	84	153.01162	0.0071636	BTQAJGSMXCDDAJ	CHEMONTID:0002519
C4H7	55.054775224	163.11305	108.05759	82	84	55.05546	-0.0006848	NNPPMTNAJDCUHE;VQTUBCCKSQIDNK	CHEMONTID:0004620;CHEMONTID:0004622
C7H5O4	153.01878364	261.08447	108.06527	79	83	153.0192	-0.0004164	BTQAJGSMXCDDAJ	CHEMONTID:0002519
C7H5O4	153.01878364	261.06921	108.06527	70	83	153.00394	0.0148436	BTQAJGSMXCDDAJ	CHEMONTID:0002519
C3H5N	55.04219916	163.11305	108.06527	82	83	55.04778	-0.0055808	LIWAQLJGPBVORC	CHEMONTID:0002228
H3O4P	97.976895206	261.08447	163.11305	79	82	97.97142	0.0054752	NBIIXXVUZAFLBC	NonID:PO4
H3O4P	97.976895206	261.06921	163.11305	70	82	97.95616	0.0207352	NBIIXXVUZAFLBC	NonID:PO4
C4H7	55.054775224	163.11305	108.0523	82	79	55.06075	-0.0059748	NNPPMTNAJDCUHE;VQTUBCCKSQIDNK	CHEMONTID:0004620;CHEMONTID:0004622
C4H8	56.062600256	163.11305	107.0504	82	71	56.06265	-4.97E-05	NNPPMTNAJDCUHE;IJDNQMDRQITEOD;VQTUBCCKSQIDNK	CHEMONTID:0004620;CHEMONTID:0002500;CHEMONTID:0004622
C6H6O	94.041864812	163.11305	69.07027	82	78	94.04278	-0.0009152	ISWSIDIOOBJBQZ	CHEMONTID:0004647
C7H5O4	153.01878364	261.08447	108.0523	79	79	153.03217	-0.0133864	BTQAJGSMXCDDAJ	CHEMONTID:0002519
C7H6O4	154.026608672	261.08447	107.0504	79	71	154.03407	-0.0074613	BTQAJGSMXCDDAJ	CHEMONTID:0002519
C7H5O4	153.01878364	261.06921	108.0523	70	79	153.01691	0.0018736	BTQAJGSMXCDDAJ	CHEMONTID:0002519
C7H6O4	154.026608672	261.06921	107.0504	70	71	154.01881	0.0077987	BTQAJGSMXCDDAJ	CHEMONTID:0002519
Num AdductIon (AdductType Mass LinkedMz): 0
Num IsotopicIon (IsotopeName Mass LinkedMz WeightedForm WeightNumber): 6
C-13	310.29239	309.29089	M+1	1
C-13	318.15121	317.15198	M+1	1
C-13	554.45868	553.45972	M+1	1
C-13	554.47992	553.45972	M+1	1
C-13	588.55554	587.55774	M+1	1
N-14	616.42578	615.4502	M+1	1

NAME: C12H85N8O12P3
EXACTMASS: 626.54998005
ISSELECTED: False
ACCURATEMASS: 626.5487793
MASSDIFFERENCE: 0.0012008
TOTALSCORE: 2.631
ISOTOPICINTENSITY[M+1]: 0.1734
ISOTOPICINTENSITY[M+2]: 0.0389
ISOTOPICDIFF[M+1]: 0.1734
ISOTOPICDIFF[M+2]: 0.0389
MASSDIFFSCORE: 0.972
ISOTOPICSCORE: 0.834
PRODUCTIONSCORE: 0.682
NEUTRALLOSSSCORE: 0.143
PRODUCTIONPEAKNUMBER: 15
PRODUCTIONHITSNUMBER: 8
NEUTRALLOSSPEAKNUMBER: 105
NEUTRALLOSSHITSNUMBER: 15
RESOURCENAMES: 
RESOURCERECORDS: 0
ChemOntDescriptions: Pyrimidones;Nucleotides;Phosphocholines;Ceramide phosphates;Organic phosphoric acid and derivatives
ChemOntIDs: Pyrimidones;Nucleotides;Phosphocholines;Ceramide phosphates;Organic phosphoric acid and derivatives
ChemOntScores: 0.000273054985132325;0.000316443705656534;0.000918303520726411;0.00293999922166031;0.00943225741311944
ChemOntInChIKeys: QSJFDOVQWZVUQG;DJJCXFVJDGTHFX;YHHSONZFOIEMCP;YHEDRJPUIRMZMP;IDPXFPYGZRMMKZ
PUBCHEMCIDS: 
Num ProductIon (Formula ExactMass AccurateMass Intensity Error CandidateInChIKeys CandidateOntologies): 15
C5H9	69.070425288	69.07027	78	-0.0003933	OFBQJSOFQDEBGM;QWTDNUCVQCZILF;QMMOXUPEWRXHJS;BKOOMYPCSUNDGP;YWAKXRMUMFPDSH;MHNNAWXXUZQSNM;CRSOQBOWXPBRES	CHEMONTID:0002500;CHEMONTID:0004620;CHEMONTID:0004476;CHEMONTID:0004622
C7H7O	107.049689844	107.0504	71	-0.0012587	IWDCLRJOBJJRNH;RDOXTESZEPMUJZ;HUMNYLRZRPPJDN;RLSSMJSEOOYNOY;QWVGKYWNOKOFNN;WVDDGKGOMKODPV;RKSNPTXBQXBXDJ	CHEMONTID:0001275;CHEMONTID:0000138;CHEMONTID:0000321;CHEMONTID:0001273;CHEMONTID:0001274;CHEMONTID:0000033;CHEMONTID:0004325
C7H8O	108.057514876	108.0523	79	0.0046663	RDOXTESZEPMUJZ;IWDCLRJOBJJRNH;WVDDGKGOMKODPV;RLSSMJSEOOYNOY;WGEZRMDYBXGPFA	CHEMONTID:0000138;CHEMONTID:0001275;CHEMONTID:0000033;CHEMONTID:0001273;CHEMONTID:0000323
C7H8O	108.057514876	108.05759	84	-0.0006237	RDOXTESZEPMUJZ;IWDCLRJOBJJRNH;WVDDGKGOMKODPV;RLSSMJSEOOYNOY;WGEZRMDYBXGPFA	CHEMONTID:0000138;CHEMONTID:0001275;CHEMONTID:0000033;CHEMONTID:0001273;CHEMONTID:0000323
C7H8O	108.057514876	108.06527	83	-0.0083037	RDOXTESZEPMUJZ;IWDCLRJOBJJRNH;WVDDGKGOMKODPV;RLSSMJSEOOYNOY;WGEZRMDYBXGPFA	CHEMONTID:0000138;CHEMONTID:0001275;CHEMONTID:0000033;CHEMONTID:0001273;CHEMONTID:0000323
C9H9O2	149.060254528	149.05418	90	0.0055259	GYPMBQZAVBFUIZ;CJXMVKYNVIGQBS;YOMSJEATGXXYPX;CHWNEIVBYREQRF;ARGITQZGLVBTTI;REEQXZCFSBLNDH;CAWZFQGJUGEKFU;JYUMPCCBZLRYNV;MDXYNRAMDATLBT	CHEMONTID:0004111;CHEMONTID:0000029;CHEMONTID:0000190;CHEMONTID:0000296;CHEMONTID:0004646;CHEMONTID:0000135
C9H9O2	149.060254528	149.06262	96	-0.0029141	GYPMBQZAVBFUIZ;CJXMVKYNVIGQBS;YOMSJEATGXXYPX;CHWNEIVBYREQRF;ARGITQZGLVBTTI;REEQXZCFSBLNDH;CAWZFQGJUGEKFU;JYUMPCCBZLRYNV;MDXYNRAMDATLBT	CHEMONTID:0004111;CHEMONTID:0000029;CHEMONTID:0000190;CHEMONTID:0000296;CHEMONTID:0004646;CHEMONTID:0000135
C11H15O	163.1122901	163.11305	82	-0.0013085	OHERZLWVBJCXOF;HBYHLGZWEQHTIQ;IKZRCCHIMBTUHM	CHEMONTID:0004325;CHEMONTID:0001401;CHEMONTID:0003940
C5H9N8O5	261.069590388	261.06921	70	-0.0001682	NA	NA
C6H18N2O7P	261.085162546	261.08447	79	0.000144	NA	NA
C12H34N6OP	309.253171338	309.24939	155	0.0032328	NA	NA
C11H33N8O2	309.272647296	309.27438	812	-0.0022813	NA	NA
C11H33N8O2	309.272647296	309.29089	791	-0.0187913	NA	NA
C10H23N8P2	317.152090996	317.15198	444	-0.0004376	NA	NA
C12H85N8O12P3	626.54998005	649.53662	6777	0.0025808	NA	NA
Num NeutralLoss (Formula ExactMass PrecursorMz ProductMz PrecursorIntensity ProductIntensity LossMass Error CandidateInChIKeys CandidateOntologies): 35
CH4O	32.026214748	649.53662	617.50922	6777	140	32.0273999999999	-0.0011853	OKKJLVBELUTLKV	CHEMONTID:0000286
C3H8	44.062600256	649.53662	605.47382	6777	106	44.0627999999999	-0.0001997	ATUOYWHBWRKTHZ	CHEMONTID:0002500
C4H8	56.062600256	317.15198	261.08447	444	79	56.06751	-0.0049097	NNPPMTNAJDCUHE;IJDNQMDRQITEOD;VQTUBCCKSQIDNK	CHEMONTID:0004620;CHEMONTID:0002500;CHEMONTID:0004622
C4H8	56.062600256	317.15198	261.06921	444	70	56.08277	-0.0201697	NNPPMTNAJDCUHE;IJDNQMDRQITEOD;VQTUBCCKSQIDNK	CHEMONTID:0004620;CHEMONTID:0002500;CHEMONTID:0004622
C7H6O4	154.026608672	317.15198	163.11305	444	82	154.03893	-0.0123213	BTQAJGSMXCDDAJ	CHEMONTID:0002519
C8H12N2O2	168.089877624	317.15198	149.06262	444	96	168.08936	0.0005176	NWZYRRPOEASODK	CHEMONTID:0000335
C9H14NO2	168.102453688	317.15198	149.05418	444	90	168.0978	0.0046537	CHCUDBFRYVCNDF	CHEMONTID:0000492
C10H11NO4	209.068807832	317.15198	108.06527	444	83	209.08671	-0.0179022	ROUWPHMRHBMAFE	CHEMONTID:0004319
C11H15NO3	209.10519334	317.15198	108.05759	444	84	209.09439	0.0108033	UFKDXENLDAZGOS	CHEMONTID:0000195
C11H15NO3	209.10519334	317.15198	108.0523	444	79	209.09968	0.0055133	UFKDXENLDAZGOS	CHEMONTID:0000195
C10H16O7	248.089602852	317.15198	69.07027	444	78	248.08171	0.0078929	OCPZHANWXYIUTR	CHEMONTID:0003861
C2HO	41.002739652	149.06262	108.06527	96	83	40.99735	0.0053897	IKHGUXGNUITLKF	CHEMONTID:0002230
C2HO	41.002739652	149.06262	108.05759	96	84	41.00503	-0.0022903	IKHGUXGNUITLKF	CHEMONTID:0002230
C2HO	41.002739652	149.06262	108.0523	96	79	41.01032	-0.0075803	IKHGUXGNUITLKF	CHEMONTID:0002230
C2H2O	42.010564684	149.06262	107.0504	96	71	42.01222	-0.0016553	IKHGUXGNUITLKF;LFQSCWFLJHTTHZ;IMROMDMJAWUWLK	CHEMONTID:0002230;CHEMONTID:0000286;CHEMONTID:0000132
C2HO	41.002739652	149.05418	108.06527	90	83	40.98891	0.0138297	IKHGUXGNUITLKF	CHEMONTID:0002230
C2HO	41.002739652	149.05418	108.05759	90	84	40.99659	0.0061497	IKHGUXGNUITLKF	CHEMONTID:0002230
C2HO	41.002739652	149.05418	108.0523	90	79	41.00188	0.0008597	IKHGUXGNUITLKF	CHEMONTID:0002230
CNO	41.99798862	149.05418	107.0504	90	71	42.00378	-0.0057914	ZHNUHDYFZUAESO	CHEMONTID:0002484
HO3P	79.966330522	149.05418	69.07027	90	78	79.98391	-0.0175795	ABLZXFCXXLZCGV	NonID:PO3
C7H5O4	153.01878364	261.08447	108.05759	79	84	153.02688	-0.0080964	BTQAJGSMXCDDAJ	CHEMONTID:0002519
C7H5O4	153.01878364	261.06921	108.05759	70	84	153.01162	0.0071636	BTQAJGSMXCDDAJ	CHEMONTID:0002519
C4H7	55.054775224	163.11305	108.05759	82	84	55.05546	-0.0006848	NNPPMTNAJDCUHE;VQTUBCCKSQIDNK	CHEMONTID:0004620;CHEMONTID:0004622
C7H5O4	153.01878364	261.08447	108.06527	79	83	153.0192	-0.0004164	BTQAJGSMXCDDAJ	CHEMONTID:0002519
C7H5O4	153.01878364	261.06921	108.06527	70	83	153.00394	0.0148436	BTQAJGSMXCDDAJ	CHEMONTID:0002519
C3H5N	55.04219916	163.11305	108.06527	82	83	55.04778	-0.0055808	LIWAQLJGPBVORC	CHEMONTID:0002228
H3O4P	97.976895206	261.08447	163.11305	79	82	97.97142	0.0054752	NBIIXXVUZAFLBC	NonID:PO4
H3O4P	97.976895206	261.06921	163.11305	70	82	97.95616	0.0207352	NBIIXXVUZAFLBC	NonID:PO4
C4H7	55.054775224	163.11305	108.0523	82	79	55.06075	-0.0059748	NNPPMTNAJDCUHE;VQTUBCCKSQIDNK	CHEMONTID:0004620;CHEMONTID:0004622
C4H8	56.062600256	163.11305	107.0504	82	71	56.06265	-4.97E-05	NNPPMTNAJDCUHE;IJDNQMDRQITEOD;VQTUBCCKSQIDNK	CHEMONTID:0004620;CHEMONTID:0002500;CHEMONTID:0004622
C6H6O	94.041864812	163.11305	69.07027	82	78	94.04278	-0.0009152	ISWSIDIOOBJBQZ	CHEMONTID:0004647
C7H5O4	153.01878364	261.08447	108.0523	79	79	153.03217	-0.0133864	BTQAJGSMXCDDAJ	CHEMONTID:0002519
C7H6O4	154.026608672	261.08447	107.0504	79	71	154.03407	-0.0074613	BTQAJGSMXCDDAJ	CHEMONTID:0002519
C7H5O4	153.01878364	261.06921	108.0523	70	79	153.01691	0.0018736	BTQAJGSMXCDDAJ	CHEMONTID:0002519
C7H6O4	154.026608672	261.06921	107.0504	70	71	154.01881	0.0077987	BTQAJGSMXCDDAJ	CHEMONTID:0002519
Num AdductIon (AdductType Mass LinkedMz): 0
Num IsotopicIon (IsotopeName Mass LinkedMz WeightedForm WeightNumber): 6
C-13	310.29239	309.29089	M+1	1
C-13	318.15121	317.15198	M+1	1
C-13	554.45868	553.45972	M+1	1
C-13	554.47992	553.45972	M+1	1
C-13	588.55554	587.55774	M+1	1
N-14	616.42578	615.4502	M+1	1

NAME: C9H72F5N16O6P
EXACTMASS: 626.547851754
ISSELECTED: False
ACCURATEMASS: 626.5487793
MASSDIFFERENCE: -0.0009275
TOTALSCORE: 2.629
ISOTOPICINTENSITY[M+1]: 0.1664
ISOTOPICINTENSITY[M+2]: 0.0255
ISOTOPICDIFF[M+1]: 0.1664
ISOTOPICDIFF[M+2]: 0.0255
MASSDIFFSCORE: 0.983
ISOTOPICSCORE: 0.85
PRODUCTIONSCORE: 0.682
NEUTRALLOSSSCORE: 0.114
PRODUCTIONPEAKNUMBER: 15
PRODUCTIONHITSNUMBER: 7
NEUTRALLOSSPEAKNUMBER: 105
NEUTRALLOSSHITSNUMBER: 12
RESOURCENAMES: 
RESOURCERECORDS: 0
ChemOntDescriptions: 
ChemOntIDs: 
ChemOntScores: 
ChemOntInChIKeys: 
PUBCHEMCIDS: 
Num ProductIon (Formula ExactMass AccurateMass Intensity Error CandidateInChIKeys CandidateOntologies): 15
C5H9	69.070425288	69.07027	78	-0.0003933	OFBQJSOFQDEBGM;QWTDNUCVQCZILF;QMMOXUPEWRXHJS;BKOOMYPCSUNDGP;YWAKXRMUMFPDSH;MHNNAWXXUZQSNM;CRSOQBOWXPBRES	CHEMONTID:0002500;CHEMONTID:0004620;CHEMONTID:0004476;CHEMONTID:0004622
C7H7O	107.049689844	107.0504	71	-0.0012587	IWDCLRJOBJJRNH;RDOXTESZEPMUJZ;HUMNYLRZRPPJDN;RLSSMJSEOOYNOY;QWVGKYWNOKOFNN;WVDDGKGOMKODPV;RKSNPTXBQXBXDJ	CHEMONTID:0001275;CHEMONTID:0000138;CHEMONTID:0000321;CHEMONTID:0001273;CHEMONTID:0001274;CHEMONTID:0000033;CHEMONTID:0004325
C7H8O	108.057514876	108.0523	79	0.0046663	RDOXTESZEPMUJZ;IWDCLRJOBJJRNH;WVDDGKGOMKODPV;RLSSMJSEOOYNOY;WGEZRMDYBXGPFA	CHEMONTID:0000138;CHEMONTID:0001275;CHEMONTID:0000033;CHEMONTID:0001273;CHEMONTID:0000323
C7H8O	108.057514876	108.05759	84	-0.0006237	RDOXTESZEPMUJZ;IWDCLRJOBJJRNH;WVDDGKGOMKODPV;RLSSMJSEOOYNOY;WGEZRMDYBXGPFA	CHEMONTID:0000138;CHEMONTID:0001275;CHEMONTID:0000033;CHEMONTID:0001273;CHEMONTID:0000323
C7H8O	108.057514876	108.06527	83	-0.0083037	RDOXTESZEPMUJZ;IWDCLRJOBJJRNH;WVDDGKGOMKODPV;RLSSMJSEOOYNOY;WGEZRMDYBXGPFA	CHEMONTID:0000138;CHEMONTID:0001275;CHEMONTID:0000033;CHEMONTID:0001273;CHEMONTID:0000323
C9H9O2	149.060254528	149.05418	90	0.0055259	GYPMBQZAVBFUIZ;CJXMVKYNVIGQBS;YOMSJEATGXXYPX;CHWNEIVBYREQRF;ARGITQZGLVBTTI;REEQXZCFSBLNDH;CAWZFQGJUGEKFU;JYUMPCCBZLRYNV;MDXYNRAMDATLBT	CHEMONTID:0004111;CHEMONTID:0000029;CHEMONTID:0000190;CHEMONTID:0000296;CHEMONTID:0004646;CHEMONTID:0000135
C9H9O2	149.060254528	149.06262	96	-0.0029141	GYPMBQZAVBFUIZ;CJXMVKYNVIGQBS;YOMSJEATGXXYPX;CHWNEIVBYREQRF;ARGITQZGLVBTTI;REEQXZCFSBLNDH;CAWZFQGJUGEKFU;JYUMPCCBZLRYNV;MDXYNRAMDATLBT	CHEMONTID:0004111;CHEMONTID:0000029;CHEMONTID:0000190;CHEMONTID:0000296;CHEMONTID:0004646;CHEMONTID:0000135
C8H16FO2	163.113432972	163.11305	82	-0.0001656	NA	NA
C7H12F3N2O5	261.069831144	261.06921	70	7.26E-05	NA	NA
H11FN12O2P	261.084957442	261.08447	79	-6.11E-05	NA	NA
C9H29N10O2	309.247495168	309.24939	155	-0.0024434	NA	NA
C7H29N14	309.269961928	309.27438	812	-0.0049667	NA	NA
C9H33N12	309.295114056	309.29089	791	0.0036755	NA	NA
C6H20F2N10OP	317.15272333	317.15198	444	0.0001948	NA	NA
C9H72F5N16O6P	626.547851754	649.53662	6777	0.0004525	NA	NA
Num NeutralLoss (Formula ExactMass PrecursorMz ProductMz PrecursorIntensity ProductIntensity LossMass Error CandidateInChIKeys CandidateOntologies): 31
CH4O	32.026214748	649.53662	617.50922	6777	140	32.0273999999999	-0.0011853	OKKJLVBELUTLKV	CHEMONTID:0000286
C3H8	44.062600256	649.53662	605.47382	6777	106	44.0627999999999	-0.0001997	ATUOYWHBWRKTHZ	CHEMONTID:0002500
C4H8	56.062600256	317.15198	261.08447	444	79	56.06751	-0.0049097	NNPPMTNAJDCUHE;IJDNQMDRQITEOD;VQTUBCCKSQIDNK	CHEMONTID:0004620;CHEMONTID:0002500;CHEMONTID:0004622
C4H8	56.062600256	317.15198	261.06921	444	70	56.08277	-0.0201697	NNPPMTNAJDCUHE;IJDNQMDRQITEOD;VQTUBCCKSQIDNK	CHEMONTID:0004620;CHEMONTID:0002500;CHEMONTID:0004622
C7H6O4	154.026608672	317.15198	163.11305	444	82	154.03893	-0.0123213	BTQAJGSMXCDDAJ	CHEMONTID:0002519
C8H12N2O2	168.089877624	317.15198	149.06262	444	96	168.08936	0.0005176	NWZYRRPOEASODK	CHEMONTID:0000335
C9H14NO2	168.102453688	317.15198	149.05418	444	90	168.0978	0.0046537	CHCUDBFRYVCNDF	CHEMONTID:0000492
C2HO	41.002739652	149.06262	108.06527	96	83	40.99735	0.0053897	IKHGUXGNUITLKF	CHEMONTID:0002230
C2HO	41.002739652	149.06262	108.05759	96	84	41.00503	-0.0022903	IKHGUXGNUITLKF	CHEMONTID:0002230
C2HO	41.002739652	149.06262	108.0523	96	79	41.01032	-0.0075803	IKHGUXGNUITLKF	CHEMONTID:0002230
C2H2O	42.010564684	149.06262	107.0504	96	71	42.01222	-0.0016553	IKHGUXGNUITLKF;LFQSCWFLJHTTHZ;IMROMDMJAWUWLK	CHEMONTID:0002230;CHEMONTID:0000286;CHEMONTID:0000132
C2HO	41.002739652	149.05418	108.06527	90	83	40.98891	0.0138297	IKHGUXGNUITLKF	CHEMONTID:0002230
C2HO	41.002739652	149.05418	108.05759	90	84	40.99659	0.0061497	IKHGUXGNUITLKF	CHEMONTID:0002230
C2HO	41.002739652	149.05418	108.0523	90	79	41.00188	0.0008597	IKHGUXGNUITLKF	CHEMONTID:0002230
CNO	41.99798862	149.05418	107.0504	90	71	42.00378	-0.0057914	ZHNUHDYFZUAESO	CHEMONTID:0002484
HO3P	79.966330522	149.05418	69.07027	90	78	79.98391	-0.0175795	ABLZXFCXXLZCGV	NonID:PO3
C7H5O4	153.01878364	261.08447	108.05759	79	84	153.02688	-0.0080964	BTQAJGSMXCDDAJ	CHEMONTID:0002519
C7H5O4	153.01878364	261.06921	108.05759	70	84	153.01162	0.0071636	BTQAJGSMXCDDAJ	CHEMONTID:0002519
C4H7	55.054775224	163.11305	108.05759	82	84	55.05546	-0.0006848	NNPPMTNAJDCUHE;VQTUBCCKSQIDNK	CHEMONTID:0004620;CHEMONTID:0004622
C7H5O4	153.01878364	261.08447	108.06527	79	83	153.0192	-0.0004164	BTQAJGSMXCDDAJ	CHEMONTID:0002519
C7H5O4	153.01878364	261.06921	108.06527	70	83	153.00394	0.0148436	BTQAJGSMXCDDAJ	CHEMONTID:0002519
C3H5N	55.04219916	163.11305	108.06527	82	83	55.04778	-0.0055808	LIWAQLJGPBVORC	CHEMONTID:0002228
H3O4P	97.976895206	261.08447	163.11305	79	82	97.97142	0.0054752	NBIIXXVUZAFLBC	NonID:PO4
H3O4P	97.976895206	261.06921	163.11305	70	82	97.95616	0.0207352	NBIIXXVUZAFLBC	NonID:PO4
C4H7	55.054775224	163.11305	108.0523	82	79	55.06075	-0.0059748	NNPPMTNAJDCUHE;VQTUBCCKSQIDNK	CHEMONTID:0004620;CHEMONTID:0004622
C4H8	56.062600256	163.11305	107.0504	82	71	56.06265	-4.97E-05	NNPPMTNAJDCUHE;IJDNQMDRQITEOD;VQTUBCCKSQIDNK	CHEMONTID:0004620;CHEMONTID:0002500;CHEMONTID:0004622
C6H6O	94.041864812	163.11305	69.07027	82	78	94.04278	-0.0009152	ISWSIDIOOBJBQZ	CHEMONTID:0004647
C7H5O4	153.01878364	261.08447	108.0523	79	79	153.03217	-0.0133864	BTQAJGSMXCDDAJ	CHEMONTID:0002519
C7H6O4	154.026608672	261.08447	107.0504	79	71	154.03407	-0.0074613	BTQAJGSMXCDDAJ	CHEMONTID:0002519
C7H5O4	153.01878364	261.06921	108.0523	70	79	153.01691	0.0018736	BTQAJGSMXCDDAJ	CHEMONTID:0002519
C7H6O4	154.026608672	261.06921	107.0504	70	71	154.01881	0.0077987	BTQAJGSMXCDDAJ	CHEMONTID:0002519
Num AdductIon (AdductType Mass LinkedMz): 0
Num IsotopicIon (IsotopeName Mass LinkedMz WeightedForm WeightNumber): 6
C-13	310.29239	309.29089	M+1	1
C-13	318.15121	317.15198	M+1	1
C-13	554.45868	553.45972	M+1	1
C-13	554.47992	553.45972	M+1	1
C-13	588.55554	587.55774	M+1	1
N-14	616.42578	615.4502	M+1	1

NAME: C9H71F2N19O7P
EXACTMASS: 626.548953682
ISSELECTED: False
ACCURATEMASS: 626.5487793
MASSDIFFERENCE: 0.0001744
TOTALSCORE: 2.627
ISOTOPICINTENSITY[M+1]: 0.1776
ISOTOPICINTENSITY[M+2]: 0.0295
ISOTOPICDIFF[M+1]: 0.1776
ISOTOPICDIFF[M+2]: 0.0295
MASSDIFFSCORE: 0.999
ISOTOPICSCORE: 0.832
PRODUCTIONSCORE: 0.682
NEUTRALLOSSSCORE: 0.114
PRODUCTIONPEAKNUMBER: 15
PRODUCTIONHITSNUMBER: 7
NEUTRALLOSSPEAKNUMBER: 105
NEUTRALLOSSHITSNUMBER: 12
RESOURCENAMES: 
RESOURCERECORDS: 0
ChemOntDescriptions: 
ChemOntIDs: 
ChemOntScores: 
ChemOntInChIKeys: 
PUBCHEMCIDS: 
Num ProductIon (Formula ExactMass AccurateMass Intensity Error CandidateInChIKeys CandidateOntologies): 15
C5H9	69.070425288	69.07027	78	-0.0003933	OFBQJSOFQDEBGM;QWTDNUCVQCZILF;QMMOXUPEWRXHJS;BKOOMYPCSUNDGP;YWAKXRMUMFPDSH;MHNNAWXXUZQSNM;CRSOQBOWXPBRES	CHEMONTID:0002500;CHEMONTID:0004620;CHEMONTID:0004476;CHEMONTID:0004622
C7H7O	107.049689844	107.0504	71	-0.0012587	IWDCLRJOBJJRNH;RDOXTESZEPMUJZ;HUMNYLRZRPPJDN;RLSSMJSEOOYNOY;QWVGKYWNOKOFNN;WVDDGKGOMKODPV;RKSNPTXBQXBXDJ	CHEMONTID:0001275;CHEMONTID:0000138;CHEMONTID:0000321;CHEMONTID:0001273;CHEMONTID:0001274;CHEMONTID:0000033;CHEMONTID:0004325
C7H8O	108.057514876	108.0523	79	0.0046663	RDOXTESZEPMUJZ;IWDCLRJOBJJRNH;WVDDGKGOMKODPV;RLSSMJSEOOYNOY;WGEZRMDYBXGPFA	CHEMONTID:0000138;CHEMONTID:0001275;CHEMONTID:0000033;CHEMONTID:0001273;CHEMONTID:0000323
C7H8O	108.057514876	108.05759	84	-0.0006237	RDOXTESZEPMUJZ;IWDCLRJOBJJRNH;WVDDGKGOMKODPV;RLSSMJSEOOYNOY;WGEZRMDYBXGPFA	CHEMONTID:0000138;CHEMONTID:0001275;CHEMONTID:0000033;CHEMONTID:0001273;CHEMONTID:0000323
C7H8O	108.057514876	108.06527	83	-0.0083037	RDOXTESZEPMUJZ;IWDCLRJOBJJRNH;WVDDGKGOMKODPV;RLSSMJSEOOYNOY;WGEZRMDYBXGPFA	CHEMONTID:0000138;CHEMONTID:0001275;CHEMONTID:0000033;CHEMONTID:0001273;CHEMONTID:0000323
C9H9O2	149.060254528	149.05418	90	0.0055259	GYPMBQZAVBFUIZ;CJXMVKYNVIGQBS;YOMSJEATGXXYPX;CHWNEIVBYREQRF;ARGITQZGLVBTTI;REEQXZCFSBLNDH;CAWZFQGJUGEKFU;JYUMPCCBZLRYNV;MDXYNRAMDATLBT	CHEMONTID:0004111;CHEMONTID:0000029;CHEMONTID:0000190;CHEMONTID:0000296;CHEMONTID:0004646;CHEMONTID:0000135
C9H9O2	149.060254528	149.06262	96	-0.0029141	GYPMBQZAVBFUIZ;CJXMVKYNVIGQBS;YOMSJEATGXXYPX;CHWNEIVBYREQRF;ARGITQZGLVBTTI;REEQXZCFSBLNDH;CAWZFQGJUGEKFU;JYUMPCCBZLRYNV;MDXYNRAMDATLBT	CHEMONTID:0004111;CHEMONTID:0000029;CHEMONTID:0000190;CHEMONTID:0000296;CHEMONTID:0004646;CHEMONTID:0000135
C8H16FO2	163.113432972	163.11305	82	-0.0001656	NA	NA
H6N16P	261.069895822	261.06921	70	0.0001372	NA	NA
H11FN12O2P	261.084957442	261.08447	79	-6.11E-05	NA	NA
C9H29N10O2	309.247495168	309.24939	155	-0.0024434	NA	NA
C7H29N14	309.269961928	309.27438	812	-0.0049667	NA	NA
C9H33N12	309.295114056	309.29089	791	0.0036755	NA	NA
C6H20F2N10OP	317.15272333	317.15198	444	0.0001948	NA	NA
C9H71F2N19O7P	626.548953682	649.53662	6777	0.0015544	NA	NA
Num NeutralLoss (Formula ExactMass PrecursorMz ProductMz PrecursorIntensity ProductIntensity LossMass Error CandidateInChIKeys CandidateOntologies): 31
CH4O	32.026214748	649.53662	617.50922	6777	140	32.0273999999999	-0.0011853	OKKJLVBELUTLKV	CHEMONTID:0000286
C3H8	44.062600256	649.53662	605.47382	6777	106	44.0627999999999	-0.0001997	ATUOYWHBWRKTHZ	CHEMONTID:0002500
C4H8	56.062600256	317.15198	261.08447	444	79	56.06751	-0.0049097	NNPPMTNAJDCUHE;IJDNQMDRQITEOD;VQTUBCCKSQIDNK	CHEMONTID:0004620;CHEMONTID:0002500;CHEMONTID:0004622
C4H8	56.062600256	317.15198	261.06921	444	70	56.08277	-0.0201697	NNPPMTNAJDCUHE;IJDNQMDRQITEOD;VQTUBCCKSQIDNK	CHEMONTID:0004620;CHEMONTID:0002500;CHEMONTID:0004622
C7H6O4	154.026608672	317.15198	163.11305	444	82	154.03893	-0.0123213	BTQAJGSMXCDDAJ	CHEMONTID:0002519
C8H12N2O2	168.089877624	317.15198	149.06262	444	96	168.08936	0.0005176	NWZYRRPOEASODK	CHEMONTID:0000335
C9H14NO2	168.102453688	317.15198	149.05418	444	90	168.0978	0.0046537	CHCUDBFRYVCNDF	CHEMONTID:0000492
C2HO	41.002739652	149.06262	108.06527	96	83	40.99735	0.0053897	IKHGUXGNUITLKF	CHEMONTID:0002230
C2HO	41.002739652	149.06262	108.05759	96	84	41.00503	-0.0022903	IKHGUXGNUITLKF	CHEMONTID:0002230
C2HO	41.002739652	149.06262	108.0523	96	79	41.01032	-0.0075803	IKHGUXGNUITLKF	CHEMONTID:0002230
C2H2O	42.010564684	149.06262	107.0504	96	71	42.01222	-0.0016553	IKHGUXGNUITLKF;LFQSCWFLJHTTHZ;IMROMDMJAWUWLK	CHEMONTID:0002230;CHEMONTID:0000286;CHEMONTID:0000132
C2HO	41.002739652	149.05418	108.06527	90	83	40.98891	0.0138297	IKHGUXGNUITLKF	CHEMONTID:0002230
C2HO	41.002739652	149.05418	108.05759	90	84	40.99659	0.0061497	IKHGUXGNUITLKF	CHEMONTID:0002230
C2HO	41.002739652	149.05418	108.0523	90	79	41.00188	0.0008597	IKHGUXGNUITLKF	CHEMONTID:0002230
CNO	41.99798862	149.05418	107.0504	90	71	42.00378	-0.0057914	ZHNUHDYFZUAESO	CHEMONTID:0002484
HO3P	79.966330522	149.05418	69.07027	90	78	79.98391	-0.0175795	ABLZXFCXXLZCGV	NonID:PO3
C7H5O4	153.01878364	261.08447	108.05759	79	84	153.02688	-0.0080964	BTQAJGSMXCDDAJ	CHEMONTID:0002519
C7H5O4	153.01878364	261.06921	108.05759	70	84	153.01162	0.0071636	BTQAJGSMXCDDAJ	CHEMONTID:0002519
C4H7	55.054775224	163.11305	108.05759	82	84	55.05546	-0.0006848	NNPPMTNAJDCUHE;VQTUBCCKSQIDNK	CHEMONTID:0004620;CHEMONTID:0004622
C7H5O4	153.01878364	261.08447	108.06527	79	83	153.0192	-0.0004164	BTQAJGSMXCDDAJ	CHEMONTID:0002519
C7H5O4	153.01878364	261.06921	108.06527	70	83	153.00394	0.0148436	BTQAJGSMXCDDAJ	CHEMONTID:0002519
C3H5N	55.04219916	163.11305	108.06527	82	83	55.04778	-0.0055808	LIWAQLJGPBVORC	CHEMONTID:0002228
H3O4P	97.976895206	261.08447	163.11305	79	82	97.97142	0.0054752	NBIIXXVUZAFLBC	NonID:PO4
H3O4P	97.976895206	261.06921	163.11305	70	82	97.95616	0.0207352	NBIIXXVUZAFLBC	NonID:PO4
C4H7	55.054775224	163.11305	108.0523	82	79	55.06075	-0.0059748	NNPPMTNAJDCUHE;VQTUBCCKSQIDNK	CHEMONTID:0004620;CHEMONTID:0004622
C4H8	56.062600256	163.11305	107.0504	82	71	56.06265	-4.97E-05	NNPPMTNAJDCUHE;IJDNQMDRQITEOD;VQTUBCCKSQIDNK	CHEMONTID:0004620;CHEMONTID:0002500;CHEMONTID:0004622
C6H6O	94.041864812	163.11305	69.07027	82	78	94.04278	-0.0009152	ISWSIDIOOBJBQZ	CHEMONTID:0004647
C7H5O4	153.01878364	261.08447	108.0523	79	79	153.03217	-0.0133864	BTQAJGSMXCDDAJ	CHEMONTID:0002519
C7H6O4	154.026608672	261.08447	107.0504	79	71	154.03407	-0.0074613	BTQAJGSMXCDDAJ	CHEMONTID:0002519
C7H5O4	153.01878364	261.06921	108.0523	70	79	153.01691	0.0018736	BTQAJGSMXCDDAJ	CHEMONTID:0002519
C7H6O4	154.026608672	261.06921	107.0504	70	71	154.01881	0.0077987	BTQAJGSMXCDDAJ	CHEMONTID:0002519
Num AdductIon (AdductType Mass LinkedMz): 0
Num IsotopicIon (IsotopeName Mass LinkedMz WeightedForm WeightNumber): 6
C-13	310.29239	309.29089	M+1	1
C-13	318.15121	317.15198	M+1	1
C-13	554.45868	553.45972	M+1	1
C-13	554.47992	553.45972	M+1	1
C-13	588.55554	587.55774	M+1	1
N-14	616.42578	615.4502	M+1	1

NAME: C14H82FN5O16P
EXACTMASS: 626.547821394
ISSELECTED: False
ACCURATEMASS: 626.5487793
MASSDIFFERENCE: -0.0009579
TOTALSCORE: 2.627
ISOTOPICINTENSITY[M+1]: 0.1852
ISOTOPICINTENSITY[M+2]: 0.0492
ISOTOPICDIFF[M+1]: 0.1852
ISOTOPICDIFF[M+2]: 0.0492
MASSDIFFSCORE: 0.982
ISOTOPICSCORE: 0.811
PRODUCTIONSCORE: 0.682
NEUTRALLOSSSCORE: 0.152
PRODUCTIONPEAKNUMBER: 15
PRODUCTIONHITSNUMBER: 8
NEUTRALLOSSPEAKNUMBER: 105
NEUTRALLOSSHITSNUMBER: 16
RESOURCENAMES: 
RESOURCERECORDS: 0
ChemOntDescriptions: 
ChemOntIDs: 
ChemOntScores: 
ChemOntInChIKeys: 
PUBCHEMCIDS: 
Num ProductIon (Formula ExactMass AccurateMass Intensity Error CandidateInChIKeys CandidateOntologies): 15
C5H9	69.070425288	69.07027	78	-0.0003933	OFBQJSOFQDEBGM;QWTDNUCVQCZILF;QMMOXUPEWRXHJS;BKOOMYPCSUNDGP;YWAKXRMUMFPDSH;MHNNAWXXUZQSNM;CRSOQBOWXPBRES	CHEMONTID:0002500;CHEMONTID:0004620;CHEMONTID:0004476;CHEMONTID:0004622
C7H7O	107.049689844	107.0504	71	-0.0012587	IWDCLRJOBJJRNH;RDOXTESZEPMUJZ;HUMNYLRZRPPJDN;RLSSMJSEOOYNOY;QWVGKYWNOKOFNN;WVDDGKGOMKODPV;RKSNPTXBQXBXDJ	CHEMONTID:0001275;CHEMONTID:0000138;CHEMONTID:0000321;CHEMONTID:0001273;CHEMONTID:0001274;CHEMONTID:0000033;CHEMONTID:0004325
C7H8O	108.057514876	108.0523	79	0.0046663	RDOXTESZEPMUJZ;IWDCLRJOBJJRNH;WVDDGKGOMKODPV;RLSSMJSEOOYNOY;WGEZRMDYBXGPFA	CHEMONTID:0000138;CHEMONTID:0001275;CHEMONTID:0000033;CHEMONTID:0001273;CHEMONTID:0000323
C7H8O	108.057514876	108.05759	84	-0.0006237	RDOXTESZEPMUJZ;IWDCLRJOBJJRNH;WVDDGKGOMKODPV;RLSSMJSEOOYNOY;WGEZRMDYBXGPFA	CHEMONTID:0000138;CHEMONTID:0001275;CHEMONTID:0000033;CHEMONTID:0001273;CHEMONTID:0000323
C7H8O	108.057514876	108.06527	83	-0.0083037	RDOXTESZEPMUJZ;IWDCLRJOBJJRNH;WVDDGKGOMKODPV;RLSSMJSEOOYNOY;WGEZRMDYBXGPFA	CHEMONTID:0000138;CHEMONTID:0001275;CHEMONTID:0000033;CHEMONTID:0001273;CHEMONTID:0000323
C9H9O2	149.060254528	149.05418	90	0.0055259	GYPMBQZAVBFUIZ;CJXMVKYNVIGQBS;YOMSJEATGXXYPX;CHWNEIVBYREQRF;ARGITQZGLVBTTI;REEQXZCFSBLNDH;CAWZFQGJUGEKFU;JYUMPCCBZLRYNV;MDXYNRAMDATLBT	CHEMONTID:0004111;CHEMONTID:0000029;CHEMONTID:0000190;CHEMONTID:0000296;CHEMONTID:0004646;CHEMONTID:0000135
C9H9O2	149.060254528	149.06262	96	-0.0029141	GYPMBQZAVBFUIZ;CJXMVKYNVIGQBS;YOMSJEATGXXYPX;CHWNEIVBYREQRF;ARGITQZGLVBTTI;REEQXZCFSBLNDH;CAWZFQGJUGEKFU;JYUMPCCBZLRYNV;MDXYNRAMDATLBT	CHEMONTID:0004111;CHEMONTID:0000029;CHEMONTID:0000190;CHEMONTID:0000296;CHEMONTID:0004646;CHEMONTID:0000135
C11H15O	163.1122901	163.11305	82	-0.0013085	OHERZLWVBJCXOF;HBYHLGZWEQHTIQ;IKZRCCHIMBTUHM	CHEMONTID:0004325;CHEMONTID:0001401;CHEMONTID:0003940
C11H15FO4P	261.06919881	261.06921	70	-0.0005598	NA	NA
C6H18N2O7P	261.085162546	261.08447	79	0.000144	NA	NA
C13H33N4O4	309.250180536	309.24939	155	0.000242	NA	NA
C14H38N4OP	309.278323466	309.27438	812	0.0033949	NA	NA
C14H38N4OP	309.278323466	309.29089	791	-0.0131151	NA	NA
C12H27FO6P	317.152928434	317.15198	444	0.0003999	NA	NA
C14H82FN5O16P	626.547821394	649.53662	6777	0.0004221	NA	NA
Num NeutralLoss (Formula ExactMass PrecursorMz ProductMz PrecursorIntensity ProductIntensity LossMass Error CandidateInChIKeys CandidateOntologies): 36
CH4O	32.026214748	649.53662	617.50922	6777	140	32.0273999999999	-0.0011853	OKKJLVBELUTLKV	CHEMONTID:0000286
C3H8	44.062600256	649.53662	605.47382	6777	106	44.0627999999999	-0.0001997	ATUOYWHBWRKTHZ	CHEMONTID:0002500
C4H8	56.062600256	317.15198	261.08447	444	79	56.06751	-0.0049097	NNPPMTNAJDCUHE;IJDNQMDRQITEOD;VQTUBCCKSQIDNK	CHEMONTID:0004620;CHEMONTID:0002500;CHEMONTID:0004622
C4H8	56.062600256	317.15198	261.06921	444	70	56.08277	-0.0201697	NNPPMTNAJDCUHE;IJDNQMDRQITEOD;VQTUBCCKSQIDNK	CHEMONTID:0004620;CHEMONTID:0002500;CHEMONTID:0004622
C7H6O4	154.026608672	317.15198	163.11305	444	82	154.03893	-0.0123213	BTQAJGSMXCDDAJ	CHEMONTID:0002519
C8H12N2O2	168.089877624	317.15198	149.06262	444	96	168.08936	0.0005176	NWZYRRPOEASODK	CHEMONTID:0000335
C9H14NO2	168.102453688	317.15198	149.05418	444	90	168.0978	0.0046537	CHCUDBFRYVCNDF	CHEMONTID:0000492
C10H11NO4	209.068807832	317.15198	108.06527	444	83	209.08671	-0.0179022	ROUWPHMRHBMAFE	CHEMONTID:0004319
C11H15NO3	209.10519334	317.15198	108.05759	444	84	209.09439	0.0108033	UFKDXENLDAZGOS	CHEMONTID:0000195
C11H15NO3	209.10519334	317.15198	108.0523	444	79	209.09968	0.0055133	UFKDXENLDAZGOS	CHEMONTID:0000195
C10H16O7	248.089602852	317.15198	69.07027	444	78	248.08171	0.0078929	OCPZHANWXYIUTR	CHEMONTID:0003861
C13H22NO3	240.159968564	309.24939	69.07027	155	78	240.17912	-0.0191514	FYMHCWBPOCZPKA	CHEMONTID:0000195
C2HO	41.002739652	149.06262	108.06527	96	83	40.99735	0.0053897	IKHGUXGNUITLKF	CHEMONTID:0002230
C2HO	41.002739652	149.06262	108.05759	96	84	41.00503	-0.0022903	IKHGUXGNUITLKF	CHEMONTID:0002230
C2HO	41.002739652	149.06262	108.0523	96	79	41.01032	-0.0075803	IKHGUXGNUITLKF	CHEMONTID:0002230
C2H2O	42.010564684	149.06262	107.0504	96	71	42.01222	-0.0016553	IKHGUXGNUITLKF;LFQSCWFLJHTTHZ;IMROMDMJAWUWLK	CHEMONTID:0002230;CHEMONTID:0000286;CHEMONTID:0000132
C2HO	41.002739652	149.05418	108.06527	90	83	40.98891	0.0138297	IKHGUXGNUITLKF	CHEMONTID:0002230
C2HO	41.002739652	149.05418	108.05759	90	84	40.99659	0.0061497	IKHGUXGNUITLKF	CHEMONTID:0002230
C2HO	41.002739652	149.05418	108.0523	90	79	41.00188	0.0008597	IKHGUXGNUITLKF	CHEMONTID:0002230
CNO	41.99798862	149.05418	107.0504	90	71	42.00378	-0.0057914	ZHNUHDYFZUAESO	CHEMONTID:0002484
HO3P	79.966330522	149.05418	69.07027	90	78	79.98391	-0.0175795	ABLZXFCXXLZCGV	NonID:PO3
C7H5O4	153.01878364	261.08447	108.05759	79	84	153.02688	-0.0080964	BTQAJGSMXCDDAJ	CHEMONTID:0002519
C7H5O4	153.01878364	261.06921	108.05759	70	84	153.01162	0.0071636	BTQAJGSMXCDDAJ	CHEMONTID:0002519
C4H7	55.054775224	163.11305	108.05759	82	84	55.05546	-0.0006848	NNPPMTNAJDCUHE;VQTUBCCKSQIDNK	CHEMONTID:0004620;CHEMONTID:0004622
C7H5O4	153.01878364	261.08447	108.06527	79	83	153.0192	-0.0004164	BTQAJGSMXCDDAJ	CHEMONTID:0002519
C7H5O4	153.01878364	261.06921	108.06527	70	83	153.00394	0.0148436	BTQAJGSMXCDDAJ	CHEMONTID:0002519
C3H5N	55.04219916	163.11305	108.06527	82	83	55.04778	-0.0055808	LIWAQLJGPBVORC	CHEMONTID:0002228
H3O4P	97.976895206	261.08447	163.11305	79	82	97.97142	0.0054752	NBIIXXVUZAFLBC	NonID:PO4
H3O4P	97.976895206	261.06921	163.11305	70	82	97.95616	0.0207352	NBIIXXVUZAFLBC	NonID:PO4
C4H7	55.054775224	163.11305	108.0523	82	79	55.06075	-0.0059748	NNPPMTNAJDCUHE;VQTUBCCKSQIDNK	CHEMONTID:0004620;CHEMONTID:0004622
C4H8	56.062600256	163.11305	107.0504	82	71	56.06265	-4.97E-05	NNPPMTNAJDCUHE;IJDNQMDRQITEOD;VQTUBCCKSQIDNK	CHEMONTID:0004620;CHEMONTID:0002500;CHEMONTID:0004622
C6H6O	94.041864812	163.11305	69.07027	82	78	94.04278	-0.0009152	ISWSIDIOOBJBQZ	CHEMONTID:0004647
C7H5O4	153.01878364	261.08447	108.0523	79	79	153.03217	-0.0133864	BTQAJGSMXCDDAJ	CHEMONTID:0002519
C7H6O4	154.026608672	261.08447	107.0504	79	71	154.03407	-0.0074613	BTQAJGSMXCDDAJ	CHEMONTID:0002519
C7H5O4	153.01878364	261.06921	108.0523	70	79	153.01691	0.0018736	BTQAJGSMXCDDAJ	CHEMONTID:0002519
C7H6O4	154.026608672	261.06921	107.0504	70	71	154.01881	0.0077987	BTQAJGSMXCDDAJ	CHEMONTID:0002519
Num AdductIon (AdductType Mass LinkedMz): 0
Num IsotopicIon (IsotopeName Mass LinkedMz WeightedForm WeightNumber): 6
C-13	310.29239	309.29089	M+1	1
C-13	318.15121	317.15198	M+1	1
C-13	554.45868	553.45972	M+1	1
C-13	554.47992	553.45972	M+1	1
C-13	588.55554	587.55774	M+1	1
N-14	616.42578	615.4502	M+1	1

NAME: C38H74O6
EXACTMASS: 626.548540088
ISSELECTED: False
ACCURATEMASS: 626.5487793
MASSDIFFERENCE: -0.0002392
TOTALSCORE: 2.626
ISOTOPICINTENSITY[M+1]: 0.4218
ISOTOPICINTENSITY[M+2]: 0.0991
ISOTOPICDIFF[M+1]: 0.4218
ISOTOPICDIFF[M+2]: 0.0991
MASSDIFFSCORE: 0.999
ISOTOPICSCORE: 0.496
PRODUCTIONSCORE: 0.864
NEUTRALLOSSSCORE: 0.067
PRODUCTIONPEAKNUMBER: 19
PRODUCTIONHITSNUMBER: 8
NEUTRALLOSSPEAKNUMBER: 105
NEUTRALLOSSHITSNUMBER: 7
RESOURCENAMES: MINE
RESOURCERECORDS: 1
ChemOntDescriptions: Flavonol O-glycosides;Flavanone O-glycosides;Flavone O-glycosides;Coumarin and derivatives;Triterpene saponins;Phenolic compounds;Other flavonoids;Alkylphenylketones;Steroids;Alcohols;Carboxylic acids and derivatives;Chromones and derivatives;Chalcones;Stilbene glycosides;Bicyclic monoterpenoids;Fatty acid and derivatives;Gamma butyrolactones;Delta valerolactones;Flavanol O-glycosides;Anisoles;Cinnamic acid and derivatives;Gallic acid and derivatives;Lignols;Phenylpropanoic acids;Aurone O-glycosides;CE lipids;DAG lipids;MAG lipids;Retrochalcones;Saccharides;Hexosyl compounds;Flavone C-glycosides;Anthocyanidin O-glycosides;Coumaric acid and derivatives
ChemOntIDs: Flavonol O-glycosides;Flavanone O-glycosides;Flavone O-glycosides;Coumarin and derivatives;Triterpene saponins;Phenolic compounds;Other flavonoids;Alkylphenylketones;Steroids;Alcohols;Carboxylic acids and derivatives;Chromones and derivatives;Chalcones;Stilbene glycosides;Bicyclic monoterpenoids;Fatty acid and derivatives;Gamma butyrolactones;Delta valerolactones;Flavanol O-glycosides;Anisoles;Cinnamic acid and derivatives;Gallic acid and derivatives;Lignols;Phenylpropanoic acids;Aurone O-glycosides;CE lipids;DAG lipids;MAG lipids;Retrochalcones;Saccharides;Hexosyl compounds;Flavone C-glycosides;Anthocyanidin O-glycosides;Coumaric acid and derivatives
ChemOntScores: 1.64590980138604E-09;6.74831323649436E-09;7.00129300133603E-09;3.12755219118677E-08;9.53648947741566E-08;2.44800760261726E-07;2.8458536129584E-07;6.60519897549178E-07;1.31403884384854E-06;2.18587302738361E-06;2.18587302738361E-06;2.18587302738361E-06;2.35271285078562E-06;3.90033851950756E-06;8.68596847731546E-06;2.15718729137584E-05;4.28591607293374E-05;7.45081415210736E-05;0.00011842460340079;0.000250414923792442;0.000453013829501504;0.000584997480039913;0.000584997480039913;0.000594994637635797;0.00118130330631474;0.00118130330631474;0.00118130330631474;0.00118130330631474;0.00118130330631474;0.00195445759462371;0.00291025681176823;0.00296502701964325;0.00338678177596515;0.00683235435011057
ChemOntInChIKeys: FPLMIPQZHHQWHN;AIONOLUJZLIMTK;YEHDMSUNJUONMW;KIGCGZUAVODHMD;CVKZWRTYHCDWTE;DKZBBWMURDFHNE;ZPCVGYBSUXVZLD;OJOBTAOGJIWAGB;DNXHEGUUPJUMQT;HYGOOWUTSBFURW;HGINADPHJQTSKN;KVNRDSLYCOJCRD;MFLSRHQHCDTOGH;GDHNBPHYVRHYCC;LWHKUVOYICRGGR;DUHQIGLHYXLKAE;QGLBZNZGBLRJGS;JYVXNLLUYHCIIH;SEBFKMXJBCUCAI;HSRJKNPTNIJEKV;HJBWJAPEBGSQPR;YWJXCIXBAKGUKZ;MATGKVZWFZHCLI;JENQUCZZZGYHRW;HPSPCMSCDNHZJM;IMONTRJLAWHYGT;JFBCSFJKETUREV;OKMWKBLSFKFYGZ;OSPIHNUGEOGEEL;SKCKOFZKJLZSFA;JCQLYHFGKNRPGE;ODBRNZZJSYPIDI;ZZWPMFROUHHAKY;CJXMVKYNVIGQBS
PUBCHEMCIDS: 
Num ProductIon (Formula ExactMass AccurateMass Intensity Error CandidateInChIKeys CandidateOntologies): 19
C5H9	69.070425288	69.07027	78	-0.0003933	OFBQJSOFQDEBGM;QWTDNUCVQCZILF;QMMOXUPEWRXHJS;BKOOMYPCSUNDGP;YWAKXRMUMFPDSH;MHNNAWXXUZQSNM;CRSOQBOWXPBRES	CHEMONTID:0002500;CHEMONTID:0004620;CHEMONTID:0004476;CHEMONTID:0004622
C7H7O	107.049689844	107.0504	71	-0.0012587	IWDCLRJOBJJRNH;RDOXTESZEPMUJZ;HUMNYLRZRPPJDN;RLSSMJSEOOYNOY;QWVGKYWNOKOFNN;WVDDGKGOMKODPV;RKSNPTXBQXBXDJ	CHEMONTID:0001275;CHEMONTID:0000138;CHEMONTID:0000321;CHEMONTID:0001273;CHEMONTID:0001274;CHEMONTID:0000033;CHEMONTID:0004325
C7H8O	108.057514876	108.0523	79	0.0046663	RDOXTESZEPMUJZ;IWDCLRJOBJJRNH;WVDDGKGOMKODPV;RLSSMJSEOOYNOY;WGEZRMDYBXGPFA	CHEMONTID:0000138;CHEMONTID:0001275;CHEMONTID:0000033;CHEMONTID:0001273;CHEMONTID:0000323
C7H8O	108.057514876	108.05759	84	-0.0006237	RDOXTESZEPMUJZ;IWDCLRJOBJJRNH;WVDDGKGOMKODPV;RLSSMJSEOOYNOY;WGEZRMDYBXGPFA	CHEMONTID:0000138;CHEMONTID:0001275;CHEMONTID:0000033;CHEMONTID:0001273;CHEMONTID:0000323
C7H8O	108.057514876	108.06527	83	-0.0083037	RDOXTESZEPMUJZ;IWDCLRJOBJJRNH;WVDDGKGOMKODPV;RLSSMJSEOOYNOY;WGEZRMDYBXGPFA	CHEMONTID:0000138;CHEMONTID:0001275;CHEMONTID:0000033;CHEMONTID:0001273;CHEMONTID:0000323
C9H9O2	149.060254528	149.05418	90	0.0055259	GYPMBQZAVBFUIZ;CJXMVKYNVIGQBS;YOMSJEATGXXYPX;CHWNEIVBYREQRF;ARGITQZGLVBTTI;REEQXZCFSBLNDH;CAWZFQGJUGEKFU;JYUMPCCBZLRYNV;MDXYNRAMDATLBT	CHEMONTID:0004111;CHEMONTID:0000029;CHEMONTID:0000190;CHEMONTID:0000296;CHEMONTID:0004646;CHEMONTID:0000135
C9H9O2	149.060254528	149.06262	96	-0.0029141	GYPMBQZAVBFUIZ;CJXMVKYNVIGQBS;YOMSJEATGXXYPX;CHWNEIVBYREQRF;ARGITQZGLVBTTI;REEQXZCFSBLNDH;CAWZFQGJUGEKFU;JYUMPCCBZLRYNV;MDXYNRAMDATLBT	CHEMONTID:0004111;CHEMONTID:0000029;CHEMONTID:0000190;CHEMONTID:0000296;CHEMONTID:0004646;CHEMONTID:0000135
C11H15O	163.1122901	163.11305	82	-0.0013085	OHERZLWVBJCXOF;HBYHLGZWEQHTIQ;IKZRCCHIMBTUHM	CHEMONTID:0004325;CHEMONTID:0001401;CHEMONTID:0003940
C21H9	261.070425288	261.06921	70	0.0006667	NA	NA
C18H13O2	261.091554656	261.08447	79	0.0065361	NA	NA
C19H33O3	309.242969916	309.24939	155	-0.0069687	NA	NA
C20H37O2	309.279355424	309.27438	812	0.0044268	NA	NA
C20H37O2	309.279355424	309.29089	791	-0.0120832	NA	NA
C22H21O2	317.154154912	317.15198	444	0.0016263	NA	NA
C37H61O3	553.462070812	553.45972	1069	0.0018022	NA	NA
C36H75O5	587.5614505	587.55774	377	0.0031619	NA	NA
C37H65O6	605.4781148	605.47382	106	0.0037462	NA	NA
C38H63O6	615.462464736	615.4502	324	0.0117162	NA	NA
C38H74O6	626.548540088	649.53662	6777	0.0011408	NA	NA
Num NeutralLoss (Formula ExactMass PrecursorMz ProductMz PrecursorIntensity ProductIntensity LossMass Error CandidateInChIKeys CandidateOntologies): 28
CH4O	32.026214748	649.53662	617.50922	6777	140	32.0273999999999	-0.0011853	OKKJLVBELUTLKV	CHEMONTID:0000286
C3H8	44.062600256	649.53662	605.47382	6777	106	44.0627999999999	-0.0001997	ATUOYWHBWRKTHZ	CHEMONTID:0002500
C4H8	56.062600256	317.15198	261.08447	444	79	56.06751	-0.0049097	NNPPMTNAJDCUHE;IJDNQMDRQITEOD;VQTUBCCKSQIDNK	CHEMONTID:0004620;CHEMONTID:0002500;CHEMONTID:0004622
C4H8	56.062600256	317.15198	261.06921	444	70	56.08277	-0.0201697	NNPPMTNAJDCUHE;IJDNQMDRQITEOD;VQTUBCCKSQIDNK	CHEMONTID:0004620;CHEMONTID:0002500;CHEMONTID:0004622
C7H6O4	154.026608672	317.15198	163.11305	444	82	154.03893	-0.0123213	BTQAJGSMXCDDAJ	CHEMONTID:0002519
C9H12O3	168.078644244	317.15198	149.06262	444	96	168.08936	-0.0107158	CRUILBNAQILVHZ;VKHCWIJJBRBDLT	CHEMONTID:0000138;CHEMONTID:0003891
C9H12O3	168.078644244	317.15198	149.05418	444	90	168.0978	-0.0191558	CRUILBNAQILVHZ;VKHCWIJJBRBDLT	CHEMONTID:0000138;CHEMONTID:0003891
C2HO	41.002739652	149.06262	108.06527	96	83	40.99735	0.0053897	IKHGUXGNUITLKF	CHEMONTID:0002230
C2HO	41.002739652	149.06262	108.05759	96	84	41.00503	-0.0022903	IKHGUXGNUITLKF	CHEMONTID:0002230
C2HO	41.002739652	149.06262	108.0523	96	79	41.01032	-0.0075803	IKHGUXGNUITLKF	CHEMONTID:0002230
C2H2O	42.010564684	149.06262	107.0504	96	71	42.01222	-0.0016553	IKHGUXGNUITLKF;LFQSCWFLJHTTHZ;IMROMDMJAWUWLK	CHEMONTID:0002230;CHEMONTID:0000286;CHEMONTID:0000132
C2HO	41.002739652	149.05418	108.06527	90	83	40.98891	0.0138297	IKHGUXGNUITLKF	CHEMONTID:0002230
C2HO	41.002739652	149.05418	108.05759	90	84	40.99659	0.0061497	IKHGUXGNUITLKF	CHEMONTID:0002230
C2HO	41.002739652	149.05418	108.0523	90	79	41.00188	0.0008597	IKHGUXGNUITLKF	CHEMONTID:0002230
C2H2O	42.010564684	149.05418	107.0504	90	71	42.00378	0.0067847	IKHGUXGNUITLKF;LFQSCWFLJHTTHZ;IMROMDMJAWUWLK	CHEMONTID:0002230;CHEMONTID:0000286;CHEMONTID:0000132
C7H5O4	153.01878364	261.08447	108.05759	79	84	153.02688	-0.0080964	BTQAJGSMXCDDAJ	CHEMONTID:0002519
C7H5O4	153.01878364	261.06921	108.05759	70	84	153.01162	0.0071636	BTQAJGSMXCDDAJ	CHEMONTID:0002519
C4H7	55.054775224	163.11305	108.05759	82	84	55.05546	-0.0006848	NNPPMTNAJDCUHE;VQTUBCCKSQIDNK	CHEMONTID:0004620;CHEMONTID:0004622
C7H5O4	153.01878364	261.08447	108.06527	79	83	153.0192	-0.0004164	BTQAJGSMXCDDAJ	CHEMONTID:0002519
C7H5O4	153.01878364	261.06921	108.06527	70	83	153.00394	0.0148436	BTQAJGSMXCDDAJ	CHEMONTID:0002519
C4H7	55.054775224	163.11305	108.06527	82	83	55.04778	0.0069952	NNPPMTNAJDCUHE;VQTUBCCKSQIDNK	CHEMONTID:0004620;CHEMONTID:0004622
C4H7	55.054775224	163.11305	108.0523	82	79	55.06075	-0.0059748	NNPPMTNAJDCUHE;VQTUBCCKSQIDNK	CHEMONTID:0004620;CHEMONTID:0004622
C4H8	56.062600256	163.11305	107.0504	82	71	56.06265	-4.97E-05	NNPPMTNAJDCUHE;IJDNQMDRQITEOD;VQTUBCCKSQIDNK	CHEMONTID:0004620;CHEMONTID:0002500;CHEMONTID:0004622
C6H6O	94.041864812	163.11305	69.07027	82	78	94.04278	-0.0009152	ISWSIDIOOBJBQZ	CHEMONTID:0004647
C7H5O4	153.01878364	261.08447	108.0523	79	79	153.03217	-0.0133864	BTQAJGSMXCDDAJ	CHEMONTID:0002519
C7H6O4	154.026608672	261.08447	107.0504	79	71	154.03407	-0.0074613	BTQAJGSMXCDDAJ	CHEMONTID:0002519
C7H5O4	153.01878364	261.06921	108.0523	70	79	153.01691	0.0018736	BTQAJGSMXCDDAJ	CHEMONTID:0002519
C7H6O4	154.026608672	261.06921	107.0504	70	71	154.01881	0.0077987	BTQAJGSMXCDDAJ	CHEMONTID:0002519
Num AdductIon (AdductType Mass LinkedMz): 0
Num IsotopicIon (IsotopeName Mass LinkedMz WeightedForm WeightNumber): 6
C-13	310.29239	309.29089	M+1	1
C-13	318.15121	317.15198	M+1	1
C-13	554.45868	553.45972	M+1	1
C-13	554.47992	553.45972	M+1	1
C-13	588.55554	587.55774	M+1	1
N-14	616.42578	615.4502	M+1	1

NAME: C13H95F2N4O4P7
EXACTMASS: 626.54847037
ISSELECTED: False
ACCURATEMASS: 626.5487793
MASSDIFFERENCE: -0.0003089
TOTALSCORE: 2.626
ISOTOPICINTENSITY[M+1]: 0.1677
ISOTOPICINTENSITY[M+2]: 0.0215
ISOTOPICDIFF[M+1]: 0.1677
ISOTOPICDIFF[M+2]: 0.0215
MASSDIFFSCORE: 0.998
ISOTOPICSCORE: 0.849
PRODUCTIONSCORE: 0.636
NEUTRALLOSSSCORE: 0.143
PRODUCTIONPEAKNUMBER: 14
PRODUCTIONHITSNUMBER: 8
NEUTRALLOSSPEAKNUMBER: 105
NEUTRALLOSSHITSNUMBER: 15
RESOURCENAMES: 
RESOURCERECORDS: 0
ChemOntDescriptions: 
ChemOntIDs: 
ChemOntScores: 
ChemOntInChIKeys: 
PUBCHEMCIDS: 
Num ProductIon (Formula ExactMass AccurateMass Intensity Error CandidateInChIKeys CandidateOntologies): 14
C5H9	69.070425288	69.07027	78	-0.0003933	OFBQJSOFQDEBGM;QWTDNUCVQCZILF;QMMOXUPEWRXHJS;BKOOMYPCSUNDGP;YWAKXRMUMFPDSH;MHNNAWXXUZQSNM;CRSOQBOWXPBRES	CHEMONTID:0002500;CHEMONTID:0004620;CHEMONTID:0004476;CHEMONTID:0004622
C7H7O	107.049689844	107.0504	71	-0.0012587	IWDCLRJOBJJRNH;RDOXTESZEPMUJZ;HUMNYLRZRPPJDN;RLSSMJSEOOYNOY;QWVGKYWNOKOFNN;WVDDGKGOMKODPV;RKSNPTXBQXBXDJ	CHEMONTID:0001275;CHEMONTID:0000138;CHEMONTID:0000321;CHEMONTID:0001273;CHEMONTID:0001274;CHEMONTID:0000033;CHEMONTID:0004325
C7H8O	108.057514876	108.0523	79	0.0046663	RDOXTESZEPMUJZ;IWDCLRJOBJJRNH;WVDDGKGOMKODPV;RLSSMJSEOOYNOY;WGEZRMDYBXGPFA	CHEMONTID:0000138;CHEMONTID:0001275;CHEMONTID:0000033;CHEMONTID:0001273;CHEMONTID:0000323
C7H8O	108.057514876	108.05759	84	-0.0006237	RDOXTESZEPMUJZ;IWDCLRJOBJJRNH;WVDDGKGOMKODPV;RLSSMJSEOOYNOY;WGEZRMDYBXGPFA	CHEMONTID:0000138;CHEMONTID:0001275;CHEMONTID:0000033;CHEMONTID:0001273;CHEMONTID:0000323
C7H8O	108.057514876	108.06527	83	-0.0083037	RDOXTESZEPMUJZ;IWDCLRJOBJJRNH;WVDDGKGOMKODPV;RLSSMJSEOOYNOY;WGEZRMDYBXGPFA	CHEMONTID:0000138;CHEMONTID:0001275;CHEMONTID:0000033;CHEMONTID:0001273;CHEMONTID:0000323
C9H9O2	149.060254528	149.05418	90	0.0055259	GYPMBQZAVBFUIZ;CJXMVKYNVIGQBS;YOMSJEATGXXYPX;CHWNEIVBYREQRF;ARGITQZGLVBTTI;REEQXZCFSBLNDH;CAWZFQGJUGEKFU;JYUMPCCBZLRYNV;MDXYNRAMDATLBT	CHEMONTID:0004111;CHEMONTID:0000029;CHEMONTID:0000190;CHEMONTID:0000296;CHEMONTID:0004646;CHEMONTID:0000135
C9H9O2	149.060254528	149.06262	96	-0.0029141	GYPMBQZAVBFUIZ;CJXMVKYNVIGQBS;YOMSJEATGXXYPX;CHWNEIVBYREQRF;ARGITQZGLVBTTI;REEQXZCFSBLNDH;CAWZFQGJUGEKFU;JYUMPCCBZLRYNV;MDXYNRAMDATLBT	CHEMONTID:0004111;CHEMONTID:0000029;CHEMONTID:0000190;CHEMONTID:0000296;CHEMONTID:0004646;CHEMONTID:0000135
C11H15O	163.1122901	163.11305	82	-0.0013085	OHERZLWVBJCXOF;HBYHLGZWEQHTIQ;IKZRCCHIMBTUHM	CHEMONTID:0004325;CHEMONTID:0001401;CHEMONTID:0003940
C11H15FO4P	261.06919881	261.06921	70	-0.0005598	NA	NA
C7H21FN2OP3	261.085076402	261.08447	79	5.78E-05	NA	NA
C13H33N4O4	309.250180536	309.24939	155	0.000242	NA	NA
C13H33N4O4	309.250180536	309.27438	812	-0.024748	NA	NA
C13H30F2P3	317.15284229	317.15198	444	0.0003137	NA	NA
C13H95F2N4O4P7	626.54847037	649.53662	6777	0.0010711	NA	NA
Num NeutralLoss (Formula ExactMass PrecursorMz ProductMz PrecursorIntensity ProductIntensity LossMass Error CandidateInChIKeys CandidateOntologies): 35
CH4O	32.026214748	649.53662	617.50922	6777	140	32.0273999999999	-0.0011853	OKKJLVBELUTLKV	CHEMONTID:0000286
C3H8	44.062600256	649.53662	605.47382	6777	106	44.0627999999999	-0.0001997	ATUOYWHBWRKTHZ	CHEMONTID:0002500
C4H8	56.062600256	317.15198	261.08447	444	79	56.06751	-0.0049097	NNPPMTNAJDCUHE;IJDNQMDRQITEOD;VQTUBCCKSQIDNK	CHEMONTID:0004620;CHEMONTID:0002500;CHEMONTID:0004622
C4H8	56.062600256	317.15198	261.06921	444	70	56.08277	-0.0201697	NNPPMTNAJDCUHE;IJDNQMDRQITEOD;VQTUBCCKSQIDNK	CHEMONTID:0004620;CHEMONTID:0002500;CHEMONTID:0004622
C7H6O4	154.026608672	317.15198	163.11305	444	82	154.03893	-0.0123213	BTQAJGSMXCDDAJ	CHEMONTID:0002519
C8H12N2O2	168.089877624	317.15198	149.06262	444	96	168.08936	0.0005176	NWZYRRPOEASODK	CHEMONTID:0000335
C9H14NO2	168.102453688	317.15198	149.05418	444	90	168.0978	0.0046537	CHCUDBFRYVCNDF	CHEMONTID:0000492
C10H11NO4	209.068807832	317.15198	108.06527	444	83	209.08671	-0.0179022	ROUWPHMRHBMAFE	CHEMONTID:0004319
C11H15NO3	209.10519334	317.15198	108.05759	444	84	209.09439	0.0108033	UFKDXENLDAZGOS	CHEMONTID:0000195
C11H15NO3	209.10519334	317.15198	108.0523	444	79	209.09968	0.0055133	UFKDXENLDAZGOS	CHEMONTID:0000195
C13H22NO3	240.159968564	309.24939	69.07027	155	78	240.17912	-0.0191514	FYMHCWBPOCZPKA	CHEMONTID:0000195
C2HO	41.002739652	149.06262	108.06527	96	83	40.99735	0.0053897	IKHGUXGNUITLKF	CHEMONTID:0002230
C2HO	41.002739652	149.06262	108.05759	96	84	41.00503	-0.0022903	IKHGUXGNUITLKF	CHEMONTID:0002230
C2HO	41.002739652	149.06262	108.0523	96	79	41.01032	-0.0075803	IKHGUXGNUITLKF	CHEMONTID:0002230
C2H2O	42.010564684	149.06262	107.0504	96	71	42.01222	-0.0016553	IKHGUXGNUITLKF;LFQSCWFLJHTTHZ;IMROMDMJAWUWLK	CHEMONTID:0002230;CHEMONTID:0000286;CHEMONTID:0000132
C2HO	41.002739652	149.05418	108.06527	90	83	40.98891	0.0138297	IKHGUXGNUITLKF	CHEMONTID:0002230
C2HO	41.002739652	149.05418	108.05759	90	84	40.99659	0.0061497	IKHGUXGNUITLKF	CHEMONTID:0002230
C2HO	41.002739652	149.05418	108.0523	90	79	41.00188	0.0008597	IKHGUXGNUITLKF	CHEMONTID:0002230
CNO	41.99798862	149.05418	107.0504	90	71	42.00378	-0.0057914	ZHNUHDYFZUAESO	CHEMONTID:0002484
HO3P	79.966330522	149.05418	69.07027	90	78	79.98391	-0.0175795	ABLZXFCXXLZCGV	NonID:PO3
C7H5O4	153.01878364	261.08447	108.05759	79	84	153.02688	-0.0080964	BTQAJGSMXCDDAJ	CHEMONTID:0002519
C7H5O4	153.01878364	261.06921	108.05759	70	84	153.01162	0.0071636	BTQAJGSMXCDDAJ	CHEMONTID:0002519
C4H7	55.054775224	163.11305	108.05759	82	84	55.05546	-0.0006848	NNPPMTNAJDCUHE;VQTUBCCKSQIDNK	CHEMONTID:0004620;CHEMONTID:0004622
C7H5O4	153.01878364	261.08447	108.06527	79	83	153.0192	-0.0004164	BTQAJGSMXCDDAJ	CHEMONTID:0002519
C7H5O4	153.01878364	261.06921	108.06527	70	83	153.00394	0.0148436	BTQAJGSMXCDDAJ	CHEMONTID:0002519
C3H5N	55.04219916	163.11305	108.06527	82	83	55.04778	-0.0055808	LIWAQLJGPBVORC	CHEMONTID:0002228
H3O4P	97.976895206	261.08447	163.11305	79	82	97.97142	0.0054752	NBIIXXVUZAFLBC	NonID:PO4
H3O4P	97.976895206	261.06921	163.11305	70	82	97.95616	0.0207352	NBIIXXVUZAFLBC	NonID:PO4
C4H7	55.054775224	163.11305	108.0523	82	79	55.06075	-0.0059748	NNPPMTNAJDCUHE;VQTUBCCKSQIDNK	CHEMONTID:0004620;CHEMONTID:0004622
C4H8	56.062600256	163.11305	107.0504	82	71	56.06265	-4.97E-05	NNPPMTNAJDCUHE;IJDNQMDRQITEOD;VQTUBCCKSQIDNK	CHEMONTID:0004620;CHEMONTID:0002500;CHEMONTID:0004622
C6H6O	94.041864812	163.11305	69.07027	82	78	94.04278	-0.0009152	ISWSIDIOOBJBQZ	CHEMONTID:0004647
C7H5O4	153.01878364	261.08447	108.0523	79	79	153.03217	-0.0133864	BTQAJGSMXCDDAJ	CHEMONTID:0002519
C7H6O4	154.026608672	261.08447	107.0504	79	71	154.03407	-0.0074613	BTQAJGSMXCDDAJ	CHEMONTID:0002519
C7H5O4	153.01878364	261.06921	108.0523	70	79	153.01691	0.0018736	BTQAJGSMXCDDAJ	CHEMONTID:0002519
C7H6O4	154.026608672	261.06921	107.0504	70	71	154.01881	0.0077987	BTQAJGSMXCDDAJ	CHEMONTID:0002519
Num AdductIon (AdductType Mass LinkedMz): 0
Num IsotopicIon (IsotopeName Mass LinkedMz WeightedForm WeightNumber): 6
C-13	310.29239	309.29089	M+1	1
C-13	318.15121	317.15198	M+1	1
C-13	554.45868	553.45972	M+1	1
C-13	554.47992	553.45972	M+1	1
C-13	588.55554	587.55774	M+1	1
N-14	616.42578	615.4502	M+1	1

NAME: C16H89FN3O10P4
EXACTMASS: 626.548245788
ISSELECTED: False
ACCURATEMASS: 626.5487793
MASSDIFFERENCE: -0.0005335
TOTALSCORE: 2.625
ISOTOPICINTENSITY[M+1]: 0.1981
ISOTOPICINTENSITY[M+2]: 0.0392
ISOTOPICDIFF[M+1]: 0.1981
ISOTOPICDIFF[M+2]: 0.0392
MASSDIFFSCORE: 0.994
ISOTOPICSCORE: 0.797
PRODUCTIONSCORE: 0.682
NEUTRALLOSSSCORE: 0.152
PRODUCTIONPEAKNUMBER: 15
PRODUCTIONHITSNUMBER: 8
NEUTRALLOSSPEAKNUMBER: 105
NEUTRALLOSSHITSNUMBER: 16
RESOURCENAMES: 
RESOURCERECORDS: 0
ChemOntDescriptions: 
ChemOntIDs: 
ChemOntScores: 
ChemOntInChIKeys: 
PUBCHEMCIDS: 
Num ProductIon (Formula ExactMass AccurateMass Intensity Error CandidateInChIKeys CandidateOntologies): 15
C5H9	69.070425288	69.07027	78	-0.0003933	OFBQJSOFQDEBGM;QWTDNUCVQCZILF;QMMOXUPEWRXHJS;BKOOMYPCSUNDGP;YWAKXRMUMFPDSH;MHNNAWXXUZQSNM;CRSOQBOWXPBRES	CHEMONTID:0002500;CHEMONTID:0004620;CHEMONTID:0004476;CHEMONTID:0004622
C7H7O	107.049689844	107.0504	71	-0.0012587	IWDCLRJOBJJRNH;RDOXTESZEPMUJZ;HUMNYLRZRPPJDN;RLSSMJSEOOYNOY;QWVGKYWNOKOFNN;WVDDGKGOMKODPV;RKSNPTXBQXBXDJ	CHEMONTID:0001275;CHEMONTID:0000138;CHEMONTID:0000321;CHEMONTID:0001273;CHEMONTID:0001274;CHEMONTID:0000033;CHEMONTID:0004325
C7H8O	108.057514876	108.0523	79	0.0046663	RDOXTESZEPMUJZ;IWDCLRJOBJJRNH;WVDDGKGOMKODPV;RLSSMJSEOOYNOY;WGEZRMDYBXGPFA	CHEMONTID:0000138;CHEMONTID:0001275;CHEMONTID:0000033;CHEMONTID:0001273;CHEMONTID:0000323
C7H8O	108.057514876	108.05759	84	-0.0006237	RDOXTESZEPMUJZ;IWDCLRJOBJJRNH;WVDDGKGOMKODPV;RLSSMJSEOOYNOY;WGEZRMDYBXGPFA	CHEMONTID:0000138;CHEMONTID:0001275;CHEMONTID:0000033;CHEMONTID:0001273;CHEMONTID:0000323
C7H8O	108.057514876	108.06527	83	-0.0083037	RDOXTESZEPMUJZ;IWDCLRJOBJJRNH;WVDDGKGOMKODPV;RLSSMJSEOOYNOY;WGEZRMDYBXGPFA	CHEMONTID:0000138;CHEMONTID:0001275;CHEMONTID:0000033;CHEMONTID:0001273;CHEMONTID:0000323
C9H9O2	149.060254528	149.05418	90	0.0055259	GYPMBQZAVBFUIZ;CJXMVKYNVIGQBS;YOMSJEATGXXYPX;CHWNEIVBYREQRF;ARGITQZGLVBTTI;REEQXZCFSBLNDH;CAWZFQGJUGEKFU;JYUMPCCBZLRYNV;MDXYNRAMDATLBT	CHEMONTID:0004111;CHEMONTID:0000029;CHEMONTID:0000190;CHEMONTID:0000296;CHEMONTID:0004646;CHEMONTID:0000135
C9H9O2	149.060254528	149.06262	96	-0.0029141	GYPMBQZAVBFUIZ;CJXMVKYNVIGQBS;YOMSJEATGXXYPX;CHWNEIVBYREQRF;ARGITQZGLVBTTI;REEQXZCFSBLNDH;CAWZFQGJUGEKFU;JYUMPCCBZLRYNV;MDXYNRAMDATLBT	CHEMONTID:0004111;CHEMONTID:0000029;CHEMONTID:0000190;CHEMONTID:0000296;CHEMONTID:0004646;CHEMONTID:0000135
C11H15O	163.1122901	163.11305	82	-0.0013085	OHERZLWVBJCXOF;HBYHLGZWEQHTIQ;IKZRCCHIMBTUHM	CHEMONTID:0004325;CHEMONTID:0001401;CHEMONTID:0003940
C11H15FO4P	261.06919881	261.06921	70	-0.0005598	NA	NA
C7H21FN2OP3	261.085076402	261.08447	79	5.78E-05	NA	NA
C16H39OP2	309.247614128	309.24939	155	-0.0023245	NA	NA
C15H38N2O2P	309.267090086	309.27438	812	-0.0078385	NA	NA
C16H39FN2P	309.283489098	309.29089	791	-0.0079495	NA	NA
C12H27FO6P	317.152928434	317.15198	444	0.0003999	NA	NA
C16H89FN3O10P4	626.548245788	649.53662	6777	0.0008465	NA	NA
Num NeutralLoss (Formula ExactMass PrecursorMz ProductMz PrecursorIntensity ProductIntensity LossMass Error CandidateInChIKeys CandidateOntologies): 36
CH4O	32.026214748	649.53662	617.50922	6777	140	32.0273999999999	-0.0011853	OKKJLVBELUTLKV	CHEMONTID:0000286
C3H8	44.062600256	649.53662	605.47382	6777	106	44.0627999999999	-0.0001997	ATUOYWHBWRKTHZ	CHEMONTID:0002500
C4H8	56.062600256	317.15198	261.08447	444	79	56.06751	-0.0049097	NNPPMTNAJDCUHE;IJDNQMDRQITEOD;VQTUBCCKSQIDNK	CHEMONTID:0004620;CHEMONTID:0002500;CHEMONTID:0004622
C4H8	56.062600256	317.15198	261.06921	444	70	56.08277	-0.0201697	NNPPMTNAJDCUHE;IJDNQMDRQITEOD;VQTUBCCKSQIDNK	CHEMONTID:0004620;CHEMONTID:0002500;CHEMONTID:0004622
C7H6O4	154.026608672	317.15198	163.11305	444	82	154.03893	-0.0123213	BTQAJGSMXCDDAJ	CHEMONTID:0002519
C8H12N2O2	168.089877624	317.15198	149.06262	444	96	168.08936	0.0005176	NWZYRRPOEASODK	CHEMONTID:0000335
C9H14NO2	168.102453688	317.15198	149.05418	444	90	168.0978	0.0046537	CHCUDBFRYVCNDF	CHEMONTID:0000492
C10H11NO4	209.068807832	317.15198	108.06527	444	83	209.08671	-0.0179022	ROUWPHMRHBMAFE	CHEMONTID:0004319
C11H15NO3	209.10519334	317.15198	108.05759	444	84	209.09439	0.0108033	UFKDXENLDAZGOS	CHEMONTID:0000195
C11H15NO3	209.10519334	317.15198	108.0523	444	79	209.09968	0.0055133	UFKDXENLDAZGOS	CHEMONTID:0000195
C10H16O7	248.089602852	317.15198	69.07027	444	78	248.08171	0.0078929	OCPZHANWXYIUTR	CHEMONTID:0003861
C13H22NO3	240.159968564	309.24939	69.07027	155	78	240.17912	-0.0191514	FYMHCWBPOCZPKA	CHEMONTID:0000195
C2HO	41.002739652	149.06262	108.06527	96	83	40.99735	0.0053897	IKHGUXGNUITLKF	CHEMONTID:0002230
C2HO	41.002739652	149.06262	108.05759	96	84	41.00503	-0.0022903	IKHGUXGNUITLKF	CHEMONTID:0002230
C2HO	41.002739652	149.06262	108.0523	96	79	41.01032	-0.0075803	IKHGUXGNUITLKF	CHEMONTID:0002230
C2H2O	42.010564684	149.06262	107.0504	96	71	42.01222	-0.0016553	IKHGUXGNUITLKF;LFQSCWFLJHTTHZ;IMROMDMJAWUWLK	CHEMONTID:0002230;CHEMONTID:0000286;CHEMONTID:0000132
C2HO	41.002739652	149.05418	108.06527	90	83	40.98891	0.0138297	IKHGUXGNUITLKF	CHEMONTID:0002230
C2HO	41.002739652	149.05418	108.05759	90	84	40.99659	0.0061497	IKHGUXGNUITLKF	CHEMONTID:0002230
C2HO	41.002739652	149.05418	108.0523	90	79	41.00188	0.0008597	IKHGUXGNUITLKF	CHEMONTID:0002230
CNO	41.99798862	149.05418	107.0504	90	71	42.00378	-0.0057914	ZHNUHDYFZUAESO	CHEMONTID:0002484
HO3P	79.966330522	149.05418	69.07027	90	78	79.98391	-0.0175795	ABLZXFCXXLZCGV	NonID:PO3
C7H5O4	153.01878364	261.08447	108.05759	79	84	153.02688	-0.0080964	BTQAJGSMXCDDAJ	CHEMONTID:0002519
C7H5O4	153.01878364	261.06921	108.05759	70	84	153.01162	0.0071636	BTQAJGSMXCDDAJ	CHEMONTID:0002519
C4H7	55.054775224	163.11305	108.05759	82	84	55.05546	-0.0006848	NNPPMTNAJDCUHE;VQTUBCCKSQIDNK	CHEMONTID:0004620;CHEMONTID:0004622
C7H5O4	153.01878364	261.08447	108.06527	79	83	153.0192	-0.0004164	BTQAJGSMXCDDAJ	CHEMONTID:0002519
C7H5O4	153.01878364	261.06921	108.06527	70	83	153.00394	0.0148436	BTQAJGSMXCDDAJ	CHEMONTID:0002519
C3H5N	55.04219916	163.11305	108.06527	82	83	55.04778	-0.0055808	LIWAQLJGPBVORC	CHEMONTID:0002228
H3O4P	97.976895206	261.08447	163.11305	79	82	97.97142	0.0054752	NBIIXXVUZAFLBC	NonID:PO4
H3O4P	97.976895206	261.06921	163.11305	70	82	97.95616	0.0207352	NBIIXXVUZAFLBC	NonID:PO4
C4H7	55.054775224	163.11305	108.0523	82	79	55.06075	-0.0059748	NNPPMTNAJDCUHE;VQTUBCCKSQIDNK	CHEMONTID:0004620;CHEMONTID:0004622
C4H8	56.062600256	163.11305	107.0504	82	71	56.06265	-4.97E-05	NNPPMTNAJDCUHE;IJDNQMDRQITEOD;VQTUBCCKSQIDNK	CHEMONTID:0004620;CHEMONTID:0002500;CHEMONTID:0004622
C6H6O	94.041864812	163.11305	69.07027	82	78	94.04278	-0.0009152	ISWSIDIOOBJBQZ	CHEMONTID:0004647
C7H5O4	153.01878364	261.08447	108.0523	79	79	153.03217	-0.0133864	BTQAJGSMXCDDAJ	CHEMONTID:0002519
C7H6O4	154.026608672	261.08447	107.0504	79	71	154.03407	-0.0074613	BTQAJGSMXCDDAJ	CHEMONTID:0002519
C7H5O4	153.01878364	261.06921	108.0523	70	79	153.01691	0.0018736	BTQAJGSMXCDDAJ	CHEMONTID:0002519
C7H6O4	154.026608672	261.06921	107.0504	70	71	154.01881	0.0077987	BTQAJGSMXCDDAJ	CHEMONTID:0002519
Num AdductIon (AdductType Mass LinkedMz): 0
Num IsotopicIon (IsotopeName Mass LinkedMz WeightedForm WeightNumber): 6
C-13	310.29239	309.29089	M+1	1
C-13	318.15121	317.15198	M+1	1
C-13	554.45868	553.45972	M+1	1
C-13	554.47992	553.45972	M+1	1
C-13	588.55554	587.55774	M+1	1
N-14	616.42578	615.4502	M+1	1

NAME: C13H78F11N4O6P
EXACTMASS: 626.548333266
ISSELECTED: False
ACCURATEMASS: 626.5487793
MASSDIFFERENCE: -0.000446
TOTALSCORE: 2.625
ISOTOPICINTENSITY[M+1]: 0.1665
ISOTOPICINTENSITY[M+2]: 0.0254
ISOTOPICDIFF[M+1]: 0.1665
ISOTOPICDIFF[M+2]: 0.0254
MASSDIFFSCORE: 0.996
ISOTOPICSCORE: 0.85
PRODUCTIONSCORE: 0.636
NEUTRALLOSSSCORE: 0.143
PRODUCTIONPEAKNUMBER: 14
PRODUCTIONHITSNUMBER: 8
NEUTRALLOSSPEAKNUMBER: 105
NEUTRALLOSSHITSNUMBER: 15
RESOURCENAMES: 
RESOURCERECORDS: 0
ChemOntDescriptions: 
ChemOntIDs: 
ChemOntScores: 
ChemOntInChIKeys: 
PUBCHEMCIDS: 
Num ProductIon (Formula ExactMass AccurateMass Intensity Error CandidateInChIKeys CandidateOntologies): 14
C5H9	69.070425288	69.07027	78	-0.0003933	OFBQJSOFQDEBGM;QWTDNUCVQCZILF;QMMOXUPEWRXHJS;BKOOMYPCSUNDGP;YWAKXRMUMFPDSH;MHNNAWXXUZQSNM;CRSOQBOWXPBRES	CHEMONTID:0002500;CHEMONTID:0004620;CHEMONTID:0004476;CHEMONTID:0004622
C7H7O	107.049689844	107.0504	71	-0.0012587	IWDCLRJOBJJRNH;RDOXTESZEPMUJZ;HUMNYLRZRPPJDN;RLSSMJSEOOYNOY;QWVGKYWNOKOFNN;WVDDGKGOMKODPV;RKSNPTXBQXBXDJ	CHEMONTID:0001275;CHEMONTID:0000138;CHEMONTID:0000321;CHEMONTID:0001273;CHEMONTID:0001274;CHEMONTID:0000033;CHEMONTID:0004325
C7H8O	108.057514876	108.0523	79	0.0046663	RDOXTESZEPMUJZ;IWDCLRJOBJJRNH;WVDDGKGOMKODPV;RLSSMJSEOOYNOY;WGEZRMDYBXGPFA	CHEMONTID:0000138;CHEMONTID:0001275;CHEMONTID:0000033;CHEMONTID:0001273;CHEMONTID:0000323
C7H8O	108.057514876	108.05759	84	-0.0006237	RDOXTESZEPMUJZ;IWDCLRJOBJJRNH;WVDDGKGOMKODPV;RLSSMJSEOOYNOY;WGEZRMDYBXGPFA	CHEMONTID:0000138;CHEMONTID:0001275;CHEMONTID:0000033;CHEMONTID:0001273;CHEMONTID:0000323
C7H8O	108.057514876	108.06527	83	-0.0083037	RDOXTESZEPMUJZ;IWDCLRJOBJJRNH;WVDDGKGOMKODPV;RLSSMJSEOOYNOY;WGEZRMDYBXGPFA	CHEMONTID:0000138;CHEMONTID:0001275;CHEMONTID:0000033;CHEMONTID:0001273;CHEMONTID:0000323
C9H9O2	149.060254528	149.05418	90	0.0055259	GYPMBQZAVBFUIZ;CJXMVKYNVIGQBS;YOMSJEATGXXYPX;CHWNEIVBYREQRF;ARGITQZGLVBTTI;REEQXZCFSBLNDH;CAWZFQGJUGEKFU;JYUMPCCBZLRYNV;MDXYNRAMDATLBT	CHEMONTID:0004111;CHEMONTID:0000029;CHEMONTID:0000190;CHEMONTID:0000296;CHEMONTID:0004646;CHEMONTID:0000135
C9H9O2	149.060254528	149.06262	96	-0.0029141	GYPMBQZAVBFUIZ;CJXMVKYNVIGQBS;YOMSJEATGXXYPX;CHWNEIVBYREQRF;ARGITQZGLVBTTI;REEQXZCFSBLNDH;CAWZFQGJUGEKFU;JYUMPCCBZLRYNV;MDXYNRAMDATLBT	CHEMONTID:0004111;CHEMONTID:0000029;CHEMONTID:0000190;CHEMONTID:0000296;CHEMONTID:0004646;CHEMONTID:0000135
C11H15O	163.1122901	163.11305	82	-0.0013085	OHERZLWVBJCXOF;HBYHLGZWEQHTIQ;IKZRCCHIMBTUHM	CHEMONTID:0004325;CHEMONTID:0001401;CHEMONTID:0003940
C7H12F3N2O5	261.069831144	261.06921	70	7.26E-05	NA	NA
C11H12F3N2O2	261.085087284	261.08447	79	6.87E-05	NA	NA
C13H33N4O4	309.250180536	309.24939	155	0.000242	NA	NA
C13H33N4O4	309.250180536	309.27438	812	-0.024748	NA	NA
C11H23F2N2O6	317.152417896	317.15198	444	-0.0001107	NA	NA
C13H78F11N4O6P	626.548333266	649.53662	6777	0.000934	NA	NA
Num NeutralLoss (Formula ExactMass PrecursorMz ProductMz PrecursorIntensity ProductIntensity LossMass Error CandidateInChIKeys CandidateOntologies): 35
CH4O	32.026214748	649.53662	617.50922	6777	140	32.0273999999999	-0.0011853	OKKJLVBELUTLKV	CHEMONTID:0000286
C3H8	44.062600256	649.53662	605.47382	6777	106	44.0627999999999	-0.0001997	ATUOYWHBWRKTHZ	CHEMONTID:0002500
C4H8	56.062600256	317.15198	261.08447	444	79	56.06751	-0.0049097	NNPPMTNAJDCUHE;IJDNQMDRQITEOD;VQTUBCCKSQIDNK	CHEMONTID:0004620;CHEMONTID:0002500;CHEMONTID:0004622
C4H8	56.062600256	317.15198	261.06921	444	70	56.08277	-0.0201697	NNPPMTNAJDCUHE;IJDNQMDRQITEOD;VQTUBCCKSQIDNK	CHEMONTID:0004620;CHEMONTID:0002500;CHEMONTID:0004622
C7H6O4	154.026608672	317.15198	163.11305	444	82	154.03893	-0.0123213	BTQAJGSMXCDDAJ	CHEMONTID:0002519
C8H12N2O2	168.089877624	317.15198	149.06262	444	96	168.08936	0.0005176	NWZYRRPOEASODK	CHEMONTID:0000335
C9H14NO2	168.102453688	317.15198	149.05418	444	90	168.0978	0.0046537	CHCUDBFRYVCNDF	CHEMONTID:0000492
C10H11NO4	209.068807832	317.15198	108.06527	444	83	209.08671	-0.0179022	ROUWPHMRHBMAFE	CHEMONTID:0004319
C11H15NO3	209.10519334	317.15198	108.05759	444	84	209.09439	0.0108033	UFKDXENLDAZGOS	CHEMONTID:0000195
C11H15NO3	209.10519334	317.15198	108.0523	444	79	209.09968	0.0055133	UFKDXENLDAZGOS	CHEMONTID:0000195
C13H22NO3	240.159968564	309.24939	69.07027	155	78	240.17912	-0.0191514	FYMHCWBPOCZPKA	CHEMONTID:0000195
C2HO	41.002739652	149.06262	108.06527	96	83	40.99735	0.0053897	IKHGUXGNUITLKF	CHEMONTID:0002230
C2HO	41.002739652	149.06262	108.05759	96	84	41.00503	-0.0022903	IKHGUXGNUITLKF	CHEMONTID:0002230
C2HO	41.002739652	149.06262	108.0523	96	79	41.01032	-0.0075803	IKHGUXGNUITLKF	CHEMONTID:0002230
C2H2O	42.010564684	149.06262	107.0504	96	71	42.01222	-0.0016553	IKHGUXGNUITLKF;LFQSCWFLJHTTHZ;IMROMDMJAWUWLK	CHEMONTID:0002230;CHEMONTID:0000286;CHEMONTID:0000132
C2HO	41.002739652	149.05418	108.06527	90	83	40.98891	0.0138297	IKHGUXGNUITLKF	CHEMONTID:0002230
C2HO	41.002739652	149.05418	108.05759	90	84	40.99659	0.0061497	IKHGUXGNUITLKF	CHEMONTID:0002230
C2HO	41.002739652	149.05418	108.0523	90	79	41.00188	0.0008597	IKHGUXGNUITLKF	CHEMONTID:0002230
CNO	41.99798862	149.05418	107.0504	90	71	42.00378	-0.0057914	ZHNUHDYFZUAESO	CHEMONTID:0002484
HO3P	79.966330522	149.05418	69.07027	90	78	79.98391	-0.0175795	ABLZXFCXXLZCGV	NonID:PO3
C7H5O4	153.01878364	261.08447	108.05759	79	84	153.02688	-0.0080964	BTQAJGSMXCDDAJ	CHEMONTID:0002519
C7H5O4	153.01878364	261.06921	108.05759	70	84	153.01162	0.0071636	BTQAJGSMXCDDAJ	CHEMONTID:0002519
C4H7	55.054775224	163.11305	108.05759	82	84	55.05546	-0.0006848	NNPPMTNAJDCUHE;VQTUBCCKSQIDNK	CHEMONTID:0004620;CHEMONTID:0004622
C7H5O4	153.01878364	261.08447	108.06527	79	83	153.0192	-0.0004164	BTQAJGSMXCDDAJ	CHEMONTID:0002519
C7H5O4	153.01878364	261.06921	108.06527	70	83	153.00394	0.0148436	BTQAJGSMXCDDAJ	CHEMONTID:0002519
C3H5N	55.04219916	163.11305	108.06527	82	83	55.04778	-0.0055808	LIWAQLJGPBVORC	CHEMONTID:0002228
H3O4P	97.976895206	261.08447	163.11305	79	82	97.97142	0.0054752	NBIIXXVUZAFLBC	NonID:PO4
H3O4P	97.976895206	261.06921	163.11305	70	82	97.95616	0.0207352	NBIIXXVUZAFLBC	NonID:PO4
C4H7	55.054775224	163.11305	108.0523	82	79	55.06075	-0.0059748	NNPPMTNAJDCUHE;VQTUBCCKSQIDNK	CHEMONTID:0004620;CHEMONTID:0004622
C4H8	56.062600256	163.11305	107.0504	82	71	56.06265	-4.97E-05	NNPPMTNAJDCUHE;IJDNQMDRQITEOD;VQTUBCCKSQIDNK	CHEMONTID:0004620;CHEMONTID:0002500;CHEMONTID:0004622
C6H6O	94.041864812	163.11305	69.07027	82	78	94.04278	-0.0009152	ISWSIDIOOBJBQZ	CHEMONTID:0004647
C7H5O4	153.01878364	261.08447	108.0523	79	79	153.03217	-0.0133864	BTQAJGSMXCDDAJ	CHEMONTID:0002519
C7H6O4	154.026608672	261.08447	107.0504	79	71	154.03407	-0.0074613	BTQAJGSMXCDDAJ	CHEMONTID:0002519
C7H5O4	153.01878364	261.06921	108.0523	70	79	153.01691	0.0018736	BTQAJGSMXCDDAJ	CHEMONTID:0002519
C7H6O4	154.026608672	261.06921	107.0504	70	71	154.01881	0.0077987	BTQAJGSMXCDDAJ	CHEMONTID:0002519
Num AdductIon (AdductType Mass LinkedMz): 0
Num IsotopicIon (IsotopeName Mass LinkedMz WeightedForm WeightNumber): 6
C-13	310.29239	309.29089	M+1	1
C-13	318.15121	317.15198	M+1	1
C-13	554.45868	553.45972	M+1	1
C-13	554.47992	553.45972	M+1	1
C-13	588.55554	587.55774	M+1	1
N-14	616.42578	615.4502	M+1	1

NAME: C13H88FN8O6P5
EXACTMASS: 626.549893906
ISSELECTED: False
ACCURATEMASS: 626.5487793
MASSDIFFERENCE: 0.0011146
TOTALSCORE: 2.625
ISOTOPICINTENSITY[M+1]: 0.1822
ISOTOPICINTENSITY[M+2]: 0.0281
ISOTOPICDIFF[M+1]: 0.1822
ISOTOPICDIFF[M+2]: 0.0281
MASSDIFFSCORE: 0.975
ISOTOPICSCORE: 0.825
PRODUCTIONSCORE: 0.682
NEUTRALLOSSSCORE: 0.143
PRODUCTIONPEAKNUMBER: 15
PRODUCTIONHITSNUMBER: 8
NEUTRALLOSSPEAKNUMBER: 105
NEUTRALLOSSHITSNUMBER: 15
RESOURCENAMES: 
RESOURCERECORDS: 0
ChemOntDescriptions: 
ChemOntIDs: 
ChemOntScores: 
ChemOntInChIKeys: 
PUBCHEMCIDS: 
Num ProductIon (Formula ExactMass AccurateMass Intensity Error CandidateInChIKeys CandidateOntologies): 15
C5H9	69.070425288	69.07027	78	-0.0003933	OFBQJSOFQDEBGM;QWTDNUCVQCZILF;QMMOXUPEWRXHJS;BKOOMYPCSUNDGP;YWAKXRMUMFPDSH;MHNNAWXXUZQSNM;CRSOQBOWXPBRES	CHEMONTID:0002500;CHEMONTID:0004620;CHEMONTID:0004476;CHEMONTID:0004622
C7H7O	107.049689844	107.0504	71	-0.0012587	IWDCLRJOBJJRNH;RDOXTESZEPMUJZ;HUMNYLRZRPPJDN;RLSSMJSEOOYNOY;QWVGKYWNOKOFNN;WVDDGKGOMKODPV;RKSNPTXBQXBXDJ	CHEMONTID:0001275;CHEMONTID:0000138;CHEMONTID:0000321;CHEMONTID:0001273;CHEMONTID:0001274;CHEMONTID:0000033;CHEMONTID:0004325
C7H8O	108.057514876	108.0523	79	0.0046663	RDOXTESZEPMUJZ;IWDCLRJOBJJRNH;WVDDGKGOMKODPV;RLSSMJSEOOYNOY;WGEZRMDYBXGPFA	CHEMONTID:0000138;CHEMONTID:0001275;CHEMONTID:0000033;CHEMONTID:0001273;CHEMONTID:0000323
C7H8O	108.057514876	108.05759	84	-0.0006237	RDOXTESZEPMUJZ;IWDCLRJOBJJRNH;WVDDGKGOMKODPV;RLSSMJSEOOYNOY;WGEZRMDYBXGPFA	CHEMONTID:0000138;CHEMONTID:0001275;CHEMONTID:0000033;CHEMONTID:0001273;CHEMONTID:0000323
C7H8O	108.057514876	108.06527	83	-0.0083037	RDOXTESZEPMUJZ;IWDCLRJOBJJRNH;WVDDGKGOMKODPV;RLSSMJSEOOYNOY;WGEZRMDYBXGPFA	CHEMONTID:0000138;CHEMONTID:0001275;CHEMONTID:0000033;CHEMONTID:0001273;CHEMONTID:0000323
C9H9O2	149.060254528	149.05418	90	0.0055259	GYPMBQZAVBFUIZ;CJXMVKYNVIGQBS;YOMSJEATGXXYPX;CHWNEIVBYREQRF;ARGITQZGLVBTTI;REEQXZCFSBLNDH;CAWZFQGJUGEKFU;JYUMPCCBZLRYNV;MDXYNRAMDATLBT	CHEMONTID:0004111;CHEMONTID:0000029;CHEMONTID:0000190;CHEMONTID:0000296;CHEMONTID:0004646;CHEMONTID:0000135
C9H9O2	149.060254528	149.06262	96	-0.0029141	GYPMBQZAVBFUIZ;CJXMVKYNVIGQBS;YOMSJEATGXXYPX;CHWNEIVBYREQRF;ARGITQZGLVBTTI;REEQXZCFSBLNDH;CAWZFQGJUGEKFU;JYUMPCCBZLRYNV;MDXYNRAMDATLBT	CHEMONTID:0004111;CHEMONTID:0000029;CHEMONTID:0000190;CHEMONTID:0000296;CHEMONTID:0004646;CHEMONTID:0000135
C11H15O	163.1122901	163.11305	82	-0.0013085	OHERZLWVBJCXOF;HBYHLGZWEQHTIQ;IKZRCCHIMBTUHM	CHEMONTID:0004325;CHEMONTID:0001401;CHEMONTID:0003940
C5H9N8O5	261.069590388	261.06921	70	-0.0001682	NA	NA
C7H21FN2OP3	261.085076402	261.08447	79	5.78E-05	NA	NA
C13H33N4O4	309.250180536	309.24939	155	0.000242	NA	NA
C11H33N8O2	309.272647296	309.27438	812	-0.0022813	NA	NA
C13H38N6P	309.289556846	309.29089	791	-0.0018817	NA	NA
C12H27FO6P	317.152928434	317.15198	444	0.0003999	NA	NA
C13H88FN8O6P5	626.549893906	649.53662	6777	0.0024946	NA	NA
Num NeutralLoss (Formula ExactMass PrecursorMz ProductMz PrecursorIntensity ProductIntensity LossMass Error CandidateInChIKeys CandidateOntologies): 35
CH4O	32.026214748	649.53662	617.50922	6777	140	32.0273999999999	-0.0011853	OKKJLVBELUTLKV	CHEMONTID:0000286
C3H8	44.062600256	649.53662	605.47382	6777	106	44.0627999999999	-0.0001997	ATUOYWHBWRKTHZ	CHEMONTID:0002500
C4H8	56.062600256	317.15198	261.08447	444	79	56.06751	-0.0049097	NNPPMTNAJDCUHE;IJDNQMDRQITEOD;VQTUBCCKSQIDNK	CHEMONTID:0004620;CHEMONTID:0002500;CHEMONTID:0004622
C4H8	56.062600256	317.15198	261.06921	444	70	56.08277	-0.0201697	NNPPMTNAJDCUHE;IJDNQMDRQITEOD;VQTUBCCKSQIDNK	CHEMONTID:0004620;CHEMONTID:0002500;CHEMONTID:0004622
C7H6O4	154.026608672	317.15198	163.11305	444	82	154.03893	-0.0123213	BTQAJGSMXCDDAJ	CHEMONTID:0002519
C8H12N2O2	168.089877624	317.15198	149.06262	444	96	168.08936	0.0005176	NWZYRRPOEASODK	CHEMONTID:0000335
C9H14NO2	168.102453688	317.15198	149.05418	444	90	168.0978	0.0046537	CHCUDBFRYVCNDF	CHEMONTID:0000492
C10H11NO4	209.068807832	317.15198	108.06527	444	83	209.08671	-0.0179022	ROUWPHMRHBMAFE	CHEMONTID:0004319
C11H15NO3	209.10519334	317.15198	108.05759	444	84	209.09439	0.0108033	UFKDXENLDAZGOS	CHEMONTID:0000195
C11H15NO3	209.10519334	317.15198	108.0523	444	79	209.09968	0.0055133	UFKDXENLDAZGOS	CHEMONTID:0000195
C13H22NO3	240.159968564	309.24939	69.07027	155	78	240.17912	-0.0191514	FYMHCWBPOCZPKA	CHEMONTID:0000195
C2HO	41.002739652	149.06262	108.06527	96	83	40.99735	0.0053897	IKHGUXGNUITLKF	CHEMONTID:0002230
C2HO	41.002739652	149.06262	108.05759	96	84	41.00503	-0.0022903	IKHGUXGNUITLKF	CHEMONTID:0002230
C2HO	41.002739652	149.06262	108.0523	96	79	41.01032	-0.0075803	IKHGUXGNUITLKF	CHEMONTID:0002230
C2H2O	42.010564684	149.06262	107.0504	96	71	42.01222	-0.0016553	IKHGUXGNUITLKF;LFQSCWFLJHTTHZ;IMROMDMJAWUWLK	CHEMONTID:0002230;CHEMONTID:0000286;CHEMONTID:0000132
C2HO	41.002739652	149.05418	108.06527	90	83	40.98891	0.0138297	IKHGUXGNUITLKF	CHEMONTID:0002230
C2HO	41.002739652	149.05418	108.05759	90	84	40.99659	0.0061497	IKHGUXGNUITLKF	CHEMONTID:0002230
C2HO	41.002739652	149.05418	108.0523	90	79	41.00188	0.0008597	IKHGUXGNUITLKF	CHEMONTID:0002230
CNO	41.99798862	149.05418	107.0504	90	71	42.00378	-0.0057914	ZHNUHDYFZUAESO	CHEMONTID:0002484
HO3P	79.966330522	149.05418	69.07027	90	78	79.98391	-0.0175795	ABLZXFCXXLZCGV	NonID:PO3
C7H5O4	153.01878364	261.08447	108.05759	79	84	153.02688	-0.0080964	BTQAJGSMXCDDAJ	CHEMONTID:0002519
C7H5O4	153.01878364	261.06921	108.05759	70	84	153.01162	0.0071636	BTQAJGSMXCDDAJ	CHEMONTID:0002519
C4H7	55.054775224	163.11305	108.05759	82	84	55.05546	-0.0006848	NNPPMTNAJDCUHE;VQTUBCCKSQIDNK	CHEMONTID:0004620;CHEMONTID:0004622
C7H5O4	153.01878364	261.08447	108.06527	79	83	153.0192	-0.0004164	BTQAJGSMXCDDAJ	CHEMONTID:0002519
C7H5O4	153.01878364	261.06921	108.06527	70	83	153.00394	0.0148436	BTQAJGSMXCDDAJ	CHEMONTID:0002519
C3H5N	55.04219916	163.11305	108.06527	82	83	55.04778	-0.0055808	LIWAQLJGPBVORC	CHEMONTID:0002228
H3O4P	97.976895206	261.08447	163.11305	79	82	97.97142	0.0054752	NBIIXXVUZAFLBC	NonID:PO4
H3O4P	97.976895206	261.06921	163.11305	70	82	97.95616	0.0207352	NBIIXXVUZAFLBC	NonID:PO4
C4H7	55.054775224	163.11305	108.0523	82	79	55.06075	-0.0059748	NNPPMTNAJDCUHE;VQTUBCCKSQIDNK	CHEMONTID:0004620;CHEMONTID:0004622
C4H8	56.062600256	163.11305	107.0504	82	71	56.06265	-4.97E-05	NNPPMTNAJDCUHE;IJDNQMDRQITEOD;VQTUBCCKSQIDNK	CHEMONTID:0004620;CHEMONTID:0002500;CHEMONTID:0004622
C6H6O	94.041864812	163.11305	69.07027	82	78	94.04278	-0.0009152	ISWSIDIOOBJBQZ	CHEMONTID:0004647
C7H5O4	153.01878364	261.08447	108.0523	79	79	153.03217	-0.0133864	BTQAJGSMXCDDAJ	CHEMONTID:0002519
C7H6O4	154.026608672	261.08447	107.0504	79	71	154.03407	-0.0074613	BTQAJGSMXCDDAJ	CHEMONTID:0002519
C7H5O4	153.01878364	261.06921	108.0523	70	79	153.01691	0.0018736	BTQAJGSMXCDDAJ	CHEMONTID:0002519
C7H6O4	154.026608672	261.06921	107.0504	70	71	154.01881	0.0077987	BTQAJGSMXCDDAJ	CHEMONTID:0002519
Num AdductIon (AdductType Mass LinkedMz): 0
Num IsotopicIon (IsotopeName Mass LinkedMz WeightedForm WeightNumber): 6
C-13	310.29239	309.29089	M+1	1
C-13	318.15121	317.15198	M+1	1
C-13	554.45868	553.45972	M+1	1
C-13	554.47992	553.45972	M+1	1
C-13	588.55554	587.55774	M+1	1
N-14	616.42578	615.4502	M+1	1

NAME: C17H93NO10P5
EXACTMASS: 626.548756326
ISSELECTED: False
ACCURATEMASS: 626.5487793
MASSDIFFERENCE: -2.3E-05
TOTALSCORE: 2.624
ISOTOPICINTENSITY[M+1]: 0.202
ISOTOPICINTENSITY[M+2]: 0.04
ISOTOPICDIFF[M+1]: 0.202
ISOTOPICDIFF[M+2]: 0.04
MASSDIFFSCORE: 1
ISOTOPICSCORE: 0.79
PRODUCTIONSCORE: 0.682
NEUTRALLOSSSCORE: 0.152
PRODUCTIONPEAKNUMBER: 15
PRODUCTIONHITSNUMBER: 8
NEUTRALLOSSPEAKNUMBER: 105
NEUTRALLOSSHITSNUMBER: 16
RESOURCENAMES: 
RESOURCERECORDS: 0
ChemOntDescriptions: Pyrimidones;Nucleotides;Phosphocholines;Ceramide phosphates;Organic phosphoric acid and derivatives
ChemOntIDs: Pyrimidones;Nucleotides;Phosphocholines;Ceramide phosphates;Organic phosphoric acid and derivatives
ChemOntScores: 0.000273054985132325;0.000316443705656534;0.000918303520726411;0.00293999922166031;0.00943225741311944
ChemOntInChIKeys: QSJFDOVQWZVUQG;DJJCXFVJDGTHFX;YHHSONZFOIEMCP;YHEDRJPUIRMZMP;IDPXFPYGZRMMKZ
PUBCHEMCIDS: 
Num ProductIon (Formula ExactMass AccurateMass Intensity Error CandidateInChIKeys CandidateOntologies): 15
C5H9	69.070425288	69.07027	78	-0.0003933	OFBQJSOFQDEBGM;QWTDNUCVQCZILF;QMMOXUPEWRXHJS;BKOOMYPCSUNDGP;YWAKXRMUMFPDSH;MHNNAWXXUZQSNM;CRSOQBOWXPBRES	CHEMONTID:0002500;CHEMONTID:0004620;CHEMONTID:0004476;CHEMONTID:0004622
C7H7O	107.049689844	107.0504	71	-0.0012587	IWDCLRJOBJJRNH;RDOXTESZEPMUJZ;HUMNYLRZRPPJDN;RLSSMJSEOOYNOY;QWVGKYWNOKOFNN;WVDDGKGOMKODPV;RKSNPTXBQXBXDJ	CHEMONTID:0001275;CHEMONTID:0000138;CHEMONTID:0000321;CHEMONTID:0001273;CHEMONTID:0001274;CHEMONTID:0000033;CHEMONTID:0004325
C7H8O	108.057514876	108.0523	79	0.0046663	RDOXTESZEPMUJZ;IWDCLRJOBJJRNH;WVDDGKGOMKODPV;RLSSMJSEOOYNOY;WGEZRMDYBXGPFA	CHEMONTID:0000138;CHEMONTID:0001275;CHEMONTID:0000033;CHEMONTID:0001273;CHEMONTID:0000323
C7H8O	108.057514876	108.05759	84	-0.0006237	RDOXTESZEPMUJZ;IWDCLRJOBJJRNH;WVDDGKGOMKODPV;RLSSMJSEOOYNOY;WGEZRMDYBXGPFA	CHEMONTID:0000138;CHEMONTID:0001275;CHEMONTID:0000033;CHEMONTID:0001273;CHEMONTID:0000323
C7H8O	108.057514876	108.06527	83	-0.0083037	RDOXTESZEPMUJZ;IWDCLRJOBJJRNH;WVDDGKGOMKODPV;RLSSMJSEOOYNOY;WGEZRMDYBXGPFA	CHEMONTID:0000138;CHEMONTID:0001275;CHEMONTID:0000033;CHEMONTID:0001273;CHEMONTID:0000323
C9H9O2	149.060254528	149.05418	90	0.0055259	GYPMBQZAVBFUIZ;CJXMVKYNVIGQBS;YOMSJEATGXXYPX;CHWNEIVBYREQRF;ARGITQZGLVBTTI;REEQXZCFSBLNDH;CAWZFQGJUGEKFU;JYUMPCCBZLRYNV;MDXYNRAMDATLBT	CHEMONTID:0004111;CHEMONTID:0000029;CHEMONTID:0000190;CHEMONTID:0000296;CHEMONTID:0004646;CHEMONTID:0000135
C9H9O2	149.060254528	149.06262	96	-0.0029141	GYPMBQZAVBFUIZ;CJXMVKYNVIGQBS;YOMSJEATGXXYPX;CHWNEIVBYREQRF;ARGITQZGLVBTTI;REEQXZCFSBLNDH;CAWZFQGJUGEKFU;JYUMPCCBZLRYNV;MDXYNRAMDATLBT	CHEMONTID:0004111;CHEMONTID:0000029;CHEMONTID:0000190;CHEMONTID:0000296;CHEMONTID:0004646;CHEMONTID:0000135
C11H15O	163.1122901	163.11305	82	-0.0013085	OHERZLWVBJCXOF;HBYHLGZWEQHTIQ;IKZRCCHIMBTUHM	CHEMONTID:0004325;CHEMONTID:0001401;CHEMONTID:0003940
C14H14O3P	261.068055938	261.06921	70	-0.0017026	NA	NA
C8H25OP4	261.08558694	261.08447	79	0.0005684	NA	NA
C16H39OP2	309.247614128	309.24939	155	-0.0023245	NA	NA
C17H43P2	309.283999636	309.27438	812	0.0090711	NA	NA
C17H43P2	309.283999636	309.29089	791	-0.0074389	NA	NA
C15H26O5P	317.151785562	317.15198	444	-0.000743	NA	NA
C17H93NO10P5	626.548756326	649.53662	6777	0.001357	NA	NA
Num NeutralLoss (Formula ExactMass PrecursorMz ProductMz PrecursorIntensity ProductIntensity LossMass Error CandidateInChIKeys CandidateOntologies): 36
CH4O	32.026214748	649.53662	617.50922	6777	140	32.0273999999999	-0.0011853	OKKJLVBELUTLKV	CHEMONTID:0000286
C3H8	44.062600256	649.53662	605.47382	6777	106	44.0627999999999	-0.0001997	ATUOYWHBWRKTHZ	CHEMONTID:0002500
C4H8	56.062600256	317.15198	261.08447	444	79	56.06751	-0.0049097	NNPPMTNAJDCUHE;IJDNQMDRQITEOD;VQTUBCCKSQIDNK	CHEMONTID:0004620;CHEMONTID:0002500;CHEMONTID:0004622
C4H8	56.062600256	317.15198	261.06921	444	70	56.08277	-0.0201697	NNPPMTNAJDCUHE;IJDNQMDRQITEOD;VQTUBCCKSQIDNK	CHEMONTID:0004620;CHEMONTID:0002500;CHEMONTID:0004622
C7H6O4	154.026608672	317.15198	163.11305	444	82	154.03893	-0.0123213	BTQAJGSMXCDDAJ	CHEMONTID:0002519
C9H12O3	168.078644244	317.15198	149.06262	444	96	168.08936	-0.0107158	CRUILBNAQILVHZ;VKHCWIJJBRBDLT	CHEMONTID:0000138;CHEMONTID:0003891
C9H14NO2	168.102453688	317.15198	149.05418	444	90	168.0978	0.0046537	CHCUDBFRYVCNDF	CHEMONTID:0000492
C10H11NO4	209.068807832	317.15198	108.06527	444	83	209.08671	-0.0179022	ROUWPHMRHBMAFE	CHEMONTID:0004319
C11H15NO3	209.10519334	317.15198	108.05759	444	84	209.09439	0.0108033	UFKDXENLDAZGOS	CHEMONTID:0000195
C11H15NO3	209.10519334	317.15198	108.0523	444	79	209.09968	0.0055133	UFKDXENLDAZGOS	CHEMONTID:0000195
C10H16O7	248.089602852	317.15198	69.07027	444	78	248.08171	0.0078929	OCPZHANWXYIUTR	CHEMONTID:0003861
C13H22NO3	240.159968564	309.24939	69.07027	155	78	240.17912	-0.0191514	FYMHCWBPOCZPKA	CHEMONTID:0000195
C2HO	41.002739652	149.06262	108.06527	96	83	40.99735	0.0053897	IKHGUXGNUITLKF	CHEMONTID:0002230
C2HO	41.002739652	149.06262	108.05759	96	84	41.00503	-0.0022903	IKHGUXGNUITLKF	CHEMONTID:0002230
C2HO	41.002739652	149.06262	108.0523	96	79	41.01032	-0.0075803	IKHGUXGNUITLKF	CHEMONTID:0002230
C2H2O	42.010564684	149.06262	107.0504	96	71	42.01222	-0.0016553	IKHGUXGNUITLKF;LFQSCWFLJHTTHZ;IMROMDMJAWUWLK	CHEMONTID:0002230;CHEMONTID:0000286;CHEMONTID:0000132
C2HO	41.002739652	149.05418	108.06527	90	83	40.98891	0.0138297	IKHGUXGNUITLKF	CHEMONTID:0002230
C2HO	41.002739652	149.05418	108.05759	90	84	40.99659	0.0061497	IKHGUXGNUITLKF	CHEMONTID:0002230
C2HO	41.002739652	149.05418	108.0523	90	79	41.00188	0.0008597	IKHGUXGNUITLKF	CHEMONTID:0002230
CNO	41.99798862	149.05418	107.0504	90	71	42.00378	-0.0057914	ZHNUHDYFZUAESO	CHEMONTID:0002484
HO3P	79.966330522	149.05418	69.07027	90	78	79.98391	-0.0175795	ABLZXFCXXLZCGV	NonID:PO3
C7H5O4	153.01878364	261.08447	108.05759	79	84	153.02688	-0.0080964	BTQAJGSMXCDDAJ	CHEMONTID:0002519
C7H5O4	153.01878364	261.06921	108.05759	70	84	153.01162	0.0071636	BTQAJGSMXCDDAJ	CHEMONTID:0002519
C4H7	55.054775224	163.11305	108.05759	82	84	55.05546	-0.0006848	NNPPMTNAJDCUHE;VQTUBCCKSQIDNK	CHEMONTID:0004620;CHEMONTID:0004622
C7H5O4	153.01878364	261.08447	108.06527	79	83	153.0192	-0.0004164	BTQAJGSMXCDDAJ	CHEMONTID:0002519
C7H5O4	153.01878364	261.06921	108.06527	70	83	153.00394	0.0148436	BTQAJGSMXCDDAJ	CHEMONTID:0002519
C3H5N	55.04219916	163.11305	108.06527	82	83	55.04778	-0.0055808	LIWAQLJGPBVORC	CHEMONTID:0002228
H3O4P	97.976895206	261.08447	163.11305	79	82	97.97142	0.0054752	NBIIXXVUZAFLBC	NonID:PO4
H3O4P	97.976895206	261.06921	163.11305	70	82	97.95616	0.0207352	NBIIXXVUZAFLBC	NonID:PO4
C4H7	55.054775224	163.11305	108.0523	82	79	55.06075	-0.0059748	NNPPMTNAJDCUHE;VQTUBCCKSQIDNK	CHEMONTID:0004620;CHEMONTID:0004622
C4H8	56.062600256	163.11305	107.0504	82	71	56.06265	-4.97E-05	NNPPMTNAJDCUHE;IJDNQMDRQITEOD;VQTUBCCKSQIDNK	CHEMONTID:0004620;CHEMONTID:0002500;CHEMONTID:0004622
C6H6O	94.041864812	163.11305	69.07027	82	78	94.04278	-0.0009152	ISWSIDIOOBJBQZ	CHEMONTID:0004647
C7H5O4	153.01878364	261.08447	108.0523	79	79	153.03217	-0.0133864	BTQAJGSMXCDDAJ	CHEMONTID:0002519
C7H6O4	154.026608672	261.08447	107.0504	79	71	154.03407	-0.0074613	BTQAJGSMXCDDAJ	CHEMONTID:0002519
C7H5O4	153.01878364	261.06921	108.0523	70	79	153.01691	0.0018736	BTQAJGSMXCDDAJ	CHEMONTID:0002519
C7H6O4	154.026608672	261.06921	107.0504	70	71	154.01881	0.0077987	BTQAJGSMXCDDAJ	CHEMONTID:0002519
Num AdductIon (AdductType Mass LinkedMz): 0
Num IsotopicIon (IsotopeName Mass LinkedMz WeightedForm WeightNumber): 6
C-13	310.29239	309.29089	M+1	1
C-13	318.15121	317.15198	M+1	1
C-13	554.45868	553.45972	M+1	1
C-13	554.47992	553.45972	M+1	1
C-13	588.55554	587.55774	M+1	1
N-14	616.42578	615.4502	M+1	1

NAME: C16H83F3N4O11P2
EXACTMASS: 626.548567396
ISSELECTED: False
ACCURATEMASS: 626.5487793
MASSDIFFERENCE: -0.0002119
TOTALSCORE: 2.623
ISOTOPICINTENSITY[M+1]: 0.2014
ISOTOPICINTENSITY[M+2]: 0.0419
ISOTOPICDIFF[M+1]: 0.2014
ISOTOPICDIFF[M+2]: 0.0419
MASSDIFFSCORE: 0.999
ISOTOPICSCORE: 0.79
PRODUCTIONSCORE: 0.682
NEUTRALLOSSSCORE: 0.152
PRODUCTIONPEAKNUMBER: 15
PRODUCTIONHITSNUMBER: 8
NEUTRALLOSSPEAKNUMBER: 105
NEUTRALLOSSHITSNUMBER: 16
RESOURCENAMES: 
RESOURCERECORDS: 0
ChemOntDescriptions: 
ChemOntIDs: 
ChemOntScores: 
ChemOntInChIKeys: 
PUBCHEMCIDS: 
Num ProductIon (Formula ExactMass AccurateMass Intensity Error CandidateInChIKeys CandidateOntologies): 15
C5H9	69.070425288	69.07027	78	-0.0003933	OFBQJSOFQDEBGM;QWTDNUCVQCZILF;QMMOXUPEWRXHJS;BKOOMYPCSUNDGP;YWAKXRMUMFPDSH;MHNNAWXXUZQSNM;CRSOQBOWXPBRES	CHEMONTID:0002500;CHEMONTID:0004620;CHEMONTID:0004476;CHEMONTID:0004622
C7H7O	107.049689844	107.0504	71	-0.0012587	IWDCLRJOBJJRNH;RDOXTESZEPMUJZ;HUMNYLRZRPPJDN;RLSSMJSEOOYNOY;QWVGKYWNOKOFNN;WVDDGKGOMKODPV;RKSNPTXBQXBXDJ	CHEMONTID:0001275;CHEMONTID:0000138;CHEMONTID:0000321;CHEMONTID:0001273;CHEMONTID:0001274;CHEMONTID:0000033;CHEMONTID:0004325
C7H8O	108.057514876	108.0523	79	0.0046663	RDOXTESZEPMUJZ;IWDCLRJOBJJRNH;WVDDGKGOMKODPV;RLSSMJSEOOYNOY;WGEZRMDYBXGPFA	CHEMONTID:0000138;CHEMONTID:0001275;CHEMONTID:0000033;CHEMONTID:0001273;CHEMONTID:0000323
C7H8O	108.057514876	108.05759	84	-0.0006237	RDOXTESZEPMUJZ;IWDCLRJOBJJRNH;WVDDGKGOMKODPV;RLSSMJSEOOYNOY;WGEZRMDYBXGPFA	CHEMONTID:0000138;CHEMONTID:0001275;CHEMONTID:0000033;CHEMONTID:0001273;CHEMONTID:0000323
C7H8O	108.057514876	108.06527	83	-0.0083037	RDOXTESZEPMUJZ;IWDCLRJOBJJRNH;WVDDGKGOMKODPV;RLSSMJSEOOYNOY;WGEZRMDYBXGPFA	CHEMONTID:0000138;CHEMONTID:0001275;CHEMONTID:0000033;CHEMONTID:0001273;CHEMONTID:0000323
C9H9O2	149.060254528	149.05418	90	0.0055259	GYPMBQZAVBFUIZ;CJXMVKYNVIGQBS;YOMSJEATGXXYPX;CHWNEIVBYREQRF;ARGITQZGLVBTTI;REEQXZCFSBLNDH;CAWZFQGJUGEKFU;JYUMPCCBZLRYNV;MDXYNRAMDATLBT	CHEMONTID:0004111;CHEMONTID:0000029;CHEMONTID:0000190;CHEMONTID:0000296;CHEMONTID:0004646;CHEMONTID:0000135
C9H9O2	149.060254528	149.06262	96	-0.0029141	GYPMBQZAVBFUIZ;CJXMVKYNVIGQBS;YOMSJEATGXXYPX;CHWNEIVBYREQRF;ARGITQZGLVBTTI;REEQXZCFSBLNDH;CAWZFQGJUGEKFU;JYUMPCCBZLRYNV;MDXYNRAMDATLBT	CHEMONTID:0004111;CHEMONTID:0000029;CHEMONTID:0000190;CHEMONTID:0000296;CHEMONTID:0004646;CHEMONTID:0000135
C11H15O	163.1122901	163.11305	82	-0.0013085	OHERZLWVBJCXOF;HBYHLGZWEQHTIQ;IKZRCCHIMBTUHM	CHEMONTID:0004325;CHEMONTID:0001401;CHEMONTID:0003940
C7H12F3N2O5	261.069831144	261.06921	70	7.26E-05	NA	NA
C11H12F3N2O2	261.085087284	261.08447	79	6.87E-05	NA	NA
C13H33N4O4	309.250180536	309.24939	155	0.000242	NA	NA
C16H35F2N2O	309.27174518	309.27438	812	-0.0031834	NA	NA
C16H39FN2P	309.283489098	309.29089	791	-0.0079495	NA	NA
C11H23F2N2O6	317.152417896	317.15198	444	-0.0001107	NA	NA
C16H83F3N4O11P2	626.548567396	649.53662	6777	0.0011681	NA	NA
Num NeutralLoss (Formula ExactMass PrecursorMz ProductMz PrecursorIntensity ProductIntensity LossMass Error CandidateInChIKeys CandidateOntologies): 36
CH4O	32.026214748	649.53662	617.50922	6777	140	32.0273999999999	-0.0011853	OKKJLVBELUTLKV	CHEMONTID:0000286
C3H8	44.062600256	649.53662	605.47382	6777	106	44.0627999999999	-0.0001997	ATUOYWHBWRKTHZ	CHEMONTID:0002500
C4H8	56.062600256	317.15198	261.08447	444	79	56.06751	-0.0049097	NNPPMTNAJDCUHE;IJDNQMDRQITEOD;VQTUBCCKSQIDNK	CHEMONTID:0004620;CHEMONTID:0002500;CHEMONTID:0004622
C4H8	56.062600256	317.15198	261.06921	444	70	56.08277	-0.0201697	NNPPMTNAJDCUHE;IJDNQMDRQITEOD;VQTUBCCKSQIDNK	CHEMONTID:0004620;CHEMONTID:0002500;CHEMONTID:0004622
C7H6O4	154.026608672	317.15198	163.11305	444	82	154.03893	-0.0123213	BTQAJGSMXCDDAJ	CHEMONTID:0002519
C8H12N2O2	168.089877624	317.15198	149.06262	444	96	168.08936	0.0005176	NWZYRRPOEASODK	CHEMONTID:0000335
C9H14NO2	168.102453688	317.15198	149.05418	444	90	168.0978	0.0046537	CHCUDBFRYVCNDF	CHEMONTID:0000492
C10H11NO4	209.068807832	317.15198	108.06527	444	83	209.08671	-0.0179022	ROUWPHMRHBMAFE	CHEMONTID:0004319
C11H15NO3	209.10519334	317.15198	108.05759	444	84	209.09439	0.0108033	UFKDXENLDAZGOS	CHEMONTID:0000195
C11H15NO3	209.10519334	317.15198	108.0523	444	79	209.09968	0.0055133	UFKDXENLDAZGOS	CHEMONTID:0000195
C10H16O7	248.089602852	317.15198	69.07027	444	78	248.08171	0.0078929	OCPZHANWXYIUTR	CHEMONTID:0003861
C13H22NO3	240.159968564	309.24939	69.07027	155	78	240.17912	-0.0191514	FYMHCWBPOCZPKA	CHEMONTID:0000195
C2HO	41.002739652	149.06262	108.06527	96	83	40.99735	0.0053897	IKHGUXGNUITLKF	CHEMONTID:0002230
C2HO	41.002739652	149.06262	108.05759	96	84	41.00503	-0.0022903	IKHGUXGNUITLKF	CHEMONTID:0002230
C2HO	41.002739652	149.06262	108.0523	96	79	41.01032	-0.0075803	IKHGUXGNUITLKF	CHEMONTID:0002230
C2H2O	42.010564684	149.06262	107.0504	96	71	42.01222	-0.0016553	IKHGUXGNUITLKF;LFQSCWFLJHTTHZ;IMROMDMJAWUWLK	CHEMONTID:0002230;CHEMONTID:0000286;CHEMONTID:0000132
C2HO	41.002739652	149.05418	108.06527	90	83	40.98891	0.0138297	IKHGUXGNUITLKF	CHEMONTID:0002230
C2HO	41.002739652	149.05418	108.05759	90	84	40.99659	0.0061497	IKHGUXGNUITLKF	CHEMONTID:0002230
C2HO	41.002739652	149.05418	108.0523	90	79	41.00188	0.0008597	IKHGUXGNUITLKF	CHEMONTID:0002230
CNO	41.99798862	149.05418	107.0504	90	71	42.00378	-0.0057914	ZHNUHDYFZUAESO	CHEMONTID:0002484
HO3P	79.966330522	149.05418	69.07027	90	78	79.98391	-0.0175795	ABLZXFCXXLZCGV	NonID:PO3
C7H5O4	153.01878364	261.08447	108.05759	79	84	153.02688	-0.0080964	BTQAJGSMXCDDAJ	CHEMONTID:0002519
C7H5O4	153.01878364	261.06921	108.05759	70	84	153.01162	0.0071636	BTQAJGSMXCDDAJ	CHEMONTID:0002519
C4H7	55.054775224	163.11305	108.05759	82	84	55.05546	-0.0006848	NNPPMTNAJDCUHE;VQTUBCCKSQIDNK	CHEMONTID:0004620;CHEMONTID:0004622
C7H5O4	153.01878364	261.08447	108.06527	79	83	153.0192	-0.0004164	BTQAJGSMXCDDAJ	CHEMONTID:0002519
C7H5O4	153.01878364	261.06921	108.06527	70	83	153.00394	0.0148436	BTQAJGSMXCDDAJ	CHEMONTID:0002519
C3H5N	55.04219916	163.11305	108.06527	82	83	55.04778	-0.0055808	LIWAQLJGPBVORC	CHEMONTID:0002228
H3O4P	97.976895206	261.08447	163.11305	79	82	97.97142	0.0054752	NBIIXXVUZAFLBC	NonID:PO4
H3O4P	97.976895206	261.06921	163.11305	70	82	97.95616	0.0207352	NBIIXXVUZAFLBC	NonID:PO4
C4H7	55.054775224	163.11305	108.0523	82	79	55.06075	-0.0059748	NNPPMTNAJDCUHE;VQTUBCCKSQIDNK	CHEMONTID:0004620;CHEMONTID:0004622
C4H8	56.062600256	163.11305	107.0504	82	71	56.06265	-4.97E-05	NNPPMTNAJDCUHE;IJDNQMDRQITEOD;VQTUBCCKSQIDNK	CHEMONTID:0004620;CHEMONTID:0002500;CHEMONTID:0004622
C6H6O	94.041864812	163.11305	69.07027	82	78	94.04278	-0.0009152	ISWSIDIOOBJBQZ	CHEMONTID:0004647
C7H5O4	153.01878364	261.08447	108.0523	79	79	153.03217	-0.0133864	BTQAJGSMXCDDAJ	CHEMONTID:0002519
C7H6O4	154.026608672	261.08447	107.0504	79	71	154.03407	-0.0074613	BTQAJGSMXCDDAJ	CHEMONTID:0002519
C7H5O4	153.01878364	261.06921	108.0523	70	79	153.01691	0.0018736	BTQAJGSMXCDDAJ	CHEMONTID:0002519
C7H6O4	154.026608672	261.06921	107.0504	70	71	154.01881	0.0077987	BTQAJGSMXCDDAJ	CHEMONTID:0002519
Num AdductIon (AdductType Mass LinkedMz): 0
Num IsotopicIon (IsotopeName Mass LinkedMz WeightedForm WeightNumber): 6
C-13	310.29239	309.29089	M+1	1
C-13	318.15121	317.15198	M+1	1
C-13	554.45868	553.45972	M+1	1
C-13	554.47992	553.45972	M+1	1
C-13	588.55554	587.55774	M+1	1
N-14	616.42578	615.4502	M+1	1

NAME: C10H77F7N11O5P2
EXACTMASS: 626.547260364
ISSELECTED: False
ACCURATEMASS: 626.5487793
MASSDIFFERENCE: -0.0015189
TOTALSCORE: 2.622
ISOTOPICINTENSITY[M+1]: 0.1591
ISOTOPICINTENSITY[M+2]: 0.0223
ISOTOPICDIFF[M+1]: 0.1591
ISOTOPICDIFF[M+2]: 0.0223
MASSDIFFSCORE: 0.955
ISOTOPICSCORE: 0.861
PRODUCTIONSCORE: 0.682
NEUTRALLOSSSCORE: 0.124
PRODUCTIONPEAKNUMBER: 15
PRODUCTIONHITSNUMBER: 8
NEUTRALLOSSPEAKNUMBER: 105
NEUTRALLOSSHITSNUMBER: 13
RESOURCENAMES: 
RESOURCERECORDS: 0
ChemOntDescriptions: 
ChemOntIDs: 
ChemOntScores: 
ChemOntInChIKeys: 
PUBCHEMCIDS: 
Num ProductIon (Formula ExactMass AccurateMass Intensity Error CandidateInChIKeys CandidateOntologies): 15
C5H9	69.070425288	69.07027	78	-0.0003933	OFBQJSOFQDEBGM;QWTDNUCVQCZILF;QMMOXUPEWRXHJS;BKOOMYPCSUNDGP;YWAKXRMUMFPDSH;MHNNAWXXUZQSNM;CRSOQBOWXPBRES	CHEMONTID:0002500;CHEMONTID:0004620;CHEMONTID:0004476;CHEMONTID:0004622
C7H7O	107.049689844	107.0504	71	-0.0012587	IWDCLRJOBJJRNH;RDOXTESZEPMUJZ;HUMNYLRZRPPJDN;RLSSMJSEOOYNOY;QWVGKYWNOKOFNN;WVDDGKGOMKODPV;RKSNPTXBQXBXDJ	CHEMONTID:0001275;CHEMONTID:0000138;CHEMONTID:0000321;CHEMONTID:0001273;CHEMONTID:0001274;CHEMONTID:0000033;CHEMONTID:0004325
C7H8O	108.057514876	108.0523	79	0.0046663	RDOXTESZEPMUJZ;IWDCLRJOBJJRNH;WVDDGKGOMKODPV;RLSSMJSEOOYNOY;WGEZRMDYBXGPFA	CHEMONTID:0000138;CHEMONTID:0001275;CHEMONTID:0000033;CHEMONTID:0001273;CHEMONTID:0000323
C7H8O	108.057514876	108.05759	84	-0.0006237	RDOXTESZEPMUJZ;IWDCLRJOBJJRNH;WVDDGKGOMKODPV;RLSSMJSEOOYNOY;WGEZRMDYBXGPFA	CHEMONTID:0000138;CHEMONTID:0001275;CHEMONTID:0000033;CHEMONTID:0001273;CHEMONTID:0000323
C7H8O	108.057514876	108.06527	83	-0.0083037	RDOXTESZEPMUJZ;IWDCLRJOBJJRNH;WVDDGKGOMKODPV;RLSSMJSEOOYNOY;WGEZRMDYBXGPFA	CHEMONTID:0000138;CHEMONTID:0001275;CHEMONTID:0000033;CHEMONTID:0001273;CHEMONTID:0000323
C9H9O2	149.060254528	149.05418	90	0.0055259	GYPMBQZAVBFUIZ;CJXMVKYNVIGQBS;YOMSJEATGXXYPX;CHWNEIVBYREQRF;ARGITQZGLVBTTI;REEQXZCFSBLNDH;CAWZFQGJUGEKFU;JYUMPCCBZLRYNV;MDXYNRAMDATLBT	CHEMONTID:0004111;CHEMONTID:0000029;CHEMONTID:0000190;CHEMONTID:0000296;CHEMONTID:0004646;CHEMONTID:0000135
C9H9O2	149.060254528	149.06262	96	-0.0029141	GYPMBQZAVBFUIZ;CJXMVKYNVIGQBS;YOMSJEATGXXYPX;CHWNEIVBYREQRF;ARGITQZGLVBTTI;REEQXZCFSBLNDH;CAWZFQGJUGEKFU;JYUMPCCBZLRYNV;MDXYNRAMDATLBT	CHEMONTID:0004111;CHEMONTID:0000029;CHEMONTID:0000190;CHEMONTID:0000296;CHEMONTID:0004646;CHEMONTID:0000135
C10H13NO	163.099714036	163.11305	82	-0.0138845	MPVCRCDTDGOELI	CHEMONTID:0000195
C7H12F3N2O5	261.069831144	261.06921	70	7.26E-05	NA	NA
C9H9N8O2	261.084846528	261.08447	79	-0.0001721	NA	NA
C9H29N10O2	309.247495168	309.24939	155	-0.0024434	NA	NA
C10H33N10O	309.283880676	309.27438	812	0.0089521	NA	NA
C10H33N10O	309.283880676	309.29089	791	-0.0075579	NA	NA
C6H20F2N10OP	317.15272333	317.15198	444	0.0001948	NA	NA
C10H77F7N11O5P2	626.547260364	649.53662	6777	-0.0001389	NA	NA
Num NeutralLoss (Formula ExactMass PrecursorMz ProductMz PrecursorIntensity ProductIntensity LossMass Error CandidateInChIKeys CandidateOntologies): 32
CH4O	32.026214748	649.53662	617.50922	6777	140	32.0273999999999	-0.0011853	OKKJLVBELUTLKV	CHEMONTID:0000286
C3H8	44.062600256	649.53662	605.47382	6777	106	44.0627999999999	-0.0001997	ATUOYWHBWRKTHZ	CHEMONTID:0002500
C4H8	56.062600256	317.15198	261.08447	444	79	56.06751	-0.0049097	NNPPMTNAJDCUHE;IJDNQMDRQITEOD;VQTUBCCKSQIDNK	CHEMONTID:0004620;CHEMONTID:0002500;CHEMONTID:0004622
C4H8	56.062600256	317.15198	261.06921	444	70	56.08277	-0.0201697	NNPPMTNAJDCUHE;IJDNQMDRQITEOD;VQTUBCCKSQIDNK	CHEMONTID:0004620;CHEMONTID:0002500;CHEMONTID:0004622
C7H6O4	154.026608672	317.15198	163.11305	444	82	154.03893	-0.0123213	BTQAJGSMXCDDAJ	CHEMONTID:0002519
C8H12N2O2	168.089877624	317.15198	149.06262	444	96	168.08936	0.0005176	NWZYRRPOEASODK	CHEMONTID:0000335
C9H14NO2	168.102453688	317.15198	149.05418	444	90	168.0978	0.0046537	CHCUDBFRYVCNDF	CHEMONTID:0000492
C10H11NO4	209.068807832	317.15198	108.06527	444	83	209.08671	-0.0179022	ROUWPHMRHBMAFE	CHEMONTID:0004319
C2HO	41.002739652	149.06262	108.06527	96	83	40.99735	0.0053897	IKHGUXGNUITLKF	CHEMONTID:0002230
C2HO	41.002739652	149.06262	108.05759	96	84	41.00503	-0.0022903	IKHGUXGNUITLKF	CHEMONTID:0002230
C2HO	41.002739652	149.06262	108.0523	96	79	41.01032	-0.0075803	IKHGUXGNUITLKF	CHEMONTID:0002230
C2H2O	42.010564684	149.06262	107.0504	96	71	42.01222	-0.0016553	IKHGUXGNUITLKF;LFQSCWFLJHTTHZ;IMROMDMJAWUWLK	CHEMONTID:0002230;CHEMONTID:0000286;CHEMONTID:0000132
C2HO	41.002739652	149.05418	108.06527	90	83	40.98891	0.0138297	IKHGUXGNUITLKF	CHEMONTID:0002230
C2HO	41.002739652	149.05418	108.05759	90	84	40.99659	0.0061497	IKHGUXGNUITLKF	CHEMONTID:0002230
C2HO	41.002739652	149.05418	108.0523	90	79	41.00188	0.0008597	IKHGUXGNUITLKF	CHEMONTID:0002230
CNO	41.99798862	149.05418	107.0504	90	71	42.00378	-0.0057914	ZHNUHDYFZUAESO	CHEMONTID:0002484
HO3P	79.966330522	149.05418	69.07027	90	78	79.98391	-0.0175795	ABLZXFCXXLZCGV	NonID:PO3
C7H5O4	153.01878364	261.08447	108.05759	79	84	153.02688	-0.0080964	BTQAJGSMXCDDAJ	CHEMONTID:0002519
C7H5O4	153.01878364	261.06921	108.05759	70	84	153.01162	0.0071636	BTQAJGSMXCDDAJ	CHEMONTID:0002519
C4H7	55.054775224	163.11305	108.05759	82	84	55.05546	-0.0006848	NNPPMTNAJDCUHE;VQTUBCCKSQIDNK	CHEMONTID:0004620;CHEMONTID:0004622
C7H5O4	153.01878364	261.08447	108.06527	79	83	153.0192	-0.0004164	BTQAJGSMXCDDAJ	CHEMONTID:0002519
C7H5O4	153.01878364	261.06921	108.06527	70	83	153.00394	0.0148436	BTQAJGSMXCDDAJ	CHEMONTID:0002519
C3H5N	55.04219916	163.11305	108.06527	82	83	55.04778	-0.0055808	LIWAQLJGPBVORC	CHEMONTID:0002228
H3O4P	97.976895206	261.08447	163.11305	79	82	97.97142	0.0054752	NBIIXXVUZAFLBC	NonID:PO4
H3O4P	97.976895206	261.06921	163.11305	70	82	97.95616	0.0207352	NBIIXXVUZAFLBC	NonID:PO4
C4H7	55.054775224	163.11305	108.0523	82	79	55.06075	-0.0059748	NNPPMTNAJDCUHE;VQTUBCCKSQIDNK	CHEMONTID:0004620;CHEMONTID:0004622
C4H8	56.062600256	163.11305	107.0504	82	71	56.06265	-4.97E-05	NNPPMTNAJDCUHE;IJDNQMDRQITEOD;VQTUBCCKSQIDNK	CHEMONTID:0004620;CHEMONTID:0002500;CHEMONTID:0004622
C6H6O	94.041864812	163.11305	69.07027	82	78	94.04278	-0.0009152	ISWSIDIOOBJBQZ	CHEMONTID:0004647
C7H5O4	153.01878364	261.08447	108.0523	79	79	153.03217	-0.0133864	BTQAJGSMXCDDAJ	CHEMONTID:0002519
C7H6O4	154.026608672	261.08447	107.0504	79	71	154.03407	-0.0074613	BTQAJGSMXCDDAJ	CHEMONTID:0002519
C7H5O4	153.01878364	261.06921	108.0523	70	79	153.01691	0.0018736	BTQAJGSMXCDDAJ	CHEMONTID:0002519
C7H6O4	154.026608672	261.06921	107.0504	70	71	154.01881	0.0077987	BTQAJGSMXCDDAJ	CHEMONTID:0002519
Num AdductIon (AdductType Mass LinkedMz): 0
Num IsotopicIon (IsotopeName Mass LinkedMz WeightedForm WeightNumber): 6
C-13	310.29239	309.29089	M+1	1
C-13	318.15121	317.15198	M+1	1
C-13	554.45868	553.45972	M+1	1
C-13	554.47992	553.45972	M+1	1
C-13	588.55554	587.55774	M+1	1
N-14	616.42578	615.4502	M+1	1

NAME: C10H80F6N11O4P2S
EXACTMASS: 626.54948862
ISSELECTED: False
ACCURATEMASS: 626.5487793
MASSDIFFERENCE: 0.0007093
TOTALSCORE: 2.622
ISOTOPICINTENSITY[M+1]: 0.167
ISOTOPICINTENSITY[M+2]: 0.0662
ISOTOPICDIFF[M+1]: 0.167
ISOTOPICDIFF[M+2]: 0.0662
MASSDIFFSCORE: 0.99
ISOTOPICSCORE: 0.826
PRODUCTIONSCORE: 0.682
NEUTRALLOSSSCORE: 0.124
PRODUCTIONPEAKNUMBER: 15
PRODUCTIONHITSNUMBER: 8
NEUTRALLOSSPEAKNUMBER: 105
NEUTRALLOSSHITSNUMBER: 13
RESOURCENAMES: 
RESOURCERECORDS: 0
ChemOntDescriptions: 
ChemOntIDs: 
ChemOntScores: 
ChemOntInChIKeys: 
PUBCHEMCIDS: 
Num ProductIon (Formula ExactMass AccurateMass Intensity Error CandidateInChIKeys CandidateOntologies): 15
C5H9	69.070425288	69.07027	78	-0.0003933	OFBQJSOFQDEBGM;QWTDNUCVQCZILF;QMMOXUPEWRXHJS;BKOOMYPCSUNDGP;YWAKXRMUMFPDSH;MHNNAWXXUZQSNM;CRSOQBOWXPBRES	CHEMONTID:0002500;CHEMONTID:0004620;CHEMONTID:0004476;CHEMONTID:0004622
C7H7O	107.049689844	107.0504	71	-0.0012587	IWDCLRJOBJJRNH;RDOXTESZEPMUJZ;HUMNYLRZRPPJDN;RLSSMJSEOOYNOY;QWVGKYWNOKOFNN;WVDDGKGOMKODPV;RKSNPTXBQXBXDJ	CHEMONTID:0001275;CHEMONTID:0000138;CHEMONTID:0000321;CHEMONTID:0001273;CHEMONTID:0001274;CHEMONTID:0000033;CHEMONTID:0004325
C7H8O	108.057514876	108.0523	79	0.0046663	RDOXTESZEPMUJZ;IWDCLRJOBJJRNH;WVDDGKGOMKODPV;RLSSMJSEOOYNOY;WGEZRMDYBXGPFA	CHEMONTID:0000138;CHEMONTID:0001275;CHEMONTID:0000033;CHEMONTID:0001273;CHEMONTID:0000323
C7H8O	108.057514876	108.05759	84	-0.0006237	RDOXTESZEPMUJZ;IWDCLRJOBJJRNH;WVDDGKGOMKODPV;RLSSMJSEOOYNOY;WGEZRMDYBXGPFA	CHEMONTID:0000138;CHEMONTID:0001275;CHEMONTID:0000033;CHEMONTID:0001273;CHEMONTID:0000323
C7H8O	108.057514876	108.06527	83	-0.0083037	RDOXTESZEPMUJZ;IWDCLRJOBJJRNH;WVDDGKGOMKODPV;RLSSMJSEOOYNOY;WGEZRMDYBXGPFA	CHEMONTID:0000138;CHEMONTID:0001275;CHEMONTID:0000033;CHEMONTID:0001273;CHEMONTID:0000323
C9H9O2	149.060254528	149.05418	90	0.0055259	GYPMBQZAVBFUIZ;CJXMVKYNVIGQBS;YOMSJEATGXXYPX;CHWNEIVBYREQRF;ARGITQZGLVBTTI;REEQXZCFSBLNDH;CAWZFQGJUGEKFU;JYUMPCCBZLRYNV;MDXYNRAMDATLBT	CHEMONTID:0004111;CHEMONTID:0000029;CHEMONTID:0000190;CHEMONTID:0000296;CHEMONTID:0004646;CHEMONTID:0000135
C9H9O2	149.060254528	149.06262	96	-0.0029141	GYPMBQZAVBFUIZ;CJXMVKYNVIGQBS;YOMSJEATGXXYPX;CHWNEIVBYREQRF;ARGITQZGLVBTTI;REEQXZCFSBLNDH;CAWZFQGJUGEKFU;JYUMPCCBZLRYNV;MDXYNRAMDATLBT	CHEMONTID:0004111;CHEMONTID:0000029;CHEMONTID:0000190;CHEMONTID:0000296;CHEMONTID:0004646;CHEMONTID:0000135
C10H13NO	163.099714036	163.11305	82	-0.0138845	MPVCRCDTDGOELI	CHEMONTID:0000195
C4H15FN6O2PS	261.06988457	261.06921	70	0.000126	NA	NA
C9H9N8O2	261.084846528	261.08447	79	-0.0001721	NA	NA
C9H29N10O2	309.247495168	309.24939	155	-0.0024434	NA	NA
C10H33N10O	309.283880676	309.27438	812	0.0089521	NA	NA
C10H33N10O	309.283880676	309.29089	791	-0.0075579	NA	NA
C8H26N6O3PS	317.152471322	317.15198	444	-5.73E-05	NA	NA
C10H80F6N11O4P2S	626.54948862	649.53662	6777	0.0020893	NA	NA
Num NeutralLoss (Formula ExactMass PrecursorMz ProductMz PrecursorIntensity ProductIntensity LossMass Error CandidateInChIKeys CandidateOntologies): 32
CH4O	32.026214748	649.53662	617.50922	6777	140	32.0273999999999	-0.0011853	OKKJLVBELUTLKV	CHEMONTID:0000286
C3H8	44.062600256	649.53662	605.47382	6777	106	44.0627999999999	-0.0001997	ATUOYWHBWRKTHZ	CHEMONTID:0002500
C4H8	56.062600256	317.15198	261.08447	444	79	56.06751	-0.0049097	NNPPMTNAJDCUHE;IJDNQMDRQITEOD;VQTUBCCKSQIDNK	CHEMONTID:0004620;CHEMONTID:0002500;CHEMONTID:0004622
C4H8	56.062600256	317.15198	261.06921	444	70	56.08277	-0.0201697	NNPPMTNAJDCUHE;IJDNQMDRQITEOD;VQTUBCCKSQIDNK	CHEMONTID:0004620;CHEMONTID:0002500;CHEMONTID:0004622
C7H6O4	154.026608672	317.15198	163.11305	444	82	154.03893	-0.0123213	BTQAJGSMXCDDAJ	CHEMONTID:0002519
C8H12N2O2	168.089877624	317.15198	149.06262	444	96	168.08936	0.0005176	NWZYRRPOEASODK	CHEMONTID:0000335
C9H14NO2	168.102453688	317.15198	149.05418	444	90	168.0978	0.0046537	CHCUDBFRYVCNDF	CHEMONTID:0000492
C10H11NO4	209.068807832	317.15198	108.06527	444	83	209.08671	-0.0179022	ROUWPHMRHBMAFE	CHEMONTID:0004319
C2HO	41.002739652	149.06262	108.06527	96	83	40.99735	0.0053897	IKHGUXGNUITLKF	CHEMONTID:0002230
C2HO	41.002739652	149.06262	108.05759	96	84	41.00503	-0.0022903	IKHGUXGNUITLKF	CHEMONTID:0002230
C2HO	41.002739652	149.06262	108.0523	96	79	41.01032	-0.0075803	IKHGUXGNUITLKF	CHEMONTID:0002230
C2H2O	42.010564684	149.06262	107.0504	96	71	42.01222	-0.0016553	IKHGUXGNUITLKF;LFQSCWFLJHTTHZ;IMROMDMJAWUWLK	CHEMONTID:0002230;CHEMONTID:0000286;CHEMONTID:0000132
C2HO	41.002739652	149.05418	108.06527	90	83	40.98891	0.0138297	IKHGUXGNUITLKF	CHEMONTID:0002230
C2HO	41.002739652	149.05418	108.05759	90	84	40.99659	0.0061497	IKHGUXGNUITLKF	CHEMONTID:0002230
C2HO	41.002739652	149.05418	108.0523	90	79	41.00188	0.0008597	IKHGUXGNUITLKF	CHEMONTID:0002230
CNO	41.99798862	149.05418	107.0504	90	71	42.00378	-0.0057914	ZHNUHDYFZUAESO	CHEMONTID:0002484
HO3P	79.966330522	149.05418	69.07027	90	78	79.98391	-0.0175795	ABLZXFCXXLZCGV	NonID:PO3
C7H5O4	153.01878364	261.08447	108.05759	79	84	153.02688	-0.0080964	BTQAJGSMXCDDAJ	CHEMONTID:0002519
C7H5O4	153.01878364	261.06921	108.05759	70	84	153.01162	0.0071636	BTQAJGSMXCDDAJ	CHEMONTID:0002519
C4H7	55.054775224	163.11305	108.05759	82	84	55.05546	-0.0006848	NNPPMTNAJDCUHE;VQTUBCCKSQIDNK	CHEMONTID:0004620;CHEMONTID:0004622
C7H5O4	153.01878364	261.08447	108.06527	79	83	153.0192	-0.0004164	BTQAJGSMXCDDAJ	CHEMONTID:0002519
C7H5O4	153.01878364	261.06921	108.06527	70	83	153.00394	0.0148436	BTQAJGSMXCDDAJ	CHEMONTID:0002519
C3H5N	55.04219916	163.11305	108.06527	82	83	55.04778	-0.0055808	LIWAQLJGPBVORC	CHEMONTID:0002228
H3O4P	97.976895206	261.08447	163.11305	79	82	97.97142	0.0054752	NBIIXXVUZAFLBC	NonID:PO4
H3O4P	97.976895206	261.06921	163.11305	70	82	97.95616	0.0207352	NBIIXXVUZAFLBC	NonID:PO4
C4H7	55.054775224	163.11305	108.0523	82	79	55.06075	-0.0059748	NNPPMTNAJDCUHE;VQTUBCCKSQIDNK	CHEMONTID:0004620;CHEMONTID:0004622
C4H8	56.062600256	163.11305	107.0504	82	71	56.06265	-4.97E-05	NNPPMTNAJDCUHE;IJDNQMDRQITEOD;VQTUBCCKSQIDNK	CHEMONTID:0004620;CHEMONTID:0002500;CHEMONTID:0004622
C6H6O	94.041864812	163.11305	69.07027	82	78	94.04278	-0.0009152	ISWSIDIOOBJBQZ	CHEMONTID:0004647
C7H5O4	153.01878364	261.08447	108.0523	79	79	153.03217	-0.0133864	BTQAJGSMXCDDAJ	CHEMONTID:0002519
C7H6O4	154.026608672	261.08447	107.0504	79	71	154.03407	-0.0074613	BTQAJGSMXCDDAJ	CHEMONTID:0002519
C7H5O4	153.01878364	261.06921	108.0523	70	79	153.01691	0.0018736	BTQAJGSMXCDDAJ	CHEMONTID:0002519
C7H6O4	154.026608672	261.06921	107.0504	70	71	154.01881	0.0077987	BTQAJGSMXCDDAJ	CHEMONTID:0002519
Num AdductIon (AdductType Mass LinkedMz): 0
Num IsotopicIon (IsotopeName Mass LinkedMz WeightedForm WeightNumber): 6
C-13	310.29239	309.29089	M+1	1
C-13	318.15121	317.15198	M+1	1
C-13	554.45868	553.45972	M+1	1
C-13	554.47992	553.45972	M+1	1
C-13	588.55554	587.55774	M+1	1
N-14	616.42578	615.4502	M+1	1

NAME: C16H84FN2O17P
EXACTMASS: 626.549164078
ISSELECTED: False
ACCURATEMASS: 626.5487793
MASSDIFFERENCE: 0.0003848
TOTALSCORE: 2.622
ISOTOPICINTENSITY[M+1]: 0.1965
ISOTOPICINTENSITY[M+2]: 0.0533
ISOTOPICDIFF[M+1]: 0.1965
ISOTOPICDIFF[M+2]: 0.0533
MASSDIFFSCORE: 0.997
ISOTOPICSCORE: 0.791
PRODUCTIONSCORE: 0.682
NEUTRALLOSSSCORE: 0.152
PRODUCTIONPEAKNUMBER: 15
PRODUCTIONHITSNUMBER: 8
NEUTRALLOSSPEAKNUMBER: 105
NEUTRALLOSSHITSNUMBER: 16
RESOURCENAMES: 
RESOURCERECORDS: 0
ChemOntDescriptions: 
ChemOntIDs: 
ChemOntScores: 
ChemOntInChIKeys: 
PUBCHEMCIDS: 
Num ProductIon (Formula ExactMass AccurateMass Intensity Error CandidateInChIKeys CandidateOntologies): 15
C5H9	69.070425288	69.07027	78	-0.0003933	OFBQJSOFQDEBGM;QWTDNUCVQCZILF;QMMOXUPEWRXHJS;BKOOMYPCSUNDGP;YWAKXRMUMFPDSH;MHNNAWXXUZQSNM;CRSOQBOWXPBRES	CHEMONTID:0002500;CHEMONTID:0004620;CHEMONTID:0004476;CHEMONTID:0004622
C7H7O	107.049689844	107.0504	71	-0.0012587	IWDCLRJOBJJRNH;RDOXTESZEPMUJZ;HUMNYLRZRPPJDN;RLSSMJSEOOYNOY;QWVGKYWNOKOFNN;WVDDGKGOMKODPV;RKSNPTXBQXBXDJ	CHEMONTID:0001275;CHEMONTID:0000138;CHEMONTID:0000321;CHEMONTID:0001273;CHEMONTID:0001274;CHEMONTID:0000033;CHEMONTID:0004325
C7H8O	108.057514876	108.0523	79	0.0046663	RDOXTESZEPMUJZ;IWDCLRJOBJJRNH;WVDDGKGOMKODPV;RLSSMJSEOOYNOY;WGEZRMDYBXGPFA	CHEMONTID:0000138;CHEMONTID:0001275;CHEMONTID:0000033;CHEMONTID:0001273;CHEMONTID:0000323
C7H8O	108.057514876	108.05759	84	-0.0006237	RDOXTESZEPMUJZ;IWDCLRJOBJJRNH;WVDDGKGOMKODPV;RLSSMJSEOOYNOY;WGEZRMDYBXGPFA	CHEMONTID:0000138;CHEMONTID:0001275;CHEMONTID:0000033;CHEMONTID:0001273;CHEMONTID:0000323
C7H8O	108.057514876	108.06527	83	-0.0083037	RDOXTESZEPMUJZ;IWDCLRJOBJJRNH;WVDDGKGOMKODPV;RLSSMJSEOOYNOY;WGEZRMDYBXGPFA	CHEMONTID:0000138;CHEMONTID:0001275;CHEMONTID:0000033;CHEMONTID:0001273;CHEMONTID:0000323
C9H9O2	149.060254528	149.05418	90	0.0055259	GYPMBQZAVBFUIZ;CJXMVKYNVIGQBS;YOMSJEATGXXYPX;CHWNEIVBYREQRF;ARGITQZGLVBTTI;REEQXZCFSBLNDH;CAWZFQGJUGEKFU;JYUMPCCBZLRYNV;MDXYNRAMDATLBT	CHEMONTID:0004111;CHEMONTID:0000029;CHEMONTID:0000190;CHEMONTID:0000296;CHEMONTID:0004646;CHEMONTID:0000135
C9H9O2	149.060254528	149.06262	96	-0.0029141	GYPMBQZAVBFUIZ;CJXMVKYNVIGQBS;YOMSJEATGXXYPX;CHWNEIVBYREQRF;ARGITQZGLVBTTI;REEQXZCFSBLNDH;CAWZFQGJUGEKFU;JYUMPCCBZLRYNV;MDXYNRAMDATLBT	CHEMONTID:0004111;CHEMONTID:0000029;CHEMONTID:0000190;CHEMONTID:0000296;CHEMONTID:0004646;CHEMONTID:0000135
C11H15O	163.1122901	163.11305	82	-0.0013085	OHERZLWVBJCXOF;HBYHLGZWEQHTIQ;IKZRCCHIMBTUHM	CHEMONTID:0004325;CHEMONTID:0001401;CHEMONTID:0003940
C11H15FO4P	261.06919881	261.06921	70	-0.0005598	NA	NA
C6H18N2O7P	261.085162546	261.08447	79	0.000144	NA	NA
C15H35FN2OP	309.24710359	309.24939	155	-0.002835	NA	NA
C15H38N2O2P	309.267090086	309.27438	812	-0.0078385	NA	NA
C16H39FN2P	309.283489098	309.29089	791	-0.0079495	NA	NA
C12H27FO6P	317.152928434	317.15198	444	0.0003999	NA	NA
C16H84FN2O17P	626.549164078	649.53662	6777	0.0017648	NA	NA
Num NeutralLoss (Formula ExactMass PrecursorMz ProductMz PrecursorIntensity ProductIntensity LossMass Error CandidateInChIKeys CandidateOntologies): 36
CH4O	32.026214748	649.53662	617.50922	6777	140	32.0273999999999	-0.0011853	OKKJLVBELUTLKV	CHEMONTID:0000286
C3H8	44.062600256	649.53662	605.47382	6777	106	44.0627999999999	-0.0001997	ATUOYWHBWRKTHZ	CHEMONTID:0002500
C4H8	56.062600256	317.15198	261.08447	444	79	56.06751	-0.0049097	NNPPMTNAJDCUHE;IJDNQMDRQITEOD;VQTUBCCKSQIDNK	CHEMONTID:0004620;CHEMONTID:0002500;CHEMONTID:0004622
C4H8	56.062600256	317.15198	261.06921	444	70	56.08277	-0.0201697	NNPPMTNAJDCUHE;IJDNQMDRQITEOD;VQTUBCCKSQIDNK	CHEMONTID:0004620;CHEMONTID:0002500;CHEMONTID:0004622
C7H6O4	154.026608672	317.15198	163.11305	444	82	154.03893	-0.0123213	BTQAJGSMXCDDAJ	CHEMONTID:0002519
C8H12N2O2	168.089877624	317.15198	149.06262	444	96	168.08936	0.0005176	NWZYRRPOEASODK	CHEMONTID:0000335
C9H14NO2	168.102453688	317.15198	149.05418	444	90	168.0978	0.0046537	CHCUDBFRYVCNDF	CHEMONTID:0000492
C10H11NO4	209.068807832	317.15198	108.06527	444	83	209.08671	-0.0179022	ROUWPHMRHBMAFE	CHEMONTID:0004319
C11H15NO3	209.10519334	317.15198	108.05759	444	84	209.09439	0.0108033	UFKDXENLDAZGOS	CHEMONTID:0000195
C11H15NO3	209.10519334	317.15198	108.0523	444	79	209.09968	0.0055133	UFKDXENLDAZGOS	CHEMONTID:0000195
C10H16O7	248.089602852	317.15198	69.07027	444	78	248.08171	0.0078929	OCPZHANWXYIUTR	CHEMONTID:0003861
C13H22NO3	240.159968564	309.24939	69.07027	155	78	240.17912	-0.0191514	FYMHCWBPOCZPKA	CHEMONTID:0000195
C2HO	41.002739652	149.06262	108.06527	96	83	40.99735	0.0053897	IKHGUXGNUITLKF	CHEMONTID:0002230
C2HO	41.002739652	149.06262	108.05759	96	84	41.00503	-0.0022903	IKHGUXGNUITLKF	CHEMONTID:0002230
C2HO	41.002739652	149.06262	108.0523	96	79	41.01032	-0.0075803	IKHGUXGNUITLKF	CHEMONTID:0002230
C2H2O	42.010564684	149.06262	107.0504	96	71	42.01222	-0.0016553	IKHGUXGNUITLKF;LFQSCWFLJHTTHZ;IMROMDMJAWUWLK	CHEMONTID:0002230;CHEMONTID:0000286;CHEMONTID:0000132
C2HO	41.002739652	149.05418	108.06527	90	83	40.98891	0.0138297	IKHGUXGNUITLKF	CHEMONTID:0002230
C2HO	41.002739652	149.05418	108.05759	90	84	40.99659	0.0061497	IKHGUXGNUITLKF	CHEMONTID:0002230
C2HO	41.002739652	149.05418	108.0523	90	79	41.00188	0.0008597	IKHGUXGNUITLKF	CHEMONTID:0002230
CNO	41.99798862	149.05418	107.0504	90	71	42.00378	-0.0057914	ZHNUHDYFZUAESO	CHEMONTID:0002484
HO3P	79.966330522	149.05418	69.07027	90	78	79.98391	-0.0175795	ABLZXFCXXLZCGV	NonID:PO3
C7H5O4	153.01878364	261.08447	108.05759	79	84	153.02688	-0.0080964	BTQAJGSMXCDDAJ	CHEMONTID:0002519
C7H5O4	153.01878364	261.06921	108.05759	70	84	153.01162	0.0071636	BTQAJGSMXCDDAJ	CHEMONTID:0002519
C4H7	55.054775224	163.11305	108.05759	82	84	55.05546	-0.0006848	NNPPMTNAJDCUHE;VQTUBCCKSQIDNK	CHEMONTID:0004620;CHEMONTID:0004622
C7H5O4	153.01878364	261.08447	108.06527	79	83	153.0192	-0.0004164	BTQAJGSMXCDDAJ	CHEMONTID:0002519
C7H5O4	153.01878364	261.06921	108.06527	70	83	153.00394	0.0148436	BTQAJGSMXCDDAJ	CHEMONTID:0002519
C3H5N	55.04219916	163.11305	108.06527	82	83	55.04778	-0.0055808	LIWAQLJGPBVORC	CHEMONTID:0002228
H3O4P	97.976895206	261.08447	163.11305	79	82	97.97142	0.0054752	NBIIXXVUZAFLBC	NonID:PO4
H3O4P	97.976895206	261.06921	163.11305	70	82	97.95616	0.0207352	NBIIXXVUZAFLBC	NonID:PO4
C4H7	55.054775224	163.11305	108.0523	82	79	55.06075	-0.0059748	NNPPMTNAJDCUHE;VQTUBCCKSQIDNK	CHEMONTID:0004620;CHEMONTID:0004622
C4H8	56.062600256	163.11305	107.0504	82	71	56.06265	-4.97E-05	NNPPMTNAJDCUHE;IJDNQMDRQITEOD;VQTUBCCKSQIDNK	CHEMONTID:0004620;CHEMONTID:0002500;CHEMONTID:0004622
C6H6O	94.041864812	163.11305	69.07027	82	78	94.04278	-0.0009152	ISWSIDIOOBJBQZ	CHEMONTID:0004647
C7H5O4	153.01878364	261.08447	108.0523	79	79	153.03217	-0.0133864	BTQAJGSMXCDDAJ	CHEMONTID:0002519
C7H6O4	154.026608672	261.08447	107.0504	79	71	154.03407	-0.0074613	BTQAJGSMXCDDAJ	CHEMONTID:0002519
C7H5O4	153.01878364	261.06921	108.0523	70	79	153.01691	0.0018736	BTQAJGSMXCDDAJ	CHEMONTID:0002519
C7H6O4	154.026608672	261.06921	107.0504	70	71	154.01881	0.0077987	BTQAJGSMXCDDAJ	CHEMONTID:0002519
Num AdductIon (AdductType Mass LinkedMz): 0
Num IsotopicIon (IsotopeName Mass LinkedMz WeightedForm WeightNumber): 6
C-13	310.29239	309.29089	M+1	1
C-13	318.15121	317.15198	M+1	1
C-13	554.45868	553.45972	M+1	1
C-13	554.47992	553.45972	M+1	1
C-13	588.55554	587.55774	M+1	1
N-14	616.42578	615.4502	M+1	1

NAME: C13H89F4N5O5P5
EXACTMASS: 626.548791978
ISSELECTED: False
ACCURATEMASS: 626.5487793
MASSDIFFERENCE: 1.27E-05
TOTALSCORE: 2.622
ISOTOPICINTENSITY[M+1]: 0.171
ISOTOPICINTENSITY[M+2]: 0.0241
ISOTOPICDIFF[M+1]: 0.171
ISOTOPICDIFF[M+2]: 0.0241
MASSDIFFSCORE: 1
ISOTOPICSCORE: 0.843
PRODUCTIONSCORE: 0.636
NEUTRALLOSSSCORE: 0.143
PRODUCTIONPEAKNUMBER: 14
PRODUCTIONHITSNUMBER: 8
NEUTRALLOSSPEAKNUMBER: 105
NEUTRALLOSSHITSNUMBER: 15
RESOURCENAMES: 
RESOURCERECORDS: 0
ChemOntDescriptions: 
ChemOntIDs: 
ChemOntScores: 
ChemOntInChIKeys: 
PUBCHEMCIDS: 
Num ProductIon (Formula ExactMass AccurateMass Intensity Error CandidateInChIKeys CandidateOntologies): 14
C5H9	69.070425288	69.07027	78	-0.0003933	OFBQJSOFQDEBGM;QWTDNUCVQCZILF;QMMOXUPEWRXHJS;BKOOMYPCSUNDGP;YWAKXRMUMFPDSH;MHNNAWXXUZQSNM;CRSOQBOWXPBRES	CHEMONTID:0002500;CHEMONTID:0004620;CHEMONTID:0004476;CHEMONTID:0004622
C7H7O	107.049689844	107.0504	71	-0.0012587	IWDCLRJOBJJRNH;RDOXTESZEPMUJZ;HUMNYLRZRPPJDN;RLSSMJSEOOYNOY;QWVGKYWNOKOFNN;WVDDGKGOMKODPV;RKSNPTXBQXBXDJ	CHEMONTID:0001275;CHEMONTID:0000138;CHEMONTID:0000321;CHEMONTID:0001273;CHEMONTID:0001274;CHEMONTID:0000033;CHEMONTID:0004325
C7H8O	108.057514876	108.0523	79	0.0046663	RDOXTESZEPMUJZ;IWDCLRJOBJJRNH;WVDDGKGOMKODPV;RLSSMJSEOOYNOY;WGEZRMDYBXGPFA	CHEMONTID:0000138;CHEMONTID:0001275;CHEMONTID:0000033;CHEMONTID:0001273;CHEMONTID:0000323
C7H8O	108.057514876	108.05759	84	-0.0006237	RDOXTESZEPMUJZ;IWDCLRJOBJJRNH;WVDDGKGOMKODPV;RLSSMJSEOOYNOY;WGEZRMDYBXGPFA	CHEMONTID:0000138;CHEMONTID:0001275;CHEMONTID:0000033;CHEMONTID:0001273;CHEMONTID:0000323
C7H8O	108.057514876	108.06527	83	-0.0083037	RDOXTESZEPMUJZ;IWDCLRJOBJJRNH;WVDDGKGOMKODPV;RLSSMJSEOOYNOY;WGEZRMDYBXGPFA	CHEMONTID:0000138;CHEMONTID:0001275;CHEMONTID:0000033;CHEMONTID:0001273;CHEMONTID:0000323
C9H9O2	149.060254528	149.05418	90	0.0055259	GYPMBQZAVBFUIZ;CJXMVKYNVIGQBS;YOMSJEATGXXYPX;CHWNEIVBYREQRF;ARGITQZGLVBTTI;REEQXZCFSBLNDH;CAWZFQGJUGEKFU;JYUMPCCBZLRYNV;MDXYNRAMDATLBT	CHEMONTID:0004111;CHEMONTID:0000029;CHEMONTID:0000190;CHEMONTID:0000296;CHEMONTID:0004646;CHEMONTID:0000135
C9H9O2	149.060254528	149.06262	96	-0.0029141	GYPMBQZAVBFUIZ;CJXMVKYNVIGQBS;YOMSJEATGXXYPX;CHWNEIVBYREQRF;ARGITQZGLVBTTI;REEQXZCFSBLNDH;CAWZFQGJUGEKFU;JYUMPCCBZLRYNV;MDXYNRAMDATLBT	CHEMONTID:0004111;CHEMONTID:0000029;CHEMONTID:0000190;CHEMONTID:0000296;CHEMONTID:0004646;CHEMONTID:0000135
C11H15O	163.1122901	163.11305	82	-0.0013085	OHERZLWVBJCXOF;HBYHLGZWEQHTIQ;IKZRCCHIMBTUHM	CHEMONTID:0004325;CHEMONTID:0001401;CHEMONTID:0003940
C7H12F3N2O5	261.069831144	261.06921	70	7.26E-05	NA	NA
C7H21FN2OP3	261.085076402	261.08447	79	5.78E-05	NA	NA
C13H33N4O4	309.250180536	309.24939	155	0.000242	NA	NA
C13H33N4O4	309.250180536	309.27438	812	-0.024748	NA	NA
C12H26F3N2P2	317.152331752	317.15198	444	-0.0001968	NA	NA
C13H89F4N5O5P5	626.548791978	649.53662	6777	0.0013927	NA	NA
Num NeutralLoss (Formula ExactMass PrecursorMz ProductMz PrecursorIntensity ProductIntensity LossMass Error CandidateInChIKeys CandidateOntologies): 35
CH4O	32.026214748	649.53662	617.50922	6777	140	32.0273999999999	-0.0011853	OKKJLVBELUTLKV	CHEMONTID:0000286
C3H8	44.062600256	649.53662	605.47382	6777	106	44.0627999999999	-0.0001997	ATUOYWHBWRKTHZ	CHEMONTID:0002500
C4H8	56.062600256	317.15198	261.08447	444	79	56.06751	-0.0049097	NNPPMTNAJDCUHE;IJDNQMDRQITEOD;VQTUBCCKSQIDNK	CHEMONTID:0004620;CHEMONTID:0002500;CHEMONTID:0004622
C4H8	56.062600256	317.15198	261.06921	444	70	56.08277	-0.0201697	NNPPMTNAJDCUHE;IJDNQMDRQITEOD;VQTUBCCKSQIDNK	CHEMONTID:0004620;CHEMONTID:0002500;CHEMONTID:0004622
C7H6O4	154.026608672	317.15198	163.11305	444	82	154.03893	-0.0123213	BTQAJGSMXCDDAJ	CHEMONTID:0002519
C8H12N2O2	168.089877624	317.15198	149.06262	444	96	168.08936	0.0005176	NWZYRRPOEASODK	CHEMONTID:0000335
C9H14NO2	168.102453688	317.15198	149.05418	444	90	168.0978	0.0046537	CHCUDBFRYVCNDF	CHEMONTID:0000492
C10H11NO4	209.068807832	317.15198	108.06527	444	83	209.08671	-0.0179022	ROUWPHMRHBMAFE	CHEMONTID:0004319
C11H15NO3	209.10519334	317.15198	108.05759	444	84	209.09439	0.0108033	UFKDXENLDAZGOS	CHEMONTID:0000195
C11H15NO3	209.10519334	317.15198	108.0523	444	79	209.09968	0.0055133	UFKDXENLDAZGOS	CHEMONTID:0000195
C13H22NO3	240.159968564	309.24939	69.07027	155	78	240.17912	-0.0191514	FYMHCWBPOCZPKA	CHEMONTID:0000195
C2HO	41.002739652	149.06262	108.06527	96	83	40.99735	0.0053897	IKHGUXGNUITLKF	CHEMONTID:0002230
C2HO	41.002739652	149.06262	108.05759	96	84	41.00503	-0.0022903	IKHGUXGNUITLKF	CHEMONTID:0002230
C2HO	41.002739652	149.06262	108.0523	96	79	41.01032	-0.0075803	IKHGUXGNUITLKF	CHEMONTID:0002230
C2H2O	42.010564684	149.06262	107.0504	96	71	42.01222	-0.0016553	IKHGUXGNUITLKF;LFQSCWFLJHTTHZ;IMROMDMJAWUWLK	CHEMONTID:0002230;CHEMONTID:0000286;CHEMONTID:0000132
C2HO	41.002739652	149.05418	108.06527	90	83	40.98891	0.0138297	IKHGUXGNUITLKF	CHEMONTID:0002230
C2HO	41.002739652	149.05418	108.05759	90	84	40.99659	0.0061497	IKHGUXGNUITLKF	CHEMONTID:0002230
C2HO	41.002739652	149.05418	108.0523	90	79	41.00188	0.0008597	IKHGUXGNUITLKF	CHEMONTID:0002230
CNO	41.99798862	149.05418	107.0504	90	71	42.00378	-0.0057914	ZHNUHDYFZUAESO	CHEMONTID:0002484
HO3P	79.966330522	149.05418	69.07027	90	78	79.98391	-0.0175795	ABLZXFCXXLZCGV	NonID:PO3
C7H5O4	153.01878364	261.08447	108.05759	79	84	153.02688	-0.0080964	BTQAJGSMXCDDAJ	CHEMONTID:0002519
C7H5O4	153.01878364	261.06921	108.05759	70	84	153.01162	0.0071636	BTQAJGSMXCDDAJ	CHEMONTID:0002519
C4H7	55.054775224	163.11305	108.05759	82	84	55.05546	-0.0006848	NNPPMTNAJDCUHE;VQTUBCCKSQIDNK	CHEMONTID:0004620;CHEMONTID:0004622
C7H5O4	153.01878364	261.08447	108.06527	79	83	153.0192	-0.0004164	BTQAJGSMXCDDAJ	CHEMONTID:0002519
C7H5O4	153.01878364	261.06921	108.06527	70	83	153.00394	0.0148436	BTQAJGSMXCDDAJ	CHEMONTID:0002519
C3H5N	55.04219916	163.11305	108.06527	82	83	55.04778	-0.0055808	LIWAQLJGPBVORC	CHEMONTID:0002228
H3O4P	97.976895206	261.08447	163.11305	79	82	97.97142	0.0054752	NBIIXXVUZAFLBC	NonID:PO4
H3O4P	97.976895206	261.06921	163.11305	70	82	97.95616	0.0207352	NBIIXXVUZAFLBC	NonID:PO4
C4H7	55.054775224	163.11305	108.0523	82	79	55.06075	-0.0059748	NNPPMTNAJDCUHE;VQTUBCCKSQIDNK	CHEMONTID:0004620;CHEMONTID:0004622
C4H8	56.062600256	163.11305	107.0504	82	71	56.06265	-4.97E-05	NNPPMTNAJDCUHE;IJDNQMDRQITEOD;VQTUBCCKSQIDNK	CHEMONTID:0004620;CHEMONTID:0002500;CHEMONTID:0004622
C6H6O	94.041864812	163.11305	69.07027	82	78	94.04278	-0.0009152	ISWSIDIOOBJBQZ	CHEMONTID:0004647
C7H5O4	153.01878364	261.08447	108.0523	79	79	153.03217	-0.0133864	BTQAJGSMXCDDAJ	CHEMONTID:0002519
C7H6O4	154.026608672	261.08447	107.0504	79	71	154.03407	-0.0074613	BTQAJGSMXCDDAJ	CHEMONTID:0002519
C7H5O4	153.01878364	261.06921	108.0523	70	79	153.01691	0.0018736	BTQAJGSMXCDDAJ	CHEMONTID:0002519
C7H6O4	154.026608672	261.06921	107.0504	70	71	154.01881	0.0077987	BTQAJGSMXCDDAJ	CHEMONTID:0002519
Num AdductIon (AdductType Mass LinkedMz): 0
Num IsotopicIon (IsotopeName Mass LinkedMz WeightedForm WeightNumber): 6
C-13	310.29239	309.29089	M+1	1
C-13	318.15121	317.15198	M+1	1
C-13	554.45868	553.45972	M+1	1
C-13	554.47992	553.45972	M+1	1
C-13	588.55554	587.55774	M+1	1
N-14	616.42578	615.4502	M+1	1

NAME: C15H79F4N6O11P
EXACTMASS: 626.548056858
ISSELECTED: False
ACCURATEMASS: 626.5487793
MASSDIFFERENCE: -0.0007224
TOTALSCORE: 2.621
ISOTOPICINTENSITY[M+1]: 0.1974
ISOTOPICINTENSITY[M+2]: 0.0412
ISOTOPICDIFF[M+1]: 0.1974
ISOTOPICDIFF[M+2]: 0.0412
MASSDIFFSCORE: 0.99
ISOTOPICSCORE: 0.797
PRODUCTIONSCORE: 0.682
NEUTRALLOSSSCORE: 0.152
PRODUCTIONPEAKNUMBER: 15
PRODUCTIONHITSNUMBER: 8
NEUTRALLOSSPEAKNUMBER: 105
NEUTRALLOSSHITSNUMBER: 16
RESOURCENAMES: 
RESOURCERECORDS: 0
ChemOntDescriptions: 
ChemOntIDs: 
ChemOntScores: 
ChemOntInChIKeys: 
PUBCHEMCIDS: 
Num ProductIon (Formula ExactMass AccurateMass Intensity Error CandidateInChIKeys CandidateOntologies): 15
C5H9	69.070425288	69.07027	78	-0.0003933	OFBQJSOFQDEBGM;QWTDNUCVQCZILF;QMMOXUPEWRXHJS;BKOOMYPCSUNDGP;YWAKXRMUMFPDSH;MHNNAWXXUZQSNM;CRSOQBOWXPBRES	CHEMONTID:0002500;CHEMONTID:0004620;CHEMONTID:0004476;CHEMONTID:0004622
C7H7O	107.049689844	107.0504	71	-0.0012587	IWDCLRJOBJJRNH;RDOXTESZEPMUJZ;HUMNYLRZRPPJDN;RLSSMJSEOOYNOY;QWVGKYWNOKOFNN;WVDDGKGOMKODPV;RKSNPTXBQXBXDJ	CHEMONTID:0001275;CHEMONTID:0000138;CHEMONTID:0000321;CHEMONTID:0001273;CHEMONTID:0001274;CHEMONTID:0000033;CHEMONTID:0004325
C7H8O	108.057514876	108.0523	79	0.0046663	RDOXTESZEPMUJZ;IWDCLRJOBJJRNH;WVDDGKGOMKODPV;RLSSMJSEOOYNOY;WGEZRMDYBXGPFA	CHEMONTID:0000138;CHEMONTID:0001275;CHEMONTID:0000033;CHEMONTID:0001273;CHEMONTID:0000323
C7H8O	108.057514876	108.05759	84	-0.0006237	RDOXTESZEPMUJZ;IWDCLRJOBJJRNH;WVDDGKGOMKODPV;RLSSMJSEOOYNOY;WGEZRMDYBXGPFA	CHEMONTID:0000138;CHEMONTID:0001275;CHEMONTID:0000033;CHEMONTID:0001273;CHEMONTID:0000323
C7H8O	108.057514876	108.06527	83	-0.0083037	RDOXTESZEPMUJZ;IWDCLRJOBJJRNH;WVDDGKGOMKODPV;RLSSMJSEOOYNOY;WGEZRMDYBXGPFA	CHEMONTID:0000138;CHEMONTID:0001275;CHEMONTID:0000033;CHEMONTID:0001273;CHEMONTID:0000323
C9H9O2	149.060254528	149.05418	90	0.0055259	GYPMBQZAVBFUIZ;CJXMVKYNVIGQBS;YOMSJEATGXXYPX;CHWNEIVBYREQRF;ARGITQZGLVBTTI;REEQXZCFSBLNDH;CAWZFQGJUGEKFU;JYUMPCCBZLRYNV;MDXYNRAMDATLBT	CHEMONTID:0004111;CHEMONTID:0000029;CHEMONTID:0000190;CHEMONTID:0000296;CHEMONTID:0004646;CHEMONTID:0000135
C9H9O2	149.060254528	149.06262	96	-0.0029141	GYPMBQZAVBFUIZ;CJXMVKYNVIGQBS;YOMSJEATGXXYPX;CHWNEIVBYREQRF;ARGITQZGLVBTTI;REEQXZCFSBLNDH;CAWZFQGJUGEKFU;JYUMPCCBZLRYNV;MDXYNRAMDATLBT	CHEMONTID:0004111;CHEMONTID:0000029;CHEMONTID:0000190;CHEMONTID:0000296;CHEMONTID:0004646;CHEMONTID:0000135
C11H15O	163.1122901	163.11305	82	-0.0013085	OHERZLWVBJCXOF;HBYHLGZWEQHTIQ;IKZRCCHIMBTUHM	CHEMONTID:0004325;CHEMONTID:0001401;CHEMONTID:0003940
C7H12F3N2O5	261.069831144	261.06921	70	7.26E-05	NA	NA
C11H12F3N2O2	261.085087284	261.08447	79	6.87E-05	NA	NA
C13H33N4O4	309.250180536	309.24939	155	0.000242	NA	NA
C13H34FN6O	309.277812928	309.27438	812	0.0028843	NA	NA
C13H38N6P	309.289556846	309.29089	791	-0.0018817	NA	NA
C15H18FN6O	317.152612416	317.15198	444	8.38E-05	NA	NA
C15H79F4N6O11P	626.548056858	649.53662	6777	0.0006576	NA	NA
Num NeutralLoss (Formula ExactMass PrecursorMz ProductMz PrecursorIntensity ProductIntensity LossMass Error CandidateInChIKeys CandidateOntologies): 36
CH4O	32.026214748	649.53662	617.50922	6777	140	32.0273999999999	-0.0011853	OKKJLVBELUTLKV	CHEMONTID:0000286
C3H8	44.062600256	649.53662	605.47382	6777	106	44.0627999999999	-0.0001997	ATUOYWHBWRKTHZ	CHEMONTID:0002500
C4H8	56.062600256	317.15198	261.08447	444	79	56.06751	-0.0049097	NNPPMTNAJDCUHE;IJDNQMDRQITEOD;VQTUBCCKSQIDNK	CHEMONTID:0004620;CHEMONTID:0002500;CHEMONTID:0004622
C4H8	56.062600256	317.15198	261.06921	444	70	56.08277	-0.0201697	NNPPMTNAJDCUHE;IJDNQMDRQITEOD;VQTUBCCKSQIDNK	CHEMONTID:0004620;CHEMONTID:0002500;CHEMONTID:0004622
C7H6O4	154.026608672	317.15198	163.11305	444	82	154.03893	-0.0123213	BTQAJGSMXCDDAJ	CHEMONTID:0002519
C8H12N2O2	168.089877624	317.15198	149.06262	444	96	168.08936	0.0005176	NWZYRRPOEASODK	CHEMONTID:0000335
C9H14NO2	168.102453688	317.15198	149.05418	444	90	168.0978	0.0046537	CHCUDBFRYVCNDF	CHEMONTID:0000492
C10H11NO4	209.068807832	317.15198	108.06527	444	83	209.08671	-0.0179022	ROUWPHMRHBMAFE	CHEMONTID:0004319
C11H15NO3	209.10519334	317.15198	108.05759	444	84	209.09439	0.0108033	UFKDXENLDAZGOS	CHEMONTID:0000195
C11H15NO3	209.10519334	317.15198	108.0523	444	79	209.09968	0.0055133	UFKDXENLDAZGOS	CHEMONTID:0000195
C10H16O7	248.089602852	317.15198	69.07027	444	78	248.08171	0.0078929	OCPZHANWXYIUTR	CHEMONTID:0003861
C13H22NO3	240.159968564	309.24939	69.07027	155	78	240.17912	-0.0191514	FYMHCWBPOCZPKA	CHEMONTID:0000195
C2HO	41.002739652	149.06262	108.06527	96	83	40.99735	0.0053897	IKHGUXGNUITLKF	CHEMONTID:0002230
C2HO	41.002739652	149.06262	108.05759	96	84	41.00503	-0.0022903	IKHGUXGNUITLKF	CHEMONTID:0002230
C2HO	41.002739652	149.06262	108.0523	96	79	41.01032	-0.0075803	IKHGUXGNUITLKF	CHEMONTID:0002230
C2H2O	42.010564684	149.06262	107.0504	96	71	42.01222	-0.0016553	IKHGUXGNUITLKF;LFQSCWFLJHTTHZ;IMROMDMJAWUWLK	CHEMONTID:0002230;CHEMONTID:0000286;CHEMONTID:0000132
C2HO	41.002739652	149.05418	108.06527	90	83	40.98891	0.0138297	IKHGUXGNUITLKF	CHEMONTID:0002230
C2HO	41.002739652	149.05418	108.05759	90	84	40.99659	0.0061497	IKHGUXGNUITLKF	CHEMONTID:0002230
C2HO	41.002739652	149.05418	108.0523	90	79	41.00188	0.0008597	IKHGUXGNUITLKF	CHEMONTID:0002230
CNO	41.99798862	149.05418	107.0504	90	71	42.00378	-0.0057914	ZHNUHDYFZUAESO	CHEMONTID:0002484
HO3P	79.966330522	149.05418	69.07027	90	78	79.98391	-0.0175795	ABLZXFCXXLZCGV	NonID:PO3
C7H5O4	153.01878364	261.08447	108.05759	79	84	153.02688	-0.0080964	BTQAJGSMXCDDAJ	CHEMONTID:0002519
C7H5O4	153.01878364	261.06921	108.05759	70	84	153.01162	0.0071636	BTQAJGSMXCDDAJ	CHEMONTID:0002519
C4H7	55.054775224	163.11305	108.05759	82	84	55.05546	-0.0006848	NNPPMTNAJDCUHE;VQTUBCCKSQIDNK	CHEMONTID:0004620;CHEMONTID:0004622
C7H5O4	153.01878364	261.08447	108.06527	79	83	153.0192	-0.0004164	BTQAJGSMXCDDAJ	CHEMONTID:0002519
C7H5O4	153.01878364	261.06921	108.06527	70	83	153.00394	0.0148436	BTQAJGSMXCDDAJ	CHEMONTID:0002519
C3H5N	55.04219916	163.11305	108.06527	82	83	55.04778	-0.0055808	LIWAQLJGPBVORC	CHEMONTID:0002228
H3O4P	97.976895206	261.08447	163.11305	79	82	97.97142	0.0054752	NBIIXXVUZAFLBC	NonID:PO4
H3O4P	97.976895206	261.06921	163.11305	70	82	97.95616	0.0207352	NBIIXXVUZAFLBC	NonID:PO4
C4H7	55.054775224	163.11305	108.0523	82	79	55.06075	-0.0059748	NNPPMTNAJDCUHE;VQTUBCCKSQIDNK	CHEMONTID:0004620;CHEMONTID:0004622
C4H8	56.062600256	163.11305	107.0504	82	71	56.06265	-4.97E-05	NNPPMTNAJDCUHE;IJDNQMDRQITEOD;VQTUBCCKSQIDNK	CHEMONTID:0004620;CHEMONTID:0002500;CHEMONTID:0004622
C6H6O	94.041864812	163.11305	69.07027	82	78	94.04278	-0.0009152	ISWSIDIOOBJBQZ	CHEMONTID:0004647
C7H5O4	153.01878364	261.08447	108.0523	79	79	153.03217	-0.0133864	BTQAJGSMXCDDAJ	CHEMONTID:0002519
C7H6O4	154.026608672	261.08447	107.0504	79	71	154.03407	-0.0074613	BTQAJGSMXCDDAJ	CHEMONTID:0002519
C7H5O4	153.01878364	261.06921	108.0523	70	79	153.01691	0.0018736	BTQAJGSMXCDDAJ	CHEMONTID:0002519
C7H6O4	154.026608672	261.06921	107.0504	70	71	154.01881	0.0077987	BTQAJGSMXCDDAJ	CHEMONTID:0002519
Num AdductIon (AdductType Mass LinkedMz): 0
Num IsotopicIon (IsotopeName Mass LinkedMz WeightedForm WeightNumber): 6
C-13	310.29239	309.29089	M+1	1
C-13	318.15121	317.15198	M+1	1
C-13	554.45868	553.45972	M+1	1
C-13	554.47992	553.45972	M+1	1
C-13	588.55554	587.55774	M+1	1
N-14	616.42578	615.4502	M+1	1

NAME: C12H80F5N6O12P
EXACTMASS: 626.54919973
ISSELECTED: False
ACCURATEMASS: 626.5487793
MASSDIFFERENCE: 0.0004204
TOTALSCORE: 2.621
ISOTOPICINTENSITY[M+1]: 0.1655
ISOTOPICINTENSITY[M+2]: 0.0376
ISOTOPICDIFF[M+1]: 0.1655
ISOTOPICDIFF[M+2]: 0.0376
MASSDIFFSCORE: 0.996
ISOTOPICSCORE: 0.846
PRODUCTIONSCORE: 0.636
NEUTRALLOSSSCORE: 0.143
PRODUCTIONPEAKNUMBER: 14
PRODUCTIONHITSNUMBER: 8
NEUTRALLOSSPEAKNUMBER: 105
NEUTRALLOSSHITSNUMBER: 15
RESOURCENAMES: 
RESOURCERECORDS: 0
ChemOntDescriptions: 
ChemOntIDs: 
ChemOntScores: 
ChemOntInChIKeys: 
PUBCHEMCIDS: 
Num ProductIon (Formula ExactMass AccurateMass Intensity Error CandidateInChIKeys CandidateOntologies): 14
C5H9	69.070425288	69.07027	78	-0.0003933	OFBQJSOFQDEBGM;QWTDNUCVQCZILF;QMMOXUPEWRXHJS;BKOOMYPCSUNDGP;YWAKXRMUMFPDSH;MHNNAWXXUZQSNM;CRSOQBOWXPBRES	CHEMONTID:0002500;CHEMONTID:0004620;CHEMONTID:0004476;CHEMONTID:0004622
C7H7O	107.049689844	107.0504	71	-0.0012587	IWDCLRJOBJJRNH;RDOXTESZEPMUJZ;HUMNYLRZRPPJDN;RLSSMJSEOOYNOY;QWVGKYWNOKOFNN;WVDDGKGOMKODPV;RKSNPTXBQXBXDJ	CHEMONTID:0001275;CHEMONTID:0000138;CHEMONTID:0000321;CHEMONTID:0001273;CHEMONTID:0001274;CHEMONTID:0000033;CHEMONTID:0004325
C7H8O	108.057514876	108.0523	79	0.0046663	RDOXTESZEPMUJZ;IWDCLRJOBJJRNH;WVDDGKGOMKODPV;RLSSMJSEOOYNOY;WGEZRMDYBXGPFA	CHEMONTID:0000138;CHEMONTID:0001275;CHEMONTID:0000033;CHEMONTID:0001273;CHEMONTID:0000323
C7H8O	108.057514876	108.05759	84	-0.0006237	RDOXTESZEPMUJZ;IWDCLRJOBJJRNH;WVDDGKGOMKODPV;RLSSMJSEOOYNOY;WGEZRMDYBXGPFA	CHEMONTID:0000138;CHEMONTID:0001275;CHEMONTID:0000033;CHEMONTID:0001273;CHEMONTID:0000323
C7H8O	108.057514876	108.06527	83	-0.0083037	RDOXTESZEPMUJZ;IWDCLRJOBJJRNH;WVDDGKGOMKODPV;RLSSMJSEOOYNOY;WGEZRMDYBXGPFA	CHEMONTID:0000138;CHEMONTID:0001275;CHEMONTID:0000033;CHEMONTID:0001273;CHEMONTID:0000323
C9H9O2	149.060254528	149.05418	90	0.0055259	GYPMBQZAVBFUIZ;CJXMVKYNVIGQBS;YOMSJEATGXXYPX;CHWNEIVBYREQRF;ARGITQZGLVBTTI;REEQXZCFSBLNDH;CAWZFQGJUGEKFU;JYUMPCCBZLRYNV;MDXYNRAMDATLBT	CHEMONTID:0004111;CHEMONTID:0000029;CHEMONTID:0000190;CHEMONTID:0000296;CHEMONTID:0004646;CHEMONTID:0000135
C9H9O2	149.060254528	149.06262	96	-0.0029141	GYPMBQZAVBFUIZ;CJXMVKYNVIGQBS;YOMSJEATGXXYPX;CHWNEIVBYREQRF;ARGITQZGLVBTTI;REEQXZCFSBLNDH;CAWZFQGJUGEKFU;JYUMPCCBZLRYNV;MDXYNRAMDATLBT	CHEMONTID:0004111;CHEMONTID:0000029;CHEMONTID:0000190;CHEMONTID:0000296;CHEMONTID:0004646;CHEMONTID:0000135
C11H15O	163.1122901	163.11305	82	-0.0013085	OHERZLWVBJCXOF;HBYHLGZWEQHTIQ;IKZRCCHIMBTUHM	CHEMONTID:0004325;CHEMONTID:0001401;CHEMONTID:0003940
C7H12F3N2O5	261.069831144	261.06921	70	7.26E-05	NA	NA
C11H12F3N2O2	261.085087284	261.08447	79	6.87E-05	NA	NA
C12H34N6OP	309.253171338	309.24939	155	0.0032328	NA	NA
C12H33N6O3	309.261413916	309.27438	812	-0.0135147	NA	NA
C11H23F2N2O6	317.152417896	317.15198	444	-0.0001107	NA	NA
C12H80F5N6O12P	626.54919973	649.53662	6777	0.0018004	NA	NA
Num NeutralLoss (Formula ExactMass PrecursorMz ProductMz PrecursorIntensity ProductIntensity LossMass Error CandidateInChIKeys CandidateOntologies): 35
CH4O	32.026214748	649.53662	617.50922	6777	140	32.0273999999999	-0.0011853	OKKJLVBELUTLKV	CHEMONTID:0000286
C3H8	44.062600256	649.53662	605.47382	6777	106	44.0627999999999	-0.0001997	ATUOYWHBWRKTHZ	CHEMONTID:0002500
C4H8	56.062600256	317.15198	261.08447	444	79	56.06751	-0.0049097	NNPPMTNAJDCUHE;IJDNQMDRQITEOD;VQTUBCCKSQIDNK	CHEMONTID:0004620;CHEMONTID:0002500;CHEMONTID:0004622
C4H8	56.062600256	317.15198	261.06921	444	70	56.08277	-0.0201697	NNPPMTNAJDCUHE;IJDNQMDRQITEOD;VQTUBCCKSQIDNK	CHEMONTID:0004620;CHEMONTID:0002500;CHEMONTID:0004622
C7H6O4	154.026608672	317.15198	163.11305	444	82	154.03893	-0.0123213	BTQAJGSMXCDDAJ	CHEMONTID:0002519
C8H12N2O2	168.089877624	317.15198	149.06262	444	96	168.08936	0.0005176	NWZYRRPOEASODK	CHEMONTID:0000335
C9H14NO2	168.102453688	317.15198	149.05418	444	90	168.0978	0.0046537	CHCUDBFRYVCNDF	CHEMONTID:0000492
C10H11NO4	209.068807832	317.15198	108.06527	444	83	209.08671	-0.0179022	ROUWPHMRHBMAFE	CHEMONTID:0004319
C11H15NO3	209.10519334	317.15198	108.05759	444	84	209.09439	0.0108033	UFKDXENLDAZGOS	CHEMONTID:0000195
C11H15NO3	209.10519334	317.15198	108.0523	444	79	209.09968	0.0055133	UFKDXENLDAZGOS	CHEMONTID:0000195
C10H16O7	248.089602852	317.15198	69.07027	444	78	248.08171	0.0078929	OCPZHANWXYIUTR	CHEMONTID:0003861
C2HO	41.002739652	149.06262	108.06527	96	83	40.99735	0.0053897	IKHGUXGNUITLKF	CHEMONTID:0002230
C2HO	41.002739652	149.06262	108.05759	96	84	41.00503	-0.0022903	IKHGUXGNUITLKF	CHEMONTID:0002230
C2HO	41.002739652	149.06262	108.0523	96	79	41.01032	-0.0075803	IKHGUXGNUITLKF	CHEMONTID:0002230
C2H2O	42.010564684	149.06262	107.0504	96	71	42.01222	-0.0016553	IKHGUXGNUITLKF;LFQSCWFLJHTTHZ;IMROMDMJAWUWLK	CHEMONTID:0002230;CHEMONTID:0000286;CHEMONTID:0000132
C2HO	41.002739652	149.05418	108.06527	90	83	40.98891	0.0138297	IKHGUXGNUITLKF	CHEMONTID:0002230
C2HO	41.002739652	149.05418	108.05759	90	84	40.99659	0.0061497	IKHGUXGNUITLKF	CHEMONTID:0002230
C2HO	41.002739652	149.05418	108.0523	90	79	41.00188	0.0008597	IKHGUXGNUITLKF	CHEMONTID:0002230
CNO	41.99798862	149.05418	107.0504	90	71	42.00378	-0.0057914	ZHNUHDYFZUAESO	CHEMONTID:0002484
HO3P	79.966330522	149.05418	69.07027	90	78	79.98391	-0.0175795	ABLZXFCXXLZCGV	NonID:PO3
C7H5O4	153.01878364	261.08447	108.05759	79	84	153.02688	-0.0080964	BTQAJGSMXCDDAJ	CHEMONTID:0002519
C7H5O4	153.01878364	261.06921	108.05759	70	84	153.01162	0.0071636	BTQAJGSMXCDDAJ	CHEMONTID:0002519
C4H7	55.054775224	163.11305	108.05759	82	84	55.05546	-0.0006848	NNPPMTNAJDCUHE;VQTUBCCKSQIDNK	CHEMONTID:0004620;CHEMONTID:0004622
C7H5O4	153.01878364	261.08447	108.06527	79	83	153.0192	-0.0004164	BTQAJGSMXCDDAJ	CHEMONTID:0002519
C7H5O4	153.01878364	261.06921	108.06527	70	83	153.00394	0.0148436	BTQAJGSMXCDDAJ	CHEMONTID:0002519
C3H5N	55.04219916	163.11305	108.06527	82	83	55.04778	-0.0055808	LIWAQLJGPBVORC	CHEMONTID:0002228
H3O4P	97.976895206	261.08447	163.11305	79	82	97.97142	0.0054752	NBIIXXVUZAFLBC	NonID:PO4
H3O4P	97.976895206	261.06921	163.11305	70	82	97.95616	0.0207352	NBIIXXVUZAFLBC	NonID:PO4
C4H7	55.054775224	163.11305	108.0523	82	79	55.06075	-0.0059748	NNPPMTNAJDCUHE;VQTUBCCKSQIDNK	CHEMONTID:0004620;CHEMONTID:0004622
C4H8	56.062600256	163.11305	107.0504	82	71	56.06265	-4.97E-05	NNPPMTNAJDCUHE;IJDNQMDRQITEOD;VQTUBCCKSQIDNK	CHEMONTID:0004620;CHEMONTID:0002500;CHEMONTID:0004622
C6H6O	94.041864812	163.11305	69.07027	82	78	94.04278	-0.0009152	ISWSIDIOOBJBQZ	CHEMONTID:0004647
C7H5O4	153.01878364	261.08447	108.0523	79	79	153.03217	-0.0133864	BTQAJGSMXCDDAJ	CHEMONTID:0002519
C7H6O4	154.026608672	261.08447	107.0504	79	71	154.03407	-0.0074613	BTQAJGSMXCDDAJ	CHEMONTID:0002519
C7H5O4	153.01878364	261.06921	108.0523	70	79	153.01691	0.0018736	BTQAJGSMXCDDAJ	CHEMONTID:0002519
C7H6O4	154.026608672	261.06921	107.0504	70	71	154.01881	0.0077987	BTQAJGSMXCDDAJ	CHEMONTID:0002519
Num AdductIon (AdductType Mass LinkedMz): 0
Num IsotopicIon (IsotopeName Mass LinkedMz WeightedForm WeightNumber): 6
C-13	310.29239	309.29089	M+1	1
C-13	318.15121	317.15198	M+1	1
C-13	554.45868	553.45972	M+1	1
C-13	554.47992	553.45972	M+1	1
C-13	588.55554	587.55774	M+1	1
N-14	616.42578	615.4502	M+1	1

NAME: C11H75F3N11O13
EXACTMASS: 626.54979112
ISSELECTED: False
ACCURATEMASS: 626.5487793
MASSDIFFERENCE: 0.0010118
TOTALSCORE: 2.62
ISOTOPICINTENSITY[M+1]: 0.1727
ISOTOPICINTENSITY[M+2]: 0.0409
ISOTOPICDIFF[M+1]: 0.1727
ISOTOPICDIFF[M+2]: 0.0409
MASSDIFFSCORE: 0.98
ISOTOPICSCORE: 0.834
PRODUCTIONSCORE: 0.682
NEUTRALLOSSSCORE: 0.124
PRODUCTIONPEAKNUMBER: 15
PRODUCTIONHITSNUMBER: 8
NEUTRALLOSSPEAKNUMBER: 105
NEUTRALLOSSHITSNUMBER: 13
RESOURCENAMES: 
RESOURCERECORDS: 0
ChemOntDescriptions: Quinoline carboxylic acids
ChemOntIDs: Quinoline carboxylic acids
ChemOntScores: 0.00431071746538211
ChemOntInChIKeys: ZEKZLJVOYLTDKK
PUBCHEMCIDS: 
Num ProductIon (Formula ExactMass AccurateMass Intensity Error CandidateInChIKeys CandidateOntologies): 15
C5H9	69.070425288	69.07027	78	-0.0003933	OFBQJSOFQDEBGM;QWTDNUCVQCZILF;QMMOXUPEWRXHJS;BKOOMYPCSUNDGP;YWAKXRMUMFPDSH;MHNNAWXXUZQSNM;CRSOQBOWXPBRES	CHEMONTID:0002500;CHEMONTID:0004620;CHEMONTID:0004476;CHEMONTID:0004622
C7H7O	107.049689844	107.0504	71	-0.0012587	IWDCLRJOBJJRNH;RDOXTESZEPMUJZ;HUMNYLRZRPPJDN;RLSSMJSEOOYNOY;QWVGKYWNOKOFNN;WVDDGKGOMKODPV;RKSNPTXBQXBXDJ	CHEMONTID:0001275;CHEMONTID:0000138;CHEMONTID:0000321;CHEMONTID:0001273;CHEMONTID:0001274;CHEMONTID:0000033;CHEMONTID:0004325
C7H8O	108.057514876	108.0523	79	0.0046663	RDOXTESZEPMUJZ;IWDCLRJOBJJRNH;WVDDGKGOMKODPV;RLSSMJSEOOYNOY;WGEZRMDYBXGPFA	CHEMONTID:0000138;CHEMONTID:0001275;CHEMONTID:0000033;CHEMONTID:0001273;CHEMONTID:0000323
C7H8O	108.057514876	108.05759	84	-0.0006237	RDOXTESZEPMUJZ;IWDCLRJOBJJRNH;WVDDGKGOMKODPV;RLSSMJSEOOYNOY;WGEZRMDYBXGPFA	CHEMONTID:0000138;CHEMONTID:0001275;CHEMONTID:0000033;CHEMONTID:0001273;CHEMONTID:0000323
C7H8O	108.057514876	108.06527	83	-0.0083037	RDOXTESZEPMUJZ;IWDCLRJOBJJRNH;WVDDGKGOMKODPV;RLSSMJSEOOYNOY;WGEZRMDYBXGPFA	CHEMONTID:0000138;CHEMONTID:0001275;CHEMONTID:0000033;CHEMONTID:0001273;CHEMONTID:0000323
C9H9O2	149.060254528	149.05418	90	0.0055259	GYPMBQZAVBFUIZ;CJXMVKYNVIGQBS;YOMSJEATGXXYPX;CHWNEIVBYREQRF;ARGITQZGLVBTTI;REEQXZCFSBLNDH;CAWZFQGJUGEKFU;JYUMPCCBZLRYNV;MDXYNRAMDATLBT	CHEMONTID:0004111;CHEMONTID:0000029;CHEMONTID:0000190;CHEMONTID:0000296;CHEMONTID:0004646;CHEMONTID:0000135
C9H9O2	149.060254528	149.06262	96	-0.0029141	GYPMBQZAVBFUIZ;CJXMVKYNVIGQBS;YOMSJEATGXXYPX;CHWNEIVBYREQRF;ARGITQZGLVBTTI;REEQXZCFSBLNDH;CAWZFQGJUGEKFU;JYUMPCCBZLRYNV;MDXYNRAMDATLBT	CHEMONTID:0004111;CHEMONTID:0000029;CHEMONTID:0000190;CHEMONTID:0000296;CHEMONTID:0004646;CHEMONTID:0000135
C11H15O	163.1122901	163.11305	82	-0.0013085	OHERZLWVBJCXOF;HBYHLGZWEQHTIQ;IKZRCCHIMBTUHM	CHEMONTID:0004325;CHEMONTID:0001401;CHEMONTID:0003940
C7H12F3N2O5	261.069831144	261.06921	70	7.26E-05	NA	NA
C11H12F3N2O2	261.085087284	261.08447	79	6.87E-05	NA	NA
C9H29N10O2	309.247495168	309.24939	155	-0.0024434	NA	NA
C11H33N8O2	309.272647296	309.27438	812	-0.0022813	NA	NA
C10H33N10O	309.283880676	309.29089	791	-0.0075579	NA	NA
C11H23F2N2O6	317.152417896	317.15198	444	-0.0001107	NA	NA
C11H75F3N11O13	626.54979112	649.53662	6777	0.0023918	NA	NA
Num NeutralLoss (Formula ExactMass PrecursorMz ProductMz PrecursorIntensity ProductIntensity LossMass Error CandidateInChIKeys CandidateOntologies): 32
CH4O	32.026214748	649.53662	617.50922	6777	140	32.0273999999999	-0.0011853	OKKJLVBELUTLKV	CHEMONTID:0000286
C3H8	44.062600256	649.53662	605.47382	6777	106	44.0627999999999	-0.0001997	ATUOYWHBWRKTHZ	CHEMONTID:0002500
C4H8	56.062600256	317.15198	261.08447	444	79	56.06751	-0.0049097	NNPPMTNAJDCUHE;IJDNQMDRQITEOD;VQTUBCCKSQIDNK	CHEMONTID:0004620;CHEMONTID:0002500;CHEMONTID:0004622
C4H8	56.062600256	317.15198	261.06921	444	70	56.08277	-0.0201697	NNPPMTNAJDCUHE;IJDNQMDRQITEOD;VQTUBCCKSQIDNK	CHEMONTID:0004620;CHEMONTID:0002500;CHEMONTID:0004622
C7H6O4	154.026608672	317.15198	163.11305	444	82	154.03893	-0.0123213	BTQAJGSMXCDDAJ	CHEMONTID:0002519
C8H12N2O2	168.089877624	317.15198	149.06262	444	96	168.08936	0.0005176	NWZYRRPOEASODK	CHEMONTID:0000335
C9H14NO2	168.102453688	317.15198	149.05418	444	90	168.0978	0.0046537	CHCUDBFRYVCNDF	CHEMONTID:0000492
C10H11NO4	209.068807832	317.15198	108.06527	444	83	209.08671	-0.0179022	ROUWPHMRHBMAFE	CHEMONTID:0004319
C11H15NO3	209.10519334	317.15198	108.05759	444	84	209.09439	0.0108033	UFKDXENLDAZGOS	CHEMONTID:0000195
C11H15NO3	209.10519334	317.15198	108.0523	444	79	209.09968	0.0055133	UFKDXENLDAZGOS	CHEMONTID:0000195
C10H16O7	248.089602852	317.15198	69.07027	444	78	248.08171	0.0078929	OCPZHANWXYIUTR	CHEMONTID:0003861
C2HO	41.002739652	149.06262	108.06527	96	83	40.99735	0.0053897	IKHGUXGNUITLKF	CHEMONTID:0002230
C2HO	41.002739652	149.06262	108.05759	96	84	41.00503	-0.0022903	IKHGUXGNUITLKF	CHEMONTID:0002230
C2HO	41.002739652	149.06262	108.0523	96	79	41.01032	-0.0075803	IKHGUXGNUITLKF	CHEMONTID:0002230
C2H2O	42.010564684	149.06262	107.0504	96	71	42.01222	-0.0016553	IKHGUXGNUITLKF;LFQSCWFLJHTTHZ;IMROMDMJAWUWLK	CHEMONTID:0002230;CHEMONTID:0000286;CHEMONTID:0000132
C2HO	41.002739652	149.05418	108.06527	90	83	40.98891	0.0138297	IKHGUXGNUITLKF	CHEMONTID:0002230
C2HO	41.002739652	149.05418	108.05759	90	84	40.99659	0.0061497	IKHGUXGNUITLKF	CHEMONTID:0002230
C2HO	41.002739652	149.05418	108.0523	90	79	41.00188	0.0008597	IKHGUXGNUITLKF	CHEMONTID:0002230
CNO	41.99798862	149.05418	107.0504	90	71	42.00378	-0.0057914	ZHNUHDYFZUAESO	CHEMONTID:0002484
C7H5O4	153.01878364	261.08447	108.05759	79	84	153.02688	-0.0080964	BTQAJGSMXCDDAJ	CHEMONTID:0002519
C7H5O4	153.01878364	261.06921	108.05759	70	84	153.01162	0.0071636	BTQAJGSMXCDDAJ	CHEMONTID:0002519
C4H7	55.054775224	163.11305	108.05759	82	84	55.05546	-0.0006848	NNPPMTNAJDCUHE;VQTUBCCKSQIDNK	CHEMONTID:0004620;CHEMONTID:0004622
C7H5O4	153.01878364	261.08447	108.06527	79	83	153.0192	-0.0004164	BTQAJGSMXCDDAJ	CHEMONTID:0002519
C7H5O4	153.01878364	261.06921	108.06527	70	83	153.00394	0.0148436	BTQAJGSMXCDDAJ	CHEMONTID:0002519
C3H5N	55.04219916	163.11305	108.06527	82	83	55.04778	-0.0055808	LIWAQLJGPBVORC	CHEMONTID:0002228
C4H7	55.054775224	163.11305	108.0523	82	79	55.06075	-0.0059748	NNPPMTNAJDCUHE;VQTUBCCKSQIDNK	CHEMONTID:0004620;CHEMONTID:0004622
C4H8	56.062600256	163.11305	107.0504	82	71	56.06265	-4.97E-05	NNPPMTNAJDCUHE;IJDNQMDRQITEOD;VQTUBCCKSQIDNK	CHEMONTID:0004620;CHEMONTID:0002500;CHEMONTID:0004622
C6H6O	94.041864812	163.11305	69.07027	82	78	94.04278	-0.0009152	ISWSIDIOOBJBQZ	CHEMONTID:0004647
C7H5O4	153.01878364	261.08447	108.0523	79	79	153.03217	-0.0133864	BTQAJGSMXCDDAJ	CHEMONTID:0002519
C7H6O4	154.026608672	261.08447	107.0504	79	71	154.03407	-0.0074613	BTQAJGSMXCDDAJ	CHEMONTID:0002519
C7H5O4	153.01878364	261.06921	108.0523	70	79	153.01691	0.0018736	BTQAJGSMXCDDAJ	CHEMONTID:0002519
C7H6O4	154.026608672	261.06921	107.0504	70	71	154.01881	0.0077987	BTQAJGSMXCDDAJ	CHEMONTID:0002519
Num AdductIon (AdductType Mass LinkedMz): 0
Num IsotopicIon (IsotopeName Mass LinkedMz WeightedForm WeightNumber): 6
C-13	310.29239	309.29089	M+1	1
C-13	318.15121	317.15198	M+1	1
C-13	554.45868	553.45972	M+1	1
C-13	554.47992	553.45972	M+1	1
C-13	588.55554	587.55774	M+1	1
N-14	616.42578	615.4502	M+1	1

NAME: C14H80N10O11P2
EXACTMASS: 626.54832664
ISSELECTED: False
ACCURATEMASS: 626.5487793
MASSDIFFERENCE: -0.0004527
TOTALSCORE: 2.62
ISOTOPICINTENSITY[M+1]: 0.2013
ISOTOPICINTENSITY[M+2]: 0.042
ISOTOPICDIFF[M+1]: 0.2013
ISOTOPICDIFF[M+2]: 0.042
MASSDIFFSCORE: 0.996
ISOTOPICSCORE: 0.79
PRODUCTIONSCORE: 0.682
NEUTRALLOSSSCORE: 0.152
PRODUCTIONPEAKNUMBER: 15
PRODUCTIONHITSNUMBER: 8
NEUTRALLOSSPEAKNUMBER: 105
NEUTRALLOSSHITSNUMBER: 16
RESOURCENAMES: 
RESOURCERECORDS: 0
ChemOntDescriptions: Pyrimidones;Nucleotides;Phosphocholines;Ceramide phosphates;Organic phosphoric acid and derivatives
ChemOntIDs: Pyrimidones;Nucleotides;Phosphocholines;Ceramide phosphates;Organic phosphoric acid and derivatives
ChemOntScores: 0.000273054985132325;0.000316443705656534;0.000918303520726411;0.00293999922166031;0.00943225741311944
ChemOntInChIKeys: QSJFDOVQWZVUQG;DJJCXFVJDGTHFX;YHHSONZFOIEMCP;YHEDRJPUIRMZMP;IDPXFPYGZRMMKZ
PUBCHEMCIDS: 
Num ProductIon (Formula ExactMass AccurateMass Intensity Error CandidateInChIKeys CandidateOntologies): 15
C5H9	69.070425288	69.07027	78	-0.0003933	OFBQJSOFQDEBGM;QWTDNUCVQCZILF;QMMOXUPEWRXHJS;BKOOMYPCSUNDGP;YWAKXRMUMFPDSH;MHNNAWXXUZQSNM;CRSOQBOWXPBRES	CHEMONTID:0002500;CHEMONTID:0004620;CHEMONTID:0004476;CHEMONTID:0004622
C7H7O	107.049689844	107.0504	71	-0.0012587	IWDCLRJOBJJRNH;RDOXTESZEPMUJZ;HUMNYLRZRPPJDN;RLSSMJSEOOYNOY;QWVGKYWNOKOFNN;WVDDGKGOMKODPV;RKSNPTXBQXBXDJ	CHEMONTID:0001275;CHEMONTID:0000138;CHEMONTID:0000321;CHEMONTID:0001273;CHEMONTID:0001274;CHEMONTID:0000033;CHEMONTID:0004325
C7H8O	108.057514876	108.0523	79	0.0046663	RDOXTESZEPMUJZ;IWDCLRJOBJJRNH;WVDDGKGOMKODPV;RLSSMJSEOOYNOY;WGEZRMDYBXGPFA	CHEMONTID:0000138;CHEMONTID:0001275;CHEMONTID:0000033;CHEMONTID:0001273;CHEMONTID:0000323
C7H8O	108.057514876	108.05759	84	-0.0006237	RDOXTESZEPMUJZ;IWDCLRJOBJJRNH;WVDDGKGOMKODPV;RLSSMJSEOOYNOY;WGEZRMDYBXGPFA	CHEMONTID:0000138;CHEMONTID:0001275;CHEMONTID:0000033;CHEMONTID:0001273;CHEMONTID:0000323
C7H8O	108.057514876	108.06527	83	-0.0083037	RDOXTESZEPMUJZ;IWDCLRJOBJJRNH;WVDDGKGOMKODPV;RLSSMJSEOOYNOY;WGEZRMDYBXGPFA	CHEMONTID:0000138;CHEMONTID:0001275;CHEMONTID:0000033;CHEMONTID:0001273;CHEMONTID:0000323
C9H9O2	149.060254528	149.05418	90	0.0055259	GYPMBQZAVBFUIZ;CJXMVKYNVIGQBS;YOMSJEATGXXYPX;CHWNEIVBYREQRF;ARGITQZGLVBTTI;REEQXZCFSBLNDH;CAWZFQGJUGEKFU;JYUMPCCBZLRYNV;MDXYNRAMDATLBT	CHEMONTID:0004111;CHEMONTID:0000029;CHEMONTID:0000190;CHEMONTID:0000296;CHEMONTID:0004646;CHEMONTID:0000135
C9H9O2	149.060254528	149.06262	96	-0.0029141	GYPMBQZAVBFUIZ;CJXMVKYNVIGQBS;YOMSJEATGXXYPX;CHWNEIVBYREQRF;ARGITQZGLVBTTI;REEQXZCFSBLNDH;CAWZFQGJUGEKFU;JYUMPCCBZLRYNV;MDXYNRAMDATLBT	CHEMONTID:0004111;CHEMONTID:0000029;CHEMONTID:0000190;CHEMONTID:0000296;CHEMONTID:0004646;CHEMONTID:0000135
C11H15O	163.1122901	163.11305	82	-0.0013085	OHERZLWVBJCXOF;HBYHLGZWEQHTIQ;IKZRCCHIMBTUHM	CHEMONTID:0004325;CHEMONTID:0001401;CHEMONTID:0003940
C5H9N8O5	261.069590388	261.06921	70	-0.0001682	NA	NA
C6H18N2O7P	261.085162546	261.08447	79	0.000144	NA	NA
C13H33N4O4	309.250180536	309.24939	155	0.000242	NA	NA
C11H33N8O2	309.272647296	309.27438	812	-0.0022813	NA	NA
C13H38N6P	309.289556846	309.29089	791	-0.0018817	NA	NA
C10H23N8P2	317.152090996	317.15198	444	-0.0004376	NA	NA
C14H80N10O11P2	626.54832664	649.53662	6777	0.0009273	NA	NA
Num NeutralLoss (Formula ExactMass PrecursorMz ProductMz PrecursorIntensity ProductIntensity LossMass Error CandidateInChIKeys CandidateOntologies): 36
CH4O	32.026214748	649.53662	617.50922	6777	140	32.0273999999999	-0.0011853	OKKJLVBELUTLKV	CHEMONTID:0000286
C3H8	44.062600256	649.53662	605.47382	6777	106	44.0627999999999	-0.0001997	ATUOYWHBWRKTHZ	CHEMONTID:0002500
C4H8	56.062600256	317.15198	261.08447	444	79	56.06751	-0.0049097	NNPPMTNAJDCUHE;IJDNQMDRQITEOD;VQTUBCCKSQIDNK	CHEMONTID:0004620;CHEMONTID:0002500;CHEMONTID:0004622
C4H8	56.062600256	317.15198	261.06921	444	70	56.08277	-0.0201697	NNPPMTNAJDCUHE;IJDNQMDRQITEOD;VQTUBCCKSQIDNK	CHEMONTID:0004620;CHEMONTID:0002500;CHEMONTID:0004622
C7H6O4	154.026608672	317.15198	163.11305	444	82	154.03893	-0.0123213	BTQAJGSMXCDDAJ	CHEMONTID:0002519
C8H12N2O2	168.089877624	317.15198	149.06262	444	96	168.08936	0.0005176	NWZYRRPOEASODK	CHEMONTID:0000335
C9H14NO2	168.102453688	317.15198	149.05418	444	90	168.0978	0.0046537	CHCUDBFRYVCNDF	CHEMONTID:0000492
C10H11NO4	209.068807832	317.15198	108.06527	444	83	209.08671	-0.0179022	ROUWPHMRHBMAFE	CHEMONTID:0004319
C11H15NO3	209.10519334	317.15198	108.05759	444	84	209.09439	0.0108033	UFKDXENLDAZGOS	CHEMONTID:0000195
C11H15NO3	209.10519334	317.15198	108.0523	444	79	209.09968	0.0055133	UFKDXENLDAZGOS	CHEMONTID:0000195
C10H16O7	248.089602852	317.15198	69.07027	444	78	248.08171	0.0078929	OCPZHANWXYIUTR	CHEMONTID:0003861
C13H22NO3	240.159968564	309.24939	69.07027	155	78	240.17912	-0.0191514	FYMHCWBPOCZPKA	CHEMONTID:0000195
C2HO	41.002739652	149.06262	108.06527	96	83	40.99735	0.0053897	IKHGUXGNUITLKF	CHEMONTID:0002230
C2HO	41.002739652	149.06262	108.05759	96	84	41.00503	-0.0022903	IKHGUXGNUITLKF	CHEMONTID:0002230
C2HO	41.002739652	149.06262	108.0523	96	79	41.01032	-0.0075803	IKHGUXGNUITLKF	CHEMONTID:0002230
C2H2O	42.010564684	149.06262	107.0504	96	71	42.01222	-0.0016553	IKHGUXGNUITLKF;LFQSCWFLJHTTHZ;IMROMDMJAWUWLK	CHEMONTID:0002230;CHEMONTID:0000286;CHEMONTID:0000132
C2HO	41.002739652	149.05418	108.06527	90	83	40.98891	0.0138297	IKHGUXGNUITLKF	CHEMONTID:0002230
C2HO	41.002739652	149.05418	108.05759	90	84	40.99659	0.0061497	IKHGUXGNUITLKF	CHEMONTID:0002230
C2HO	41.002739652	149.05418	108.0523	90	79	41.00188	0.0008597	IKHGUXGNUITLKF	CHEMONTID:0002230
CNO	41.99798862	149.05418	107.0504	90	71	42.00378	-0.0057914	ZHNUHDYFZUAESO	CHEMONTID:0002484
HO3P	79.966330522	149.05418	69.07027	90	78	79.98391	-0.0175795	ABLZXFCXXLZCGV	NonID:PO3
C7H5O4	153.01878364	261.08447	108.05759	79	84	153.02688	-0.0080964	BTQAJGSMXCDDAJ	CHEMONTID:0002519
C7H5O4	153.01878364	261.06921	108.05759	70	84	153.01162	0.0071636	BTQAJGSMXCDDAJ	CHEMONTID:0002519
C4H7	55.054775224	163.11305	108.05759	82	84	55.05546	-0.0006848	NNPPMTNAJDCUHE;VQTUBCCKSQIDNK	CHEMONTID:0004620;CHEMONTID:0004622
C7H5O4	153.01878364	261.08447	108.06527	79	83	153.0192	-0.0004164	BTQAJGSMXCDDAJ	CHEMONTID:0002519
C7H5O4	153.01878364	261.06921	108.06527	70	83	153.00394	0.0148436	BTQAJGSMXCDDAJ	CHEMONTID:0002519
C3H5N	55.04219916	163.11305	108.06527	82	83	55.04778	-0.0055808	LIWAQLJGPBVORC	CHEMONTID:0002228
H3O4P	97.976895206	261.08447	163.11305	79	82	97.97142	0.0054752	NBIIXXVUZAFLBC	NonID:PO4
H3O4P	97.976895206	261.06921	163.11305	70	82	97.95616	0.0207352	NBIIXXVUZAFLBC	NonID:PO4
C4H7	55.054775224	163.11305	108.0523	82	79	55.06075	-0.0059748	NNPPMTNAJDCUHE;VQTUBCCKSQIDNK	CHEMONTID:0004620;CHEMONTID:0004622
C4H8	56.062600256	163.11305	107.0504	82	71	56.06265	-4.97E-05	NNPPMTNAJDCUHE;IJDNQMDRQITEOD;VQTUBCCKSQIDNK	CHEMONTID:0004620;CHEMONTID:0002500;CHEMONTID:0004622
C6H6O	94.041864812	163.11305	69.07027	82	78	94.04278	-0.0009152	ISWSIDIOOBJBQZ	CHEMONTID:0004647
C7H5O4	153.01878364	261.08447	108.0523	79	79	153.03217	-0.0133864	BTQAJGSMXCDDAJ	CHEMONTID:0002519
C7H6O4	154.026608672	261.08447	107.0504	79	71	154.03407	-0.0074613	BTQAJGSMXCDDAJ	CHEMONTID:0002519
C7H5O4	153.01878364	261.06921	108.0523	70	79	153.01691	0.0018736	BTQAJGSMXCDDAJ	CHEMONTID:0002519
C7H6O4	154.026608672	261.06921	107.0504	70	71	154.01881	0.0077987	BTQAJGSMXCDDAJ	CHEMONTID:0002519
Num AdductIon (AdductType Mass LinkedMz): 0
Num IsotopicIon (IsotopeName Mass LinkedMz WeightedForm WeightNumber): 6
C-13	310.29239	309.29089	M+1	1
C-13	318.15121	317.15198	M+1	1
C-13	554.45868	553.45972	M+1	1
C-13	554.47992	553.45972	M+1	1
C-13	588.55554	587.55774	M+1	1
N-14	616.42578	615.4502	M+1	1

NAME: C14H85F5N4O8P2S
EXACTMASS: 626.54835104
ISSELECTED: False
ACCURATEMASS: 626.5487793
MASSDIFFERENCE: -0.0004283
TOTALSCORE: 2.617
ISOTOPICINTENSITY[M+1]: 0.1868
ISOTOPICINTENSITY[M+2]: 0.0777
ISOTOPICDIFF[M+1]: 0.1868
ISOTOPICDIFF[M+2]: 0.0777
MASSDIFFSCORE: 0.996
ISOTOPICSCORE: 0.787
PRODUCTIONSCORE: 0.682
NEUTRALLOSSSCORE: 0.152
PRODUCTIONPEAKNUMBER: 15
PRODUCTIONHITSNUMBER: 8
NEUTRALLOSSPEAKNUMBER: 105
NEUTRALLOSSHITSNUMBER: 16
RESOURCENAMES: 
RESOURCERECORDS: 0
ChemOntDescriptions: 
ChemOntIDs: 
ChemOntScores: 
ChemOntInChIKeys: 
PUBCHEMCIDS: 
Num ProductIon (Formula ExactMass AccurateMass Intensity Error CandidateInChIKeys CandidateOntologies): 15
C5H9	69.070425288	69.07027	78	-0.0003933	OFBQJSOFQDEBGM;QWTDNUCVQCZILF;QMMOXUPEWRXHJS;BKOOMYPCSUNDGP;YWAKXRMUMFPDSH;MHNNAWXXUZQSNM;CRSOQBOWXPBRES	CHEMONTID:0002500;CHEMONTID:0004620;CHEMONTID:0004476;CHEMONTID:0004622
C7H7O	107.049689844	107.0504	71	-0.0012587	IWDCLRJOBJJRNH;RDOXTESZEPMUJZ;HUMNYLRZRPPJDN;RLSSMJSEOOYNOY;QWVGKYWNOKOFNN;WVDDGKGOMKODPV;RKSNPTXBQXBXDJ	CHEMONTID:0001275;CHEMONTID:0000138;CHEMONTID:0000321;CHEMONTID:0001273;CHEMONTID:0001274;CHEMONTID:0000033;CHEMONTID:0004325
C7H8O	108.057514876	108.0523	79	0.0046663	RDOXTESZEPMUJZ;IWDCLRJOBJJRNH;WVDDGKGOMKODPV;RLSSMJSEOOYNOY;WGEZRMDYBXGPFA	CHEMONTID:0000138;CHEMONTID:0001275;CHEMONTID:0000033;CHEMONTID:0001273;CHEMONTID:0000323
C7H8O	108.057514876	108.05759	84	-0.0006237	RDOXTESZEPMUJZ;IWDCLRJOBJJRNH;WVDDGKGOMKODPV;RLSSMJSEOOYNOY;WGEZRMDYBXGPFA	CHEMONTID:0000138;CHEMONTID:0001275;CHEMONTID:0000033;CHEMONTID:0001273;CHEMONTID:0000323
C7H8O	108.057514876	108.06527	83	-0.0083037	RDOXTESZEPMUJZ;IWDCLRJOBJJRNH;WVDDGKGOMKODPV;RLSSMJSEOOYNOY;WGEZRMDYBXGPFA	CHEMONTID:0000138;CHEMONTID:0001275;CHEMONTID:0000033;CHEMONTID:0001273;CHEMONTID:0000323
C9H9O2	149.060254528	149.05418	90	0.0055259	GYPMBQZAVBFUIZ;CJXMVKYNVIGQBS;YOMSJEATGXXYPX;CHWNEIVBYREQRF;ARGITQZGLVBTTI;REEQXZCFSBLNDH;CAWZFQGJUGEKFU;JYUMPCCBZLRYNV;MDXYNRAMDATLBT	CHEMONTID:0004111;CHEMONTID:0000029;CHEMONTID:0000190;CHEMONTID:0000296;CHEMONTID:0004646;CHEMONTID:0000135
C9H9O2	149.060254528	149.06262	96	-0.0029141	GYPMBQZAVBFUIZ;CJXMVKYNVIGQBS;YOMSJEATGXXYPX;CHWNEIVBYREQRF;ARGITQZGLVBTTI;REEQXZCFSBLNDH;CAWZFQGJUGEKFU;JYUMPCCBZLRYNV;MDXYNRAMDATLBT	CHEMONTID:0004111;CHEMONTID:0000029;CHEMONTID:0000190;CHEMONTID:0000296;CHEMONTID:0004646;CHEMONTID:0000135
C11H15O	163.1122901	163.11305	82	-0.0013085	OHERZLWVBJCXOF;HBYHLGZWEQHTIQ;IKZRCCHIMBTUHM	CHEMONTID:0004325;CHEMONTID:0001401;CHEMONTID:0003940
C13H13N2O2S	261.069773656	261.06921	70	1.51E-05	NA	NA
C11H12F3N2O2	261.085087284	261.08447	79	6.87E-05	NA	NA
C13H33N4O4	309.250180536	309.24939	155	0.000242	NA	NA
C14H38N4OP	309.278323466	309.27438	812	0.0033949	NA	NA
C14H38N4OP	309.278323466	309.29089	791	-0.0131151	NA	NA
C11H23F2N2O6	317.152417896	317.15198	444	-0.0001107	NA	NA
C14H85F5N4O8P2S	626.54835104	649.53662	6777	0.0009517	NA	NA
Num NeutralLoss (Formula ExactMass PrecursorMz ProductMz PrecursorIntensity ProductIntensity LossMass Error CandidateInChIKeys CandidateOntologies): 36
CH4O	32.026214748	649.53662	617.50922	6777	140	32.0273999999999	-0.0011853	OKKJLVBELUTLKV	CHEMONTID:0000286
C3H8	44.062600256	649.53662	605.47382	6777	106	44.0627999999999	-0.0001997	ATUOYWHBWRKTHZ	CHEMONTID:0002500
C4H8	56.062600256	317.15198	261.08447	444	79	56.06751	-0.0049097	NNPPMTNAJDCUHE;IJDNQMDRQITEOD;VQTUBCCKSQIDNK	CHEMONTID:0004620;CHEMONTID:0002500;CHEMONTID:0004622
C4H8	56.062600256	317.15198	261.06921	444	70	56.08277	-0.0201697	NNPPMTNAJDCUHE;IJDNQMDRQITEOD;VQTUBCCKSQIDNK	CHEMONTID:0004620;CHEMONTID:0002500;CHEMONTID:0004622
C7H6O4	154.026608672	317.15198	163.11305	444	82	154.03893	-0.0123213	BTQAJGSMXCDDAJ	CHEMONTID:0002519
C8H12N2O2	168.089877624	317.15198	149.06262	444	96	168.08936	0.0005176	NWZYRRPOEASODK	CHEMONTID:0000335
C9H14NO2	168.102453688	317.15198	149.05418	444	90	168.0978	0.0046537	CHCUDBFRYVCNDF	CHEMONTID:0000492
C10H11NO4	209.068807832	317.15198	108.06527	444	83	209.08671	-0.0179022	ROUWPHMRHBMAFE	CHEMONTID:0004319
C11H15NO3	209.10519334	317.15198	108.05759	444	84	209.09439	0.0108033	UFKDXENLDAZGOS	CHEMONTID:0000195
C11H15NO3	209.10519334	317.15198	108.0523	444	79	209.09968	0.0055133	UFKDXENLDAZGOS	CHEMONTID:0000195
C10H16O7	248.089602852	317.15198	69.07027	444	78	248.08171	0.0078929	OCPZHANWXYIUTR	CHEMONTID:0003861
C13H22NO3	240.159968564	309.24939	69.07027	155	78	240.17912	-0.0191514	FYMHCWBPOCZPKA	CHEMONTID:0000195
C2HO	41.002739652	149.06262	108.06527	96	83	40.99735	0.0053897	IKHGUXGNUITLKF	CHEMONTID:0002230
C2HO	41.002739652	149.06262	108.05759	96	84	41.00503	-0.0022903	IKHGUXGNUITLKF	CHEMONTID:0002230
C2HO	41.002739652	149.06262	108.0523	96	79	41.01032	-0.0075803	IKHGUXGNUITLKF	CHEMONTID:0002230
C2H2O	42.010564684	149.06262	107.0504	96	71	42.01222	-0.0016553	IKHGUXGNUITLKF;LFQSCWFLJHTTHZ;IMROMDMJAWUWLK	CHEMONTID:0002230;CHEMONTID:0000286;CHEMONTID:0000132
C2HO	41.002739652	149.05418	108.06527	90	83	40.98891	0.0138297	IKHGUXGNUITLKF	CHEMONTID:0002230
C2HO	41.002739652	149.05418	108.05759	90	84	40.99659	0.0061497	IKHGUXGNUITLKF	CHEMONTID:0002230
C2HO	41.002739652	149.05418	108.0523	90	79	41.00188	0.0008597	IKHGUXGNUITLKF	CHEMONTID:0002230
CNO	41.99798862	149.05418	107.0504	90	71	42.00378	-0.0057914	ZHNUHDYFZUAESO	CHEMONTID:0002484
HO3P	79.966330522	149.05418	69.07027	90	78	79.98391	-0.0175795	ABLZXFCXXLZCGV	NonID:PO3
C7H5O4	153.01878364	261.08447	108.05759	79	84	153.02688	-0.0080964	BTQAJGSMXCDDAJ	CHEMONTID:0002519
C7H5O4	153.01878364	261.06921	108.05759	70	84	153.01162	0.0071636	BTQAJGSMXCDDAJ	CHEMONTID:0002519
C4H7	55.054775224	163.11305	108.05759	82	84	55.05546	-0.0006848	NNPPMTNAJDCUHE;VQTUBCCKSQIDNK	CHEMONTID:0004620;CHEMONTID:0004622
C7H5O4	153.01878364	261.08447	108.06527	79	83	153.0192	-0.0004164	BTQAJGSMXCDDAJ	CHEMONTID:0002519
C7H5O4	153.01878364	261.06921	108.06527	70	83	153.00394	0.0148436	BTQAJGSMXCDDAJ	CHEMONTID:0002519
C3H5N	55.04219916	163.11305	108.06527	82	83	55.04778	-0.0055808	LIWAQLJGPBVORC	CHEMONTID:0002228
H3O4P	97.976895206	261.08447	163.11305	79	82	97.97142	0.0054752	NBIIXXVUZAFLBC	NonID:PO4
H3O4P	97.976895206	261.06921	163.11305	70	82	97.95616	0.0207352	NBIIXXVUZAFLBC	NonID:PO4
C4H7	55.054775224	163.11305	108.0523	82	79	55.06075	-0.0059748	NNPPMTNAJDCUHE;VQTUBCCKSQIDNK	CHEMONTID:0004620;CHEMONTID:0004622
C4H8	56.062600256	163.11305	107.0504	82	71	56.06265	-4.97E-05	NNPPMTNAJDCUHE;IJDNQMDRQITEOD;VQTUBCCKSQIDNK	CHEMONTID:0004620;CHEMONTID:0002500;CHEMONTID:0004622
C6H6O	94.041864812	163.11305	69.07027	82	78	94.04278	-0.0009152	ISWSIDIOOBJBQZ	CHEMONTID:0004647
C7H5O4	153.01878364	261.08447	108.0523	79	79	153.03217	-0.0133864	BTQAJGSMXCDDAJ	CHEMONTID:0002519
C7H6O4	154.026608672	261.08447	107.0504	79	71	154.03407	-0.0074613	BTQAJGSMXCDDAJ	CHEMONTID:0002519
C7H5O4	153.01878364	261.06921	108.0523	70	79	153.01691	0.0018736	BTQAJGSMXCDDAJ	CHEMONTID:0002519
C7H6O4	154.026608672	261.06921	107.0504	70	71	154.01881	0.0077987	BTQAJGSMXCDDAJ	CHEMONTID:0002519
Num AdductIon (AdductType Mass LinkedMz): 0
Num IsotopicIon (IsotopeName Mass LinkedMz WeightedForm WeightNumber): 6
C-13	310.29239	309.29089	M+1	1
C-13	318.15121	317.15198	M+1	1
C-13	554.45868	553.45972	M+1	1
C-13	554.47992	553.45972	M+1	1
C-13	588.55554	587.55774	M+1	1
N-14	616.42578	615.4502	M+1	1

NAME: C11H79N15O7P3
EXACTMASS: 626.549974758
ISSELECTED: False
ACCURATEMASS: 626.5487793
MASSDIFFERENCE: 0.0011955
TOTALSCORE: 2.616
ISOTOPICINTENSITY[M+1]: 0.1855
ISOTOPICINTENSITY[M+2]: 0.0309
ISOTOPICDIFF[M+1]: 0.1855
ISOTOPICDIFF[M+2]: 0.0309
MASSDIFFSCORE: 0.972
ISOTOPICSCORE: 0.819
PRODUCTIONSCORE: 0.682
NEUTRALLOSSSCORE: 0.143
PRODUCTIONPEAKNUMBER: 15
PRODUCTIONHITSNUMBER: 8
NEUTRALLOSSPEAKNUMBER: 105
NEUTRALLOSSHITSNUMBER: 15
RESOURCENAMES: 
RESOURCERECORDS: 0
ChemOntDescriptions: Pyrimidones;Nucleotides;Phosphocholines;Ceramide phosphates;Organic phosphoric acid and derivatives
ChemOntIDs: Pyrimidones;Nucleotides;Phosphocholines;Ceramide phosphates;Organic phosphoric acid and derivatives
ChemOntScores: 0.000273054985132325;0.000316443705656534;0.000918303520726411;0.00293999922166031;0.00943225741311944
ChemOntInChIKeys: QSJFDOVQWZVUQG;DJJCXFVJDGTHFX;YHHSONZFOIEMCP;YHEDRJPUIRMZMP;IDPXFPYGZRMMKZ
PUBCHEMCIDS: 
Num ProductIon (Formula ExactMass AccurateMass Intensity Error CandidateInChIKeys CandidateOntologies): 15
C5H9	69.070425288	69.07027	78	-0.0003933	OFBQJSOFQDEBGM;QWTDNUCVQCZILF;QMMOXUPEWRXHJS;BKOOMYPCSUNDGP;YWAKXRMUMFPDSH;MHNNAWXXUZQSNM;CRSOQBOWXPBRES	CHEMONTID:0002500;CHEMONTID:0004620;CHEMONTID:0004476;CHEMONTID:0004622
C7H7O	107.049689844	107.0504	71	-0.0012587	IWDCLRJOBJJRNH;RDOXTESZEPMUJZ;HUMNYLRZRPPJDN;RLSSMJSEOOYNOY;QWVGKYWNOKOFNN;WVDDGKGOMKODPV;RKSNPTXBQXBXDJ	CHEMONTID:0001275;CHEMONTID:0000138;CHEMONTID:0000321;CHEMONTID:0001273;CHEMONTID:0001274;CHEMONTID:0000033;CHEMONTID:0004325
C7H8O	108.057514876	108.0523	79	0.0046663	RDOXTESZEPMUJZ;IWDCLRJOBJJRNH;WVDDGKGOMKODPV;RLSSMJSEOOYNOY;WGEZRMDYBXGPFA	CHEMONTID:0000138;CHEMONTID:0001275;CHEMONTID:0000033;CHEMONTID:0001273;CHEMONTID:0000323
C7H8O	108.057514876	108.05759	84	-0.0006237	RDOXTESZEPMUJZ;IWDCLRJOBJJRNH;WVDDGKGOMKODPV;RLSSMJSEOOYNOY;WGEZRMDYBXGPFA	CHEMONTID:0000138;CHEMONTID:0001275;CHEMONTID:0000033;CHEMONTID:0001273;CHEMONTID:0000323
C7H8O	108.057514876	108.06527	83	-0.0083037	RDOXTESZEPMUJZ;IWDCLRJOBJJRNH;WVDDGKGOMKODPV;RLSSMJSEOOYNOY;WGEZRMDYBXGPFA	CHEMONTID:0000138;CHEMONTID:0001275;CHEMONTID:0000033;CHEMONTID:0001273;CHEMONTID:0000323
C9H9O2	149.060254528	149.05418	90	0.0055259	GYPMBQZAVBFUIZ;CJXMVKYNVIGQBS;YOMSJEATGXXYPX;CHWNEIVBYREQRF;ARGITQZGLVBTTI;REEQXZCFSBLNDH;CAWZFQGJUGEKFU;JYUMPCCBZLRYNV;MDXYNRAMDATLBT	CHEMONTID:0004111;CHEMONTID:0000029;CHEMONTID:0000190;CHEMONTID:0000296;CHEMONTID:0004646;CHEMONTID:0000135
C9H9O2	149.060254528	149.06262	96	-0.0029141	GYPMBQZAVBFUIZ;CJXMVKYNVIGQBS;YOMSJEATGXXYPX;CHWNEIVBYREQRF;ARGITQZGLVBTTI;REEQXZCFSBLNDH;CAWZFQGJUGEKFU;JYUMPCCBZLRYNV;MDXYNRAMDATLBT	CHEMONTID:0004111;CHEMONTID:0000029;CHEMONTID:0000190;CHEMONTID:0000296;CHEMONTID:0004646;CHEMONTID:0000135
C11H15O	163.1122901	163.11305	82	-0.0013085	OHERZLWVBJCXOF;HBYHLGZWEQHTIQ;IKZRCCHIMBTUHM	CHEMONTID:0004325;CHEMONTID:0001401;CHEMONTID:0003940
C5H9N8O5	261.069590388	261.06921	70	-0.0001682	NA	NA
C6H18N2O7P	261.085162546	261.08447	79	0.000144	NA	NA
C9H29N10O2	309.247495168	309.24939	155	-0.0024434	NA	NA
C11H33N8O2	309.272647296	309.27438	812	-0.0022813	NA	NA
C9H33N12	309.295114056	309.29089	791	0.0036755	NA	NA
C10H23N8P2	317.152090996	317.15198	444	-0.0004376	NA	NA
C11H79N15O7P3	626.549974758	649.53662	6777	0.0025755	NA	NA
Num NeutralLoss (Formula ExactMass PrecursorMz ProductMz PrecursorIntensity ProductIntensity LossMass Error CandidateInChIKeys CandidateOntologies): 35
CH4O	32.026214748	649.53662	617.50922	6777	140	32.0273999999999	-0.0011853	OKKJLVBELUTLKV	CHEMONTID:0000286
C3H8	44.062600256	649.53662	605.47382	6777	106	44.0627999999999	-0.0001997	ATUOYWHBWRKTHZ	CHEMONTID:0002500
C4H8	56.062600256	317.15198	261.08447	444	79	56.06751	-0.0049097	NNPPMTNAJDCUHE;IJDNQMDRQITEOD;VQTUBCCKSQIDNK	CHEMONTID:0004620;CHEMONTID:0002500;CHEMONTID:0004622
C4H8	56.062600256	317.15198	261.06921	444	70	56.08277	-0.0201697	NNPPMTNAJDCUHE;IJDNQMDRQITEOD;VQTUBCCKSQIDNK	CHEMONTID:0004620;CHEMONTID:0002500;CHEMONTID:0004622
C7H6O4	154.026608672	317.15198	163.11305	444	82	154.03893	-0.0123213	BTQAJGSMXCDDAJ	CHEMONTID:0002519
C8H12N2O2	168.089877624	317.15198	149.06262	444	96	168.08936	0.0005176	NWZYRRPOEASODK	CHEMONTID:0000335
C9H14NO2	168.102453688	317.15198	149.05418	444	90	168.0978	0.0046537	CHCUDBFRYVCNDF	CHEMONTID:0000492
C10H11NO4	209.068807832	317.15198	108.06527	444	83	209.08671	-0.0179022	ROUWPHMRHBMAFE	CHEMONTID:0004319
C11H15NO3	209.10519334	317.15198	108.05759	444	84	209.09439	0.0108033	UFKDXENLDAZGOS	CHEMONTID:0000195
C11H15NO3	209.10519334	317.15198	108.0523	444	79	209.09968	0.0055133	UFKDXENLDAZGOS	CHEMONTID:0000195
C10H16O7	248.089602852	317.15198	69.07027	444	78	248.08171	0.0078929	OCPZHANWXYIUTR	CHEMONTID:0003861
C2HO	41.002739652	149.06262	108.06527	96	83	40.99735	0.0053897	IKHGUXGNUITLKF	CHEMONTID:0002230
C2HO	41.002739652	149.06262	108.05759	96	84	41.00503	-0.0022903	IKHGUXGNUITLKF	CHEMONTID:0002230
C2HO	41.002739652	149.06262	108.0523	96	79	41.01032	-0.0075803	IKHGUXGNUITLKF	CHEMONTID:0002230
C2H2O	42.010564684	149.06262	107.0504	96	71	42.01222	-0.0016553	IKHGUXGNUITLKF;LFQSCWFLJHTTHZ;IMROMDMJAWUWLK	CHEMONTID:0002230;CHEMONTID:0000286;CHEMONTID:0000132
C2HO	41.002739652	149.05418	108.06527	90	83	40.98891	0.0138297	IKHGUXGNUITLKF	CHEMONTID:0002230
C2HO	41.002739652	149.05418	108.05759	90	84	40.99659	0.0061497	IKHGUXGNUITLKF	CHEMONTID:0002230
C2HO	41.002739652	149.05418	108.0523	90	79	41.00188	0.0008597	IKHGUXGNUITLKF	CHEMONTID:0002230
CNO	41.99798862	149.05418	107.0504	90	71	42.00378	-0.0057914	ZHNUHDYFZUAESO	CHEMONTID:0002484
HO3P	79.966330522	149.05418	69.07027	90	78	79.98391	-0.0175795	ABLZXFCXXLZCGV	NonID:PO3
C7H5O4	153.01878364	261.08447	108.05759	79	84	153.02688	-0.0080964	BTQAJGSMXCDDAJ	CHEMONTID:0002519
C7H5O4	153.01878364	261.06921	108.05759	70	84	153.01162	0.0071636	BTQAJGSMXCDDAJ	CHEMONTID:0002519
C4H7	55.054775224	163.11305	108.05759	82	84	55.05546	-0.0006848	NNPPMTNAJDCUHE;VQTUBCCKSQIDNK	CHEMONTID:0004620;CHEMONTID:0004622
C7H5O4	153.01878364	261.08447	108.06527	79	83	153.0192	-0.0004164	BTQAJGSMXCDDAJ	CHEMONTID:0002519
C7H5O4	153.01878364	261.06921	108.06527	70	83	153.00394	0.0148436	BTQAJGSMXCDDAJ	CHEMONTID:0002519
C3H5N	55.04219916	163.11305	108.06527	82	83	55.04778	-0.0055808	LIWAQLJGPBVORC	CHEMONTID:0002228
H3O4P	97.976895206	261.08447	163.11305	79	82	97.97142	0.0054752	NBIIXXVUZAFLBC	NonID:PO4
H3O4P	97.976895206	261.06921	163.11305	70	82	97.95616	0.0207352	NBIIXXVUZAFLBC	NonID:PO4
C4H7	55.054775224	163.11305	108.0523	82	79	55.06075	-0.0059748	NNPPMTNAJDCUHE;VQTUBCCKSQIDNK	CHEMONTID:0004620;CHEMONTID:0004622
C4H8	56.062600256	163.11305	107.0504	82	71	56.06265	-4.97E-05	NNPPMTNAJDCUHE;IJDNQMDRQITEOD;VQTUBCCKSQIDNK	CHEMONTID:0004620;CHEMONTID:0002500;CHEMONTID:0004622
C6H6O	94.041864812	163.11305	69.07027	82	78	94.04278	-0.0009152	ISWSIDIOOBJBQZ	CHEMONTID:0004647
C7H5O4	153.01878364	261.08447	108.0523	79	79	153.03217	-0.0133864	BTQAJGSMXCDDAJ	CHEMONTID:0002519
C7H6O4	154.026608672	261.08447	107.0504	79	71	154.03407	-0.0074613	BTQAJGSMXCDDAJ	CHEMONTID:0002519
C7H5O4	153.01878364	261.06921	108.0523	70	79	153.01691	0.0018736	BTQAJGSMXCDDAJ	CHEMONTID:0002519
C7H6O4	154.026608672	261.06921	107.0504	70	71	154.01881	0.0077987	BTQAJGSMXCDDAJ	CHEMONTID:0002519
Num AdductIon (AdductType Mass LinkedMz): 0
Num IsotopicIon (IsotopeName Mass LinkedMz WeightedForm WeightNumber): 6
C-13	310.29239	309.29089	M+1	1
C-13	318.15121	317.15198	M+1	1
C-13	554.45868	553.45972	M+1	1
C-13	554.47992	553.45972	M+1	1
C-13	588.55554	587.55774	M+1	1
N-14	616.42578	615.4502	M+1	1

NAME: C17H87F2N2O11P3
EXACTMASS: 626.549077934
ISSELECTED: False
ACCURATEMASS: 626.5487793
MASSDIFFERENCE: 0.0002986
TOTALSCORE: 2.616
ISOTOPICINTENSITY[M+1]: 0.2054
ISOTOPICINTENSITY[M+2]: 0.0427
ISOTOPICDIFF[M+1]: 0.2054
ISOTOPICDIFF[M+2]: 0.0427
MASSDIFFSCORE: 0.998
ISOTOPICSCORE: 0.784
PRODUCTIONSCORE: 0.682
NEUTRALLOSSSCORE: 0.152
PRODUCTIONPEAKNUMBER: 15
PRODUCTIONHITSNUMBER: 8
NEUTRALLOSSPEAKNUMBER: 105
NEUTRALLOSSHITSNUMBER: 16
RESOURCENAMES: 
RESOURCERECORDS: 0
ChemOntDescriptions: 
ChemOntIDs: 
ChemOntScores: 
ChemOntInChIKeys: 
PUBCHEMCIDS: 
Num ProductIon (Formula ExactMass AccurateMass Intensity Error CandidateInChIKeys CandidateOntologies): 15
C5H9	69.070425288	69.07027	78	-0.0003933	OFBQJSOFQDEBGM;QWTDNUCVQCZILF;QMMOXUPEWRXHJS;BKOOMYPCSUNDGP;YWAKXRMUMFPDSH;MHNNAWXXUZQSNM;CRSOQBOWXPBRES	CHEMONTID:0002500;CHEMONTID:0004620;CHEMONTID:0004476;CHEMONTID:0004622
C7H7O	107.049689844	107.0504	71	-0.0012587	IWDCLRJOBJJRNH;RDOXTESZEPMUJZ;HUMNYLRZRPPJDN;RLSSMJSEOOYNOY;QWVGKYWNOKOFNN;WVDDGKGOMKODPV;RKSNPTXBQXBXDJ	CHEMONTID:0001275;CHEMONTID:0000138;CHEMONTID:0000321;CHEMONTID:0001273;CHEMONTID:0001274;CHEMONTID:0000033;CHEMONTID:0004325
C7H8O	108.057514876	108.0523	79	0.0046663	RDOXTESZEPMUJZ;IWDCLRJOBJJRNH;WVDDGKGOMKODPV;RLSSMJSEOOYNOY;WGEZRMDYBXGPFA	CHEMONTID:0000138;CHEMONTID:0001275;CHEMONTID:0000033;CHEMONTID:0001273;CHEMONTID:0000323
C7H8O	108.057514876	108.05759	84	-0.0006237	RDOXTESZEPMUJZ;IWDCLRJOBJJRNH;WVDDGKGOMKODPV;RLSSMJSEOOYNOY;WGEZRMDYBXGPFA	CHEMONTID:0000138;CHEMONTID:0001275;CHEMONTID:0000033;CHEMONTID:0001273;CHEMONTID:0000323
C7H8O	108.057514876	108.06527	83	-0.0083037	RDOXTESZEPMUJZ;IWDCLRJOBJJRNH;WVDDGKGOMKODPV;RLSSMJSEOOYNOY;WGEZRMDYBXGPFA	CHEMONTID:0000138;CHEMONTID:0001275;CHEMONTID:0000033;CHEMONTID:0001273;CHEMONTID:0000323
C9H9O2	149.060254528	149.05418	90	0.0055259	GYPMBQZAVBFUIZ;CJXMVKYNVIGQBS;YOMSJEATGXXYPX;CHWNEIVBYREQRF;ARGITQZGLVBTTI;REEQXZCFSBLNDH;CAWZFQGJUGEKFU;JYUMPCCBZLRYNV;MDXYNRAMDATLBT	CHEMONTID:0004111;CHEMONTID:0000029;CHEMONTID:0000190;CHEMONTID:0000296;CHEMONTID:0004646;CHEMONTID:0000135
C9H9O2	149.060254528	149.06262	96	-0.0029141	GYPMBQZAVBFUIZ;CJXMVKYNVIGQBS;YOMSJEATGXXYPX;CHWNEIVBYREQRF;ARGITQZGLVBTTI;REEQXZCFSBLNDH;CAWZFQGJUGEKFU;JYUMPCCBZLRYNV;MDXYNRAMDATLBT	CHEMONTID:0004111;CHEMONTID:0000029;CHEMONTID:0000190;CHEMONTID:0000296;CHEMONTID:0004646;CHEMONTID:0000135
C11H15O	163.1122901	163.11305	82	-0.0013085	OHERZLWVBJCXOF;HBYHLGZWEQHTIQ;IKZRCCHIMBTUHM	CHEMONTID:0004325;CHEMONTID:0001401;CHEMONTID:0003940
C11H15FO4P	261.06919881	261.06921	70	-0.0005598	NA	NA
C7H21FN2OP3	261.085076402	261.08447	79	5.78E-05	NA	NA
C16H39OP2	309.247614128	309.24939	155	-0.0023245	NA	NA
C17H39FOP	309.272255718	309.27438	812	-0.0026729	NA	NA
C17H43P2	309.283999636	309.29089	791	-0.0074389	NA	NA
C11H23F2N2O6	317.152417896	317.15198	444	-0.0001107	NA	NA
C17H87F2N2O11P3	626.549077934	649.53662	6777	0.0016786	NA	NA
Num NeutralLoss (Formula ExactMass PrecursorMz ProductMz PrecursorIntensity ProductIntensity LossMass Error CandidateInChIKeys CandidateOntologies): 36
CH4O	32.026214748	649.53662	617.50922	6777	140	32.0273999999999	-0.0011853	OKKJLVBELUTLKV	CHEMONTID:0000286
C3H8	44.062600256	649.53662	605.47382	6777	106	44.0627999999999	-0.0001997	ATUOYWHBWRKTHZ	CHEMONTID:0002500
C4H8	56.062600256	317.15198	261.08447	444	79	56.06751	-0.0049097	NNPPMTNAJDCUHE;IJDNQMDRQITEOD;VQTUBCCKSQIDNK	CHEMONTID:0004620;CHEMONTID:0002500;CHEMONTID:0004622
C4H8	56.062600256	317.15198	261.06921	444	70	56.08277	-0.0201697	NNPPMTNAJDCUHE;IJDNQMDRQITEOD;VQTUBCCKSQIDNK	CHEMONTID:0004620;CHEMONTID:0002500;CHEMONTID:0004622
C7H6O4	154.026608672	317.15198	163.11305	444	82	154.03893	-0.0123213	BTQAJGSMXCDDAJ	CHEMONTID:0002519
C8H12N2O2	168.089877624	317.15198	149.06262	444	96	168.08936	0.0005176	NWZYRRPOEASODK	CHEMONTID:0000335
C9H14NO2	168.102453688	317.15198	149.05418	444	90	168.0978	0.0046537	CHCUDBFRYVCNDF	CHEMONTID:0000492
C10H11NO4	209.068807832	317.15198	108.06527	444	83	209.08671	-0.0179022	ROUWPHMRHBMAFE	CHEMONTID:0004319
C11H15NO3	209.10519334	317.15198	108.05759	444	84	209.09439	0.0108033	UFKDXENLDAZGOS	CHEMONTID:0000195
C11H15NO3	209.10519334	317.15198	108.0523	444	79	209.09968	0.0055133	UFKDXENLDAZGOS	CHEMONTID:0000195
C10H16O7	248.089602852	317.15198	69.07027	444	78	248.08171	0.0078929	OCPZHANWXYIUTR	CHEMONTID:0003861
C13H22NO3	240.159968564	309.24939	69.07027	155	78	240.17912	-0.0191514	FYMHCWBPOCZPKA	CHEMONTID:0000195
C2HO	41.002739652	149.06262	108.06527	96	83	40.99735	0.0053897	IKHGUXGNUITLKF	CHEMONTID:0002230
C2HO	41.002739652	149.06262	108.05759	96	84	41.00503	-0.0022903	IKHGUXGNUITLKF	CHEMONTID:0002230
C2HO	41.002739652	149.06262	108.0523	96	79	41.01032	-0.0075803	IKHGUXGNUITLKF	CHEMONTID:0002230
C2H2O	42.010564684	149.06262	107.0504	96	71	42.01222	-0.0016553	IKHGUXGNUITLKF;LFQSCWFLJHTTHZ;IMROMDMJAWUWLK	CHEMONTID:0002230;CHEMONTID:0000286;CHEMONTID:0000132
C2HO	41.002739652	149.05418	108.06527	90	83	40.98891	0.0138297	IKHGUXGNUITLKF	CHEMONTID:0002230
C2HO	41.002739652	149.05418	108.05759	90	84	40.99659	0.0061497	IKHGUXGNUITLKF	CHEMONTID:0002230
C2HO	41.002739652	149.05418	108.0523	90	79	41.00188	0.0008597	IKHGUXGNUITLKF	CHEMONTID:0002230
CNO	41.99798862	149.05418	107.0504	90	71	42.00378	-0.0057914	ZHNUHDYFZUAESO	CHEMONTID:0002484
HO3P	79.966330522	149.05418	69.07027	90	78	79.98391	-0.0175795	ABLZXFCXXLZCGV	NonID:PO3
C7H5O4	153.01878364	261.08447	108.05759	79	84	153.02688	-0.0080964	BTQAJGSMXCDDAJ	CHEMONTID:0002519
C7H5O4	153.01878364	261.06921	108.05759	70	84	153.01162	0.0071636	BTQAJGSMXCDDAJ	CHEMONTID:0002519
C4H7	55.054775224	163.11305	108.05759	82	84	55.05546	-0.0006848	NNPPMTNAJDCUHE;VQTUBCCKSQIDNK	CHEMONTID:0004620;CHEMONTID:0004622
C7H5O4	153.01878364	261.08447	108.06527	79	83	153.0192	-0.0004164	BTQAJGSMXCDDAJ	CHEMONTID:0002519
C7H5O4	153.01878364	261.06921	108.06527	70	83	153.00394	0.0148436	BTQAJGSMXCDDAJ	CHEMONTID:0002519
C3H5N	55.04219916	163.11305	108.06527	82	83	55.04778	-0.0055808	LIWAQLJGPBVORC	CHEMONTID:0002228
H3O4P	97.976895206	261.08447	163.11305	79	82	97.97142	0.0054752	NBIIXXVUZAFLBC	NonID:PO4
H3O4P	97.976895206	261.06921	163.11305	70	82	97.95616	0.0207352	NBIIXXVUZAFLBC	NonID:PO4
C4H7	55.054775224	163.11305	108.0523	82	79	55.06075	-0.0059748	NNPPMTNAJDCUHE;VQTUBCCKSQIDNK	CHEMONTID:0004620;CHEMONTID:0004622
C4H8	56.062600256	163.11305	107.0504	82	71	56.06265	-4.97E-05	NNPPMTNAJDCUHE;IJDNQMDRQITEOD;VQTUBCCKSQIDNK	CHEMONTID:0004620;CHEMONTID:0002500;CHEMONTID:0004622
C6H6O	94.041864812	163.11305	69.07027	82	78	94.04278	-0.0009152	ISWSIDIOOBJBQZ	CHEMONTID:0004647
C7H5O4	153.01878364	261.08447	108.0523	79	79	153.03217	-0.0133864	BTQAJGSMXCDDAJ	CHEMONTID:0002519
C7H6O4	154.026608672	261.08447	107.0504	79	71	154.03407	-0.0074613	BTQAJGSMXCDDAJ	CHEMONTID:0002519
C7H5O4	153.01878364	261.06921	108.0523	70	79	153.01691	0.0018736	BTQAJGSMXCDDAJ	CHEMONTID:0002519
C7H6O4	154.026608672	261.06921	107.0504	70	71	154.01881	0.0077987	BTQAJGSMXCDDAJ	CHEMONTID:0002519
Num AdductIon (AdductType Mass LinkedMz): 0
Num IsotopicIon (IsotopeName Mass LinkedMz WeightedForm WeightNumber): 6
C-13	310.29239	309.29089	M+1	1
C-13	318.15121	317.15198	M+1	1
C-13	554.45868	553.45972	M+1	1
C-13	554.47992	553.45972	M+1	1
C-13	588.55554	587.55774	M+1	1
N-14	616.42578	615.4502	M+1	1

NAME: C10H71F9N12O6
EXACTMASS: 626.547581972
ISSELECTED: False
ACCURATEMASS: 626.5487793
MASSDIFFERENCE: -0.0011973
TOTALSCORE: 2.615
ISOTOPICINTENSITY[M+1]: 0.1624
ISOTOPICINTENSITY[M+2]: 0.0249
ISOTOPICDIFF[M+1]: 0.1624
ISOTOPICDIFF[M+2]: 0.0249
MASSDIFFSCORE: 0.972
ISOTOPICSCORE: 0.856
PRODUCTIONSCORE: 0.682
NEUTRALLOSSSCORE: 0.105
PRODUCTIONPEAKNUMBER: 15
PRODUCTIONHITSNUMBER: 8
NEUTRALLOSSPEAKNUMBER: 105
NEUTRALLOSSHITSNUMBER: 11
RESOURCENAMES: 
RESOURCERECORDS: 0
ChemOntDescriptions: Quinoline carboxylic acids
ChemOntIDs: Quinoline carboxylic acids
ChemOntScores: 0.00305764192088611
ChemOntInChIKeys: ZEKZLJVOYLTDKK
PUBCHEMCIDS: 
Num ProductIon (Formula ExactMass AccurateMass Intensity Error CandidateInChIKeys CandidateOntologies): 15
C5H9	69.070425288	69.07027	78	-0.0003933	OFBQJSOFQDEBGM;QWTDNUCVQCZILF;QMMOXUPEWRXHJS;BKOOMYPCSUNDGP;YWAKXRMUMFPDSH;MHNNAWXXUZQSNM;CRSOQBOWXPBRES	CHEMONTID:0002500;CHEMONTID:0004620;CHEMONTID:0004476;CHEMONTID:0004622
C7H7O	107.049689844	107.0504	71	-0.0012587	IWDCLRJOBJJRNH;RDOXTESZEPMUJZ;HUMNYLRZRPPJDN;RLSSMJSEOOYNOY;QWVGKYWNOKOFNN;WVDDGKGOMKODPV;RKSNPTXBQXBXDJ	CHEMONTID:0001275;CHEMONTID:0000138;CHEMONTID:0000321;CHEMONTID:0001273;CHEMONTID:0001274;CHEMONTID:0000033;CHEMONTID:0004325
C7H8O	108.057514876	108.0523	79	0.0046663	RDOXTESZEPMUJZ;IWDCLRJOBJJRNH;WVDDGKGOMKODPV;RLSSMJSEOOYNOY;WGEZRMDYBXGPFA	CHEMONTID:0000138;CHEMONTID:0001275;CHEMONTID:0000033;CHEMONTID:0001273;CHEMONTID:0000323
C7H8O	108.057514876	108.05759	84	-0.0006237	RDOXTESZEPMUJZ;IWDCLRJOBJJRNH;WVDDGKGOMKODPV;RLSSMJSEOOYNOY;WGEZRMDYBXGPFA	CHEMONTID:0000138;CHEMONTID:0001275;CHEMONTID:0000033;CHEMONTID:0001273;CHEMONTID:0000323
C7H8O	108.057514876	108.06527	83	-0.0083037	RDOXTESZEPMUJZ;IWDCLRJOBJJRNH;WVDDGKGOMKODPV;RLSSMJSEOOYNOY;WGEZRMDYBXGPFA	CHEMONTID:0000138;CHEMONTID:0001275;CHEMONTID:0000033;CHEMONTID:0001273;CHEMONTID:0000323
C9H9O2	149.060254528	149.05418	90	0.0055259	GYPMBQZAVBFUIZ;CJXMVKYNVIGQBS;YOMSJEATGXXYPX;CHWNEIVBYREQRF;ARGITQZGLVBTTI;REEQXZCFSBLNDH;CAWZFQGJUGEKFU;JYUMPCCBZLRYNV;MDXYNRAMDATLBT	CHEMONTID:0004111;CHEMONTID:0000029;CHEMONTID:0000190;CHEMONTID:0000296;CHEMONTID:0004646;CHEMONTID:0000135
C9H9O2	149.060254528	149.06262	96	-0.0029141	GYPMBQZAVBFUIZ;CJXMVKYNVIGQBS;YOMSJEATGXXYPX;CHWNEIVBYREQRF;ARGITQZGLVBTTI;REEQXZCFSBLNDH;CAWZFQGJUGEKFU;JYUMPCCBZLRYNV;MDXYNRAMDATLBT	CHEMONTID:0004111;CHEMONTID:0000029;CHEMONTID:0000190;CHEMONTID:0000296;CHEMONTID:0004646;CHEMONTID:0000135
C10H13NO	163.099714036	163.11305	82	-0.0138845	MPVCRCDTDGOELI	CHEMONTID:0000195
C7H12F3N2O5	261.069831144	261.06921	70	7.26E-05	NA	NA
C9H9N8O2	261.084846528	261.08447	79	-0.0001721	NA	NA
C9H29N10O2	309.247495168	309.24939	155	-0.0024434	NA	NA
C10H33N10O	309.283880676	309.27438	812	0.0089521	NA	NA
C9H33N12	309.295114056	309.29089	791	0.0036755	NA	NA
C5H16F3N12O	317.152212792	317.15198	444	-0.0003158	NA	NA
C10H71F9N12O6	626.547581972	649.53662	6777	0.0001827	NA	NA
Num NeutralLoss (Formula ExactMass PrecursorMz ProductMz PrecursorIntensity ProductIntensity LossMass Error CandidateInChIKeys CandidateOntologies): 29
CH4O	32.026214748	649.53662	617.50922	6777	140	32.0273999999999	-0.0011853	OKKJLVBELUTLKV	CHEMONTID:0000286
C3H8	44.062600256	649.53662	605.47382	6777	106	44.0627999999999	-0.0001997	ATUOYWHBWRKTHZ	CHEMONTID:0002500
C4H8	56.062600256	317.15198	261.08447	444	79	56.06751	-0.0049097	NNPPMTNAJDCUHE;IJDNQMDRQITEOD;VQTUBCCKSQIDNK	CHEMONTID:0004620;CHEMONTID:0002500;CHEMONTID:0004622
C4H8	56.062600256	317.15198	261.06921	444	70	56.08277	-0.0201697	NNPPMTNAJDCUHE;IJDNQMDRQITEOD;VQTUBCCKSQIDNK	CHEMONTID:0004620;CHEMONTID:0002500;CHEMONTID:0004622
C7H6O4	154.026608672	317.15198	163.11305	444	82	154.03893	-0.0123213	BTQAJGSMXCDDAJ	CHEMONTID:0002519
C8H12N2O2	168.089877624	317.15198	149.06262	444	96	168.08936	0.0005176	NWZYRRPOEASODK	CHEMONTID:0000335
C9H14NO2	168.102453688	317.15198	149.05418	444	90	168.0978	0.0046537	CHCUDBFRYVCNDF	CHEMONTID:0000492
C10H11NO4	209.068807832	317.15198	108.06527	444	83	209.08671	-0.0179022	ROUWPHMRHBMAFE	CHEMONTID:0004319
C2HO	41.002739652	149.06262	108.06527	96	83	40.99735	0.0053897	IKHGUXGNUITLKF	CHEMONTID:0002230
C2HO	41.002739652	149.06262	108.05759	96	84	41.00503	-0.0022903	IKHGUXGNUITLKF	CHEMONTID:0002230
C2HO	41.002739652	149.06262	108.0523	96	79	41.01032	-0.0075803	IKHGUXGNUITLKF	CHEMONTID:0002230
C2H2O	42.010564684	149.06262	107.0504	96	71	42.01222	-0.0016553	IKHGUXGNUITLKF;LFQSCWFLJHTTHZ;IMROMDMJAWUWLK	CHEMONTID:0002230;CHEMONTID:0000286;CHEMONTID:0000132
C2HO	41.002739652	149.05418	108.06527	90	83	40.98891	0.0138297	IKHGUXGNUITLKF	CHEMONTID:0002230
C2HO	41.002739652	149.05418	108.05759	90	84	40.99659	0.0061497	IKHGUXGNUITLKF	CHEMONTID:0002230
C2HO	41.002739652	149.05418	108.0523	90	79	41.00188	0.0008597	IKHGUXGNUITLKF	CHEMONTID:0002230
CNO	41.99798862	149.05418	107.0504	90	71	42.00378	-0.0057914	ZHNUHDYFZUAESO	CHEMONTID:0002484
C7H5O4	153.01878364	261.08447	108.05759	79	84	153.02688	-0.0080964	BTQAJGSMXCDDAJ	CHEMONTID:0002519
C7H5O4	153.01878364	261.06921	108.05759	70	84	153.01162	0.0071636	BTQAJGSMXCDDAJ	CHEMONTID:0002519
C4H7	55.054775224	163.11305	108.05759	82	84	55.05546	-0.0006848	NNPPMTNAJDCUHE;VQTUBCCKSQIDNK	CHEMONTID:0004620;CHEMONTID:0004622
C7H5O4	153.01878364	261.08447	108.06527	79	83	153.0192	-0.0004164	BTQAJGSMXCDDAJ	CHEMONTID:0002519
C7H5O4	153.01878364	261.06921	108.06527	70	83	153.00394	0.0148436	BTQAJGSMXCDDAJ	CHEMONTID:0002519
C3H5N	55.04219916	163.11305	108.06527	82	83	55.04778	-0.0055808	LIWAQLJGPBVORC	CHEMONTID:0002228
C4H7	55.054775224	163.11305	108.0523	82	79	55.06075	-0.0059748	NNPPMTNAJDCUHE;VQTUBCCKSQIDNK	CHEMONTID:0004620;CHEMONTID:0004622
C4H8	56.062600256	163.11305	107.0504	82	71	56.06265	-4.97E-05	NNPPMTNAJDCUHE;IJDNQMDRQITEOD;VQTUBCCKSQIDNK	CHEMONTID:0004620;CHEMONTID:0002500;CHEMONTID:0004622
C6H6O	94.041864812	163.11305	69.07027	82	78	94.04278	-0.0009152	ISWSIDIOOBJBQZ	CHEMONTID:0004647
C7H5O4	153.01878364	261.08447	108.0523	79	79	153.03217	-0.0133864	BTQAJGSMXCDDAJ	CHEMONTID:0002519
C7H6O4	154.026608672	261.08447	107.0504	79	71	154.03407	-0.0074613	BTQAJGSMXCDDAJ	CHEMONTID:0002519
C7H5O4	153.01878364	261.06921	108.0523	70	79	153.01691	0.0018736	BTQAJGSMXCDDAJ	CHEMONTID:0002519
C7H6O4	154.026608672	261.06921	107.0504	70	71	154.01881	0.0077987	BTQAJGSMXCDDAJ	CHEMONTID:0002519
Num AdductIon (AdductType Mass LinkedMz): 0
Num IsotopicIon (IsotopeName Mass LinkedMz WeightedForm WeightNumber): 6
C-13	310.29239	309.29089	M+1	1
C-13	318.15121	317.15198	M+1	1
C-13	554.45868	553.45972	M+1	1
C-13	554.47992	553.45972	M+1	1
C-13	588.55554	587.55774	M+1	1
N-14	616.42578	615.4502	M+1	1

NAME: C15H85F2N5O10P3
EXACTMASS: 626.54773525
ISSELECTED: False
ACCURATEMASS: 626.5487793
MASSDIFFERENCE: -0.001044
TOTALSCORE: 2.615
ISOTOPICINTENSITY[M+1]: 0.1941
ISOTOPICINTENSITY[M+2]: 0.0385
ISOTOPICDIFF[M+1]: 0.1941
ISOTOPICDIFF[M+2]: 0.0385
MASSDIFFSCORE: 0.978
ISOTOPICSCORE: 0.803
PRODUCTIONSCORE: 0.682
NEUTRALLOSSSCORE: 0.152
PRODUCTIONPEAKNUMBER: 15
PRODUCTIONHITSNUMBER: 8
NEUTRALLOSSPEAKNUMBER: 105
NEUTRALLOSSHITSNUMBER: 16
RESOURCENAMES: 
RESOURCERECORDS: 0
ChemOntDescriptions: 
ChemOntIDs: 
ChemOntScores: 
ChemOntInChIKeys: 
PUBCHEMCIDS: 
Num ProductIon (Formula ExactMass AccurateMass Intensity Error CandidateInChIKeys CandidateOntologies): 15
C5H9	69.070425288	69.07027	78	-0.0003933	OFBQJSOFQDEBGM;QWTDNUCVQCZILF;QMMOXUPEWRXHJS;BKOOMYPCSUNDGP;YWAKXRMUMFPDSH;MHNNAWXXUZQSNM;CRSOQBOWXPBRES	CHEMONTID:0002500;CHEMONTID:0004620;CHEMONTID:0004476;CHEMONTID:0004622
C7H7O	107.049689844	107.0504	71	-0.0012587	IWDCLRJOBJJRNH;RDOXTESZEPMUJZ;HUMNYLRZRPPJDN;RLSSMJSEOOYNOY;QWVGKYWNOKOFNN;WVDDGKGOMKODPV;RKSNPTXBQXBXDJ	CHEMONTID:0001275;CHEMONTID:0000138;CHEMONTID:0000321;CHEMONTID:0001273;CHEMONTID:0001274;CHEMONTID:0000033;CHEMONTID:0004325
C7H8O	108.057514876	108.0523	79	0.0046663	RDOXTESZEPMUJZ;IWDCLRJOBJJRNH;WVDDGKGOMKODPV;RLSSMJSEOOYNOY;WGEZRMDYBXGPFA	CHEMONTID:0000138;CHEMONTID:0001275;CHEMONTID:0000033;CHEMONTID:0001273;CHEMONTID:0000323
C7H8O	108.057514876	108.05759	84	-0.0006237	RDOXTESZEPMUJZ;IWDCLRJOBJJRNH;WVDDGKGOMKODPV;RLSSMJSEOOYNOY;WGEZRMDYBXGPFA	CHEMONTID:0000138;CHEMONTID:0001275;CHEMONTID:0000033;CHEMONTID:0001273;CHEMONTID:0000323
C7H8O	108.057514876	108.06527	83	-0.0083037	RDOXTESZEPMUJZ;IWDCLRJOBJJRNH;WVDDGKGOMKODPV;RLSSMJSEOOYNOY;WGEZRMDYBXGPFA	CHEMONTID:0000138;CHEMONTID:0001275;CHEMONTID:0000033;CHEMONTID:0001273;CHEMONTID:0000323
C9H9O2	149.060254528	149.05418	90	0.0055259	GYPMBQZAVBFUIZ;CJXMVKYNVIGQBS;YOMSJEATGXXYPX;CHWNEIVBYREQRF;ARGITQZGLVBTTI;REEQXZCFSBLNDH;CAWZFQGJUGEKFU;JYUMPCCBZLRYNV;MDXYNRAMDATLBT	CHEMONTID:0004111;CHEMONTID:0000029;CHEMONTID:0000190;CHEMONTID:0000296;CHEMONTID:0004646;CHEMONTID:0000135
C9H9O2	149.060254528	149.06262	96	-0.0029141	GYPMBQZAVBFUIZ;CJXMVKYNVIGQBS;YOMSJEATGXXYPX;CHWNEIVBYREQRF;ARGITQZGLVBTTI;REEQXZCFSBLNDH;CAWZFQGJUGEKFU;JYUMPCCBZLRYNV;MDXYNRAMDATLBT	CHEMONTID:0004111;CHEMONTID:0000029;CHEMONTID:0000190;CHEMONTID:0000296;CHEMONTID:0004646;CHEMONTID:0000135
C11H15O	163.1122901	163.11305	82	-0.0013085	OHERZLWVBJCXOF;HBYHLGZWEQHTIQ;IKZRCCHIMBTUHM	CHEMONTID:0004325;CHEMONTID:0001401;CHEMONTID:0003940
C11H15FO4P	261.06919881	261.06921	70	-0.0005598	NA	NA
C7H21FN2OP3	261.085076402	261.08447	79	5.78E-05	NA	NA
C13H33N4O4	309.250180536	309.24939	155	0.000242	NA	NA
C14H38N4OP	309.278323466	309.27438	812	0.0033949	NA	NA
C15H35F2N4	309.28297856	309.29089	791	-0.00846	NA	NA
C11H23F2N2O6	317.152417896	317.15198	444	-0.0001107	NA	NA
C15H85F2N5O10P3	626.54773525	649.53662	6777	0.000336	NA	NA
Num NeutralLoss (Formula ExactMass PrecursorMz ProductMz PrecursorIntensity ProductIntensity LossMass Error CandidateInChIKeys CandidateOntologies): 36
CH4O	32.026214748	649.53662	617.50922	6777	140	32.0273999999999	-0.0011853	OKKJLVBELUTLKV	CHEMONTID:0000286
C3H8	44.062600256	649.53662	605.47382	6777	106	44.0627999999999	-0.0001997	ATUOYWHBWRKTHZ	CHEMONTID:0002500
C4H8	56.062600256	317.15198	261.08447	444	79	56.06751	-0.0049097	NNPPMTNAJDCUHE;IJDNQMDRQITEOD;VQTUBCCKSQIDNK	CHEMONTID:0004620;CHEMONTID:0002500;CHEMONTID:0004622
C4H8	56.062600256	317.15198	261.06921	444	70	56.08277	-0.0201697	NNPPMTNAJDCUHE;IJDNQMDRQITEOD;VQTUBCCKSQIDNK	CHEMONTID:0004620;CHEMONTID:0002500;CHEMONTID:0004622
C7H6O4	154.026608672	317.15198	163.11305	444	82	154.03893	-0.0123213	BTQAJGSMXCDDAJ	CHEMONTID:0002519
C8H12N2O2	168.089877624	317.15198	149.06262	444	96	168.08936	0.0005176	NWZYRRPOEASODK	CHEMONTID:0000335
C9H14NO2	168.102453688	317.15198	149.05418	444	90	168.0978	0.0046537	CHCUDBFRYVCNDF	CHEMONTID:0000492
C10H11NO4	209.068807832	317.15198	108.06527	444	83	209.08671	-0.0179022	ROUWPHMRHBMAFE	CHEMONTID:0004319
C11H15NO3	209.10519334	317.15198	108.05759	444	84	209.09439	0.0108033	UFKDXENLDAZGOS	CHEMONTID:0000195
C11H15NO3	209.10519334	317.15198	108.0523	444	79	209.09968	0.0055133	UFKDXENLDAZGOS	CHEMONTID:0000195
C10H16O7	248.089602852	317.15198	69.07027	444	78	248.08171	0.0078929	OCPZHANWXYIUTR	CHEMONTID:0003861
C13H22NO3	240.159968564	309.24939	69.07027	155	78	240.17912	-0.0191514	FYMHCWBPOCZPKA	CHEMONTID:0000195
C2HO	41.002739652	149.06262	108.06527	96	83	40.99735	0.0053897	IKHGUXGNUITLKF	CHEMONTID:0002230
C2HO	41.002739652	149.06262	108.05759	96	84	41.00503	-0.0022903	IKHGUXGNUITLKF	CHEMONTID:0002230
C2HO	41.002739652	149.06262	108.0523	96	79	41.01032	-0.0075803	IKHGUXGNUITLKF	CHEMONTID:0002230
C2H2O	42.010564684	149.06262	107.0504	96	71	42.01222	-0.0016553	IKHGUXGNUITLKF;LFQSCWFLJHTTHZ;IMROMDMJAWUWLK	CHEMONTID:0002230;CHEMONTID:0000286;CHEMONTID:0000132
C2HO	41.002739652	149.05418	108.06527	90	83	40.98891	0.0138297	IKHGUXGNUITLKF	CHEMONTID:0002230
C2HO	41.002739652	149.05418	108.05759	90	84	40.99659	0.0061497	IKHGUXGNUITLKF	CHEMONTID:0002230
C2HO	41.002739652	149.05418	108.0523	90	79	41.00188	0.0008597	IKHGUXGNUITLKF	CHEMONTID:0002230
CNO	41.99798862	149.05418	107.0504	90	71	42.00378	-0.0057914	ZHNUHDYFZUAESO	CHEMONTID:0002484
HO3P	79.966330522	149.05418	69.07027	90	78	79.98391	-0.0175795	ABLZXFCXXLZCGV	NonID:PO3
C7H5O4	153.01878364	261.08447	108.05759	79	84	153.02688	-0.0080964	BTQAJGSMXCDDAJ	CHEMONTID:0002519
C7H5O4	153.01878364	261.06921	108.05759	70	84	153.01162	0.0071636	BTQAJGSMXCDDAJ	CHEMONTID:0002519
C4H7	55.054775224	163.11305	108.05759	82	84	55.05546	-0.0006848	NNPPMTNAJDCUHE;VQTUBCCKSQIDNK	CHEMONTID:0004620;CHEMONTID:0004622
C7H5O4	153.01878364	261.08447	108.06527	79	83	153.0192	-0.0004164	BTQAJGSMXCDDAJ	CHEMONTID:0002519
C7H5O4	153.01878364	261.06921	108.06527	70	83	153.00394	0.0148436	BTQAJGSMXCDDAJ	CHEMONTID:0002519
C3H5N	55.04219916	163.11305	108.06527	82	83	55.04778	-0.0055808	LIWAQLJGPBVORC	CHEMONTID:0002228
H3O4P	97.976895206	261.08447	163.11305	79	82	97.97142	0.0054752	NBIIXXVUZAFLBC	NonID:PO4
H3O4P	97.976895206	261.06921	163.11305	70	82	97.95616	0.0207352	NBIIXXVUZAFLBC	NonID:PO4
C4H7	55.054775224	163.11305	108.0523	82	79	55.06075	-0.0059748	NNPPMTNAJDCUHE;VQTUBCCKSQIDNK	CHEMONTID:0004620;CHEMONTID:0004622
C4H8	56.062600256	163.11305	107.0504	82	71	56.06265	-4.97E-05	NNPPMTNAJDCUHE;IJDNQMDRQITEOD;VQTUBCCKSQIDNK	CHEMONTID:0004620;CHEMONTID:0002500;CHEMONTID:0004622
C6H6O	94.041864812	163.11305	69.07027	82	78	94.04278	-0.0009152	ISWSIDIOOBJBQZ	CHEMONTID:0004647
C7H5O4	153.01878364	261.08447	108.0523	79	79	153.03217	-0.0133864	BTQAJGSMXCDDAJ	CHEMONTID:0002519
C7H6O4	154.026608672	261.08447	107.0504	79	71	154.03407	-0.0074613	BTQAJGSMXCDDAJ	CHEMONTID:0002519
C7H5O4	153.01878364	261.06921	108.0523	70	79	153.01691	0.0018736	BTQAJGSMXCDDAJ	CHEMONTID:0002519
C7H6O4	154.026608672	261.06921	107.0504	70	71	154.01881	0.0077987	BTQAJGSMXCDDAJ	CHEMONTID:0002519
Num AdductIon (AdductType Mass LinkedMz): 0
Num IsotopicIon (IsotopeName Mass LinkedMz WeightedForm WeightNumber): 6
C-13	310.29239	309.29089	M+1	1
C-13	318.15121	317.15198	M+1	1
C-13	554.45868	553.45972	M+1	1
C-13	554.47992	553.45972	M+1	1
C-13	588.55554	587.55774	M+1	1
N-14	616.42578	615.4502	M+1	1

NAME: C15H91F4N2O6P5
EXACTMASS: 626.550134662
ISSELECTED: False
ACCURATEMASS: 626.5487793
MASSDIFFERENCE: 0.0013554
TOTALSCORE: 2.614
ISOTOPICINTENSITY[M+1]: 0.1823
ISOTOPICINTENSITY[M+2]: 0.0281
ISOTOPICDIFF[M+1]: 0.1823
ISOTOPICDIFF[M+2]: 0.0281
MASSDIFFSCORE: 0.964
ISOTOPICSCORE: 0.825
PRODUCTIONSCORE: 0.682
NEUTRALLOSSSCORE: 0.143
PRODUCTIONPEAKNUMBER: 15
PRODUCTIONHITSNUMBER: 8
NEUTRALLOSSPEAKNUMBER: 105
NEUTRALLOSSHITSNUMBER: 15
RESOURCENAMES: 
RESOURCERECORDS: 0
ChemOntDescriptions: 
ChemOntIDs: 
ChemOntScores: 
ChemOntInChIKeys: 
PUBCHEMCIDS: 
Num ProductIon (Formula ExactMass AccurateMass Intensity Error CandidateInChIKeys CandidateOntologies): 15
C5H9	69.070425288	69.07027	78	-0.0003933	OFBQJSOFQDEBGM;QWTDNUCVQCZILF;QMMOXUPEWRXHJS;BKOOMYPCSUNDGP;YWAKXRMUMFPDSH;MHNNAWXXUZQSNM;CRSOQBOWXPBRES	CHEMONTID:0002500;CHEMONTID:0004620;CHEMONTID:0004476;CHEMONTID:0004622
C7H7O	107.049689844	107.0504	71	-0.0012587	IWDCLRJOBJJRNH;RDOXTESZEPMUJZ;HUMNYLRZRPPJDN;RLSSMJSEOOYNOY;QWVGKYWNOKOFNN;WVDDGKGOMKODPV;RKSNPTXBQXBXDJ	CHEMONTID:0001275;CHEMONTID:0000138;CHEMONTID:0000321;CHEMONTID:0001273;CHEMONTID:0001274;CHEMONTID:0000033;CHEMONTID:0004325
C7H8O	108.057514876	108.0523	79	0.0046663	RDOXTESZEPMUJZ;IWDCLRJOBJJRNH;WVDDGKGOMKODPV;RLSSMJSEOOYNOY;WGEZRMDYBXGPFA	CHEMONTID:0000138;CHEMONTID:0001275;CHEMONTID:0000033;CHEMONTID:0001273;CHEMONTID:0000323
C7H8O	108.057514876	108.05759	84	-0.0006237	RDOXTESZEPMUJZ;IWDCLRJOBJJRNH;WVDDGKGOMKODPV;RLSSMJSEOOYNOY;WGEZRMDYBXGPFA	CHEMONTID:0000138;CHEMONTID:0001275;CHEMONTID:0000033;CHEMONTID:0001273;CHEMONTID:0000323
C7H8O	108.057514876	108.06527	83	-0.0083037	RDOXTESZEPMUJZ;IWDCLRJOBJJRNH;WVDDGKGOMKODPV;RLSSMJSEOOYNOY;WGEZRMDYBXGPFA	CHEMONTID:0000138;CHEMONTID:0001275;CHEMONTID:0000033;CHEMONTID:0001273;CHEMONTID:0000323
C9H9O2	149.060254528	149.05418	90	0.0055259	GYPMBQZAVBFUIZ;CJXMVKYNVIGQBS;YOMSJEATGXXYPX;CHWNEIVBYREQRF;ARGITQZGLVBTTI;REEQXZCFSBLNDH;CAWZFQGJUGEKFU;JYUMPCCBZLRYNV;MDXYNRAMDATLBT	CHEMONTID:0004111;CHEMONTID:0000029;CHEMONTID:0000190;CHEMONTID:0000296;CHEMONTID:0004646;CHEMONTID:0000135
C9H9O2	149.060254528	149.06262	96	-0.0029141	GYPMBQZAVBFUIZ;CJXMVKYNVIGQBS;YOMSJEATGXXYPX;CHWNEIVBYREQRF;ARGITQZGLVBTTI;REEQXZCFSBLNDH;CAWZFQGJUGEKFU;JYUMPCCBZLRYNV;MDXYNRAMDATLBT	CHEMONTID:0004111;CHEMONTID:0000029;CHEMONTID:0000190;CHEMONTID:0000296;CHEMONTID:0004646;CHEMONTID:0000135
C11H15O	163.1122901	163.11305	82	-0.0013085	OHERZLWVBJCXOF;HBYHLGZWEQHTIQ;IKZRCCHIMBTUHM	CHEMONTID:0004325;CHEMONTID:0001401;CHEMONTID:0003940
C7H12F3N2O5	261.069831144	261.06921	70	7.26E-05	NA	NA
C7H21FN2OP3	261.085076402	261.08447	79	5.78E-05	NA	NA
C15H35FN2OP	309.24710359	309.24939	155	-0.002835	NA	NA
C15H38N2O2P	309.267090086	309.27438	812	-0.0078385	NA	NA
C15H38N2O2P	309.267090086	309.29089	791	-0.0243485	NA	NA
C11H23F2N2O6	317.152417896	317.15198	444	-0.0001107	NA	NA
C15H91F4N2O6P5	626.550134662	649.53662	6777	0.0027354	NA	NA
Num NeutralLoss (Formula ExactMass PrecursorMz ProductMz PrecursorIntensity ProductIntensity LossMass Error CandidateInChIKeys CandidateOntologies): 35
CH4O	32.026214748	649.53662	617.50922	6777	140	32.0273999999999	-0.0011853	OKKJLVBELUTLKV	CHEMONTID:0000286
C3H8	44.062600256	649.53662	605.47382	6777	106	44.0627999999999	-0.0001997	ATUOYWHBWRKTHZ	CHEMONTID:0002500
C4H8	56.062600256	317.15198	261.08447	444	79	56.06751	-0.0049097	NNPPMTNAJDCUHE;IJDNQMDRQITEOD;VQTUBCCKSQIDNK	CHEMONTID:0004620;CHEMONTID:0002500;CHEMONTID:0004622
C4H8	56.062600256	317.15198	261.06921	444	70	56.08277	-0.0201697	NNPPMTNAJDCUHE;IJDNQMDRQITEOD;VQTUBCCKSQIDNK	CHEMONTID:0004620;CHEMONTID:0002500;CHEMONTID:0004622
C7H6O4	154.026608672	317.15198	163.11305	444	82	154.03893	-0.0123213	BTQAJGSMXCDDAJ	CHEMONTID:0002519
C8H12N2O2	168.089877624	317.15198	149.06262	444	96	168.08936	0.0005176	NWZYRRPOEASODK	CHEMONTID:0000335
C9H14NO2	168.102453688	317.15198	149.05418	444	90	168.0978	0.0046537	CHCUDBFRYVCNDF	CHEMONTID:0000492
C10H11NO4	209.068807832	317.15198	108.06527	444	83	209.08671	-0.0179022	ROUWPHMRHBMAFE	CHEMONTID:0004319
C11H15NO3	209.10519334	317.15198	108.05759	444	84	209.09439	0.0108033	UFKDXENLDAZGOS	CHEMONTID:0000195
C11H15NO3	209.10519334	317.15198	108.0523	444	79	209.09968	0.0055133	UFKDXENLDAZGOS	CHEMONTID:0000195
C13H22NO3	240.159968564	309.24939	69.07027	155	78	240.17912	-0.0191514	FYMHCWBPOCZPKA	CHEMONTID:0000195
C2HO	41.002739652	149.06262	108.06527	96	83	40.99735	0.0053897	IKHGUXGNUITLKF	CHEMONTID:0002230
C2HO	41.002739652	149.06262	108.05759	96	84	41.00503	-0.0022903	IKHGUXGNUITLKF	CHEMONTID:0002230
C2HO	41.002739652	149.06262	108.0523	96	79	41.01032	-0.0075803	IKHGUXGNUITLKF	CHEMONTID:0002230
C2H2O	42.010564684	149.06262	107.0504	96	71	42.01222	-0.0016553	IKHGUXGNUITLKF;LFQSCWFLJHTTHZ;IMROMDMJAWUWLK	CHEMONTID:0002230;CHEMONTID:0000286;CHEMONTID:0000132
C2HO	41.002739652	149.05418	108.06527	90	83	40.98891	0.0138297	IKHGUXGNUITLKF	CHEMONTID:0002230
C2HO	41.002739652	149.05418	108.05759	90	84	40.99659	0.0061497	IKHGUXGNUITLKF	CHEMONTID:0002230
C2HO	41.002739652	149.05418	108.0523	90	79	41.00188	0.0008597	IKHGUXGNUITLKF	CHEMONTID:0002230
CNO	41.99798862	149.05418	107.0504	90	71	42.00378	-0.0057914	ZHNUHDYFZUAESO	CHEMONTID:0002484
HO3P	79.966330522	149.05418	69.07027	90	78	79.98391	-0.0175795	ABLZXFCXXLZCGV	NonID:PO3
C7H5O4	153.01878364	261.08447	108.05759	79	84	153.02688	-0.0080964	BTQAJGSMXCDDAJ	CHEMONTID:0002519
C7H5O4	153.01878364	261.06921	108.05759	70	84	153.01162	0.0071636	BTQAJGSMXCDDAJ	CHEMONTID:0002519
C4H7	55.054775224	163.11305	108.05759	82	84	55.05546	-0.0006848	NNPPMTNAJDCUHE;VQTUBCCKSQIDNK	CHEMONTID:0004620;CHEMONTID:0004622
C7H5O4	153.01878364	261.08447	108.06527	79	83	153.0192	-0.0004164	BTQAJGSMXCDDAJ	CHEMONTID:0002519
C7H5O4	153.01878364	261.06921	108.06527	70	83	153.00394	0.0148436	BTQAJGSMXCDDAJ	CHEMONTID:0002519
C3H5N	55.04219916	163.11305	108.06527	82	83	55.04778	-0.0055808	LIWAQLJGPBVORC	CHEMONTID:0002228
H3O4P	97.976895206	261.08447	163.11305	79	82	97.97142	0.0054752	NBIIXXVUZAFLBC	NonID:PO4
H3O4P	97.976895206	261.06921	163.11305	70	82	97.95616	0.0207352	NBIIXXVUZAFLBC	NonID:PO4
C4H7	55.054775224	163.11305	108.0523	82	79	55.06075	-0.0059748	NNPPMTNAJDCUHE;VQTUBCCKSQIDNK	CHEMONTID:0004620;CHEMONTID:0004622
C4H8	56.062600256	163.11305	107.0504	82	71	56.06265	-4.97E-05	NNPPMTNAJDCUHE;IJDNQMDRQITEOD;VQTUBCCKSQIDNK	CHEMONTID:0004620;CHEMONTID:0002500;CHEMONTID:0004622
C6H6O	94.041864812	163.11305	69.07027	82	78	94.04278	-0.0009152	ISWSIDIOOBJBQZ	CHEMONTID:0004647
C7H5O4	153.01878364	261.08447	108.0523	79	79	153.03217	-0.0133864	BTQAJGSMXCDDAJ	CHEMONTID:0002519
C7H6O4	154.026608672	261.08447	107.0504	79	71	154.03407	-0.0074613	BTQAJGSMXCDDAJ	CHEMONTID:0002519
C7H5O4	153.01878364	261.06921	108.0523	70	79	153.01691	0.0018736	BTQAJGSMXCDDAJ	CHEMONTID:0002519
C7H6O4	154.026608672	261.06921	107.0504	70	71	154.01881	0.0077987	BTQAJGSMXCDDAJ	CHEMONTID:0002519
Num AdductIon (AdductType Mass LinkedMz): 0
Num IsotopicIon (IsotopeName Mass LinkedMz WeightedForm WeightNumber): 6
C-13	310.29239	309.29089	M+1	1
C-13	318.15121	317.15198	M+1	1
C-13	554.45868	553.45972	M+1	1
C-13	554.47992	553.45972	M+1	1
C-13	588.55554	587.55774	M+1	1
N-14	616.42578	615.4502	M+1	1

NAME: C15H89F4N2O8P3S
EXACTMASS: 626.548861578
ISSELECTED: False
ACCURATEMASS: 626.5487793
MASSDIFFERENCE: 8.23E-05
TOTALSCORE: 2.614
ISOTOPICINTENSITY[M+1]: 0.1907
ISOTOPICINTENSITY[M+2]: 0.0784
ISOTOPICDIFF[M+1]: 0.1907
ISOTOPICDIFF[M+2]: 0.0784
MASSDIFFSCORE: 1
ISOTOPICSCORE: 0.78
PRODUCTIONSCORE: 0.682
NEUTRALLOSSSCORE: 0.152
PRODUCTIONPEAKNUMBER: 15
PRODUCTIONHITSNUMBER: 8
NEUTRALLOSSPEAKNUMBER: 105
NEUTRALLOSSHITSNUMBER: 16
RESOURCENAMES: 
RESOURCERECORDS: 0
ChemOntDescriptions: 
ChemOntIDs: 
ChemOntScores: 
ChemOntInChIKeys: 
PUBCHEMCIDS: 
Num ProductIon (Formula ExactMass AccurateMass Intensity Error CandidateInChIKeys CandidateOntologies): 15
C5H9	69.070425288	69.07027	78	-0.0003933	OFBQJSOFQDEBGM;QWTDNUCVQCZILF;QMMOXUPEWRXHJS;BKOOMYPCSUNDGP;YWAKXRMUMFPDSH;MHNNAWXXUZQSNM;CRSOQBOWXPBRES	CHEMONTID:0002500;CHEMONTID:0004620;CHEMONTID:0004476;CHEMONTID:0004622
C7H7O	107.049689844	107.0504	71	-0.0012587	IWDCLRJOBJJRNH;RDOXTESZEPMUJZ;HUMNYLRZRPPJDN;RLSSMJSEOOYNOY;QWVGKYWNOKOFNN;WVDDGKGOMKODPV;RKSNPTXBQXBXDJ	CHEMONTID:0001275;CHEMONTID:0000138;CHEMONTID:0000321;CHEMONTID:0001273;CHEMONTID:0001274;CHEMONTID:0000033;CHEMONTID:0004325
C7H8O	108.057514876	108.0523	79	0.0046663	RDOXTESZEPMUJZ;IWDCLRJOBJJRNH;WVDDGKGOMKODPV;RLSSMJSEOOYNOY;WGEZRMDYBXGPFA	CHEMONTID:0000138;CHEMONTID:0001275;CHEMONTID:0000033;CHEMONTID:0001273;CHEMONTID:0000323
C7H8O	108.057514876	108.05759	84	-0.0006237	RDOXTESZEPMUJZ;IWDCLRJOBJJRNH;WVDDGKGOMKODPV;RLSSMJSEOOYNOY;WGEZRMDYBXGPFA	CHEMONTID:0000138;CHEMONTID:0001275;CHEMONTID:0000033;CHEMONTID:0001273;CHEMONTID:0000323
C7H8O	108.057514876	108.06527	83	-0.0083037	RDOXTESZEPMUJZ;IWDCLRJOBJJRNH;WVDDGKGOMKODPV;RLSSMJSEOOYNOY;WGEZRMDYBXGPFA	CHEMONTID:0000138;CHEMONTID:0001275;CHEMONTID:0000033;CHEMONTID:0001273;CHEMONTID:0000323
C9H9O2	149.060254528	149.05418	90	0.0055259	GYPMBQZAVBFUIZ;CJXMVKYNVIGQBS;YOMSJEATGXXYPX;CHWNEIVBYREQRF;ARGITQZGLVBTTI;REEQXZCFSBLNDH;CAWZFQGJUGEKFU;JYUMPCCBZLRYNV;MDXYNRAMDATLBT	CHEMONTID:0004111;CHEMONTID:0000029;CHEMONTID:0000190;CHEMONTID:0000296;CHEMONTID:0004646;CHEMONTID:0000135
C9H9O2	149.060254528	149.06262	96	-0.0029141	GYPMBQZAVBFUIZ;CJXMVKYNVIGQBS;YOMSJEATGXXYPX;CHWNEIVBYREQRF;ARGITQZGLVBTTI;REEQXZCFSBLNDH;CAWZFQGJUGEKFU;JYUMPCCBZLRYNV;MDXYNRAMDATLBT	CHEMONTID:0004111;CHEMONTID:0000029;CHEMONTID:0000190;CHEMONTID:0000296;CHEMONTID:0004646;CHEMONTID:0000135
C11H15O	163.1122901	163.11305	82	-0.0013085	OHERZLWVBJCXOF;HBYHLGZWEQHTIQ;IKZRCCHIMBTUHM	CHEMONTID:0004325;CHEMONTID:0001401;CHEMONTID:0003940
C13H13N2O2S	261.069773656	261.06921	70	1.51E-05	NA	NA
C7H21FN2OP3	261.085076402	261.08447	79	5.78E-05	NA	NA
C15H38N2PS	309.249331846	309.24939	155	-0.0006067	NA	NA
C15H38N2O2P	309.267090086	309.27438	812	-0.0078385	NA	NA
C15H38N2O2P	309.267090086	309.29089	791	-0.0243485	NA	NA
C11H23F2N2O6	317.152417896	317.15198	444	-0.0001107	NA	NA
C15H89F4N2O8P3S	626.548861578	649.53662	6777	0.0014623	NA	NA
Num NeutralLoss (Formula ExactMass PrecursorMz ProductMz PrecursorIntensity ProductIntensity LossMass Error CandidateInChIKeys CandidateOntologies): 36
CH4O	32.026214748	649.53662	617.50922	6777	140	32.0273999999999	-0.0011853	OKKJLVBELUTLKV	CHEMONTID:0000286
C3H8	44.062600256	649.53662	605.47382	6777	106	44.0627999999999	-0.0001997	ATUOYWHBWRKTHZ	CHEMONTID:0002500
C4H8	56.062600256	317.15198	261.08447	444	79	56.06751	-0.0049097	NNPPMTNAJDCUHE;IJDNQMDRQITEOD;VQTUBCCKSQIDNK	CHEMONTID:0004620;CHEMONTID:0002500;CHEMONTID:0004622
C4H8	56.062600256	317.15198	261.06921	444	70	56.08277	-0.0201697	NNPPMTNAJDCUHE;IJDNQMDRQITEOD;VQTUBCCKSQIDNK	CHEMONTID:0004620;CHEMONTID:0002500;CHEMONTID:0004622
C7H6O4	154.026608672	317.15198	163.11305	444	82	154.03893	-0.0123213	BTQAJGSMXCDDAJ	CHEMONTID:0002519
C8H12N2O2	168.089877624	317.15198	149.06262	444	96	168.08936	0.0005176	NWZYRRPOEASODK	CHEMONTID:0000335
C9H14NO2	168.102453688	317.15198	149.05418	444	90	168.0978	0.0046537	CHCUDBFRYVCNDF	CHEMONTID:0000492
C10H11NO4	209.068807832	317.15198	108.06527	444	83	209.08671	-0.0179022	ROUWPHMRHBMAFE	CHEMONTID:0004319
C11H15NO3	209.10519334	317.15198	108.05759	444	84	209.09439	0.0108033	UFKDXENLDAZGOS	CHEMONTID:0000195
C11H15NO3	209.10519334	317.15198	108.0523	444	79	209.09968	0.0055133	UFKDXENLDAZGOS	CHEMONTID:0000195
C10H16O7	248.089602852	317.15198	69.07027	444	78	248.08171	0.0078929	OCPZHANWXYIUTR	CHEMONTID:0003861
C13H22NO3	240.159968564	309.24939	69.07027	155	78	240.17912	-0.0191514	FYMHCWBPOCZPKA	CHEMONTID:0000195
C2HO	41.002739652	149.06262	108.06527	96	83	40.99735	0.0053897	IKHGUXGNUITLKF	CHEMONTID:0002230
C2HO	41.002739652	149.06262	108.05759	96	84	41.00503	-0.0022903	IKHGUXGNUITLKF	CHEMONTID:0002230
C2HO	41.002739652	149.06262	108.0523	96	79	41.01032	-0.0075803	IKHGUXGNUITLKF	CHEMONTID:0002230
C2H2O	42.010564684	149.06262	107.0504	96	71	42.01222	-0.0016553	IKHGUXGNUITLKF;LFQSCWFLJHTTHZ;IMROMDMJAWUWLK	CHEMONTID:0002230;CHEMONTID:0000286;CHEMONTID:0000132
C2HO	41.002739652	149.05418	108.06527	90	83	40.98891	0.0138297	IKHGUXGNUITLKF	CHEMONTID:0002230
C2HO	41.002739652	149.05418	108.05759	90	84	40.99659	0.0061497	IKHGUXGNUITLKF	CHEMONTID:0002230
C2HO	41.002739652	149.05418	108.0523	90	79	41.00188	0.0008597	IKHGUXGNUITLKF	CHEMONTID:0002230
CNO	41.99798862	149.05418	107.0504	90	71	42.00378	-0.0057914	ZHNUHDYFZUAESO	CHEMONTID:0002484
HO3P	79.966330522	149.05418	69.07027	90	78	79.98391	-0.0175795	ABLZXFCXXLZCGV	NonID:PO3
C7H5O4	153.01878364	261.08447	108.05759	79	84	153.02688	-0.0080964	BTQAJGSMXCDDAJ	CHEMONTID:0002519
C7H5O4	153.01878364	261.06921	108.05759	70	84	153.01162	0.0071636	BTQAJGSMXCDDAJ	CHEMONTID:0002519
C4H7	55.054775224	163.11305	108.05759	82	84	55.05546	-0.0006848	NNPPMTNAJDCUHE;VQTUBCCKSQIDNK	CHEMONTID:0004620;CHEMONTID:0004622
C7H5O4	153.01878364	261.08447	108.06527	79	83	153.0192	-0.0004164	BTQAJGSMXCDDAJ	CHEMONTID:0002519
C7H5O4	153.01878364	261.06921	108.06527	70	83	153.00394	0.0148436	BTQAJGSMXCDDAJ	CHEMONTID:0002519
C3H5N	55.04219916	163.11305	108.06527	82	83	55.04778	-0.0055808	LIWAQLJGPBVORC	CHEMONTID:0002228
H3O4P	97.976895206	261.08447	163.11305	79	82	97.97142	0.0054752	NBIIXXVUZAFLBC	NonID:PO4
H3O4P	97.976895206	261.06921	163.11305	70	82	97.95616	0.0207352	NBIIXXVUZAFLBC	NonID:PO4
C4H7	55.054775224	163.11305	108.0523	82	79	55.06075	-0.0059748	NNPPMTNAJDCUHE;VQTUBCCKSQIDNK	CHEMONTID:0004620;CHEMONTID:0004622
C4H8	56.062600256	163.11305	107.0504	82	71	56.06265	-4.97E-05	NNPPMTNAJDCUHE;IJDNQMDRQITEOD;VQTUBCCKSQIDNK	CHEMONTID:0004620;CHEMONTID:0002500;CHEMONTID:0004622
C6H6O	94.041864812	163.11305	69.07027	82	78	94.04278	-0.0009152	ISWSIDIOOBJBQZ	CHEMONTID:0004647
C7H5O4	153.01878364	261.08447	108.0523	79	79	153.03217	-0.0133864	BTQAJGSMXCDDAJ	CHEMONTID:0002519
C7H6O4	154.026608672	261.08447	107.0504	79	71	154.03407	-0.0074613	BTQAJGSMXCDDAJ	CHEMONTID:0002519
C7H5O4	153.01878364	261.06921	108.0523	70	79	153.01691	0.0018736	BTQAJGSMXCDDAJ	CHEMONTID:0002519
C7H6O4	154.026608672	261.06921	107.0504	70	71	154.01881	0.0077987	BTQAJGSMXCDDAJ	CHEMONTID:0002519
Num AdductIon (AdductType Mass LinkedMz): 0
Num IsotopicIon (IsotopeName Mass LinkedMz WeightedForm WeightNumber): 6
C-13	310.29239	309.29089	M+1	1
C-13	318.15121	317.15198	M+1	1
C-13	554.45868	553.45972	M+1	1
C-13	554.47992	553.45972	M+1	1
C-13	588.55554	587.55774	M+1	1
N-14	616.42578	615.4502	M+1	1

NAME: C13H76FN12O11P
EXACTMASS: 626.547816102
ISSELECTED: False
ACCURATEMASS: 626.5487793
MASSDIFFERENCE: -0.0009632
TOTALSCORE: 2.613
ISOTOPICINTENSITY[M+1]: 0.1974
ISOTOPICINTENSITY[M+2]: 0.0412
ISOTOPICDIFF[M+1]: 0.1974
ISOTOPICDIFF[M+2]: 0.0412
MASSDIFFSCORE: 0.982
ISOTOPICSCORE: 0.797
PRODUCTIONSCORE: 0.682
NEUTRALLOSSSCORE: 0.152
PRODUCTIONPEAKNUMBER: 15
PRODUCTIONHITSNUMBER: 8
NEUTRALLOSSPEAKNUMBER: 105
NEUTRALLOSSHITSNUMBER: 16
RESOURCENAMES: 
RESOURCERECORDS: 0
ChemOntDescriptions: 
ChemOntIDs: 
ChemOntScores: 
ChemOntInChIKeys: 
PUBCHEMCIDS: 
Num ProductIon (Formula ExactMass AccurateMass Intensity Error CandidateInChIKeys CandidateOntologies): 15
C5H9	69.070425288	69.07027	78	-0.0003933	OFBQJSOFQDEBGM;QWTDNUCVQCZILF;QMMOXUPEWRXHJS;BKOOMYPCSUNDGP;YWAKXRMUMFPDSH;MHNNAWXXUZQSNM;CRSOQBOWXPBRES	CHEMONTID:0002500;CHEMONTID:0004620;CHEMONTID:0004476;CHEMONTID:0004622
C7H7O	107.049689844	107.0504	71	-0.0012587	IWDCLRJOBJJRNH;RDOXTESZEPMUJZ;HUMNYLRZRPPJDN;RLSSMJSEOOYNOY;QWVGKYWNOKOFNN;WVDDGKGOMKODPV;RKSNPTXBQXBXDJ	CHEMONTID:0001275;CHEMONTID:0000138;CHEMONTID:0000321;CHEMONTID:0001273;CHEMONTID:0001274;CHEMONTID:0000033;CHEMONTID:0004325
C7H8O	108.057514876	108.0523	79	0.0046663	RDOXTESZEPMUJZ;IWDCLRJOBJJRNH;WVDDGKGOMKODPV;RLSSMJSEOOYNOY;WGEZRMDYBXGPFA	CHEMONTID:0000138;CHEMONTID:0001275;CHEMONTID:0000033;CHEMONTID:0001273;CHEMONTID:0000323
C7H8O	108.057514876	108.05759	84	-0.0006237	RDOXTESZEPMUJZ;IWDCLRJOBJJRNH;WVDDGKGOMKODPV;RLSSMJSEOOYNOY;WGEZRMDYBXGPFA	CHEMONTID:0000138;CHEMONTID:0001275;CHEMONTID:0000033;CHEMONTID:0001273;CHEMONTID:0000323
C7H8O	108.057514876	108.06527	83	-0.0083037	RDOXTESZEPMUJZ;IWDCLRJOBJJRNH;WVDDGKGOMKODPV;RLSSMJSEOOYNOY;WGEZRMDYBXGPFA	CHEMONTID:0000138;CHEMONTID:0001275;CHEMONTID:0000033;CHEMONTID:0001273;CHEMONTID:0000323
C9H9O2	149.060254528	149.05418	90	0.0055259	GYPMBQZAVBFUIZ;CJXMVKYNVIGQBS;YOMSJEATGXXYPX;CHWNEIVBYREQRF;ARGITQZGLVBTTI;REEQXZCFSBLNDH;CAWZFQGJUGEKFU;JYUMPCCBZLRYNV;MDXYNRAMDATLBT	CHEMONTID:0004111;CHEMONTID:0000029;CHEMONTID:0000190;CHEMONTID:0000296;CHEMONTID:0004646;CHEMONTID:0000135
C9H9O2	149.060254528	149.06262	96	-0.0029141	GYPMBQZAVBFUIZ;CJXMVKYNVIGQBS;YOMSJEATGXXYPX;CHWNEIVBYREQRF;ARGITQZGLVBTTI;REEQXZCFSBLNDH;CAWZFQGJUGEKFU;JYUMPCCBZLRYNV;MDXYNRAMDATLBT	CHEMONTID:0004111;CHEMONTID:0000029;CHEMONTID:0000190;CHEMONTID:0000296;CHEMONTID:0004646;CHEMONTID:0000135
C11H15O	163.1122901	163.11305	82	-0.0013085	OHERZLWVBJCXOF;HBYHLGZWEQHTIQ;IKZRCCHIMBTUHM	CHEMONTID:0004325;CHEMONTID:0001401;CHEMONTID:0003940
C5H9N8O5	261.069590388	261.06921	70	-0.0001682	NA	NA
H11FN12O2P	261.084957442	261.08447	79	-6.11E-05	NA	NA
C13H33N4O4	309.250180536	309.24939	155	0.000242	NA	NA
C11H33N8O2	309.272647296	309.27438	812	-0.0022813	NA	NA
C13H38N6P	309.289556846	309.29089	791	-0.0018817	NA	NA
C12H27FO6P	317.152928434	317.15198	444	0.0003999	NA	NA
C13H76FN12O11P	626.547816102	649.53662	6777	0.0004168	NA	NA
Num NeutralLoss (Formula ExactMass PrecursorMz ProductMz PrecursorIntensity ProductIntensity LossMass Error CandidateInChIKeys CandidateOntologies): 36
CH4O	32.026214748	649.53662	617.50922	6777	140	32.0273999999999	-0.0011853	OKKJLVBELUTLKV	CHEMONTID:0000286
C3H8	44.062600256	649.53662	605.47382	6777	106	44.0627999999999	-0.0001997	ATUOYWHBWRKTHZ	CHEMONTID:0002500
C4H8	56.062600256	317.15198	261.08447	444	79	56.06751	-0.0049097	NNPPMTNAJDCUHE;IJDNQMDRQITEOD;VQTUBCCKSQIDNK	CHEMONTID:0004620;CHEMONTID:0002500;CHEMONTID:0004622
C4H8	56.062600256	317.15198	261.06921	444	70	56.08277	-0.0201697	NNPPMTNAJDCUHE;IJDNQMDRQITEOD;VQTUBCCKSQIDNK	CHEMONTID:0004620;CHEMONTID:0002500;CHEMONTID:0004622
C7H6O4	154.026608672	317.15198	163.11305	444	82	154.03893	-0.0123213	BTQAJGSMXCDDAJ	CHEMONTID:0002519
C8H12N2O2	168.089877624	317.15198	149.06262	444	96	168.08936	0.0005176	NWZYRRPOEASODK	CHEMONTID:0000335
C9H14NO2	168.102453688	317.15198	149.05418	444	90	168.0978	0.0046537	CHCUDBFRYVCNDF	CHEMONTID:0000492
C10H11NO4	209.068807832	317.15198	108.06527	444	83	209.08671	-0.0179022	ROUWPHMRHBMAFE	CHEMONTID:0004319
C11H15NO3	209.10519334	317.15198	108.05759	444	84	209.09439	0.0108033	UFKDXENLDAZGOS	CHEMONTID:0000195
C11H15NO3	209.10519334	317.15198	108.0523	444	79	209.09968	0.0055133	UFKDXENLDAZGOS	CHEMONTID:0000195
C10H16O7	248.089602852	317.15198	69.07027	444	78	248.08171	0.0078929	OCPZHANWXYIUTR	CHEMONTID:0003861
C13H22NO3	240.159968564	309.24939	69.07027	155	78	240.17912	-0.0191514	FYMHCWBPOCZPKA	CHEMONTID:0000195
C2HO	41.002739652	149.06262	108.06527	96	83	40.99735	0.0053897	IKHGUXGNUITLKF	CHEMONTID:0002230
C2HO	41.002739652	149.06262	108.05759	96	84	41.00503	-0.0022903	IKHGUXGNUITLKF	CHEMONTID:0002230
C2HO	41.002739652	149.06262	108.0523	96	79	41.01032	-0.0075803	IKHGUXGNUITLKF	CHEMONTID:0002230
C2H2O	42.010564684	149.06262	107.0504	96	71	42.01222	-0.0016553	IKHGUXGNUITLKF;LFQSCWFLJHTTHZ;IMROMDMJAWUWLK	CHEMONTID:0002230;CHEMONTID:0000286;CHEMONTID:0000132
C2HO	41.002739652	149.05418	108.06527	90	83	40.98891	0.0138297	IKHGUXGNUITLKF	CHEMONTID:0002230
C2HO	41.002739652	149.05418	108.05759	90	84	40.99659	0.0061497	IKHGUXGNUITLKF	CHEMONTID:0002230
C2HO	41.002739652	149.05418	108.0523	90	79	41.00188	0.0008597	IKHGUXGNUITLKF	CHEMONTID:0002230
CNO	41.99798862	149.05418	107.0504	90	71	42.00378	-0.0057914	ZHNUHDYFZUAESO	CHEMONTID:0002484
HO3P	79.966330522	149.05418	69.07027	90	78	79.98391	-0.0175795	ABLZXFCXXLZCGV	NonID:PO3
C7H5O4	153.01878364	261.08447	108.05759	79	84	153.02688	-0.0080964	BTQAJGSMXCDDAJ	CHEMONTID:0002519
C7H5O4	153.01878364	261.06921	108.05759	70	84	153.01162	0.0071636	BTQAJGSMXCDDAJ	CHEMONTID:0002519
C4H7	55.054775224	163.11305	108.05759	82	84	55.05546	-0.0006848	NNPPMTNAJDCUHE;VQTUBCCKSQIDNK	CHEMONTID:0004620;CHEMONTID:0004622
C7H5O4	153.01878364	261.08447	108.06527	79	83	153.0192	-0.0004164	BTQAJGSMXCDDAJ	CHEMONTID:0002519
C7H5O4	153.01878364	261.06921	108.06527	70	83	153.00394	0.0148436	BTQAJGSMXCDDAJ	CHEMONTID:0002519
C3H5N	55.04219916	163.11305	108.06527	82	83	55.04778	-0.0055808	LIWAQLJGPBVORC	CHEMONTID:0002228
H3O4P	97.976895206	261.08447	163.11305	79	82	97.97142	0.0054752	NBIIXXVUZAFLBC	NonID:PO4
H3O4P	97.976895206	261.06921	163.11305	70	82	97.95616	0.0207352	NBIIXXVUZAFLBC	NonID:PO4
C4H7	55.054775224	163.11305	108.0523	82	79	55.06075	-0.0059748	NNPPMTNAJDCUHE;VQTUBCCKSQIDNK	CHEMONTID:0004620;CHEMONTID:0004622
C4H8	56.062600256	163.11305	107.0504	82	71	56.06265	-4.97E-05	NNPPMTNAJDCUHE;IJDNQMDRQITEOD;VQTUBCCKSQIDNK	CHEMONTID:0004620;CHEMONTID:0002500;CHEMONTID:0004622
C6H6O	94.041864812	163.11305	69.07027	82	78	94.04278	-0.0009152	ISWSIDIOOBJBQZ	CHEMONTID:0004647
C7H5O4	153.01878364	261.08447	108.0523	79	79	153.03217	-0.0133864	BTQAJGSMXCDDAJ	CHEMONTID:0002519
C7H6O4	154.026608672	261.08447	107.0504	79	71	154.03407	-0.0074613	BTQAJGSMXCDDAJ	CHEMONTID:0002519
C7H5O4	153.01878364	261.06921	108.0523	70	79	153.01691	0.0018736	BTQAJGSMXCDDAJ	CHEMONTID:0002519
C7H6O4	154.026608672	261.06921	107.0504	70	71	154.01881	0.0077987	BTQAJGSMXCDDAJ	CHEMONTID:0002519
Num AdductIon (AdductType Mass LinkedMz): 0
Num IsotopicIon (IsotopeName Mass LinkedMz WeightedForm WeightNumber): 6
C-13	310.29239	309.29089	M+1	1
C-13	318.15121	317.15198	M+1	1
C-13	554.45868	553.45972	M+1	1
C-13	554.47992	553.45972	M+1	1
C-13	588.55554	587.55774	M+1	1
N-14	616.42578	615.4502	M+1	1

NAME: C13H82F3N9O7P3
EXACTMASS: 626.550215514
ISSELECTED: False
ACCURATEMASS: 626.5487793
MASSDIFFERENCE: 0.0014362
TOTALSCORE: 2.613
ISOTOPICINTENSITY[M+1]: 0.1856
ISOTOPICINTENSITY[M+2]: 0.0308
ISOTOPICDIFF[M+1]: 0.1856
ISOTOPICDIFF[M+2]: 0.0308
MASSDIFFSCORE: 0.96
ISOTOPICSCORE: 0.819
PRODUCTIONSCORE: 0.682
NEUTRALLOSSSCORE: 0.152
PRODUCTIONPEAKNUMBER: 15
PRODUCTIONHITSNUMBER: 8
NEUTRALLOSSPEAKNUMBER: 105
NEUTRALLOSSHITSNUMBER: 16
RESOURCENAMES: 
RESOURCERECORDS: 0
ChemOntDescriptions: 
ChemOntIDs: 
ChemOntScores: 
ChemOntInChIKeys: 
PUBCHEMCIDS: 
Num ProductIon (Formula ExactMass AccurateMass Intensity Error CandidateInChIKeys CandidateOntologies): 15
C5H9	69.070425288	69.07027	78	-0.0003933	OFBQJSOFQDEBGM;QWTDNUCVQCZILF;QMMOXUPEWRXHJS;BKOOMYPCSUNDGP;YWAKXRMUMFPDSH;MHNNAWXXUZQSNM;CRSOQBOWXPBRES	CHEMONTID:0002500;CHEMONTID:0004620;CHEMONTID:0004476;CHEMONTID:0004622
C7H7O	107.049689844	107.0504	71	-0.0012587	IWDCLRJOBJJRNH;RDOXTESZEPMUJZ;HUMNYLRZRPPJDN;RLSSMJSEOOYNOY;QWVGKYWNOKOFNN;WVDDGKGOMKODPV;RKSNPTXBQXBXDJ	CHEMONTID:0001275;CHEMONTID:0000138;CHEMONTID:0000321;CHEMONTID:0001273;CHEMONTID:0001274;CHEMONTID:0000033;CHEMONTID:0004325
C7H8O	108.057514876	108.0523	79	0.0046663	RDOXTESZEPMUJZ;IWDCLRJOBJJRNH;WVDDGKGOMKODPV;RLSSMJSEOOYNOY;WGEZRMDYBXGPFA	CHEMONTID:0000138;CHEMONTID:0001275;CHEMONTID:0000033;CHEMONTID:0001273;CHEMONTID:0000323
C7H8O	108.057514876	108.05759	84	-0.0006237	RDOXTESZEPMUJZ;IWDCLRJOBJJRNH;WVDDGKGOMKODPV;RLSSMJSEOOYNOY;WGEZRMDYBXGPFA	CHEMONTID:0000138;CHEMONTID:0001275;CHEMONTID:0000033;CHEMONTID:0001273;CHEMONTID:0000323
C7H8O	108.057514876	108.06527	83	-0.0083037	RDOXTESZEPMUJZ;IWDCLRJOBJJRNH;WVDDGKGOMKODPV;RLSSMJSEOOYNOY;WGEZRMDYBXGPFA	CHEMONTID:0000138;CHEMONTID:0001275;CHEMONTID:0000033;CHEMONTID:0001273;CHEMONTID:0000323
C9H9O2	149.060254528	149.05418	90	0.0055259	GYPMBQZAVBFUIZ;CJXMVKYNVIGQBS;YOMSJEATGXXYPX;CHWNEIVBYREQRF;ARGITQZGLVBTTI;REEQXZCFSBLNDH;CAWZFQGJUGEKFU;JYUMPCCBZLRYNV;MDXYNRAMDATLBT	CHEMONTID:0004111;CHEMONTID:0000029;CHEMONTID:0000190;CHEMONTID:0000296;CHEMONTID:0004646;CHEMONTID:0000135
C9H9O2	149.060254528	149.06262	96	-0.0029141	GYPMBQZAVBFUIZ;CJXMVKYNVIGQBS;YOMSJEATGXXYPX;CHWNEIVBYREQRF;ARGITQZGLVBTTI;REEQXZCFSBLNDH;CAWZFQGJUGEKFU;JYUMPCCBZLRYNV;MDXYNRAMDATLBT	CHEMONTID:0004111;CHEMONTID:0000029;CHEMONTID:0000190;CHEMONTID:0000296;CHEMONTID:0004646;CHEMONTID:0000135
C11H15O	163.1122901	163.11305	82	-0.0013085	OHERZLWVBJCXOF;HBYHLGZWEQHTIQ;IKZRCCHIMBTUHM	CHEMONTID:0004325;CHEMONTID:0001401;CHEMONTID:0003940
C7H12F3N2O5	261.069831144	261.06921	70	7.26E-05	NA	NA
C7H21FN2OP3	261.085076402	261.08447	79	5.78E-05	NA	NA
C13H33N4O4	309.250180536	309.24939	155	0.000242	NA	NA
C11H33N8O2	309.272647296	309.27438	812	-0.0022813	NA	NA
C13H38N6P	309.289556846	309.29089	791	-0.0018817	NA	NA
C11H23F2N2O6	317.152417896	317.15198	444	-0.0001107	NA	NA
C13H82F3N9O7P3	626.550215514	649.53662	6777	0.0028162	NA	NA
Num NeutralLoss (Formula ExactMass PrecursorMz ProductMz PrecursorIntensity ProductIntensity LossMass Error CandidateInChIKeys CandidateOntologies): 36
CH4O	32.026214748	649.53662	617.50922	6777	140	32.0273999999999	-0.0011853	OKKJLVBELUTLKV	CHEMONTID:0000286
C3H8	44.062600256	649.53662	605.47382	6777	106	44.0627999999999	-0.0001997	ATUOYWHBWRKTHZ	CHEMONTID:0002500
C4H8	56.062600256	317.15198	261.08447	444	79	56.06751	-0.0049097	NNPPMTNAJDCUHE;IJDNQMDRQITEOD;VQTUBCCKSQIDNK	CHEMONTID:0004620;CHEMONTID:0002500;CHEMONTID:0004622
C4H8	56.062600256	317.15198	261.06921	444	70	56.08277	-0.0201697	NNPPMTNAJDCUHE;IJDNQMDRQITEOD;VQTUBCCKSQIDNK	CHEMONTID:0004620;CHEMONTID:0002500;CHEMONTID:0004622
C7H6O4	154.026608672	317.15198	163.11305	444	82	154.03893	-0.0123213	BTQAJGSMXCDDAJ	CHEMONTID:0002519
C8H12N2O2	168.089877624	317.15198	149.06262	444	96	168.08936	0.0005176	NWZYRRPOEASODK	CHEMONTID:0000335
C9H14NO2	168.102453688	317.15198	149.05418	444	90	168.0978	0.0046537	CHCUDBFRYVCNDF	CHEMONTID:0000492
C10H11NO4	209.068807832	317.15198	108.06527	444	83	209.08671	-0.0179022	ROUWPHMRHBMAFE	CHEMONTID:0004319
C11H15NO3	209.10519334	317.15198	108.05759	444	84	209.09439	0.0108033	UFKDXENLDAZGOS	CHEMONTID:0000195
C11H15NO3	209.10519334	317.15198	108.0523	444	79	209.09968	0.0055133	UFKDXENLDAZGOS	CHEMONTID:0000195
C10H16O7	248.089602852	317.15198	69.07027	444	78	248.08171	0.0078929	OCPZHANWXYIUTR	CHEMONTID:0003861
C13H22NO3	240.159968564	309.24939	69.07027	155	78	240.17912	-0.0191514	FYMHCWBPOCZPKA	CHEMONTID:0000195
C2HO	41.002739652	149.06262	108.06527	96	83	40.99735	0.0053897	IKHGUXGNUITLKF	CHEMONTID:0002230
C2HO	41.002739652	149.06262	108.05759	96	84	41.00503	-0.0022903	IKHGUXGNUITLKF	CHEMONTID:0002230
C2HO	41.002739652	149.06262	108.0523	96	79	41.01032	-0.0075803	IKHGUXGNUITLKF	CHEMONTID:0002230
C2H2O	42.010564684	149.06262	107.0504	96	71	42.01222	-0.0016553	IKHGUXGNUITLKF;LFQSCWFLJHTTHZ;IMROMDMJAWUWLK	CHEMONTID:0002230;CHEMONTID:0000286;CHEMONTID:0000132
C2HO	41.002739652	149.05418	108.06527	90	83	40.98891	0.0138297	IKHGUXGNUITLKF	CHEMONTID:0002230
C2HO	41.002739652	149.05418	108.05759	90	84	40.99659	0.0061497	IKHGUXGNUITLKF	CHEMONTID:0002230
C2HO	41.002739652	149.05418	108.0523	90	79	41.00188	0.0008597	IKHGUXGNUITLKF	CHEMONTID:0002230
CNO	41.99798862	149.05418	107.0504	90	71	42.00378	-0.0057914	ZHNUHDYFZUAESO	CHEMONTID:0002484
HO3P	79.966330522	149.05418	69.07027	90	78	79.98391	-0.0175795	ABLZXFCXXLZCGV	NonID:PO3
C7H5O4	153.01878364	261.08447	108.05759	79	84	153.02688	-0.0080964	BTQAJGSMXCDDAJ	CHEMONTID:0002519
C7H5O4	153.01878364	261.06921	108.05759	70	84	153.01162	0.0071636	BTQAJGSMXCDDAJ	CHEMONTID:0002519
C4H7	55.054775224	163.11305	108.05759	82	84	55.05546	-0.0006848	NNPPMTNAJDCUHE;VQTUBCCKSQIDNK	CHEMONTID:0004620;CHEMONTID:0004622
C7H5O4	153.01878364	261.08447	108.06527	79	83	153.0192	-0.0004164	BTQAJGSMXCDDAJ	CHEMONTID:0002519
C7H5O4	153.01878364	261.06921	108.06527	70	83	153.00394	0.0148436	BTQAJGSMXCDDAJ	CHEMONTID:0002519
C3H5N	55.04219916	163.11305	108.06527	82	83	55.04778	-0.0055808	LIWAQLJGPBVORC	CHEMONTID:0002228
H3O4P	97.976895206	261.08447	163.11305	79	82	97.97142	0.0054752	NBIIXXVUZAFLBC	NonID:PO4
H3O4P	97.976895206	261.06921	163.11305	70	82	97.95616	0.0207352	NBIIXXVUZAFLBC	NonID:PO4
C4H7	55.054775224	163.11305	108.0523	82	79	55.06075	-0.0059748	NNPPMTNAJDCUHE;VQTUBCCKSQIDNK	CHEMONTID:0004620;CHEMONTID:0004622
C4H8	56.062600256	163.11305	107.0504	82	71	56.06265	-4.97E-05	NNPPMTNAJDCUHE;IJDNQMDRQITEOD;VQTUBCCKSQIDNK	CHEMONTID:0004620;CHEMONTID:0002500;CHEMONTID:0004622
C6H6O	94.041864812	163.11305	69.07027	82	78	94.04278	-0.0009152	ISWSIDIOOBJBQZ	CHEMONTID:0004647
C7H5O4	153.01878364	261.08447	108.0523	79	79	153.03217	-0.0133864	BTQAJGSMXCDDAJ	CHEMONTID:0002519
C7H6O4	154.026608672	261.08447	107.0504	79	71	154.03407	-0.0074613	BTQAJGSMXCDDAJ	CHEMONTID:0002519
C7H5O4	153.01878364	261.06921	108.0523	70	79	153.01691	0.0018736	BTQAJGSMXCDDAJ	CHEMONTID:0002519
C7H6O4	154.026608672	261.06921	107.0504	70	71	154.01881	0.0077987	BTQAJGSMXCDDAJ	CHEMONTID:0002519
Num AdductIon (AdductType Mass LinkedMz): 0
Num IsotopicIon (IsotopeName Mass LinkedMz WeightedForm WeightNumber): 6
C-13	310.29239	309.29089	M+1	1
C-13	318.15121	317.15198	M+1	1
C-13	554.45868	553.45972	M+1	1
C-13	554.47992	553.45972	M+1	1
C-13	588.55554	587.55774	M+1	1
N-14	616.42578	615.4502	M+1	1

NAME: C13H86FN8O8P3S
EXACTMASS: 626.548620822
ISSELECTED: False
ACCURATEMASS: 626.5487793
MASSDIFFERENCE: -0.0001585
TOTALSCORE: 2.613
ISOTOPICINTENSITY[M+1]: 0.1907
ISOTOPICINTENSITY[M+2]: 0.0785
ISOTOPICDIFF[M+1]: 0.1907
ISOTOPICDIFF[M+2]: 0.0785
MASSDIFFSCORE: 0.999
ISOTOPICSCORE: 0.78
PRODUCTIONSCORE: 0.682
NEUTRALLOSSSCORE: 0.152
PRODUCTIONPEAKNUMBER: 15
PRODUCTIONHITSNUMBER: 8
NEUTRALLOSSPEAKNUMBER: 105
NEUTRALLOSSHITSNUMBER: 16
RESOURCENAMES: 
RESOURCERECORDS: 0
ChemOntDescriptions: 
ChemOntIDs: 
ChemOntScores: 
ChemOntInChIKeys: 
PUBCHEMCIDS: 
Num ProductIon (Formula ExactMass AccurateMass Intensity Error CandidateInChIKeys CandidateOntologies): 15
C5H9	69.070425288	69.07027	78	-0.0003933	OFBQJSOFQDEBGM;QWTDNUCVQCZILF;QMMOXUPEWRXHJS;BKOOMYPCSUNDGP;YWAKXRMUMFPDSH;MHNNAWXXUZQSNM;CRSOQBOWXPBRES	CHEMONTID:0002500;CHEMONTID:0004620;CHEMONTID:0004476;CHEMONTID:0004622
C7H7O	107.049689844	107.0504	71	-0.0012587	IWDCLRJOBJJRNH;RDOXTESZEPMUJZ;HUMNYLRZRPPJDN;RLSSMJSEOOYNOY;QWVGKYWNOKOFNN;WVDDGKGOMKODPV;RKSNPTXBQXBXDJ	CHEMONTID:0001275;CHEMONTID:0000138;CHEMONTID:0000321;CHEMONTID:0001273;CHEMONTID:0001274;CHEMONTID:0000033;CHEMONTID:0004325
C7H8O	108.057514876	108.0523	79	0.0046663	RDOXTESZEPMUJZ;IWDCLRJOBJJRNH;WVDDGKGOMKODPV;RLSSMJSEOOYNOY;WGEZRMDYBXGPFA	CHEMONTID:0000138;CHEMONTID:0001275;CHEMONTID:0000033;CHEMONTID:0001273;CHEMONTID:0000323
C7H8O	108.057514876	108.05759	84	-0.0006237	RDOXTESZEPMUJZ;IWDCLRJOBJJRNH;WVDDGKGOMKODPV;RLSSMJSEOOYNOY;WGEZRMDYBXGPFA	CHEMONTID:0000138;CHEMONTID:0001275;CHEMONTID:0000033;CHEMONTID:0001273;CHEMONTID:0000323
C7H8O	108.057514876	108.06527	83	-0.0083037	RDOXTESZEPMUJZ;IWDCLRJOBJJRNH;WVDDGKGOMKODPV;RLSSMJSEOOYNOY;WGEZRMDYBXGPFA	CHEMONTID:0000138;CHEMONTID:0001275;CHEMONTID:0000033;CHEMONTID:0001273;CHEMONTID:0000323
C9H9O2	149.060254528	149.05418	90	0.0055259	GYPMBQZAVBFUIZ;CJXMVKYNVIGQBS;YOMSJEATGXXYPX;CHWNEIVBYREQRF;ARGITQZGLVBTTI;REEQXZCFSBLNDH;CAWZFQGJUGEKFU;JYUMPCCBZLRYNV;MDXYNRAMDATLBT	CHEMONTID:0004111;CHEMONTID:0000029;CHEMONTID:0000190;CHEMONTID:0000296;CHEMONTID:0004646;CHEMONTID:0000135
C9H9O2	149.060254528	149.06262	96	-0.0029141	GYPMBQZAVBFUIZ;CJXMVKYNVIGQBS;YOMSJEATGXXYPX;CHWNEIVBYREQRF;ARGITQZGLVBTTI;REEQXZCFSBLNDH;CAWZFQGJUGEKFU;JYUMPCCBZLRYNV;MDXYNRAMDATLBT	CHEMONTID:0004111;CHEMONTID:0000029;CHEMONTID:0000190;CHEMONTID:0000296;CHEMONTID:0004646;CHEMONTID:0000135
C11H15O	163.1122901	163.11305	82	-0.0013085	OHERZLWVBJCXOF;HBYHLGZWEQHTIQ;IKZRCCHIMBTUHM	CHEMONTID:0004325;CHEMONTID:0001401;CHEMONTID:0003940
C13H13N2O2S	261.069773656	261.06921	70	1.51E-05	NA	NA
C7H21FN2OP3	261.085076402	261.08447	79	5.78E-05	NA	NA
C13H33N4O4	309.250180536	309.24939	155	0.000242	NA	NA
C11H33N8O2	309.272647296	309.27438	812	-0.0022813	NA	NA
C13H38N6P	309.289556846	309.29089	791	-0.0018817	NA	NA
C8H26N6O3PS	317.152471322	317.15198	444	-5.73E-05	NA	NA
C13H86FN8O8P3S	626.548620822	649.53662	6777	0.0012215	NA	NA
Num NeutralLoss (Formula ExactMass PrecursorMz ProductMz PrecursorIntensity ProductIntensity LossMass Error CandidateInChIKeys CandidateOntologies): 36
CH4O	32.026214748	649.53662	617.50922	6777	140	32.0273999999999	-0.0011853	OKKJLVBELUTLKV	CHEMONTID:0000286
C3H8	44.062600256	649.53662	605.47382	6777	106	44.0627999999999	-0.0001997	ATUOYWHBWRKTHZ	CHEMONTID:0002500
C4H8	56.062600256	317.15198	261.08447	444	79	56.06751	-0.0049097	NNPPMTNAJDCUHE;IJDNQMDRQITEOD;VQTUBCCKSQIDNK	CHEMONTID:0004620;CHEMONTID:0002500;CHEMONTID:0004622
C4H8	56.062600256	317.15198	261.06921	444	70	56.08277	-0.0201697	NNPPMTNAJDCUHE;IJDNQMDRQITEOD;VQTUBCCKSQIDNK	CHEMONTID:0004620;CHEMONTID:0002500;CHEMONTID:0004622
C7H6O4	154.026608672	317.15198	163.11305	444	82	154.03893	-0.0123213	BTQAJGSMXCDDAJ	CHEMONTID:0002519
C8H12N2O2	168.089877624	317.15198	149.06262	444	96	168.08936	0.0005176	NWZYRRPOEASODK	CHEMONTID:0000335
C9H14NO2	168.102453688	317.15198	149.05418	444	90	168.0978	0.0046537	CHCUDBFRYVCNDF	CHEMONTID:0000492
C10H11NO4	209.068807832	317.15198	108.06527	444	83	209.08671	-0.0179022	ROUWPHMRHBMAFE	CHEMONTID:0004319
C11H15NO3	209.10519334	317.15198	108.05759	444	84	209.09439	0.0108033	UFKDXENLDAZGOS	CHEMONTID:0000195
C11H15NO3	209.10519334	317.15198	108.0523	444	79	209.09968	0.0055133	UFKDXENLDAZGOS	CHEMONTID:0000195
C10H16O7	248.089602852	317.15198	69.07027	444	78	248.08171	0.0078929	OCPZHANWXYIUTR	CHEMONTID:0003861
C13H22NO3	240.159968564	309.24939	69.07027	155	78	240.17912	-0.0191514	FYMHCWBPOCZPKA	CHEMONTID:0000195
C2HO	41.002739652	149.06262	108.06527	96	83	40.99735	0.0053897	IKHGUXGNUITLKF	CHEMONTID:0002230
C2HO	41.002739652	149.06262	108.05759	96	84	41.00503	-0.0022903	IKHGUXGNUITLKF	CHEMONTID:0002230
C2HO	41.002739652	149.06262	108.0523	96	79	41.01032	-0.0075803	IKHGUXGNUITLKF	CHEMONTID:0002230
C2H2O	42.010564684	149.06262	107.0504	96	71	42.01222	-0.0016553	IKHGUXGNUITLKF;LFQSCWFLJHTTHZ;IMROMDMJAWUWLK	CHEMONTID:0002230;CHEMONTID:0000286;CHEMONTID:0000132
C2HO	41.002739652	149.05418	108.06527	90	83	40.98891	0.0138297	IKHGUXGNUITLKF	CHEMONTID:0002230
C2HO	41.002739652	149.05418	108.05759	90	84	40.99659	0.0061497	IKHGUXGNUITLKF	CHEMONTID:0002230
C2HO	41.002739652	149.05418	108.0523	90	79	41.00188	0.0008597	IKHGUXGNUITLKF	CHEMONTID:0002230
CNO	41.99798862	149.05418	107.0504	90	71	42.00378	-0.0057914	ZHNUHDYFZUAESO	CHEMONTID:0002484
HO3P	79.966330522	149.05418	69.07027	90	78	79.98391	-0.0175795	ABLZXFCXXLZCGV	NonID:PO3
C7H5O4	153.01878364	261.08447	108.05759	79	84	153.02688	-0.0080964	BTQAJGSMXCDDAJ	CHEMONTID:0002519
C7H5O4	153.01878364	261.06921	108.05759	70	84	153.01162	0.0071636	BTQAJGSMXCDDAJ	CHEMONTID:0002519
C4H7	55.054775224	163.11305	108.05759	82	84	55.05546	-0.0006848	NNPPMTNAJDCUHE;VQTUBCCKSQIDNK	CHEMONTID:0004620;CHEMONTID:0004622
C7H5O4	153.01878364	261.08447	108.06527	79	83	153.0192	-0.0004164	BTQAJGSMXCDDAJ	CHEMONTID:0002519
C7H5O4	153.01878364	261.06921	108.06527	70	83	153.00394	0.0148436	BTQAJGSMXCDDAJ	CHEMONTID:0002519
C3H5N	55.04219916	163.11305	108.06527	82	83	55.04778	-0.0055808	LIWAQLJGPBVORC	CHEMONTID:0002228
H3O4P	97.976895206	261.08447	163.11305	79	82	97.97142	0.0054752	NBIIXXVUZAFLBC	NonID:PO4
H3O4P	97.976895206	261.06921	163.11305	70	82	97.95616	0.0207352	NBIIXXVUZAFLBC	NonID:PO4
C4H7	55.054775224	163.11305	108.0523	82	79	55.06075	-0.0059748	NNPPMTNAJDCUHE;VQTUBCCKSQIDNK	CHEMONTID:0004620;CHEMONTID:0004622
C4H8	56.062600256	163.11305	107.0504	82	71	56.06265	-4.97E-05	NNPPMTNAJDCUHE;IJDNQMDRQITEOD;VQTUBCCKSQIDNK	CHEMONTID:0004620;CHEMONTID:0002500;CHEMONTID:0004622
C6H6O	94.041864812	163.11305	69.07027	82	78	94.04278	-0.0009152	ISWSIDIOOBJBQZ	CHEMONTID:0004647
C7H5O4	153.01878364	261.08447	108.0523	79	79	153.03217	-0.0133864	BTQAJGSMXCDDAJ	CHEMONTID:0002519
C7H6O4	154.026608672	261.08447	107.0504	79	71	154.03407	-0.0074613	BTQAJGSMXCDDAJ	CHEMONTID:0002519
C7H5O4	153.01878364	261.06921	108.0523	70	79	153.01691	0.0018736	BTQAJGSMXCDDAJ	CHEMONTID:0002519
C7H6O4	154.026608672	261.06921	107.0504	70	71	154.01881	0.0077987	BTQAJGSMXCDDAJ	CHEMONTID:0002519
Num AdductIon (AdductType Mass LinkedMz): 0
Num IsotopicIon (IsotopeName Mass LinkedMz WeightedForm WeightNumber): 6
C-13	310.29239	309.29089	M+1	1
C-13	318.15121	317.15198	M+1	1
C-13	554.45868	553.45972	M+1	1
C-13	554.47992	553.45972	M+1	1
C-13	588.55554	587.55774	M+1	1
N-14	616.42578	615.4502	M+1	1

NAME: C15H80F2N4O17
EXACTMASS: 626.54865354
ISSELECTED: False
ACCURATEMASS: 626.5487793
MASSDIFFERENCE: -0.0001258
TOTALSCORE: 2.613
ISOTOPICINTENSITY[M+1]: 0.1925
ISOTOPICINTENSITY[M+2]: 0.0526
ISOTOPICDIFF[M+1]: 0.1925
ISOTOPICDIFF[M+2]: 0.0526
MASSDIFFSCORE: 1
ISOTOPICSCORE: 0.798
PRODUCTIONSCORE: 0.682
NEUTRALLOSSSCORE: 0.133
PRODUCTIONPEAKNUMBER: 15
PRODUCTIONHITSNUMBER: 8
NEUTRALLOSSPEAKNUMBER: 105
NEUTRALLOSSHITSNUMBER: 14
RESOURCENAMES: 
RESOURCERECORDS: 0
ChemOntDescriptions: Quinoline carboxylic acids
ChemOntIDs: Quinoline carboxylic acids
ChemOntScores: 0.00431071746538211
ChemOntInChIKeys: ZEKZLJVOYLTDKK
PUBCHEMCIDS: 
Num ProductIon (Formula ExactMass AccurateMass Intensity Error CandidateInChIKeys CandidateOntologies): 15
C5H9	69.070425288	69.07027	78	-0.0003933	OFBQJSOFQDEBGM;QWTDNUCVQCZILF;QMMOXUPEWRXHJS;BKOOMYPCSUNDGP;YWAKXRMUMFPDSH;MHNNAWXXUZQSNM;CRSOQBOWXPBRES	CHEMONTID:0002500;CHEMONTID:0004620;CHEMONTID:0004476;CHEMONTID:0004622
C7H7O	107.049689844	107.0504	71	-0.0012587	IWDCLRJOBJJRNH;RDOXTESZEPMUJZ;HUMNYLRZRPPJDN;RLSSMJSEOOYNOY;QWVGKYWNOKOFNN;WVDDGKGOMKODPV;RKSNPTXBQXBXDJ	CHEMONTID:0001275;CHEMONTID:0000138;CHEMONTID:0000321;CHEMONTID:0001273;CHEMONTID:0001274;CHEMONTID:0000033;CHEMONTID:0004325
C7H8O	108.057514876	108.0523	79	0.0046663	RDOXTESZEPMUJZ;IWDCLRJOBJJRNH;WVDDGKGOMKODPV;RLSSMJSEOOYNOY;WGEZRMDYBXGPFA	CHEMONTID:0000138;CHEMONTID:0001275;CHEMONTID:0000033;CHEMONTID:0001273;CHEMONTID:0000323
C7H8O	108.057514876	108.05759	84	-0.0006237	RDOXTESZEPMUJZ;IWDCLRJOBJJRNH;WVDDGKGOMKODPV;RLSSMJSEOOYNOY;WGEZRMDYBXGPFA	CHEMONTID:0000138;CHEMONTID:0001275;CHEMONTID:0000033;CHEMONTID:0001273;CHEMONTID:0000323
C7H8O	108.057514876	108.06527	83	-0.0083037	RDOXTESZEPMUJZ;IWDCLRJOBJJRNH;WVDDGKGOMKODPV;RLSSMJSEOOYNOY;WGEZRMDYBXGPFA	CHEMONTID:0000138;CHEMONTID:0001275;CHEMONTID:0000033;CHEMONTID:0001273;CHEMONTID:0000323
C9H9O2	149.060254528	149.05418	90	0.0055259	GYPMBQZAVBFUIZ;CJXMVKYNVIGQBS;YOMSJEATGXXYPX;CHWNEIVBYREQRF;ARGITQZGLVBTTI;REEQXZCFSBLNDH;CAWZFQGJUGEKFU;JYUMPCCBZLRYNV;MDXYNRAMDATLBT	CHEMONTID:0004111;CHEMONTID:0000029;CHEMONTID:0000190;CHEMONTID:0000296;CHEMONTID:0004646;CHEMONTID:0000135
C9H9O2	149.060254528	149.06262	96	-0.0029141	GYPMBQZAVBFUIZ;CJXMVKYNVIGQBS;YOMSJEATGXXYPX;CHWNEIVBYREQRF;ARGITQZGLVBTTI;REEQXZCFSBLNDH;CAWZFQGJUGEKFU;JYUMPCCBZLRYNV;MDXYNRAMDATLBT	CHEMONTID:0004111;CHEMONTID:0000029;CHEMONTID:0000190;CHEMONTID:0000296;CHEMONTID:0004646;CHEMONTID:0000135
C11H15O	163.1122901	163.11305	82	-0.0013085	OHERZLWVBJCXOF;HBYHLGZWEQHTIQ;IKZRCCHIMBTUHM	CHEMONTID:0004325;CHEMONTID:0001401;CHEMONTID:0003940
C10H11F2N2O4	261.068688272	261.06921	70	-0.0010703	NA	NA
C5H14FN4O7	261.084652008	261.08447	79	-0.0003666	NA	NA
C13H33N4O4	309.250180536	309.24939	155	0.000242	NA	NA
C15H35F2N4	309.28297856	309.27438	812	0.00805	NA	NA
C15H35F2N4	309.28297856	309.29089	791	-0.00846	NA	NA
C11H23F2N2O6	317.152417896	317.15198	444	-0.0001107	NA	NA
C15H80F2N4O17	626.54865354	649.53662	6777	0.0012542	NA	NA
Num NeutralLoss (Formula ExactMass PrecursorMz ProductMz PrecursorIntensity ProductIntensity LossMass Error CandidateInChIKeys CandidateOntologies): 33
CH4O	32.026214748	649.53662	617.50922	6777	140	32.0273999999999	-0.0011853	OKKJLVBELUTLKV	CHEMONTID:0000286
C3H8	44.062600256	649.53662	605.47382	6777	106	44.0627999999999	-0.0001997	ATUOYWHBWRKTHZ	CHEMONTID:0002500
C4H8	56.062600256	317.15198	261.08447	444	79	56.06751	-0.0049097	NNPPMTNAJDCUHE;IJDNQMDRQITEOD;VQTUBCCKSQIDNK	CHEMONTID:0004620;CHEMONTID:0002500;CHEMONTID:0004622
C4H8	56.062600256	317.15198	261.06921	444	70	56.08277	-0.0201697	NNPPMTNAJDCUHE;IJDNQMDRQITEOD;VQTUBCCKSQIDNK	CHEMONTID:0004620;CHEMONTID:0002500;CHEMONTID:0004622
C7H6O4	154.026608672	317.15198	163.11305	444	82	154.03893	-0.0123213	BTQAJGSMXCDDAJ	CHEMONTID:0002519
C8H12N2O2	168.089877624	317.15198	149.06262	444	96	168.08936	0.0005176	NWZYRRPOEASODK	CHEMONTID:0000335
C9H14NO2	168.102453688	317.15198	149.05418	444	90	168.0978	0.0046537	CHCUDBFRYVCNDF	CHEMONTID:0000492
C10H11NO4	209.068807832	317.15198	108.06527	444	83	209.08671	-0.0179022	ROUWPHMRHBMAFE	CHEMONTID:0004319
C11H15NO3	209.10519334	317.15198	108.05759	444	84	209.09439	0.0108033	UFKDXENLDAZGOS	CHEMONTID:0000195
C11H15NO3	209.10519334	317.15198	108.0523	444	79	209.09968	0.0055133	UFKDXENLDAZGOS	CHEMONTID:0000195
C10H16O7	248.089602852	317.15198	69.07027	444	78	248.08171	0.0078929	OCPZHANWXYIUTR	CHEMONTID:0003861
C13H22NO3	240.159968564	309.24939	69.07027	155	78	240.17912	-0.0191514	FYMHCWBPOCZPKA	CHEMONTID:0000195
C2HO	41.002739652	149.06262	108.06527	96	83	40.99735	0.0053897	IKHGUXGNUITLKF	CHEMONTID:0002230
C2HO	41.002739652	149.06262	108.05759	96	84	41.00503	-0.0022903	IKHGUXGNUITLKF	CHEMONTID:0002230
C2HO	41.002739652	149.06262	108.0523	96	79	41.01032	-0.0075803	IKHGUXGNUITLKF	CHEMONTID:0002230
C2H2O	42.010564684	149.06262	107.0504	96	71	42.01222	-0.0016553	IKHGUXGNUITLKF;LFQSCWFLJHTTHZ;IMROMDMJAWUWLK	CHEMONTID:0002230;CHEMONTID:0000286;CHEMONTID:0000132
C2HO	41.002739652	149.05418	108.06527	90	83	40.98891	0.0138297	IKHGUXGNUITLKF	CHEMONTID:0002230
C2HO	41.002739652	149.05418	108.05759	90	84	40.99659	0.0061497	IKHGUXGNUITLKF	CHEMONTID:0002230
C2HO	41.002739652	149.05418	108.0523	90	79	41.00188	0.0008597	IKHGUXGNUITLKF	CHEMONTID:0002230
CNO	41.99798862	149.05418	107.0504	90	71	42.00378	-0.0057914	ZHNUHDYFZUAESO	CHEMONTID:0002484
C7H5O4	153.01878364	261.08447	108.05759	79	84	153.02688	-0.0080964	BTQAJGSMXCDDAJ	CHEMONTID:0002519
C7H5O4	153.01878364	261.06921	108.05759	70	84	153.01162	0.0071636	BTQAJGSMXCDDAJ	CHEMONTID:0002519
C4H7	55.054775224	163.11305	108.05759	82	84	55.05546	-0.0006848	NNPPMTNAJDCUHE;VQTUBCCKSQIDNK	CHEMONTID:0004620;CHEMONTID:0004622
C7H5O4	153.01878364	261.08447	108.06527	79	83	153.0192	-0.0004164	BTQAJGSMXCDDAJ	CHEMONTID:0002519
C7H5O4	153.01878364	261.06921	108.06527	70	83	153.00394	0.0148436	BTQAJGSMXCDDAJ	CHEMONTID:0002519
C3H5N	55.04219916	163.11305	108.06527	82	83	55.04778	-0.0055808	LIWAQLJGPBVORC	CHEMONTID:0002228
C4H7	55.054775224	163.11305	108.0523	82	79	55.06075	-0.0059748	NNPPMTNAJDCUHE;VQTUBCCKSQIDNK	CHEMONTID:0004620;CHEMONTID:0004622
C4H8	56.062600256	163.11305	107.0504	82	71	56.06265	-4.97E-05	NNPPMTNAJDCUHE;IJDNQMDRQITEOD;VQTUBCCKSQIDNK	CHEMONTID:0004620;CHEMONTID:0002500;CHEMONTID:0004622
C6H6O	94.041864812	163.11305	69.07027	82	78	94.04278	-0.0009152	ISWSIDIOOBJBQZ	CHEMONTID:0004647
C7H5O4	153.01878364	261.08447	108.0523	79	79	153.03217	-0.0133864	BTQAJGSMXCDDAJ	CHEMONTID:0002519
C7H6O4	154.026608672	261.08447	107.0504	79	71	154.03407	-0.0074613	BTQAJGSMXCDDAJ	CHEMONTID:0002519
C7H5O4	153.01878364	261.06921	108.0523	70	79	153.01691	0.0018736	BTQAJGSMXCDDAJ	CHEMONTID:0002519
C7H6O4	154.026608672	261.06921	107.0504	70	71	154.01881	0.0077987	BTQAJGSMXCDDAJ	CHEMONTID:0002519
Num AdductIon (AdductType Mass LinkedMz): 0
Num IsotopicIon (IsotopeName Mass LinkedMz WeightedForm WeightNumber): 6
C-13	310.29239	309.29089	M+1	1
C-13	318.15121	317.15198	M+1	1
C-13	554.45868	553.45972	M+1	1
C-13	554.47992	553.45972	M+1	1
C-13	588.55554	587.55774	M+1	1
N-14	616.42578	615.4502	M+1	1

NAME: C12H85F5N7O5P4
EXACTMASS: 626.54828144
ISSELECTED: False
ACCURATEMASS: 626.5487793
MASSDIFFERENCE: -0.0004979
TOTALSCORE: 2.613
ISOTOPICINTENSITY[M+1]: 0.167
ISOTOPICINTENSITY[M+2]: 0.0235
ISOTOPICDIFF[M+1]: 0.167
ISOTOPICDIFF[M+2]: 0.0235
MASSDIFFSCORE: 0.995
ISOTOPICSCORE: 0.849
PRODUCTIONSCORE: 0.636
NEUTRALLOSSSCORE: 0.133
PRODUCTIONPEAKNUMBER: 14
PRODUCTIONHITSNUMBER: 8
NEUTRALLOSSPEAKNUMBER: 105
NEUTRALLOSSHITSNUMBER: 14
RESOURCENAMES: 
RESOURCERECORDS: 0
ChemOntDescriptions: 
ChemOntIDs: 
ChemOntScores: 
ChemOntInChIKeys: 
PUBCHEMCIDS: 
Num ProductIon (Formula ExactMass AccurateMass Intensity Error CandidateInChIKeys CandidateOntologies): 14
C5H9	69.070425288	69.07027	78	-0.0003933	OFBQJSOFQDEBGM;QWTDNUCVQCZILF;QMMOXUPEWRXHJS;BKOOMYPCSUNDGP;YWAKXRMUMFPDSH;MHNNAWXXUZQSNM;CRSOQBOWXPBRES	CHEMONTID:0002500;CHEMONTID:0004620;CHEMONTID:0004476;CHEMONTID:0004622
C7H7O	107.049689844	107.0504	71	-0.0012587	IWDCLRJOBJJRNH;RDOXTESZEPMUJZ;HUMNYLRZRPPJDN;RLSSMJSEOOYNOY;QWVGKYWNOKOFNN;WVDDGKGOMKODPV;RKSNPTXBQXBXDJ	CHEMONTID:0001275;CHEMONTID:0000138;CHEMONTID:0000321;CHEMONTID:0001273;CHEMONTID:0001274;CHEMONTID:0000033;CHEMONTID:0004325
C7H8O	108.057514876	108.0523	79	0.0046663	RDOXTESZEPMUJZ;IWDCLRJOBJJRNH;WVDDGKGOMKODPV;RLSSMJSEOOYNOY;WGEZRMDYBXGPFA	CHEMONTID:0000138;CHEMONTID:0001275;CHEMONTID:0000033;CHEMONTID:0001273;CHEMONTID:0000323
C7H8O	108.057514876	108.05759	84	-0.0006237	RDOXTESZEPMUJZ;IWDCLRJOBJJRNH;WVDDGKGOMKODPV;RLSSMJSEOOYNOY;WGEZRMDYBXGPFA	CHEMONTID:0000138;CHEMONTID:0001275;CHEMONTID:0000033;CHEMONTID:0001273;CHEMONTID:0000323
C7H8O	108.057514876	108.06527	83	-0.0083037	RDOXTESZEPMUJZ;IWDCLRJOBJJRNH;WVDDGKGOMKODPV;RLSSMJSEOOYNOY;WGEZRMDYBXGPFA	CHEMONTID:0000138;CHEMONTID:0001275;CHEMONTID:0000033;CHEMONTID:0001273;CHEMONTID:0000323
C9H9O2	149.060254528	149.05418	90	0.0055259	GYPMBQZAVBFUIZ;CJXMVKYNVIGQBS;YOMSJEATGXXYPX;CHWNEIVBYREQRF;ARGITQZGLVBTTI;REEQXZCFSBLNDH;CAWZFQGJUGEKFU;JYUMPCCBZLRYNV;MDXYNRAMDATLBT	CHEMONTID:0004111;CHEMONTID:0000029;CHEMONTID:0000190;CHEMONTID:0000296;CHEMONTID:0004646;CHEMONTID:0000135
C9H9O2	149.060254528	149.06262	96	-0.0029141	GYPMBQZAVBFUIZ;CJXMVKYNVIGQBS;YOMSJEATGXXYPX;CHWNEIVBYREQRF;ARGITQZGLVBTTI;REEQXZCFSBLNDH;CAWZFQGJUGEKFU;JYUMPCCBZLRYNV;MDXYNRAMDATLBT	CHEMONTID:0004111;CHEMONTID:0000029;CHEMONTID:0000190;CHEMONTID:0000296;CHEMONTID:0004646;CHEMONTID:0000135
C11H15O	163.1122901	163.11305	82	-0.0013085	OHERZLWVBJCXOF;HBYHLGZWEQHTIQ;IKZRCCHIMBTUHM	CHEMONTID:0004325;CHEMONTID:0001401;CHEMONTID:0003940
C7H12F3N2O5	261.069831144	261.06921	70	7.26E-05	NA	NA
C7H21FN2OP3	261.085076402	261.08447	79	5.78E-05	NA	NA
C12H34N6OP	309.253171338	309.24939	155	0.0032328	NA	NA
C12H33N6O3	309.261413916	309.27438	812	-0.0135147	NA	NA
C12H26F3N2P2	317.152331752	317.15198	444	-0.0001968	NA	NA
C12H85F5N7O5P4	626.54828144	649.53662	6777	0.0008821	NA	NA
Num NeutralLoss (Formula ExactMass PrecursorMz ProductMz PrecursorIntensity ProductIntensity LossMass Error CandidateInChIKeys CandidateOntologies): 34
CH4O	32.026214748	649.53662	617.50922	6777	140	32.0273999999999	-0.0011853	OKKJLVBELUTLKV	CHEMONTID:0000286
C3H8	44.062600256	649.53662	605.47382	6777	106	44.0627999999999	-0.0001997	ATUOYWHBWRKTHZ	CHEMONTID:0002500
C4H8	56.062600256	317.15198	261.08447	444	79	56.06751	-0.0049097	NNPPMTNAJDCUHE;IJDNQMDRQITEOD;VQTUBCCKSQIDNK	CHEMONTID:0004620;CHEMONTID:0002500;CHEMONTID:0004622
C4H8	56.062600256	317.15198	261.06921	444	70	56.08277	-0.0201697	NNPPMTNAJDCUHE;IJDNQMDRQITEOD;VQTUBCCKSQIDNK	CHEMONTID:0004620;CHEMONTID:0002500;CHEMONTID:0004622
C7H6O4	154.026608672	317.15198	163.11305	444	82	154.03893	-0.0123213	BTQAJGSMXCDDAJ	CHEMONTID:0002519
C8H12N2O2	168.089877624	317.15198	149.06262	444	96	168.08936	0.0005176	NWZYRRPOEASODK	CHEMONTID:0000335
C9H14NO2	168.102453688	317.15198	149.05418	444	90	168.0978	0.0046537	CHCUDBFRYVCNDF	CHEMONTID:0000492
C10H11NO4	209.068807832	317.15198	108.06527	444	83	209.08671	-0.0179022	ROUWPHMRHBMAFE	CHEMONTID:0004319
C11H15NO3	209.10519334	317.15198	108.05759	444	84	209.09439	0.0108033	UFKDXENLDAZGOS	CHEMONTID:0000195
C11H15NO3	209.10519334	317.15198	108.0523	444	79	209.09968	0.0055133	UFKDXENLDAZGOS	CHEMONTID:0000195
C2HO	41.002739652	149.06262	108.06527	96	83	40.99735	0.0053897	IKHGUXGNUITLKF	CHEMONTID:0002230
C2HO	41.002739652	149.06262	108.05759	96	84	41.00503	-0.0022903	IKHGUXGNUITLKF	CHEMONTID:0002230
C2HO	41.002739652	149.06262	108.0523	96	79	41.01032	-0.0075803	IKHGUXGNUITLKF	CHEMONTID:0002230
C2H2O	42.010564684	149.06262	107.0504	96	71	42.01222	-0.0016553	IKHGUXGNUITLKF;LFQSCWFLJHTTHZ;IMROMDMJAWUWLK	CHEMONTID:0002230;CHEMONTID:0000286;CHEMONTID:0000132
C2HO	41.002739652	149.05418	108.06527	90	83	40.98891	0.0138297	IKHGUXGNUITLKF	CHEMONTID:0002230
C2HO	41.002739652	149.05418	108.05759	90	84	40.99659	0.0061497	IKHGUXGNUITLKF	CHEMONTID:0002230
C2HO	41.002739652	149.05418	108.0523	90	79	41.00188	0.0008597	IKHGUXGNUITLKF	CHEMONTID:0002230
CNO	41.99798862	149.05418	107.0504	90	71	42.00378	-0.0057914	ZHNUHDYFZUAESO	CHEMONTID:0002484
HO3P	79.966330522	149.05418	69.07027	90	78	79.98391	-0.0175795	ABLZXFCXXLZCGV	NonID:PO3
C7H5O4	153.01878364	261.08447	108.05759	79	84	153.02688	-0.0080964	BTQAJGSMXCDDAJ	CHEMONTID:0002519
C7H5O4	153.01878364	261.06921	108.05759	70	84	153.01162	0.0071636	BTQAJGSMXCDDAJ	CHEMONTID:0002519
C4H7	55.054775224	163.11305	108.05759	82	84	55.05546	-0.0006848	NNPPMTNAJDCUHE;VQTUBCCKSQIDNK	CHEMONTID:0004620;CHEMONTID:0004622
C7H5O4	153.01878364	261.08447	108.06527	79	83	153.0192	-0.0004164	BTQAJGSMXCDDAJ	CHEMONTID:0002519
C7H5O4	153.01878364	261.06921	108.06527	70	83	153.00394	0.0148436	BTQAJGSMXCDDAJ	CHEMONTID:0002519
C3H5N	55.04219916	163.11305	108.06527	82	83	55.04778	-0.0055808	LIWAQLJGPBVORC	CHEMONTID:0002228
H3O4P	97.976895206	261.08447	163.11305	79	82	97.97142	0.0054752	NBIIXXVUZAFLBC	NonID:PO4
H3O4P	97.976895206	261.06921	163.11305	70	82	97.95616	0.0207352	NBIIXXVUZAFLBC	NonID:PO4
C4H7	55.054775224	163.11305	108.0523	82	79	55.06075	-0.0059748	NNPPMTNAJDCUHE;VQTUBCCKSQIDNK	CHEMONTID:0004620;CHEMONTID:0004622
C4H8	56.062600256	163.11305	107.0504	82	71	56.06265	-4.97E-05	NNPPMTNAJDCUHE;IJDNQMDRQITEOD;VQTUBCCKSQIDNK	CHEMONTID:0004620;CHEMONTID:0002500;CHEMONTID:0004622
C6H6O	94.041864812	163.11305	69.07027	82	78	94.04278	-0.0009152	ISWSIDIOOBJBQZ	CHEMONTID:0004647
C7H5O4	153.01878364	261.08447	108.0523	79	79	153.03217	-0.0133864	BTQAJGSMXCDDAJ	CHEMONTID:0002519
C7H6O4	154.026608672	261.08447	107.0504	79	71	154.03407	-0.0074613	BTQAJGSMXCDDAJ	CHEMONTID:0002519
C7H5O4	153.01878364	261.06921	108.0523	70	79	153.01691	0.0018736	BTQAJGSMXCDDAJ	CHEMONTID:0002519
C7H6O4	154.026608672	261.06921	107.0504	70	71	154.01881	0.0077987	BTQAJGSMXCDDAJ	CHEMONTID:0002519
Num AdductIon (AdductType Mass LinkedMz): 0
Num IsotopicIon (IsotopeName Mass LinkedMz WeightedForm WeightNumber): 6
C-13	310.29239	309.29089	M+1	1
C-13	318.15121	317.15198	M+1	1
C-13	554.45868	553.45972	M+1	1
C-13	554.47992	553.45972	M+1	1
C-13	588.55554	587.55774	M+1	1
N-14	616.42578	615.4502	M+1	1

NAME: C13H84F4N4O12P2
EXACTMASS: 626.549710268
ISSELECTED: False
ACCURATEMASS: 626.5487793
MASSDIFFERENCE: 0.000931
TOTALSCORE: 2.611
ISOTOPICINTENSITY[M+1]: 0.1694
ISOTOPICINTENSITY[M+2]: 0.0382
ISOTOPICDIFF[M+1]: 0.1694
ISOTOPICDIFF[M+2]: 0.0382
MASSDIFFSCORE: 0.983
ISOTOPICSCORE: 0.84
PRODUCTIONSCORE: 0.636
NEUTRALLOSSSCORE: 0.152
PRODUCTIONPEAKNUMBER: 14
PRODUCTIONHITSNUMBER: 8
NEUTRALLOSSPEAKNUMBER: 105
NEUTRALLOSSHITSNUMBER: 16
RESOURCENAMES: 
RESOURCERECORDS: 0
ChemOntDescriptions: 
ChemOntIDs: 
ChemOntScores: 
ChemOntInChIKeys: 
PUBCHEMCIDS: 
Num ProductIon (Formula ExactMass AccurateMass Intensity Error CandidateInChIKeys CandidateOntologies): 14
C5H9	69.070425288	69.07027	78	-0.0003933	OFBQJSOFQDEBGM;QWTDNUCVQCZILF;QMMOXUPEWRXHJS;BKOOMYPCSUNDGP;YWAKXRMUMFPDSH;MHNNAWXXUZQSNM;CRSOQBOWXPBRES	CHEMONTID:0002500;CHEMONTID:0004620;CHEMONTID:0004476;CHEMONTID:0004622
C7H7O	107.049689844	107.0504	71	-0.0012587	IWDCLRJOBJJRNH;RDOXTESZEPMUJZ;HUMNYLRZRPPJDN;RLSSMJSEOOYNOY;QWVGKYWNOKOFNN;WVDDGKGOMKODPV;RKSNPTXBQXBXDJ	CHEMONTID:0001275;CHEMONTID:0000138;CHEMONTID:0000321;CHEMONTID:0001273;CHEMONTID:0001274;CHEMONTID:0000033;CHEMONTID:0004325
C7H8O	108.057514876	108.0523	79	0.0046663	RDOXTESZEPMUJZ;IWDCLRJOBJJRNH;WVDDGKGOMKODPV;RLSSMJSEOOYNOY;WGEZRMDYBXGPFA	CHEMONTID:0000138;CHEMONTID:0001275;CHEMONTID:0000033;CHEMONTID:0001273;CHEMONTID:0000323
C7H8O	108.057514876	108.05759	84	-0.0006237	RDOXTESZEPMUJZ;IWDCLRJOBJJRNH;WVDDGKGOMKODPV;RLSSMJSEOOYNOY;WGEZRMDYBXGPFA	CHEMONTID:0000138;CHEMONTID:0001275;CHEMONTID:0000033;CHEMONTID:0001273;CHEMONTID:0000323
C7H8O	108.057514876	108.06527	83	-0.0083037	RDOXTESZEPMUJZ;IWDCLRJOBJJRNH;WVDDGKGOMKODPV;RLSSMJSEOOYNOY;WGEZRMDYBXGPFA	CHEMONTID:0000138;CHEMONTID:0001275;CHEMONTID:0000033;CHEMONTID:0001273;CHEMONTID:0000323
C9H9O2	149.060254528	149.05418	90	0.0055259	GYPMBQZAVBFUIZ;CJXMVKYNVIGQBS;YOMSJEATGXXYPX;CHWNEIVBYREQRF;ARGITQZGLVBTTI;REEQXZCFSBLNDH;CAWZFQGJUGEKFU;JYUMPCCBZLRYNV;MDXYNRAMDATLBT	CHEMONTID:0004111;CHEMONTID:0000029;CHEMONTID:0000190;CHEMONTID:0000296;CHEMONTID:0004646;CHEMONTID:0000135
C9H9O2	149.060254528	149.06262	96	-0.0029141	GYPMBQZAVBFUIZ;CJXMVKYNVIGQBS;YOMSJEATGXXYPX;CHWNEIVBYREQRF;ARGITQZGLVBTTI;REEQXZCFSBLNDH;CAWZFQGJUGEKFU;JYUMPCCBZLRYNV;MDXYNRAMDATLBT	CHEMONTID:0004111;CHEMONTID:0000029;CHEMONTID:0000190;CHEMONTID:0000296;CHEMONTID:0004646;CHEMONTID:0000135
C11H15O	163.1122901	163.11305	82	-0.0013085	OHERZLWVBJCXOF;HBYHLGZWEQHTIQ;IKZRCCHIMBTUHM	CHEMONTID:0004325;CHEMONTID:0001401;CHEMONTID:0003940
C7H12F3N2O5	261.069831144	261.06921	70	7.26E-05	NA	NA
C11H12F3N2O2	261.085087284	261.08447	79	6.87E-05	NA	NA
C13H33N4O4	309.250180536	309.24939	155	0.000242	NA	NA
C13H33N4O4	309.250180536	309.27438	812	-0.024748	NA	NA
C11H23F2N2O6	317.152417896	317.15198	444	-0.0001107	NA	NA
C13H84F4N4O12P2	626.549710268	649.53662	6777	0.002311	NA	NA
Num NeutralLoss (Formula ExactMass PrecursorMz ProductMz PrecursorIntensity ProductIntensity LossMass Error CandidateInChIKeys CandidateOntologies): 36
CH4O	32.026214748	649.53662	617.50922	6777	140	32.0273999999999	-0.0011853	OKKJLVBELUTLKV	CHEMONTID:0000286
C3H8	44.062600256	649.53662	605.47382	6777	106	44.0627999999999	-0.0001997	ATUOYWHBWRKTHZ	CHEMONTID:0002500
C4H8	56.062600256	317.15198	261.08447	444	79	56.06751	-0.0049097	NNPPMTNAJDCUHE;IJDNQMDRQITEOD;VQTUBCCKSQIDNK	CHEMONTID:0004620;CHEMONTID:0002500;CHEMONTID:0004622
C4H8	56.062600256	317.15198	261.06921	444	70	56.08277	-0.0201697	NNPPMTNAJDCUHE;IJDNQMDRQITEOD;VQTUBCCKSQIDNK	CHEMONTID:0004620;CHEMONTID:0002500;CHEMONTID:0004622
C7H6O4	154.026608672	317.15198	163.11305	444	82	154.03893	-0.0123213	BTQAJGSMXCDDAJ	CHEMONTID:0002519
C8H12N2O2	168.089877624	317.15198	149.06262	444	96	168.08936	0.0005176	NWZYRRPOEASODK	CHEMONTID:0000335
C9H14NO2	168.102453688	317.15198	149.05418	444	90	168.0978	0.0046537	CHCUDBFRYVCNDF	CHEMONTID:0000492
C10H11NO4	209.068807832	317.15198	108.06527	444	83	209.08671	-0.0179022	ROUWPHMRHBMAFE	CHEMONTID:0004319
C11H15NO3	209.10519334	317.15198	108.05759	444	84	209.09439	0.0108033	UFKDXENLDAZGOS	CHEMONTID:0000195
C11H15NO3	209.10519334	317.15198	108.0523	444	79	209.09968	0.0055133	UFKDXENLDAZGOS	CHEMONTID:0000195
C10H16O7	248.089602852	317.15198	69.07027	444	78	248.08171	0.0078929	OCPZHANWXYIUTR	CHEMONTID:0003861
C13H22NO3	240.159968564	309.24939	69.07027	155	78	240.17912	-0.0191514	FYMHCWBPOCZPKA	CHEMONTID:0000195
C2HO	41.002739652	149.06262	108.06527	96	83	40.99735	0.0053897	IKHGUXGNUITLKF	CHEMONTID:0002230
C2HO	41.002739652	149.06262	108.05759	96	84	41.00503	-0.0022903	IKHGUXGNUITLKF	CHEMONTID:0002230
C2HO	41.002739652	149.06262	108.0523	96	79	41.01032	-0.0075803	IKHGUXGNUITLKF	CHEMONTID:0002230
C2H2O	42.010564684	149.06262	107.0504	96	71	42.01222	-0.0016553	IKHGUXGNUITLKF;LFQSCWFLJHTTHZ;IMROMDMJAWUWLK	CHEMONTID:0002230;CHEMONTID:0000286;CHEMONTID:0000132
C2HO	41.002739652	149.05418	108.06527	90	83	40.98891	0.0138297	IKHGUXGNUITLKF	CHEMONTID:0002230
C2HO	41.002739652	149.05418	108.05759	90	84	40.99659	0.0061497	IKHGUXGNUITLKF	CHEMONTID:0002230
C2HO	41.002739652	149.05418	108.0523	90	79	41.00188	0.0008597	IKHGUXGNUITLKF	CHEMONTID:0002230
CNO	41.99798862	149.05418	107.0504	90	71	42.00378	-0.0057914	ZHNUHDYFZUAESO	CHEMONTID:0002484
HO3P	79.966330522	149.05418	69.07027	90	78	79.98391	-0.0175795	ABLZXFCXXLZCGV	NonID:PO3
C7H5O4	153.01878364	261.08447	108.05759	79	84	153.02688	-0.0080964	BTQAJGSMXCDDAJ	CHEMONTID:0002519
C7H5O4	153.01878364	261.06921	108.05759	70	84	153.01162	0.0071636	BTQAJGSMXCDDAJ	CHEMONTID:0002519
C4H7	55.054775224	163.11305	108.05759	82	84	55.05546	-0.0006848	NNPPMTNAJDCUHE;VQTUBCCKSQIDNK	CHEMONTID:0004620;CHEMONTID:0004622
C7H5O4	153.01878364	261.08447	108.06527	79	83	153.0192	-0.0004164	BTQAJGSMXCDDAJ	CHEMONTID:0002519
C7H5O4	153.01878364	261.06921	108.06527	70	83	153.00394	0.0148436	BTQAJGSMXCDDAJ	CHEMONTID:0002519
C3H5N	55.04219916	163.11305	108.06527	82	83	55.04778	-0.0055808	LIWAQLJGPBVORC	CHEMONTID:0002228
H3O4P	97.976895206	261.08447	163.11305	79	82	97.97142	0.0054752	NBIIXXVUZAFLBC	NonID:PO4
H3O4P	97.976895206	261.06921	163.11305	70	82	97.95616	0.0207352	NBIIXXVUZAFLBC	NonID:PO4
C4H7	55.054775224	163.11305	108.0523	82	79	55.06075	-0.0059748	NNPPMTNAJDCUHE;VQTUBCCKSQIDNK	CHEMONTID:0004620;CHEMONTID:0004622
C4H8	56.062600256	163.11305	107.0504	82	71	56.06265	-4.97E-05	NNPPMTNAJDCUHE;IJDNQMDRQITEOD;VQTUBCCKSQIDNK	CHEMONTID:0004620;CHEMONTID:0002500;CHEMONTID:0004622
C6H6O	94.041864812	163.11305	69.07027	82	78	94.04278	-0.0009152	ISWSIDIOOBJBQZ	CHEMONTID:0004647
C7H5O4	153.01878364	261.08447	108.0523	79	79	153.03217	-0.0133864	BTQAJGSMXCDDAJ	CHEMONTID:0002519
C7H6O4	154.026608672	261.08447	107.0504	79	71	154.03407	-0.0074613	BTQAJGSMXCDDAJ	CHEMONTID:0002519
C7H5O4	153.01878364	261.06921	108.0523	70	79	153.01691	0.0018736	BTQAJGSMXCDDAJ	CHEMONTID:0002519
C7H6O4	154.026608672	261.06921	107.0504	70	71	154.01881	0.0077987	BTQAJGSMXCDDAJ	CHEMONTID:0002519
Num AdductIon (AdductType Mass LinkedMz): 0
Num IsotopicIon (IsotopeName Mass LinkedMz WeightedForm WeightNumber): 6
C-13	310.29239	309.29089	M+1	1
C-13	318.15121	317.15198	M+1	1
C-13	554.45868	553.45972	M+1	1
C-13	554.47992	553.45972	M+1	1
C-13	588.55554	587.55774	M+1	1
N-14	616.42578	615.4502	M+1	1

NAME: C12H91F3N6O4P6
EXACTMASS: 626.547959832
ISSELECTED: False
ACCURATEMASS: 626.5487793
MASSDIFFERENCE: -0.0008195
TOTALSCORE: 2.611
ISOTOPICINTENSITY[M+1]: 0.1637
ISOTOPICINTENSITY[M+2]: 0.0209
ISOTOPICDIFF[M+1]: 0.1637
ISOTOPICDIFF[M+2]: 0.0209
MASSDIFFSCORE: 0.987
ISOTOPICSCORE: 0.855
PRODUCTIONSCORE: 0.636
NEUTRALLOSSSCORE: 0.133
PRODUCTIONPEAKNUMBER: 14
PRODUCTIONHITSNUMBER: 8
NEUTRALLOSSPEAKNUMBER: 105
NEUTRALLOSSHITSNUMBER: 14
RESOURCENAMES: 
RESOURCERECORDS: 0
ChemOntDescriptions: 
ChemOntIDs: 
ChemOntScores: 
ChemOntInChIKeys: 
PUBCHEMCIDS: 
Num ProductIon (Formula ExactMass AccurateMass Intensity Error CandidateInChIKeys CandidateOntologies): 14
C5H9	69.070425288	69.07027	78	-0.0003933	OFBQJSOFQDEBGM;QWTDNUCVQCZILF;QMMOXUPEWRXHJS;BKOOMYPCSUNDGP;YWAKXRMUMFPDSH;MHNNAWXXUZQSNM;CRSOQBOWXPBRES	CHEMONTID:0002500;CHEMONTID:0004620;CHEMONTID:0004476;CHEMONTID:0004622
C7H7O	107.049689844	107.0504	71	-0.0012587	IWDCLRJOBJJRNH;RDOXTESZEPMUJZ;HUMNYLRZRPPJDN;RLSSMJSEOOYNOY;QWVGKYWNOKOFNN;WVDDGKGOMKODPV;RKSNPTXBQXBXDJ	CHEMONTID:0001275;CHEMONTID:0000138;CHEMONTID:0000321;CHEMONTID:0001273;CHEMONTID:0001274;CHEMONTID:0000033;CHEMONTID:0004325
C7H8O	108.057514876	108.0523	79	0.0046663	RDOXTESZEPMUJZ;IWDCLRJOBJJRNH;WVDDGKGOMKODPV;RLSSMJSEOOYNOY;WGEZRMDYBXGPFA	CHEMONTID:0000138;CHEMONTID:0001275;CHEMONTID:0000033;CHEMONTID:0001273;CHEMONTID:0000323
C7H8O	108.057514876	108.05759	84	-0.0006237	RDOXTESZEPMUJZ;IWDCLRJOBJJRNH;WVDDGKGOMKODPV;RLSSMJSEOOYNOY;WGEZRMDYBXGPFA	CHEMONTID:0000138;CHEMONTID:0001275;CHEMONTID:0000033;CHEMONTID:0001273;CHEMONTID:0000323
C7H8O	108.057514876	108.06527	83	-0.0083037	RDOXTESZEPMUJZ;IWDCLRJOBJJRNH;WVDDGKGOMKODPV;RLSSMJSEOOYNOY;WGEZRMDYBXGPFA	CHEMONTID:0000138;CHEMONTID:0001275;CHEMONTID:0000033;CHEMONTID:0001273;CHEMONTID:0000323
C9H9O2	149.060254528	149.05418	90	0.0055259	GYPMBQZAVBFUIZ;CJXMVKYNVIGQBS;YOMSJEATGXXYPX;CHWNEIVBYREQRF;ARGITQZGLVBTTI;REEQXZCFSBLNDH;CAWZFQGJUGEKFU;JYUMPCCBZLRYNV;MDXYNRAMDATLBT	CHEMONTID:0004111;CHEMONTID:0000029;CHEMONTID:0000190;CHEMONTID:0000296;CHEMONTID:0004646;CHEMONTID:0000135
C9H9O2	149.060254528	149.06262	96	-0.0029141	GYPMBQZAVBFUIZ;CJXMVKYNVIGQBS;YOMSJEATGXXYPX;CHWNEIVBYREQRF;ARGITQZGLVBTTI;REEQXZCFSBLNDH;CAWZFQGJUGEKFU;JYUMPCCBZLRYNV;MDXYNRAMDATLBT	CHEMONTID:0004111;CHEMONTID:0000029;CHEMONTID:0000190;CHEMONTID:0000296;CHEMONTID:0004646;CHEMONTID:0000135
C11H15O	163.1122901	163.11305	82	-0.0013085	OHERZLWVBJCXOF;HBYHLGZWEQHTIQ;IKZRCCHIMBTUHM	CHEMONTID:0004325;CHEMONTID:0001401;CHEMONTID:0003940
C11H7F2N6	261.070025664	261.06921	70	0.0002671	NA	NA
C7H21FN2OP3	261.085076402	261.08447	79	5.78E-05	NA	NA
C12H34N6OP	309.253171338	309.24939	155	0.0032328	NA	NA
C12H33N6O3	309.261413916	309.27438	812	-0.0135147	NA	NA
C12H26F3N2P2	317.152331752	317.15198	444	-0.0001968	NA	NA
C12H91F3N6O4P6	626.547959832	649.53662	6777	0.0005605	NA	NA
Num NeutralLoss (Formula ExactMass PrecursorMz ProductMz PrecursorIntensity ProductIntensity LossMass Error CandidateInChIKeys CandidateOntologies): 34
CH4O	32.026214748	649.53662	617.50922	6777	140	32.0273999999999	-0.0011853	OKKJLVBELUTLKV	CHEMONTID:0000286
C3H8	44.062600256	649.53662	605.47382	6777	106	44.0627999999999	-0.0001997	ATUOYWHBWRKTHZ	CHEMONTID:0002500
C4H8	56.062600256	317.15198	261.08447	444	79	56.06751	-0.0049097	NNPPMTNAJDCUHE;IJDNQMDRQITEOD;VQTUBCCKSQIDNK	CHEMONTID:0004620;CHEMONTID:0002500;CHEMONTID:0004622
C4H8	56.062600256	317.15198	261.06921	444	70	56.08277	-0.0201697	NNPPMTNAJDCUHE;IJDNQMDRQITEOD;VQTUBCCKSQIDNK	CHEMONTID:0004620;CHEMONTID:0002500;CHEMONTID:0004622
C7H6O4	154.026608672	317.15198	163.11305	444	82	154.03893	-0.0123213	BTQAJGSMXCDDAJ	CHEMONTID:0002519
C8H12N2O2	168.089877624	317.15198	149.06262	444	96	168.08936	0.0005176	NWZYRRPOEASODK	CHEMONTID:0000335
C9H14NO2	168.102453688	317.15198	149.05418	444	90	168.0978	0.0046537	CHCUDBFRYVCNDF	CHEMONTID:0000492
C10H11NO4	209.068807832	317.15198	108.06527	444	83	209.08671	-0.0179022	ROUWPHMRHBMAFE	CHEMONTID:0004319
C11H15NO3	209.10519334	317.15198	108.05759	444	84	209.09439	0.0108033	UFKDXENLDAZGOS	CHEMONTID:0000195
C11H15NO3	209.10519334	317.15198	108.0523	444	79	209.09968	0.0055133	UFKDXENLDAZGOS	CHEMONTID:0000195
C2HO	41.002739652	149.06262	108.06527	96	83	40.99735	0.0053897	IKHGUXGNUITLKF	CHEMONTID:0002230
C2HO	41.002739652	149.06262	108.05759	96	84	41.00503	-0.0022903	IKHGUXGNUITLKF	CHEMONTID:0002230
C2HO	41.002739652	149.06262	108.0523	96	79	41.01032	-0.0075803	IKHGUXGNUITLKF	CHEMONTID:0002230
C2H2O	42.010564684	149.06262	107.0504	96	71	42.01222	-0.0016553	IKHGUXGNUITLKF;LFQSCWFLJHTTHZ;IMROMDMJAWUWLK	CHEMONTID:0002230;CHEMONTID:0000286;CHEMONTID:0000132
C2HO	41.002739652	149.05418	108.06527	90	83	40.98891	0.0138297	IKHGUXGNUITLKF	CHEMONTID:0002230
C2HO	41.002739652	149.05418	108.05759	90	84	40.99659	0.0061497	IKHGUXGNUITLKF	CHEMONTID:0002230
C2HO	41.002739652	149.05418	108.0523	90	79	41.00188	0.0008597	IKHGUXGNUITLKF	CHEMONTID:0002230
CNO	41.99798862	149.05418	107.0504	90	71	42.00378	-0.0057914	ZHNUHDYFZUAESO	CHEMONTID:0002484
HO3P	79.966330522	149.05418	69.07027	90	78	79.98391	-0.0175795	ABLZXFCXXLZCGV	NonID:PO3
C7H5O4	153.01878364	261.08447	108.05759	79	84	153.02688	-0.0080964	BTQAJGSMXCDDAJ	CHEMONTID:0002519
C7H5O4	153.01878364	261.06921	108.05759	70	84	153.01162	0.0071636	BTQAJGSMXCDDAJ	CHEMONTID:0002519
[truncated: 318,554 more chars]
