# Supplementary material for: Combination of Structure Databases, In Silico Fragmentation, and MS/MS Libraries for Untargeted Screening of Non-Volatile Migrants from Recycled High-Density Polyethylene Milk Bottles
Source: Anal Chem. 2023 Jun 1;95(23):8780–8. doi: 10.1021/acs.analchem.2c05389 (PMC10267890; doi:10.1021/acs.analchem.2c05389)
Supplement: Supplementary file 2 — ac2c05389_si_002.zip [file ac2c05389_si_002.zip › Appendix C/AlignmentID 76_7.51_337.0563_2021_2_18_2355_2021_2_13_EtOH_neg_forMRM.fgt]

Version: 2
NAME: C9H15N4O8P
EXACTMASS: 338.06275007
ISSELECTED: True
ACCURATEMASS: 338.0635765
MASSDIFFERENCE: -0.0008264
TOTALSCORE: 3.886
ISOTOPICINTENSITY[M+1]: 0.1167
ISOTOPICINTENSITY[M+2]: 0.0227
ISOTOPICDIFF[M+1]: -0.1234
ISOTOPICDIFF[M+2]: -0.0086
MASSDIFFSCORE: 0.986
ISOTOPICSCORE: 0.913
PRODUCTIONSCORE: 0.667
NEUTRALLOSSSCORE: 0.239
PRODUCTIONPEAKNUMBER: 14
PRODUCTIONHITSNUMBER: 11
NEUTRALLOSSPEAKNUMBER: 71
NEUTRALLOSSHITSNUMBER: 17
RESOURCENAMES: HMDB,KNApSAcK,ChEBI,DrugBank,SMPDB,YMDB,FooDB,BMDB,Saliva,ECMDB,PubChem,PlantCyc,UNPD,BLEXP,COCONUT,MINE
RESOURCERECORDS: 16
ChemOntDescriptions: 
ChemOntIDs: 
ChemOntScores: 
ChemOntInChIKeys: 
PUBCHEMCIDS: 
Num ProductIon (Formula ExactMass AccurateMass Intensity Error CandidateInChIKeys CandidateOntologies): 14
C6H5O2	109.0289544	109.01643	2487	0.013073	GHMLBKRAJCXXBS;QIGBRXMKCJKVMJ;IYJMJJJBGWGVKX	CHEMONTID:0000137;CHEMONTID:0000136;CHEMONTID:0001245
C6H5O2	109.0289544	109.0219	2487	0.007603	GHMLBKRAJCXXBS;QIGBRXMKCJKVMJ;IYJMJJJBGWGVKX	CHEMONTID:0000137;CHEMONTID:0000136;CHEMONTID:0001245
C6H5O2	109.0289544	109.03123	2484	-0.001727	GHMLBKRAJCXXBS;QIGBRXMKCJKVMJ;IYJMJJJBGWGVKX	CHEMONTID:0000137;CHEMONTID:0000136;CHEMONTID:0001245
C6H4NO2	122.024203368	122.02752	69	-0.0027681	LQNUZADURLCDLV	CHEMONTID:0000036
C7H5O3	137.02386902	137.0074	125	0.0170176	IUNJCFABHJZSKB;HDVRLUFGYQYLFJ;PCYGLFXKCBFGPC;BPHYZRNTQNPLFI;LPYUENQFPVNPHY;DGXAGETVRDOQFP;QFYYAIBEHOEZKC;LTHYUYDRQWGOQL;IXWOUPGDGMCKGT;PZMSECKZCOOKBY	CHEMONTID:0003978;CHEMONTID:0000190;CHEMONTID:0000135;CHEMONTID:0000382;CHEMONTID:0002122;CHEMONTID:0001661
C7H5O3	137.02386902	137.01202	126	0.0123976	IUNJCFABHJZSKB;HDVRLUFGYQYLFJ;PCYGLFXKCBFGPC;BPHYZRNTQNPLFI;LPYUENQFPVNPHY;DGXAGETVRDOQFP;QFYYAIBEHOEZKC;LTHYUYDRQWGOQL;IXWOUPGDGMCKGT;PZMSECKZCOOKBY	CHEMONTID:0003978;CHEMONTID:0000190;CHEMONTID:0000135;CHEMONTID:0000382;CHEMONTID:0002122;CHEMONTID:0001661
C7H5O3	137.02386902	137.0231	122	0.0013176	IUNJCFABHJZSKB;HDVRLUFGYQYLFJ;PCYGLFXKCBFGPC;BPHYZRNTQNPLFI;LPYUENQFPVNPHY;DGXAGETVRDOQFP;QFYYAIBEHOEZKC;LTHYUYDRQWGOQL;IXWOUPGDGMCKGT;PZMSECKZCOOKBY	CHEMONTID:0003978;CHEMONTID:0000190;CHEMONTID:0000135;CHEMONTID:0000382;CHEMONTID:0002122;CHEMONTID:0001661
C7H3O5	166.998048196	167.00143	800	-0.0028332	KUSIZNPTWCYZMX;LNTHITQWFMADLM	CHEMONTID:0002519;CHEMONTID:0003538
C7H3O5	166.998048196	167.0121	813	-0.0135032	KUSIZNPTWCYZMX;LNTHITQWFMADLM	CHEMONTID:0002519;CHEMONTID:0003538
C9H11N4	175.098371352	175.11031	90	-0.0113901	NA	NA
C9H11N4	175.098371352	175.11989	90	-0.0209701	NA	NA
C8H6O5	182.021523292	182.00389	237	0.0181819	HPPCGHJRDOZHQY;NHFCITMLBJJEDB	CHEMONTID:0004298;CHEMONTID:0000382
C8H6O5	182.021523292	182.02132	241	0.0007519	HPPCGHJRDOZHQY;NHFCITMLBJJEDB	CHEMONTID:0004298;CHEMONTID:0000382
	0	337.05737	3917	-0.0018964	NA	NA
Num NeutralLoss (Formula ExactMass PrecursorMz ProductMz PrecursorIntensity ProductIntensity LossMass Error CandidateInChIKeys CandidateOntologies): 64
C7H7O4	155.034433704	337.05737	182.02132	3917	241	155.03605	-0.0016163	BTQAJGSMXCDDAJ	CHEMONTID:0002519
C7H7O4	155.034433704	337.05737	182.00389	3917	237	155.05348	-0.0190463	BTQAJGSMXCDDAJ	CHEMONTID:0002519
C7H6O5	170.021523292	337.05737	167.0121	3917	813	170.04527	-0.0237467	LNTHITQWFMADLM	CHEMONTID:0003538
C6H13O7P	228.039889386	337.05737	109.03123	3917	2484	228.02614	0.0137494	GLDWNOHZSHZNOT	NonID:PG-lipid head
C6H13O7P	228.039889386	337.05737	109.0219	3917	2487	228.03547	0.0044194	GLDWNOHZSHZNOT	NonID:PG-lipid head
C6H13O7P	228.039889386	337.05737	109.01643	3917	2487	228.04094	-0.0010506	GLDWNOHZSHZNOT	NonID:PG-lipid head
C6H13O7P	228.039889386	337.0563	109.0219	1	2487	228.0344	0.0054894	GLDWNOHZSHZNOT	NonID:PG-lipid head
C6H13O7P	228.039889386	337.0563	109.01643	1	2487	228.03987	1.94E-05	GLDWNOHZSHZNOT	NonID:PG-lipid head
C2HO3	72.992568892	182.02132	109.0219	241	2487	72.99942	-0.0068511	AEMRFAOFKBGASW	CHEMONTID:0001359
C2H3NO2	73.016378336	182.02132	109.01643	241	2487	73.00489	0.0114883	DHMQDGOQFOQNFH	CHEMONTID:0002404
C2HO3	72.992568892	182.00389	109.0219	237	2487	72.98199	0.0105789	AEMRFAOFKBGASW	CHEMONTID:0001359
C2HO3	72.992568892	182.00389	109.01643	237	2487	72.98746	0.0051089	AEMRFAOFKBGASW	CHEMONTID:0001359
C2H2O2	58.005479304	167.0121	109.0219	813	2487	57.9902	0.0152793	QTBSBXVTEAMEQO;TZIHFWKZFHZASV;WGCNASOHLSPBMP;LYCAIKOWRPUZTN	CHEMONTID:0001205;CHEMONTID:0001238;CHEMONTID:0002230;CHEMONTID:0002467
C2H2O2	58.005479304	167.0121	109.01643	813	2487	57.99567	0.0098093	QTBSBXVTEAMEQO;TZIHFWKZFHZASV;WGCNASOHLSPBMP;LYCAIKOWRPUZTN	CHEMONTID:0001205;CHEMONTID:0001238;CHEMONTID:0002230;CHEMONTID:0002467
C2H2O2	58.005479304	167.00143	109.01643	800	2487	57.985	0.0204793	QTBSBXVTEAMEQO;TZIHFWKZFHZASV;WGCNASOHLSPBMP;LYCAIKOWRPUZTN	CHEMONTID:0001205;CHEMONTID:0001238;CHEMONTID:0002230;CHEMONTID:0002467
N2	28.006148	137.0231	109.0219	122	2487	28.0012	0.004948	RAABOESOVLLHRU	NonID:N=N
N2	28.006148	137.0231	109.01643	122	2487	28.00667	-0.000522	RAABOESOVLLHRU	NonID:N=N
CO	27.99491462	137.01202	109.0219	126	2487	27.99012	0.0047946	WSFSSNUMVMOOMR;OKKJLVBELUTLKV	CHEMONTID:0001831;CHEMONTID:0000286
CO	27.99491462	137.01202	109.01643	126	2487	27.99559	-0.0006754	WSFSSNUMVMOOMR;OKKJLVBELUTLKV	CHEMONTID:0001831;CHEMONTID:0000286
CO	27.99491462	137.0074	109.0219	125	2487	27.9855	0.0094146	WSFSSNUMVMOOMR;OKKJLVBELUTLKV	CHEMONTID:0001831;CHEMONTID:0000286
CO	27.99491462	137.0074	109.01643	125	2487	27.99097	0.0039446	WSFSSNUMVMOOMR;OKKJLVBELUTLKV	CHEMONTID:0001831;CHEMONTID:0000286
CH	13.007825032	122.02752	109.0219	69	2487	13.00562	0.002205	VNWKTOKETHGBQD	CHEMONTID:0002500
CH	13.007825032	122.02752	109.01643	69	2487	13.01109	-0.003265	VNWKTOKETHGBQD	CHEMONTID:0002500
C6H13O7P	228.039889386	337.0563	109.03123	1	2484	228.02507	0.0148194	GLDWNOHZSHZNOT	NonID:PG-lipid head
C2HO3	72.992568892	182.02132	109.03123	241	2484	72.99009	0.0024789	AEMRFAOFKBGASW	CHEMONTID:0001359
C2HO3	72.992568892	182.00389	109.03123	237	2484	72.97266	0.0199089	AEMRFAOFKBGASW	CHEMONTID:0001359
C2H2O2	58.005479304	167.0121	109.03123	813	2484	57.98087	0.0246093	QTBSBXVTEAMEQO;TZIHFWKZFHZASV;WGCNASOHLSPBMP;LYCAIKOWRPUZTN	CHEMONTID:0001205;CHEMONTID:0001238;CHEMONTID:0002230;CHEMONTID:0002467
CO	27.99491462	137.0231	109.03123	122	2484	27.99187	0.0030446	WSFSSNUMVMOOMR;OKKJLVBELUTLKV	CHEMONTID:0001831;CHEMONTID:0000286
CO	27.99491462	137.01202	109.03123	126	2484	27.98079	0.0141246	WSFSSNUMVMOOMR;OKKJLVBELUTLKV	CHEMONTID:0001831;CHEMONTID:0000286
CO	27.99491462	137.0074	109.03123	125	2484	27.97617	0.0187446	WSFSSNUMVMOOMR;OKKJLVBELUTLKV	CHEMONTID:0001831;CHEMONTID:0000286
CH	13.007825032	122.02752	109.03123	69	2484	12.99629	0.011535	VNWKTOKETHGBQD	CHEMONTID:0002500
C7H6O	106.041864812	337.2153	231.17525	71	1601	106.04005	0.0018148	IWDCLRJOBJJRNH;RDOXTESZEPMUJZ	CHEMONTID:0001275;CHEMONTID:0000138
C5H8O	84.057514876	315.24719	231.17525	73	1601	84.07194	-0.0144251	NEJDKFPXHQRVMV	CHEMONTID:0000286
CO2	43.98982924	275.16815	231.17525	308	1601	43.9929	-0.0030708	BDAGIHXWWSANSR	CHEMONTID:0001205
C3H6O4	106.026608672	337.2153	231.19502	71	843	106.02028	0.0063287	RBNPOMFGQQGHHO	CHEMONTID:0000215
C5H8O	84.057514876	315.26413	231.19502	82	843	84.06911	-0.0115951	NEJDKFPXHQRVMV	CHEMONTID:0000286
C5H8O	84.057514876	315.24719	231.19502	73	843	84.05217	0.0053449	NEJDKFPXHQRVMV	CHEMONTID:0000286
CO2	43.98982924	275.16815	231.19502	308	843	43.97313	0.0166992	BDAGIHXWWSANSR	CHEMONTID:0001205
C7H6O5	170.021523292	337.0563	167.0121	1	813	170.0442	-0.0226767	LNTHITQWFMADLM	CHEMONTID:0003538
CH3	15.023475096	182.02132	167.0121	241	813	15.00922	0.0142551	VNWKTOKETHGBQD	CHEMONTID:0002500
CH2O	30.010564684	167.0121	137.0231	813	122	29.989	0.0215647	OKKJLVBELUTLKV;WSFSSNUMVMOOMR	CHEMONTID:0000286;CHEMONTID:0001831
CH2O	30.010564684	167.0121	137.01202	813	126	30.00008	0.0104847	OKKJLVBELUTLKV;WSFSSNUMVMOOMR	CHEMONTID:0000286;CHEMONTID:0001831
CH2O	30.010564684	167.0121	137.0074	813	125	30.0047	0.0058647	OKKJLVBELUTLKV;WSFSSNUMVMOOMR	CHEMONTID:0000286;CHEMONTID:0001831
CHO2	44.997654272	167.0121	122.02752	813	69	44.98458	0.0130743	BDAGIHXWWSANSR	CHEMONTID:0001205
CH3	15.023475096	182.02132	167.00143	241	800	15.01989	0.0035851	VNWKTOKETHGBQD	CHEMONTID:0002500
CH3	15.023475096	182.00389	167.00143	237	800	15.00246	0.0210151	VNWKTOKETHGBQD	CHEMONTID:0002500
CH2O	30.010564684	167.00143	137.01202	800	126	29.98941	0.0211547	OKKJLVBELUTLKV;WSFSSNUMVMOOMR	CHEMONTID:0000286;CHEMONTID:0001831
CH2O	30.010564684	167.00143	137.0074	800	125	29.99403	0.0165347	OKKJLVBELUTLKV;WSFSSNUMVMOOMR	CHEMONTID:0000286;CHEMONTID:0001831
CHO2	44.997654272	167.00143	122.02752	800	69	44.97391	0.0237443	BDAGIHXWWSANSR	CHEMONTID:0001205
C2H6O2	62.036779432	337.2153	275.16815	71	308	62.04715	-0.0103706	LYCAIKOWRPUZTN	CHEMONTID:0002467
C7H7O4	155.034433704	337.0563	182.02132	1	241	155.03498	-0.0005463	BTQAJGSMXCDDAJ	CHEMONTID:0002519
CHO2	44.997654272	182.02132	137.0231	241	122	44.99822	-0.0005657	BDAGIHXWWSANSR	CHEMONTID:0001205
CHO2	44.997654272	182.02132	137.01202	241	126	45.0093	-0.0116457	BDAGIHXWWSANSR	CHEMONTID:0001205
CHO2	44.997654272	182.02132	137.0074	241	125	45.01392	-0.0162657	BDAGIHXWWSANSR	CHEMONTID:0001205
C7H7O4	155.034433704	337.0563	182.00389	1	237	155.05241	-0.0179763	BTQAJGSMXCDDAJ	CHEMONTID:0002519
CHO2	44.997654272	182.00389	137.0231	237	122	44.98079	0.0168643	BDAGIHXWWSANSR	CHEMONTID:0001205
CHO2	44.997654272	182.00389	137.01202	237	126	44.99187	0.0057843	BDAGIHXWWSANSR	CHEMONTID:0001205
CHO2	44.997654272	182.00389	137.0074	237	125	44.99649	0.0011643	BDAGIHXWWSANSR	CHEMONTID:0001205
CH4N2O	60.032362748	325.18399	265.15002	98	61	60.03397	-0.0016073	XSQUKJJJFZCRTK	CHEMONTID:0000517
C9H10O2	150.06807956	325.18399	175.11989	98	90	150.0641	0.0039796	TVQDIGAZKJXXLX;CAWZFQGJUGEKFU	CHEMONTID:0004647;CHEMONTID:0000190
C9H10O2	150.06807956	325.18399	175.11031	98	90	150.07368	-0.0056004	TVQDIGAZKJXXLX;CAWZFQGJUGEKFU	CHEMONTID:0004647;CHEMONTID:0000190
C3H6O3	90.031694052	265.15002	175.11989	61	90	90.03013	0.0015641	PEDCQBHIVMGVHV;MNQZXJOMYWMBOU	CHEMONTID:0002210;CHEMONTID:0001540
C3H6O3	90.031694052	265.15002	175.11031	61	90	90.03971	-0.0080159	PEDCQBHIVMGVHV;MNQZXJOMYWMBOU	CHEMONTID:0002210;CHEMONTID:0001540
C8H15O2	143.10720472	265.15002	122.02752	61	69	143.1225	-0.0152953	QVGWQEOFNGJAOO	CHEMONTID:0002229
Num AdductIon (AdductType Mass LinkedMz): 1
[M+Hac-H]-	325.18399	265.15002
Num IsotopicIon (IsotopeName Mass LinkedMz WeightedForm WeightNumber): 6
C-13	110.00291	109.0219	M+1	1
C-13	110.01613	109.03123	M+1	1
N-14	232.17184	231.19502	M+1	1
C-13	232.18933	231.19502	M+1	1
C-13	276.16031	275.16815	M+1	1
C-13	276.17105	275.16815	M+1	1

NAME: C15H14O9
EXACTMASS: 338.063782028
ISSELECTED: True
ACCURATEMASS: 338.0635765
MASSDIFFERENCE: 0.0002056
TOTALSCORE: 3.621
ISOTOPICINTENSITY[M+1]: 0.1673
ISOTOPICINTENSITY[M+2]: 0.0316
ISOTOPICDIFF[M+1]: -0.0728
ISOTOPICDIFF[M+2]: 0.0003
MASSDIFFSCORE: 0.999
ISOTOPICSCORE: 0.968
PRODUCTIONSCORE: 0.571
NEUTRALLOSSSCORE: 0.169
PRODUCTIONPEAKNUMBER: 12
PRODUCTIONHITSNUMBER: 12
NEUTRALLOSSPEAKNUMBER: 71
NEUTRALLOSSHITSNUMBER: 12
RESOURCENAMES: HMDB,ChEBI,FooDB,NANPDB,PubChem,UNPD,BLEXP,COCONUT,MINE
RESOURCERECORDS: 9
ChemOntDescriptions: Triterpene saponins;Flavanone O-glycosides;Chalcones;Saccharides;Flavonol O-glycosides;Flavone O-glycosides;Flavone C-glycosides;Coumarin and derivatives;Fatty acid and derivatives;Flavanol O-glycosides;Steroidal saponins;Alkylphenylketones;Stilbene glycosides;Lignols;Hexosyl compounds;Other flavonoids;Phenylpropanoic acids;Catechin and derivatives;Steroids;Phenolic compounds;Ferulic acid and derivatives;Benzophenones;Carboxylic acids and derivatives;Hydroxybenzenoids;Caffeic acid and derivatives;Coumaric acid and derivatives;Anthocyanidin O-glycosides;Flavone C,O-glycosides
ChemOntIDs: Triterpene saponins;Flavanone O-glycosides;Chalcones;Saccharides;Flavonol O-glycosides;Flavone O-glycosides;Flavone C-glycosides;Coumarin and derivatives;Fatty acid and derivatives;Flavanol O-glycosides;Steroidal saponins;Alkylphenylketones;Stilbene glycosides;Lignols;Hexosyl compounds;Other flavonoids;Phenylpropanoic acids;Catechin and derivatives;Steroids;Phenolic compounds;Ferulic acid and derivatives;Benzophenones;Carboxylic acids and derivatives;Hydroxybenzenoids;Caffeic acid and derivatives;Coumaric acid and derivatives;Anthocyanidin O-glycosides;Flavone C,O-glycosides
ChemOntScores: 2.45179659971657E-09;4.32715443719918E-09;1.01617917276812E-08;1.65033789921784E-08;2.05202620405784E-08;2.17096190243211E-08;4.3606881617052E-08;1.50656416275009E-07;1.50656416275009E-07;1.80210319019801E-07;3.35226178441212E-07;1.33682698500341E-06;1.68944529351574E-06;5.03681863093596E-06;7.47083575051816E-06;7.49442180816979E-06;1.03048299862336E-05;1.37451045962183E-05;5.41455535537288E-05;0.000198060967139886;0.000342034347493675;0.000428118845791782;0.00052325636707883;0.00052325636707883;0.000540029599091022;0.000584997480013468;0.00240021562261021;0.00485362876734561
ChemOntInChIKeys: WBQVRPYEEYUEBQ;HMUJXQRRKBLVOO;ITVGXXMINPYUHD;CUOKHACJLGPRHD;CQLRUIIRRZYHHS;DANYIYRPLHHOCZ;PLAPMLGJVGLZOV;PRVOZGKAZHXKMM;RGHNJXZEOKUKBD;PADQINQHPQKXNL;MUOHJTRCBBDUOW;FBUBVLUPUDBFME;RMVZECFNOTWEKD;NQWVSMVXKMHKTF;DUAGQYUORDTXOR;PBZOEMVWHYQVAW;JENQUCZZZGYHRW;RSYUFYQTACJFML;YKQDRSAOXBPFTF;RTUJIYBESVJPOD;KSEBMYQBYZTDHS;ZUURCCMODYVZRR;QEVGZEDELICMKH;IGMNYECMUMZDDF;YDDGKXBLOXEEMN;CJXMVKYNVIGQBS;VEVZSMAEJFVWIL;HGUVPEBGCAVWID
PUBCHEMCIDS: 
Num ProductIon (Formula ExactMass AccurateMass Intensity Error CandidateInChIKeys CandidateOntologies): 12
C6H5O2	109.0289544	109.01643	2487	0.013073	GHMLBKRAJCXXBS;QIGBRXMKCJKVMJ;IYJMJJJBGWGVKX	CHEMONTID:0000137;CHEMONTID:0000136;CHEMONTID:0001245
C6H5O2	109.0289544	109.0219	2487	0.007603	GHMLBKRAJCXXBS;QIGBRXMKCJKVMJ;IYJMJJJBGWGVKX	CHEMONTID:0000137;CHEMONTID:0000136;CHEMONTID:0001245
C6H5O2	109.0289544	109.03123	2484	-0.001727	GHMLBKRAJCXXBS;QIGBRXMKCJKVMJ;IYJMJJJBGWGVKX	CHEMONTID:0000137;CHEMONTID:0000136;CHEMONTID:0001245
C7H6O2	122.036779432	122.02752	69	0.009808	ZBCATMYQYDCTIZ;LHGVFZTZFXWLCP;ASHGTJPOSUFTGB;BVJSUAQZOZWCKN;SMQUZDBALVYZAC;RGHHSNMVTDWUBI	CHEMONTID:0000135;CHEMONTID:0000190;CHEMONTID:0000033;CHEMONTID:0003978
C7H5O3	137.02386902	137.0074	125	0.0170176	IUNJCFABHJZSKB;HDVRLUFGYQYLFJ;PCYGLFXKCBFGPC;BPHYZRNTQNPLFI;LPYUENQFPVNPHY;DGXAGETVRDOQFP;QFYYAIBEHOEZKC;LTHYUYDRQWGOQL;IXWOUPGDGMCKGT;PZMSECKZCOOKBY	CHEMONTID:0003978;CHEMONTID:0000190;CHEMONTID:0000135;CHEMONTID:0000382;CHEMONTID:0002122;CHEMONTID:0001661
C7H5O3	137.02386902	137.01202	126	0.0123976	IUNJCFABHJZSKB;HDVRLUFGYQYLFJ;PCYGLFXKCBFGPC;BPHYZRNTQNPLFI;LPYUENQFPVNPHY;DGXAGETVRDOQFP;QFYYAIBEHOEZKC;LTHYUYDRQWGOQL;IXWOUPGDGMCKGT;PZMSECKZCOOKBY	CHEMONTID:0003978;CHEMONTID:0000190;CHEMONTID:0000135;CHEMONTID:0000382;CHEMONTID:0002122;CHEMONTID:0001661
C7H5O3	137.02386902	137.0231	122	0.0013176	IUNJCFABHJZSKB;HDVRLUFGYQYLFJ;PCYGLFXKCBFGPC;BPHYZRNTQNPLFI;LPYUENQFPVNPHY;DGXAGETVRDOQFP;QFYYAIBEHOEZKC;LTHYUYDRQWGOQL;IXWOUPGDGMCKGT;PZMSECKZCOOKBY	CHEMONTID:0003978;CHEMONTID:0000190;CHEMONTID:0000135;CHEMONTID:0000382;CHEMONTID:0002122;CHEMONTID:0001661
C7H3O5	166.998048196	167.00143	800	-0.0028332	KUSIZNPTWCYZMX;LNTHITQWFMADLM	CHEMONTID:0002519;CHEMONTID:0003538
C7H3O5	166.998048196	167.0121	813	-0.0135032	KUSIZNPTWCYZMX;LNTHITQWFMADLM	CHEMONTID:0002519;CHEMONTID:0003538
C8H6O5	182.021523292	182.00389	237	0.0181819	HPPCGHJRDOZHQY;NHFCITMLBJJEDB	CHEMONTID:0004298;CHEMONTID:0000382
C8H6O5	182.021523292	182.02132	241	0.0007519	HPPCGHJRDOZHQY;NHFCITMLBJJEDB	CHEMONTID:0004298;CHEMONTID:0000382
	0	337.05737	3917	-0.0008644	IGXZXBRGFRTKRI;XCVOCJFOQNDTNC	CHEMONTID:0004165;CHEMONTID:0002207
Num NeutralLoss (Formula ExactMass PrecursorMz ProductMz PrecursorIntensity ProductIntensity LossMass Error CandidateInChIKeys CandidateOntologies): 57
C7H7O4	155.034433704	337.05737	182.02132	3917	241	155.03605	-0.0016163	BTQAJGSMXCDDAJ	CHEMONTID:0002519
C7H7O4	155.034433704	337.05737	182.00389	3917	237	155.05348	-0.0190463	BTQAJGSMXCDDAJ	CHEMONTID:0002519
C7H6O5	170.021523292	337.05737	167.0121	3917	813	170.04527	-0.0237467	LNTHITQWFMADLM	CHEMONTID:0003538
C2HO3	72.992568892	182.02132	109.0219	241	2487	72.99942	-0.0068511	AEMRFAOFKBGASW	CHEMONTID:0001359
C2HO3	72.992568892	182.02132	109.01643	241	2487	73.00489	-0.0123211	AEMRFAOFKBGASW	CHEMONTID:0001359
C2HO3	72.992568892	182.00389	109.0219	237	2487	72.98199	0.0105789	AEMRFAOFKBGASW	CHEMONTID:0001359
C2HO3	72.992568892	182.00389	109.01643	237	2487	72.98746	0.0051089	AEMRFAOFKBGASW	CHEMONTID:0001359
C2H2O2	58.005479304	167.0121	109.0219	813	2487	57.9902	0.0152793	QTBSBXVTEAMEQO;TZIHFWKZFHZASV;WGCNASOHLSPBMP;LYCAIKOWRPUZTN	CHEMONTID:0001205;CHEMONTID:0001238;CHEMONTID:0002230;CHEMONTID:0002467
C2H2O2	58.005479304	167.0121	109.01643	813	2487	57.99567	0.0098093	QTBSBXVTEAMEQO;TZIHFWKZFHZASV;WGCNASOHLSPBMP;LYCAIKOWRPUZTN	CHEMONTID:0001205;CHEMONTID:0001238;CHEMONTID:0002230;CHEMONTID:0002467
C2H2O2	58.005479304	167.00143	109.01643	800	2487	57.985	0.0204793	QTBSBXVTEAMEQO;TZIHFWKZFHZASV;WGCNASOHLSPBMP;LYCAIKOWRPUZTN	CHEMONTID:0001205;CHEMONTID:0001238;CHEMONTID:0002230;CHEMONTID:0002467
CO	27.99491462	137.0231	109.0219	122	2487	28.0012	-0.0062854	WSFSSNUMVMOOMR;OKKJLVBELUTLKV	CHEMONTID:0001831;CHEMONTID:0000286
CO	27.99491462	137.0231	109.01643	122	2487	28.00667	-0.0117554	WSFSSNUMVMOOMR;OKKJLVBELUTLKV	CHEMONTID:0001831;CHEMONTID:0000286
CO	27.99491462	137.01202	109.0219	126	2487	27.99012	0.0047946	WSFSSNUMVMOOMR;OKKJLVBELUTLKV	CHEMONTID:0001831;CHEMONTID:0000286
CO	27.99491462	137.01202	109.01643	126	2487	27.99559	-0.0006754	WSFSSNUMVMOOMR;OKKJLVBELUTLKV	CHEMONTID:0001831;CHEMONTID:0000286
CO	27.99491462	137.0074	109.0219	125	2487	27.9855	0.0094146	WSFSSNUMVMOOMR;OKKJLVBELUTLKV	CHEMONTID:0001831;CHEMONTID:0000286
CO	27.99491462	137.0074	109.01643	125	2487	27.99097	0.0039446	WSFSSNUMVMOOMR;OKKJLVBELUTLKV	CHEMONTID:0001831;CHEMONTID:0000286
CH	13.007825032	122.02752	109.0219	69	2487	13.00562	0.002205	VNWKTOKETHGBQD	CHEMONTID:0002500
CH	13.007825032	122.02752	109.01643	69	2487	13.01109	-0.003265	VNWKTOKETHGBQD	CHEMONTID:0002500
C2HO3	72.992568892	182.02132	109.03123	241	2484	72.99009	0.0024789	AEMRFAOFKBGASW	CHEMONTID:0001359
C2HO3	72.992568892	182.00389	109.03123	237	2484	72.97266	0.0199089	AEMRFAOFKBGASW	CHEMONTID:0001359
C2H2O2	58.005479304	167.0121	109.03123	813	2484	57.98087	0.0246093	QTBSBXVTEAMEQO;TZIHFWKZFHZASV;WGCNASOHLSPBMP;LYCAIKOWRPUZTN	CHEMONTID:0001205;CHEMONTID:0001238;CHEMONTID:0002230;CHEMONTID:0002467
CO	27.99491462	137.0231	109.03123	122	2484	27.99187	0.0030446	WSFSSNUMVMOOMR;OKKJLVBELUTLKV	CHEMONTID:0001831;CHEMONTID:0000286
CO	27.99491462	137.01202	109.03123	126	2484	27.98079	0.0141246	WSFSSNUMVMOOMR;OKKJLVBELUTLKV	CHEMONTID:0001831;CHEMONTID:0000286
CO	27.99491462	137.0074	109.03123	125	2484	27.97617	0.0187446	WSFSSNUMVMOOMR;OKKJLVBELUTLKV	CHEMONTID:0001831;CHEMONTID:0000286
CH	13.007825032	122.02752	109.03123	69	2484	12.99629	0.011535	VNWKTOKETHGBQD	CHEMONTID:0002500
C7H6O	106.041864812	337.2153	231.17525	71	1601	106.04005	0.0018148	IWDCLRJOBJJRNH;RDOXTESZEPMUJZ	CHEMONTID:0001275;CHEMONTID:0000138
C5H8O	84.057514876	315.24719	231.17525	73	1601	84.07194	-0.0144251	NEJDKFPXHQRVMV	CHEMONTID:0000286
CO2	43.98982924	275.16815	231.17525	308	1601	43.9929	-0.0030708	BDAGIHXWWSANSR	CHEMONTID:0001205
C3H6O4	106.026608672	337.2153	231.19502	71	843	106.02028	0.0063287	RBNPOMFGQQGHHO	CHEMONTID:0000215
C5H8O	84.057514876	315.26413	231.19502	82	843	84.06911	-0.0115951	NEJDKFPXHQRVMV	CHEMONTID:0000286
C5H8O	84.057514876	315.24719	231.19502	73	843	84.05217	0.0053449	NEJDKFPXHQRVMV	CHEMONTID:0000286
CO2	43.98982924	275.16815	231.19502	308	843	43.97313	0.0166992	BDAGIHXWWSANSR	CHEMONTID:0001205
C7H6O5	170.021523292	337.0563	167.0121	1	813	170.0442	-0.0226767	LNTHITQWFMADLM	CHEMONTID:0003538
CH3	15.023475096	182.02132	167.0121	241	813	15.00922	0.0142551	VNWKTOKETHGBQD	CHEMONTID:0002500
CH2O	30.010564684	167.0121	137.0231	813	122	29.989	0.0215647	OKKJLVBELUTLKV;WSFSSNUMVMOOMR	CHEMONTID:0000286;CHEMONTID:0001831
CH2O	30.010564684	167.0121	137.01202	813	126	30.00008	0.0104847	OKKJLVBELUTLKV;WSFSSNUMVMOOMR	CHEMONTID:0000286;CHEMONTID:0001831
CH2O	30.010564684	167.0121	137.0074	813	125	30.0047	0.0058647	OKKJLVBELUTLKV;WSFSSNUMVMOOMR	CHEMONTID:0000286;CHEMONTID:0001831
CHO2	44.997654272	167.0121	122.02752	813	69	44.98458	0.0130743	BDAGIHXWWSANSR	CHEMONTID:0001205
CH3	15.023475096	182.02132	167.00143	241	800	15.01989	0.0035851	VNWKTOKETHGBQD	CHEMONTID:0002500
CH3	15.023475096	182.00389	167.00143	237	800	15.00246	0.0210151	VNWKTOKETHGBQD	CHEMONTID:0002500
CH2O	30.010564684	167.00143	137.01202	800	126	29.98941	0.0211547	OKKJLVBELUTLKV;WSFSSNUMVMOOMR	CHEMONTID:0000286;CHEMONTID:0001831
CH2O	30.010564684	167.00143	137.0074	800	125	29.99403	0.0165347	OKKJLVBELUTLKV;WSFSSNUMVMOOMR	CHEMONTID:0000286;CHEMONTID:0001831
CHO2	44.997654272	167.00143	122.02752	800	69	44.97391	0.0237443	BDAGIHXWWSANSR	CHEMONTID:0001205
C2H6O2	62.036779432	337.2153	275.16815	71	308	62.04715	-0.0103706	LYCAIKOWRPUZTN	CHEMONTID:0002467
C7H7O4	155.034433704	337.0563	182.02132	1	241	155.03498	-0.0005463	BTQAJGSMXCDDAJ	CHEMONTID:0002519
CHO2	44.997654272	182.02132	137.0231	241	122	44.99822	-0.0005657	BDAGIHXWWSANSR	CHEMONTID:0001205
CHO2	44.997654272	182.02132	137.01202	241	126	45.0093	-0.0116457	BDAGIHXWWSANSR	CHEMONTID:0001205
CHO2	44.997654272	182.02132	137.0074	241	125	45.01392	-0.0162657	BDAGIHXWWSANSR	CHEMONTID:0001205
C7H7O4	155.034433704	337.0563	182.00389	1	237	155.05241	-0.0179763	BTQAJGSMXCDDAJ	CHEMONTID:0002519
CHO2	44.997654272	182.00389	137.0231	237	122	44.98079	0.0168643	BDAGIHXWWSANSR	CHEMONTID:0001205
CHO2	44.997654272	182.00389	137.01202	237	126	44.99187	0.0057843	BDAGIHXWWSANSR	CHEMONTID:0001205
CHO2	44.997654272	182.00389	137.0074	237	125	44.99649	0.0011643	BDAGIHXWWSANSR	CHEMONTID:0001205
C2H4O2	60.021129368	325.18399	265.15002	98	61	60.03397	-0.0128406	QTBSBXVTEAMEQO;LYCAIKOWRPUZTN;TZIHFWKZFHZASV;WGCNASOHLSPBMP	CHEMONTID:0001205;CHEMONTID:0002467;CHEMONTID:0001238;CHEMONTID:0002230
C9H10O2	150.06807956	325.18399	175.11989	98	90	150.0641	0.0039796	TVQDIGAZKJXXLX;CAWZFQGJUGEKFU	CHEMONTID:0004647;CHEMONTID:0000190
C9H10O2	150.06807956	325.18399	175.11031	98	90	150.07368	-0.0056004	TVQDIGAZKJXXLX;CAWZFQGJUGEKFU	CHEMONTID:0004647;CHEMONTID:0000190
C3H6O3	90.031694052	265.15002	175.11989	61	90	90.03013	0.0015641	PEDCQBHIVMGVHV;MNQZXJOMYWMBOU	CHEMONTID:0002210;CHEMONTID:0001540
C3H6O3	90.031694052	265.15002	175.11031	61	90	90.03971	-0.0080159	PEDCQBHIVMGVHV;MNQZXJOMYWMBOU	CHEMONTID:0002210;CHEMONTID:0001540
Num AdductIon (AdductType Mass LinkedMz): 1
[M+Hac-H]-	325.18399	265.15002
Num IsotopicIon (IsotopeName Mass LinkedMz WeightedForm WeightNumber): 6
C-13	110.00291	109.0219	M+1	1
C-13	110.01613	109.03123	M+1	1
N-14	232.17184	231.19502	M+1	1
C-13	232.18933	231.19502	M+1	1
C-13	276.16031	275.16815	M+1	1
C-13	276.17105	275.16815	M+1	1

NAME: C16H10N4O5
EXACTMASS: 338.06511942
ISSELECTED: True
ACCURATEMASS: 338.0635765
MASSDIFFERENCE: 0.001543
TOTALSCORE: 3.291
ISOTOPICINTENSITY[M+1]: 0.1907
ISOTOPICINTENSITY[M+2]: 0.0275
ISOTOPICDIFF[M+1]: -0.0494
ISOTOPICDIFF[M+2]: -0.0038
MASSDIFFSCORE: 0.953
ISOTOPICSCORE: 0.985
PRODUCTIONSCORE: 0.571
NEUTRALLOSSSCORE: 0.211
PRODUCTIONPEAKNUMBER: 12
PRODUCTIONHITSNUMBER: 11
NEUTRALLOSSPEAKNUMBER: 71
NEUTRALLOSSHITSNUMBER: 15
RESOURCENAMES: STOFF,BLEXP,COCONUT
RESOURCERECORDS: 3
ChemOntDescriptions: Carboxylic acids and derivatives;Amino acids and derivatives;Alkaloids and derivatives;N-acyl-amino acids;Fatty acid and derivatives;Peptides;Coumarin and derivatives;Chalcones;Indole and derivatives;Benzoic acids and derivatives;Steroidal saponins;Phenylpropanoic acids
ChemOntIDs: Carboxylic acids and derivatives;Amino acids and derivatives;Alkaloids and derivatives;N-acyl-amino acids;Fatty acid and derivatives;Peptides;Coumarin and derivatives;Chalcones;Indole and derivatives;Benzoic acids and derivatives;Steroidal saponins;Phenylpropanoic acids
ChemOntScores: 2.71179736480007E-07;3.95399926457272E-06;1.78617053094743E-05;5.41455535537288E-05;0.000133358645358761;0.00052325636707883;0.000742072666039201;0.00154915944090161;0.00365834119515952;0.00600832956299426;0.00633286841765609;0.0088811126986027
ChemOntInChIKeys: DEFVIWRASFVYLL;KKCIOUWDFWQUBT;RZBFPDQKWUWUCK;WRUSVQOKJIDBLP;ZZIKIHCNFWXKDY;WINFHLHJTRGLCV;IJQYTHQDUDCJEQ;RNJWVWDASBIOQQ;ZADWXFSZEAPBJS;LLLPDUXGHXIXIW;TYNQWWGVEGFKRU;NHTGHBARYWONDQ
PUBCHEMCIDS: 
Num ProductIon (Formula ExactMass AccurateMass Intensity Error CandidateInChIKeys CandidateOntologies): 12
C6H5O2	109.0289544	109.01643	2487	0.013073	GHMLBKRAJCXXBS;QIGBRXMKCJKVMJ;IYJMJJJBGWGVKX	CHEMONTID:0000137;CHEMONTID:0000136;CHEMONTID:0001245
C6H5O2	109.0289544	109.0219	2487	0.007603	GHMLBKRAJCXXBS;QIGBRXMKCJKVMJ;IYJMJJJBGWGVKX	CHEMONTID:0000137;CHEMONTID:0000136;CHEMONTID:0001245
C6H5O2	109.0289544	109.03123	2484	-0.001727	GHMLBKRAJCXXBS;QIGBRXMKCJKVMJ;IYJMJJJBGWGVKX	CHEMONTID:0000137;CHEMONTID:0000136;CHEMONTID:0001245
C6H4NO2	122.024203368	122.02752	69	-0.0027681	LQNUZADURLCDLV	CHEMONTID:0000036
C7H5O3	137.02386902	137.0074	125	0.0170176	IUNJCFABHJZSKB;HDVRLUFGYQYLFJ;PCYGLFXKCBFGPC;BPHYZRNTQNPLFI;LPYUENQFPVNPHY;DGXAGETVRDOQFP;QFYYAIBEHOEZKC;LTHYUYDRQWGOQL;IXWOUPGDGMCKGT;PZMSECKZCOOKBY	CHEMONTID:0003978;CHEMONTID:0000190;CHEMONTID:0000135;CHEMONTID:0000382;CHEMONTID:0002122;CHEMONTID:0001661
C7H5O3	137.02386902	137.01202	126	0.0123976	IUNJCFABHJZSKB;HDVRLUFGYQYLFJ;PCYGLFXKCBFGPC;BPHYZRNTQNPLFI;LPYUENQFPVNPHY;DGXAGETVRDOQFP;QFYYAIBEHOEZKC;LTHYUYDRQWGOQL;IXWOUPGDGMCKGT;PZMSECKZCOOKBY	CHEMONTID:0003978;CHEMONTID:0000190;CHEMONTID:0000135;CHEMONTID:0000382;CHEMONTID:0002122;CHEMONTID:0001661
C7H5O3	137.02386902	137.0231	122	0.0013176	IUNJCFABHJZSKB;HDVRLUFGYQYLFJ;PCYGLFXKCBFGPC;BPHYZRNTQNPLFI;LPYUENQFPVNPHY;DGXAGETVRDOQFP;QFYYAIBEHOEZKC;LTHYUYDRQWGOQL;IXWOUPGDGMCKGT;PZMSECKZCOOKBY	CHEMONTID:0003978;CHEMONTID:0000190;CHEMONTID:0000135;CHEMONTID:0000382;CHEMONTID:0002122;CHEMONTID:0001661
C7H3O5	166.998048196	167.00143	800	-0.0028332	KUSIZNPTWCYZMX;LNTHITQWFMADLM	CHEMONTID:0002519;CHEMONTID:0003538
C7H3O5	166.998048196	167.0121	813	-0.0135032	KUSIZNPTWCYZMX;LNTHITQWFMADLM	CHEMONTID:0002519;CHEMONTID:0003538
C8H6O5	182.021523292	182.00389	237	0.0181819	HPPCGHJRDOZHQY;NHFCITMLBJJEDB	CHEMONTID:0004298;CHEMONTID:0000382
C8H6O5	182.021523292	182.02132	241	0.0007519	HPPCGHJRDOZHQY;NHFCITMLBJJEDB	CHEMONTID:0004298;CHEMONTID:0000382
	0	337.05737	3917	0.000473	NA	NA
Num NeutralLoss (Formula ExactMass PrecursorMz ProductMz PrecursorIntensity ProductIntensity LossMass Error CandidateInChIKeys CandidateOntologies): 57
C7H7O4	155.034433704	337.05737	182.02132	3917	241	155.03605	-0.0016163	BTQAJGSMXCDDAJ	CHEMONTID:0002519
C7H7O4	155.034433704	337.05737	182.00389	3917	237	155.05348	-0.0190463	BTQAJGSMXCDDAJ	CHEMONTID:0002519
C7H6O5	170.021523292	337.05737	167.0121	3917	813	170.04527	-0.0237467	LNTHITQWFMADLM	CHEMONTID:0003538
C2HO3	72.992568892	182.02132	109.0219	241	2487	72.99942	-0.0068511	AEMRFAOFKBGASW	CHEMONTID:0001359
C2H3NO2	73.016378336	182.02132	109.01643	241	2487	73.00489	0.0114883	DHMQDGOQFOQNFH	CHEMONTID:0002404
C2HO3	72.992568892	182.00389	109.0219	237	2487	72.98199	0.0105789	AEMRFAOFKBGASW	CHEMONTID:0001359
C2HO3	72.992568892	182.00389	109.01643	237	2487	72.98746	0.0051089	AEMRFAOFKBGASW	CHEMONTID:0001359
C2H2O2	58.005479304	167.0121	109.0219	813	2487	57.9902	0.0152793	QTBSBXVTEAMEQO;TZIHFWKZFHZASV;WGCNASOHLSPBMP;LYCAIKOWRPUZTN	CHEMONTID:0001205;CHEMONTID:0001238;CHEMONTID:0002230;CHEMONTID:0002467
C2H2O2	58.005479304	167.0121	109.01643	813	2487	57.99567	0.0098093	QTBSBXVTEAMEQO;TZIHFWKZFHZASV;WGCNASOHLSPBMP;LYCAIKOWRPUZTN	CHEMONTID:0001205;CHEMONTID:0001238;CHEMONTID:0002230;CHEMONTID:0002467
C2H2O2	58.005479304	167.00143	109.01643	800	2487	57.985	0.0204793	QTBSBXVTEAMEQO;TZIHFWKZFHZASV;WGCNASOHLSPBMP;LYCAIKOWRPUZTN	CHEMONTID:0001205;CHEMONTID:0001238;CHEMONTID:0002230;CHEMONTID:0002467
N2	28.006148	137.0231	109.0219	122	2487	28.0012	0.004948	RAABOESOVLLHRU	NonID:N=N
N2	28.006148	137.0231	109.01643	122	2487	28.00667	-0.000522	RAABOESOVLLHRU	NonID:N=N
CO	27.99491462	137.01202	109.0219	126	2487	27.99012	0.0047946	WSFSSNUMVMOOMR;OKKJLVBELUTLKV	CHEMONTID:0001831;CHEMONTID:0000286
CO	27.99491462	137.01202	109.01643	126	2487	27.99559	-0.0006754	WSFSSNUMVMOOMR;OKKJLVBELUTLKV	CHEMONTID:0001831;CHEMONTID:0000286
CO	27.99491462	137.0074	109.0219	125	2487	27.9855	0.0094146	WSFSSNUMVMOOMR;OKKJLVBELUTLKV	CHEMONTID:0001831;CHEMONTID:0000286
CO	27.99491462	137.0074	109.01643	125	2487	27.99097	0.0039446	WSFSSNUMVMOOMR;OKKJLVBELUTLKV	CHEMONTID:0001831;CHEMONTID:0000286
CH	13.007825032	122.02752	109.0219	69	2487	13.00562	0.002205	VNWKTOKETHGBQD	CHEMONTID:0002500
CH	13.007825032	122.02752	109.01643	69	2487	13.01109	-0.003265	VNWKTOKETHGBQD	CHEMONTID:0002500
C2HO3	72.992568892	182.02132	109.03123	241	2484	72.99009	0.0024789	AEMRFAOFKBGASW	CHEMONTID:0001359
C2HO3	72.992568892	182.00389	109.03123	237	2484	72.97266	0.0199089	AEMRFAOFKBGASW	CHEMONTID:0001359
C2H2O2	58.005479304	167.0121	109.03123	813	2484	57.98087	0.0246093	QTBSBXVTEAMEQO;TZIHFWKZFHZASV;WGCNASOHLSPBMP;LYCAIKOWRPUZTN	CHEMONTID:0001205;CHEMONTID:0001238;CHEMONTID:0002230;CHEMONTID:0002467
CO	27.99491462	137.0231	109.03123	122	2484	27.99187	0.0030446	WSFSSNUMVMOOMR;OKKJLVBELUTLKV	CHEMONTID:0001831;CHEMONTID:0000286
CO	27.99491462	137.01202	109.03123	126	2484	27.98079	0.0141246	WSFSSNUMVMOOMR;OKKJLVBELUTLKV	CHEMONTID:0001831;CHEMONTID:0000286
CO	27.99491462	137.0074	109.03123	125	2484	27.97617	0.0187446	WSFSSNUMVMOOMR;OKKJLVBELUTLKV	CHEMONTID:0001831;CHEMONTID:0000286
CH	13.007825032	122.02752	109.03123	69	2484	12.99629	0.011535	VNWKTOKETHGBQD	CHEMONTID:0002500
C7H6O	106.041864812	337.2153	231.17525	71	1601	106.04005	0.0018148	IWDCLRJOBJJRNH;RDOXTESZEPMUJZ	CHEMONTID:0001275;CHEMONTID:0000138
C5H8O	84.057514876	315.24719	231.17525	73	1601	84.07194	-0.0144251	NEJDKFPXHQRVMV	CHEMONTID:0000286
CO2	43.98982924	275.16815	231.17525	308	1601	43.9929	-0.0030708	BDAGIHXWWSANSR	CHEMONTID:0001205
C3H6O4	106.026608672	337.2153	231.19502	71	843	106.02028	0.0063287	RBNPOMFGQQGHHO	CHEMONTID:0000215
C5H8O	84.057514876	315.26413	231.19502	82	843	84.06911	-0.0115951	NEJDKFPXHQRVMV	CHEMONTID:0000286
C5H8O	84.057514876	315.24719	231.19502	73	843	84.05217	0.0053449	NEJDKFPXHQRVMV	CHEMONTID:0000286
CO2	43.98982924	275.16815	231.19502	308	843	43.97313	0.0166992	BDAGIHXWWSANSR	CHEMONTID:0001205
C7H6O5	170.021523292	337.0563	167.0121	1	813	170.0442	-0.0226767	LNTHITQWFMADLM	CHEMONTID:0003538
CH3	15.023475096	182.02132	167.0121	241	813	15.00922	0.0142551	VNWKTOKETHGBQD	CHEMONTID:0002500
CH2O	30.010564684	167.0121	137.0231	813	122	29.989	0.0215647	OKKJLVBELUTLKV;WSFSSNUMVMOOMR	CHEMONTID:0000286;CHEMONTID:0001831
CH2O	30.010564684	167.0121	137.01202	813	126	30.00008	0.0104847	OKKJLVBELUTLKV;WSFSSNUMVMOOMR	CHEMONTID:0000286;CHEMONTID:0001831
CH2O	30.010564684	167.0121	137.0074	813	125	30.0047	0.0058647	OKKJLVBELUTLKV;WSFSSNUMVMOOMR	CHEMONTID:0000286;CHEMONTID:0001831
CHO2	44.997654272	167.0121	122.02752	813	69	44.98458	0.0130743	BDAGIHXWWSANSR	CHEMONTID:0001205
CH3	15.023475096	182.02132	167.00143	241	800	15.01989	0.0035851	VNWKTOKETHGBQD	CHEMONTID:0002500
CH3	15.023475096	182.00389	167.00143	237	800	15.00246	0.0210151	VNWKTOKETHGBQD	CHEMONTID:0002500
CH2O	30.010564684	167.00143	137.01202	800	126	29.98941	0.0211547	OKKJLVBELUTLKV;WSFSSNUMVMOOMR	CHEMONTID:0000286;CHEMONTID:0001831
CH2O	30.010564684	167.00143	137.0074	800	125	29.99403	0.0165347	OKKJLVBELUTLKV;WSFSSNUMVMOOMR	CHEMONTID:0000286;CHEMONTID:0001831
CHO2	44.997654272	167.00143	122.02752	800	69	44.97391	0.0237443	BDAGIHXWWSANSR	CHEMONTID:0001205
C2H6O2	62.036779432	337.2153	275.16815	71	308	62.04715	-0.0103706	LYCAIKOWRPUZTN	CHEMONTID:0002467
C7H7O4	155.034433704	337.0563	182.02132	1	241	155.03498	-0.0005463	BTQAJGSMXCDDAJ	CHEMONTID:0002519
CHO2	44.997654272	182.02132	137.0231	241	122	44.99822	-0.0005657	BDAGIHXWWSANSR	CHEMONTID:0001205
CHO2	44.997654272	182.02132	137.01202	241	126	45.0093	-0.0116457	BDAGIHXWWSANSR	CHEMONTID:0001205
CHO2	44.997654272	182.02132	137.0074	241	125	45.01392	-0.0162657	BDAGIHXWWSANSR	CHEMONTID:0001205
C7H7O4	155.034433704	337.0563	182.00389	1	237	155.05241	-0.0179763	BTQAJGSMXCDDAJ	CHEMONTID:0002519
CHO2	44.997654272	182.00389	137.0231	237	122	44.98079	0.0168643	BDAGIHXWWSANSR	CHEMONTID:0001205
CHO2	44.997654272	182.00389	137.01202	237	126	44.99187	0.0057843	BDAGIHXWWSANSR	CHEMONTID:0001205
CHO2	44.997654272	182.00389	137.0074	237	125	44.99649	0.0011643	BDAGIHXWWSANSR	CHEMONTID:0001205
CH4N2O	60.032362748	325.18399	265.15002	98	61	60.03397	-0.0016073	XSQUKJJJFZCRTK	CHEMONTID:0000517
C9H10O2	150.06807956	325.18399	175.11989	98	90	150.0641	0.0039796	TVQDIGAZKJXXLX;CAWZFQGJUGEKFU	CHEMONTID:0004647;CHEMONTID:0000190
C9H10O2	150.06807956	325.18399	175.11031	98	90	150.07368	-0.0056004	TVQDIGAZKJXXLX;CAWZFQGJUGEKFU	CHEMONTID:0004647;CHEMONTID:0000190
C3H6O3	90.031694052	265.15002	175.11989	61	90	90.03013	0.0015641	PEDCQBHIVMGVHV;MNQZXJOMYWMBOU	CHEMONTID:0002210;CHEMONTID:0001540
C3H6O3	90.031694052	265.15002	175.11031	61	90	90.03971	-0.0080159	PEDCQBHIVMGVHV;MNQZXJOMYWMBOU	CHEMONTID:0002210;CHEMONTID:0001540
Num AdductIon (AdductType Mass LinkedMz): 1
[M+Hac-H]-	325.18399	265.15002
Num IsotopicIon (IsotopeName Mass LinkedMz WeightedForm WeightNumber): 6
C-13	110.00291	109.0219	M+1	1
C-13	110.01613	109.03123	M+1	1
N-14	232.17184	231.19502	M+1	1
C-13	232.18933	231.19502	M+1	1
C-13	276.16031	275.16815	M+1	1
C-13	276.17105	275.16815	M+1	1

NAME: C14H9F3N4O3
EXACTMASS: 338.062674808
ISSELECTED: True
ACCURATEMASS: 338.0635765
MASSDIFFERENCE: -0.0009016
TOTALSCORE: 3.216
ISOTOPICINTENSITY[M+1]: 0.1682
ISOTOPICINTENSITY[M+2]: 0.0195
ISOTOPICDIFF[M+1]: -0.0719
ISOTOPICDIFF[M+2]: -0.0118
MASSDIFFSCORE: 0.984
ISOTOPICSCORE: 0.968
PRODUCTIONSCORE: 0.571
NEUTRALLOSSSCORE: 0.169
PRODUCTIONPEAKNUMBER: 12
PRODUCTIONHITSNUMBER: 7
NEUTRALLOSSPEAKNUMBER: 71
NEUTRALLOSSHITSNUMBER: 12
RESOURCENAMES: ChEBI
RESOURCERECORDS: 1
ChemOntDescriptions: 
ChemOntIDs: 
ChemOntScores: 
ChemOntInChIKeys: 
PUBCHEMCIDS: 
Num ProductIon (Formula ExactMass AccurateMass Intensity Error CandidateInChIKeys CandidateOntologies): 12
C6H5O2	109.0289544	109.01643	2487	0.013073	GHMLBKRAJCXXBS;QIGBRXMKCJKVMJ;IYJMJJJBGWGVKX	CHEMONTID:0000137;CHEMONTID:0000136;CHEMONTID:0001245
C6H5O2	109.0289544	109.0219	2487	0.007603	GHMLBKRAJCXXBS;QIGBRXMKCJKVMJ;IYJMJJJBGWGVKX	CHEMONTID:0000137;CHEMONTID:0000136;CHEMONTID:0001245
C6H5O2	109.0289544	109.03123	2484	-0.001727	GHMLBKRAJCXXBS;QIGBRXMKCJKVMJ;IYJMJJJBGWGVKX	CHEMONTID:0000137;CHEMONTID:0000136;CHEMONTID:0001245
C6H4NO2	122.024203368	122.02752	69	-0.0027681	LQNUZADURLCDLV	CHEMONTID:0000036
C7H5O3	137.02386902	137.0074	125	0.0170176	IUNJCFABHJZSKB;HDVRLUFGYQYLFJ;PCYGLFXKCBFGPC;BPHYZRNTQNPLFI;LPYUENQFPVNPHY;DGXAGETVRDOQFP;QFYYAIBEHOEZKC;LTHYUYDRQWGOQL;IXWOUPGDGMCKGT;PZMSECKZCOOKBY	CHEMONTID:0003978;CHEMONTID:0000190;CHEMONTID:0000135;CHEMONTID:0000382;CHEMONTID:0002122;CHEMONTID:0001661
C7H5O3	137.02386902	137.01202	126	0.0123976	IUNJCFABHJZSKB;HDVRLUFGYQYLFJ;PCYGLFXKCBFGPC;BPHYZRNTQNPLFI;LPYUENQFPVNPHY;DGXAGETVRDOQFP;QFYYAIBEHOEZKC;LTHYUYDRQWGOQL;IXWOUPGDGMCKGT;PZMSECKZCOOKBY	CHEMONTID:0003978;CHEMONTID:0000190;CHEMONTID:0000135;CHEMONTID:0000382;CHEMONTID:0002122;CHEMONTID:0001661
C7H5O3	137.02386902	137.0231	122	0.0013176	IUNJCFABHJZSKB;HDVRLUFGYQYLFJ;PCYGLFXKCBFGPC;BPHYZRNTQNPLFI;LPYUENQFPVNPHY;DGXAGETVRDOQFP;QFYYAIBEHOEZKC;LTHYUYDRQWGOQL;IXWOUPGDGMCKGT;PZMSECKZCOOKBY	CHEMONTID:0003978;CHEMONTID:0000190;CHEMONTID:0000135;CHEMONTID:0000382;CHEMONTID:0002122;CHEMONTID:0001661
C5FN4O2	167.00052846	167.00143	800	-0.000353	NA	NA
C9H2F3	167.010859724	167.0121	813	-0.0006917	NA	NA
C14N	182.003074	182.00389	237	-0.0002674	NA	NA
C9H3F3N	182.021758756	182.02132	241	0.0009873	NA	NA
	0	337.05737	3917	-0.0019716	NA	NA
Num NeutralLoss (Formula ExactMass PrecursorMz ProductMz PrecursorIntensity ProductIntensity LossMass Error CandidateInChIKeys CandidateOntologies): 49
C2HO3	72.992568892	182.02132	109.0219	241	2487	72.99942	-0.0068511	AEMRFAOFKBGASW	CHEMONTID:0001359
C2H3NO2	73.016378336	182.02132	109.01643	241	2487	73.00489	0.0114883	DHMQDGOQFOQNFH	CHEMONTID:0002404
C2HO3	72.992568892	182.00389	109.0219	237	2487	72.98199	0.0105789	AEMRFAOFKBGASW	CHEMONTID:0001359
C2HO3	72.992568892	182.00389	109.01643	237	2487	72.98746	0.0051089	AEMRFAOFKBGASW	CHEMONTID:0001359
C2H2O2	58.005479304	167.0121	109.0219	813	2487	57.9902	0.0152793	QTBSBXVTEAMEQO;TZIHFWKZFHZASV;WGCNASOHLSPBMP;LYCAIKOWRPUZTN	CHEMONTID:0001205;CHEMONTID:0001238;CHEMONTID:0002230;CHEMONTID:0002467
C2H2O2	58.005479304	167.0121	109.01643	813	2487	57.99567	0.0098093	QTBSBXVTEAMEQO;TZIHFWKZFHZASV;WGCNASOHLSPBMP;LYCAIKOWRPUZTN	CHEMONTID:0001205;CHEMONTID:0001238;CHEMONTID:0002230;CHEMONTID:0002467
C2H2O2	58.005479304	167.00143	109.01643	800	2487	57.985	0.0204793	QTBSBXVTEAMEQO;TZIHFWKZFHZASV;WGCNASOHLSPBMP;LYCAIKOWRPUZTN	CHEMONTID:0001205;CHEMONTID:0001238;CHEMONTID:0002230;CHEMONTID:0002467
N2	28.006148	137.0231	109.0219	122	2487	28.0012	0.004948	RAABOESOVLLHRU	NonID:N=N
N2	28.006148	137.0231	109.01643	122	2487	28.00667	-0.000522	RAABOESOVLLHRU	NonID:N=N
CO	27.99491462	137.01202	109.0219	126	2487	27.99012	0.0047946	WSFSSNUMVMOOMR;OKKJLVBELUTLKV	CHEMONTID:0001831;CHEMONTID:0000286
CO	27.99491462	137.01202	109.01643	126	2487	27.99559	-0.0006754	WSFSSNUMVMOOMR;OKKJLVBELUTLKV	CHEMONTID:0001831;CHEMONTID:0000286
CO	27.99491462	137.0074	109.0219	125	2487	27.9855	0.0094146	WSFSSNUMVMOOMR;OKKJLVBELUTLKV	CHEMONTID:0001831;CHEMONTID:0000286
CO	27.99491462	137.0074	109.01643	125	2487	27.99097	0.0039446	WSFSSNUMVMOOMR;OKKJLVBELUTLKV	CHEMONTID:0001831;CHEMONTID:0000286
CH	13.007825032	122.02752	109.0219	69	2487	13.00562	0.002205	VNWKTOKETHGBQD	CHEMONTID:0002500
CH	13.007825032	122.02752	109.01643	69	2487	13.01109	-0.003265	VNWKTOKETHGBQD	CHEMONTID:0002500
C2HO3	72.992568892	182.02132	109.03123	241	2484	72.99009	0.0024789	AEMRFAOFKBGASW	CHEMONTID:0001359
C2HO3	72.992568892	182.00389	109.03123	237	2484	72.97266	0.0199089	AEMRFAOFKBGASW	CHEMONTID:0001359
C2H2O2	58.005479304	167.0121	109.03123	813	2484	57.98087	0.0246093	QTBSBXVTEAMEQO;TZIHFWKZFHZASV;WGCNASOHLSPBMP;LYCAIKOWRPUZTN	CHEMONTID:0001205;CHEMONTID:0001238;CHEMONTID:0002230;CHEMONTID:0002467
CO	27.99491462	137.0231	109.03123	122	2484	27.99187	0.0030446	WSFSSNUMVMOOMR;OKKJLVBELUTLKV	CHEMONTID:0001831;CHEMONTID:0000286
CO	27.99491462	137.01202	109.03123	126	2484	27.98079	0.0141246	WSFSSNUMVMOOMR;OKKJLVBELUTLKV	CHEMONTID:0001831;CHEMONTID:0000286
CO	27.99491462	137.0074	109.03123	125	2484	27.97617	0.0187446	WSFSSNUMVMOOMR;OKKJLVBELUTLKV	CHEMONTID:0001831;CHEMONTID:0000286
CH	13.007825032	122.02752	109.03123	69	2484	12.99629	0.011535	VNWKTOKETHGBQD	CHEMONTID:0002500
C7H6O	106.041864812	337.2153	231.17525	71	1601	106.04005	0.0018148	IWDCLRJOBJJRNH;RDOXTESZEPMUJZ	CHEMONTID:0001275;CHEMONTID:0000138
C5H8O	84.057514876	315.24719	231.17525	73	1601	84.07194	-0.0144251	NEJDKFPXHQRVMV	CHEMONTID:0000286
CO2	43.98982924	275.16815	231.17525	308	1601	43.9929	-0.0030708	BDAGIHXWWSANSR	CHEMONTID:0001205
C6H2O2	106.005479304	337.2153	231.19502	71	843	106.02028	-0.0148007	GHMLBKRAJCXXBS	CHEMONTID:0000137
C5H8O	84.057514876	315.26413	231.19502	82	843	84.06911	-0.0115951	NEJDKFPXHQRVMV	CHEMONTID:0000286
C5H8O	84.057514876	315.24719	231.19502	73	843	84.05217	0.0053449	NEJDKFPXHQRVMV	CHEMONTID:0000286
CO2	43.98982924	275.16815	231.19502	308	843	43.97313	0.0166992	BDAGIHXWWSANSR	CHEMONTID:0001205
CH3	15.023475096	182.02132	167.0121	241	813	15.00922	0.0142551	VNWKTOKETHGBQD	CHEMONTID:0002500
CH2O	30.010564684	167.0121	137.0231	813	122	29.989	0.0215647	OKKJLVBELUTLKV;WSFSSNUMVMOOMR	CHEMONTID:0000286;CHEMONTID:0001831
CH2O	30.010564684	167.0121	137.01202	813	126	30.00008	0.0104847	OKKJLVBELUTLKV;WSFSSNUMVMOOMR	CHEMONTID:0000286;CHEMONTID:0001831
CH2O	30.010564684	167.0121	137.0074	813	125	30.0047	0.0058647	OKKJLVBELUTLKV;WSFSSNUMVMOOMR	CHEMONTID:0000286;CHEMONTID:0001831
CHO2	44.997654272	167.0121	122.02752	813	69	44.98458	0.0130743	BDAGIHXWWSANSR	CHEMONTID:0001205
CH3	15.023475096	182.02132	167.00143	241	800	15.01989	0.0035851	VNWKTOKETHGBQD	CHEMONTID:0002500
CH3	15.023475096	182.00389	167.00143	237	800	15.00246	0.0210151	VNWKTOKETHGBQD	CHEMONTID:0002500
CH2O	30.010564684	167.00143	137.01202	800	126	29.98941	0.0211547	OKKJLVBELUTLKV;WSFSSNUMVMOOMR	CHEMONTID:0000286;CHEMONTID:0001831
CH2O	30.010564684	167.00143	137.0074	800	125	29.99403	0.0165347	OKKJLVBELUTLKV;WSFSSNUMVMOOMR	CHEMONTID:0000286;CHEMONTID:0001831
CHO2	44.997654272	167.00143	122.02752	800	69	44.97391	0.0237443	BDAGIHXWWSANSR	CHEMONTID:0001205
C2H6O2	62.036779432	337.2153	275.16815	71	308	62.04715	-0.0103706	LYCAIKOWRPUZTN	CHEMONTID:0002467
CHO2	44.997654272	182.02132	137.0231	241	122	44.99822	-0.0005657	BDAGIHXWWSANSR	CHEMONTID:0001205
CHO2	44.997654272	182.02132	137.01202	241	126	45.0093	-0.0116457	BDAGIHXWWSANSR	CHEMONTID:0001205
CHO2	44.997654272	182.02132	137.0074	241	125	45.01392	-0.0162657	BDAGIHXWWSANSR	CHEMONTID:0001205
CHO2	44.997654272	182.00389	137.0231	237	122	44.98079	0.0168643	BDAGIHXWWSANSR	CHEMONTID:0001205
CHO2	44.997654272	182.00389	137.01202	237	126	44.99187	0.0057843	BDAGIHXWWSANSR	CHEMONTID:0001205
CHO2	44.997654272	182.00389	137.0074	237	125	44.99649	0.0011643	BDAGIHXWWSANSR	CHEMONTID:0001205
CH4N2O	60.032362748	325.18399	265.15002	98	61	60.03397	-0.0016073	XSQUKJJJFZCRTK	CHEMONTID:0000517
C3H6O3	90.031694052	265.15002	175.11989	61	90	90.03013	0.0015641	PEDCQBHIVMGVHV;MNQZXJOMYWMBOU	CHEMONTID:0002210;CHEMONTID:0001540
C3H6O3	90.031694052	265.15002	175.11031	61	90	90.03971	-0.0080159	PEDCQBHIVMGVHV;MNQZXJOMYWMBOU	CHEMONTID:0002210;CHEMONTID:0001540
Num AdductIon (AdductType Mass LinkedMz): 1
[M+Hac-H]-	325.18399	265.15002
Num IsotopicIon (IsotopeName Mass LinkedMz WeightedForm WeightNumber): 6
C-13	110.00291	109.0219	M+1	1
C-13	110.01613	109.03123	M+1	1
N-14	232.17184	231.19502	M+1	1
C-13	232.18933	231.19502	M+1	1
C-13	276.16031	275.16815	M+1	1
C-13	276.17105	275.16815	M+1	1

NAME: C16H18O4S2
EXACTMASS: 338.064651056
ISSELECTED: True
ACCURATEMASS: 338.0635765
MASSDIFFERENCE: 0.0010746
TOTALSCORE: 3.213
ISOTOPICINTENSITY[M+1]: 0.1924
ISOTOPICINTENSITY[M+2]: 0.1152
ISOTOPICDIFF[M+1]: -0.0477
ISOTOPICDIFF[M+2]: 0.0839
MASSDIFFSCORE: 0.977
ISOTOPICSCORE: 0.944
PRODUCTIONSCORE: 0.571
NEUTRALLOSSSCORE: 0.197
PRODUCTIONPEAKNUMBER: 12
PRODUCTIONHITSNUMBER: 10
NEUTRALLOSSPEAKNUMBER: 71
NEUTRALLOSSHITSNUMBER: 14
RESOURCENAMES: ChEBI
RESOURCERECORDS: 1
ChemOntDescriptions: Coumarin and derivatives;Fatty acid and derivatives;Hydroxybenzenoids;Organic sulfuric acid and derivatives;Benzophenones;Stilbene glycosides
ChemOntIDs: Coumarin and derivatives;Fatty acid and derivatives;Hydroxybenzenoids;Organic sulfuric acid and derivatives;Benzophenones;Stilbene glycosides
ChemOntScores: 0.000100353189540492;0.00052325636707883;0.000627907640494781;0.00305764192088611;0.00413301964217476;0.00431071746538211
ChemOntInChIKeys: YFFNEJWGBZCLPX;CZSSKBQAJULWPY;SLYPOVJCSQHITR;WUFPNASKMLJSND;CXVGEDCSTKKODG;RZJQGNCSTQAWON
PUBCHEMCIDS: 
Num ProductIon (Formula ExactMass AccurateMass Intensity Error CandidateInChIKeys CandidateOntologies): 12
C6H5O2	109.0289544	109.01643	2487	0.013073	GHMLBKRAJCXXBS;QIGBRXMKCJKVMJ;IYJMJJJBGWGVKX	CHEMONTID:0000137;CHEMONTID:0000136;CHEMONTID:0001245
C6H5O2	109.0289544	109.0219	2487	0.007603	GHMLBKRAJCXXBS;QIGBRXMKCJKVMJ;IYJMJJJBGWGVKX	CHEMONTID:0000137;CHEMONTID:0000136;CHEMONTID:0001245
C6H5O2	109.0289544	109.03123	2484	-0.001727	GHMLBKRAJCXXBS;QIGBRXMKCJKVMJ;IYJMJJJBGWGVKX	CHEMONTID:0000137;CHEMONTID:0000136;CHEMONTID:0001245
C7H6O2	122.036779432	122.02752	69	0.009808	ZBCATMYQYDCTIZ;LHGVFZTZFXWLCP;ASHGTJPOSUFTGB;BVJSUAQZOZWCKN;SMQUZDBALVYZAC;RGHHSNMVTDWUBI	CHEMONTID:0000135;CHEMONTID:0000190;CHEMONTID:0000033;CHEMONTID:0003978
C7H5O3	137.02386902	137.0074	125	0.0170176	IUNJCFABHJZSKB;HDVRLUFGYQYLFJ;PCYGLFXKCBFGPC;BPHYZRNTQNPLFI;LPYUENQFPVNPHY;DGXAGETVRDOQFP;QFYYAIBEHOEZKC;LTHYUYDRQWGOQL;IXWOUPGDGMCKGT;PZMSECKZCOOKBY	CHEMONTID:0003978;CHEMONTID:0000190;CHEMONTID:0000135;CHEMONTID:0000382;CHEMONTID:0002122;CHEMONTID:0001661
C7H5O3	137.02386902	137.01202	126	0.0123976	IUNJCFABHJZSKB;HDVRLUFGYQYLFJ;PCYGLFXKCBFGPC;BPHYZRNTQNPLFI;LPYUENQFPVNPHY;DGXAGETVRDOQFP;QFYYAIBEHOEZKC;LTHYUYDRQWGOQL;IXWOUPGDGMCKGT;PZMSECKZCOOKBY	CHEMONTID:0003978;CHEMONTID:0000190;CHEMONTID:0000135;CHEMONTID:0000382;CHEMONTID:0002122;CHEMONTID:0001661
C7H5O3	137.02386902	137.0231	122	0.0013176	IUNJCFABHJZSKB;HDVRLUFGYQYLFJ;PCYGLFXKCBFGPC;BPHYZRNTQNPLFI;LPYUENQFPVNPHY;DGXAGETVRDOQFP;QFYYAIBEHOEZKC;LTHYUYDRQWGOQL;IXWOUPGDGMCKGT;PZMSECKZCOOKBY	CHEMONTID:0003978;CHEMONTID:0000190;CHEMONTID:0000135;CHEMONTID:0000382;CHEMONTID:0002122;CHEMONTID:0001661
C8H7S2	166.998917224	167.00143	800	-0.0019642	NA	NA
C8H7O4	167.034433704	167.0121	813	0.0228823	XLEYFDVVXLMULC;ABNNGIOYMQTQQO;DFOATKRXQLALOL;LTJNCZSXVJCHGE	CHEMONTID:0004298;CHEMONTID:0000190;CHEMONTID:0003698;CHEMONTID:0000135
C12H15O	175.1122901	175.11031	90	0.0025287	ILLDCQFGXZZRTO	CHEMONTID:0001334
C12H15O	175.1122901	175.11989	90	-0.0070513	ILLDCQFGXZZRTO	CHEMONTID:0001334
	0	337.05737	3917	4.6E-06	NA	NA
Num NeutralLoss (Formula ExactMass PrecursorMz ProductMz PrecursorIntensity ProductIntensity LossMass Error CandidateInChIKeys CandidateOntologies): 60
C7H7O4	155.034433704	337.05737	182.02132	3917	241	155.03605	-0.0016163	BTQAJGSMXCDDAJ	CHEMONTID:0002519
C7H7O4	155.034433704	337.05737	182.00389	3917	237	155.05348	-0.0190463	BTQAJGSMXCDDAJ	CHEMONTID:0002519
C2HO3	72.992568892	182.02132	109.0219	241	2487	72.99942	-0.0068511	AEMRFAOFKBGASW	CHEMONTID:0001359
C2HO3	72.992568892	182.02132	109.01643	241	2487	73.00489	-0.0123211	AEMRFAOFKBGASW	CHEMONTID:0001359
C2HO3	72.992568892	182.00389	109.0219	237	2487	72.98199	0.0105789	AEMRFAOFKBGASW	CHEMONTID:0001359
C2HO3	72.992568892	182.00389	109.01643	237	2487	72.98746	0.0051089	AEMRFAOFKBGASW	CHEMONTID:0001359
C2H2O2	58.005479304	167.0121	109.0219	813	2487	57.9902	0.0152793	QTBSBXVTEAMEQO;TZIHFWKZFHZASV;WGCNASOHLSPBMP;LYCAIKOWRPUZTN	CHEMONTID:0001205;CHEMONTID:0001238;CHEMONTID:0002230;CHEMONTID:0002467
C2H2O2	58.005479304	167.0121	109.01643	813	2487	57.99567	0.0098093	QTBSBXVTEAMEQO;TZIHFWKZFHZASV;WGCNASOHLSPBMP;LYCAIKOWRPUZTN	CHEMONTID:0001205;CHEMONTID:0001238;CHEMONTID:0002230;CHEMONTID:0002467
C2H2O2	58.005479304	167.00143	109.01643	800	2487	57.985	0.0204793	QTBSBXVTEAMEQO;TZIHFWKZFHZASV;WGCNASOHLSPBMP;LYCAIKOWRPUZTN	CHEMONTID:0001205;CHEMONTID:0001238;CHEMONTID:0002230;CHEMONTID:0002467
CO	27.99491462	137.0231	109.0219	122	2487	28.0012	-0.0062854	WSFSSNUMVMOOMR;OKKJLVBELUTLKV	CHEMONTID:0001831;CHEMONTID:0000286
CO	27.99491462	137.0231	109.01643	122	2487	28.00667	-0.0117554	WSFSSNUMVMOOMR;OKKJLVBELUTLKV	CHEMONTID:0001831;CHEMONTID:0000286
CO	27.99491462	137.01202	109.0219	126	2487	27.99012	0.0047946	WSFSSNUMVMOOMR;OKKJLVBELUTLKV	CHEMONTID:0001831;CHEMONTID:0000286
CO	27.99491462	137.01202	109.01643	126	2487	27.99559	-0.0006754	WSFSSNUMVMOOMR;OKKJLVBELUTLKV	CHEMONTID:0001831;CHEMONTID:0000286
CO	27.99491462	137.0074	109.0219	125	2487	27.9855	0.0094146	WSFSSNUMVMOOMR;OKKJLVBELUTLKV	CHEMONTID:0001831;CHEMONTID:0000286
CO	27.99491462	137.0074	109.01643	125	2487	27.99097	0.0039446	WSFSSNUMVMOOMR;OKKJLVBELUTLKV	CHEMONTID:0001831;CHEMONTID:0000286
CH	13.007825032	122.02752	109.0219	69	2487	13.00562	0.002205	VNWKTOKETHGBQD	CHEMONTID:0002500
CH	13.007825032	122.02752	109.01643	69	2487	13.01109	-0.003265	VNWKTOKETHGBQD	CHEMONTID:0002500
C2HO3	72.992568892	182.02132	109.03123	241	2484	72.99009	0.0024789	AEMRFAOFKBGASW	CHEMONTID:0001359
C2HO3	72.992568892	182.00389	109.03123	237	2484	72.97266	0.0199089	AEMRFAOFKBGASW	CHEMONTID:0001359
C2H2O2	58.005479304	167.0121	109.03123	813	2484	57.98087	0.0246093	QTBSBXVTEAMEQO;TZIHFWKZFHZASV;WGCNASOHLSPBMP;LYCAIKOWRPUZTN	CHEMONTID:0001205;CHEMONTID:0001238;CHEMONTID:0002230;CHEMONTID:0002467
CO	27.99491462	137.0231	109.03123	122	2484	27.99187	0.0030446	WSFSSNUMVMOOMR;OKKJLVBELUTLKV	CHEMONTID:0001831;CHEMONTID:0000286
CO	27.99491462	137.01202	109.03123	126	2484	27.98079	0.0141246	WSFSSNUMVMOOMR;OKKJLVBELUTLKV	CHEMONTID:0001831;CHEMONTID:0000286
CO	27.99491462	137.0074	109.03123	125	2484	27.97617	0.0187446	WSFSSNUMVMOOMR;OKKJLVBELUTLKV	CHEMONTID:0001831;CHEMONTID:0000286
CH	13.007825032	122.02752	109.03123	69	2484	12.99629	0.011535	VNWKTOKETHGBQD	CHEMONTID:0002500
C7H6O	106.041864812	337.2153	231.17525	71	1601	106.04005	0.0018148	IWDCLRJOBJJRNH;RDOXTESZEPMUJZ	CHEMONTID:0001275;CHEMONTID:0000138
C5H8O	84.057514876	315.24719	231.17525	73	1601	84.07194	-0.0144251	NEJDKFPXHQRVMV	CHEMONTID:0000286
CO2	43.98982924	275.16815	231.17525	308	1601	43.9929	-0.0030708	BDAGIHXWWSANSR	CHEMONTID:0001205
H2S	33.987721064	265.15002	231.17525	61	1601	33.97477	0.0129511	RWSOTUBLDIXVET	NonID:SH
C3H6O4	106.026608672	337.2153	231.19502	71	843	106.02028	0.0063287	RBNPOMFGQQGHHO	CHEMONTID:0000215
C5H8O	84.057514876	315.26413	231.19502	82	843	84.06911	-0.0115951	NEJDKFPXHQRVMV	CHEMONTID:0000286
C5H8O	84.057514876	315.24719	231.19502	73	843	84.05217	0.0053449	NEJDKFPXHQRVMV	CHEMONTID:0000286
CO2	43.98982924	275.16815	231.19502	308	843	43.97313	0.0166992	BDAGIHXWWSANSR	CHEMONTID:0001205
CH3	15.023475096	182.02132	167.0121	241	813	15.00922	0.0142551	VNWKTOKETHGBQD	CHEMONTID:0002500
CH2O	30.010564684	167.0121	137.0231	813	122	29.989	0.0215647	OKKJLVBELUTLKV;WSFSSNUMVMOOMR	CHEMONTID:0000286;CHEMONTID:0001831
CH2O	30.010564684	167.0121	137.01202	813	126	30.00008	0.0104847	OKKJLVBELUTLKV;WSFSSNUMVMOOMR	CHEMONTID:0000286;CHEMONTID:0001831
CH2O	30.010564684	167.0121	137.0074	813	125	30.0047	0.0058647	OKKJLVBELUTLKV;WSFSSNUMVMOOMR	CHEMONTID:0000286;CHEMONTID:0001831
CHO2	44.997654272	167.0121	122.02752	813	69	44.98458	0.0130743	BDAGIHXWWSANSR	CHEMONTID:0001205
CH3	15.023475096	182.02132	167.00143	241	800	15.01989	0.0035851	VNWKTOKETHGBQD	CHEMONTID:0002500
CH3	15.023475096	182.00389	167.00143	237	800	15.00246	0.0210151	VNWKTOKETHGBQD	CHEMONTID:0002500
CH2O	30.010564684	167.00143	137.01202	800	126	29.98941	0.0211547	OKKJLVBELUTLKV;WSFSSNUMVMOOMR	CHEMONTID:0000286;CHEMONTID:0001831
CH2O	30.010564684	167.00143	137.0074	800	125	29.99403	0.0165347	OKKJLVBELUTLKV;WSFSSNUMVMOOMR	CHEMONTID:0000286;CHEMONTID:0001831
CHO2	44.997654272	167.00143	122.02752	800	69	44.97391	0.0237443	BDAGIHXWWSANSR	CHEMONTID:0001205
C2H6O2	62.036779432	337.2153	275.16815	71	308	62.04715	-0.0103706	LYCAIKOWRPUZTN	CHEMONTID:0002467
C7H7O4	155.034433704	337.0563	182.02132	1	241	155.03498	-0.0005463	BTQAJGSMXCDDAJ	CHEMONTID:0002519
CHO2	44.997654272	182.02132	137.0231	241	122	44.99822	-0.0005657	BDAGIHXWWSANSR	CHEMONTID:0001205
CHO2	44.997654272	182.02132	137.01202	241	126	45.0093	-0.0116457	BDAGIHXWWSANSR	CHEMONTID:0001205
CHO2	44.997654272	182.02132	137.0074	241	125	45.01392	-0.0162657	BDAGIHXWWSANSR	CHEMONTID:0001205
C7H7O4	155.034433704	337.0563	182.00389	1	237	155.05241	-0.0179763	BTQAJGSMXCDDAJ	CHEMONTID:0002519
CHO2	44.997654272	182.00389	137.0231	237	122	44.98079	0.0168643	BDAGIHXWWSANSR	CHEMONTID:0001205
CHO2	44.997654272	182.00389	137.01202	237	126	44.99187	0.0057843	BDAGIHXWWSANSR	CHEMONTID:0001205
CHO2	44.997654272	182.00389	137.0074	237	125	44.99649	0.0011643	BDAGIHXWWSANSR	CHEMONTID:0001205
C2H4O2	60.021129368	325.18399	265.15002	98	61	60.03397	-0.0128406	QTBSBXVTEAMEQO;LYCAIKOWRPUZTN;TZIHFWKZFHZASV;WGCNASOHLSPBMP	CHEMONTID:0001205;CHEMONTID:0002467;CHEMONTID:0001238;CHEMONTID:0002230
C9H10O2	150.06807956	325.18399	175.11989	98	90	150.0641	0.0039796	TVQDIGAZKJXXLX;CAWZFQGJUGEKFU	CHEMONTID:0004647;CHEMONTID:0000190
C9H10O2	150.06807956	325.18399	175.11031	98	90	150.07368	-0.0056004	TVQDIGAZKJXXLX;CAWZFQGJUGEKFU	CHEMONTID:0004647;CHEMONTID:0000190
C9H16O	140.120115132	315.26413	175.11989	82	90	140.14424	-0.0241249	IFTBJDZSLBRRMC	CHEMONTID:0001334
C9H16O	140.120115132	315.24719	175.11989	73	90	140.1273	-0.0071849	IFTBJDZSLBRRMC	CHEMONTID:0001334
C9H16O	140.120115132	315.24719	175.11031	73	90	140.13688	-0.0167649	IFTBJDZSLBRRMC	CHEMONTID:0001334
C3H6O3	90.031694052	265.15002	175.11989	61	90	90.03013	0.0015641	PEDCQBHIVMGVHV;MNQZXJOMYWMBOU	CHEMONTID:0002210;CHEMONTID:0001540
C3H6O3	90.031694052	265.15002	175.11031	61	90	90.03971	-0.0080159	PEDCQBHIVMGVHV;MNQZXJOMYWMBOU	CHEMONTID:0002210;CHEMONTID:0001540
C8H15O2	143.10720472	265.15002	122.02752	61	69	143.1225	-0.0152953	QVGWQEOFNGJAOO	CHEMONTID:0002229
Num AdductIon (AdductType Mass LinkedMz): 1
[M+Hac-H]-	325.18399	265.15002
Num IsotopicIon (IsotopeName Mass LinkedMz WeightedForm WeightNumber): 6
C-13	110.00291	109.0219	M+1	1
C-13	110.01613	109.03123	M+1	1
N-14	232.17184	231.19502	M+1	1
C-13	232.18933	231.19502	M+1	1
C-13	276.16031	275.16815	M+1	1
C-13	276.17105	275.16815	M+1	1

NAME: C11H18N2O6S2
EXACTMASS: 338.060628296
ISSELECTED: False
ACCURATEMASS: 338.0635765
MASSDIFFERENCE: -0.0029482
TOTALSCORE: 3.194
ISOTOPICINTENSITY[M+1]: 0.1464
ISOTOPICINTENSITY[M+2]: 0.1118
ISOTOPICDIFF[M+1]: -0.0937
ISOTOPICDIFF[M+2]: 0.0805
MASSDIFFSCORE: 0.84
ISOTOPICSCORE: 0.909
PRODUCTIONSCORE: 0.667
NEUTRALLOSSSCORE: 0.254
PRODUCTIONPEAKNUMBER: 14
PRODUCTIONHITSNUMBER: 11
NEUTRALLOSSPEAKNUMBER: 71
NEUTRALLOSSHITSNUMBER: 18
RESOURCENAMES: STOFF
RESOURCERECORDS: 1
ChemOntDescriptions: N-acyl-amino acids;Amino acids and derivatives;Peptides;Organic sulfuric acid and derivatives
ChemOntIDs: N-acyl-amino acids;Amino acids and derivatives;Peptides;Organic sulfuric acid and derivatives
ChemOntScores: 0.000339884985413606;0.00219049458704752;0.00600832956299426;0.008211030422556
ChemOntInChIKeys: YTGJWQPHMWSCST;XUJNEKJLAYXESH;ZUKPVRWZDMRIEO;AFCGFAGUEYAMAO
PUBCHEMCIDS: 
Num ProductIon (Formula ExactMass AccurateMass Intensity Error CandidateInChIKeys CandidateOntologies): 14
C6H5O2	109.0289544	109.01643	2487	0.013073	GHMLBKRAJCXXBS;QIGBRXMKCJKVMJ;IYJMJJJBGWGVKX	CHEMONTID:0000137;CHEMONTID:0000136;CHEMONTID:0001245
C6H5O2	109.0289544	109.0219	2487	0.007603	GHMLBKRAJCXXBS;QIGBRXMKCJKVMJ;IYJMJJJBGWGVKX	CHEMONTID:0000137;CHEMONTID:0000136;CHEMONTID:0001245
C6H5O2	109.0289544	109.03123	2484	-0.001727	GHMLBKRAJCXXBS;QIGBRXMKCJKVMJ;IYJMJJJBGWGVKX	CHEMONTID:0000137;CHEMONTID:0000136;CHEMONTID:0001245
C6H4NO2	122.024203368	122.02752	69	-0.0027681	LQNUZADURLCDLV	CHEMONTID:0000036
C7H5O3	137.02386902	137.0074	125	0.0170176	IUNJCFABHJZSKB;HDVRLUFGYQYLFJ;PCYGLFXKCBFGPC;BPHYZRNTQNPLFI;LPYUENQFPVNPHY;DGXAGETVRDOQFP;QFYYAIBEHOEZKC;LTHYUYDRQWGOQL;IXWOUPGDGMCKGT;PZMSECKZCOOKBY	CHEMONTID:0003978;CHEMONTID:0000190;CHEMONTID:0000135;CHEMONTID:0000382;CHEMONTID:0002122;CHEMONTID:0001661
C7H5O3	137.02386902	137.01202	126	0.0123976	IUNJCFABHJZSKB;HDVRLUFGYQYLFJ;PCYGLFXKCBFGPC;BPHYZRNTQNPLFI;LPYUENQFPVNPHY;DGXAGETVRDOQFP;QFYYAIBEHOEZKC;LTHYUYDRQWGOQL;IXWOUPGDGMCKGT;PZMSECKZCOOKBY	CHEMONTID:0003978;CHEMONTID:0000190;CHEMONTID:0000135;CHEMONTID:0000382;CHEMONTID:0002122;CHEMONTID:0001661
C7H5O3	137.02386902	137.0231	122	0.0013176	IUNJCFABHJZSKB;HDVRLUFGYQYLFJ;PCYGLFXKCBFGPC;BPHYZRNTQNPLFI;LPYUENQFPVNPHY;DGXAGETVRDOQFP;QFYYAIBEHOEZKC;LTHYUYDRQWGOQL;IXWOUPGDGMCKGT;PZMSECKZCOOKBY	CHEMONTID:0003978;CHEMONTID:0000190;CHEMONTID:0000135;CHEMONTID:0000382;CHEMONTID:0002122;CHEMONTID:0001661
C7H3O5	166.998048196	167.00143	800	-0.0028332	KUSIZNPTWCYZMX;LNTHITQWFMADLM	CHEMONTID:0002519;CHEMONTID:0003538
C7H3O5	166.998048196	167.0121	813	-0.0135032	KUSIZNPTWCYZMX;LNTHITQWFMADLM	CHEMONTID:0002519;CHEMONTID:0003538
C7H15N2O3	175.10826734	175.11031	90	-0.0014941	NA	NA
C11H15N2	175.12352348	175.11989	90	0.0041821	NA	NA
C8H6O5	182.021523292	182.00389	237	0.0181819	HPPCGHJRDOZHQY;NHFCITMLBJJEDB	CHEMONTID:0004298;CHEMONTID:0000382
C8H6O5	182.021523292	182.02132	241	0.0007519	HPPCGHJRDOZHQY;NHFCITMLBJJEDB	CHEMONTID:0004298;CHEMONTID:0000382
	0	337.05737	3917	-0.0040182	NA	NA
Num NeutralLoss (Formula ExactMass PrecursorMz ProductMz PrecursorIntensity ProductIntensity LossMass Error CandidateInChIKeys CandidateOntologies): 62
C7H7O4	155.034433704	337.05737	182.02132	3917	241	155.03605	-0.0016163	BTQAJGSMXCDDAJ	CHEMONTID:0002519
C7H7O4	155.034433704	337.05737	182.00389	3917	237	155.05348	-0.0190463	BTQAJGSMXCDDAJ	CHEMONTID:0002519
C7H6O5	170.021523292	337.05737	167.0121	3917	813	170.04527	-0.0237467	LNTHITQWFMADLM	CHEMONTID:0003538
C2HO3	72.992568892	182.02132	109.0219	241	2487	72.99942	-0.0068511	AEMRFAOFKBGASW	CHEMONTID:0001359
C2H3NO2	73.016378336	182.02132	109.01643	241	2487	73.00489	0.0114883	DHMQDGOQFOQNFH	CHEMONTID:0002404
C2HO3	72.992568892	182.00389	109.0219	237	2487	72.98199	0.0105789	AEMRFAOFKBGASW	CHEMONTID:0001359
C2HO3	72.992568892	182.00389	109.01643	237	2487	72.98746	0.0051089	AEMRFAOFKBGASW	CHEMONTID:0001359
C2H2O2	58.005479304	167.0121	109.0219	813	2487	57.9902	0.0152793	QTBSBXVTEAMEQO;TZIHFWKZFHZASV;WGCNASOHLSPBMP;LYCAIKOWRPUZTN	CHEMONTID:0001205;CHEMONTID:0001238;CHEMONTID:0002230;CHEMONTID:0002467
C2H2O2	58.005479304	167.0121	109.01643	813	2487	57.99567	0.0098093	QTBSBXVTEAMEQO;TZIHFWKZFHZASV;WGCNASOHLSPBMP;LYCAIKOWRPUZTN	CHEMONTID:0001205;CHEMONTID:0001238;CHEMONTID:0002230;CHEMONTID:0002467
C2H2O2	58.005479304	167.00143	109.01643	800	2487	57.985	0.0204793	QTBSBXVTEAMEQO;TZIHFWKZFHZASV;WGCNASOHLSPBMP;LYCAIKOWRPUZTN	CHEMONTID:0001205;CHEMONTID:0001238;CHEMONTID:0002230;CHEMONTID:0002467
N2	28.006148	137.0231	109.0219	122	2487	28.0012	0.004948	RAABOESOVLLHRU	NonID:N=N
N2	28.006148	137.0231	109.01643	122	2487	28.00667	-0.000522	RAABOESOVLLHRU	NonID:N=N
CO	27.99491462	137.01202	109.0219	126	2487	27.99012	0.0047946	WSFSSNUMVMOOMR;OKKJLVBELUTLKV	CHEMONTID:0001831;CHEMONTID:0000286
CO	27.99491462	137.01202	109.01643	126	2487	27.99559	-0.0006754	WSFSSNUMVMOOMR;OKKJLVBELUTLKV	CHEMONTID:0001831;CHEMONTID:0000286
CO	27.99491462	137.0074	109.0219	125	2487	27.9855	0.0094146	WSFSSNUMVMOOMR;OKKJLVBELUTLKV	CHEMONTID:0001831;CHEMONTID:0000286
CO	27.99491462	137.0074	109.01643	125	2487	27.99097	0.0039446	WSFSSNUMVMOOMR;OKKJLVBELUTLKV	CHEMONTID:0001831;CHEMONTID:0000286
CH	13.007825032	122.02752	109.0219	69	2487	13.00562	0.002205	VNWKTOKETHGBQD	CHEMONTID:0002500
CH	13.007825032	122.02752	109.01643	69	2487	13.01109	-0.003265	VNWKTOKETHGBQD	CHEMONTID:0002500
C2HO3	72.992568892	182.02132	109.03123	241	2484	72.99009	0.0024789	AEMRFAOFKBGASW	CHEMONTID:0001359
C2HO3	72.992568892	182.00389	109.03123	237	2484	72.97266	0.0199089	AEMRFAOFKBGASW	CHEMONTID:0001359
C2H2O2	58.005479304	167.0121	109.03123	813	2484	57.98087	0.0246093	QTBSBXVTEAMEQO;TZIHFWKZFHZASV;WGCNASOHLSPBMP;LYCAIKOWRPUZTN	CHEMONTID:0001205;CHEMONTID:0001238;CHEMONTID:0002230;CHEMONTID:0002467
CO	27.99491462	137.0231	109.03123	122	2484	27.99187	0.0030446	WSFSSNUMVMOOMR;OKKJLVBELUTLKV	CHEMONTID:0001831;CHEMONTID:0000286
CO	27.99491462	137.01202	109.03123	126	2484	27.98079	0.0141246	WSFSSNUMVMOOMR;OKKJLVBELUTLKV	CHEMONTID:0001831;CHEMONTID:0000286
CO	27.99491462	137.0074	109.03123	125	2484	27.97617	0.0187446	WSFSSNUMVMOOMR;OKKJLVBELUTLKV	CHEMONTID:0001831;CHEMONTID:0000286
CH	13.007825032	122.02752	109.03123	69	2484	12.99629	0.011535	VNWKTOKETHGBQD	CHEMONTID:0002500
C7H6O	106.041864812	337.2153	231.17525	71	1601	106.04005	0.0018148	IWDCLRJOBJJRNH;RDOXTESZEPMUJZ	CHEMONTID:0001275;CHEMONTID:0000138
C5H8O	84.057514876	315.24719	231.17525	73	1601	84.07194	-0.0144251	NEJDKFPXHQRVMV	CHEMONTID:0000286
CO2	43.98982924	275.16815	231.17525	308	1601	43.9929	-0.0030708	BDAGIHXWWSANSR	CHEMONTID:0001205
H2S	33.987721064	265.15002	231.17525	61	1601	33.97477	0.0129511	RWSOTUBLDIXVET	NonID:SH
C3H6O4	106.026608672	337.2153	231.19502	71	843	106.02028	0.0063287	RBNPOMFGQQGHHO	CHEMONTID:0000215
C5H8O	84.057514876	315.26413	231.19502	82	843	84.06911	-0.0115951	NEJDKFPXHQRVMV	CHEMONTID:0000286
C5H8O	84.057514876	315.24719	231.19502	73	843	84.05217	0.0053449	NEJDKFPXHQRVMV	CHEMONTID:0000286
CO2	43.98982924	275.16815	231.19502	308	843	43.97313	0.0166992	BDAGIHXWWSANSR	CHEMONTID:0001205
C7H6O5	170.021523292	337.0563	167.0121	1	813	170.0442	-0.0226767	LNTHITQWFMADLM	CHEMONTID:0003538
CH3	15.023475096	182.02132	167.0121	241	813	15.00922	0.0142551	VNWKTOKETHGBQD	CHEMONTID:0002500
CH2O	30.010564684	167.0121	137.0231	813	122	29.989	0.0215647	OKKJLVBELUTLKV;WSFSSNUMVMOOMR	CHEMONTID:0000286;CHEMONTID:0001831
CH2O	30.010564684	167.0121	137.01202	813	126	30.00008	0.0104847	OKKJLVBELUTLKV;WSFSSNUMVMOOMR	CHEMONTID:0000286;CHEMONTID:0001831
CH2O	30.010564684	167.0121	137.0074	813	125	30.0047	0.0058647	OKKJLVBELUTLKV;WSFSSNUMVMOOMR	CHEMONTID:0000286;CHEMONTID:0001831
CHO2	44.997654272	167.0121	122.02752	813	69	44.98458	0.0130743	BDAGIHXWWSANSR	CHEMONTID:0001205
CH3	15.023475096	182.02132	167.00143	241	800	15.01989	0.0035851	VNWKTOKETHGBQD	CHEMONTID:0002500
CH3	15.023475096	182.00389	167.00143	237	800	15.00246	0.0210151	VNWKTOKETHGBQD	CHEMONTID:0002500
CH2O	30.010564684	167.00143	137.01202	800	126	29.98941	0.0211547	OKKJLVBELUTLKV;WSFSSNUMVMOOMR	CHEMONTID:0000286;CHEMONTID:0001831
CH2O	30.010564684	167.00143	137.0074	800	125	29.99403	0.0165347	OKKJLVBELUTLKV;WSFSSNUMVMOOMR	CHEMONTID:0000286;CHEMONTID:0001831
CHO2	44.997654272	167.00143	122.02752	800	69	44.97391	0.0237443	BDAGIHXWWSANSR	CHEMONTID:0001205
C2H6O2	62.036779432	337.2153	275.16815	71	308	62.04715	-0.0103706	LYCAIKOWRPUZTN	CHEMONTID:0002467
C7H7O4	155.034433704	337.0563	182.02132	1	241	155.03498	-0.0005463	BTQAJGSMXCDDAJ	CHEMONTID:0002519
CHO2	44.997654272	182.02132	137.0231	241	122	44.99822	-0.0005657	BDAGIHXWWSANSR	CHEMONTID:0001205
CHO2	44.997654272	182.02132	137.01202	241	126	45.0093	-0.0116457	BDAGIHXWWSANSR	CHEMONTID:0001205
CHO2	44.997654272	182.02132	137.0074	241	125	45.01392	-0.0162657	BDAGIHXWWSANSR	CHEMONTID:0001205
C7H7O4	155.034433704	337.0563	182.00389	1	237	155.05241	-0.0179763	BTQAJGSMXCDDAJ	CHEMONTID:0002519
CHO2	44.997654272	182.00389	137.0231	237	122	44.98079	0.0168643	BDAGIHXWWSANSR	CHEMONTID:0001205
CHO2	44.997654272	182.00389	137.01202	237	126	44.99187	0.0057843	BDAGIHXWWSANSR	CHEMONTID:0001205
CHO2	44.997654272	182.00389	137.0074	237	125	44.99649	0.0011643	BDAGIHXWWSANSR	CHEMONTID:0001205
CH4N2O	60.032362748	325.18399	265.15002	98	61	60.03397	-0.0016073	XSQUKJJJFZCRTK	CHEMONTID:0000517
C9H10O2	150.06807956	325.18399	175.11989	98	90	150.0641	0.0039796	TVQDIGAZKJXXLX;CAWZFQGJUGEKFU	CHEMONTID:0004647;CHEMONTID:0000190
C9H10O2	150.06807956	325.18399	175.11031	98	90	150.07368	-0.0056004	TVQDIGAZKJXXLX;CAWZFQGJUGEKFU	CHEMONTID:0004647;CHEMONTID:0000190
C9H16O	140.120115132	315.26413	175.11989	82	90	140.14424	-0.0241249	IFTBJDZSLBRRMC	CHEMONTID:0001334
C9H16O	140.120115132	315.24719	175.11989	73	90	140.1273	-0.0071849	IFTBJDZSLBRRMC	CHEMONTID:0001334
C9H16O	140.120115132	315.24719	175.11031	73	90	140.13688	-0.0167649	IFTBJDZSLBRRMC	CHEMONTID:0001334
C3H6O3	90.031694052	265.15002	175.11989	61	90	90.03013	0.0015641	PEDCQBHIVMGVHV;MNQZXJOMYWMBOU	CHEMONTID:0002210;CHEMONTID:0001540
C3H6O3	90.031694052	265.15002	175.11031	61	90	90.03971	-0.0080159	PEDCQBHIVMGVHV;MNQZXJOMYWMBOU	CHEMONTID:0002210;CHEMONTID:0001540
C8H15O2	143.10720472	265.15002	122.02752	61	69	143.1225	-0.0152953	QVGWQEOFNGJAOO	CHEMONTID:0002229
Num AdductIon (AdductType Mass LinkedMz): 1
[M+Hac-H]-	325.18399	265.15002
Num IsotopicIon (IsotopeName Mass LinkedMz WeightedForm WeightNumber): 6
C-13	110.00291	109.0219	M+1	1
C-13	110.01613	109.03123	M+1	1
N-14	232.17184	231.19502	M+1	1
C-13	232.18933	231.19502	M+1	1
C-13	276.16031	275.16815	M+1	1
C-13	276.17105	275.16815	M+1	1

NAME: C17H14N4S2
EXACTMASS: 338.065988448
ISSELECTED: False
ACCURATEMASS: 338.0635765
MASSDIFFERENCE: 0.002412
TOTALSCORE: 3.081
ISOTOPICINTENSITY[M+1]: 0.2159
ISOTOPICINTENSITY[M+2]: 0.1117
ISOTOPICDIFF[M+1]: -0.0242
ISOTOPICDIFF[M+2]: 0.0804
MASSDIFFSCORE: 0.89
ISOTOPICSCORE: 0.958
PRODUCTIONSCORE: 0.667
NEUTRALLOSSSCORE: 0.042
PRODUCTIONPEAKNUMBER: 14
PRODUCTIONHITSNUMBER: 3
NEUTRALLOSSPEAKNUMBER: 71
NEUTRALLOSSHITSNUMBER: 3
RESOURCENAMES: ChEBI
RESOURCERECORDS: 1
ChemOntDescriptions: 
ChemOntIDs: 
ChemOntScores: 
ChemOntInChIKeys: 
PUBCHEMCIDS: 
Num ProductIon (Formula ExactMass AccurateMass Intensity Error CandidateInChIKeys CandidateOntologies): 14
C3H9S2	109.014567288	109.01643	2487	-0.0013141	NA	NA
C3H9S2	109.014567288	109.0219	2487	-0.0067841	NA	NA
C3H9S2	109.014567288	109.03123	2484	-0.0161141	NA	NA
C3H8NS2	122.009816256	122.02752	69	-0.0171552	NA	NA
C10H3N	137.026549096	137.0074	125	0.0196977	GOVXKUCVZUROAN	CHEMONTID:0004196
C10H3N	137.026549096	137.01202	126	0.0150777	GOVXKUCVZUROAN	CHEMONTID:0004196
C10H3N	137.026549096	137.0231	122	0.0039977	GOVXKUCVZUROAN	CHEMONTID:0004196
C8H7S2	166.998917224	167.00143	800	-0.0019642	NA	NA
C8H7S2	166.998917224	167.0121	813	-0.0126342	NA	NA
C9H11N4	175.098371352	175.11031	90	-0.0113901	NA	NA
C9H11N4	175.098371352	175.11989	90	-0.0209701	NA	NA
C14N	182.003074	182.00389	237	-0.0002674	NA	NA
C8H8NS2	182.009816256	182.02132	241	-0.0109552	NA	NA
	0	337.05737	3917	0.001342	NA	NA
Num NeutralLoss (Formula ExactMass PrecursorMz ProductMz PrecursorIntensity ProductIntensity LossMass Error CandidateInChIKeys CandidateOntologies): 14
N2	28.006148	137.0231	109.0219	122	2487	28.0012	0.004948	RAABOESOVLLHRU	NonID:N=N
N2	28.006148	137.0231	109.01643	122	2487	28.00667	-0.000522	RAABOESOVLLHRU	NonID:N=N
N2	28.006148	137.01202	109.0219	126	2487	27.99012	0.016028	RAABOESOVLLHRU	NonID:N=N
N2	28.006148	137.01202	109.01643	126	2487	27.99559	0.010558	RAABOESOVLLHRU	NonID:N=N
N2	28.006148	137.0074	109.0219	125	2487	27.9855	0.020648	RAABOESOVLLHRU	NonID:N=N
N2	28.006148	137.0074	109.01643	125	2487	27.99097	0.015178	RAABOESOVLLHRU	NonID:N=N
CH	13.007825032	122.02752	109.0219	69	2487	13.00562	0.002205	VNWKTOKETHGBQD	CHEMONTID:0002500
CH	13.007825032	122.02752	109.01643	69	2487	13.01109	-0.003265	VNWKTOKETHGBQD	CHEMONTID:0002500
N2	28.006148	137.0231	109.03123	122	2484	27.99187	0.014278	RAABOESOVLLHRU	NonID:N=N
CH	13.007825032	122.02752	109.03123	69	2484	12.99629	0.011535	VNWKTOKETHGBQD	CHEMONTID:0002500
H2S	33.987721064	265.15002	231.17525	61	1601	33.97477	0.0129511	RWSOTUBLDIXVET	NonID:SH
CH3	15.023475096	182.02132	167.0121	241	813	15.00922	0.0142551	VNWKTOKETHGBQD	CHEMONTID:0002500
CH3	15.023475096	182.02132	167.00143	241	800	15.01989	0.0035851	VNWKTOKETHGBQD	CHEMONTID:0002500
CH3	15.023475096	182.00389	167.00143	237	800	15.00246	0.0210151	VNWKTOKETHGBQD	CHEMONTID:0002500
Num AdductIon (AdductType Mass LinkedMz): 1
[M+Hac-H]-	325.18399	265.15002
Num IsotopicIon (IsotopeName Mass LinkedMz WeightedForm WeightNumber): 6
C-13	110.00291	109.0219	M+1	1
C-13	110.01613	109.03123	M+1	1
N-14	232.17184	231.19502	M+1	1
C-13	232.18933	231.19502	M+1	1
C-13	276.16031	275.16815	M+1	1
C-13	276.17105	275.16815	M+1	1

NAME: C19H14O4S
EXACTMASS: 338.061279928
ISSELECTED: False
ACCURATEMASS: 338.0635765
MASSDIFFERENCE: -0.0022965
TOTALSCORE: 3.054
ISOTOPICINTENSITY[M+1]: 0.2165
ISOTOPICINTENSITY[M+2]: 0.0753
ISOTOPICDIFF[M+1]: -0.0236
ISOTOPICDIFF[M+2]: 0.044
MASSDIFFSCORE: 0.9
ISOTOPICSCORE: 0.985
PRODUCTIONSCORE: 0.476
NEUTRALLOSSSCORE: 0.169
PRODUCTIONPEAKNUMBER: 10
PRODUCTIONHITSNUMBER: 8
NEUTRALLOSSPEAKNUMBER: 71
NEUTRALLOSSHITSNUMBER: 12
RESOURCENAMES: COCONUT
RESOURCERECORDS: 1
ChemOntDescriptions: Coumarin and derivatives;Fatty acid and derivatives;Hydroxybenzenoids;Organic sulfuric acid and derivatives;Benzophenones;Stilbene glycosides
ChemOntIDs: Coumarin and derivatives;Fatty acid and derivatives;Hydroxybenzenoids;Organic sulfuric acid and derivatives;Benzophenones;Stilbene glycosides
ChemOntScores: 0.000100353189540492;0.00052325636707883;0.000627907640494781;0.00305764192088611;0.00413301964217476;0.00431071746538211
ChemOntInChIKeys: YFFNEJWGBZCLPX;CZSSKBQAJULWPY;SLYPOVJCSQHITR;WUFPNASKMLJSND;CXVGEDCSTKKODG;RZJQGNCSTQAWON
PUBCHEMCIDS: 
Num ProductIon (Formula ExactMass AccurateMass Intensity Error CandidateInChIKeys CandidateOntologies): 10
C6H5O2	109.0289544	109.01643	2487	0.013073	GHMLBKRAJCXXBS;QIGBRXMKCJKVMJ;IYJMJJJBGWGVKX	CHEMONTID:0000137;CHEMONTID:0000136;CHEMONTID:0001245
C6H5O2	109.0289544	109.0219	2487	0.007603	GHMLBKRAJCXXBS;QIGBRXMKCJKVMJ;IYJMJJJBGWGVKX	CHEMONTID:0000137;CHEMONTID:0000136;CHEMONTID:0001245
C6H5O2	109.0289544	109.03123	2484	-0.001727	GHMLBKRAJCXXBS;QIGBRXMKCJKVMJ;IYJMJJJBGWGVKX	CHEMONTID:0000137;CHEMONTID:0000136;CHEMONTID:0001245
C7H6O2	122.036779432	122.02752	69	0.009808	ZBCATMYQYDCTIZ;LHGVFZTZFXWLCP;ASHGTJPOSUFTGB;BVJSUAQZOZWCKN;SMQUZDBALVYZAC;RGHHSNMVTDWUBI	CHEMONTID:0000135;CHEMONTID:0000190;CHEMONTID:0000033;CHEMONTID:0003978
C7H5O3	137.02386902	137.0074	125	0.0170176	IUNJCFABHJZSKB;HDVRLUFGYQYLFJ;PCYGLFXKCBFGPC;BPHYZRNTQNPLFI;LPYUENQFPVNPHY;DGXAGETVRDOQFP;QFYYAIBEHOEZKC;LTHYUYDRQWGOQL;IXWOUPGDGMCKGT;PZMSECKZCOOKBY	CHEMONTID:0003978;CHEMONTID:0000190;CHEMONTID:0000135;CHEMONTID:0000382;CHEMONTID:0002122;CHEMONTID:0001661
C7H5O3	137.02386902	137.01202	126	0.0123976	IUNJCFABHJZSKB;HDVRLUFGYQYLFJ;PCYGLFXKCBFGPC;BPHYZRNTQNPLFI;LPYUENQFPVNPHY;DGXAGETVRDOQFP;QFYYAIBEHOEZKC;LTHYUYDRQWGOQL;IXWOUPGDGMCKGT;PZMSECKZCOOKBY	CHEMONTID:0003978;CHEMONTID:0000190;CHEMONTID:0000135;CHEMONTID:0000382;CHEMONTID:0002122;CHEMONTID:0001661
C7H5O3	137.02386902	137.0231	122	0.0013176	IUNJCFABHJZSKB;HDVRLUFGYQYLFJ;PCYGLFXKCBFGPC;BPHYZRNTQNPLFI;LPYUENQFPVNPHY;DGXAGETVRDOQFP;QFYYAIBEHOEZKC;LTHYUYDRQWGOQL;IXWOUPGDGMCKGT;PZMSECKZCOOKBY	CHEMONTID:0003978;CHEMONTID:0000190;CHEMONTID:0000135;CHEMONTID:0000382;CHEMONTID:0002122;CHEMONTID:0001661
C11H3S	166.995546096	167.00143	800	-0.0053353	NA	NA
C8H7O4	167.034433704	167.0121	813	0.0228823	XLEYFDVVXLMULC;ABNNGIOYMQTQQO;DFOATKRXQLALOL;LTJNCZSXVJCHGE	CHEMONTID:0004298;CHEMONTID:0000190;CHEMONTID:0003698;CHEMONTID:0000135
	0	337.05737	3917	-0.0033665	NA	NA
Num NeutralLoss (Formula ExactMass PrecursorMz ProductMz PrecursorIntensity ProductIntensity LossMass Error CandidateInChIKeys CandidateOntologies): 56
C7H7O4	155.034433704	337.05737	182.02132	3917	241	155.03605	-0.0016163	BTQAJGSMXCDDAJ	CHEMONTID:0002519
C7H7O4	155.034433704	337.05737	182.00389	3917	237	155.05348	-0.0190463	BTQAJGSMXCDDAJ	CHEMONTID:0002519
C2HO3	72.992568892	182.02132	109.0219	241	2487	72.99942	-0.0068511	AEMRFAOFKBGASW	CHEMONTID:0001359
C2HO3	72.992568892	182.02132	109.01643	241	2487	73.00489	-0.0123211	AEMRFAOFKBGASW	CHEMONTID:0001359
C2HO3	72.992568892	182.00389	109.0219	237	2487	72.98199	0.0105789	AEMRFAOFKBGASW	CHEMONTID:0001359
C2HO3	72.992568892	182.00389	109.01643	237	2487	72.98746	0.0051089	AEMRFAOFKBGASW	CHEMONTID:0001359
C2H2O2	58.005479304	167.0121	109.0219	813	2487	57.9902	0.0152793	QTBSBXVTEAMEQO;TZIHFWKZFHZASV;WGCNASOHLSPBMP;LYCAIKOWRPUZTN	CHEMONTID:0001205;CHEMONTID:0001238;CHEMONTID:0002230;CHEMONTID:0002467
C2H2O2	58.005479304	167.0121	109.01643	813	2487	57.99567	0.0098093	QTBSBXVTEAMEQO;TZIHFWKZFHZASV;WGCNASOHLSPBMP;LYCAIKOWRPUZTN	CHEMONTID:0001205;CHEMONTID:0001238;CHEMONTID:0002230;CHEMONTID:0002467
C2H2O2	58.005479304	167.00143	109.01643	800	2487	57.985	0.0204793	QTBSBXVTEAMEQO;TZIHFWKZFHZASV;WGCNASOHLSPBMP;LYCAIKOWRPUZTN	CHEMONTID:0001205;CHEMONTID:0001238;CHEMONTID:0002230;CHEMONTID:0002467
CO	27.99491462	137.0231	109.0219	122	2487	28.0012	-0.0062854	WSFSSNUMVMOOMR;OKKJLVBELUTLKV	CHEMONTID:0001831;CHEMONTID:0000286
CO	27.99491462	137.0231	109.01643	122	2487	28.00667	-0.0117554	WSFSSNUMVMOOMR;OKKJLVBELUTLKV	CHEMONTID:0001831;CHEMONTID:0000286
CO	27.99491462	137.01202	109.0219	126	2487	27.99012	0.0047946	WSFSSNUMVMOOMR;OKKJLVBELUTLKV	CHEMONTID:0001831;CHEMONTID:0000286
CO	27.99491462	137.01202	109.01643	126	2487	27.99559	-0.0006754	WSFSSNUMVMOOMR;OKKJLVBELUTLKV	CHEMONTID:0001831;CHEMONTID:0000286
CO	27.99491462	137.0074	109.0219	125	2487	27.9855	0.0094146	WSFSSNUMVMOOMR;OKKJLVBELUTLKV	CHEMONTID:0001831;CHEMONTID:0000286
CO	27.99491462	137.0074	109.01643	125	2487	27.99097	0.0039446	WSFSSNUMVMOOMR;OKKJLVBELUTLKV	CHEMONTID:0001831;CHEMONTID:0000286
CH	13.007825032	122.02752	109.0219	69	2487	13.00562	0.002205	VNWKTOKETHGBQD	CHEMONTID:0002500
CH	13.007825032	122.02752	109.01643	69	2487	13.01109	-0.003265	VNWKTOKETHGBQD	CHEMONTID:0002500
C2HO3	72.992568892	182.02132	109.03123	241	2484	72.99009	0.0024789	AEMRFAOFKBGASW	CHEMONTID:0001359
C2HO3	72.992568892	182.00389	109.03123	237	2484	72.97266	0.0199089	AEMRFAOFKBGASW	CHEMONTID:0001359
C2H2O2	58.005479304	167.0121	109.03123	813	2484	57.98087	0.0246093	QTBSBXVTEAMEQO;TZIHFWKZFHZASV;WGCNASOHLSPBMP;LYCAIKOWRPUZTN	CHEMONTID:0001205;CHEMONTID:0001238;CHEMONTID:0002230;CHEMONTID:0002467
CO	27.99491462	137.0231	109.03123	122	2484	27.99187	0.0030446	WSFSSNUMVMOOMR;OKKJLVBELUTLKV	CHEMONTID:0001831;CHEMONTID:0000286
CO	27.99491462	137.01202	109.03123	126	2484	27.98079	0.0141246	WSFSSNUMVMOOMR;OKKJLVBELUTLKV	CHEMONTID:0001831;CHEMONTID:0000286
CO	27.99491462	137.0074	109.03123	125	2484	27.97617	0.0187446	WSFSSNUMVMOOMR;OKKJLVBELUTLKV	CHEMONTID:0001831;CHEMONTID:0000286
CH	13.007825032	122.02752	109.03123	69	2484	12.99629	0.011535	VNWKTOKETHGBQD	CHEMONTID:0002500
C7H6O	106.041864812	337.2153	231.17525	71	1601	106.04005	0.0018148	IWDCLRJOBJJRNH;RDOXTESZEPMUJZ	CHEMONTID:0001275;CHEMONTID:0000138
C5H8O	84.057514876	315.24719	231.17525	73	1601	84.07194	-0.0144251	NEJDKFPXHQRVMV	CHEMONTID:0000286
CO2	43.98982924	275.16815	231.17525	308	1601	43.9929	-0.0030708	BDAGIHXWWSANSR	CHEMONTID:0001205
H2S	33.987721064	265.15002	231.17525	61	1601	33.97477	0.0129511	RWSOTUBLDIXVET	NonID:SH
C3H6O4	106.026608672	337.2153	231.19502	71	843	106.02028	0.0063287	RBNPOMFGQQGHHO	CHEMONTID:0000215
C5H8O	84.057514876	315.26413	231.19502	82	843	84.06911	-0.0115951	NEJDKFPXHQRVMV	CHEMONTID:0000286
C5H8O	84.057514876	315.24719	231.19502	73	843	84.05217	0.0053449	NEJDKFPXHQRVMV	CHEMONTID:0000286
CO2	43.98982924	275.16815	231.19502	308	843	43.97313	0.0166992	BDAGIHXWWSANSR	CHEMONTID:0001205
CH3	15.023475096	182.02132	167.0121	241	813	15.00922	0.0142551	VNWKTOKETHGBQD	CHEMONTID:0002500
CH2O	30.010564684	167.0121	137.0231	813	122	29.989	0.0215647	OKKJLVBELUTLKV;WSFSSNUMVMOOMR	CHEMONTID:0000286;CHEMONTID:0001831
CH2O	30.010564684	167.0121	137.01202	813	126	30.00008	0.0104847	OKKJLVBELUTLKV;WSFSSNUMVMOOMR	CHEMONTID:0000286;CHEMONTID:0001831
CH2O	30.010564684	167.0121	137.0074	813	125	30.0047	0.0058647	OKKJLVBELUTLKV;WSFSSNUMVMOOMR	CHEMONTID:0000286;CHEMONTID:0001831
CHO2	44.997654272	167.0121	122.02752	813	69	44.98458	0.0130743	BDAGIHXWWSANSR	CHEMONTID:0001205
CH3	15.023475096	182.02132	167.00143	241	800	15.01989	0.0035851	VNWKTOKETHGBQD	CHEMONTID:0002500
CH3	15.023475096	182.00389	167.00143	237	800	15.00246	0.0210151	VNWKTOKETHGBQD	CHEMONTID:0002500
CH2O	30.010564684	167.00143	137.01202	800	126	29.98941	0.0211547	OKKJLVBELUTLKV;WSFSSNUMVMOOMR	CHEMONTID:0000286;CHEMONTID:0001831
CH2O	30.010564684	167.00143	137.0074	800	125	29.99403	0.0165347	OKKJLVBELUTLKV;WSFSSNUMVMOOMR	CHEMONTID:0000286;CHEMONTID:0001831
CHO2	44.997654272	167.00143	122.02752	800	69	44.97391	0.0237443	BDAGIHXWWSANSR	CHEMONTID:0001205
C2H6O2	62.036779432	337.2153	275.16815	71	308	62.04715	-0.0103706	LYCAIKOWRPUZTN	CHEMONTID:0002467
C7H7O4	155.034433704	337.0563	182.02132	1	241	155.03498	-0.0005463	BTQAJGSMXCDDAJ	CHEMONTID:0002519
CHO2	44.997654272	182.02132	137.0231	241	122	44.99822	-0.0005657	BDAGIHXWWSANSR	CHEMONTID:0001205
CHO2	44.997654272	182.02132	137.01202	241	126	45.0093	-0.0116457	BDAGIHXWWSANSR	CHEMONTID:0001205
CHO2	44.997654272	182.02132	137.0074	241	125	45.01392	-0.0162657	BDAGIHXWWSANSR	CHEMONTID:0001205
C7H7O4	155.034433704	337.0563	182.00389	1	237	155.05241	-0.0179763	BTQAJGSMXCDDAJ	CHEMONTID:0002519
CHO2	44.997654272	182.00389	137.0231	237	122	44.98079	0.0168643	BDAGIHXWWSANSR	CHEMONTID:0001205
CHO2	44.997654272	182.00389	137.01202	237	126	44.99187	0.0057843	BDAGIHXWWSANSR	CHEMONTID:0001205
CHO2	44.997654272	182.00389	137.0074	237	125	44.99649	0.0011643	BDAGIHXWWSANSR	CHEMONTID:0001205
C2H4O2	60.021129368	325.18399	265.15002	98	61	60.03397	-0.0128406	QTBSBXVTEAMEQO;LYCAIKOWRPUZTN;TZIHFWKZFHZASV;WGCNASOHLSPBMP	CHEMONTID:0001205;CHEMONTID:0002467;CHEMONTID:0001238;CHEMONTID:0002230
C9H10O2	150.06807956	325.18399	175.11989	98	90	150.0641	0.0039796	TVQDIGAZKJXXLX;CAWZFQGJUGEKFU	CHEMONTID:0004647;CHEMONTID:0000190
C9H10O2	150.06807956	325.18399	175.11031	98	90	150.07368	-0.0056004	TVQDIGAZKJXXLX;CAWZFQGJUGEKFU	CHEMONTID:0004647;CHEMONTID:0000190
C3H6O3	90.031694052	265.15002	175.11989	61	90	90.03013	0.0015641	PEDCQBHIVMGVHV;MNQZXJOMYWMBOU	CHEMONTID:0002210;CHEMONTID:0001540
C3H6O3	90.031694052	265.15002	175.11031	61	90	90.03971	-0.0080159	PEDCQBHIVMGVHV;MNQZXJOMYWMBOU	CHEMONTID:0002210;CHEMONTID:0001540
Num AdductIon (AdductType Mass LinkedMz): 1
[M+Hac-H]-	325.18399	265.15002
Num IsotopicIon (IsotopeName Mass LinkedMz WeightedForm WeightNumber): 6
C-13	110.00291	109.0219	M+1	1
C-13	110.01613	109.03123	M+1	1
N-14	232.17184	231.19502	M+1	1
C-13	232.18933	231.19502	M+1	1
C-13	276.16031	275.16815	M+1	1
C-13	276.17105	275.16815	M+1	1

NAME: C11H17NO9P
EXACTMASS: 338.064092754
ISSELECTED: False
ACCURATEMASS: 338.0635765
MASSDIFFERENCE: 0.0005163
TOTALSCORE: 3.014
ISOTOPICINTENSITY[M+1]: 0.128
ISOTOPICINTENSITY[M+2]: 0.026
ISOTOPICDIFF[M+1]: -0.1121
ISOTOPICDIFF[M+2]: -0.0053
MASSDIFFSCORE: 0.995
ISOTOPICSCORE: 0.927
PRODUCTIONSCORE: 0.667
NEUTRALLOSSSCORE: 0.225
PRODUCTIONPEAKNUMBER: 14
PRODUCTIONHITSNUMBER: 11
NEUTRALLOSSPEAKNUMBER: 71
NEUTRALLOSSHITSNUMBER: 16
RESOURCENAMES: MINE
RESOURCERECORDS: 1
ChemOntDescriptions: 
ChemOntIDs: 
ChemOntScores: 
ChemOntInChIKeys: 
PUBCHEMCIDS: 
Num ProductIon (Formula ExactMass AccurateMass Intensity Error CandidateInChIKeys CandidateOntologies): 14
C6H5O2	109.0289544	109.01643	2487	0.013073	GHMLBKRAJCXXBS;QIGBRXMKCJKVMJ;IYJMJJJBGWGVKX	CHEMONTID:0000137;CHEMONTID:0000136;CHEMONTID:0001245
C6H5O2	109.0289544	109.0219	2487	0.007603	GHMLBKRAJCXXBS;QIGBRXMKCJKVMJ;IYJMJJJBGWGVKX	CHEMONTID:0000137;CHEMONTID:0000136;CHEMONTID:0001245
C6H5O2	109.0289544	109.03123	2484	-0.001727	GHMLBKRAJCXXBS;QIGBRXMKCJKVMJ;IYJMJJJBGWGVKX	CHEMONTID:0000137;CHEMONTID:0000136;CHEMONTID:0001245
C6H4NO2	122.024203368	122.02752	69	-0.0027681	LQNUZADURLCDLV	CHEMONTID:0000036
C7H5O3	137.02386902	137.0074	125	0.0170176	IUNJCFABHJZSKB;HDVRLUFGYQYLFJ;PCYGLFXKCBFGPC;BPHYZRNTQNPLFI;LPYUENQFPVNPHY;DGXAGETVRDOQFP;QFYYAIBEHOEZKC;LTHYUYDRQWGOQL;IXWOUPGDGMCKGT;PZMSECKZCOOKBY	CHEMONTID:0003978;CHEMONTID:0000190;CHEMONTID:0000135;CHEMONTID:0000382;CHEMONTID:0002122;CHEMONTID:0001661
C7H5O3	137.02386902	137.01202	126	0.0123976	IUNJCFABHJZSKB;HDVRLUFGYQYLFJ;PCYGLFXKCBFGPC;BPHYZRNTQNPLFI;LPYUENQFPVNPHY;DGXAGETVRDOQFP;QFYYAIBEHOEZKC;LTHYUYDRQWGOQL;IXWOUPGDGMCKGT;PZMSECKZCOOKBY	CHEMONTID:0003978;CHEMONTID:0000190;CHEMONTID:0000135;CHEMONTID:0000382;CHEMONTID:0002122;CHEMONTID:0001661
C7H5O3	137.02386902	137.0231	122	0.0013176	IUNJCFABHJZSKB;HDVRLUFGYQYLFJ;PCYGLFXKCBFGPC;BPHYZRNTQNPLFI;LPYUENQFPVNPHY;DGXAGETVRDOQFP;QFYYAIBEHOEZKC;LTHYUYDRQWGOQL;IXWOUPGDGMCKGT;PZMSECKZCOOKBY	CHEMONTID:0003978;CHEMONTID:0000190;CHEMONTID:0000135;CHEMONTID:0000382;CHEMONTID:0002122;CHEMONTID:0001661
C7H3O5	166.998048196	167.00143	800	-0.0028332	KUSIZNPTWCYZMX;LNTHITQWFMADLM	CHEMONTID:0002519;CHEMONTID:0003538
C7H3O5	166.998048196	167.0121	813	-0.0135032	KUSIZNPTWCYZMX;LNTHITQWFMADLM	CHEMONTID:0002519;CHEMONTID:0003538
C8H15O4	175.09703396	175.11031	90	-0.0127275	NA	NA
C8H15O4	175.09703396	175.11989	90	-0.0223075	NA	NA
C8H6O5	182.021523292	182.00389	237	0.0181819	HPPCGHJRDOZHQY;NHFCITMLBJJEDB	CHEMONTID:0004298;CHEMONTID:0000382
C8H6O5	182.021523292	182.02132	241	0.0007519	HPPCGHJRDOZHQY;NHFCITMLBJJEDB	CHEMONTID:0004298;CHEMONTID:0000382
	0	337.05737	3917	-0.0005537	NA	NA
Num NeutralLoss (Formula ExactMass PrecursorMz ProductMz PrecursorIntensity ProductIntensity LossMass Error CandidateInChIKeys CandidateOntologies): 67
C7H7O4	155.034433704	337.05737	182.02132	3917	241	155.03605	-0.0016163	BTQAJGSMXCDDAJ	CHEMONTID:0002519
C7H7O4	155.034433704	337.05737	182.00389	3917	237	155.05348	-0.0190463	BTQAJGSMXCDDAJ	CHEMONTID:0002519
C7H6O5	170.021523292	337.05737	167.0121	3917	813	170.04527	-0.0237467	LNTHITQWFMADLM	CHEMONTID:0003538
C6H13O7P	228.039889386	337.05737	109.03123	3917	2484	228.02614	0.0137494	GLDWNOHZSHZNOT	NonID:PG-lipid head
C6H13O7P	228.039889386	337.05737	109.0219	3917	2487	228.03547	0.0044194	GLDWNOHZSHZNOT	NonID:PG-lipid head
C6H13O7P	228.039889386	337.05737	109.01643	3917	2487	228.04094	-0.0010506	GLDWNOHZSHZNOT	NonID:PG-lipid head
C6H13O7P	228.039889386	337.0563	109.0219	1	2487	228.0344	0.0054894	GLDWNOHZSHZNOT	NonID:PG-lipid head
C6H13O7P	228.039889386	337.0563	109.01643	1	2487	228.03987	1.94E-05	GLDWNOHZSHZNOT	NonID:PG-lipid head
C2HO3	72.992568892	182.02132	109.0219	241	2487	72.99942	-0.0068511	AEMRFAOFKBGASW	CHEMONTID:0001359
C2H3NO2	73.016378336	182.02132	109.01643	241	2487	73.00489	0.0114883	DHMQDGOQFOQNFH	CHEMONTID:0002404
C2HO3	72.992568892	182.00389	109.0219	237	2487	72.98199	0.0105789	AEMRFAOFKBGASW	CHEMONTID:0001359
C2HO3	72.992568892	182.00389	109.01643	237	2487	72.98746	0.0051089	AEMRFAOFKBGASW	CHEMONTID:0001359
C2H2O2	58.005479304	167.0121	109.0219	813	2487	57.9902	0.0152793	QTBSBXVTEAMEQO;TZIHFWKZFHZASV;WGCNASOHLSPBMP;LYCAIKOWRPUZTN	CHEMONTID:0001205;CHEMONTID:0001238;CHEMONTID:0002230;CHEMONTID:0002467
C2H2O2	58.005479304	167.0121	109.01643	813	2487	57.99567	0.0098093	QTBSBXVTEAMEQO;TZIHFWKZFHZASV;WGCNASOHLSPBMP;LYCAIKOWRPUZTN	CHEMONTID:0001205;CHEMONTID:0001238;CHEMONTID:0002230;CHEMONTID:0002467
C2H2O2	58.005479304	167.00143	109.01643	800	2487	57.985	0.0204793	QTBSBXVTEAMEQO;TZIHFWKZFHZASV;WGCNASOHLSPBMP;LYCAIKOWRPUZTN	CHEMONTID:0001205;CHEMONTID:0001238;CHEMONTID:0002230;CHEMONTID:0002467
CO	27.99491462	137.0231	109.0219	122	2487	28.0012	-0.0062854	WSFSSNUMVMOOMR;OKKJLVBELUTLKV	CHEMONTID:0001831;CHEMONTID:0000286
CO	27.99491462	137.0231	109.01643	122	2487	28.00667	-0.0117554	WSFSSNUMVMOOMR;OKKJLVBELUTLKV	CHEMONTID:0001831;CHEMONTID:0000286
CO	27.99491462	137.01202	109.0219	126	2487	27.99012	0.0047946	WSFSSNUMVMOOMR;OKKJLVBELUTLKV	CHEMONTID:0001831;CHEMONTID:0000286
CO	27.99491462	137.01202	109.01643	126	2487	27.99559	-0.0006754	WSFSSNUMVMOOMR;OKKJLVBELUTLKV	CHEMONTID:0001831;CHEMONTID:0000286
CO	27.99491462	137.0074	109.0219	125	2487	27.9855	0.0094146	WSFSSNUMVMOOMR;OKKJLVBELUTLKV	CHEMONTID:0001831;CHEMONTID:0000286
CO	27.99491462	137.0074	109.01643	125	2487	27.99097	0.0039446	WSFSSNUMVMOOMR;OKKJLVBELUTLKV	CHEMONTID:0001831;CHEMONTID:0000286
CH	13.007825032	122.02752	109.0219	69	2487	13.00562	0.002205	VNWKTOKETHGBQD	CHEMONTID:0002500
CH	13.007825032	122.02752	109.01643	69	2487	13.01109	-0.003265	VNWKTOKETHGBQD	CHEMONTID:0002500
C6H13O7P	228.039889386	337.0563	109.03123	1	2484	228.02507	0.0148194	GLDWNOHZSHZNOT	NonID:PG-lipid head
C2HO3	72.992568892	182.02132	109.03123	241	2484	72.99009	0.0024789	AEMRFAOFKBGASW	CHEMONTID:0001359
C2HO3	72.992568892	182.00389	109.03123	237	2484	72.97266	0.0199089	AEMRFAOFKBGASW	CHEMONTID:0001359
C2H2O2	58.005479304	167.0121	109.03123	813	2484	57.98087	0.0246093	QTBSBXVTEAMEQO;TZIHFWKZFHZASV;WGCNASOHLSPBMP;LYCAIKOWRPUZTN	CHEMONTID:0001205;CHEMONTID:0001238;CHEMONTID:0002230;CHEMONTID:0002467
CO	27.99491462	137.0231	109.03123	122	2484	27.99187	0.0030446	WSFSSNUMVMOOMR;OKKJLVBELUTLKV	CHEMONTID:0001831;CHEMONTID:0000286
CO	27.99491462	137.01202	109.03123	126	2484	27.98079	0.0141246	WSFSSNUMVMOOMR;OKKJLVBELUTLKV	CHEMONTID:0001831;CHEMONTID:0000286
CO	27.99491462	137.0074	109.03123	125	2484	27.97617	0.0187446	WSFSSNUMVMOOMR;OKKJLVBELUTLKV	CHEMONTID:0001831;CHEMONTID:0000286
CH	13.007825032	122.02752	109.03123	69	2484	12.99629	0.011535	VNWKTOKETHGBQD	CHEMONTID:0002500
C7H6O	106.041864812	337.2153	231.17525	71	1601	106.04005	0.0018148	IWDCLRJOBJJRNH;RDOXTESZEPMUJZ	CHEMONTID:0001275;CHEMONTID:0000138
C5H8O	84.057514876	315.24719	231.17525	73	1601	84.07194	-0.0144251	NEJDKFPXHQRVMV	CHEMONTID:0000286
CO2	43.98982924	275.16815	231.17525	308	1601	43.9929	-0.0030708	BDAGIHXWWSANSR	CHEMONTID:0001205
C3H6O4	106.026608672	337.2153	231.19502	71	843	106.02028	0.0063287	RBNPOMFGQQGHHO	CHEMONTID:0000215
C5H8O	84.057514876	315.26413	231.19502	82	843	84.06911	-0.0115951	NEJDKFPXHQRVMV	CHEMONTID:0000286
C5H8O	84.057514876	315.24719	231.19502	73	843	84.05217	0.0053449	NEJDKFPXHQRVMV	CHEMONTID:0000286
CO2	43.98982924	275.16815	231.19502	308	843	43.97313	0.0166992	BDAGIHXWWSANSR	CHEMONTID:0001205
C7H6O5	170.021523292	337.0563	167.0121	1	813	170.0442	-0.0226767	LNTHITQWFMADLM	CHEMONTID:0003538
CH3	15.023475096	182.02132	167.0121	241	813	15.00922	0.0142551	VNWKTOKETHGBQD	CHEMONTID:0002500
CH2O	30.010564684	167.0121	137.0231	813	122	29.989	0.0215647	OKKJLVBELUTLKV;WSFSSNUMVMOOMR	CHEMONTID:0000286;CHEMONTID:0001831
CH2O	30.010564684	167.0121	137.01202	813	126	30.00008	0.0104847	OKKJLVBELUTLKV;WSFSSNUMVMOOMR	CHEMONTID:0000286;CHEMONTID:0001831
CH2O	30.010564684	167.0121	137.0074	813	125	30.0047	0.0058647	OKKJLVBELUTLKV;WSFSSNUMVMOOMR	CHEMONTID:0000286;CHEMONTID:0001831
CHO2	44.997654272	167.0121	122.02752	813	69	44.98458	0.0130743	BDAGIHXWWSANSR	CHEMONTID:0001205
CH3	15.023475096	182.02132	167.00143	241	800	15.01989	0.0035851	VNWKTOKETHGBQD	CHEMONTID:0002500
CH3	15.023475096	182.00389	167.00143	237	800	15.00246	0.0210151	VNWKTOKETHGBQD	CHEMONTID:0002500
CH2O	30.010564684	167.00143	137.01202	800	126	29.98941	0.0211547	OKKJLVBELUTLKV;WSFSSNUMVMOOMR	CHEMONTID:0000286;CHEMONTID:0001831
CH2O	30.010564684	167.00143	137.0074	800	125	29.99403	0.0165347	OKKJLVBELUTLKV;WSFSSNUMVMOOMR	CHEMONTID:0000286;CHEMONTID:0001831
CHO2	44.997654272	167.00143	122.02752	800	69	44.97391	0.0237443	BDAGIHXWWSANSR	CHEMONTID:0001205
C2H6O2	62.036779432	337.2153	275.16815	71	308	62.04715	-0.0103706	LYCAIKOWRPUZTN	CHEMONTID:0002467
C7H7O4	155.034433704	337.0563	182.02132	1	241	155.03498	-0.0005463	BTQAJGSMXCDDAJ	CHEMONTID:0002519
CHO2	44.997654272	182.02132	137.0231	241	122	44.99822	-0.0005657	BDAGIHXWWSANSR	CHEMONTID:0001205
CHO2	44.997654272	182.02132	137.01202	241	126	45.0093	-0.0116457	BDAGIHXWWSANSR	CHEMONTID:0001205
CHO2	44.997654272	182.02132	137.0074	241	125	45.01392	-0.0162657	BDAGIHXWWSANSR	CHEMONTID:0001205
C7H7O4	155.034433704	337.0563	182.00389	1	237	155.05241	-0.0179763	BTQAJGSMXCDDAJ	CHEMONTID:0002519
CHO2	44.997654272	182.00389	137.0231	237	122	44.98079	0.0168643	BDAGIHXWWSANSR	CHEMONTID:0001205
CHO2	44.997654272	182.00389	137.01202	237	126	44.99187	0.0057843	BDAGIHXWWSANSR	CHEMONTID:0001205
CHO2	44.997654272	182.00389	137.0074	237	125	44.99649	0.0011643	BDAGIHXWWSANSR	CHEMONTID:0001205
C2H4O2	60.021129368	325.18399	265.15002	98	61	60.03397	-0.0128406	QTBSBXVTEAMEQO;LYCAIKOWRPUZTN;TZIHFWKZFHZASV;WGCNASOHLSPBMP	CHEMONTID:0001205;CHEMONTID:0002467;CHEMONTID:0001238;CHEMONTID:0002230
C9H10O2	150.06807956	325.18399	175.11989	98	90	150.0641	0.0039796	TVQDIGAZKJXXLX;CAWZFQGJUGEKFU	CHEMONTID:0004647;CHEMONTID:0000190
C9H10O2	150.06807956	325.18399	175.11031	98	90	150.07368	-0.0056004	TVQDIGAZKJXXLX;CAWZFQGJUGEKFU	CHEMONTID:0004647;CHEMONTID:0000190
C9H16O	140.120115132	315.26413	175.11989	82	90	140.14424	-0.0241249	IFTBJDZSLBRRMC	CHEMONTID:0001334
C9H16O	140.120115132	315.24719	175.11989	73	90	140.1273	-0.0071849	IFTBJDZSLBRRMC	CHEMONTID:0001334
C9H16O	140.120115132	315.24719	175.11031	73	90	140.13688	-0.0167649	IFTBJDZSLBRRMC	CHEMONTID:0001334
C3H6O3	90.031694052	265.15002	175.11989	61	90	90.03013	0.0015641	PEDCQBHIVMGVHV;MNQZXJOMYWMBOU	CHEMONTID:0002210;CHEMONTID:0001540
C3H6O3	90.031694052	265.15002	175.11031	61	90	90.03971	-0.0080159	PEDCQBHIVMGVHV;MNQZXJOMYWMBOU	CHEMONTID:0002210;CHEMONTID:0001540
C8H15O2	143.10720472	265.15002	122.02752	61	69	143.1225	-0.0152953	QVGWQEOFNGJAOO	CHEMONTID:0002229
Num AdductIon (AdductType Mass LinkedMz): 1
[M+Hac-H]-	325.18399	265.15002
Num IsotopicIon (IsotopeName Mass LinkedMz WeightedForm WeightNumber): 6
C-13	110.00291	109.0219	M+1	1
C-13	110.01613	109.03123	M+1	1
N-14	232.17184	231.19502	M+1	1
C-13	232.18933	231.19502	M+1	1
C-13	276.16031	275.16815	M+1	1
C-13	276.17105	275.16815	M+1	1

NAME: C15H15ClN2O5
EXACTMASS: 338.06694926
ISSELECTED: False
ACCURATEMASS: 338.0635765
MASSDIFFERENCE: 0.0033728
TOTALSCORE: 2.904
ISOTOPICINTENSITY[M+1]: 0.1732
ISOTOPICINTENSITY[M+2]: 0.3443
ISOTOPICDIFF[M+1]: -0.0669
ISOTOPICDIFF[M+2]: 0.313
MASSDIFFSCORE: 0.797
ISOTOPICSCORE: 0.62
PRODUCTIONSCORE: 0.667
NEUTRALLOSSSCORE: 0.225
PRODUCTIONPEAKNUMBER: 14
PRODUCTIONHITSNUMBER: 13
NEUTRALLOSSPEAKNUMBER: 71
NEUTRALLOSSHITSNUMBER: 16
RESOURCENAMES: HMDB,KNApSAcK,FooDB,COCONUT
RESOURCERECORDS: 4
ChemOntDescriptions: Amino acids and derivatives
ChemOntIDs: Amino acids and derivatives
ChemOntScores: 0.00600832956299426
ChemOntInChIKeys: NIGWMJHCCYYCSF
PUBCHEMCIDS: 
Num ProductIon (Formula ExactMass AccurateMass Intensity Error CandidateInChIKeys CandidateOntologies): 14
C6H5O2	109.0289544	109.01643	2487	0.013073	GHMLBKRAJCXXBS;QIGBRXMKCJKVMJ;IYJMJJJBGWGVKX	CHEMONTID:0000137;CHEMONTID:0000136;CHEMONTID:0001245
C6H5O2	109.0289544	109.0219	2487	0.007603	GHMLBKRAJCXXBS;QIGBRXMKCJKVMJ;IYJMJJJBGWGVKX	CHEMONTID:0000137;CHEMONTID:0000136;CHEMONTID:0001245
C6H5O2	109.0289544	109.03123	2484	-0.001727	GHMLBKRAJCXXBS;QIGBRXMKCJKVMJ;IYJMJJJBGWGVKX	CHEMONTID:0000137;CHEMONTID:0000136;CHEMONTID:0001245
C6H4NO2	122.024203368	122.02752	69	-0.0027681	LQNUZADURLCDLV	CHEMONTID:0000036
C7H5O3	137.02386902	137.0074	125	0.0170176	IUNJCFABHJZSKB;HDVRLUFGYQYLFJ;PCYGLFXKCBFGPC;BPHYZRNTQNPLFI;LPYUENQFPVNPHY;DGXAGETVRDOQFP;QFYYAIBEHOEZKC;LTHYUYDRQWGOQL;IXWOUPGDGMCKGT;PZMSECKZCOOKBY	CHEMONTID:0003978;CHEMONTID:0000190;CHEMONTID:0000135;CHEMONTID:0000382;CHEMONTID:0002122;CHEMONTID:0001661
C7H5O3	137.02386902	137.01202	126	0.0123976	IUNJCFABHJZSKB;HDVRLUFGYQYLFJ;PCYGLFXKCBFGPC;BPHYZRNTQNPLFI;LPYUENQFPVNPHY;DGXAGETVRDOQFP;QFYYAIBEHOEZKC;LTHYUYDRQWGOQL;IXWOUPGDGMCKGT;PZMSECKZCOOKBY	CHEMONTID:0003978;CHEMONTID:0000190;CHEMONTID:0000135;CHEMONTID:0000382;CHEMONTID:0002122;CHEMONTID:0001661
C7H5O3	137.02386902	137.0231	122	0.0013176	IUNJCFABHJZSKB;HDVRLUFGYQYLFJ;PCYGLFXKCBFGPC;BPHYZRNTQNPLFI;LPYUENQFPVNPHY;DGXAGETVRDOQFP;QFYYAIBEHOEZKC;LTHYUYDRQWGOQL;IXWOUPGDGMCKGT;PZMSECKZCOOKBY	CHEMONTID:0003978;CHEMONTID:0000190;CHEMONTID:0000135;CHEMONTID:0000382;CHEMONTID:0002122;CHEMONTID:0001661
C7H3O5	166.998048196	167.00143	800	-0.0028332	KUSIZNPTWCYZMX;LNTHITQWFMADLM	CHEMONTID:0002519;CHEMONTID:0003538
C7H3O5	166.998048196	167.0121	813	-0.0135032	KUSIZNPTWCYZMX;LNTHITQWFMADLM	CHEMONTID:0002519;CHEMONTID:0003538
C12H15O	175.1122901	175.11031	90	0.0025287	ILLDCQFGXZZRTO	CHEMONTID:0001334
C12H15O	175.1122901	175.11989	90	-0.0070513	ILLDCQFGXZZRTO	CHEMONTID:0001334
C8H6O5	182.021523292	182.00389	237	0.0181819	HPPCGHJRDOZHQY;NHFCITMLBJJEDB	CHEMONTID:0004298;CHEMONTID:0000382
C8H6O5	182.021523292	182.02132	241	0.0007519	HPPCGHJRDOZHQY;NHFCITMLBJJEDB	CHEMONTID:0004298;CHEMONTID:0000382
	0	337.05737	3917	0.0023028	NA	NA
Num NeutralLoss (Formula ExactMass PrecursorMz ProductMz PrecursorIntensity ProductIntensity LossMass Error CandidateInChIKeys CandidateOntologies): 58
C7H7O4	155.034433704	337.05737	182.02132	3917	241	155.03605	-0.0016163	BTQAJGSMXCDDAJ	CHEMONTID:0002519
C7H7O4	155.034433704	337.05737	182.00389	3917	237	155.05348	-0.0190463	BTQAJGSMXCDDAJ	CHEMONTID:0002519
C7H6O5	170.021523292	337.05737	167.0121	3917	813	170.04527	-0.0237467	LNTHITQWFMADLM	CHEMONTID:0003538
C2HO3	72.992568892	182.02132	109.0219	241	2487	72.99942	-0.0068511	AEMRFAOFKBGASW	CHEMONTID:0001359
C2H3NO2	73.016378336	182.02132	109.01643	241	2487	73.00489	0.0114883	DHMQDGOQFOQNFH	CHEMONTID:0002404
C2HO3	72.992568892	182.00389	109.0219	237	2487	72.98199	0.0105789	AEMRFAOFKBGASW	CHEMONTID:0001359
C2HO3	72.992568892	182.00389	109.01643	237	2487	72.98746	0.0051089	AEMRFAOFKBGASW	CHEMONTID:0001359
C2H2O2	58.005479304	167.0121	109.0219	813	2487	57.9902	0.0152793	QTBSBXVTEAMEQO;TZIHFWKZFHZASV;WGCNASOHLSPBMP;LYCAIKOWRPUZTN	CHEMONTID:0001205;CHEMONTID:0001238;CHEMONTID:0002230;CHEMONTID:0002467
C2H2O2	58.005479304	167.0121	109.01643	813	2487	57.99567	0.0098093	QTBSBXVTEAMEQO;TZIHFWKZFHZASV;WGCNASOHLSPBMP;LYCAIKOWRPUZTN	CHEMONTID:0001205;CHEMONTID:0001238;CHEMONTID:0002230;CHEMONTID:0002467
C2H2O2	58.005479304	167.00143	109.01643	800	2487	57.985	0.0204793	QTBSBXVTEAMEQO;TZIHFWKZFHZASV;WGCNASOHLSPBMP;LYCAIKOWRPUZTN	CHEMONTID:0001205;CHEMONTID:0001238;CHEMONTID:0002230;CHEMONTID:0002467
N2	28.006148	137.0231	109.0219	122	2487	28.0012	0.004948	RAABOESOVLLHRU	NonID:N=N
N2	28.006148	137.0231	109.01643	122	2487	28.00667	-0.000522	RAABOESOVLLHRU	NonID:N=N
CO	27.99491462	137.01202	109.0219	126	2487	27.99012	0.0047946	WSFSSNUMVMOOMR;OKKJLVBELUTLKV	CHEMONTID:0001831;CHEMONTID:0000286
CO	27.99491462	137.01202	109.01643	126	2487	27.99559	-0.0006754	WSFSSNUMVMOOMR;OKKJLVBELUTLKV	CHEMONTID:0001831;CHEMONTID:0000286
CO	27.99491462	137.0074	109.0219	125	2487	27.9855	0.0094146	WSFSSNUMVMOOMR;OKKJLVBELUTLKV	CHEMONTID:0001831;CHEMONTID:0000286
CO	27.99491462	137.0074	109.01643	125	2487	27.99097	0.0039446	WSFSSNUMVMOOMR;OKKJLVBELUTLKV	CHEMONTID:0001831;CHEMONTID:0000286
CH	13.007825032	122.02752	109.0219	69	2487	13.00562	0.002205	VNWKTOKETHGBQD	CHEMONTID:0002500
CH	13.007825032	122.02752	109.01643	69	2487	13.01109	-0.003265	VNWKTOKETHGBQD	CHEMONTID:0002500
C2HO3	72.992568892	182.02132	109.03123	241	2484	72.99009	0.0024789	AEMRFAOFKBGASW	CHEMONTID:0001359
C2HO3	72.992568892	182.00389	109.03123	237	2484	72.97266	0.0199089	AEMRFAOFKBGASW	CHEMONTID:0001359
C2H2O2	58.005479304	167.0121	109.03123	813	2484	57.98087	0.0246093	QTBSBXVTEAMEQO;TZIHFWKZFHZASV;WGCNASOHLSPBMP;LYCAIKOWRPUZTN	CHEMONTID:0001205;CHEMONTID:0001238;CHEMONTID:0002230;CHEMONTID:0002467
CO	27.99491462	137.0231	109.03123	122	2484	27.99187	0.0030446	WSFSSNUMVMOOMR;OKKJLVBELUTLKV	CHEMONTID:0001831;CHEMONTID:0000286
CO	27.99491462	137.01202	109.03123	126	2484	27.98079	0.0141246	WSFSSNUMVMOOMR;OKKJLVBELUTLKV	CHEMONTID:0001831;CHEMONTID:0000286
CO	27.99491462	137.0074	109.03123	125	2484	27.97617	0.0187446	WSFSSNUMVMOOMR;OKKJLVBELUTLKV	CHEMONTID:0001831;CHEMONTID:0000286
CH	13.007825032	122.02752	109.03123	69	2484	12.99629	0.011535	VNWKTOKETHGBQD	CHEMONTID:0002500
C7H6O	106.041864812	337.2153	231.17525	71	1601	106.04005	0.0018148	IWDCLRJOBJJRNH;RDOXTESZEPMUJZ	CHEMONTID:0001275;CHEMONTID:0000138
C5H8O	84.057514876	315.24719	231.17525	73	1601	84.07194	-0.0144251	NEJDKFPXHQRVMV	CHEMONTID:0000286
CO2	43.98982924	275.16815	231.17525	308	1601	43.9929	-0.0030708	BDAGIHXWWSANSR	CHEMONTID:0001205
C3H6O4	106.026608672	337.2153	231.19502	71	843	106.02028	0.0063287	RBNPOMFGQQGHHO	CHEMONTID:0000215
C5H8O	84.057514876	315.26413	231.19502	82	843	84.06911	-0.0115951	NEJDKFPXHQRVMV	CHEMONTID:0000286
C5H8O	84.057514876	315.24719	231.19502	73	843	84.05217	0.0053449	NEJDKFPXHQRVMV	CHEMONTID:0000286
CO2	43.98982924	275.16815	231.19502	308	843	43.97313	0.0166992	BDAGIHXWWSANSR	CHEMONTID:0001205
C7H6O5	170.021523292	337.0563	167.0121	1	813	170.0442	-0.0226767	LNTHITQWFMADLM	CHEMONTID:0003538
CH3	15.023475096	182.02132	167.0121	241	813	15.00922	0.0142551	VNWKTOKETHGBQD	CHEMONTID:0002500
CH2O	30.010564684	167.0121	137.0231	813	122	29.989	0.0215647	OKKJLVBELUTLKV;WSFSSNUMVMOOMR	CHEMONTID:0000286;CHEMONTID:0001831
CH2O	30.010564684	167.0121	137.01202	813	126	30.00008	0.0104847	OKKJLVBELUTLKV;WSFSSNUMVMOOMR	CHEMONTID:0000286;CHEMONTID:0001831
CH2O	30.010564684	167.0121	137.0074	813	125	30.0047	0.0058647	OKKJLVBELUTLKV;WSFSSNUMVMOOMR	CHEMONTID:0000286;CHEMONTID:0001831
CHO2	44.997654272	167.0121	122.02752	813	69	44.98458	0.0130743	BDAGIHXWWSANSR	CHEMONTID:0001205
CH3	15.023475096	182.02132	167.00143	241	800	15.01989	0.0035851	VNWKTOKETHGBQD	CHEMONTID:0002500
CH3	15.023475096	182.00389	167.00143	237	800	15.00246	0.0210151	VNWKTOKETHGBQD	CHEMONTID:0002500
CH2O	30.010564684	167.00143	137.01202	800	126	29.98941	0.0211547	OKKJLVBELUTLKV;WSFSSNUMVMOOMR	CHEMONTID:0000286;CHEMONTID:0001831
CH2O	30.010564684	167.00143	137.0074	800	125	29.99403	0.0165347	OKKJLVBELUTLKV;WSFSSNUMVMOOMR	CHEMONTID:0000286;CHEMONTID:0001831
CHO2	44.997654272	167.00143	122.02752	800	69	44.97391	0.0237443	BDAGIHXWWSANSR	CHEMONTID:0001205
C2H6O2	62.036779432	337.2153	275.16815	71	308	62.04715	-0.0103706	LYCAIKOWRPUZTN	CHEMONTID:0002467
C7H7O4	155.034433704	337.0563	182.02132	1	241	155.03498	-0.0005463	BTQAJGSMXCDDAJ	CHEMONTID:0002519
CHO2	44.997654272	182.02132	137.0231	241	122	44.99822	-0.0005657	BDAGIHXWWSANSR	CHEMONTID:0001205
CHO2	44.997654272	182.02132	137.01202	241	126	45.0093	-0.0116457	BDAGIHXWWSANSR	CHEMONTID:0001205
CHO2	44.997654272	182.02132	137.0074	241	125	45.01392	-0.0162657	BDAGIHXWWSANSR	CHEMONTID:0001205
C7H7O4	155.034433704	337.0563	182.00389	1	237	155.05241	-0.0179763	BTQAJGSMXCDDAJ	CHEMONTID:0002519
CHO2	44.997654272	182.00389	137.0231	237	122	44.98079	0.0168643	BDAGIHXWWSANSR	CHEMONTID:0001205
CHO2	44.997654272	182.00389	137.01202	237	126	44.99187	0.0057843	BDAGIHXWWSANSR	CHEMONTID:0001205
CHO2	44.997654272	182.00389	137.0074	237	125	44.99649	0.0011643	BDAGIHXWWSANSR	CHEMONTID:0001205
CH4N2O	60.032362748	325.18399	265.15002	98	61	60.03397	-0.0016073	XSQUKJJJFZCRTK	CHEMONTID:0000517
C9H10O2	150.06807956	325.18399	175.11989	98	90	150.0641	0.0039796	TVQDIGAZKJXXLX;CAWZFQGJUGEKFU	CHEMONTID:0004647;CHEMONTID:0000190
C9H10O2	150.06807956	325.18399	175.11031	98	90	150.07368	-0.0056004	TVQDIGAZKJXXLX;CAWZFQGJUGEKFU	CHEMONTID:0004647;CHEMONTID:0000190
C3H6O3	90.031694052	265.15002	175.11989	61	90	90.03013	0.0015641	PEDCQBHIVMGVHV;MNQZXJOMYWMBOU	CHEMONTID:0002210;CHEMONTID:0001540
C3H6O3	90.031694052	265.15002	175.11031	61	90	90.03971	-0.0080159	PEDCQBHIVMGVHV;MNQZXJOMYWMBOU	CHEMONTID:0002210;CHEMONTID:0001540
C8H15O2	143.10720472	265.15002	122.02752	61	69	143.1225	-0.0152953	QVGWQEOFNGJAOO	CHEMONTID:0002229
Num AdductIon (AdductType Mass LinkedMz): 1
[M+Hac-H]-	325.18399	265.15002
Num IsotopicIon (IsotopeName Mass LinkedMz WeightedForm WeightNumber): 6
C-13	110.00291	109.0219	M+1	1
C-13	110.01613	109.03123	M+1	1
N-14	232.17184	231.19502	M+1	1
C-13	232.18933	231.19502	M+1	1
C-13	276.16031	275.16815	M+1	1
C-13	276.17105	275.16815	M+1	1

NAME: C19H12ClFN2O
EXACTMASS: 338.062218904
ISSELECTED: False
ACCURATEMASS: 338.0635765
MASSDIFFERENCE: -0.0013575
TOTALSCORE: 2.849
ISOTOPICINTENSITY[M+1]: 0.2146
ISOTOPICINTENSITY[M+2]: 0.3439
ISOTOPICDIFF[M+1]: -0.0255
ISOTOPICDIFF[M+2]: 0.3126
MASSDIFFSCORE: 0.964
ISOTOPICSCORE: 0.643
PRODUCTIONSCORE: 0.619
NEUTRALLOSSSCORE: 0.099
PRODUCTIONPEAKNUMBER: 13
PRODUCTIONHITSNUMBER: 3
NEUTRALLOSSPEAKNUMBER: 71
NEUTRALLOSSHITSNUMBER: 7
RESOURCENAMES: ChEBI
RESOURCERECORDS: 1
ChemOntDescriptions: 
ChemOntIDs: 
ChemOntScores: 
ChemOntInChIKeys: 
PUBCHEMCIDS: 
Num ProductIon (Formula ExactMass AccurateMass Intensity Error CandidateInChIKeys CandidateOntologies): 13
C2H6ClN2O	109.016865492	109.01643	2487	0.0009841	NA	NA
C4H7ClF	109.022031124	109.0219	2487	0.0006797	NA	NA
C4H7ClF	109.022031124	109.03123	2484	-0.0086503	NA	NA
C4H6ClFN	122.017280092	122.02752	69	-0.0096913	NA	NA
C10H3N	137.026549096	137.0074	125	0.0196977	GOVXKUCVZUROAN	CHEMONTID:0004196
C10H3N	137.026549096	137.01202	126	0.0150777	GOVXKUCVZUROAN	CHEMONTID:0004196
C10H3N	137.026549096	137.0231	122	0.0039977	GOVXKUCVZUROAN	CHEMONTID:0004196
C7H4ClN2O	167.001215428	167.00143	800	0.000334	NA	NA
C9H5ClF	167.00638106	167.0121	813	-0.0051704	NA	NA
C10H11N2O	175.087137972	175.11031	90	-0.0226234	NA	NA
C14N	182.003074	182.00389	237	-0.0002674	NA	NA
C9H6ClFN	182.017280092	182.02132	241	-0.0034913	NA	NA
	0	337.05737	3917	-0.0024275	NA	NA
Num NeutralLoss (Formula ExactMass PrecursorMz ProductMz PrecursorIntensity ProductIntensity LossMass Error CandidateInChIKeys CandidateOntologies): 28
N2	28.006148	137.0231	109.0219	122	2487	28.0012	0.004948	RAABOESOVLLHRU	NonID:N=N
N2	28.006148	137.0231	109.01643	122	2487	28.00667	-0.000522	RAABOESOVLLHRU	NonID:N=N
CO	27.99491462	137.01202	109.0219	126	2487	27.99012	0.0047946	WSFSSNUMVMOOMR;OKKJLVBELUTLKV	CHEMONTID:0001831;CHEMONTID:0000286
CO	27.99491462	137.01202	109.01643	126	2487	27.99559	-0.0006754	WSFSSNUMVMOOMR;OKKJLVBELUTLKV	CHEMONTID:0001831;CHEMONTID:0000286
CO	27.99491462	137.0074	109.0219	125	2487	27.9855	0.0094146	WSFSSNUMVMOOMR;OKKJLVBELUTLKV	CHEMONTID:0001831;CHEMONTID:0000286
CO	27.99491462	137.0074	109.01643	125	2487	27.99097	0.0039446	WSFSSNUMVMOOMR;OKKJLVBELUTLKV	CHEMONTID:0001831;CHEMONTID:0000286
CH	13.007825032	122.02752	109.0219	69	2487	13.00562	0.002205	VNWKTOKETHGBQD	CHEMONTID:0002500
CH	13.007825032	122.02752	109.01643	69	2487	13.01109	-0.003265	VNWKTOKETHGBQD	CHEMONTID:0002500
CO	27.99491462	137.0231	109.03123	122	2484	27.99187	0.0030446	WSFSSNUMVMOOMR;OKKJLVBELUTLKV	CHEMONTID:0001831;CHEMONTID:0000286
CO	27.99491462	137.01202	109.03123	126	2484	27.98079	0.0141246	WSFSSNUMVMOOMR;OKKJLVBELUTLKV	CHEMONTID:0001831;CHEMONTID:0000286
CO	27.99491462	137.0074	109.03123	125	2484	27.97617	0.0187446	WSFSSNUMVMOOMR;OKKJLVBELUTLKV	CHEMONTID:0001831;CHEMONTID:0000286
CH	13.007825032	122.02752	109.03123	69	2484	12.99629	0.011535	VNWKTOKETHGBQD	CHEMONTID:0002500
C7H6O	106.041864812	337.2153	231.17525	71	1601	106.04005	0.0018148	IWDCLRJOBJJRNH;RDOXTESZEPMUJZ	CHEMONTID:0001275;CHEMONTID:0000138
C5H8O	84.057514876	315.24719	231.17525	73	1601	84.07194	-0.0144251	NEJDKFPXHQRVMV	CHEMONTID:0000286
C7H6O	106.041864812	337.2153	231.19502	71	843	106.02028	0.0215848	IWDCLRJOBJJRNH;RDOXTESZEPMUJZ	CHEMONTID:0001275;CHEMONTID:0000138
C5H8O	84.057514876	315.26413	231.19502	82	843	84.06911	-0.0115951	NEJDKFPXHQRVMV	CHEMONTID:0000286
C5H8O	84.057514876	315.24719	231.19502	73	843	84.05217	0.0053449	NEJDKFPXHQRVMV	CHEMONTID:0000286
CH3	15.023475096	182.02132	167.0121	241	813	15.00922	0.0142551	VNWKTOKETHGBQD	CHEMONTID:0002500
CH2O	30.010564684	167.0121	137.0231	813	122	29.989	0.0215647	OKKJLVBELUTLKV;WSFSSNUMVMOOMR	CHEMONTID:0000286;CHEMONTID:0001831
CH2O	30.010564684	167.0121	137.01202	813	126	30.00008	0.0104847	OKKJLVBELUTLKV;WSFSSNUMVMOOMR	CHEMONTID:0000286;CHEMONTID:0001831
CH2O	30.010564684	167.0121	137.0074	813	125	30.0047	0.0058647	OKKJLVBELUTLKV;WSFSSNUMVMOOMR	CHEMONTID:0000286;CHEMONTID:0001831
CH3	15.023475096	182.02132	167.00143	241	800	15.01989	0.0035851	VNWKTOKETHGBQD	CHEMONTID:0002500
CH3	15.023475096	182.00389	167.00143	237	800	15.00246	0.0210151	VNWKTOKETHGBQD	CHEMONTID:0002500
CH2O	30.010564684	167.00143	137.01202	800	126	29.98941	0.0211547	OKKJLVBELUTLKV;WSFSSNUMVMOOMR	CHEMONTID:0000286;CHEMONTID:0001831
CH2O	30.010564684	167.00143	137.0074	800	125	29.99403	0.0165347	OKKJLVBELUTLKV;WSFSSNUMVMOOMR	CHEMONTID:0000286;CHEMONTID:0001831
C2H5O	45.03403978	182.02132	137.01202	241	126	45.0093	0.0247398	LFQSCWFLJHTTHZ	CHEMONTID:0000286
C2H5O	45.03403978	182.02132	137.0074	241	125	45.01392	0.0201198	LFQSCWFLJHTTHZ	CHEMONTID:0000286
CH4N2O	60.032362748	325.18399	265.15002	98	61	60.03397	-0.0016073	XSQUKJJJFZCRTK	CHEMONTID:0000517
Num AdductIon (AdductType Mass LinkedMz): 1
[M+Hac-H]-	325.18399	265.15002
Num IsotopicIon (IsotopeName Mass LinkedMz WeightedForm WeightNumber): 6
C-13	110.00291	109.0219	M+1	1
C-13	110.01613	109.03123	M+1	1
N-14	232.17184	231.19502	M+1	1
C-13	232.18933	231.19502	M+1	1
C-13	276.16031	275.16815	M+1	1
C-13	276.17105	275.16815	M+1	1

NAME: C14H16N3O3S2
EXACTMASS: 338.063308372
ISSELECTED: False
ACCURATEMASS: 338.0635765
MASSDIFFERENCE: -0.0002681
TOTALSCORE: 2.831
ISOTOPICINTENSITY[M+1]: 0.1812
ISOTOPICINTENSITY[M+2]: 0.1112
ISOTOPICDIFF[M+1]: -0.0589
ISOTOPICDIFF[M+2]: 0.0799
MASSDIFFSCORE: 0.999
ISOTOPICSCORE: 0.94
PRODUCTIONSCORE: 0.667
NEUTRALLOSSSCORE: 0.225
PRODUCTIONPEAKNUMBER: 14
PRODUCTIONHITSNUMBER: 9
NEUTRALLOSSPEAKNUMBER: 71
NEUTRALLOSSHITSNUMBER: 16
RESOURCENAMES: 
RESOURCERECORDS: 0
ChemOntDescriptions: N-acyl-amino acids;Amino acids and derivatives;Peptides;Organic sulfuric acid and derivatives
ChemOntIDs: N-acyl-amino acids;Amino acids and derivatives;Peptides;Organic sulfuric acid and derivatives
ChemOntScores: 0.000144765815733856;0.00126936769332402;0.00332106124008331;0.00502916774216454
ChemOntInChIKeys: YTGJWQPHMWSCST;XUJNEKJLAYXESH;ZUKPVRWZDMRIEO;AFCGFAGUEYAMAO
PUBCHEMCIDS: 
Num ProductIon (Formula ExactMass AccurateMass Intensity Error CandidateInChIKeys CandidateOntologies): 14
C6H5O2	109.0289544	109.01643	2487	0.013073	GHMLBKRAJCXXBS;QIGBRXMKCJKVMJ;IYJMJJJBGWGVKX	CHEMONTID:0000137;CHEMONTID:0000136;CHEMONTID:0001245
C6H5O2	109.0289544	109.0219	2487	0.007603	GHMLBKRAJCXXBS;QIGBRXMKCJKVMJ;IYJMJJJBGWGVKX	CHEMONTID:0000137;CHEMONTID:0000136;CHEMONTID:0001245
C6H5O2	109.0289544	109.03123	2484	-0.001727	GHMLBKRAJCXXBS;QIGBRXMKCJKVMJ;IYJMJJJBGWGVKX	CHEMONTID:0000137;CHEMONTID:0000136;CHEMONTID:0001245
C6H4NO2	122.024203368	122.02752	69	-0.0027681	LQNUZADURLCDLV	CHEMONTID:0000036
C7H5O3	137.02386902	137.0074	125	0.0170176	IUNJCFABHJZSKB;HDVRLUFGYQYLFJ;PCYGLFXKCBFGPC;BPHYZRNTQNPLFI;LPYUENQFPVNPHY;DGXAGETVRDOQFP;QFYYAIBEHOEZKC;LTHYUYDRQWGOQL;IXWOUPGDGMCKGT;PZMSECKZCOOKBY	CHEMONTID:0003978;CHEMONTID:0000190;CHEMONTID:0000135;CHEMONTID:0000382;CHEMONTID:0002122;CHEMONTID:0001661
C7H5O3	137.02386902	137.01202	126	0.0123976	IUNJCFABHJZSKB;HDVRLUFGYQYLFJ;PCYGLFXKCBFGPC;BPHYZRNTQNPLFI;LPYUENQFPVNPHY;DGXAGETVRDOQFP;QFYYAIBEHOEZKC;LTHYUYDRQWGOQL;IXWOUPGDGMCKGT;PZMSECKZCOOKBY	CHEMONTID:0003978;CHEMONTID:0000190;CHEMONTID:0000135;CHEMONTID:0000382;CHEMONTID:0002122;CHEMONTID:0001661
C7H5O3	137.02386902	137.0231	122	0.0013176	IUNJCFABHJZSKB;HDVRLUFGYQYLFJ;PCYGLFXKCBFGPC;BPHYZRNTQNPLFI;LPYUENQFPVNPHY;DGXAGETVRDOQFP;QFYYAIBEHOEZKC;LTHYUYDRQWGOQL;IXWOUPGDGMCKGT;PZMSECKZCOOKBY	CHEMONTID:0003978;CHEMONTID:0000190;CHEMONTID:0000135;CHEMONTID:0000382;CHEMONTID:0002122;CHEMONTID:0001661
C8H7S2	166.998917224	167.00143	800	-0.0019642	NA	NA
C11H3O2	167.013304336	167.0121	813	0.0017529	NA	NA
C12H15O	175.1122901	175.11031	90	0.0025287	ILLDCQFGXZZRTO	CHEMONTID:0001334
C12H15O	175.1122901	175.11989	90	-0.0070513	ILLDCQFGXZZRTO	CHEMONTID:0001334
C14N	182.003074	182.00389	237	-0.0002674	NA	NA
C11H4NO2	182.024203368	182.02132	241	0.0034319	NA	NA
	0	337.05737	3917	-0.0013381	NA	NA
Num NeutralLoss (Formula ExactMass PrecursorMz ProductMz PrecursorIntensity ProductIntensity LossMass Error CandidateInChIKeys CandidateOntologies): 56
C2HO3	72.992568892	182.02132	109.0219	241	2487	72.99942	-0.0068511	AEMRFAOFKBGASW	CHEMONTID:0001359
C2H3NO2	73.016378336	182.02132	109.01643	241	2487	73.00489	0.0114883	DHMQDGOQFOQNFH	CHEMONTID:0002404
C2HO3	72.992568892	182.00389	109.0219	237	2487	72.98199	0.0105789	AEMRFAOFKBGASW	CHEMONTID:0001359
C2HO3	72.992568892	182.00389	109.01643	237	2487	72.98746	0.0051089	AEMRFAOFKBGASW	CHEMONTID:0001359
C2H2O2	58.005479304	167.0121	109.0219	813	2487	57.9902	0.0152793	QTBSBXVTEAMEQO;TZIHFWKZFHZASV;WGCNASOHLSPBMP;LYCAIKOWRPUZTN	CHEMONTID:0001205;CHEMONTID:0001238;CHEMONTID:0002230;CHEMONTID:0002467
C2H2O2	58.005479304	167.0121	109.01643	813	2487	57.99567	0.0098093	QTBSBXVTEAMEQO;TZIHFWKZFHZASV;WGCNASOHLSPBMP;LYCAIKOWRPUZTN	CHEMONTID:0001205;CHEMONTID:0001238;CHEMONTID:0002230;CHEMONTID:0002467
C2H2O2	58.005479304	167.00143	109.01643	800	2487	57.985	0.0204793	QTBSBXVTEAMEQO;TZIHFWKZFHZASV;WGCNASOHLSPBMP;LYCAIKOWRPUZTN	CHEMONTID:0001205;CHEMONTID:0001238;CHEMONTID:0002230;CHEMONTID:0002467
N2	28.006148	137.0231	109.0219	122	2487	28.0012	0.004948	RAABOESOVLLHRU	NonID:N=N
N2	28.006148	137.0231	109.01643	122	2487	28.00667	-0.000522	RAABOESOVLLHRU	NonID:N=N
CO	27.99491462	137.01202	109.0219	126	2487	27.99012	0.0047946	WSFSSNUMVMOOMR;OKKJLVBELUTLKV	CHEMONTID:0001831;CHEMONTID:0000286
CO	27.99491462	137.01202	109.01643	126	2487	27.99559	-0.0006754	WSFSSNUMVMOOMR;OKKJLVBELUTLKV	CHEMONTID:0001831;CHEMONTID:0000286
CO	27.99491462	137.0074	109.0219	125	2487	27.9855	0.0094146	WSFSSNUMVMOOMR;OKKJLVBELUTLKV	CHEMONTID:0001831;CHEMONTID:0000286
CO	27.99491462	137.0074	109.01643	125	2487	27.99097	0.0039446	WSFSSNUMVMOOMR;OKKJLVBELUTLKV	CHEMONTID:0001831;CHEMONTID:0000286
CH	13.007825032	122.02752	109.0219	69	2487	13.00562	0.002205	VNWKTOKETHGBQD	CHEMONTID:0002500
CH	13.007825032	122.02752	109.01643	69	2487	13.01109	-0.003265	VNWKTOKETHGBQD	CHEMONTID:0002500
C2HO3	72.992568892	182.02132	109.03123	241	2484	72.99009	0.0024789	AEMRFAOFKBGASW	CHEMONTID:0001359
C2HO3	72.992568892	182.00389	109.03123	237	2484	72.97266	0.0199089	AEMRFAOFKBGASW	CHEMONTID:0001359
C2H2O2	58.005479304	167.0121	109.03123	813	2484	57.98087	0.0246093	QTBSBXVTEAMEQO;TZIHFWKZFHZASV;WGCNASOHLSPBMP;LYCAIKOWRPUZTN	CHEMONTID:0001205;CHEMONTID:0001238;CHEMONTID:0002230;CHEMONTID:0002467
CO	27.99491462	137.0231	109.03123	122	2484	27.99187	0.0030446	WSFSSNUMVMOOMR;OKKJLVBELUTLKV	CHEMONTID:0001831;CHEMONTID:0000286
CO	27.99491462	137.01202	109.03123	126	2484	27.98079	0.0141246	WSFSSNUMVMOOMR;OKKJLVBELUTLKV	CHEMONTID:0001831;CHEMONTID:0000286
CO	27.99491462	137.0074	109.03123	125	2484	27.97617	0.0187446	WSFSSNUMVMOOMR;OKKJLVBELUTLKV	CHEMONTID:0001831;CHEMONTID:0000286
CH	13.007825032	122.02752	109.03123	69	2484	12.99629	0.011535	VNWKTOKETHGBQD	CHEMONTID:0002500
C7H6O	106.041864812	337.2153	231.17525	71	1601	106.04005	0.0018148	IWDCLRJOBJJRNH;RDOXTESZEPMUJZ	CHEMONTID:0001275;CHEMONTID:0000138
C5H8O	84.057514876	315.24719	231.17525	73	1601	84.07194	-0.0144251	NEJDKFPXHQRVMV	CHEMONTID:0000286
CO2	43.98982924	275.16815	231.17525	308	1601	43.9929	-0.0030708	BDAGIHXWWSANSR	CHEMONTID:0001205
H2S	33.987721064	265.15002	231.17525	61	1601	33.97477	0.0129511	RWSOTUBLDIXVET	NonID:SH
C6H2O2	106.005479304	337.2153	231.19502	71	843	106.02028	-0.0148007	GHMLBKRAJCXXBS	CHEMONTID:0000137
C5H8O	84.057514876	315.26413	231.19502	82	843	84.06911	-0.0115951	NEJDKFPXHQRVMV	CHEMONTID:0000286
C5H8O	84.057514876	315.24719	231.19502	73	843	84.05217	0.0053449	NEJDKFPXHQRVMV	CHEMONTID:0000286
CO2	43.98982924	275.16815	231.19502	308	843	43.97313	0.0166992	BDAGIHXWWSANSR	CHEMONTID:0001205
CH3	15.023475096	182.02132	167.0121	241	813	15.00922	0.0142551	VNWKTOKETHGBQD	CHEMONTID:0002500
CH2O	30.010564684	167.0121	137.0231	813	122	29.989	0.0215647	OKKJLVBELUTLKV;WSFSSNUMVMOOMR	CHEMONTID:0000286;CHEMONTID:0001831
CH2O	30.010564684	167.0121	137.01202	813	126	30.00008	0.0104847	OKKJLVBELUTLKV;WSFSSNUMVMOOMR	CHEMONTID:0000286;CHEMONTID:0001831
CH2O	30.010564684	167.0121	137.0074	813	125	30.0047	0.0058647	OKKJLVBELUTLKV;WSFSSNUMVMOOMR	CHEMONTID:0000286;CHEMONTID:0001831
CHO2	44.997654272	167.0121	122.02752	813	69	44.98458	0.0130743	BDAGIHXWWSANSR	CHEMONTID:0001205
CH3	15.023475096	182.02132	167.00143	241	800	15.01989	0.0035851	VNWKTOKETHGBQD	CHEMONTID:0002500
CH3	15.023475096	182.00389	167.00143	237	800	15.00246	0.0210151	VNWKTOKETHGBQD	CHEMONTID:0002500
CH2O	30.010564684	167.00143	137.01202	800	126	29.98941	0.0211547	OKKJLVBELUTLKV;WSFSSNUMVMOOMR	CHEMONTID:0000286;CHEMONTID:0001831
CH2O	30.010564684	167.00143	137.0074	800	125	29.99403	0.0165347	OKKJLVBELUTLKV;WSFSSNUMVMOOMR	CHEMONTID:0000286;CHEMONTID:0001831
CHO2	44.997654272	167.00143	122.02752	800	69	44.97391	0.0237443	BDAGIHXWWSANSR	CHEMONTID:0001205
C2H6O2	62.036779432	337.2153	275.16815	71	308	62.04715	-0.0103706	LYCAIKOWRPUZTN	CHEMONTID:0002467
CHO2	44.997654272	182.02132	137.0231	241	122	44.99822	-0.0005657	BDAGIHXWWSANSR	CHEMONTID:0001205
CHO2	44.997654272	182.02132	137.01202	241	126	45.0093	-0.0116457	BDAGIHXWWSANSR	CHEMONTID:0001205
CHO2	44.997654272	182.02132	137.0074	241	125	45.01392	-0.0162657	BDAGIHXWWSANSR	CHEMONTID:0001205
CHO2	44.997654272	182.00389	137.0231	237	122	44.98079	0.0168643	BDAGIHXWWSANSR	CHEMONTID:0001205
CHO2	44.997654272	182.00389	137.01202	237	126	44.99187	0.0057843	BDAGIHXWWSANSR	CHEMONTID:0001205
CHO2	44.997654272	182.00389	137.0074	237	125	44.99649	0.0011643	BDAGIHXWWSANSR	CHEMONTID:0001205
CH4N2O	60.032362748	325.18399	265.15002	98	61	60.03397	-0.0016073	XSQUKJJJFZCRTK	CHEMONTID:0000517
C9H10O2	150.06807956	325.18399	175.11989	98	90	150.0641	0.0039796	TVQDIGAZKJXXLX;CAWZFQGJUGEKFU	CHEMONTID:0004647;CHEMONTID:0000190
C9H10O2	150.06807956	325.18399	175.11031	98	90	150.07368	-0.0056004	TVQDIGAZKJXXLX;CAWZFQGJUGEKFU	CHEMONTID:0004647;CHEMONTID:0000190
C9H16O	140.120115132	315.26413	175.11989	82	90	140.14424	-0.0241249	IFTBJDZSLBRRMC	CHEMONTID:0001334
C9H16O	140.120115132	315.24719	175.11989	73	90	140.1273	-0.0071849	IFTBJDZSLBRRMC	CHEMONTID:0001334
C9H16O	140.120115132	315.24719	175.11031	73	90	140.13688	-0.0167649	IFTBJDZSLBRRMC	CHEMONTID:0001334
C3H6O3	90.031694052	265.15002	175.11989	61	90	90.03013	0.0015641	PEDCQBHIVMGVHV;MNQZXJOMYWMBOU	CHEMONTID:0002210;CHEMONTID:0001540
C3H6O3	90.031694052	265.15002	175.11031	61	90	90.03971	-0.0080159	PEDCQBHIVMGVHV;MNQZXJOMYWMBOU	CHEMONTID:0002210;CHEMONTID:0001540
C8H15O2	143.10720472	265.15002	122.02752	61	69	143.1225	-0.0152953	QVGWQEOFNGJAOO	CHEMONTID:0002229
Num AdductIon (AdductType Mass LinkedMz): 1
[M+Hac-H]-	325.18399	265.15002
Num IsotopicIon (IsotopeName Mass LinkedMz WeightedForm WeightNumber): 6
C-13	110.00291	109.0219	M+1	1
C-13	110.01613	109.03123	M+1	1
N-14	232.17184	231.19502	M+1	1
C-13	232.18933	231.19502	M+1	1
C-13	276.16031	275.16815	M+1	1
C-13	276.17105	275.16815	M+1	1

NAME: C13H16F2O6S
EXACTMASS: 338.063565672
ISSELECTED: False
ACCURATEMASS: 338.0635765
MASSDIFFERENCE: -1.08E-05
TOTALSCORE: 2.824
ISOTOPICINTENSITY[M+1]: 0.1526
ISOTOPICINTENSITY[M+2]: 0.0679
ISOTOPICDIFF[M+1]: -0.0875
ISOTOPICDIFF[M+2]: 0.0366
MASSDIFFSCORE: 1
ISOTOPICSCORE: 0.946
PRODUCTIONSCORE: 0.667
NEUTRALLOSSSCORE: 0.211
PRODUCTIONPEAKNUMBER: 14
PRODUCTIONHITSNUMBER: 13
NEUTRALLOSSPEAKNUMBER: 71
NEUTRALLOSSHITSNUMBER: 15
RESOURCENAMES: 
RESOURCERECORDS: 0
ChemOntDescriptions: 
ChemOntIDs: 
ChemOntScores: 
ChemOntInChIKeys: 
PUBCHEMCIDS: 
Num ProductIon (Formula ExactMass AccurateMass Intensity Error CandidateInChIKeys CandidateOntologies): 14
C6H5O2	109.0289544	109.01643	2487	0.013073	GHMLBKRAJCXXBS;QIGBRXMKCJKVMJ;IYJMJJJBGWGVKX	CHEMONTID:0000137;CHEMONTID:0000136;CHEMONTID:0001245
C6H5O2	109.0289544	109.0219	2487	0.007603	GHMLBKRAJCXXBS;QIGBRXMKCJKVMJ;IYJMJJJBGWGVKX	CHEMONTID:0000137;CHEMONTID:0000136;CHEMONTID:0001245
C6H5O2	109.0289544	109.03123	2484	-0.001727	GHMLBKRAJCXXBS;QIGBRXMKCJKVMJ;IYJMJJJBGWGVKX	CHEMONTID:0000137;CHEMONTID:0000136;CHEMONTID:0001245
C7H6O2	122.036779432	122.02752	69	0.009808	ZBCATMYQYDCTIZ;LHGVFZTZFXWLCP;ASHGTJPOSUFTGB;BVJSUAQZOZWCKN;SMQUZDBALVYZAC;RGHHSNMVTDWUBI	CHEMONTID:0000135;CHEMONTID:0000190;CHEMONTID:0000033;CHEMONTID:0003978
C7H5O3	137.02386902	137.0074	125	0.0170176	IUNJCFABHJZSKB;HDVRLUFGYQYLFJ;PCYGLFXKCBFGPC;BPHYZRNTQNPLFI;LPYUENQFPVNPHY;DGXAGETVRDOQFP;QFYYAIBEHOEZKC;LTHYUYDRQWGOQL;IXWOUPGDGMCKGT;PZMSECKZCOOKBY	CHEMONTID:0003978;CHEMONTID:0000190;CHEMONTID:0000135;CHEMONTID:0000382;CHEMONTID:0002122;CHEMONTID:0001661
C7H5O3	137.02386902	137.01202	126	0.0123976	IUNJCFABHJZSKB;HDVRLUFGYQYLFJ;PCYGLFXKCBFGPC;BPHYZRNTQNPLFI;LPYUENQFPVNPHY;DGXAGETVRDOQFP;QFYYAIBEHOEZKC;LTHYUYDRQWGOQL;IXWOUPGDGMCKGT;PZMSECKZCOOKBY	CHEMONTID:0003978;CHEMONTID:0000190;CHEMONTID:0000135;CHEMONTID:0000382;CHEMONTID:0002122;CHEMONTID:0001661
C7H5O3	137.02386902	137.0231	122	0.0013176	IUNJCFABHJZSKB;HDVRLUFGYQYLFJ;PCYGLFXKCBFGPC;BPHYZRNTQNPLFI;LPYUENQFPVNPHY;DGXAGETVRDOQFP;QFYYAIBEHOEZKC;LTHYUYDRQWGOQL;IXWOUPGDGMCKGT;PZMSECKZCOOKBY	CHEMONTID:0003978;CHEMONTID:0000190;CHEMONTID:0000135;CHEMONTID:0000382;CHEMONTID:0002122;CHEMONTID:0001661
C7H3O5	166.998048196	167.00143	800	-0.0028332	KUSIZNPTWCYZMX;LNTHITQWFMADLM	CHEMONTID:0002519;CHEMONTID:0003538
C7H3O5	166.998048196	167.0121	813	-0.0135032	KUSIZNPTWCYZMX;LNTHITQWFMADLM	CHEMONTID:0002519;CHEMONTID:0003538
C12H15O	175.1122901	175.11031	90	0.0025287	ILLDCQFGXZZRTO	CHEMONTID:0001334
C12H15O	175.1122901	175.11989	90	-0.0070513	ILLDCQFGXZZRTO	CHEMONTID:0001334
C8H6O5	182.021523292	182.00389	237	0.0181819	HPPCGHJRDOZHQY;NHFCITMLBJJEDB	CHEMONTID:0004298;CHEMONTID:0000382
C8H6O5	182.021523292	182.02132	241	0.0007519	HPPCGHJRDOZHQY;NHFCITMLBJJEDB	CHEMONTID:0004298;CHEMONTID:0000382
	0	337.05737	3917	-0.0010808	NA	NA
Num NeutralLoss (Formula ExactMass PrecursorMz ProductMz PrecursorIntensity ProductIntensity LossMass Error CandidateInChIKeys CandidateOntologies): 62
C7H7O4	155.034433704	337.05737	182.02132	3917	241	155.03605	-0.0016163	BTQAJGSMXCDDAJ	CHEMONTID:0002519
C7H7O4	155.034433704	337.05737	182.00389	3917	237	155.05348	-0.0190463	BTQAJGSMXCDDAJ	CHEMONTID:0002519
C7H6O5	170.021523292	337.05737	167.0121	3917	813	170.04527	-0.0237467	LNTHITQWFMADLM	CHEMONTID:0003538
C2HO3	72.992568892	182.02132	109.0219	241	2487	72.99942	-0.0068511	AEMRFAOFKBGASW	CHEMONTID:0001359
C2HO3	72.992568892	182.02132	109.01643	241	2487	73.00489	-0.0123211	AEMRFAOFKBGASW	CHEMONTID:0001359
C2HO3	72.992568892	182.00389	109.0219	237	2487	72.98199	0.0105789	AEMRFAOFKBGASW	CHEMONTID:0001359
C2HO3	72.992568892	182.00389	109.01643	237	2487	72.98746	0.0051089	AEMRFAOFKBGASW	CHEMONTID:0001359
C2H2O2	58.005479304	167.0121	109.0219	813	2487	57.9902	0.0152793	QTBSBXVTEAMEQO;TZIHFWKZFHZASV;WGCNASOHLSPBMP;LYCAIKOWRPUZTN	CHEMONTID:0001205;CHEMONTID:0001238;CHEMONTID:0002230;CHEMONTID:0002467
C2H2O2	58.005479304	167.0121	109.01643	813	2487	57.99567	0.0098093	QTBSBXVTEAMEQO;TZIHFWKZFHZASV;WGCNASOHLSPBMP;LYCAIKOWRPUZTN	CHEMONTID:0001205;CHEMONTID:0001238;CHEMONTID:0002230;CHEMONTID:0002467
C2H2O2	58.005479304	167.00143	109.01643	800	2487	57.985	0.0204793	QTBSBXVTEAMEQO;TZIHFWKZFHZASV;WGCNASOHLSPBMP;LYCAIKOWRPUZTN	CHEMONTID:0001205;CHEMONTID:0001238;CHEMONTID:0002230;CHEMONTID:0002467
CO	27.99491462	137.0231	109.0219	122	2487	28.0012	-0.0062854	WSFSSNUMVMOOMR;OKKJLVBELUTLKV	CHEMONTID:0001831;CHEMONTID:0000286
CO	27.99491462	137.0231	109.01643	122	2487	28.00667	-0.0117554	WSFSSNUMVMOOMR;OKKJLVBELUTLKV	CHEMONTID:0001831;CHEMONTID:0000286
CO	27.99491462	137.01202	109.0219	126	2487	27.99012	0.0047946	WSFSSNUMVMOOMR;OKKJLVBELUTLKV	CHEMONTID:0001831;CHEMONTID:0000286
CO	27.99491462	137.01202	109.01643	126	2487	27.99559	-0.0006754	WSFSSNUMVMOOMR;OKKJLVBELUTLKV	CHEMONTID:0001831;CHEMONTID:0000286
CO	27.99491462	137.0074	109.0219	125	2487	27.9855	0.0094146	WSFSSNUMVMOOMR;OKKJLVBELUTLKV	CHEMONTID:0001831;CHEMONTID:0000286
CO	27.99491462	137.0074	109.01643	125	2487	27.99097	0.0039446	WSFSSNUMVMOOMR;OKKJLVBELUTLKV	CHEMONTID:0001831;CHEMONTID:0000286
CH	13.007825032	122.02752	109.0219	69	2487	13.00562	0.002205	VNWKTOKETHGBQD	CHEMONTID:0002500
CH	13.007825032	122.02752	109.01643	69	2487	13.01109	-0.003265	VNWKTOKETHGBQD	CHEMONTID:0002500
C2HO3	72.992568892	182.02132	109.03123	241	2484	72.99009	0.0024789	AEMRFAOFKBGASW	CHEMONTID:0001359
C2HO3	72.992568892	182.00389	109.03123	237	2484	72.97266	0.0199089	AEMRFAOFKBGASW	CHEMONTID:0001359
C2H2O2	58.005479304	167.0121	109.03123	813	2484	57.98087	0.0246093	QTBSBXVTEAMEQO;TZIHFWKZFHZASV;WGCNASOHLSPBMP;LYCAIKOWRPUZTN	CHEMONTID:0001205;CHEMONTID:0001238;CHEMONTID:0002230;CHEMONTID:0002467
CO	27.99491462	137.0231	109.03123	122	2484	27.99187	0.0030446	WSFSSNUMVMOOMR;OKKJLVBELUTLKV	CHEMONTID:0001831;CHEMONTID:0000286
CO	27.99491462	137.01202	109.03123	126	2484	27.98079	0.0141246	WSFSSNUMVMOOMR;OKKJLVBELUTLKV	CHEMONTID:0001831;CHEMONTID:0000286
CO	27.99491462	137.0074	109.03123	125	2484	27.97617	0.0187446	WSFSSNUMVMOOMR;OKKJLVBELUTLKV	CHEMONTID:0001831;CHEMONTID:0000286
CH	13.007825032	122.02752	109.03123	69	2484	12.99629	0.011535	VNWKTOKETHGBQD	CHEMONTID:0002500
C7H6O	106.041864812	337.2153	231.17525	71	1601	106.04005	0.0018148	IWDCLRJOBJJRNH;RDOXTESZEPMUJZ	CHEMONTID:0001275;CHEMONTID:0000138
C5H8O	84.057514876	315.24719	231.17525	73	1601	84.07194	-0.0144251	NEJDKFPXHQRVMV	CHEMONTID:0000286
CO2	43.98982924	275.16815	231.17525	308	1601	43.9929	-0.0030708	BDAGIHXWWSANSR	CHEMONTID:0001205
H2S	33.987721064	265.15002	231.17525	61	1601	33.97477	0.0129511	RWSOTUBLDIXVET	NonID:SH
C3H6O4	106.026608672	337.2153	231.19502	71	843	106.02028	0.0063287	RBNPOMFGQQGHHO	CHEMONTID:0000215
C5H8O	84.057514876	315.26413	231.19502	82	843	84.06911	-0.0115951	NEJDKFPXHQRVMV	CHEMONTID:0000286
C5H8O	84.057514876	315.24719	231.19502	73	843	84.05217	0.0053449	NEJDKFPXHQRVMV	CHEMONTID:0000286
CO2	43.98982924	275.16815	231.19502	308	843	43.97313	0.0166992	BDAGIHXWWSANSR	CHEMONTID:0001205
C7H6O5	170.021523292	337.0563	167.0121	1	813	170.0442	-0.0226767	LNTHITQWFMADLM	CHEMONTID:0003538
CH3	15.023475096	182.02132	167.0121	241	813	15.00922	0.0142551	VNWKTOKETHGBQD	CHEMONTID:0002500
CH2O	30.010564684	167.0121	137.0231	813	122	29.989	0.0215647	OKKJLVBELUTLKV;WSFSSNUMVMOOMR	CHEMONTID:0000286;CHEMONTID:0001831
CH2O	30.010564684	167.0121	137.01202	813	126	30.00008	0.0104847	OKKJLVBELUTLKV;WSFSSNUMVMOOMR	CHEMONTID:0000286;CHEMONTID:0001831
CH2O	30.010564684	167.0121	137.0074	813	125	30.0047	0.0058647	OKKJLVBELUTLKV;WSFSSNUMVMOOMR	CHEMONTID:0000286;CHEMONTID:0001831
CHO2	44.997654272	167.0121	122.02752	813	69	44.98458	0.0130743	BDAGIHXWWSANSR	CHEMONTID:0001205
CH3	15.023475096	182.02132	167.00143	241	800	15.01989	0.0035851	VNWKTOKETHGBQD	CHEMONTID:0002500
CH3	15.023475096	182.00389	167.00143	237	800	15.00246	0.0210151	VNWKTOKETHGBQD	CHEMONTID:0002500
CH2O	30.010564684	167.00143	137.01202	800	126	29.98941	0.0211547	OKKJLVBELUTLKV;WSFSSNUMVMOOMR	CHEMONTID:0000286;CHEMONTID:0001831
CH2O	30.010564684	167.00143	137.0074	800	125	29.99403	0.0165347	OKKJLVBELUTLKV;WSFSSNUMVMOOMR	CHEMONTID:0000286;CHEMONTID:0001831
CHO2	44.997654272	167.00143	122.02752	800	69	44.97391	0.0237443	BDAGIHXWWSANSR	CHEMONTID:0001205
C2H6O2	62.036779432	337.2153	275.16815	71	308	62.04715	-0.0103706	LYCAIKOWRPUZTN	CHEMONTID:0002467
C7H7O4	155.034433704	337.0563	182.02132	1	241	155.03498	-0.0005463	BTQAJGSMXCDDAJ	CHEMONTID:0002519
CHO2	44.997654272	182.02132	137.0231	241	122	44.99822	-0.0005657	BDAGIHXWWSANSR	CHEMONTID:0001205
CHO2	44.997654272	182.02132	137.01202	241	126	45.0093	-0.0116457	BDAGIHXWWSANSR	CHEMONTID:0001205
CHO2	44.997654272	182.02132	137.0074	241	125	45.01392	-0.0162657	BDAGIHXWWSANSR	CHEMONTID:0001205
C7H7O4	155.034433704	337.0563	182.00389	1	237	155.05241	-0.0179763	BTQAJGSMXCDDAJ	CHEMONTID:0002519
CHO2	44.997654272	182.00389	137.0231	237	122	44.98079	0.0168643	BDAGIHXWWSANSR	CHEMONTID:0001205
CHO2	44.997654272	182.00389	137.01202	237	126	44.99187	0.0057843	BDAGIHXWWSANSR	CHEMONTID:0001205
CHO2	44.997654272	182.00389	137.0074	237	125	44.99649	0.0011643	BDAGIHXWWSANSR	CHEMONTID:0001205
C2H4O2	60.021129368	325.18399	265.15002	98	61	60.03397	-0.0128406	QTBSBXVTEAMEQO;LYCAIKOWRPUZTN;TZIHFWKZFHZASV;WGCNASOHLSPBMP	CHEMONTID:0001205;CHEMONTID:0002467;CHEMONTID:0001238;CHEMONTID:0002230
C9H10O2	150.06807956	325.18399	175.11989	98	90	150.0641	0.0039796	TVQDIGAZKJXXLX;CAWZFQGJUGEKFU	CHEMONTID:0004647;CHEMONTID:0000190
C9H10O2	150.06807956	325.18399	175.11031	98	90	150.07368	-0.0056004	TVQDIGAZKJXXLX;CAWZFQGJUGEKFU	CHEMONTID:0004647;CHEMONTID:0000190
C9H16O	140.120115132	315.26413	175.11989	82	90	140.14424	-0.0241249	IFTBJDZSLBRRMC	CHEMONTID:0001334
C9H16O	140.120115132	315.24719	175.11989	73	90	140.1273	-0.0071849	IFTBJDZSLBRRMC	CHEMONTID:0001334
C9H16O	140.120115132	315.24719	175.11031	73	90	140.13688	-0.0167649	IFTBJDZSLBRRMC	CHEMONTID:0001334
C3H6O3	90.031694052	265.15002	175.11989	61	90	90.03013	0.0015641	PEDCQBHIVMGVHV;MNQZXJOMYWMBOU	CHEMONTID:0002210;CHEMONTID:0001540
C3H6O3	90.031694052	265.15002	175.11031	61	90	90.03971	-0.0080159	PEDCQBHIVMGVHV;MNQZXJOMYWMBOU	CHEMONTID:0002210;CHEMONTID:0001540
C8H15O2	143.10720472	265.15002	122.02752	61	69	143.1225	-0.0152953	QVGWQEOFNGJAOO	CHEMONTID:0002229
Num AdductIon (AdductType Mass LinkedMz): 1
[M+Hac-H]-	325.18399	265.15002
Num IsotopicIon (IsotopeName Mass LinkedMz WeightedForm WeightNumber): 6
C-13	110.00291	109.0219	M+1	1
C-13	110.01613	109.03123	M+1	1
N-14	232.17184	231.19502	M+1	1
C-13	232.18933	231.19502	M+1	1
C-13	276.16031	275.16815	M+1	1
C-13	276.17105	275.16815	M+1	1

NAME: C12H18FNO5PS
EXACTMASS: 338.062733526
ISSELECTED: False
ACCURATEMASS: 338.0635765
MASSDIFFERENCE: -0.0008429
TOTALSCORE: 2.818
ISOTOPICINTENSITY[M+1]: 0.1453
ISOTOPICINTENSITY[M+2]: 0.0648
ISOTOPICDIFF[M+1]: -0.0948
ISOTOPICDIFF[M+2]: 0.0335
MASSDIFFSCORE: 0.986
ISOTOPICSCORE: 0.94
PRODUCTIONSCORE: 0.667
NEUTRALLOSSSCORE: 0.225
PRODUCTIONPEAKNUMBER: 14
PRODUCTIONHITSNUMBER: 13
NEUTRALLOSSPEAKNUMBER: 71
NEUTRALLOSSHITSNUMBER: 16
RESOURCENAMES: 
RESOURCERECORDS: 0
ChemOntDescriptions: 
ChemOntIDs: 
ChemOntScores: 
ChemOntInChIKeys: 
PUBCHEMCIDS: 
Num ProductIon (Formula ExactMass AccurateMass Intensity Error CandidateInChIKeys CandidateOntologies): 14
C6H5O2	109.0289544	109.01643	2487	0.013073	GHMLBKRAJCXXBS;QIGBRXMKCJKVMJ;IYJMJJJBGWGVKX	CHEMONTID:0000137;CHEMONTID:0000136;CHEMONTID:0001245
C6H5O2	109.0289544	109.0219	2487	0.007603	GHMLBKRAJCXXBS;QIGBRXMKCJKVMJ;IYJMJJJBGWGVKX	CHEMONTID:0000137;CHEMONTID:0000136;CHEMONTID:0001245
C6H5O2	109.0289544	109.03123	2484	-0.001727	GHMLBKRAJCXXBS;QIGBRXMKCJKVMJ;IYJMJJJBGWGVKX	CHEMONTID:0000137;CHEMONTID:0000136;CHEMONTID:0001245
C6H4NO2	122.024203368	122.02752	69	-0.0027681	LQNUZADURLCDLV	CHEMONTID:0000036
C7H5O3	137.02386902	137.0074	125	0.0170176	IUNJCFABHJZSKB;HDVRLUFGYQYLFJ;PCYGLFXKCBFGPC;BPHYZRNTQNPLFI;LPYUENQFPVNPHY;DGXAGETVRDOQFP;QFYYAIBEHOEZKC;LTHYUYDRQWGOQL;IXWOUPGDGMCKGT;PZMSECKZCOOKBY	CHEMONTID:0003978;CHEMONTID:0000190;CHEMONTID:0000135;CHEMONTID:0000382;CHEMONTID:0002122;CHEMONTID:0001661
C7H5O3	137.02386902	137.01202	126	0.0123976	IUNJCFABHJZSKB;HDVRLUFGYQYLFJ;PCYGLFXKCBFGPC;BPHYZRNTQNPLFI;LPYUENQFPVNPHY;DGXAGETVRDOQFP;QFYYAIBEHOEZKC;LTHYUYDRQWGOQL;IXWOUPGDGMCKGT;PZMSECKZCOOKBY	CHEMONTID:0003978;CHEMONTID:0000190;CHEMONTID:0000135;CHEMONTID:0000382;CHEMONTID:0002122;CHEMONTID:0001661
C7H5O3	137.02386902	137.0231	122	0.0013176	IUNJCFABHJZSKB;HDVRLUFGYQYLFJ;PCYGLFXKCBFGPC;BPHYZRNTQNPLFI;LPYUENQFPVNPHY;DGXAGETVRDOQFP;QFYYAIBEHOEZKC;LTHYUYDRQWGOQL;IXWOUPGDGMCKGT;PZMSECKZCOOKBY	CHEMONTID:0003978;CHEMONTID:0000190;CHEMONTID:0000135;CHEMONTID:0000382;CHEMONTID:0002122;CHEMONTID:0001661
C7H3O5	166.998048196	167.00143	800	-0.0028332	KUSIZNPTWCYZMX;LNTHITQWFMADLM	CHEMONTID:0002519;CHEMONTID:0003538
C7H3O5	166.998048196	167.0121	813	-0.0135032	KUSIZNPTWCYZMX;LNTHITQWFMADLM	CHEMONTID:0002519;CHEMONTID:0003538
C12H15O	175.1122901	175.11031	90	0.0025287	ILLDCQFGXZZRTO	CHEMONTID:0001334
C12H15O	175.1122901	175.11989	90	-0.0070513	ILLDCQFGXZZRTO	CHEMONTID:0001334
C8H6O5	182.021523292	182.00389	237	0.0181819	HPPCGHJRDOZHQY;NHFCITMLBJJEDB	CHEMONTID:0004298;CHEMONTID:0000382
C8H6O5	182.021523292	182.02132	241	0.0007519	HPPCGHJRDOZHQY;NHFCITMLBJJEDB	CHEMONTID:0004298;CHEMONTID:0000382
	0	337.05737	3917	-0.0019129	NA	NA
Num NeutralLoss (Formula ExactMass PrecursorMz ProductMz PrecursorIntensity ProductIntensity LossMass Error CandidateInChIKeys CandidateOntologies): 62
C7H7O4	155.034433704	337.05737	182.02132	3917	241	155.03605	-0.0016163	BTQAJGSMXCDDAJ	CHEMONTID:0002519
C7H7O4	155.034433704	337.05737	182.00389	3917	237	155.05348	-0.0190463	BTQAJGSMXCDDAJ	CHEMONTID:0002519
C7H6O5	170.021523292	337.05737	167.0121	3917	813	170.04527	-0.0237467	LNTHITQWFMADLM	CHEMONTID:0003538
C2HO3	72.992568892	182.02132	109.0219	241	2487	72.99942	-0.0068511	AEMRFAOFKBGASW	CHEMONTID:0001359
C2H3NO2	73.016378336	182.02132	109.01643	241	2487	73.00489	0.0114883	DHMQDGOQFOQNFH	CHEMONTID:0002404
C2HO3	72.992568892	182.00389	109.0219	237	2487	72.98199	0.0105789	AEMRFAOFKBGASW	CHEMONTID:0001359
C2HO3	72.992568892	182.00389	109.01643	237	2487	72.98746	0.0051089	AEMRFAOFKBGASW	CHEMONTID:0001359
C2H2O2	58.005479304	167.0121	109.0219	813	2487	57.9902	0.0152793	QTBSBXVTEAMEQO;TZIHFWKZFHZASV;WGCNASOHLSPBMP;LYCAIKOWRPUZTN	CHEMONTID:0001205;CHEMONTID:0001238;CHEMONTID:0002230;CHEMONTID:0002467
C2H2O2	58.005479304	167.0121	109.01643	813	2487	57.99567	0.0098093	QTBSBXVTEAMEQO;TZIHFWKZFHZASV;WGCNASOHLSPBMP;LYCAIKOWRPUZTN	CHEMONTID:0001205;CHEMONTID:0001238;CHEMONTID:0002230;CHEMONTID:0002467
C2H2O2	58.005479304	167.00143	109.01643	800	2487	57.985	0.0204793	QTBSBXVTEAMEQO;TZIHFWKZFHZASV;WGCNASOHLSPBMP;LYCAIKOWRPUZTN	CHEMONTID:0001205;CHEMONTID:0001238;CHEMONTID:0002230;CHEMONTID:0002467
CO	27.99491462	137.0231	109.0219	122	2487	28.0012	-0.0062854	WSFSSNUMVMOOMR;OKKJLVBELUTLKV	CHEMONTID:0001831;CHEMONTID:0000286
CO	27.99491462	137.0231	109.01643	122	2487	28.00667	-0.0117554	WSFSSNUMVMOOMR;OKKJLVBELUTLKV	CHEMONTID:0001831;CHEMONTID:0000286
CO	27.99491462	137.01202	109.0219	126	2487	27.99012	0.0047946	WSFSSNUMVMOOMR;OKKJLVBELUTLKV	CHEMONTID:0001831;CHEMONTID:0000286
CO	27.99491462	137.01202	109.01643	126	2487	27.99559	-0.0006754	WSFSSNUMVMOOMR;OKKJLVBELUTLKV	CHEMONTID:0001831;CHEMONTID:0000286
CO	27.99491462	137.0074	109.0219	125	2487	27.9855	0.0094146	WSFSSNUMVMOOMR;OKKJLVBELUTLKV	CHEMONTID:0001831;CHEMONTID:0000286
CO	27.99491462	137.0074	109.01643	125	2487	27.99097	0.0039446	WSFSSNUMVMOOMR;OKKJLVBELUTLKV	CHEMONTID:0001831;CHEMONTID:0000286
CH	13.007825032	122.02752	109.0219	69	2487	13.00562	0.002205	VNWKTOKETHGBQD	CHEMONTID:0002500
CH	13.007825032	122.02752	109.01643	69	2487	13.01109	-0.003265	VNWKTOKETHGBQD	CHEMONTID:0002500
C2HO3	72.992568892	182.02132	109.03123	241	2484	72.99009	0.0024789	AEMRFAOFKBGASW	CHEMONTID:0001359
C2HO3	72.992568892	182.00389	109.03123	237	2484	72.97266	0.0199089	AEMRFAOFKBGASW	CHEMONTID:0001359
C2H2O2	58.005479304	167.0121	109.03123	813	2484	57.98087	0.0246093	QTBSBXVTEAMEQO;TZIHFWKZFHZASV;WGCNASOHLSPBMP;LYCAIKOWRPUZTN	CHEMONTID:0001205;CHEMONTID:0001238;CHEMONTID:0002230;CHEMONTID:0002467
CO	27.99491462	137.0231	109.03123	122	2484	27.99187	0.0030446	WSFSSNUMVMOOMR;OKKJLVBELUTLKV	CHEMONTID:0001831;CHEMONTID:0000286
CO	27.99491462	137.01202	109.03123	126	2484	27.98079	0.0141246	WSFSSNUMVMOOMR;OKKJLVBELUTLKV	CHEMONTID:0001831;CHEMONTID:0000286
CO	27.99491462	137.0074	109.03123	125	2484	27.97617	0.0187446	WSFSSNUMVMOOMR;OKKJLVBELUTLKV	CHEMONTID:0001831;CHEMONTID:0000286
CH	13.007825032	122.02752	109.03123	69	2484	12.99629	0.011535	VNWKTOKETHGBQD	CHEMONTID:0002500
C7H6O	106.041864812	337.2153	231.17525	71	1601	106.04005	0.0018148	IWDCLRJOBJJRNH;RDOXTESZEPMUJZ	CHEMONTID:0001275;CHEMONTID:0000138
C5H8O	84.057514876	315.24719	231.17525	73	1601	84.07194	-0.0144251	NEJDKFPXHQRVMV	CHEMONTID:0000286
CO2	43.98982924	275.16815	231.17525	308	1601	43.9929	-0.0030708	BDAGIHXWWSANSR	CHEMONTID:0001205
H2S	33.987721064	265.15002	231.17525	61	1601	33.97477	0.0129511	RWSOTUBLDIXVET	NonID:SH
C3H6O4	106.026608672	337.2153	231.19502	71	843	106.02028	0.0063287	RBNPOMFGQQGHHO	CHEMONTID:0000215
C5H8O	84.057514876	315.26413	231.19502	82	843	84.06911	-0.0115951	NEJDKFPXHQRVMV	CHEMONTID:0000286
C5H8O	84.057514876	315.24719	231.19502	73	843	84.05217	0.0053449	NEJDKFPXHQRVMV	CHEMONTID:0000286
CO2	43.98982924	275.16815	231.19502	308	843	43.97313	0.0166992	BDAGIHXWWSANSR	CHEMONTID:0001205
C7H6O5	170.021523292	337.0563	167.0121	1	813	170.0442	-0.0226767	LNTHITQWFMADLM	CHEMONTID:0003538
CH3	15.023475096	182.02132	167.0121	241	813	15.00922	0.0142551	VNWKTOKETHGBQD	CHEMONTID:0002500
CH2O	30.010564684	167.0121	137.0231	813	122	29.989	0.0215647	OKKJLVBELUTLKV;WSFSSNUMVMOOMR	CHEMONTID:0000286;CHEMONTID:0001831
CH2O	30.010564684	167.0121	137.01202	813	126	30.00008	0.0104847	OKKJLVBELUTLKV;WSFSSNUMVMOOMR	CHEMONTID:0000286;CHEMONTID:0001831
CH2O	30.010564684	167.0121	137.0074	813	125	30.0047	0.0058647	OKKJLVBELUTLKV;WSFSSNUMVMOOMR	CHEMONTID:0000286;CHEMONTID:0001831
CHO2	44.997654272	167.0121	122.02752	813	69	44.98458	0.0130743	BDAGIHXWWSANSR	CHEMONTID:0001205
CH3	15.023475096	182.02132	167.00143	241	800	15.01989	0.0035851	VNWKTOKETHGBQD	CHEMONTID:0002500
CH3	15.023475096	182.00389	167.00143	237	800	15.00246	0.0210151	VNWKTOKETHGBQD	CHEMONTID:0002500
CH2O	30.010564684	167.00143	137.01202	800	126	29.98941	0.0211547	OKKJLVBELUTLKV;WSFSSNUMVMOOMR	CHEMONTID:0000286;CHEMONTID:0001831
CH2O	30.010564684	167.00143	137.0074	800	125	29.99403	0.0165347	OKKJLVBELUTLKV;WSFSSNUMVMOOMR	CHEMONTID:0000286;CHEMONTID:0001831
CHO2	44.997654272	167.00143	122.02752	800	69	44.97391	0.0237443	BDAGIHXWWSANSR	CHEMONTID:0001205
C2H6O2	62.036779432	337.2153	275.16815	71	308	62.04715	-0.0103706	LYCAIKOWRPUZTN	CHEMONTID:0002467
C7H7O4	155.034433704	337.0563	182.02132	1	241	155.03498	-0.0005463	BTQAJGSMXCDDAJ	CHEMONTID:0002519
CHO2	44.997654272	182.02132	137.0231	241	122	44.99822	-0.0005657	BDAGIHXWWSANSR	CHEMONTID:0001205
CHO2	44.997654272	182.02132	137.01202	241	126	45.0093	-0.0116457	BDAGIHXWWSANSR	CHEMONTID:0001205
CHO2	44.997654272	182.02132	137.0074	241	125	45.01392	-0.0162657	BDAGIHXWWSANSR	CHEMONTID:0001205
C7H7O4	155.034433704	337.0563	182.00389	1	237	155.05241	-0.0179763	BTQAJGSMXCDDAJ	CHEMONTID:0002519
CHO2	44.997654272	182.00389	137.0231	237	122	44.98079	0.0168643	BDAGIHXWWSANSR	CHEMONTID:0001205
CHO2	44.997654272	182.00389	137.01202	237	126	44.99187	0.0057843	BDAGIHXWWSANSR	CHEMONTID:0001205
CHO2	44.997654272	182.00389	137.0074	237	125	44.99649	0.0011643	BDAGIHXWWSANSR	CHEMONTID:0001205
C2H4O2	60.021129368	325.18399	265.15002	98	61	60.03397	-0.0128406	QTBSBXVTEAMEQO;LYCAIKOWRPUZTN;TZIHFWKZFHZASV;WGCNASOHLSPBMP	CHEMONTID:0001205;CHEMONTID:0002467;CHEMONTID:0001238;CHEMONTID:0002230
C9H10O2	150.06807956	325.18399	175.11989	98	90	150.0641	0.0039796	TVQDIGAZKJXXLX;CAWZFQGJUGEKFU	CHEMONTID:0004647;CHEMONTID:0000190
C9H10O2	150.06807956	325.18399	175.11031	98	90	150.07368	-0.0056004	TVQDIGAZKJXXLX;CAWZFQGJUGEKFU	CHEMONTID:0004647;CHEMONTID:0000190
C9H16O	140.120115132	315.26413	175.11989	82	90	140.14424	-0.0241249	IFTBJDZSLBRRMC	CHEMONTID:0001334
C9H16O	140.120115132	315.24719	175.11989	73	90	140.1273	-0.0071849	IFTBJDZSLBRRMC	CHEMONTID:0001334
C9H16O	140.120115132	315.24719	175.11031	73	90	140.13688	-0.0167649	IFTBJDZSLBRRMC	CHEMONTID:0001334
C3H6O3	90.031694052	265.15002	175.11989	61	90	90.03013	0.0015641	PEDCQBHIVMGVHV;MNQZXJOMYWMBOU	CHEMONTID:0002210;CHEMONTID:0001540
C3H6O3	90.031694052	265.15002	175.11031	61	90	90.03971	-0.0080159	PEDCQBHIVMGVHV;MNQZXJOMYWMBOU	CHEMONTID:0002210;CHEMONTID:0001540
C8H15O2	143.10720472	265.15002	122.02752	61	69	143.1225	-0.0152953	QVGWQEOFNGJAOO	CHEMONTID:0002229
Num AdductIon (AdductType Mass LinkedMz): 1
[M+Hac-H]-	325.18399	265.15002
Num IsotopicIon (IsotopeName Mass LinkedMz WeightedForm WeightNumber): 6
C-13	110.00291	109.0219	M+1	1
C-13	110.01613	109.03123	M+1	1
N-14	232.17184	231.19502	M+1	1
C-13	232.18933	231.19502	M+1	1
C-13	276.16031	275.16815	M+1	1
C-13	276.17105	275.16815	M+1	1

NAME: C16H15FO5S
EXACTMASS: 338.0624228
ISSELECTED: False
ACCURATEMASS: 338.0635765
MASSDIFFERENCE: -0.0011537
TOTALSCORE: 2.809
ISOTOPICINTENSITY[M+1]: 0.1846
ISOTOPICINTENSITY[M+2]: 0.0711
ISOTOPICDIFF[M+1]: -0.0555
ISOTOPICDIFF[M+2]: 0.0398
MASSDIFFSCORE: 0.974
ISOTOPICSCORE: 0.971
PRODUCTIONSCORE: 0.667
NEUTRALLOSSSCORE: 0.197
PRODUCTIONPEAKNUMBER: 14
PRODUCTIONHITSNUMBER: 13
NEUTRALLOSSPEAKNUMBER: 71
NEUTRALLOSSHITSNUMBER: 14
RESOURCENAMES: 
RESOURCERECORDS: 0
ChemOntDescriptions: 
ChemOntIDs: 
ChemOntScores: 
ChemOntInChIKeys: 
PUBCHEMCIDS: 
Num ProductIon (Formula ExactMass AccurateMass Intensity Error CandidateInChIKeys CandidateOntologies): 14
C6H5O2	109.0289544	109.01643	2487	0.013073	GHMLBKRAJCXXBS;QIGBRXMKCJKVMJ;IYJMJJJBGWGVKX	CHEMONTID:0000137;CHEMONTID:0000136;CHEMONTID:0001245
C6H5O2	109.0289544	109.0219	2487	0.007603	GHMLBKRAJCXXBS;QIGBRXMKCJKVMJ;IYJMJJJBGWGVKX	CHEMONTID:0000137;CHEMONTID:0000136;CHEMONTID:0001245
C6H5O2	109.0289544	109.03123	2484	-0.001727	GHMLBKRAJCXXBS;QIGBRXMKCJKVMJ;IYJMJJJBGWGVKX	CHEMONTID:0000137;CHEMONTID:0000136;CHEMONTID:0001245
C7H6O2	122.036779432	122.02752	69	0.009808	ZBCATMYQYDCTIZ;LHGVFZTZFXWLCP;ASHGTJPOSUFTGB;BVJSUAQZOZWCKN;SMQUZDBALVYZAC;RGHHSNMVTDWUBI	CHEMONTID:0000135;CHEMONTID:0000190;CHEMONTID:0000033;CHEMONTID:0003978
C7H5O3	137.02386902	137.0074	125	0.0170176	IUNJCFABHJZSKB;HDVRLUFGYQYLFJ;PCYGLFXKCBFGPC;BPHYZRNTQNPLFI;LPYUENQFPVNPHY;DGXAGETVRDOQFP;QFYYAIBEHOEZKC;LTHYUYDRQWGOQL;IXWOUPGDGMCKGT;PZMSECKZCOOKBY	CHEMONTID:0003978;CHEMONTID:0000190;CHEMONTID:0000135;CHEMONTID:0000382;CHEMONTID:0002122;CHEMONTID:0001661
C7H5O3	137.02386902	137.01202	126	0.0123976	IUNJCFABHJZSKB;HDVRLUFGYQYLFJ;PCYGLFXKCBFGPC;BPHYZRNTQNPLFI;LPYUENQFPVNPHY;DGXAGETVRDOQFP;QFYYAIBEHOEZKC;LTHYUYDRQWGOQL;IXWOUPGDGMCKGT;PZMSECKZCOOKBY	CHEMONTID:0003978;CHEMONTID:0000190;CHEMONTID:0000135;CHEMONTID:0000382;CHEMONTID:0002122;CHEMONTID:0001661
C7H5O3	137.02386902	137.0231	122	0.0013176	IUNJCFABHJZSKB;HDVRLUFGYQYLFJ;PCYGLFXKCBFGPC;BPHYZRNTQNPLFI;LPYUENQFPVNPHY;DGXAGETVRDOQFP;QFYYAIBEHOEZKC;LTHYUYDRQWGOQL;IXWOUPGDGMCKGT;PZMSECKZCOOKBY	CHEMONTID:0003978;CHEMONTID:0000190;CHEMONTID:0000135;CHEMONTID:0000382;CHEMONTID:0002122;CHEMONTID:0001661
C7H3O5	166.998048196	167.00143	800	-0.0028332	KUSIZNPTWCYZMX;LNTHITQWFMADLM	CHEMONTID:0002519;CHEMONTID:0003538
C7H3O5	166.998048196	167.0121	813	-0.0135032	KUSIZNPTWCYZMX;LNTHITQWFMADLM	CHEMONTID:0002519;CHEMONTID:0003538
C12H15O	175.1122901	175.11031	90	0.0025287	ILLDCQFGXZZRTO	CHEMONTID:0001334
C12H15O	175.1122901	175.11989	90	-0.0070513	ILLDCQFGXZZRTO	CHEMONTID:0001334
C8H6O5	182.021523292	182.00389	237	0.0181819	HPPCGHJRDOZHQY;NHFCITMLBJJEDB	CHEMONTID:0004298;CHEMONTID:0000382
C8H6O5	182.021523292	182.02132	241	0.0007519	HPPCGHJRDOZHQY;NHFCITMLBJJEDB	CHEMONTID:0004298;CHEMONTID:0000382
	0	337.05737	3917	-0.0022237	NA	NA
Num NeutralLoss (Formula ExactMass PrecursorMz ProductMz PrecursorIntensity ProductIntensity LossMass Error CandidateInChIKeys CandidateOntologies): 59
C7H7O4	155.034433704	337.05737	182.02132	3917	241	155.03605	-0.0016163	BTQAJGSMXCDDAJ	CHEMONTID:0002519
C7H7O4	155.034433704	337.05737	182.00389	3917	237	155.05348	-0.0190463	BTQAJGSMXCDDAJ	CHEMONTID:0002519
C7H6O5	170.021523292	337.05737	167.0121	3917	813	170.04527	-0.0237467	LNTHITQWFMADLM	CHEMONTID:0003538
C2HO3	72.992568892	182.02132	109.0219	241	2487	72.99942	-0.0068511	AEMRFAOFKBGASW	CHEMONTID:0001359
C2HO3	72.992568892	182.02132	109.01643	241	2487	73.00489	-0.0123211	AEMRFAOFKBGASW	CHEMONTID:0001359
C2HO3	72.992568892	182.00389	109.0219	237	2487	72.98199	0.0105789	AEMRFAOFKBGASW	CHEMONTID:0001359
C2HO3	72.992568892	182.00389	109.01643	237	2487	72.98746	0.0051089	AEMRFAOFKBGASW	CHEMONTID:0001359
C2H2O2	58.005479304	167.0121	109.0219	813	2487	57.9902	0.0152793	QTBSBXVTEAMEQO;TZIHFWKZFHZASV;WGCNASOHLSPBMP;LYCAIKOWRPUZTN	CHEMONTID:0001205;CHEMONTID:0001238;CHEMONTID:0002230;CHEMONTID:0002467
C2H2O2	58.005479304	167.0121	109.01643	813	2487	57.99567	0.0098093	QTBSBXVTEAMEQO;TZIHFWKZFHZASV;WGCNASOHLSPBMP;LYCAIKOWRPUZTN	CHEMONTID:0001205;CHEMONTID:0001238;CHEMONTID:0002230;CHEMONTID:0002467
C2H2O2	58.005479304	167.00143	109.01643	800	2487	57.985	0.0204793	QTBSBXVTEAMEQO;TZIHFWKZFHZASV;WGCNASOHLSPBMP;LYCAIKOWRPUZTN	CHEMONTID:0001205;CHEMONTID:0001238;CHEMONTID:0002230;CHEMONTID:0002467
CO	27.99491462	137.0231	109.0219	122	2487	28.0012	-0.0062854	WSFSSNUMVMOOMR;OKKJLVBELUTLKV	CHEMONTID:0001831;CHEMONTID:0000286
CO	27.99491462	137.0231	109.01643	122	2487	28.00667	-0.0117554	WSFSSNUMVMOOMR;OKKJLVBELUTLKV	CHEMONTID:0001831;CHEMONTID:0000286
CO	27.99491462	137.01202	109.0219	126	2487	27.99012	0.0047946	WSFSSNUMVMOOMR;OKKJLVBELUTLKV	CHEMONTID:0001831;CHEMONTID:0000286
CO	27.99491462	137.01202	109.01643	126	2487	27.99559	-0.0006754	WSFSSNUMVMOOMR;OKKJLVBELUTLKV	CHEMONTID:0001831;CHEMONTID:0000286
CO	27.99491462	137.0074	109.0219	125	2487	27.9855	0.0094146	WSFSSNUMVMOOMR;OKKJLVBELUTLKV	CHEMONTID:0001831;CHEMONTID:0000286
CO	27.99491462	137.0074	109.01643	125	2487	27.99097	0.0039446	WSFSSNUMVMOOMR;OKKJLVBELUTLKV	CHEMONTID:0001831;CHEMONTID:0000286
CH	13.007825032	122.02752	109.0219	69	2487	13.00562	0.002205	VNWKTOKETHGBQD	CHEMONTID:0002500
CH	13.007825032	122.02752	109.01643	69	2487	13.01109	-0.003265	VNWKTOKETHGBQD	CHEMONTID:0002500
C2HO3	72.992568892	182.02132	109.03123	241	2484	72.99009	0.0024789	AEMRFAOFKBGASW	CHEMONTID:0001359
C2HO3	72.992568892	182.00389	109.03123	237	2484	72.97266	0.0199089	AEMRFAOFKBGASW	CHEMONTID:0001359
C2H2O2	58.005479304	167.0121	109.03123	813	2484	57.98087	0.0246093	QTBSBXVTEAMEQO;TZIHFWKZFHZASV;WGCNASOHLSPBMP;LYCAIKOWRPUZTN	CHEMONTID:0001205;CHEMONTID:0001238;CHEMONTID:0002230;CHEMONTID:0002467
CO	27.99491462	137.0231	109.03123	122	2484	27.99187	0.0030446	WSFSSNUMVMOOMR;OKKJLVBELUTLKV	CHEMONTID:0001831;CHEMONTID:0000286
CO	27.99491462	137.01202	109.03123	126	2484	27.98079	0.0141246	WSFSSNUMVMOOMR;OKKJLVBELUTLKV	CHEMONTID:0001831;CHEMONTID:0000286
CO	27.99491462	137.0074	109.03123	125	2484	27.97617	0.0187446	WSFSSNUMVMOOMR;OKKJLVBELUTLKV	CHEMONTID:0001831;CHEMONTID:0000286
CH	13.007825032	122.02752	109.03123	69	2484	12.99629	0.011535	VNWKTOKETHGBQD	CHEMONTID:0002500
C7H6O	106.041864812	337.2153	231.17525	71	1601	106.04005	0.0018148	IWDCLRJOBJJRNH;RDOXTESZEPMUJZ	CHEMONTID:0001275;CHEMONTID:0000138
C5H8O	84.057514876	315.24719	231.17525	73	1601	84.07194	-0.0144251	NEJDKFPXHQRVMV	CHEMONTID:0000286
CO2	43.98982924	275.16815	231.17525	308	1601	43.9929	-0.0030708	BDAGIHXWWSANSR	CHEMONTID:0001205
H2S	33.987721064	265.15002	231.17525	61	1601	33.97477	0.0129511	RWSOTUBLDIXVET	NonID:SH
C3H6O4	106.026608672	337.2153	231.19502	71	843	106.02028	0.0063287	RBNPOMFGQQGHHO	CHEMONTID:0000215
C5H8O	84.057514876	315.26413	231.19502	82	843	84.06911	-0.0115951	NEJDKFPXHQRVMV	CHEMONTID:0000286
C5H8O	84.057514876	315.24719	231.19502	73	843	84.05217	0.0053449	NEJDKFPXHQRVMV	CHEMONTID:0000286
CO2	43.98982924	275.16815	231.19502	308	843	43.97313	0.0166992	BDAGIHXWWSANSR	CHEMONTID:0001205
C7H6O5	170.021523292	337.0563	167.0121	1	813	170.0442	-0.0226767	LNTHITQWFMADLM	CHEMONTID:0003538
CH3	15.023475096	182.02132	167.0121	241	813	15.00922	0.0142551	VNWKTOKETHGBQD	CHEMONTID:0002500
CH2O	30.010564684	167.0121	137.0231	813	122	29.989	0.0215647	OKKJLVBELUTLKV;WSFSSNUMVMOOMR	CHEMONTID:0000286;CHEMONTID:0001831
CH2O	30.010564684	167.0121	137.01202	813	126	30.00008	0.0104847	OKKJLVBELUTLKV;WSFSSNUMVMOOMR	CHEMONTID:0000286;CHEMONTID:0001831
CH2O	30.010564684	167.0121	137.0074	813	125	30.0047	0.0058647	OKKJLVBELUTLKV;WSFSSNUMVMOOMR	CHEMONTID:0000286;CHEMONTID:0001831
CHO2	44.997654272	167.0121	122.02752	813	69	44.98458	0.0130743	BDAGIHXWWSANSR	CHEMONTID:0001205
CH3	15.023475096	182.02132	167.00143	241	800	15.01989	0.0035851	VNWKTOKETHGBQD	CHEMONTID:0002500
CH3	15.023475096	182.00389	167.00143	237	800	15.00246	0.0210151	VNWKTOKETHGBQD	CHEMONTID:0002500
CH2O	30.010564684	167.00143	137.01202	800	126	29.98941	0.0211547	OKKJLVBELUTLKV;WSFSSNUMVMOOMR	CHEMONTID:0000286;CHEMONTID:0001831
CH2O	30.010564684	167.00143	137.0074	800	125	29.99403	0.0165347	OKKJLVBELUTLKV;WSFSSNUMVMOOMR	CHEMONTID:0000286;CHEMONTID:0001831
CHO2	44.997654272	167.00143	122.02752	800	69	44.97391	0.0237443	BDAGIHXWWSANSR	CHEMONTID:0001205
C2H6O2	62.036779432	337.2153	275.16815	71	308	62.04715	-0.0103706	LYCAIKOWRPUZTN	CHEMONTID:0002467
C7H7O4	155.034433704	337.0563	182.02132	1	241	155.03498	-0.0005463	BTQAJGSMXCDDAJ	CHEMONTID:0002519
CHO2	44.997654272	182.02132	137.0231	241	122	44.99822	-0.0005657	BDAGIHXWWSANSR	CHEMONTID:0001205
CHO2	44.997654272	182.02132	137.01202	241	126	45.0093	-0.0116457	BDAGIHXWWSANSR	CHEMONTID:0001205
CHO2	44.997654272	182.02132	137.0074	241	125	45.01392	-0.0162657	BDAGIHXWWSANSR	CHEMONTID:0001205
C7H7O4	155.034433704	337.0563	182.00389	1	237	155.05241	-0.0179763	BTQAJGSMXCDDAJ	CHEMONTID:0002519
CHO2	44.997654272	182.00389	137.0231	237	122	44.98079	0.0168643	BDAGIHXWWSANSR	CHEMONTID:0001205
CHO2	44.997654272	182.00389	137.01202	237	126	44.99187	0.0057843	BDAGIHXWWSANSR	CHEMONTID:0001205
CHO2	44.997654272	182.00389	137.0074	237	125	44.99649	0.0011643	BDAGIHXWWSANSR	CHEMONTID:0001205
C2H4O2	60.021129368	325.18399	265.15002	98	61	60.03397	-0.0128406	QTBSBXVTEAMEQO;LYCAIKOWRPUZTN;TZIHFWKZFHZASV;WGCNASOHLSPBMP	CHEMONTID:0001205;CHEMONTID:0002467;CHEMONTID:0001238;CHEMONTID:0002230
C9H10O2	150.06807956	325.18399	175.11989	98	90	150.0641	0.0039796	TVQDIGAZKJXXLX;CAWZFQGJUGEKFU	CHEMONTID:0004647;CHEMONTID:0000190
C9H10O2	150.06807956	325.18399	175.11031	98	90	150.07368	-0.0056004	TVQDIGAZKJXXLX;CAWZFQGJUGEKFU	CHEMONTID:0004647;CHEMONTID:0000190
C3H6O3	90.031694052	265.15002	175.11989	61	90	90.03013	0.0015641	PEDCQBHIVMGVHV;MNQZXJOMYWMBOU	CHEMONTID:0002210;CHEMONTID:0001540
C3H6O3	90.031694052	265.15002	175.11031	61	90	90.03971	-0.0080159	PEDCQBHIVMGVHV;MNQZXJOMYWMBOU	CHEMONTID:0002210;CHEMONTID:0001540
C8H15O2	143.10720472	265.15002	122.02752	61	69	143.1225	-0.0152953	QVGWQEOFNGJAOO	CHEMONTID:0002229
Num AdductIon (AdductType Mass LinkedMz): 1
[M+Hac-H]-	325.18399	265.15002
Num IsotopicIon (IsotopeName Mass LinkedMz WeightedForm WeightNumber): 6
C-13	110.00291	109.0219	M+1	1
C-13	110.01613	109.03123	M+1	1
N-14	232.17184	231.19502	M+1	1
C-13	232.18933	231.19502	M+1	1
C-13	276.16031	275.16815	M+1	1
C-13	276.17105	275.16815	M+1	1

NAME: C11H16F2N3O3P2
EXACTMASS: 338.063496072
ISSELECTED: False
ACCURATEMASS: 338.0635765
MASSDIFFERENCE: -8.04E-05
TOTALSCORE: 2.809
ISOTOPICINTENSITY[M+1]: 0.1329
ISOTOPICINTENSITY[M+2]: 0.0143
ISOTOPICDIFF[M+1]: -0.1072
ISOTOPICDIFF[M+2]: -0.017
MASSDIFFSCORE: 1
ISOTOPICSCORE: 0.931
PRODUCTIONSCORE: 0.667
NEUTRALLOSSSCORE: 0.211
PRODUCTIONPEAKNUMBER: 14
PRODUCTIONHITSNUMBER: 7
NEUTRALLOSSPEAKNUMBER: 71
NEUTRALLOSSHITSNUMBER: 15
RESOURCENAMES: 
RESOURCERECORDS: 0
ChemOntDescriptions: 
ChemOntIDs: 
ChemOntScores: 
ChemOntInChIKeys: 
PUBCHEMCIDS: 
Num ProductIon (Formula ExactMass AccurateMass Intensity Error CandidateInChIKeys CandidateOntologies): 14
C6H5O2	109.0289544	109.01643	2487	0.013073	GHMLBKRAJCXXBS;QIGBRXMKCJKVMJ;IYJMJJJBGWGVKX	CHEMONTID:0000137;CHEMONTID:0000136;CHEMONTID:0001245
C6H5O2	109.0289544	109.0219	2487	0.007603	GHMLBKRAJCXXBS;QIGBRXMKCJKVMJ;IYJMJJJBGWGVKX	CHEMONTID:0000137;CHEMONTID:0000136;CHEMONTID:0001245
C6H5O2	109.0289544	109.03123	2484	-0.001727	GHMLBKRAJCXXBS;QIGBRXMKCJKVMJ;IYJMJJJBGWGVKX	CHEMONTID:0000137;CHEMONTID:0000136;CHEMONTID:0001245
C6H4NO2	122.024203368	122.02752	69	-0.0027681	LQNUZADURLCDLV	CHEMONTID:0000036
C7H5O3	137.02386902	137.0074	125	0.0170176	IUNJCFABHJZSKB;HDVRLUFGYQYLFJ;PCYGLFXKCBFGPC;BPHYZRNTQNPLFI;LPYUENQFPVNPHY;DGXAGETVRDOQFP;QFYYAIBEHOEZKC;LTHYUYDRQWGOQL;IXWOUPGDGMCKGT;PZMSECKZCOOKBY	CHEMONTID:0003978;CHEMONTID:0000190;CHEMONTID:0000135;CHEMONTID:0000382;CHEMONTID:0002122;CHEMONTID:0001661
C7H5O3	137.02386902	137.01202	126	0.0123976	IUNJCFABHJZSKB;HDVRLUFGYQYLFJ;PCYGLFXKCBFGPC;BPHYZRNTQNPLFI;LPYUENQFPVNPHY;DGXAGETVRDOQFP;QFYYAIBEHOEZKC;LTHYUYDRQWGOQL;IXWOUPGDGMCKGT;PZMSECKZCOOKBY	CHEMONTID:0003978;CHEMONTID:0000190;CHEMONTID:0000135;CHEMONTID:0000382;CHEMONTID:0002122;CHEMONTID:0001661
C7H5O3	137.02386902	137.0231	122	0.0013176	IUNJCFABHJZSKB;HDVRLUFGYQYLFJ;PCYGLFXKCBFGPC;BPHYZRNTQNPLFI;LPYUENQFPVNPHY;DGXAGETVRDOQFP;QFYYAIBEHOEZKC;LTHYUYDRQWGOQL;IXWOUPGDGMCKGT;PZMSECKZCOOKBY	CHEMONTID:0003978;CHEMONTID:0000190;CHEMONTID:0000135;CHEMONTID:0000382;CHEMONTID:0002122;CHEMONTID:0001661
C6H4N2O2P	167.001038998	167.00143	800	0.0001576	NA	NA
C11H3O2	167.013304336	167.0121	813	0.0017529	NA	NA
C7H15N2O3	175.10826734	175.11031	90	-0.0014941	NA	NA
C11H15N2	175.12352348	175.11989	90	0.0041821	NA	NA
C6H6N3P2	182.003695452	182.00389	237	0.000354	NA	NA
C5H7F2NO2P	182.018246534	182.02132	241	-0.0025249	NA	NA
	0	337.05737	3917	-0.0011504	NA	NA
Num NeutralLoss (Formula ExactMass PrecursorMz ProductMz PrecursorIntensity ProductIntensity LossMass Error CandidateInChIKeys CandidateOntologies): 55
C2HO3	72.992568892	182.02132	109.0219	241	2487	72.99942	-0.0068511	AEMRFAOFKBGASW	CHEMONTID:0001359
C2H3NO2	73.016378336	182.02132	109.01643	241	2487	73.00489	0.0114883	DHMQDGOQFOQNFH	CHEMONTID:0002404
C2HO3	72.992568892	182.00389	109.0219	237	2487	72.98199	0.0105789	AEMRFAOFKBGASW	CHEMONTID:0001359
C2HO3	72.992568892	182.00389	109.01643	237	2487	72.98746	0.0051089	AEMRFAOFKBGASW	CHEMONTID:0001359
C2H2O2	58.005479304	167.0121	109.0219	813	2487	57.9902	0.0152793	QTBSBXVTEAMEQO;TZIHFWKZFHZASV;WGCNASOHLSPBMP;LYCAIKOWRPUZTN	CHEMONTID:0001205;CHEMONTID:0001238;CHEMONTID:0002230;CHEMONTID:0002467
C2H2O2	58.005479304	167.0121	109.01643	813	2487	57.99567	0.0098093	QTBSBXVTEAMEQO;TZIHFWKZFHZASV;WGCNASOHLSPBMP;LYCAIKOWRPUZTN	CHEMONTID:0001205;CHEMONTID:0001238;CHEMONTID:0002230;CHEMONTID:0002467
C2H2O2	58.005479304	167.00143	109.01643	800	2487	57.985	0.0204793	QTBSBXVTEAMEQO;TZIHFWKZFHZASV;WGCNASOHLSPBMP;LYCAIKOWRPUZTN	CHEMONTID:0001205;CHEMONTID:0001238;CHEMONTID:0002230;CHEMONTID:0002467
N2	28.006148	137.0231	109.0219	122	2487	28.0012	0.004948	RAABOESOVLLHRU	NonID:N=N
N2	28.006148	137.0231	109.01643	122	2487	28.00667	-0.000522	RAABOESOVLLHRU	NonID:N=N
CO	27.99491462	137.01202	109.0219	126	2487	27.99012	0.0047946	WSFSSNUMVMOOMR;OKKJLVBELUTLKV	CHEMONTID:0001831;CHEMONTID:0000286
CO	27.99491462	137.01202	109.01643	126	2487	27.99559	-0.0006754	WSFSSNUMVMOOMR;OKKJLVBELUTLKV	CHEMONTID:0001831;CHEMONTID:0000286
CO	27.99491462	137.0074	109.0219	125	2487	27.9855	0.0094146	WSFSSNUMVMOOMR;OKKJLVBELUTLKV	CHEMONTID:0001831;CHEMONTID:0000286
CO	27.99491462	137.0074	109.01643	125	2487	27.99097	0.0039446	WSFSSNUMVMOOMR;OKKJLVBELUTLKV	CHEMONTID:0001831;CHEMONTID:0000286
CH	13.007825032	122.02752	109.0219	69	2487	13.00562	0.002205	VNWKTOKETHGBQD	CHEMONTID:0002500
CH	13.007825032	122.02752	109.01643	69	2487	13.01109	-0.003265	VNWKTOKETHGBQD	CHEMONTID:0002500
C2HO3	72.992568892	182.02132	109.03123	241	2484	72.99009	0.0024789	AEMRFAOFKBGASW	CHEMONTID:0001359
C2HO3	72.992568892	182.00389	109.03123	237	2484	72.97266	0.0199089	AEMRFAOFKBGASW	CHEMONTID:0001359
C2H2O2	58.005479304	167.0121	109.03123	813	2484	57.98087	0.0246093	QTBSBXVTEAMEQO;TZIHFWKZFHZASV;WGCNASOHLSPBMP;LYCAIKOWRPUZTN	CHEMONTID:0001205;CHEMONTID:0001238;CHEMONTID:0002230;CHEMONTID:0002467
CO	27.99491462	137.0231	109.03123	122	2484	27.99187	0.0030446	WSFSSNUMVMOOMR;OKKJLVBELUTLKV	CHEMONTID:0001831;CHEMONTID:0000286
CO	27.99491462	137.01202	109.03123	126	2484	27.98079	0.0141246	WSFSSNUMVMOOMR;OKKJLVBELUTLKV	CHEMONTID:0001831;CHEMONTID:0000286
CO	27.99491462	137.0074	109.03123	125	2484	27.97617	0.0187446	WSFSSNUMVMOOMR;OKKJLVBELUTLKV	CHEMONTID:0001831;CHEMONTID:0000286
CH	13.007825032	122.02752	109.03123	69	2484	12.99629	0.011535	VNWKTOKETHGBQD	CHEMONTID:0002500
C7H6O	106.041864812	337.2153	231.17525	71	1601	106.04005	0.0018148	IWDCLRJOBJJRNH;RDOXTESZEPMUJZ	CHEMONTID:0001275;CHEMONTID:0000138
C5H8O	84.057514876	315.24719	231.17525	73	1601	84.07194	-0.0144251	NEJDKFPXHQRVMV	CHEMONTID:0000286
CO2	43.98982924	275.16815	231.17525	308	1601	43.9929	-0.0030708	BDAGIHXWWSANSR	CHEMONTID:0001205
C6H2O2	106.005479304	337.2153	231.19502	71	843	106.02028	-0.0148007	GHMLBKRAJCXXBS	CHEMONTID:0000137
C5H8O	84.057514876	315.26413	231.19502	82	843	84.06911	-0.0115951	NEJDKFPXHQRVMV	CHEMONTID:0000286
C5H8O	84.057514876	315.24719	231.19502	73	843	84.05217	0.0053449	NEJDKFPXHQRVMV	CHEMONTID:0000286
CO2	43.98982924	275.16815	231.19502	308	843	43.97313	0.0166992	BDAGIHXWWSANSR	CHEMONTID:0001205
CH3	15.023475096	182.02132	167.0121	241	813	15.00922	0.0142551	VNWKTOKETHGBQD	CHEMONTID:0002500
CH2O	30.010564684	167.0121	137.0231	813	122	29.989	0.0215647	OKKJLVBELUTLKV;WSFSSNUMVMOOMR	CHEMONTID:0000286;CHEMONTID:0001831
CH2O	30.010564684	167.0121	137.01202	813	126	30.00008	0.0104847	OKKJLVBELUTLKV;WSFSSNUMVMOOMR	CHEMONTID:0000286;CHEMONTID:0001831
CH2O	30.010564684	167.0121	137.0074	813	125	30.0047	0.0058647	OKKJLVBELUTLKV;WSFSSNUMVMOOMR	CHEMONTID:0000286;CHEMONTID:0001831
CHO2	44.997654272	167.0121	122.02752	813	69	44.98458	0.0130743	BDAGIHXWWSANSR	CHEMONTID:0001205
CH3	15.023475096	182.02132	167.00143	241	800	15.01989	0.0035851	VNWKTOKETHGBQD	CHEMONTID:0002500
CH3	15.023475096	182.00389	167.00143	237	800	15.00246	0.0210151	VNWKTOKETHGBQD	CHEMONTID:0002500
CH2O	30.010564684	167.00143	137.01202	800	126	29.98941	0.0211547	OKKJLVBELUTLKV;WSFSSNUMVMOOMR	CHEMONTID:0000286;CHEMONTID:0001831
CH2O	30.010564684	167.00143	137.0074	800	125	29.99403	0.0165347	OKKJLVBELUTLKV;WSFSSNUMVMOOMR	CHEMONTID:0000286;CHEMONTID:0001831
CHO2	44.997654272	167.00143	122.02752	800	69	44.97391	0.0237443	BDAGIHXWWSANSR	CHEMONTID:0001205
C2H6O2	62.036779432	337.2153	275.16815	71	308	62.04715	-0.0103706	LYCAIKOWRPUZTN	CHEMONTID:0002467
CHO2	44.997654272	182.02132	137.0231	241	122	44.99822	-0.0005657	BDAGIHXWWSANSR	CHEMONTID:0001205
CHO2	44.997654272	182.02132	137.01202	241	126	45.0093	-0.0116457	BDAGIHXWWSANSR	CHEMONTID:0001205
CHO2	44.997654272	182.02132	137.0074	241	125	45.01392	-0.0162657	BDAGIHXWWSANSR	CHEMONTID:0001205
CHO2	44.997654272	182.00389	137.0231	237	122	44.98079	0.0168643	BDAGIHXWWSANSR	CHEMONTID:0001205
CHO2	44.997654272	182.00389	137.01202	237	126	44.99187	0.0057843	BDAGIHXWWSANSR	CHEMONTID:0001205
CHO2	44.997654272	182.00389	137.0074	237	125	44.99649	0.0011643	BDAGIHXWWSANSR	CHEMONTID:0001205
CH4N2O	60.032362748	325.18399	265.15002	98	61	60.03397	-0.0016073	XSQUKJJJFZCRTK	CHEMONTID:0000517
C9H10O2	150.06807956	325.18399	175.11989	98	90	150.0641	0.0039796	TVQDIGAZKJXXLX;CAWZFQGJUGEKFU	CHEMONTID:0004647;CHEMONTID:0000190
C9H10O2	150.06807956	325.18399	175.11031	98	90	150.07368	-0.0056004	TVQDIGAZKJXXLX;CAWZFQGJUGEKFU	CHEMONTID:0004647;CHEMONTID:0000190
C9H16O	140.120115132	315.26413	175.11989	82	90	140.14424	-0.0241249	IFTBJDZSLBRRMC	CHEMONTID:0001334
C9H16O	140.120115132	315.24719	175.11989	73	90	140.1273	-0.0071849	IFTBJDZSLBRRMC	CHEMONTID:0001334
C9H16O	140.120115132	315.24719	175.11031	73	90	140.13688	-0.0167649	IFTBJDZSLBRRMC	CHEMONTID:0001334
C3H6O3	90.031694052	265.15002	175.11989	61	90	90.03013	0.0015641	PEDCQBHIVMGVHV;MNQZXJOMYWMBOU	CHEMONTID:0002210;CHEMONTID:0001540
C3H6O3	90.031694052	265.15002	175.11031	61	90	90.03971	-0.0080159	PEDCQBHIVMGVHV;MNQZXJOMYWMBOU	CHEMONTID:0002210;CHEMONTID:0001540
C8H15O2	143.10720472	265.15002	122.02752	61	69	143.1225	-0.0152953	QVGWQEOFNGJAOO	CHEMONTID:0002229
Num AdductIon (AdductType Mass LinkedMz): 1
[M+Hac-H]-	325.18399	265.15002
Num IsotopicIon (IsotopeName Mass LinkedMz WeightedForm WeightNumber): 6
C-13	110.00291	109.0219	M+1	1
C-13	110.01613	109.03123	M+1	1
N-14	232.17184	231.19502	M+1	1
C-13	232.18933	231.19502	M+1	1
C-13	276.16031	275.16815	M+1	1
C-13	276.17105	275.16815	M+1	1

NAME: C11H17FN3O4S2
EXACTMASS: 338.064451244
ISSELECTED: False
ACCURATEMASS: 338.0635765
MASSDIFFERENCE: 0.0008748
TOTALSCORE: 2.806
ISOTOPICINTENSITY[M+1]: 0.1492
ISOTOPICINTENSITY[M+2]: 0.1081
ISOTOPICDIFF[M+1]: -0.0909
ISOTOPICDIFF[M+2]: 0.0768
MASSDIFFSCORE: 0.985
ISOTOPICSCORE: 0.915
PRODUCTIONSCORE: 0.667
NEUTRALLOSSSCORE: 0.239
PRODUCTIONPEAKNUMBER: 14
PRODUCTIONHITSNUMBER: 8
NEUTRALLOSSPEAKNUMBER: 71
NEUTRALLOSSHITSNUMBER: 17
RESOURCENAMES: 
RESOURCERECORDS: 0
ChemOntDescriptions: 
ChemOntIDs: 
ChemOntScores: 
ChemOntInChIKeys: 
PUBCHEMCIDS: 
Num ProductIon (Formula ExactMass AccurateMass Intensity Error CandidateInChIKeys CandidateOntologies): 14
C6H5O2	109.0289544	109.01643	2487	0.013073	GHMLBKRAJCXXBS;QIGBRXMKCJKVMJ;IYJMJJJBGWGVKX	CHEMONTID:0000137;CHEMONTID:0000136;CHEMONTID:0001245
C6H5O2	109.0289544	109.0219	2487	0.007603	GHMLBKRAJCXXBS;QIGBRXMKCJKVMJ;IYJMJJJBGWGVKX	CHEMONTID:0000137;CHEMONTID:0000136;CHEMONTID:0001245
C6H5O2	109.0289544	109.03123	2484	-0.001727	GHMLBKRAJCXXBS;QIGBRXMKCJKVMJ;IYJMJJJBGWGVKX	CHEMONTID:0000137;CHEMONTID:0000136;CHEMONTID:0001245
C6H4NO2	122.024203368	122.02752	69	-0.0027681	LQNUZADURLCDLV	CHEMONTID:0000036
C7H5O3	137.02386902	137.0074	125	0.0170176	IUNJCFABHJZSKB;HDVRLUFGYQYLFJ;PCYGLFXKCBFGPC;BPHYZRNTQNPLFI;LPYUENQFPVNPHY;DGXAGETVRDOQFP;QFYYAIBEHOEZKC;LTHYUYDRQWGOQL;IXWOUPGDGMCKGT;PZMSECKZCOOKBY	CHEMONTID:0003978;CHEMONTID:0000190;CHEMONTID:0000135;CHEMONTID:0000382;CHEMONTID:0002122;CHEMONTID:0001661
C7H5O3	137.02386902	137.01202	126	0.0123976	IUNJCFABHJZSKB;HDVRLUFGYQYLFJ;PCYGLFXKCBFGPC;BPHYZRNTQNPLFI;LPYUENQFPVNPHY;DGXAGETVRDOQFP;QFYYAIBEHOEZKC;LTHYUYDRQWGOQL;IXWOUPGDGMCKGT;PZMSECKZCOOKBY	CHEMONTID:0003978;CHEMONTID:0000190;CHEMONTID:0000135;CHEMONTID:0000382;CHEMONTID:0002122;CHEMONTID:0001661
C7H5O3	137.02386902	137.0231	122	0.0013176	IUNJCFABHJZSKB;HDVRLUFGYQYLFJ;PCYGLFXKCBFGPC;BPHYZRNTQNPLFI;LPYUENQFPVNPHY;DGXAGETVRDOQFP;QFYYAIBEHOEZKC;LTHYUYDRQWGOQL;IXWOUPGDGMCKGT;PZMSECKZCOOKBY	CHEMONTID:0003978;CHEMONTID:0000190;CHEMONTID:0000135;CHEMONTID:0000382;CHEMONTID:0002122;CHEMONTID:0001661
C5H8FOS2	167.000060096	167.00143	800	-0.0008213	NA	NA
C8H7O4	167.034433704	167.0121	813	0.0228823	XLEYFDVVXLMULC;ABNNGIOYMQTQQO;DFOATKRXQLALOL;LTJNCZSXVJCHGE	CHEMONTID:0004298;CHEMONTID:0000190;CHEMONTID:0003698;CHEMONTID:0000135
C7H15N2O3	175.10826734	175.11031	90	-0.0014941	NA	NA
C11H15N2	175.12352348	175.11989	90	0.0041821	NA	NA
C3H5FN3O3S	182.00356524	182.00389	237	0.0002238	NA	NA
C6H4N3O4	182.020180608	182.02132	241	-0.0005908	NA	NA
	0	337.05737	3917	-0.0001952	NA	NA
Num NeutralLoss (Formula ExactMass PrecursorMz ProductMz PrecursorIntensity ProductIntensity LossMass Error CandidateInChIKeys CandidateOntologies): 60
C7H7O4	155.034433704	337.05737	182.02132	3917	241	155.03605	-0.0016163	BTQAJGSMXCDDAJ	CHEMONTID:0002519
C7H7O4	155.034433704	337.05737	182.00389	3917	237	155.05348	-0.0190463	BTQAJGSMXCDDAJ	CHEMONTID:0002519
C2HO3	72.992568892	182.02132	109.0219	241	2487	72.99942	-0.0068511	AEMRFAOFKBGASW	CHEMONTID:0001359
C2H3NO2	73.016378336	182.02132	109.01643	241	2487	73.00489	0.0114883	DHMQDGOQFOQNFH	CHEMONTID:0002404
C2HO3	72.992568892	182.00389	109.0219	237	2487	72.98199	0.0105789	AEMRFAOFKBGASW	CHEMONTID:0001359
C2HO3	72.992568892	182.00389	109.01643	237	2487	72.98746	0.0051089	AEMRFAOFKBGASW	CHEMONTID:0001359
C2H2O2	58.005479304	167.0121	109.0219	813	2487	57.9902	0.0152793	QTBSBXVTEAMEQO;TZIHFWKZFHZASV;WGCNASOHLSPBMP;LYCAIKOWRPUZTN	CHEMONTID:0001205;CHEMONTID:0001238;CHEMONTID:0002230;CHEMONTID:0002467
C2H2O2	58.005479304	167.0121	109.01643	813	2487	57.99567	0.0098093	QTBSBXVTEAMEQO;TZIHFWKZFHZASV;WGCNASOHLSPBMP;LYCAIKOWRPUZTN	CHEMONTID:0001205;CHEMONTID:0001238;CHEMONTID:0002230;CHEMONTID:0002467
C2H2O2	58.005479304	167.00143	109.01643	800	2487	57.985	0.0204793	QTBSBXVTEAMEQO;TZIHFWKZFHZASV;WGCNASOHLSPBMP;LYCAIKOWRPUZTN	CHEMONTID:0001205;CHEMONTID:0001238;CHEMONTID:0002230;CHEMONTID:0002467
N2	28.006148	137.0231	109.0219	122	2487	28.0012	0.004948	RAABOESOVLLHRU	NonID:N=N
N2	28.006148	137.0231	109.01643	122	2487	28.00667	-0.000522	RAABOESOVLLHRU	NonID:N=N
CO	27.99491462	137.01202	109.0219	126	2487	27.99012	0.0047946	WSFSSNUMVMOOMR;OKKJLVBELUTLKV	CHEMONTID:0001831;CHEMONTID:0000286
CO	27.99491462	137.01202	109.01643	126	2487	27.99559	-0.0006754	WSFSSNUMVMOOMR;OKKJLVBELUTLKV	CHEMONTID:0001831;CHEMONTID:0000286
CO	27.99491462	137.0074	109.0219	125	2487	27.9855	0.0094146	WSFSSNUMVMOOMR;OKKJLVBELUTLKV	CHEMONTID:0001831;CHEMONTID:0000286
CO	27.99491462	137.0074	109.01643	125	2487	27.99097	0.0039446	WSFSSNUMVMOOMR;OKKJLVBELUTLKV	CHEMONTID:0001831;CHEMONTID:0000286
CH	13.007825032	122.02752	109.0219	69	2487	13.00562	0.002205	VNWKTOKETHGBQD	CHEMONTID:0002500
CH	13.007825032	122.02752	109.01643	69	2487	13.01109	-0.003265	VNWKTOKETHGBQD	CHEMONTID:0002500
C2HO3	72.992568892	182.02132	109.03123	241	2484	72.99009	0.0024789	AEMRFAOFKBGASW	CHEMONTID:0001359
C2HO3	72.992568892	182.00389	109.03123	237	2484	72.97266	0.0199089	AEMRFAOFKBGASW	CHEMONTID:0001359
C2H2O2	58.005479304	167.0121	109.03123	813	2484	57.98087	0.0246093	QTBSBXVTEAMEQO;TZIHFWKZFHZASV;WGCNASOHLSPBMP;LYCAIKOWRPUZTN	CHEMONTID:0001205;CHEMONTID:0001238;CHEMONTID:0002230;CHEMONTID:0002467
CO	27.99491462	137.0231	109.03123	122	2484	27.99187	0.0030446	WSFSSNUMVMOOMR;OKKJLVBELUTLKV	CHEMONTID:0001831;CHEMONTID:0000286
CO	27.99491462	137.01202	109.03123	126	2484	27.98079	0.0141246	WSFSSNUMVMOOMR;OKKJLVBELUTLKV	CHEMONTID:0001831;CHEMONTID:0000286
CO	27.99491462	137.0074	109.03123	125	2484	27.97617	0.0187446	WSFSSNUMVMOOMR;OKKJLVBELUTLKV	CHEMONTID:0001831;CHEMONTID:0000286
CH	13.007825032	122.02752	109.03123	69	2484	12.99629	0.011535	VNWKTOKETHGBQD	CHEMONTID:0002500
C7H6O	106.041864812	337.2153	231.17525	71	1601	106.04005	0.0018148	IWDCLRJOBJJRNH;RDOXTESZEPMUJZ	CHEMONTID:0001275;CHEMONTID:0000138
C5H8O	84.057514876	315.24719	231.17525	73	1601	84.07194	-0.0144251	NEJDKFPXHQRVMV	CHEMONTID:0000286
CO2	43.98982924	275.16815	231.17525	308	1601	43.9929	-0.0030708	BDAGIHXWWSANSR	CHEMONTID:0001205
H2S	33.987721064	265.15002	231.17525	61	1601	33.97477	0.0129511	RWSOTUBLDIXVET	NonID:SH
C3H6O4	106.026608672	337.2153	231.19502	71	843	106.02028	0.0063287	RBNPOMFGQQGHHO	CHEMONTID:0000215
C5H8O	84.057514876	315.26413	231.19502	82	843	84.06911	-0.0115951	NEJDKFPXHQRVMV	CHEMONTID:0000286
C5H8O	84.057514876	315.24719	231.19502	73	843	84.05217	0.0053449	NEJDKFPXHQRVMV	CHEMONTID:0000286
CO2	43.98982924	275.16815	231.19502	308	843	43.97313	0.0166992	BDAGIHXWWSANSR	CHEMONTID:0001205
CH3	15.023475096	182.02132	167.0121	241	813	15.00922	0.0142551	VNWKTOKETHGBQD	CHEMONTID:0002500
CH2O	30.010564684	167.0121	137.0231	813	122	29.989	0.0215647	OKKJLVBELUTLKV;WSFSSNUMVMOOMR	CHEMONTID:0000286;CHEMONTID:0001831
CH2O	30.010564684	167.0121	137.01202	813	126	30.00008	0.0104847	OKKJLVBELUTLKV;WSFSSNUMVMOOMR	CHEMONTID:0000286;CHEMONTID:0001831
CH2O	30.010564684	167.0121	137.0074	813	125	30.0047	0.0058647	OKKJLVBELUTLKV;WSFSSNUMVMOOMR	CHEMONTID:0000286;CHEMONTID:0001831
CHO2	44.997654272	167.0121	122.02752	813	69	44.98458	0.0130743	BDAGIHXWWSANSR	CHEMONTID:0001205
CH3	15.023475096	182.02132	167.00143	241	800	15.01989	0.0035851	VNWKTOKETHGBQD	CHEMONTID:0002500
CH3	15.023475096	182.00389	167.00143	237	800	15.00246	0.0210151	VNWKTOKETHGBQD	CHEMONTID:0002500
CH2O	30.010564684	167.00143	137.01202	800	126	29.98941	0.0211547	OKKJLVBELUTLKV;WSFSSNUMVMOOMR	CHEMONTID:0000286;CHEMONTID:0001831
CH2O	30.010564684	167.00143	137.0074	800	125	29.99403	0.0165347	OKKJLVBELUTLKV;WSFSSNUMVMOOMR	CHEMONTID:0000286;CHEMONTID:0001831
CHO2	44.997654272	167.00143	122.02752	800	69	44.97391	0.0237443	BDAGIHXWWSANSR	CHEMONTID:0001205
C2H6O2	62.036779432	337.2153	275.16815	71	308	62.04715	-0.0103706	LYCAIKOWRPUZTN	CHEMONTID:0002467
C7H7O4	155.034433704	337.0563	182.02132	1	241	155.03498	-0.0005463	BTQAJGSMXCDDAJ	CHEMONTID:0002519
CHO2	44.997654272	182.02132	137.0231	241	122	44.99822	-0.0005657	BDAGIHXWWSANSR	CHEMONTID:0001205
CHO2	44.997654272	182.02132	137.01202	241	126	45.0093	-0.0116457	BDAGIHXWWSANSR	CHEMONTID:0001205
CHO2	44.997654272	182.02132	137.0074	241	125	45.01392	-0.0162657	BDAGIHXWWSANSR	CHEMONTID:0001205
C7H7O4	155.034433704	337.0563	182.00389	1	237	155.05241	-0.0179763	BTQAJGSMXCDDAJ	CHEMONTID:0002519
CHO2	44.997654272	182.00389	137.0231	237	122	44.98079	0.0168643	BDAGIHXWWSANSR	CHEMONTID:0001205
CHO2	44.997654272	182.00389	137.01202	237	126	44.99187	0.0057843	BDAGIHXWWSANSR	CHEMONTID:0001205
CHO2	44.997654272	182.00389	137.0074	237	125	44.99649	0.0011643	BDAGIHXWWSANSR	CHEMONTID:0001205
CH4N2O	60.032362748	325.18399	265.15002	98	61	60.03397	-0.0016073	XSQUKJJJFZCRTK	CHEMONTID:0000517
C9H10O2	150.06807956	325.18399	175.11989	98	90	150.0641	0.0039796	TVQDIGAZKJXXLX;CAWZFQGJUGEKFU	CHEMONTID:0004647;CHEMONTID:0000190
C9H10O2	150.06807956	325.18399	175.11031	98	90	150.07368	-0.0056004	TVQDIGAZKJXXLX;CAWZFQGJUGEKFU	CHEMONTID:0004647;CHEMONTID:0000190
C9H16O	140.120115132	315.26413	175.11989	82	90	140.14424	-0.0241249	IFTBJDZSLBRRMC	CHEMONTID:0001334
C9H16O	140.120115132	315.24719	175.11989	73	90	140.1273	-0.0071849	IFTBJDZSLBRRMC	CHEMONTID:0001334
C9H16O	140.120115132	315.24719	175.11031	73	90	140.13688	-0.0167649	IFTBJDZSLBRRMC	CHEMONTID:0001334
C3H6O3	90.031694052	265.15002	175.11989	61	90	90.03013	0.0015641	PEDCQBHIVMGVHV;MNQZXJOMYWMBOU	CHEMONTID:0002210;CHEMONTID:0001540
C3H6O3	90.031694052	265.15002	175.11031	61	90	90.03971	-0.0080159	PEDCQBHIVMGVHV;MNQZXJOMYWMBOU	CHEMONTID:0002210;CHEMONTID:0001540
C8H15O2	143.10720472	265.15002	122.02752	61	69	143.1225	-0.0152953	QVGWQEOFNGJAOO	CHEMONTID:0002229
Num AdductIon (AdductType Mass LinkedMz): 1
[M+Hac-H]-	325.18399	265.15002
Num IsotopicIon (IsotopeName Mass LinkedMz WeightedForm WeightNumber): 6
C-13	110.00291	109.0219	M+1	1
C-13	110.01613	109.03123	M+1	1
N-14	232.17184	231.19502	M+1	1
C-13	232.18933	231.19502	M+1	1
C-13	276.16031	275.16815	M+1	1
C-13	276.17105	275.16815	M+1	1

NAME: C8H15F3N3O6S
EXACTMASS: 338.06336586
ISSELECTED: False
ACCURATEMASS: 338.0635765
MASSDIFFERENCE: -0.0002106
TOTALSCORE: 2.803
ISOTOPICINTENSITY[M+1]: 0.1094
ISOTOPICINTENSITY[M+2]: 0.0625
ISOTOPICDIFF[M+1]: -0.1307
ISOTOPICDIFF[M+2]: 0.0312
MASSDIFFSCORE: 0.999
ISOTOPICSCORE: 0.898
PRODUCTIONSCORE: 0.667
NEUTRALLOSSSCORE: 0.239
PRODUCTIONPEAKNUMBER: 14
PRODUCTIONHITSNUMBER: 11
NEUTRALLOSSPEAKNUMBER: 71
NEUTRALLOSSHITSNUMBER: 17
RESOURCENAMES: 
RESOURCERECORDS: 0
ChemOntDescriptions: 
ChemOntIDs: 
ChemOntScores: 
ChemOntInChIKeys: 
PUBCHEMCIDS: 
Num ProductIon (Formula ExactMass AccurateMass Intensity Error CandidateInChIKeys CandidateOntologies): 14
C6H5O2	109.0289544	109.01643	2487	0.013073	GHMLBKRAJCXXBS;QIGBRXMKCJKVMJ;IYJMJJJBGWGVKX	CHEMONTID:0000137;CHEMONTID:0000136;CHEMONTID:0001245
C6H5O2	109.0289544	109.0219	2487	0.007603	GHMLBKRAJCXXBS;QIGBRXMKCJKVMJ;IYJMJJJBGWGVKX	CHEMONTID:0000137;CHEMONTID:0000136;CHEMONTID:0001245
C6H5O2	109.0289544	109.03123	2484	-0.001727	GHMLBKRAJCXXBS;QIGBRXMKCJKVMJ;IYJMJJJBGWGVKX	CHEMONTID:0000137;CHEMONTID:0000136;CHEMONTID:0001245
C6H4NO2	122.024203368	122.02752	69	-0.0027681	LQNUZADURLCDLV	CHEMONTID:0000036
C7H5O3	137.02386902	137.0074	125	0.0170176	IUNJCFABHJZSKB;HDVRLUFGYQYLFJ;PCYGLFXKCBFGPC;BPHYZRNTQNPLFI;LPYUENQFPVNPHY;DGXAGETVRDOQFP;QFYYAIBEHOEZKC;LTHYUYDRQWGOQL;IXWOUPGDGMCKGT;PZMSECKZCOOKBY	CHEMONTID:0003978;CHEMONTID:0000190;CHEMONTID:0000135;CHEMONTID:0000382;CHEMONTID:0002122;CHEMONTID:0001661
C7H5O3	137.02386902	137.01202	126	0.0123976	IUNJCFABHJZSKB;HDVRLUFGYQYLFJ;PCYGLFXKCBFGPC;BPHYZRNTQNPLFI;LPYUENQFPVNPHY;DGXAGETVRDOQFP;QFYYAIBEHOEZKC;LTHYUYDRQWGOQL;IXWOUPGDGMCKGT;PZMSECKZCOOKBY	CHEMONTID:0003978;CHEMONTID:0000190;CHEMONTID:0000135;CHEMONTID:0000382;CHEMONTID:0002122;CHEMONTID:0001661
C7H5O3	137.02386902	137.0231	122	0.0013176	IUNJCFABHJZSKB;HDVRLUFGYQYLFJ;PCYGLFXKCBFGPC;BPHYZRNTQNPLFI;LPYUENQFPVNPHY;DGXAGETVRDOQFP;QFYYAIBEHOEZKC;LTHYUYDRQWGOQL;IXWOUPGDGMCKGT;PZMSECKZCOOKBY	CHEMONTID:0003978;CHEMONTID:0000190;CHEMONTID:0000135;CHEMONTID:0000382;CHEMONTID:0002122;CHEMONTID:0001661
C7H3O5	166.998048196	167.00143	800	-0.0028332	KUSIZNPTWCYZMX;LNTHITQWFMADLM	CHEMONTID:0002519;CHEMONTID:0003538
C7H3O5	166.998048196	167.0121	813	-0.0135032	KUSIZNPTWCYZMX;LNTHITQWFMADLM	CHEMONTID:0002519;CHEMONTID:0003538
C8H13F2N2	175.104679856	175.11031	90	-0.0050816	NA	NA
C8H13F2N2	175.104679856	175.11989	90	-0.0146616	NA	NA
C8H6O5	182.021523292	182.00389	237	0.0181819	HPPCGHJRDOZHQY;NHFCITMLBJJEDB	CHEMONTID:0004298;CHEMONTID:0000382
C8H6O5	182.021523292	182.02132	241	0.0007519	HPPCGHJRDOZHQY;NHFCITMLBJJEDB	CHEMONTID:0004298;CHEMONTID:0000382
	0	337.05737	3917	-0.0012806	NA	NA
Num NeutralLoss (Formula ExactMass PrecursorMz ProductMz PrecursorIntensity ProductIntensity LossMass Error CandidateInChIKeys CandidateOntologies): 59
C7H7O4	155.034433704	337.05737	182.02132	3917	241	155.03605	-0.0016163	BTQAJGSMXCDDAJ	CHEMONTID:0002519
C7H7O4	155.034433704	337.05737	182.00389	3917	237	155.05348	-0.0190463	BTQAJGSMXCDDAJ	CHEMONTID:0002519
C7H6O5	170.021523292	337.05737	167.0121	3917	813	170.04527	-0.0237467	LNTHITQWFMADLM	CHEMONTID:0003538
C2HO3	72.992568892	182.02132	109.0219	241	2487	72.99942	-0.0068511	AEMRFAOFKBGASW	CHEMONTID:0001359
C2H3NO2	73.016378336	182.02132	109.01643	241	2487	73.00489	0.0114883	DHMQDGOQFOQNFH	CHEMONTID:0002404
C2HO3	72.992568892	182.00389	109.0219	237	2487	72.98199	0.0105789	AEMRFAOFKBGASW	CHEMONTID:0001359
C2HO3	72.992568892	182.00389	109.01643	237	2487	72.98746	0.0051089	AEMRFAOFKBGASW	CHEMONTID:0001359
C2H2O2	58.005479304	167.0121	109.0219	813	2487	57.9902	0.0152793	QTBSBXVTEAMEQO;TZIHFWKZFHZASV;WGCNASOHLSPBMP;LYCAIKOWRPUZTN	CHEMONTID:0001205;CHEMONTID:0001238;CHEMONTID:0002230;CHEMONTID:0002467
C2H2O2	58.005479304	167.0121	109.01643	813	2487	57.99567	0.0098093	QTBSBXVTEAMEQO;TZIHFWKZFHZASV;WGCNASOHLSPBMP;LYCAIKOWRPUZTN	CHEMONTID:0001205;CHEMONTID:0001238;CHEMONTID:0002230;CHEMONTID:0002467
C2H2O2	58.005479304	167.00143	109.01643	800	2487	57.985	0.0204793	QTBSBXVTEAMEQO;TZIHFWKZFHZASV;WGCNASOHLSPBMP;LYCAIKOWRPUZTN	CHEMONTID:0001205;CHEMONTID:0001238;CHEMONTID:0002230;CHEMONTID:0002467
N2	28.006148	137.0231	109.0219	122	2487	28.0012	0.004948	RAABOESOVLLHRU	NonID:N=N
N2	28.006148	137.0231	109.01643	122	2487	28.00667	-0.000522	RAABOESOVLLHRU	NonID:N=N
CO	27.99491462	137.01202	109.0219	126	2487	27.99012	0.0047946	WSFSSNUMVMOOMR;OKKJLVBELUTLKV	CHEMONTID:0001831;CHEMONTID:0000286
CO	27.99491462	137.01202	109.01643	126	2487	27.99559	-0.0006754	WSFSSNUMVMOOMR;OKKJLVBELUTLKV	CHEMONTID:0001831;CHEMONTID:0000286
CO	27.99491462	137.0074	109.0219	125	2487	27.9855	0.0094146	WSFSSNUMVMOOMR;OKKJLVBELUTLKV	CHEMONTID:0001831;CHEMONTID:0000286
CO	27.99491462	137.0074	109.01643	125	2487	27.99097	0.0039446	WSFSSNUMVMOOMR;OKKJLVBELUTLKV	CHEMONTID:0001831;CHEMONTID:0000286
CH	13.007825032	122.02752	109.0219	69	2487	13.00562	0.002205	VNWKTOKETHGBQD	CHEMONTID:0002500
CH	13.007825032	122.02752	109.01643	69	2487	13.01109	-0.003265	VNWKTOKETHGBQD	CHEMONTID:0002500
C2HO3	72.992568892	182.02132	109.03123	241	2484	72.99009	0.0024789	AEMRFAOFKBGASW	CHEMONTID:0001359
C2HO3	72.992568892	182.00389	109.03123	237	2484	72.97266	0.0199089	AEMRFAOFKBGASW	CHEMONTID:0001359
C2H2O2	58.005479304	167.0121	109.03123	813	2484	57.98087	0.0246093	QTBSBXVTEAMEQO;TZIHFWKZFHZASV;WGCNASOHLSPBMP;LYCAIKOWRPUZTN	CHEMONTID:0001205;CHEMONTID:0001238;CHEMONTID:0002230;CHEMONTID:0002467
CO	27.99491462	137.0231	109.03123	122	2484	27.99187	0.0030446	WSFSSNUMVMOOMR;OKKJLVBELUTLKV	CHEMONTID:0001831;CHEMONTID:0000286
CO	27.99491462	137.01202	109.03123	126	2484	27.98079	0.0141246	WSFSSNUMVMOOMR;OKKJLVBELUTLKV	CHEMONTID:0001831;CHEMONTID:0000286
CO	27.99491462	137.0074	109.03123	125	2484	27.97617	0.0187446	WSFSSNUMVMOOMR;OKKJLVBELUTLKV	CHEMONTID:0001831;CHEMONTID:0000286
CH	13.007825032	122.02752	109.03123	69	2484	12.99629	0.011535	VNWKTOKETHGBQD	CHEMONTID:0002500
C7H6O	106.041864812	337.2153	231.17525	71	1601	106.04005	0.0018148	IWDCLRJOBJJRNH;RDOXTESZEPMUJZ	CHEMONTID:0001275;CHEMONTID:0000138
C5H8O	84.057514876	315.24719	231.17525	73	1601	84.07194	-0.0144251	NEJDKFPXHQRVMV	CHEMONTID:0000286
CO2	43.98982924	275.16815	231.17525	308	1601	43.9929	-0.0030708	BDAGIHXWWSANSR	CHEMONTID:0001205
H2S	33.987721064	265.15002	231.17525	61	1601	33.97477	0.0129511	RWSOTUBLDIXVET	NonID:SH
C3H6O4	106.026608672	337.2153	231.19502	71	843	106.02028	0.0063287	RBNPOMFGQQGHHO	CHEMONTID:0000215
C5H8O	84.057514876	315.26413	231.19502	82	843	84.06911	-0.0115951	NEJDKFPXHQRVMV	CHEMONTID:0000286
C5H8O	84.057514876	315.24719	231.19502	73	843	84.05217	0.0053449	NEJDKFPXHQRVMV	CHEMONTID:0000286
CO2	43.98982924	275.16815	231.19502	308	843	43.97313	0.0166992	BDAGIHXWWSANSR	CHEMONTID:0001205
C7H6O5	170.021523292	337.0563	167.0121	1	813	170.0442	-0.0226767	LNTHITQWFMADLM	CHEMONTID:0003538
CH3	15.023475096	182.02132	167.0121	241	813	15.00922	0.0142551	VNWKTOKETHGBQD	CHEMONTID:0002500
CH2O	30.010564684	167.0121	137.0231	813	122	29.989	0.0215647	OKKJLVBELUTLKV;WSFSSNUMVMOOMR	CHEMONTID:0000286;CHEMONTID:0001831
CH2O	30.010564684	167.0121	137.01202	813	126	30.00008	0.0104847	OKKJLVBELUTLKV;WSFSSNUMVMOOMR	CHEMONTID:0000286;CHEMONTID:0001831
CH2O	30.010564684	167.0121	137.0074	813	125	30.0047	0.0058647	OKKJLVBELUTLKV;WSFSSNUMVMOOMR	CHEMONTID:0000286;CHEMONTID:0001831
CHO2	44.997654272	167.0121	122.02752	813	69	44.98458	0.0130743	BDAGIHXWWSANSR	CHEMONTID:0001205
CH3	15.023475096	182.02132	167.00143	241	800	15.01989	0.0035851	VNWKTOKETHGBQD	CHEMONTID:0002500
CH3	15.023475096	182.00389	167.00143	237	800	15.00246	0.0210151	VNWKTOKETHGBQD	CHEMONTID:0002500
CH2O	30.010564684	167.00143	137.01202	800	126	29.98941	0.0211547	OKKJLVBELUTLKV;WSFSSNUMVMOOMR	CHEMONTID:0000286;CHEMONTID:0001831
CH2O	30.010564684	167.00143	137.0074	800	125	29.99403	0.0165347	OKKJLVBELUTLKV;WSFSSNUMVMOOMR	CHEMONTID:0000286;CHEMONTID:0001831
CHO2	44.997654272	167.00143	122.02752	800	69	44.97391	0.0237443	BDAGIHXWWSANSR	CHEMONTID:0001205
C2H6O2	62.036779432	337.2153	275.16815	71	308	62.04715	-0.0103706	LYCAIKOWRPUZTN	CHEMONTID:0002467
C7H7O4	155.034433704	337.0563	182.02132	1	241	155.03498	-0.0005463	BTQAJGSMXCDDAJ	CHEMONTID:0002519
CHO2	44.997654272	182.02132	137.0231	241	122	44.99822	-0.0005657	BDAGIHXWWSANSR	CHEMONTID:0001205
CHO2	44.997654272	182.02132	137.01202	241	126	45.0093	-0.0116457	BDAGIHXWWSANSR	CHEMONTID:0001205
CHO2	44.997654272	182.02132	137.0074	241	125	45.01392	-0.0162657	BDAGIHXWWSANSR	CHEMONTID:0001205
C7H7O4	155.034433704	337.0563	182.00389	1	237	155.05241	-0.0179763	BTQAJGSMXCDDAJ	CHEMONTID:0002519
CHO2	44.997654272	182.00389	137.0231	237	122	44.98079	0.0168643	BDAGIHXWWSANSR	CHEMONTID:0001205
CHO2	44.997654272	182.00389	137.01202	237	126	44.99187	0.0057843	BDAGIHXWWSANSR	CHEMONTID:0001205
CHO2	44.997654272	182.00389	137.0074	237	125	44.99649	0.0011643	BDAGIHXWWSANSR	CHEMONTID:0001205
CH4N2O	60.032362748	325.18399	265.15002	98	61	60.03397	-0.0016073	XSQUKJJJFZCRTK	CHEMONTID:0000517
C5H10O5	150.05282342	325.18399	175.11989	98	90	150.0641	-0.0112766	HEBKCHPVOIAQTA;SRBFZHDQGSBBOR;HMFHBZSHGGEWLO;ZAQJHHRNXZUBTE	CHEMONTID:0002210;CHEMONTID:0001497
C5H10O5	150.05282342	325.18399	175.11031	98	90	150.07368	-0.0208566	HEBKCHPVOIAQTA;SRBFZHDQGSBBOR;HMFHBZSHGGEWLO;ZAQJHHRNXZUBTE	CHEMONTID:0002210;CHEMONTID:0001497
C3H6O3	90.031694052	265.15002	175.11989	61	90	90.03013	0.0015641	PEDCQBHIVMGVHV;MNQZXJOMYWMBOU	CHEMONTID:0002210;CHEMONTID:0001540
C3H6O3	90.031694052	265.15002	175.11031	61	90	90.03971	-0.0080159	PEDCQBHIVMGVHV;MNQZXJOMYWMBOU	CHEMONTID:0002210;CHEMONTID:0001540
C8H15O2	143.10720472	265.15002	122.02752	61	69	143.1225	-0.0152953	QVGWQEOFNGJAOO	CHEMONTID:0002229
Num AdductIon (AdductType Mass LinkedMz): 1
[M+Hac-H]-	325.18399	265.15002
Num IsotopicIon (IsotopeName Mass LinkedMz WeightedForm WeightNumber): 6
C-13	110.00291	109.0219	M+1	1
C-13	110.01613	109.03123	M+1	1
N-14	232.17184	231.19502	M+1	1
C-13	232.18933	231.19502	M+1	1
C-13	276.16031	275.16815	M+1	1
C-13	276.17105	275.16815	M+1	1

NAME: C10H19N4O3PS2
EXACTMASS: 338.063619098
ISSELECTED: False
ACCURATEMASS: 338.0635765
MASSDIFFERENCE: 4.26E-05
TOTALSCORE: 2.802
ISOTOPICINTENSITY[M+1]: 0.1419
ISOTOPICINTENSITY[M+2]: 0.105
ISOTOPICDIFF[M+1]: -0.0982
ISOTOPICDIFF[M+2]: 0.0737
MASSDIFFSCORE: 1
ISOTOPICSCORE: 0.91
PRODUCTIONSCORE: 0.667
NEUTRALLOSSSCORE: 0.225
PRODUCTIONPEAKNUMBER: 14
PRODUCTIONHITSNUMBER: 7
NEUTRALLOSSPEAKNUMBER: 71
NEUTRALLOSSHITSNUMBER: 16
RESOURCENAMES: 
RESOURCERECORDS: 0
ChemOntDescriptions: 
ChemOntIDs: 
ChemOntScores: 
ChemOntInChIKeys: 
PUBCHEMCIDS: 
Num ProductIon (Formula ExactMass AccurateMass Intensity Error CandidateInChIKeys CandidateOntologies): 14
C6H5O2	109.0289544	109.01643	2487	0.013073	GHMLBKRAJCXXBS;QIGBRXMKCJKVMJ;IYJMJJJBGWGVKX	CHEMONTID:0000137;CHEMONTID:0000136;CHEMONTID:0001245
C6H5O2	109.0289544	109.0219	2487	0.007603	GHMLBKRAJCXXBS;QIGBRXMKCJKVMJ;IYJMJJJBGWGVKX	CHEMONTID:0000137;CHEMONTID:0000136;CHEMONTID:0001245
C6H5O2	109.0289544	109.03123	2484	-0.001727	GHMLBKRAJCXXBS;QIGBRXMKCJKVMJ;IYJMJJJBGWGVKX	CHEMONTID:0000137;CHEMONTID:0000136;CHEMONTID:0001245
C6H4NO2	122.024203368	122.02752	69	-0.0027681	LQNUZADURLCDLV	CHEMONTID:0000036
C7H5O3	137.02386902	137.0074	125	0.0170176	IUNJCFABHJZSKB;HDVRLUFGYQYLFJ;PCYGLFXKCBFGPC;BPHYZRNTQNPLFI;LPYUENQFPVNPHY;DGXAGETVRDOQFP;QFYYAIBEHOEZKC;LTHYUYDRQWGOQL;IXWOUPGDGMCKGT;PZMSECKZCOOKBY	CHEMONTID:0003978;CHEMONTID:0000190;CHEMONTID:0000135;CHEMONTID:0000382;CHEMONTID:0002122;CHEMONTID:0001661
C7H5O3	137.02386902	137.01202	126	0.0123976	IUNJCFABHJZSKB;HDVRLUFGYQYLFJ;PCYGLFXKCBFGPC;BPHYZRNTQNPLFI;LPYUENQFPVNPHY;DGXAGETVRDOQFP;QFYYAIBEHOEZKC;LTHYUYDRQWGOQL;IXWOUPGDGMCKGT;PZMSECKZCOOKBY	CHEMONTID:0003978;CHEMONTID:0000190;CHEMONTID:0000135;CHEMONTID:0000382;CHEMONTID:0002122;CHEMONTID:0001661
C7H5O3	137.02386902	137.0231	122	0.0013176	IUNJCFABHJZSKB;HDVRLUFGYQYLFJ;PCYGLFXKCBFGPC;BPHYZRNTQNPLFI;LPYUENQFPVNPHY;DGXAGETVRDOQFP;QFYYAIBEHOEZKC;LTHYUYDRQWGOQL;IXWOUPGDGMCKGT;PZMSECKZCOOKBY	CHEMONTID:0003978;CHEMONTID:0000190;CHEMONTID:0000135;CHEMONTID:0000382;CHEMONTID:0002122;CHEMONTID:0001661
C6H4N2O2P	167.001038998	167.00143	800	0.0001576	NA	NA
C5H12PS2	167.011804014	167.0121	813	0.0002526	NA	NA
C7H15N2O3	175.10826734	175.11031	90	-0.0014941	NA	NA
C6H15N4O2	175.11950072	175.11989	90	0.0001593	NA	NA
C4H9NO3PS	182.004075778	182.00389	237	0.0007344	NA	NA
C8H9NPS	182.019331918	182.02132	241	-0.0014395	NA	NA
	0	337.05737	3917	-0.0010274	NA	NA
Num NeutralLoss (Formula ExactMass PrecursorMz ProductMz PrecursorIntensity ProductIntensity LossMass Error CandidateInChIKeys CandidateOntologies): 56
C2HO3	72.992568892	182.02132	109.0219	241	2487	72.99942	-0.0068511	AEMRFAOFKBGASW	CHEMONTID:0001359
C2H3NO2	73.016378336	182.02132	109.01643	241	2487	73.00489	0.0114883	DHMQDGOQFOQNFH	CHEMONTID:0002404
C2HO3	72.992568892	182.00389	109.0219	237	2487	72.98199	0.0105789	AEMRFAOFKBGASW	CHEMONTID:0001359
C2HO3	72.992568892	182.00389	109.01643	237	2487	72.98746	0.0051089	AEMRFAOFKBGASW	CHEMONTID:0001359
C2H2O2	58.005479304	167.0121	109.0219	813	2487	57.9902	0.0152793	QTBSBXVTEAMEQO;TZIHFWKZFHZASV;WGCNASOHLSPBMP;LYCAIKOWRPUZTN	CHEMONTID:0001205;CHEMONTID:0001238;CHEMONTID:0002230;CHEMONTID:0002467
C2H2O2	58.005479304	167.0121	109.01643	813	2487	57.99567	0.0098093	QTBSBXVTEAMEQO;TZIHFWKZFHZASV;WGCNASOHLSPBMP;LYCAIKOWRPUZTN	CHEMONTID:0001205;CHEMONTID:0001238;CHEMONTID:0002230;CHEMONTID:0002467
C2H2O2	58.005479304	167.00143	109.01643	800	2487	57.985	0.0204793	QTBSBXVTEAMEQO;TZIHFWKZFHZASV;WGCNASOHLSPBMP;LYCAIKOWRPUZTN	CHEMONTID:0001205;CHEMONTID:0001238;CHEMONTID:0002230;CHEMONTID:0002467
N2	28.006148	137.0231	109.0219	122	2487	28.0012	0.004948	RAABOESOVLLHRU	NonID:N=N
N2	28.006148	137.0231	109.01643	122	2487	28.00667	-0.000522	RAABOESOVLLHRU	NonID:N=N
CO	27.99491462	137.01202	109.0219	126	2487	27.99012	0.0047946	WSFSSNUMVMOOMR;OKKJLVBELUTLKV	CHEMONTID:0001831;CHEMONTID:0000286
CO	27.99491462	137.01202	109.01643	126	2487	27.99559	-0.0006754	WSFSSNUMVMOOMR;OKKJLVBELUTLKV	CHEMONTID:0001831;CHEMONTID:0000286
CO	27.99491462	137.0074	109.0219	125	2487	27.9855	0.0094146	WSFSSNUMVMOOMR;OKKJLVBELUTLKV	CHEMONTID:0001831;CHEMONTID:0000286
CO	27.99491462	137.0074	109.01643	125	2487	27.99097	0.0039446	WSFSSNUMVMOOMR;OKKJLVBELUTLKV	CHEMONTID:0001831;CHEMONTID:0000286
CH	13.007825032	122.02752	109.0219	69	2487	13.00562	0.002205	VNWKTOKETHGBQD	CHEMONTID:0002500
CH	13.007825032	122.02752	109.01643	69	2487	13.01109	-0.003265	VNWKTOKETHGBQD	CHEMONTID:0002500
C2HO3	72.992568892	182.02132	109.03123	241	2484	72.99009	0.0024789	AEMRFAOFKBGASW	CHEMONTID:0001359
C2HO3	72.992568892	182.00389	109.03123	237	2484	72.97266	0.0199089	AEMRFAOFKBGASW	CHEMONTID:0001359
C2H2O2	58.005479304	167.0121	109.03123	813	2484	57.98087	0.0246093	QTBSBXVTEAMEQO;TZIHFWKZFHZASV;WGCNASOHLSPBMP;LYCAIKOWRPUZTN	CHEMONTID:0001205;CHEMONTID:0001238;CHEMONTID:0002230;CHEMONTID:0002467
CO	27.99491462	137.0231	109.03123	122	2484	27.99187	0.0030446	WSFSSNUMVMOOMR;OKKJLVBELUTLKV	CHEMONTID:0001831;CHEMONTID:0000286
CO	27.99491462	137.01202	109.03123	126	2484	27.98079	0.0141246	WSFSSNUMVMOOMR;OKKJLVBELUTLKV	CHEMONTID:0001831;CHEMONTID:0000286
CO	27.99491462	137.0074	109.03123	125	2484	27.97617	0.0187446	WSFSSNUMVMOOMR;OKKJLVBELUTLKV	CHEMONTID:0001831;CHEMONTID:0000286
CH	13.007825032	122.02752	109.03123	69	2484	12.99629	0.011535	VNWKTOKETHGBQD	CHEMONTID:0002500
C7H6O	106.041864812	337.2153	231.17525	71	1601	106.04005	0.0018148	IWDCLRJOBJJRNH;RDOXTESZEPMUJZ	CHEMONTID:0001275;CHEMONTID:0000138
C5H8O	84.057514876	315.24719	231.17525	73	1601	84.07194	-0.0144251	NEJDKFPXHQRVMV	CHEMONTID:0000286
CO2	43.98982924	275.16815	231.17525	308	1601	43.9929	-0.0030708	BDAGIHXWWSANSR	CHEMONTID:0001205
H2S	33.987721064	265.15002	231.17525	61	1601	33.97477	0.0129511	RWSOTUBLDIXVET	NonID:SH
C6H2O2	106.005479304	337.2153	231.19502	71	843	106.02028	-0.0148007	GHMLBKRAJCXXBS	CHEMONTID:0000137
C5H8O	84.057514876	315.26413	231.19502	82	843	84.06911	-0.0115951	NEJDKFPXHQRVMV	CHEMONTID:0000286
C5H8O	84.057514876	315.24719	231.19502	73	843	84.05217	0.0053449	NEJDKFPXHQRVMV	CHEMONTID:0000286
CO2	43.98982924	275.16815	231.19502	308	843	43.97313	0.0166992	BDAGIHXWWSANSR	CHEMONTID:0001205
CH3	15.023475096	182.02132	167.0121	241	813	15.00922	0.0142551	VNWKTOKETHGBQD	CHEMONTID:0002500
CH2O	30.010564684	167.0121	137.0231	813	122	29.989	0.0215647	OKKJLVBELUTLKV;WSFSSNUMVMOOMR	CHEMONTID:0000286;CHEMONTID:0001831
CH2O	30.010564684	167.0121	137.01202	813	126	30.00008	0.0104847	OKKJLVBELUTLKV;WSFSSNUMVMOOMR	CHEMONTID:0000286;CHEMONTID:0001831
CH2O	30.010564684	167.0121	137.0074	813	125	30.0047	0.0058647	OKKJLVBELUTLKV;WSFSSNUMVMOOMR	CHEMONTID:0000286;CHEMONTID:0001831
CHO2	44.997654272	167.0121	122.02752	813	69	44.98458	0.0130743	BDAGIHXWWSANSR	CHEMONTID:0001205
CH3	15.023475096	182.02132	167.00143	241	800	15.01989	0.0035851	VNWKTOKETHGBQD	CHEMONTID:0002500
CH3	15.023475096	182.00389	167.00143	237	800	15.00246	0.0210151	VNWKTOKETHGBQD	CHEMONTID:0002500
CH2O	30.010564684	167.00143	137.01202	800	126	29.98941	0.0211547	OKKJLVBELUTLKV;WSFSSNUMVMOOMR	CHEMONTID:0000286;CHEMONTID:0001831
CH2O	30.010564684	167.00143	137.0074	800	125	29.99403	0.0165347	OKKJLVBELUTLKV;WSFSSNUMVMOOMR	CHEMONTID:0000286;CHEMONTID:0001831
CHO2	44.997654272	167.00143	122.02752	800	69	44.97391	0.0237443	BDAGIHXWWSANSR	CHEMONTID:0001205
C2H6O2	62.036779432	337.2153	275.16815	71	308	62.04715	-0.0103706	LYCAIKOWRPUZTN	CHEMONTID:0002467
CHO2	44.997654272	182.02132	137.0231	241	122	44.99822	-0.0005657	BDAGIHXWWSANSR	CHEMONTID:0001205
CHO2	44.997654272	182.02132	137.01202	241	126	45.0093	-0.0116457	BDAGIHXWWSANSR	CHEMONTID:0001205
CHO2	44.997654272	182.02132	137.0074	241	125	45.01392	-0.0162657	BDAGIHXWWSANSR	CHEMONTID:0001205
CHO2	44.997654272	182.00389	137.0231	237	122	44.98079	0.0168643	BDAGIHXWWSANSR	CHEMONTID:0001205
CHO2	44.997654272	182.00389	137.01202	237	126	44.99187	0.0057843	BDAGIHXWWSANSR	CHEMONTID:0001205
CHO2	44.997654272	182.00389	137.0074	237	125	44.99649	0.0011643	BDAGIHXWWSANSR	CHEMONTID:0001205
CH4N2O	60.032362748	325.18399	265.15002	98	61	60.03397	-0.0016073	XSQUKJJJFZCRTK	CHEMONTID:0000517
C9H10O2	150.06807956	325.18399	175.11989	98	90	150.0641	0.0039796	TVQDIGAZKJXXLX;CAWZFQGJUGEKFU	CHEMONTID:0004647;CHEMONTID:0000190
C9H10O2	150.06807956	325.18399	175.11031	98	90	150.07368	-0.0056004	TVQDIGAZKJXXLX;CAWZFQGJUGEKFU	CHEMONTID:0004647;CHEMONTID:0000190
C9H16O	140.120115132	315.26413	175.11989	82	90	140.14424	-0.0241249	IFTBJDZSLBRRMC	CHEMONTID:0001334
C9H16O	140.120115132	315.24719	175.11989	73	90	140.1273	-0.0071849	IFTBJDZSLBRRMC	CHEMONTID:0001334
C9H16O	140.120115132	315.24719	175.11031	73	90	140.13688	-0.0167649	IFTBJDZSLBRRMC	CHEMONTID:0001334
C3H6O3	90.031694052	265.15002	175.11989	61	90	90.03013	0.0015641	PEDCQBHIVMGVHV;MNQZXJOMYWMBOU	CHEMONTID:0002210;CHEMONTID:0001540
C3H6O3	90.031694052	265.15002	175.11031	61	90	90.03971	-0.0080159	PEDCQBHIVMGVHV;MNQZXJOMYWMBOU	CHEMONTID:0002210;CHEMONTID:0001540
C8H15O2	143.10720472	265.15002	122.02752	61	69	143.1225	-0.0152953	QVGWQEOFNGJAOO	CHEMONTID:0002229
Num AdductIon (AdductType Mass LinkedMz): 1
[M+Hac-H]-	325.18399	265.15002
Num IsotopicIon (IsotopeName Mass LinkedMz WeightedForm WeightNumber): 6
C-13	110.00291	109.0219	M+1	1
C-13	110.01613	109.03123	M+1	1
N-14	232.17184	231.19502	M+1	1
C-13	232.18933	231.19502	M+1	1
C-13	276.16031	275.16815	M+1	1
C-13	276.17105	275.16815	M+1	1

NAME: C11H20N2O4P2S
EXACTMASS: 338.06190138
ISSELECTED: False
ACCURATEMASS: 338.0635765
MASSDIFFERENCE: -0.0016751
TOTALSCORE: 2.799
ISOTOPICINTENSITY[M+1]: 0.138
ISOTOPICINTENSITY[M+2]: 0.0618
ISOTOPICDIFF[M+1]: -0.1021
ISOTOPICDIFF[M+2]: 0.0305
MASSDIFFSCORE: 0.945
ISOTOPICSCORE: 0.933
PRODUCTIONSCORE: 0.667
NEUTRALLOSSSCORE: 0.254
PRODUCTIONPEAKNUMBER: 14
PRODUCTIONHITSNUMBER: 8
NEUTRALLOSSPEAKNUMBER: 71
NEUTRALLOSSHITSNUMBER: 18
RESOURCENAMES: 
RESOURCERECORDS: 0
ChemOntDescriptions: 
ChemOntIDs: 
ChemOntScores: 
ChemOntInChIKeys: 
PUBCHEMCIDS: 
Num ProductIon (Formula ExactMass AccurateMass Intensity Error CandidateInChIKeys CandidateOntologies): 14
C6H5O2	109.0289544	109.01643	2487	0.013073	GHMLBKRAJCXXBS;QIGBRXMKCJKVMJ;IYJMJJJBGWGVKX	CHEMONTID:0000137;CHEMONTID:0000136;CHEMONTID:0001245
C6H5O2	109.0289544	109.0219	2487	0.007603	GHMLBKRAJCXXBS;QIGBRXMKCJKVMJ;IYJMJJJBGWGVKX	CHEMONTID:0000137;CHEMONTID:0000136;CHEMONTID:0001245
C6H5O2	109.0289544	109.03123	2484	-0.001727	GHMLBKRAJCXXBS;QIGBRXMKCJKVMJ;IYJMJJJBGWGVKX	CHEMONTID:0000137;CHEMONTID:0000136;CHEMONTID:0001245
C6H4NO2	122.024203368	122.02752	69	-0.0027681	LQNUZADURLCDLV	CHEMONTID:0000036
C7H5O3	137.02386902	137.0074	125	0.0170176	IUNJCFABHJZSKB;HDVRLUFGYQYLFJ;PCYGLFXKCBFGPC;BPHYZRNTQNPLFI;LPYUENQFPVNPHY;DGXAGETVRDOQFP;QFYYAIBEHOEZKC;LTHYUYDRQWGOQL;IXWOUPGDGMCKGT;PZMSECKZCOOKBY	CHEMONTID:0003978;CHEMONTID:0000190;CHEMONTID:0000135;CHEMONTID:0000382;CHEMONTID:0002122;CHEMONTID:0001661
C7H5O3	137.02386902	137.01202	126	0.0123976	IUNJCFABHJZSKB;HDVRLUFGYQYLFJ;PCYGLFXKCBFGPC;BPHYZRNTQNPLFI;LPYUENQFPVNPHY;DGXAGETVRDOQFP;QFYYAIBEHOEZKC;LTHYUYDRQWGOQL;IXWOUPGDGMCKGT;PZMSECKZCOOKBY	CHEMONTID:0003978;CHEMONTID:0000190;CHEMONTID:0000135;CHEMONTID:0000382;CHEMONTID:0002122;CHEMONTID:0001661
C7H5O3	137.02386902	137.0231	122	0.0013176	IUNJCFABHJZSKB;HDVRLUFGYQYLFJ;PCYGLFXKCBFGPC;BPHYZRNTQNPLFI;LPYUENQFPVNPHY;DGXAGETVRDOQFP;QFYYAIBEHOEZKC;LTHYUYDRQWGOQL;IXWOUPGDGMCKGT;PZMSECKZCOOKBY	CHEMONTID:0003978;CHEMONTID:0000190;CHEMONTID:0000135;CHEMONTID:0000382;CHEMONTID:0002122;CHEMONTID:0001661
C6H4N2O2P	167.001038998	167.00143	800	0.0001576	NA	NA
C8H7O4	167.034433704	167.0121	813	0.0228823	XLEYFDVVXLMULC;ABNNGIOYMQTQQO;DFOATKRXQLALOL;LTJNCZSXVJCHGE	CHEMONTID:0004298;CHEMONTID:0000190;CHEMONTID:0003698;CHEMONTID:0000135
C7H15N2O3	175.10826734	175.11031	90	-0.0014941	NA	NA
C9H19OS	175.115661228	175.11989	90	-0.0036802	NA	NA
C4H9NO3PS	182.004075778	182.00389	237	0.0007344	NA	NA
C8H9NPS	182.019331918	182.02132	241	-0.0014395	NA	NA
	0	337.05737	3917	-0.0027451	NA	NA
Num NeutralLoss (Formula ExactMass PrecursorMz ProductMz PrecursorIntensity ProductIntensity LossMass Error CandidateInChIKeys CandidateOntologies): 62
C7H7O4	155.034433704	337.05737	182.02132	3917	241	155.03605	-0.0016163	BTQAJGSMXCDDAJ	CHEMONTID:0002519
C7H7O4	155.034433704	337.05737	182.00389	3917	237	155.05348	-0.0190463	BTQAJGSMXCDDAJ	CHEMONTID:0002519
C10H20O	156.15141526	265.15002	109.0219	61	2487	156.12812	0.0232953	MWKFXSUHUHTGQN	CHEMONTID:0001334
C10H20O	156.15141526	265.15002	109.01643	61	2487	156.13359	0.0178253	MWKFXSUHUHTGQN	CHEMONTID:0001334
C2HO3	72.992568892	182.02132	109.0219	241	2487	72.99942	-0.0068511	AEMRFAOFKBGASW	CHEMONTID:0001359
C2H3NO2	73.016378336	182.02132	109.01643	241	2487	73.00489	0.0114883	DHMQDGOQFOQNFH	CHEMONTID:0002404
C2HO3	72.992568892	182.00389	109.0219	237	2487	72.98199	0.0105789	AEMRFAOFKBGASW	CHEMONTID:0001359
C2HO3	72.992568892	182.00389	109.01643	237	2487	72.98746	0.0051089	AEMRFAOFKBGASW	CHEMONTID:0001359
C2H2O2	58.005479304	167.0121	109.0219	813	2487	57.9902	0.0152793	QTBSBXVTEAMEQO;TZIHFWKZFHZASV;WGCNASOHLSPBMP;LYCAIKOWRPUZTN	CHEMONTID:0001205;CHEMONTID:0001238;CHEMONTID:0002230;CHEMONTID:0002467
C2H2O2	58.005479304	167.0121	109.01643	813	2487	57.99567	0.0098093	QTBSBXVTEAMEQO;TZIHFWKZFHZASV;WGCNASOHLSPBMP;LYCAIKOWRPUZTN	CHEMONTID:0001205;CHEMONTID:0001238;CHEMONTID:0002230;CHEMONTID:0002467
C2H2O2	58.005479304	167.00143	109.01643	800	2487	57.985	0.0204793	QTBSBXVTEAMEQO;TZIHFWKZFHZASV;WGCNASOHLSPBMP;LYCAIKOWRPUZTN	CHEMONTID:0001205;CHEMONTID:0001238;CHEMONTID:0002230;CHEMONTID:0002467
N2	28.006148	137.0231	109.0219	122	2487	28.0012	0.004948	RAABOESOVLLHRU	NonID:N=N
N2	28.006148	137.0231	109.01643	122	2487	28.00667	-0.000522	RAABOESOVLLHRU	NonID:N=N
CO	27.99491462	137.01202	109.0219	126	2487	27.99012	0.0047946	WSFSSNUMVMOOMR;OKKJLVBELUTLKV	CHEMONTID:0001831;CHEMONTID:0000286
CO	27.99491462	137.01202	109.01643	126	2487	27.99559	-0.0006754	WSFSSNUMVMOOMR;OKKJLVBELUTLKV	CHEMONTID:0001831;CHEMONTID:0000286
CO	27.99491462	137.0074	109.0219	125	2487	27.9855	0.0094146	WSFSSNUMVMOOMR;OKKJLVBELUTLKV	CHEMONTID:0001831;CHEMONTID:0000286
CO	27.99491462	137.0074	109.01643	125	2487	27.99097	0.0039446	WSFSSNUMVMOOMR;OKKJLVBELUTLKV	CHEMONTID:0001831;CHEMONTID:0000286
CH	13.007825032	122.02752	109.0219	69	2487	13.00562	0.002205	VNWKTOKETHGBQD	CHEMONTID:0002500
CH	13.007825032	122.02752	109.01643	69	2487	13.01109	-0.003265	VNWKTOKETHGBQD	CHEMONTID:0002500
C2HO3	72.992568892	182.02132	109.03123	241	2484	72.99009	0.0024789	AEMRFAOFKBGASW	CHEMONTID:0001359
C2HO3	72.992568892	182.00389	109.03123	237	2484	72.97266	0.0199089	AEMRFAOFKBGASW	CHEMONTID:0001359
C2H2O2	58.005479304	167.0121	109.03123	813	2484	57.98087	0.0246093	QTBSBXVTEAMEQO;TZIHFWKZFHZASV;WGCNASOHLSPBMP;LYCAIKOWRPUZTN	CHEMONTID:0001205;CHEMONTID:0001238;CHEMONTID:0002230;CHEMONTID:0002467
CO	27.99491462	137.0231	109.03123	122	2484	27.99187	0.0030446	WSFSSNUMVMOOMR;OKKJLVBELUTLKV	CHEMONTID:0001831;CHEMONTID:0000286
CO	27.99491462	137.01202	109.03123	126	2484	27.98079	0.0141246	WSFSSNUMVMOOMR;OKKJLVBELUTLKV	CHEMONTID:0001831;CHEMONTID:0000286
CO	27.99491462	137.0074	109.03123	125	2484	27.97617	0.0187446	WSFSSNUMVMOOMR;OKKJLVBELUTLKV	CHEMONTID:0001831;CHEMONTID:0000286
CH	13.007825032	122.02752	109.03123	69	2484	12.99629	0.011535	VNWKTOKETHGBQD	CHEMONTID:0002500
C7H6O	106.041864812	337.2153	231.17525	71	1601	106.04005	0.0018148	IWDCLRJOBJJRNH;RDOXTESZEPMUJZ	CHEMONTID:0001275;CHEMONTID:0000138
C5H8O	84.057514876	315.24719	231.17525	73	1601	84.07194	-0.0144251	NEJDKFPXHQRVMV	CHEMONTID:0000286
CO2	43.98982924	275.16815	231.17525	308	1601	43.9929	-0.0030708	BDAGIHXWWSANSR	CHEMONTID:0001205
H2S	33.987721064	265.15002	231.17525	61	1601	33.97477	0.0129511	RWSOTUBLDIXVET	NonID:SH
C3H6O4	106.026608672	337.2153	231.19502	71	843	106.02028	0.0063287	RBNPOMFGQQGHHO	CHEMONTID:0000215
C5H8O	84.057514876	315.26413	231.19502	82	843	84.06911	-0.0115951	NEJDKFPXHQRVMV	CHEMONTID:0000286
C5H8O	84.057514876	315.24719	231.19502	73	843	84.05217	0.0053449	NEJDKFPXHQRVMV	CHEMONTID:0000286
CO2	43.98982924	275.16815	231.19502	308	843	43.97313	0.0166992	BDAGIHXWWSANSR	CHEMONTID:0001205
CH3	15.023475096	182.02132	167.0121	241	813	15.00922	0.0142551	VNWKTOKETHGBQD	CHEMONTID:0002500
CH2O	30.010564684	167.0121	137.0231	813	122	29.989	0.0215647	OKKJLVBELUTLKV;WSFSSNUMVMOOMR	CHEMONTID:0000286;CHEMONTID:0001831
CH2O	30.010564684	167.0121	137.01202	813	126	30.00008	0.0104847	OKKJLVBELUTLKV;WSFSSNUMVMOOMR	CHEMONTID:0000286;CHEMONTID:0001831
CH2O	30.010564684	167.0121	137.0074	813	125	30.0047	0.0058647	OKKJLVBELUTLKV;WSFSSNUMVMOOMR	CHEMONTID:0000286;CHEMONTID:0001831
CHO2	44.997654272	167.0121	122.02752	813	69	44.98458	0.0130743	BDAGIHXWWSANSR	CHEMONTID:0001205
CH3	15.023475096	182.02132	167.00143	241	800	15.01989	0.0035851	VNWKTOKETHGBQD	CHEMONTID:0002500
CH3	15.023475096	182.00389	167.00143	237	800	15.00246	0.0210151	VNWKTOKETHGBQD	CHEMONTID:0002500
CH2O	30.010564684	167.00143	137.01202	800	126	29.98941	0.0211547	OKKJLVBELUTLKV;WSFSSNUMVMOOMR	CHEMONTID:0000286;CHEMONTID:0001831
CH2O	30.010564684	167.00143	137.0074	800	125	29.99403	0.0165347	OKKJLVBELUTLKV;WSFSSNUMVMOOMR	CHEMONTID:0000286;CHEMONTID:0001831
CHO2	44.997654272	167.00143	122.02752	800	69	44.97391	0.0237443	BDAGIHXWWSANSR	CHEMONTID:0001205
C2H6O2	62.036779432	337.2153	275.16815	71	308	62.04715	-0.0103706	LYCAIKOWRPUZTN	CHEMONTID:0002467
C7H7O4	155.034433704	337.0563	182.02132	1	241	155.03498	-0.0005463	BTQAJGSMXCDDAJ	CHEMONTID:0002519
CHO2	44.997654272	182.02132	137.0231	241	122	44.99822	-0.0005657	BDAGIHXWWSANSR	CHEMONTID:0001205
CHO2	44.997654272	182.02132	137.01202	241	126	45.0093	-0.0116457	BDAGIHXWWSANSR	CHEMONTID:0001205
CHO2	44.997654272	182.02132	137.0074	241	125	45.01392	-0.0162657	BDAGIHXWWSANSR	CHEMONTID:0001205
C7H7O4	155.034433704	337.0563	182.00389	1	237	155.05241	-0.0179763	BTQAJGSMXCDDAJ	CHEMONTID:0002519
CHO2	44.997654272	182.00389	137.0231	237	122	44.98079	0.0168643	BDAGIHXWWSANSR	CHEMONTID:0001205
CHO2	44.997654272	182.00389	137.01202	237	126	44.99187	0.0057843	BDAGIHXWWSANSR	CHEMONTID:0001205
CHO2	44.997654272	182.00389	137.0074	237	125	44.99649	0.0011643	BDAGIHXWWSANSR	CHEMONTID:0001205
CH4N2O	60.032362748	325.18399	265.15002	98	61	60.03397	-0.0016073	XSQUKJJJFZCRTK	CHEMONTID:0000517
C9H10O2	150.06807956	325.18399	175.11989	98	90	150.0641	0.0039796	TVQDIGAZKJXXLX;CAWZFQGJUGEKFU	CHEMONTID:0004647;CHEMONTID:0000190
C9H10O2	150.06807956	325.18399	175.11031	98	90	150.07368	-0.0056004	TVQDIGAZKJXXLX;CAWZFQGJUGEKFU	CHEMONTID:0004647;CHEMONTID:0000190
C9H16O	140.120115132	315.26413	175.11989	82	90	140.14424	-0.0241249	IFTBJDZSLBRRMC	CHEMONTID:0001334
C9H16O	140.120115132	315.24719	175.11989	73	90	140.1273	-0.0071849	IFTBJDZSLBRRMC	CHEMONTID:0001334
C9H16O	140.120115132	315.24719	175.11031	73	90	140.13688	-0.0167649	IFTBJDZSLBRRMC	CHEMONTID:0001334
C3H6O3	90.031694052	265.15002	175.11989	61	90	90.03013	0.0015641	PEDCQBHIVMGVHV;MNQZXJOMYWMBOU	CHEMONTID:0002210;CHEMONTID:0001540
C3H6O3	90.031694052	265.15002	175.11031	61	90	90.03971	-0.0080159	PEDCQBHIVMGVHV;MNQZXJOMYWMBOU	CHEMONTID:0002210;CHEMONTID:0001540
C8H15O2	143.10720472	265.15002	122.02752	61	69	143.1225	-0.0152953	QVGWQEOFNGJAOO	CHEMONTID:0002229
Num AdductIon (AdductType Mass LinkedMz): 1
[M+Hac-H]-	325.18399	265.15002
Num IsotopicIon (IsotopeName Mass LinkedMz WeightedForm WeightNumber): 6
C-13	110.00291	109.0219	M+1	1
C-13	110.01613	109.03123	M+1	1
N-14	232.17184	231.19502	M+1	1
C-13	232.18933	231.19502	M+1	1
C-13	276.16031	275.16815	M+1	1
C-13	276.17105	275.16815	M+1	1

NAME: C12H20FNO3P3
EXACTMASS: 338.06400661
ISSELECTED: False
ACCURATEMASS: 338.0635765
MASSDIFFERENCE: 0.0004302
TOTALSCORE: 2.796
ISOTOPICINTENSITY[M+1]: 0.1369
ISOTOPICINTENSITY[M+2]: 0.0148
ISOTOPICDIFF[M+1]: -0.1032
ISOTOPICDIFF[M+2]: -0.0165
MASSDIFFSCORE: 0.996
ISOTOPICSCORE: 0.936
PRODUCTIONSCORE: 0.667
NEUTRALLOSSSCORE: 0.197
PRODUCTIONPEAKNUMBER: 14
PRODUCTIONHITSNUMBER: 9
NEUTRALLOSSPEAKNUMBER: 71
NEUTRALLOSSHITSNUMBER: 14
RESOURCENAMES: 
RESOURCERECORDS: 0
ChemOntDescriptions: 
ChemOntIDs: 
ChemOntScores: 
ChemOntInChIKeys: 
PUBCHEMCIDS: 
Num ProductIon (Formula ExactMass AccurateMass Intensity Error CandidateInChIKeys CandidateOntologies): 14
C6H5O2	109.0289544	109.01643	2487	0.013073	GHMLBKRAJCXXBS;QIGBRXMKCJKVMJ;IYJMJJJBGWGVKX	CHEMONTID:0000137;CHEMONTID:0000136;CHEMONTID:0001245
C6H5O2	109.0289544	109.0219	2487	0.007603	GHMLBKRAJCXXBS;QIGBRXMKCJKVMJ;IYJMJJJBGWGVKX	CHEMONTID:0000137;CHEMONTID:0000136;CHEMONTID:0001245
C6H5O2	109.0289544	109.03123	2484	-0.001727	GHMLBKRAJCXXBS;QIGBRXMKCJKVMJ;IYJMJJJBGWGVKX	CHEMONTID:0000137;CHEMONTID:0000136;CHEMONTID:0001245
C6H4NO2	122.024203368	122.02752	69	-0.0027681	LQNUZADURLCDLV	CHEMONTID:0000036
C7H5O3	137.02386902	137.0074	125	0.0170176	IUNJCFABHJZSKB;HDVRLUFGYQYLFJ;PCYGLFXKCBFGPC;BPHYZRNTQNPLFI;LPYUENQFPVNPHY;DGXAGETVRDOQFP;QFYYAIBEHOEZKC;LTHYUYDRQWGOQL;IXWOUPGDGMCKGT;PZMSECKZCOOKBY	CHEMONTID:0003978;CHEMONTID:0000190;CHEMONTID:0000135;CHEMONTID:0000382;CHEMONTID:0002122;CHEMONTID:0001661
C7H5O3	137.02386902	137.01202	126	0.0123976	IUNJCFABHJZSKB;HDVRLUFGYQYLFJ;PCYGLFXKCBFGPC;BPHYZRNTQNPLFI;LPYUENQFPVNPHY;DGXAGETVRDOQFP;QFYYAIBEHOEZKC;LTHYUYDRQWGOQL;IXWOUPGDGMCKGT;PZMSECKZCOOKBY	CHEMONTID:0003978;CHEMONTID:0000190;CHEMONTID:0000135;CHEMONTID:0000382;CHEMONTID:0002122;CHEMONTID:0001661
C7H5O3	137.02386902	137.0231	122	0.0013176	IUNJCFABHJZSKB;HDVRLUFGYQYLFJ;PCYGLFXKCBFGPC;BPHYZRNTQNPLFI;LPYUENQFPVNPHY;DGXAGETVRDOQFP;QFYYAIBEHOEZKC;LTHYUYDRQWGOQL;IXWOUPGDGMCKGT;PZMSECKZCOOKBY	CHEMONTID:0003978;CHEMONTID:0000190;CHEMONTID:0000135;CHEMONTID:0000382;CHEMONTID:0002122;CHEMONTID:0001661
C4H9O3P2	167.002692408	167.00143	800	0.001811	NA	NA
C11H3O2	167.013304336	167.0121	813	0.0017529	NA	NA
C12H15O	175.1122901	175.11031	90	0.0025287	ILLDCQFGXZZRTO	CHEMONTID:0001334
C12H15O	175.1122901	175.11989	90	-0.0070513	ILLDCQFGXZZRTO	CHEMONTID:0001334
C11HFNO	182.004216872	182.00389	237	0.0008755	NA	NA
C11H4NO2	182.024203368	182.02132	241	0.0034319	NA	NA
	0	337.05737	3917	-0.0006398	NA	NA
Num NeutralLoss (Formula ExactMass PrecursorMz ProductMz PrecursorIntensity ProductIntensity LossMass Error CandidateInChIKeys CandidateOntologies): 57
C10H20O	156.15141526	265.15002	109.0219	61	2487	156.12812	0.0232953	MWKFXSUHUHTGQN	CHEMONTID:0001334
C10H20O	156.15141526	265.15002	109.01643	61	2487	156.13359	0.0178253	MWKFXSUHUHTGQN	CHEMONTID:0001334
C2HO3	72.992568892	182.02132	109.0219	241	2487	72.99942	-0.0068511	AEMRFAOFKBGASW	CHEMONTID:0001359
C2H3NO2	73.016378336	182.02132	109.01643	241	2487	73.00489	0.0114883	DHMQDGOQFOQNFH	CHEMONTID:0002404
C2HO3	72.992568892	182.00389	109.0219	237	2487	72.98199	0.0105789	AEMRFAOFKBGASW	CHEMONTID:0001359
C2HO3	72.992568892	182.00389	109.01643	237	2487	72.98746	0.0051089	AEMRFAOFKBGASW	CHEMONTID:0001359
C2H2O2	58.005479304	167.0121	109.0219	813	2487	57.9902	0.0152793	QTBSBXVTEAMEQO;TZIHFWKZFHZASV;WGCNASOHLSPBMP;LYCAIKOWRPUZTN	CHEMONTID:0001205;CHEMONTID:0001238;CHEMONTID:0002230;CHEMONTID:0002467
C2H2O2	58.005479304	167.0121	109.01643	813	2487	57.99567	0.0098093	QTBSBXVTEAMEQO;TZIHFWKZFHZASV;WGCNASOHLSPBMP;LYCAIKOWRPUZTN	CHEMONTID:0001205;CHEMONTID:0001238;CHEMONTID:0002230;CHEMONTID:0002467
C2H2O2	58.005479304	167.00143	109.01643	800	2487	57.985	0.0204793	QTBSBXVTEAMEQO;TZIHFWKZFHZASV;WGCNASOHLSPBMP;LYCAIKOWRPUZTN	CHEMONTID:0001205;CHEMONTID:0001238;CHEMONTID:0002230;CHEMONTID:0002467
CO	27.99491462	137.0231	109.0219	122	2487	28.0012	-0.0062854	WSFSSNUMVMOOMR;OKKJLVBELUTLKV	CHEMONTID:0001831;CHEMONTID:0000286
CO	27.99491462	137.0231	109.01643	122	2487	28.00667	-0.0117554	WSFSSNUMVMOOMR;OKKJLVBELUTLKV	CHEMONTID:0001831;CHEMONTID:0000286
CO	27.99491462	137.01202	109.0219	126	2487	27.99012	0.0047946	WSFSSNUMVMOOMR;OKKJLVBELUTLKV	CHEMONTID:0001831;CHEMONTID:0000286
CO	27.99491462	137.01202	109.01643	126	2487	27.99559	-0.0006754	WSFSSNUMVMOOMR;OKKJLVBELUTLKV	CHEMONTID:0001831;CHEMONTID:0000286
CO	27.99491462	137.0074	109.0219	125	2487	27.9855	0.0094146	WSFSSNUMVMOOMR;OKKJLVBELUTLKV	CHEMONTID:0001831;CHEMONTID:0000286
CO	27.99491462	137.0074	109.01643	125	2487	27.99097	0.0039446	WSFSSNUMVMOOMR;OKKJLVBELUTLKV	CHEMONTID:0001831;CHEMONTID:0000286
CH	13.007825032	122.02752	109.0219	69	2487	13.00562	0.002205	VNWKTOKETHGBQD	CHEMONTID:0002500
CH	13.007825032	122.02752	109.01643	69	2487	13.01109	-0.003265	VNWKTOKETHGBQD	CHEMONTID:0002500
C2HO3	72.992568892	182.02132	109.03123	241	2484	72.99009	0.0024789	AEMRFAOFKBGASW	CHEMONTID:0001359
C2HO3	72.992568892	182.00389	109.03123	237	2484	72.97266	0.0199089	AEMRFAOFKBGASW	CHEMONTID:0001359
C2H2O2	58.005479304	167.0121	109.03123	813	2484	57.98087	0.0246093	QTBSBXVTEAMEQO;TZIHFWKZFHZASV;WGCNASOHLSPBMP;LYCAIKOWRPUZTN	CHEMONTID:0001205;CHEMONTID:0001238;CHEMONTID:0002230;CHEMONTID:0002467
CO	27.99491462	137.0231	109.03123	122	2484	27.99187	0.0030446	WSFSSNUMVMOOMR;OKKJLVBELUTLKV	CHEMONTID:0001831;CHEMONTID:0000286
CO	27.99491462	137.01202	109.03123	126	2484	27.98079	0.0141246	WSFSSNUMVMOOMR;OKKJLVBELUTLKV	CHEMONTID:0001831;CHEMONTID:0000286
CO	27.99491462	137.0074	109.03123	125	2484	27.97617	0.0187446	WSFSSNUMVMOOMR;OKKJLVBELUTLKV	CHEMONTID:0001831;CHEMONTID:0000286
CH	13.007825032	122.02752	109.03123	69	2484	12.99629	0.011535	VNWKTOKETHGBQD	CHEMONTID:0002500
C7H6O	106.041864812	337.2153	231.17525	71	1601	106.04005	0.0018148	IWDCLRJOBJJRNH;RDOXTESZEPMUJZ	CHEMONTID:0001275;CHEMONTID:0000138
C5H8O	84.057514876	315.24719	231.17525	73	1601	84.07194	-0.0144251	NEJDKFPXHQRVMV	CHEMONTID:0000286
CO2	43.98982924	275.16815	231.17525	308	1601	43.9929	-0.0030708	BDAGIHXWWSANSR	CHEMONTID:0001205
C6H2O2	106.005479304	337.2153	231.19502	71	843	106.02028	-0.0148007	GHMLBKRAJCXXBS	CHEMONTID:0000137
C5H8O	84.057514876	315.26413	231.19502	82	843	84.06911	-0.0115951	NEJDKFPXHQRVMV	CHEMONTID:0000286
C5H8O	84.057514876	315.24719	231.19502	73	843	84.05217	0.0053449	NEJDKFPXHQRVMV	CHEMONTID:0000286
CO2	43.98982924	275.16815	231.19502	308	843	43.97313	0.0166992	BDAGIHXWWSANSR	CHEMONTID:0001205
CH3	15.023475096	182.02132	167.0121	241	813	15.00922	0.0142551	VNWKTOKETHGBQD	CHEMONTID:0002500
CH2O	30.010564684	167.0121	137.0231	813	122	29.989	0.0215647	OKKJLVBELUTLKV;WSFSSNUMVMOOMR	CHEMONTID:0000286;CHEMONTID:0001831
CH2O	30.010564684	167.0121	137.01202	813	126	30.00008	0.0104847	OKKJLVBELUTLKV;WSFSSNUMVMOOMR	CHEMONTID:0000286;CHEMONTID:0001831
CH2O	30.010564684	167.0121	137.0074	813	125	30.0047	0.0058647	OKKJLVBELUTLKV;WSFSSNUMVMOOMR	CHEMONTID:0000286;CHEMONTID:0001831
CHO2	44.997654272	167.0121	122.02752	813	69	44.98458	0.0130743	BDAGIHXWWSANSR	CHEMONTID:0001205
CH3	15.023475096	182.02132	167.00143	241	800	15.01989	0.0035851	VNWKTOKETHGBQD	CHEMONTID:0002500
CH3	15.023475096	182.00389	167.00143	237	800	15.00246	0.0210151	VNWKTOKETHGBQD	CHEMONTID:0002500
CH2O	30.010564684	167.00143	137.01202	800	126	29.98941	0.0211547	OKKJLVBELUTLKV;WSFSSNUMVMOOMR	CHEMONTID:0000286;CHEMONTID:0001831
CH2O	30.010564684	167.00143	137.0074	800	125	29.99403	0.0165347	OKKJLVBELUTLKV;WSFSSNUMVMOOMR	CHEMONTID:0000286;CHEMONTID:0001831
CHO2	44.997654272	167.00143	122.02752	800	69	44.97391	0.0237443	BDAGIHXWWSANSR	CHEMONTID:0001205
C2H6O2	62.036779432	337.2153	275.16815	71	308	62.04715	-0.0103706	LYCAIKOWRPUZTN	CHEMONTID:0002467
CHO2	44.997654272	182.02132	137.0231	241	122	44.99822	-0.0005657	BDAGIHXWWSANSR	CHEMONTID:0001205
CHO2	44.997654272	182.02132	137.01202	241	126	45.0093	-0.0116457	BDAGIHXWWSANSR	CHEMONTID:0001205
CHO2	44.997654272	182.02132	137.0074	241	125	45.01392	-0.0162657	BDAGIHXWWSANSR	CHEMONTID:0001205
CHO2	44.997654272	182.00389	137.0231	237	122	44.98079	0.0168643	BDAGIHXWWSANSR	CHEMONTID:0001205
CHO2	44.997654272	182.00389	137.01202	237	126	44.99187	0.0057843	BDAGIHXWWSANSR	CHEMONTID:0001205
CHO2	44.997654272	182.00389	137.0074	237	125	44.99649	0.0011643	BDAGIHXWWSANSR	CHEMONTID:0001205
C2H4O2	60.021129368	325.18399	265.15002	98	61	60.03397	-0.0128406	QTBSBXVTEAMEQO;LYCAIKOWRPUZTN;TZIHFWKZFHZASV;WGCNASOHLSPBMP	CHEMONTID:0001205;CHEMONTID:0002467;CHEMONTID:0001238;CHEMONTID:0002230
C9H10O2	150.06807956	325.18399	175.11989	98	90	150.0641	0.0039796	TVQDIGAZKJXXLX;CAWZFQGJUGEKFU	CHEMONTID:0004647;CHEMONTID:0000190
C9H10O2	150.06807956	325.18399	175.11031	98	90	150.07368	-0.0056004	TVQDIGAZKJXXLX;CAWZFQGJUGEKFU	CHEMONTID:0004647;CHEMONTID:0000190
C9H16O	140.120115132	315.26413	175.11989	82	90	140.14424	-0.0241249	IFTBJDZSLBRRMC	CHEMONTID:0001334
C9H16O	140.120115132	315.24719	175.11989	73	90	140.1273	-0.0071849	IFTBJDZSLBRRMC	CHEMONTID:0001334
C9H16O	140.120115132	315.24719	175.11031	73	90	140.13688	-0.0167649	IFTBJDZSLBRRMC	CHEMONTID:0001334
C3H6O3	90.031694052	265.15002	175.11989	61	90	90.03013	0.0015641	PEDCQBHIVMGVHV;MNQZXJOMYWMBOU	CHEMONTID:0002210;CHEMONTID:0001540
C3H6O3	90.031694052	265.15002	175.11031	61	90	90.03971	-0.0080159	PEDCQBHIVMGVHV;MNQZXJOMYWMBOU	CHEMONTID:0002210;CHEMONTID:0001540
C8H15O2	143.10720472	265.15002	122.02752	61	69	143.1225	-0.0152953	QVGWQEOFNGJAOO	CHEMONTID:0002229
Num AdductIon (AdductType Mass LinkedMz): 1
[M+Hac-H]-	325.18399	265.15002
Num IsotopicIon (IsotopeName Mass LinkedMz WeightedForm WeightNumber): 6
C-13	110.00291	109.0219	M+1	1
C-13	110.01613	109.03123	M+1	1
N-14	232.17184	231.19502	M+1	1
C-13	232.18933	231.19502	M+1	1
C-13	276.16031	275.16815	M+1	1
C-13	276.17105	275.16815	M+1	1

NAME: C8H21FN2O5P2S
EXACTMASS: 338.063044252
ISSELECTED: False
ACCURATEMASS: 338.0635765
MASSDIFFERENCE: -0.0005322
TOTALSCORE: 2.794
ISOTOPICINTENSITY[M+1]: 0.106
ISOTOPICINTENSITY[M+2]: 0.0601
ISOTOPICDIFF[M+1]: -0.1341
ISOTOPICDIFF[M+2]: 0.0288
MASSDIFFSCORE: 0.994
ISOTOPICSCORE: 0.894
PRODUCTIONSCORE: 0.667
NEUTRALLOSSSCORE: 0.239
PRODUCTIONPEAKNUMBER: 14
PRODUCTIONHITSNUMBER: 11
NEUTRALLOSSPEAKNUMBER: 71
NEUTRALLOSSHITSNUMBER: 17
RESOURCENAMES: 
RESOURCERECORDS: 0
ChemOntDescriptions: 
ChemOntIDs: 
ChemOntScores: 
ChemOntInChIKeys: 
PUBCHEMCIDS: 
Num ProductIon (Formula ExactMass AccurateMass Intensity Error CandidateInChIKeys CandidateOntologies): 14
C6H5O2	109.0289544	109.01643	2487	0.013073	GHMLBKRAJCXXBS;QIGBRXMKCJKVMJ;IYJMJJJBGWGVKX	CHEMONTID:0000137;CHEMONTID:0000136;CHEMONTID:0001245
C6H5O2	109.0289544	109.0219	2487	0.007603	GHMLBKRAJCXXBS;QIGBRXMKCJKVMJ;IYJMJJJBGWGVKX	CHEMONTID:0000137;CHEMONTID:0000136;CHEMONTID:0001245
C6H5O2	109.0289544	109.03123	2484	-0.001727	GHMLBKRAJCXXBS;QIGBRXMKCJKVMJ;IYJMJJJBGWGVKX	CHEMONTID:0000137;CHEMONTID:0000136;CHEMONTID:0001245
C6H4NO2	122.024203368	122.02752	69	-0.0027681	LQNUZADURLCDLV	CHEMONTID:0000036
C7H5O3	137.02386902	137.0074	125	0.0170176	IUNJCFABHJZSKB;HDVRLUFGYQYLFJ;PCYGLFXKCBFGPC;BPHYZRNTQNPLFI;LPYUENQFPVNPHY;DGXAGETVRDOQFP;QFYYAIBEHOEZKC;LTHYUYDRQWGOQL;IXWOUPGDGMCKGT;PZMSECKZCOOKBY	CHEMONTID:0003978;CHEMONTID:0000190;CHEMONTID:0000135;CHEMONTID:0000382;CHEMONTID:0002122;CHEMONTID:0001661
C7H5O3	137.02386902	137.01202	126	0.0123976	IUNJCFABHJZSKB;HDVRLUFGYQYLFJ;PCYGLFXKCBFGPC;BPHYZRNTQNPLFI;LPYUENQFPVNPHY;DGXAGETVRDOQFP;QFYYAIBEHOEZKC;LTHYUYDRQWGOQL;IXWOUPGDGMCKGT;PZMSECKZCOOKBY	CHEMONTID:0003978;CHEMONTID:0000190;CHEMONTID:0000135;CHEMONTID:0000382;CHEMONTID:0002122;CHEMONTID:0001661
C7H5O3	137.02386902	137.0231	122	0.0013176	IUNJCFABHJZSKB;HDVRLUFGYQYLFJ;PCYGLFXKCBFGPC;BPHYZRNTQNPLFI;LPYUENQFPVNPHY;DGXAGETVRDOQFP;QFYYAIBEHOEZKC;LTHYUYDRQWGOQL;IXWOUPGDGMCKGT;PZMSECKZCOOKBY	CHEMONTID:0003978;CHEMONTID:0000190;CHEMONTID:0000135;CHEMONTID:0000382;CHEMONTID:0002122;CHEMONTID:0001661
C7H3O5	166.998048196	167.00143	800	-0.0028332	KUSIZNPTWCYZMX;LNTHITQWFMADLM	CHEMONTID:0002519;CHEMONTID:0003538
C7H3O5	166.998048196	167.0121	813	-0.0135032	KUSIZNPTWCYZMX;LNTHITQWFMADLM	CHEMONTID:0002519;CHEMONTID:0003538
C7H15N2O3	175.10826734	175.11031	90	-0.0014941	NA	NA
C8H16FN2O	175.124666352	175.11989	90	0.0053249	NA	NA
C8H6O5	182.021523292	182.00389	237	0.0181819	HPPCGHJRDOZHQY;NHFCITMLBJJEDB	CHEMONTID:0004298;CHEMONTID:0000382
C8H6O5	182.021523292	182.02132	241	0.0007519	HPPCGHJRDOZHQY;NHFCITMLBJJEDB	CHEMONTID:0004298;CHEMONTID:0000382
	0	337.05737	3917	-0.0016022	NA	NA
Num NeutralLoss (Formula ExactMass PrecursorMz ProductMz PrecursorIntensity ProductIntensity LossMass Error CandidateInChIKeys CandidateOntologies): 59
C7H7O4	155.034433704	337.05737	182.02132	3917	241	155.03605	-0.0016163	BTQAJGSMXCDDAJ	CHEMONTID:0002519
C7H7O4	155.034433704	337.05737	182.00389	3917	237	155.05348	-0.0190463	BTQAJGSMXCDDAJ	CHEMONTID:0002519
C7H6O5	170.021523292	337.05737	167.0121	3917	813	170.04527	-0.0237467	LNTHITQWFMADLM	CHEMONTID:0003538
C2HO3	72.992568892	182.02132	109.0219	241	2487	72.99942	-0.0068511	AEMRFAOFKBGASW	CHEMONTID:0001359
C2H3NO2	73.016378336	182.02132	109.01643	241	2487	73.00489	0.0114883	DHMQDGOQFOQNFH	CHEMONTID:0002404
C2HO3	72.992568892	182.00389	109.0219	237	2487	72.98199	0.0105789	AEMRFAOFKBGASW	CHEMONTID:0001359
C2HO3	72.992568892	182.00389	109.01643	237	2487	72.98746	0.0051089	AEMRFAOFKBGASW	CHEMONTID:0001359
C2H2O2	58.005479304	167.0121	109.0219	813	2487	57.9902	0.0152793	QTBSBXVTEAMEQO;TZIHFWKZFHZASV;WGCNASOHLSPBMP;LYCAIKOWRPUZTN	CHEMONTID:0001205;CHEMONTID:0001238;CHEMONTID:0002230;CHEMONTID:0002467
C2H2O2	58.005479304	167.0121	109.01643	813	2487	57.99567	0.0098093	QTBSBXVTEAMEQO;TZIHFWKZFHZASV;WGCNASOHLSPBMP;LYCAIKOWRPUZTN	CHEMONTID:0001205;CHEMONTID:0001238;CHEMONTID:0002230;CHEMONTID:0002467
C2H2O2	58.005479304	167.00143	109.01643	800	2487	57.985	0.0204793	QTBSBXVTEAMEQO;TZIHFWKZFHZASV;WGCNASOHLSPBMP;LYCAIKOWRPUZTN	CHEMONTID:0001205;CHEMONTID:0001238;CHEMONTID:0002230;CHEMONTID:0002467
N2	28.006148	137.0231	109.0219	122	2487	28.0012	0.004948	RAABOESOVLLHRU	NonID:N=N
N2	28.006148	137.0231	109.01643	122	2487	28.00667	-0.000522	RAABOESOVLLHRU	NonID:N=N
CO	27.99491462	137.01202	109.0219	126	2487	27.99012	0.0047946	WSFSSNUMVMOOMR;OKKJLVBELUTLKV	CHEMONTID:0001831;CHEMONTID:0000286
CO	27.99491462	137.01202	109.01643	126	2487	27.99559	-0.0006754	WSFSSNUMVMOOMR;OKKJLVBELUTLKV	CHEMONTID:0001831;CHEMONTID:0000286
CO	27.99491462	137.0074	109.0219	125	2487	27.9855	0.0094146	WSFSSNUMVMOOMR;OKKJLVBELUTLKV	CHEMONTID:0001831;CHEMONTID:0000286
CO	27.99491462	137.0074	109.01643	125	2487	27.99097	0.0039446	WSFSSNUMVMOOMR;OKKJLVBELUTLKV	CHEMONTID:0001831;CHEMONTID:0000286
CH	13.007825032	122.02752	109.0219	69	2487	13.00562	0.002205	VNWKTOKETHGBQD	CHEMONTID:0002500
CH	13.007825032	122.02752	109.01643	69	2487	13.01109	-0.003265	VNWKTOKETHGBQD	CHEMONTID:0002500
C2HO3	72.992568892	182.02132	109.03123	241	2484	72.99009	0.0024789	AEMRFAOFKBGASW	CHEMONTID:0001359
C2HO3	72.992568892	182.00389	109.03123	237	2484	72.97266	0.0199089	AEMRFAOFKBGASW	CHEMONTID:0001359
C2H2O2	58.005479304	167.0121	109.03123	813	2484	57.98087	0.0246093	QTBSBXVTEAMEQO;TZIHFWKZFHZASV;WGCNASOHLSPBMP;LYCAIKOWRPUZTN	CHEMONTID:0001205;CHEMONTID:0001238;CHEMONTID:0002230;CHEMONTID:0002467
CO	27.99491462	137.0231	109.03123	122	2484	27.99187	0.0030446	WSFSSNUMVMOOMR;OKKJLVBELUTLKV	CHEMONTID:0001831;CHEMONTID:0000286
CO	27.99491462	137.01202	109.03123	126	2484	27.98079	0.0141246	WSFSSNUMVMOOMR;OKKJLVBELUTLKV	CHEMONTID:0001831;CHEMONTID:0000286
CO	27.99491462	137.0074	109.03123	125	2484	27.97617	0.0187446	WSFSSNUMVMOOMR;OKKJLVBELUTLKV	CHEMONTID:0001831;CHEMONTID:0000286
CH	13.007825032	122.02752	109.03123	69	2484	12.99629	0.011535	VNWKTOKETHGBQD	CHEMONTID:0002500
C7H6O	106.041864812	337.2153	231.17525	71	1601	106.04005	0.0018148	IWDCLRJOBJJRNH;RDOXTESZEPMUJZ	CHEMONTID:0001275;CHEMONTID:0000138
C5H8O	84.057514876	315.24719	231.17525	73	1601	84.07194	-0.0144251	NEJDKFPXHQRVMV	CHEMONTID:0000286
CO2	43.98982924	275.16815	231.17525	308	1601	43.9929	-0.0030708	BDAGIHXWWSANSR	CHEMONTID:0001205
H2S	33.987721064	265.15002	231.17525	61	1601	33.97477	0.0129511	RWSOTUBLDIXVET	NonID:SH
C3H6O4	106.026608672	337.2153	231.19502	71	843	106.02028	0.0063287	RBNPOMFGQQGHHO	CHEMONTID:0000215
C5H8O	84.057514876	315.26413	231.19502	82	843	84.06911	-0.0115951	NEJDKFPXHQRVMV	CHEMONTID:0000286
C5H8O	84.057514876	315.24719	231.19502	73	843	84.05217	0.0053449	NEJDKFPXHQRVMV	CHEMONTID:0000286
CO2	43.98982924	275.16815	231.19502	308	843	43.97313	0.0166992	BDAGIHXWWSANSR	CHEMONTID:0001205
C7H6O5	170.021523292	337.0563	167.0121	1	813	170.0442	-0.0226767	LNTHITQWFMADLM	CHEMONTID:0003538
CH3	15.023475096	182.02132	167.0121	241	813	15.00922	0.0142551	VNWKTOKETHGBQD	CHEMONTID:0002500
CH2O	30.010564684	167.0121	137.0231	813	122	29.989	0.0215647	OKKJLVBELUTLKV;WSFSSNUMVMOOMR	CHEMONTID:0000286;CHEMONTID:0001831
CH2O	30.010564684	167.0121	137.01202	813	126	30.00008	0.0104847	OKKJLVBELUTLKV;WSFSSNUMVMOOMR	CHEMONTID:0000286;CHEMONTID:0001831
CH2O	30.010564684	167.0121	137.0074	813	125	30.0047	0.0058647	OKKJLVBELUTLKV;WSFSSNUMVMOOMR	CHEMONTID:0000286;CHEMONTID:0001831
CHO2	44.997654272	167.0121	122.02752	813	69	44.98458	0.0130743	BDAGIHXWWSANSR	CHEMONTID:0001205
CH3	15.023475096	182.02132	167.00143	241	800	15.01989	0.0035851	VNWKTOKETHGBQD	CHEMONTID:0002500
CH3	15.023475096	182.00389	167.00143	237	800	15.00246	0.0210151	VNWKTOKETHGBQD	CHEMONTID:0002500
CH2O	30.010564684	167.00143	137.01202	800	126	29.98941	0.0211547	OKKJLVBELUTLKV;WSFSSNUMVMOOMR	CHEMONTID:0000286;CHEMONTID:0001831
CH2O	30.010564684	167.00143	137.0074	800	125	29.99403	0.0165347	OKKJLVBELUTLKV;WSFSSNUMVMOOMR	CHEMONTID:0000286;CHEMONTID:0001831
CHO2	44.997654272	167.00143	122.02752	800	69	44.97391	0.0237443	BDAGIHXWWSANSR	CHEMONTID:0001205
C2H6O2	62.036779432	337.2153	275.16815	71	308	62.04715	-0.0103706	LYCAIKOWRPUZTN	CHEMONTID:0002467
C7H7O4	155.034433704	337.0563	182.02132	1	241	155.03498	-0.0005463	BTQAJGSMXCDDAJ	CHEMONTID:0002519
CHO2	44.997654272	182.02132	137.0231	241	122	44.99822	-0.0005657	BDAGIHXWWSANSR	CHEMONTID:0001205
CHO2	44.997654272	182.02132	137.01202	241	126	45.0093	-0.0116457	BDAGIHXWWSANSR	CHEMONTID:0001205
CHO2	44.997654272	182.02132	137.0074	241	125	45.01392	-0.0162657	BDAGIHXWWSANSR	CHEMONTID:0001205
C7H7O4	155.034433704	337.0563	182.00389	1	237	155.05241	-0.0179763	BTQAJGSMXCDDAJ	CHEMONTID:0002519
CHO2	44.997654272	182.00389	137.0231	237	122	44.98079	0.0168643	BDAGIHXWWSANSR	CHEMONTID:0001205
CHO2	44.997654272	182.00389	137.01202	237	126	44.99187	0.0057843	BDAGIHXWWSANSR	CHEMONTID:0001205
CHO2	44.997654272	182.00389	137.0074	237	125	44.99649	0.0011643	BDAGIHXWWSANSR	CHEMONTID:0001205
CH4N2O	60.032362748	325.18399	265.15002	98	61	60.03397	-0.0016073	XSQUKJJJFZCRTK	CHEMONTID:0000517
C5H10O5	150.05282342	325.18399	175.11989	98	90	150.0641	-0.0112766	HEBKCHPVOIAQTA;SRBFZHDQGSBBOR;HMFHBZSHGGEWLO;ZAQJHHRNXZUBTE	CHEMONTID:0002210;CHEMONTID:0001497
C5H10O5	150.05282342	325.18399	175.11031	98	90	150.07368	-0.0208566	HEBKCHPVOIAQTA;SRBFZHDQGSBBOR;HMFHBZSHGGEWLO;ZAQJHHRNXZUBTE	CHEMONTID:0002210;CHEMONTID:0001497
C3H6O3	90.031694052	265.15002	175.11989	61	90	90.03013	0.0015641	PEDCQBHIVMGVHV;MNQZXJOMYWMBOU	CHEMONTID:0002210;CHEMONTID:0001540
C3H6O3	90.031694052	265.15002	175.11031	61	90	90.03971	-0.0080159	PEDCQBHIVMGVHV;MNQZXJOMYWMBOU	CHEMONTID:0002210;CHEMONTID:0001540
C8H15O2	143.10720472	265.15002	122.02752	61	69	143.1225	-0.0152953	QVGWQEOFNGJAOO	CHEMONTID:0002229
Num AdductIon (AdductType Mass LinkedMz): 1
[M+Hac-H]-	325.18399	265.15002
Num IsotopicIon (IsotopeName Mass LinkedMz WeightedForm WeightNumber): 6
C-13	110.00291	109.0219	M+1	1
C-13	110.01613	109.03123	M+1	1
N-14	232.17184	231.19502	M+1	1
C-13	232.18933	231.19502	M+1	1
C-13	276.16031	275.16815	M+1	1
C-13	276.17105	275.16815	M+1	1

NAME: C12H14F3N2O4P
EXACTMASS: 338.064328218
ISSELECTED: False
ACCURATEMASS: 338.0635765
MASSDIFFERENCE: 0.0007518
TOTALSCORE: 2.793
ISOTOPICINTENSITY[M+1]: 0.1402
ISOTOPICINTENSITY[M+2]: 0.0173
ISOTOPICDIFF[M+1]: -0.0999
ISOTOPICDIFF[M+2]: -0.014
MASSDIFFSCORE: 0.989
ISOTOPICSCORE: 0.94
PRODUCTIONSCORE: 0.667
NEUTRALLOSSSCORE: 0.197
PRODUCTIONPEAKNUMBER: 14
PRODUCTIONHITSNUMBER: 8
NEUTRALLOSSPEAKNUMBER: 71
NEUTRALLOSSHITSNUMBER: 14
RESOURCENAMES: 
RESOURCERECORDS: 0
ChemOntDescriptions: 
ChemOntIDs: 
ChemOntScores: 
ChemOntInChIKeys: 
PUBCHEMCIDS: 
Num ProductIon (Formula ExactMass AccurateMass Intensity Error CandidateInChIKeys CandidateOntologies): 14
C6H5O2	109.0289544	109.01643	2487	0.013073	GHMLBKRAJCXXBS;QIGBRXMKCJKVMJ;IYJMJJJBGWGVKX	CHEMONTID:0000137;CHEMONTID:0000136;CHEMONTID:0001245
C6H5O2	109.0289544	109.0219	2487	0.007603	GHMLBKRAJCXXBS;QIGBRXMKCJKVMJ;IYJMJJJBGWGVKX	CHEMONTID:0000137;CHEMONTID:0000136;CHEMONTID:0001245
C6H5O2	109.0289544	109.03123	2484	-0.001727	GHMLBKRAJCXXBS;QIGBRXMKCJKVMJ;IYJMJJJBGWGVKX	CHEMONTID:0000137;CHEMONTID:0000136;CHEMONTID:0001245
C6H4NO2	122.024203368	122.02752	69	-0.0027681	LQNUZADURLCDLV	CHEMONTID:0000036
C7H5O3	137.02386902	137.0074	125	0.0170176	IUNJCFABHJZSKB;HDVRLUFGYQYLFJ;PCYGLFXKCBFGPC;BPHYZRNTQNPLFI;LPYUENQFPVNPHY;DGXAGETVRDOQFP;QFYYAIBEHOEZKC;LTHYUYDRQWGOQL;IXWOUPGDGMCKGT;PZMSECKZCOOKBY	CHEMONTID:0003978;CHEMONTID:0000190;CHEMONTID:0000135;CHEMONTID:0000382;CHEMONTID:0002122;CHEMONTID:0001661
C7H5O3	137.02386902	137.01202	126	0.0123976	IUNJCFABHJZSKB;HDVRLUFGYQYLFJ;PCYGLFXKCBFGPC;BPHYZRNTQNPLFI;LPYUENQFPVNPHY;DGXAGETVRDOQFP;QFYYAIBEHOEZKC;LTHYUYDRQWGOQL;IXWOUPGDGMCKGT;PZMSECKZCOOKBY	CHEMONTID:0003978;CHEMONTID:0000190;CHEMONTID:0000135;CHEMONTID:0000382;CHEMONTID:0002122;CHEMONTID:0001661
C7H5O3	137.02386902	137.0231	122	0.0013176	IUNJCFABHJZSKB;HDVRLUFGYQYLFJ;PCYGLFXKCBFGPC;BPHYZRNTQNPLFI;LPYUENQFPVNPHY;DGXAGETVRDOQFP;QFYYAIBEHOEZKC;LTHYUYDRQWGOQL;IXWOUPGDGMCKGT;PZMSECKZCOOKBY	CHEMONTID:0003978;CHEMONTID:0000190;CHEMONTID:0000135;CHEMONTID:0000382;CHEMONTID:0002122;CHEMONTID:0001661
C6H4N2O2P	167.001038998	167.00143	800	0.0001576	NA	NA
C8H7O4	167.034433704	167.0121	813	0.0228823	XLEYFDVVXLMULC;ABNNGIOYMQTQQO;DFOATKRXQLALOL;LTJNCZSXVJCHGE	CHEMONTID:0004298;CHEMONTID:0000190;CHEMONTID:0003698;CHEMONTID:0000135
C8H13F2N2	175.104679856	175.11031	90	-0.0050816	NA	NA
C8H13F2N2	175.104679856	175.11989	90	-0.0146616	NA	NA
C11HFNO	182.004216872	182.00389	237	0.0008755	NA	NA
C9H3F3N	182.021758756	182.02132	241	0.0009873	NA	NA
	0	337.05737	3917	-0.0003182	NA	NA
Num NeutralLoss (Formula ExactMass PrecursorMz ProductMz PrecursorIntensity ProductIntensity LossMass Error CandidateInChIKeys CandidateOntologies): 55
C7H7O4	155.034433704	337.05737	182.02132	3917	241	155.03605	-0.0016163	BTQAJGSMXCDDAJ	CHEMONTID:0002519
C7H7O4	155.034433704	337.05737	182.00389	3917	237	155.05348	-0.0190463	BTQAJGSMXCDDAJ	CHEMONTID:0002519
C2HO3	72.992568892	182.02132	109.0219	241	2487	72.99942	-0.0068511	AEMRFAOFKBGASW	CHEMONTID:0001359
C2H3NO2	73.016378336	182.02132	109.01643	241	2487	73.00489	0.0114883	DHMQDGOQFOQNFH	CHEMONTID:0002404
C2HO3	72.992568892	182.00389	109.0219	237	2487	72.98199	0.0105789	AEMRFAOFKBGASW	CHEMONTID:0001359
C2HO3	72.992568892	182.00389	109.01643	237	2487	72.98746	0.0051089	AEMRFAOFKBGASW	CHEMONTID:0001359
C2H2O2	58.005479304	167.0121	109.0219	813	2487	57.9902	0.0152793	QTBSBXVTEAMEQO;TZIHFWKZFHZASV;WGCNASOHLSPBMP;LYCAIKOWRPUZTN	CHEMONTID:0001205;CHEMONTID:0001238;CHEMONTID:0002230;CHEMONTID:0002467
C2H2O2	58.005479304	167.0121	109.01643	813	2487	57.99567	0.0098093	QTBSBXVTEAMEQO;TZIHFWKZFHZASV;WGCNASOHLSPBMP;LYCAIKOWRPUZTN	CHEMONTID:0001205;CHEMONTID:0001238;CHEMONTID:0002230;CHEMONTID:0002467
C2H2O2	58.005479304	167.00143	109.01643	800	2487	57.985	0.0204793	QTBSBXVTEAMEQO;TZIHFWKZFHZASV;WGCNASOHLSPBMP;LYCAIKOWRPUZTN	CHEMONTID:0001205;CHEMONTID:0001238;CHEMONTID:0002230;CHEMONTID:0002467
N2	28.006148	137.0231	109.0219	122	2487	28.0012	0.004948	RAABOESOVLLHRU	NonID:N=N
N2	28.006148	137.0231	109.01643	122	2487	28.00667	-0.000522	RAABOESOVLLHRU	NonID:N=N
CO	27.99491462	137.01202	109.0219	126	2487	27.99012	0.0047946	WSFSSNUMVMOOMR;OKKJLVBELUTLKV	CHEMONTID:0001831;CHEMONTID:0000286
CO	27.99491462	137.01202	109.01643	126	2487	27.99559	-0.0006754	WSFSSNUMVMOOMR;OKKJLVBELUTLKV	CHEMONTID:0001831;CHEMONTID:0000286
CO	27.99491462	137.0074	109.0219	125	2487	27.9855	0.0094146	WSFSSNUMVMOOMR;OKKJLVBELUTLKV	CHEMONTID:0001831;CHEMONTID:0000286
CO	27.99491462	137.0074	109.01643	125	2487	27.99097	0.0039446	WSFSSNUMVMOOMR;OKKJLVBELUTLKV	CHEMONTID:0001831;CHEMONTID:0000286
CH	13.007825032	122.02752	109.0219	69	2487	13.00562	0.002205	VNWKTOKETHGBQD	CHEMONTID:0002500
CH	13.007825032	122.02752	109.01643	69	2487	13.01109	-0.003265	VNWKTOKETHGBQD	CHEMONTID:0002500
C2HO3	72.992568892	182.02132	109.03123	241	2484	72.99009	0.0024789	AEMRFAOFKBGASW	CHEMONTID:0001359
C2HO3	72.992568892	182.00389	109.03123	237	2484	72.97266	0.0199089	AEMRFAOFKBGASW	CHEMONTID:0001359
C2H2O2	58.005479304	167.0121	109.03123	813	2484	57.98087	0.0246093	QTBSBXVTEAMEQO;TZIHFWKZFHZASV;WGCNASOHLSPBMP;LYCAIKOWRPUZTN	CHEMONTID:0001205;CHEMONTID:0001238;CHEMONTID:0002230;CHEMONTID:0002467
CO	27.99491462	137.0231	109.03123	122	2484	27.99187	0.0030446	WSFSSNUMVMOOMR;OKKJLVBELUTLKV	CHEMONTID:0001831;CHEMONTID:0000286
CO	27.99491462	137.01202	109.03123	126	2484	27.98079	0.0141246	WSFSSNUMVMOOMR;OKKJLVBELUTLKV	CHEMONTID:0001831;CHEMONTID:0000286
CO	27.99491462	137.0074	109.03123	125	2484	27.97617	0.0187446	WSFSSNUMVMOOMR;OKKJLVBELUTLKV	CHEMONTID:0001831;CHEMONTID:0000286
CH	13.007825032	122.02752	109.03123	69	2484	12.99629	0.011535	VNWKTOKETHGBQD	CHEMONTID:0002500
C7H6O	106.041864812	337.2153	231.17525	71	1601	106.04005	0.0018148	IWDCLRJOBJJRNH;RDOXTESZEPMUJZ	CHEMONTID:0001275;CHEMONTID:0000138
C5H8O	84.057514876	315.24719	231.17525	73	1601	84.07194	-0.0144251	NEJDKFPXHQRVMV	CHEMONTID:0000286
CO2	43.98982924	275.16815	231.17525	308	1601	43.9929	-0.0030708	BDAGIHXWWSANSR	CHEMONTID:0001205
C3H6O4	106.026608672	337.2153	231.19502	71	843	106.02028	0.0063287	RBNPOMFGQQGHHO	CHEMONTID:0000215
C5H8O	84.057514876	315.26413	231.19502	82	843	84.06911	-0.0115951	NEJDKFPXHQRVMV	CHEMONTID:0000286
C5H8O	84.057514876	315.24719	231.19502	73	843	84.05217	0.0053449	NEJDKFPXHQRVMV	CHEMONTID:0000286
CO2	43.98982924	275.16815	231.19502	308	843	43.97313	0.0166992	BDAGIHXWWSANSR	CHEMONTID:0001205
CH3	15.023475096	182.02132	167.0121	241	813	15.00922	0.0142551	VNWKTOKETHGBQD	CHEMONTID:0002500
CH2O	30.010564684	167.0121	137.0231	813	122	29.989	0.0215647	OKKJLVBELUTLKV;WSFSSNUMVMOOMR	CHEMONTID:0000286;CHEMONTID:0001831
CH2O	30.010564684	167.0121	137.01202	813	126	30.00008	0.0104847	OKKJLVBELUTLKV;WSFSSNUMVMOOMR	CHEMONTID:0000286;CHEMONTID:0001831
CH2O	30.010564684	167.0121	137.0074	813	125	30.0047	0.0058647	OKKJLVBELUTLKV;WSFSSNUMVMOOMR	CHEMONTID:0000286;CHEMONTID:0001831
CHO2	44.997654272	167.0121	122.02752	813	69	44.98458	0.0130743	BDAGIHXWWSANSR	CHEMONTID:0001205
CH3	15.023475096	182.02132	167.00143	241	800	15.01989	0.0035851	VNWKTOKETHGBQD	CHEMONTID:0002500
CH3	15.023475096	182.00389	167.00143	237	800	15.00246	0.0210151	VNWKTOKETHGBQD	CHEMONTID:0002500
CH2O	30.010564684	167.00143	137.01202	800	126	29.98941	0.0211547	OKKJLVBELUTLKV;WSFSSNUMVMOOMR	CHEMONTID:0000286;CHEMONTID:0001831
CH2O	30.010564684	167.00143	137.0074	800	125	29.99403	0.0165347	OKKJLVBELUTLKV;WSFSSNUMVMOOMR	CHEMONTID:0000286;CHEMONTID:0001831
CHO2	44.997654272	167.00143	122.02752	800	69	44.97391	0.0237443	BDAGIHXWWSANSR	CHEMONTID:0001205
C2H6O2	62.036779432	337.2153	275.16815	71	308	62.04715	-0.0103706	LYCAIKOWRPUZTN	CHEMONTID:0002467
C7H7O4	155.034433704	337.0563	182.02132	1	241	155.03498	-0.0005463	BTQAJGSMXCDDAJ	CHEMONTID:0002519
CHO2	44.997654272	182.02132	137.0231	241	122	44.99822	-0.0005657	BDAGIHXWWSANSR	CHEMONTID:0001205
CHO2	44.997654272	182.02132	137.01202	241	126	45.0093	-0.0116457	BDAGIHXWWSANSR	CHEMONTID:0001205
CHO2	44.997654272	182.02132	137.0074	241	125	45.01392	-0.0162657	BDAGIHXWWSANSR	CHEMONTID:0001205
C7H7O4	155.034433704	337.0563	182.00389	1	237	155.05241	-0.0179763	BTQAJGSMXCDDAJ	CHEMONTID:0002519
CHO2	44.997654272	182.00389	137.0231	237	122	44.98079	0.0168643	BDAGIHXWWSANSR	CHEMONTID:0001205
CHO2	44.997654272	182.00389	137.01202	237	126	44.99187	0.0057843	BDAGIHXWWSANSR	CHEMONTID:0001205
CHO2	44.997654272	182.00389	137.0074	237	125	44.99649	0.0011643	BDAGIHXWWSANSR	CHEMONTID:0001205
CH4N2O	60.032362748	325.18399	265.15002	98	61	60.03397	-0.0016073	XSQUKJJJFZCRTK	CHEMONTID:0000517
C9H10O2	150.06807956	325.18399	175.11989	98	90	150.0641	0.0039796	TVQDIGAZKJXXLX;CAWZFQGJUGEKFU	CHEMONTID:0004647;CHEMONTID:0000190
C9H10O2	150.06807956	325.18399	175.11031	98	90	150.07368	-0.0056004	TVQDIGAZKJXXLX;CAWZFQGJUGEKFU	CHEMONTID:0004647;CHEMONTID:0000190
C3H6O3	90.031694052	265.15002	175.11989	61	90	90.03013	0.0015641	PEDCQBHIVMGVHV;MNQZXJOMYWMBOU	CHEMONTID:0002210;CHEMONTID:0001540
C3H6O3	90.031694052	265.15002	175.11031	61	90	90.03971	-0.0080159	PEDCQBHIVMGVHV;MNQZXJOMYWMBOU	CHEMONTID:0002210;CHEMONTID:0001540
Num AdductIon (AdductType Mass LinkedMz): 1
[M+Hac-H]-	325.18399	265.15002
Num IsotopicIon (IsotopeName Mass LinkedMz WeightedForm WeightNumber): 6
C-13	110.00291	109.0219	M+1	1
C-13	110.01613	109.03123	M+1	1
N-14	232.17184	231.19502	M+1	1
C-13	232.18933	231.19502	M+1	1
C-13	276.16031	275.16815	M+1	1
C-13	276.17105	275.16815	M+1	1

NAME: C9H19F2NO6PS
EXACTMASS: 338.063876398
ISSELECTED: False
ACCURATEMASS: 338.0635765
MASSDIFFERENCE: 0.0002999
TOTALSCORE: 2.793
ISOTOPICINTENSITY[M+1]: 0.1134
ISOTOPICINTENSITY[M+2]: 0.0629
ISOTOPICDIFF[M+1]: -0.1267
ISOTOPICDIFF[M+2]: 0.0316
MASSDIFFSCORE: 0.998
ISOTOPICSCORE: 0.903
PRODUCTIONSCORE: 0.667
NEUTRALLOSSSCORE: 0.225
PRODUCTIONPEAKNUMBER: 14
PRODUCTIONHITSNUMBER: 11
NEUTRALLOSSPEAKNUMBER: 71
NEUTRALLOSSHITSNUMBER: 16
RESOURCENAMES: 
RESOURCERECORDS: 0
ChemOntDescriptions: 
ChemOntIDs: 
ChemOntScores: 
ChemOntInChIKeys: 
PUBCHEMCIDS: 
Num ProductIon (Formula ExactMass AccurateMass Intensity Error CandidateInChIKeys CandidateOntologies): 14
C6H5O2	109.0289544	109.01643	2487	0.013073	GHMLBKRAJCXXBS;QIGBRXMKCJKVMJ;IYJMJJJBGWGVKX	CHEMONTID:0000137;CHEMONTID:0000136;CHEMONTID:0001245
C6H5O2	109.0289544	109.0219	2487	0.007603	GHMLBKRAJCXXBS;QIGBRXMKCJKVMJ;IYJMJJJBGWGVKX	CHEMONTID:0000137;CHEMONTID:0000136;CHEMONTID:0001245
C6H5O2	109.0289544	109.03123	2484	-0.001727	GHMLBKRAJCXXBS;QIGBRXMKCJKVMJ;IYJMJJJBGWGVKX	CHEMONTID:0000137;CHEMONTID:0000136;CHEMONTID:0001245
C6H4NO2	122.024203368	122.02752	69	-0.0027681	LQNUZADURLCDLV	CHEMONTID:0000036
C7H5O3	137.02386902	137.0074	125	0.0170176	IUNJCFABHJZSKB;HDVRLUFGYQYLFJ;PCYGLFXKCBFGPC;BPHYZRNTQNPLFI;LPYUENQFPVNPHY;DGXAGETVRDOQFP;QFYYAIBEHOEZKC;LTHYUYDRQWGOQL;IXWOUPGDGMCKGT;PZMSECKZCOOKBY	CHEMONTID:0003978;CHEMONTID:0000190;CHEMONTID:0000135;CHEMONTID:0000382;CHEMONTID:0002122;CHEMONTID:0001661
C7H5O3	137.02386902	137.01202	126	0.0123976	IUNJCFABHJZSKB;HDVRLUFGYQYLFJ;PCYGLFXKCBFGPC;BPHYZRNTQNPLFI;LPYUENQFPVNPHY;DGXAGETVRDOQFP;QFYYAIBEHOEZKC;LTHYUYDRQWGOQL;IXWOUPGDGMCKGT;PZMSECKZCOOKBY	CHEMONTID:0003978;CHEMONTID:0000190;CHEMONTID:0000135;CHEMONTID:0000382;CHEMONTID:0002122;CHEMONTID:0001661
C7H5O3	137.02386902	137.0231	122	0.0013176	IUNJCFABHJZSKB;HDVRLUFGYQYLFJ;PCYGLFXKCBFGPC;BPHYZRNTQNPLFI;LPYUENQFPVNPHY;DGXAGETVRDOQFP;QFYYAIBEHOEZKC;LTHYUYDRQWGOQL;IXWOUPGDGMCKGT;PZMSECKZCOOKBY	CHEMONTID:0003978;CHEMONTID:0000190;CHEMONTID:0000135;CHEMONTID:0000382;CHEMONTID:0002122;CHEMONTID:0001661
C7H3O5	166.998048196	167.00143	800	-0.0028332	KUSIZNPTWCYZMX;LNTHITQWFMADLM	CHEMONTID:0002519;CHEMONTID:0003538
C7H3O5	166.998048196	167.0121	813	-0.0135032	KUSIZNPTWCYZMX;LNTHITQWFMADLM	CHEMONTID:0002519;CHEMONTID:0003538
C9H16FO2	175.113432972	175.11031	90	0.0036716	NA	NA
C9H16FO2	175.113432972	175.11989	90	-0.0059084	NA	NA
C8H6O5	182.021523292	182.00389	237	0.0181819	HPPCGHJRDOZHQY;NHFCITMLBJJEDB	CHEMONTID:0004298;CHEMONTID:0000382
C8H6O5	182.021523292	182.02132	241	0.0007519	HPPCGHJRDOZHQY;NHFCITMLBJJEDB	CHEMONTID:0004298;CHEMONTID:0000382
	0	337.05737	3917	-0.0007701	NA	NA
Num NeutralLoss (Formula ExactMass PrecursorMz ProductMz PrecursorIntensity ProductIntensity LossMass Error CandidateInChIKeys CandidateOntologies): 62
C7H7O4	155.034433704	337.05737	182.02132	3917	241	155.03605	-0.0016163	BTQAJGSMXCDDAJ	CHEMONTID:0002519
C7H7O4	155.034433704	337.05737	182.00389	3917	237	155.05348	-0.0190463	BTQAJGSMXCDDAJ	CHEMONTID:0002519
C7H6O5	170.021523292	337.05737	167.0121	3917	813	170.04527	-0.0237467	LNTHITQWFMADLM	CHEMONTID:0003538
C2HO3	72.992568892	182.02132	109.0219	241	2487	72.99942	-0.0068511	AEMRFAOFKBGASW	CHEMONTID:0001359
C2H3NO2	73.016378336	182.02132	109.01643	241	2487	73.00489	0.0114883	DHMQDGOQFOQNFH	CHEMONTID:0002404
C2HO3	72.992568892	182.00389	109.0219	237	2487	72.98199	0.0105789	AEMRFAOFKBGASW	CHEMONTID:0001359
C2HO3	72.992568892	182.00389	109.01643	237	2487	72.98746	0.0051089	AEMRFAOFKBGASW	CHEMONTID:0001359
C2H2O2	58.005479304	167.0121	109.0219	813	2487	57.9902	0.0152793	QTBSBXVTEAMEQO;TZIHFWKZFHZASV;WGCNASOHLSPBMP;LYCAIKOWRPUZTN	CHEMONTID:0001205;CHEMONTID:0001238;CHEMONTID:0002230;CHEMONTID:0002467
C2H2O2	58.005479304	167.0121	109.01643	813	2487	57.99567	0.0098093	QTBSBXVTEAMEQO;TZIHFWKZFHZASV;WGCNASOHLSPBMP;LYCAIKOWRPUZTN	CHEMONTID:0001205;CHEMONTID:0001238;CHEMONTID:0002230;CHEMONTID:0002467
C2H2O2	58.005479304	167.00143	109.01643	800	2487	57.985	0.0204793	QTBSBXVTEAMEQO;TZIHFWKZFHZASV;WGCNASOHLSPBMP;LYCAIKOWRPUZTN	CHEMONTID:0001205;CHEMONTID:0001238;CHEMONTID:0002230;CHEMONTID:0002467
CO	27.99491462	137.0231	109.0219	122	2487	28.0012	-0.0062854	WSFSSNUMVMOOMR;OKKJLVBELUTLKV	CHEMONTID:0001831;CHEMONTID:0000286
CO	27.99491462	137.0231	109.01643	122	2487	28.00667	-0.0117554	WSFSSNUMVMOOMR;OKKJLVBELUTLKV	CHEMONTID:0001831;CHEMONTID:0000286
CO	27.99491462	137.01202	109.0219	126	2487	27.99012	0.0047946	WSFSSNUMVMOOMR;OKKJLVBELUTLKV	CHEMONTID:0001831;CHEMONTID:0000286
CO	27.99491462	137.01202	109.01643	126	2487	27.99559	-0.0006754	WSFSSNUMVMOOMR;OKKJLVBELUTLKV	CHEMONTID:0001831;CHEMONTID:0000286
CO	27.99491462	137.0074	109.0219	125	2487	27.9855	0.0094146	WSFSSNUMVMOOMR;OKKJLVBELUTLKV	CHEMONTID:0001831;CHEMONTID:0000286
CO	27.99491462	137.0074	109.01643	125	2487	27.99097	0.0039446	WSFSSNUMVMOOMR;OKKJLVBELUTLKV	CHEMONTID:0001831;CHEMONTID:0000286
CH	13.007825032	122.02752	109.0219	69	2487	13.00562	0.002205	VNWKTOKETHGBQD	CHEMONTID:0002500
CH	13.007825032	122.02752	109.01643	69	2487	13.01109	-0.003265	VNWKTOKETHGBQD	CHEMONTID:0002500
C2HO3	72.992568892	182.02132	109.03123	241	2484	72.99009	0.0024789	AEMRFAOFKBGASW	CHEMONTID:0001359
C2HO3	72.992568892	182.00389	109.03123	237	2484	72.97266	0.0199089	AEMRFAOFKBGASW	CHEMONTID:0001359
C2H2O2	58.005479304	167.0121	109.03123	813	2484	57.98087	0.0246093	QTBSBXVTEAMEQO;TZIHFWKZFHZASV;WGCNASOHLSPBMP;LYCAIKOWRPUZTN	CHEMONTID:0001205;CHEMONTID:0001238;CHEMONTID:0002230;CHEMONTID:0002467
CO	27.99491462	137.0231	109.03123	122	2484	27.99187	0.0030446	WSFSSNUMVMOOMR;OKKJLVBELUTLKV	CHEMONTID:0001831;CHEMONTID:0000286
CO	27.99491462	137.01202	109.03123	126	2484	27.98079	0.0141246	WSFSSNUMVMOOMR;OKKJLVBELUTLKV	CHEMONTID:0001831;CHEMONTID:0000286
CO	27.99491462	137.0074	109.03123	125	2484	27.97617	0.0187446	WSFSSNUMVMOOMR;OKKJLVBELUTLKV	CHEMONTID:0001831;CHEMONTID:0000286
CH	13.007825032	122.02752	109.03123	69	2484	12.99629	0.011535	VNWKTOKETHGBQD	CHEMONTID:0002500
C7H6O	106.041864812	337.2153	231.17525	71	1601	106.04005	0.0018148	IWDCLRJOBJJRNH;RDOXTESZEPMUJZ	CHEMONTID:0001275;CHEMONTID:0000138
C5H8O	84.057514876	315.24719	231.17525	73	1601	84.07194	-0.0144251	NEJDKFPXHQRVMV	CHEMONTID:0000286
CO2	43.98982924	275.16815	231.17525	308	1601	43.9929	-0.0030708	BDAGIHXWWSANSR	CHEMONTID:0001205
H2S	33.987721064	265.15002	231.17525	61	1601	33.97477	0.0129511	RWSOTUBLDIXVET	NonID:SH
C3H6O4	106.026608672	337.2153	231.19502	71	843	106.02028	0.0063287	RBNPOMFGQQGHHO	CHEMONTID:0000215
C5H8O	84.057514876	315.26413	231.19502	82	843	84.06911	-0.0115951	NEJDKFPXHQRVMV	CHEMONTID:0000286
C5H8O	84.057514876	315.24719	231.19502	73	843	84.05217	0.0053449	NEJDKFPXHQRVMV	CHEMONTID:0000286
CO2	43.98982924	275.16815	231.19502	308	843	43.97313	0.0166992	BDAGIHXWWSANSR	CHEMONTID:0001205
C7H6O5	170.021523292	337.0563	167.0121	1	813	170.0442	-0.0226767	LNTHITQWFMADLM	CHEMONTID:0003538
CH3	15.023475096	182.02132	167.0121	241	813	15.00922	0.0142551	VNWKTOKETHGBQD	CHEMONTID:0002500
CH2O	30.010564684	167.0121	137.0231	813	122	29.989	0.0215647	OKKJLVBELUTLKV;WSFSSNUMVMOOMR	CHEMONTID:0000286;CHEMONTID:0001831
CH2O	30.010564684	167.0121	137.01202	813	126	30.00008	0.0104847	OKKJLVBELUTLKV;WSFSSNUMVMOOMR	CHEMONTID:0000286;CHEMONTID:0001831
CH2O	30.010564684	167.0121	137.0074	813	125	30.0047	0.0058647	OKKJLVBELUTLKV;WSFSSNUMVMOOMR	CHEMONTID:0000286;CHEMONTID:0001831
CHO2	44.997654272	167.0121	122.02752	813	69	44.98458	0.0130743	BDAGIHXWWSANSR	CHEMONTID:0001205
CH3	15.023475096	182.02132	167.00143	241	800	15.01989	0.0035851	VNWKTOKETHGBQD	CHEMONTID:0002500
CH3	15.023475096	182.00389	167.00143	237	800	15.00246	0.0210151	VNWKTOKETHGBQD	CHEMONTID:0002500
CH2O	30.010564684	167.00143	137.01202	800	126	29.98941	0.0211547	OKKJLVBELUTLKV;WSFSSNUMVMOOMR	CHEMONTID:0000286;CHEMONTID:0001831
CH2O	30.010564684	167.00143	137.0074	800	125	29.99403	0.0165347	OKKJLVBELUTLKV;WSFSSNUMVMOOMR	CHEMONTID:0000286;CHEMONTID:0001831
CHO2	44.997654272	167.00143	122.02752	800	69	44.97391	0.0237443	BDAGIHXWWSANSR	CHEMONTID:0001205
C2H6O2	62.036779432	337.2153	275.16815	71	308	62.04715	-0.0103706	LYCAIKOWRPUZTN	CHEMONTID:0002467
C7H7O4	155.034433704	337.0563	182.02132	1	241	155.03498	-0.0005463	BTQAJGSMXCDDAJ	CHEMONTID:0002519
CHO2	44.997654272	182.02132	137.0231	241	122	44.99822	-0.0005657	BDAGIHXWWSANSR	CHEMONTID:0001205
CHO2	44.997654272	182.02132	137.01202	241	126	45.0093	-0.0116457	BDAGIHXWWSANSR	CHEMONTID:0001205
CHO2	44.997654272	182.02132	137.0074	241	125	45.01392	-0.0162657	BDAGIHXWWSANSR	CHEMONTID:0001205
C7H7O4	155.034433704	337.0563	182.00389	1	237	155.05241	-0.0179763	BTQAJGSMXCDDAJ	CHEMONTID:0002519
CHO2	44.997654272	182.00389	137.0231	237	122	44.98079	0.0168643	BDAGIHXWWSANSR	CHEMONTID:0001205
CHO2	44.997654272	182.00389	137.01202	237	126	44.99187	0.0057843	BDAGIHXWWSANSR	CHEMONTID:0001205
CHO2	44.997654272	182.00389	137.0074	237	125	44.99649	0.0011643	BDAGIHXWWSANSR	CHEMONTID:0001205
C2H4O2	60.021129368	325.18399	265.15002	98	61	60.03397	-0.0128406	QTBSBXVTEAMEQO;LYCAIKOWRPUZTN;TZIHFWKZFHZASV;WGCNASOHLSPBMP	CHEMONTID:0001205;CHEMONTID:0002467;CHEMONTID:0001238;CHEMONTID:0002230
C9H10O2	150.06807956	325.18399	175.11989	98	90	150.0641	0.0039796	TVQDIGAZKJXXLX;CAWZFQGJUGEKFU	CHEMONTID:0004647;CHEMONTID:0000190
C9H10O2	150.06807956	325.18399	175.11031	98	90	150.07368	-0.0056004	TVQDIGAZKJXXLX;CAWZFQGJUGEKFU	CHEMONTID:0004647;CHEMONTID:0000190
C9H16O	140.120115132	315.26413	175.11989	82	90	140.14424	-0.0241249	IFTBJDZSLBRRMC	CHEMONTID:0001334
C9H16O	140.120115132	315.24719	175.11989	73	90	140.1273	-0.0071849	IFTBJDZSLBRRMC	CHEMONTID:0001334
C9H16O	140.120115132	315.24719	175.11031	73	90	140.13688	-0.0167649	IFTBJDZSLBRRMC	CHEMONTID:0001334
C3H6O3	90.031694052	265.15002	175.11989	61	90	90.03013	0.0015641	PEDCQBHIVMGVHV;MNQZXJOMYWMBOU	CHEMONTID:0002210;CHEMONTID:0001540
C3H6O3	90.031694052	265.15002	175.11031	61	90	90.03971	-0.0080159	PEDCQBHIVMGVHV;MNQZXJOMYWMBOU	CHEMONTID:0002210;CHEMONTID:0001540
C8H15O2	143.10720472	265.15002	122.02752	61	69	143.1225	-0.0152953	QVGWQEOFNGJAOO	CHEMONTID:0002229
Num AdductIon (AdductType Mass LinkedMz): 1
[M+Hac-H]-	325.18399	265.15002
Num IsotopicIon (IsotopeName Mass LinkedMz WeightedForm WeightNumber): 6
C-13	110.00291	109.0219	M+1	1
C-13	110.01613	109.03123	M+1	1
N-14	232.17184	231.19502	M+1	1
C-13	232.18933	231.19502	M+1	1
C-13	276.16031	275.16815	M+1	1
C-13	276.17105	275.16815	M+1	1

NAME: C11H14F2N3O5S
EXACTMASS: 338.062222988
ISSELECTED: False
ACCURATEMASS: 338.0635765
MASSDIFFERENCE: -0.0013535
TOTALSCORE: 2.792
ISOTOPICINTENSITY[M+1]: 0.1413
ISOTOPICINTENSITY[M+2]: 0.0643
ISOTOPICDIFF[M+1]: -0.0988
ISOTOPICDIFF[M+2]: 0.033
MASSDIFFSCORE: 0.964
ISOTOPICSCORE: 0.936
PRODUCTIONSCORE: 0.667
NEUTRALLOSSSCORE: 0.225
PRODUCTIONPEAKNUMBER: 14
PRODUCTIONHITSNUMBER: 11
NEUTRALLOSSPEAKNUMBER: 71
NEUTRALLOSSHITSNUMBER: 16
RESOURCENAMES: 
RESOURCERECORDS: 0
ChemOntDescriptions: 
ChemOntIDs: 
ChemOntScores: 
ChemOntInChIKeys: 
PUBCHEMCIDS: 
Num ProductIon (Formula ExactMass AccurateMass Intensity Error CandidateInChIKeys CandidateOntologies): 14
C6H5O2	109.0289544	109.01643	2487	0.013073	GHMLBKRAJCXXBS;QIGBRXMKCJKVMJ;IYJMJJJBGWGVKX	CHEMONTID:0000137;CHEMONTID:0000136;CHEMONTID:0001245
C6H5O2	109.0289544	109.0219	2487	0.007603	GHMLBKRAJCXXBS;QIGBRXMKCJKVMJ;IYJMJJJBGWGVKX	CHEMONTID:0000137;CHEMONTID:0000136;CHEMONTID:0001245
C6H5O2	109.0289544	109.03123	2484	-0.001727	GHMLBKRAJCXXBS;QIGBRXMKCJKVMJ;IYJMJJJBGWGVKX	CHEMONTID:0000137;CHEMONTID:0000136;CHEMONTID:0001245
C6H4NO2	122.024203368	122.02752	69	-0.0027681	LQNUZADURLCDLV	CHEMONTID:0000036
C7H5O3	137.02386902	137.0074	125	0.0170176	IUNJCFABHJZSKB;HDVRLUFGYQYLFJ;PCYGLFXKCBFGPC;BPHYZRNTQNPLFI;LPYUENQFPVNPHY;DGXAGETVRDOQFP;QFYYAIBEHOEZKC;LTHYUYDRQWGOQL;IXWOUPGDGMCKGT;PZMSECKZCOOKBY	CHEMONTID:0003978;CHEMONTID:0000190;CHEMONTID:0000135;CHEMONTID:0000382;CHEMONTID:0002122;CHEMONTID:0001661
C7H5O3	137.02386902	137.01202	126	0.0123976	IUNJCFABHJZSKB;HDVRLUFGYQYLFJ;PCYGLFXKCBFGPC;BPHYZRNTQNPLFI;LPYUENQFPVNPHY;DGXAGETVRDOQFP;QFYYAIBEHOEZKC;LTHYUYDRQWGOQL;IXWOUPGDGMCKGT;PZMSECKZCOOKBY	CHEMONTID:0003978;CHEMONTID:0000190;CHEMONTID:0000135;CHEMONTID:0000382;CHEMONTID:0002122;CHEMONTID:0001661
C7H5O3	137.02386902	137.0231	122	0.0013176	IUNJCFABHJZSKB;HDVRLUFGYQYLFJ;PCYGLFXKCBFGPC;BPHYZRNTQNPLFI;LPYUENQFPVNPHY;DGXAGETVRDOQFP;QFYYAIBEHOEZKC;LTHYUYDRQWGOQL;IXWOUPGDGMCKGT;PZMSECKZCOOKBY	CHEMONTID:0003978;CHEMONTID:0000190;CHEMONTID:0000135;CHEMONTID:0000382;CHEMONTID:0002122;CHEMONTID:0001661
C7H3O5	166.998048196	167.00143	800	-0.0028332	KUSIZNPTWCYZMX;LNTHITQWFMADLM	CHEMONTID:0002519;CHEMONTID:0003538
C7H3O5	166.998048196	167.0121	813	-0.0135032	KUSIZNPTWCYZMX;LNTHITQWFMADLM	CHEMONTID:0002519;CHEMONTID:0003538
C8H13F2N2	175.104679856	175.11031	90	-0.0050816	NA	NA
C8H13F2N2	175.104679856	175.11989	90	-0.0146616	NA	NA
C8H6O5	182.021523292	182.00389	237	0.0181819	HPPCGHJRDOZHQY;NHFCITMLBJJEDB	CHEMONTID:0004298;CHEMONTID:0000382
C8H6O5	182.021523292	182.02132	241	0.0007519	HPPCGHJRDOZHQY;NHFCITMLBJJEDB	CHEMONTID:0004298;CHEMONTID:0000382
	0	337.05737	3917	-0.0024235	NA	NA
Num NeutralLoss (Formula ExactMass PrecursorMz ProductMz PrecursorIntensity ProductIntensity LossMass Error CandidateInChIKeys CandidateOntologies): 58
C7H7O4	155.034433704	337.05737	182.02132	3917	241	155.03605	-0.0016163	BTQAJGSMXCDDAJ	CHEMONTID:0002519
C7H7O4	155.034433704	337.05737	182.00389	3917	237	155.05348	-0.0190463	BTQAJGSMXCDDAJ	CHEMONTID:0002519
C7H6O5	170.021523292	337.05737	167.0121	3917	813	170.04527	-0.0237467	LNTHITQWFMADLM	CHEMONTID:0003538
C2HO3	72.992568892	182.02132	109.0219	241	2487	72.99942	-0.0068511	AEMRFAOFKBGASW	CHEMONTID:0001359
C2H3NO2	73.016378336	182.02132	109.01643	241	2487	73.00489	0.0114883	DHMQDGOQFOQNFH	CHEMONTID:0002404
C2HO3	72.992568892	182.00389	109.0219	237	2487	72.98199	0.0105789	AEMRFAOFKBGASW	CHEMONTID:0001359
C2HO3	72.992568892	182.00389	109.01643	237	2487	72.98746	0.0051089	AEMRFAOFKBGASW	CHEMONTID:0001359
C2H2O2	58.005479304	167.0121	109.0219	813	2487	57.9902	0.0152793	QTBSBXVTEAMEQO;TZIHFWKZFHZASV;WGCNASOHLSPBMP;LYCAIKOWRPUZTN	CHEMONTID:0001205;CHEMONTID:0001238;CHEMONTID:0002230;CHEMONTID:0002467
C2H2O2	58.005479304	167.0121	109.01643	813	2487	57.99567	0.0098093	QTBSBXVTEAMEQO;TZIHFWKZFHZASV;WGCNASOHLSPBMP;LYCAIKOWRPUZTN	CHEMONTID:0001205;CHEMONTID:0001238;CHEMONTID:0002230;CHEMONTID:0002467
C2H2O2	58.005479304	167.00143	109.01643	800	2487	57.985	0.0204793	QTBSBXVTEAMEQO;TZIHFWKZFHZASV;WGCNASOHLSPBMP;LYCAIKOWRPUZTN	CHEMONTID:0001205;CHEMONTID:0001238;CHEMONTID:0002230;CHEMONTID:0002467
N2	28.006148	137.0231	109.0219	122	2487	28.0012	0.004948	RAABOESOVLLHRU	NonID:N=N
N2	28.006148	137.0231	109.01643	122	2487	28.00667	-0.000522	RAABOESOVLLHRU	NonID:N=N
CO	27.99491462	137.01202	109.0219	126	2487	27.99012	0.0047946	WSFSSNUMVMOOMR;OKKJLVBELUTLKV	CHEMONTID:0001831;CHEMONTID:0000286
CO	27.99491462	137.01202	109.01643	126	2487	27.99559	-0.0006754	WSFSSNUMVMOOMR;OKKJLVBELUTLKV	CHEMONTID:0001831;CHEMONTID:0000286
CO	27.99491462	137.0074	109.0219	125	2487	27.9855	0.0094146	WSFSSNUMVMOOMR;OKKJLVBELUTLKV	CHEMONTID:0001831;CHEMONTID:0000286
CO	27.99491462	137.0074	109.01643	125	2487	27.99097	0.0039446	WSFSSNUMVMOOMR;OKKJLVBELUTLKV	CHEMONTID:0001831;CHEMONTID:0000286
CH	13.007825032	122.02752	109.0219	69	2487	13.00562	0.002205	VNWKTOKETHGBQD	CHEMONTID:0002500
CH	13.007825032	122.02752	109.01643	69	2487	13.01109	-0.003265	VNWKTOKETHGBQD	CHEMONTID:0002500
C2HO3	72.992568892	182.02132	109.03123	241	2484	72.99009	0.0024789	AEMRFAOFKBGASW	CHEMONTID:0001359
C2HO3	72.992568892	182.00389	109.03123	237	2484	72.97266	0.0199089	AEMRFAOFKBGASW	CHEMONTID:0001359
C2H2O2	58.005479304	167.0121	109.03123	813	2484	57.98087	0.0246093	QTBSBXVTEAMEQO;TZIHFWKZFHZASV;WGCNASOHLSPBMP;LYCAIKOWRPUZTN	CHEMONTID:0001205;CHEMONTID:0001238;CHEMONTID:0002230;CHEMONTID:0002467
CO	27.99491462	137.0231	109.03123	122	2484	27.99187	0.0030446	WSFSSNUMVMOOMR;OKKJLVBELUTLKV	CHEMONTID:0001831;CHEMONTID:0000286
CO	27.99491462	137.01202	109.03123	126	2484	27.98079	0.0141246	WSFSSNUMVMOOMR;OKKJLVBELUTLKV	CHEMONTID:0001831;CHEMONTID:0000286
CO	27.99491462	137.0074	109.03123	125	2484	27.97617	0.0187446	WSFSSNUMVMOOMR;OKKJLVBELUTLKV	CHEMONTID:0001831;CHEMONTID:0000286
CH	13.007825032	122.02752	109.03123	69	2484	12.99629	0.011535	VNWKTOKETHGBQD	CHEMONTID:0002500
C7H6O	106.041864812	337.2153	231.17525	71	1601	106.04005	0.0018148	IWDCLRJOBJJRNH;RDOXTESZEPMUJZ	CHEMONTID:0001275;CHEMONTID:0000138
C5H8O	84.057514876	315.24719	231.17525	73	1601	84.07194	-0.0144251	NEJDKFPXHQRVMV	CHEMONTID:0000286
CO2	43.98982924	275.16815	231.17525	308	1601	43.9929	-0.0030708	BDAGIHXWWSANSR	CHEMONTID:0001205
H2S	33.987721064	265.15002	231.17525	61	1601	33.97477	0.0129511	RWSOTUBLDIXVET	NonID:SH
C3H6O4	106.026608672	337.2153	231.19502	71	843	106.02028	0.0063287	RBNPOMFGQQGHHO	CHEMONTID:0000215
C5H8O	84.057514876	315.26413	231.19502	82	843	84.06911	-0.0115951	NEJDKFPXHQRVMV	CHEMONTID:0000286
C5H8O	84.057514876	315.24719	231.19502	73	843	84.05217	0.0053449	NEJDKFPXHQRVMV	CHEMONTID:0000286
CO2	43.98982924	275.16815	231.19502	308	843	43.97313	0.0166992	BDAGIHXWWSANSR	CHEMONTID:0001205
C7H6O5	170.021523292	337.0563	167.0121	1	813	170.0442	-0.0226767	LNTHITQWFMADLM	CHEMONTID:0003538
CH3	15.023475096	182.02132	167.0121	241	813	15.00922	0.0142551	VNWKTOKETHGBQD	CHEMONTID:0002500
CH2O	30.010564684	167.0121	137.0231	813	122	29.989	0.0215647	OKKJLVBELUTLKV;WSFSSNUMVMOOMR	CHEMONTID:0000286;CHEMONTID:0001831
CH2O	30.010564684	167.0121	137.01202	813	126	30.00008	0.0104847	OKKJLVBELUTLKV;WSFSSNUMVMOOMR	CHEMONTID:0000286;CHEMONTID:0001831
CH2O	30.010564684	167.0121	137.0074	813	125	30.0047	0.0058647	OKKJLVBELUTLKV;WSFSSNUMVMOOMR	CHEMONTID:0000286;CHEMONTID:0001831
CHO2	44.997654272	167.0121	122.02752	813	69	44.98458	0.0130743	BDAGIHXWWSANSR	CHEMONTID:0001205
CH3	15.023475096	182.02132	167.00143	241	800	15.01989	0.0035851	VNWKTOKETHGBQD	CHEMONTID:0002500
CH3	15.023475096	182.00389	167.00143	237	800	15.00246	0.0210151	VNWKTOKETHGBQD	CHEMONTID:0002500
CH2O	30.010564684	167.00143	137.01202	800	126	29.98941	0.0211547	OKKJLVBELUTLKV;WSFSSNUMVMOOMR	CHEMONTID:0000286;CHEMONTID:0001831
CH2O	30.010564684	167.00143	137.0074	800	125	29.99403	0.0165347	OKKJLVBELUTLKV;WSFSSNUMVMOOMR	CHEMONTID:0000286;CHEMONTID:0001831
CHO2	44.997654272	167.00143	122.02752	800	69	44.97391	0.0237443	BDAGIHXWWSANSR	CHEMONTID:0001205
C2H6O2	62.036779432	337.2153	275.16815	71	308	62.04715	-0.0103706	LYCAIKOWRPUZTN	CHEMONTID:0002467
C7H7O4	155.034433704	337.0563	182.02132	1	241	155.03498	-0.0005463	BTQAJGSMXCDDAJ	CHEMONTID:0002519
CHO2	44.997654272	182.02132	137.0231	241	122	44.99822	-0.0005657	BDAGIHXWWSANSR	CHEMONTID:0001205
CHO2	44.997654272	182.02132	137.01202	241	126	45.0093	-0.0116457	BDAGIHXWWSANSR	CHEMONTID:0001205
CHO2	44.997654272	182.02132	137.0074	241	125	45.01392	-0.0162657	BDAGIHXWWSANSR	CHEMONTID:0001205
C7H7O4	155.034433704	337.0563	182.00389	1	237	155.05241	-0.0179763	BTQAJGSMXCDDAJ	CHEMONTID:0002519
CHO2	44.997654272	182.00389	137.0231	237	122	44.98079	0.0168643	BDAGIHXWWSANSR	CHEMONTID:0001205
CHO2	44.997654272	182.00389	137.01202	237	126	44.99187	0.0057843	BDAGIHXWWSANSR	CHEMONTID:0001205
CHO2	44.997654272	182.00389	137.0074	237	125	44.99649	0.0011643	BDAGIHXWWSANSR	CHEMONTID:0001205
CH4N2O	60.032362748	325.18399	265.15002	98	61	60.03397	-0.0016073	XSQUKJJJFZCRTK	CHEMONTID:0000517
C9H10O2	150.06807956	325.18399	175.11989	98	90	150.0641	0.0039796	TVQDIGAZKJXXLX;CAWZFQGJUGEKFU	CHEMONTID:0004647;CHEMONTID:0000190
C9H10O2	150.06807956	325.18399	175.11031	98	90	150.07368	-0.0056004	TVQDIGAZKJXXLX;CAWZFQGJUGEKFU	CHEMONTID:0004647;CHEMONTID:0000190
C3H6O3	90.031694052	265.15002	175.11989	61	90	90.03013	0.0015641	PEDCQBHIVMGVHV;MNQZXJOMYWMBOU	CHEMONTID:0002210;CHEMONTID:0001540
C3H6O3	90.031694052	265.15002	175.11031	61	90	90.03971	-0.0080159	PEDCQBHIVMGVHV;MNQZXJOMYWMBOU	CHEMONTID:0002210;CHEMONTID:0001540
Num AdductIon (AdductType Mass LinkedMz): 1
[M+Hac-H]-	325.18399	265.15002
Num IsotopicIon (IsotopeName Mass LinkedMz WeightedForm WeightNumber): 6
C-13	110.00291	109.0219	M+1	1
C-13	110.01613	109.03123	M+1	1
N-14	232.17184	231.19502	M+1	1
C-13	232.18933	231.19502	M+1	1
C-13	276.16031	275.16815	M+1	1
C-13	276.17105	275.16815	M+1	1

NAME: C11H22N2O2P4
EXACTMASS: 338.063174464
ISSELECTED: False
ACCURATEMASS: 338.0635765
MASSDIFFERENCE: -0.000402
TOTALSCORE: 2.788
ISOTOPICINTENSITY[M+1]: 0.1296
ISOTOPICINTENSITY[M+2]: 0.0118
ISOTOPICDIFF[M+1]: -0.1105
ISOTOPICDIFF[M+2]: -0.0195
MASSDIFFSCORE: 0.997
ISOTOPICSCORE: 0.927
PRODUCTIONSCORE: 0.667
NEUTRALLOSSSCORE: 0.197
PRODUCTIONPEAKNUMBER: 14
PRODUCTIONHITSNUMBER: 7
NEUTRALLOSSPEAKNUMBER: 71
NEUTRALLOSSHITSNUMBER: 14
RESOURCENAMES: 
RESOURCERECORDS: 0
ChemOntDescriptions: 
ChemOntIDs: 
ChemOntScores: 
ChemOntInChIKeys: 
PUBCHEMCIDS: 
Num ProductIon (Formula ExactMass AccurateMass Intensity Error CandidateInChIKeys CandidateOntologies): 14
C6H5O2	109.0289544	109.01643	2487	0.013073	GHMLBKRAJCXXBS;QIGBRXMKCJKVMJ;IYJMJJJBGWGVKX	CHEMONTID:0000137;CHEMONTID:0000136;CHEMONTID:0001245
C6H5O2	109.0289544	109.0219	2487	0.007603	GHMLBKRAJCXXBS;QIGBRXMKCJKVMJ;IYJMJJJBGWGVKX	CHEMONTID:0000137;CHEMONTID:0000136;CHEMONTID:0001245
C6H5O2	109.0289544	109.03123	2484	-0.001727	GHMLBKRAJCXXBS;QIGBRXMKCJKVMJ;IYJMJJJBGWGVKX	CHEMONTID:0000137;CHEMONTID:0000136;CHEMONTID:0001245
C6H4NO2	122.024203368	122.02752	69	-0.0027681	LQNUZADURLCDLV	CHEMONTID:0000036
C10H3N	137.026549096	137.0074	125	0.0196977	GOVXKUCVZUROAN	CHEMONTID:0004196
C10H3N	137.026549096	137.01202	126	0.0150777	GOVXKUCVZUROAN	CHEMONTID:0004196
C10H3N	137.026549096	137.0231	122	0.0039977	GOVXKUCVZUROAN	CHEMONTID:0004196
C6H4N2O2P	167.001038998	167.00143	800	0.0001576	NA	NA
C11H3O2	167.013304336	167.0121	813	0.0017529	NA	NA
C7H16N2OP	175.100024762	175.11031	90	-0.0097367	NA	NA
C11H15N2	175.12352348	175.11989	90	0.0041821	NA	NA
C4H11NOP3	182.005348862	182.00389	237	0.0020074	NA	NA
CH16NOP4	182.018235652	182.02132	241	-0.0025358	NA	NA
	0	337.05737	3917	-0.001472	NA	NA
Num NeutralLoss (Formula ExactMass PrecursorMz ProductMz PrecursorIntensity ProductIntensity LossMass Error CandidateInChIKeys CandidateOntologies): 51
C10H20O	156.15141526	265.15002	109.0219	61	2487	156.12812	0.0232953	MWKFXSUHUHTGQN	CHEMONTID:0001334
C10H20O	156.15141526	265.15002	109.01643	61	2487	156.13359	0.0178253	MWKFXSUHUHTGQN	CHEMONTID:0001334
C2H3NO2	73.016378336	182.02132	109.0219	241	2487	72.99942	0.0169583	DHMQDGOQFOQNFH	CHEMONTID:0002404
C2H3NO2	73.016378336	182.02132	109.01643	241	2487	73.00489	0.0114883	DHMQDGOQFOQNFH	CHEMONTID:0002404
C2H2O2	58.005479304	167.0121	109.0219	813	2487	57.9902	0.0152793	QTBSBXVTEAMEQO;TZIHFWKZFHZASV;WGCNASOHLSPBMP;LYCAIKOWRPUZTN	CHEMONTID:0001205;CHEMONTID:0001238;CHEMONTID:0002230;CHEMONTID:0002467
C2H2O2	58.005479304	167.0121	109.01643	813	2487	57.99567	0.0098093	QTBSBXVTEAMEQO;TZIHFWKZFHZASV;WGCNASOHLSPBMP;LYCAIKOWRPUZTN	CHEMONTID:0001205;CHEMONTID:0001238;CHEMONTID:0002230;CHEMONTID:0002467
C2H2O2	58.005479304	167.00143	109.01643	800	2487	57.985	0.0204793	QTBSBXVTEAMEQO;TZIHFWKZFHZASV;WGCNASOHLSPBMP;LYCAIKOWRPUZTN	CHEMONTID:0001205;CHEMONTID:0001238;CHEMONTID:0002230;CHEMONTID:0002467
N2	28.006148	137.0231	109.0219	122	2487	28.0012	0.004948	RAABOESOVLLHRU	NonID:N=N
N2	28.006148	137.0231	109.01643	122	2487	28.00667	-0.000522	RAABOESOVLLHRU	NonID:N=N
CO	27.99491462	137.01202	109.0219	126	2487	27.99012	0.0047946	WSFSSNUMVMOOMR;OKKJLVBELUTLKV	CHEMONTID:0001831;CHEMONTID:0000286
CO	27.99491462	137.01202	109.01643	126	2487	27.99559	-0.0006754	WSFSSNUMVMOOMR;OKKJLVBELUTLKV	CHEMONTID:0001831;CHEMONTID:0000286
CO	27.99491462	137.0074	109.0219	125	2487	27.9855	0.0094146	WSFSSNUMVMOOMR;OKKJLVBELUTLKV	CHEMONTID:0001831;CHEMONTID:0000286
CO	27.99491462	137.0074	109.01643	125	2487	27.99097	0.0039446	WSFSSNUMVMOOMR;OKKJLVBELUTLKV	CHEMONTID:0001831;CHEMONTID:0000286
CH	13.007825032	122.02752	109.0219	69	2487	13.00562	0.002205	VNWKTOKETHGBQD	CHEMONTID:0002500
CH	13.007825032	122.02752	109.01643	69	2487	13.01109	-0.003265	VNWKTOKETHGBQD	CHEMONTID:0002500
C2H2O2	58.005479304	167.0121	109.03123	813	2484	57.98087	0.0246093	QTBSBXVTEAMEQO;TZIHFWKZFHZASV;WGCNASOHLSPBMP;LYCAIKOWRPUZTN	CHEMONTID:0001205;CHEMONTID:0001238;CHEMONTID:0002230;CHEMONTID:0002467
CO	27.99491462	137.0231	109.03123	122	2484	27.99187	0.0030446	WSFSSNUMVMOOMR;OKKJLVBELUTLKV	CHEMONTID:0001831;CHEMONTID:0000286
CO	27.99491462	137.01202	109.03123	126	2484	27.98079	0.0141246	WSFSSNUMVMOOMR;OKKJLVBELUTLKV	CHEMONTID:0001831;CHEMONTID:0000286
CO	27.99491462	137.0074	109.03123	125	2484	27.97617	0.0187446	WSFSSNUMVMOOMR;OKKJLVBELUTLKV	CHEMONTID:0001831;CHEMONTID:0000286
CH	13.007825032	122.02752	109.03123	69	2484	12.99629	0.011535	VNWKTOKETHGBQD	CHEMONTID:0002500
C7H6O	106.041864812	337.2153	231.17525	71	1601	106.04005	0.0018148	IWDCLRJOBJJRNH;RDOXTESZEPMUJZ	CHEMONTID:0001275;CHEMONTID:0000138
C5H8O	84.057514876	315.24719	231.17525	73	1601	84.07194	-0.0144251	NEJDKFPXHQRVMV	CHEMONTID:0000286
CO2	43.98982924	275.16815	231.17525	308	1601	43.9929	-0.0030708	BDAGIHXWWSANSR	CHEMONTID:0001205
C6H2O2	106.005479304	337.2153	231.19502	71	843	106.02028	-0.0148007	GHMLBKRAJCXXBS	CHEMONTID:0000137
C5H8O	84.057514876	315.26413	231.19502	82	843	84.06911	-0.0115951	NEJDKFPXHQRVMV	CHEMONTID:0000286
C5H8O	84.057514876	315.24719	231.19502	73	843	84.05217	0.0053449	NEJDKFPXHQRVMV	CHEMONTID:0000286
CO2	43.98982924	275.16815	231.19502	308	843	43.97313	0.0166992	BDAGIHXWWSANSR	CHEMONTID:0001205
CH3	15.023475096	182.02132	167.0121	241	813	15.00922	0.0142551	VNWKTOKETHGBQD	CHEMONTID:0002500
CH2O	30.010564684	167.0121	137.0231	813	122	29.989	0.0215647	OKKJLVBELUTLKV;WSFSSNUMVMOOMR	CHEMONTID:0000286;CHEMONTID:0001831
CH2O	30.010564684	167.0121	137.01202	813	126	30.00008	0.0104847	OKKJLVBELUTLKV;WSFSSNUMVMOOMR	CHEMONTID:0000286;CHEMONTID:0001831
CH2O	30.010564684	167.0121	137.0074	813	125	30.0047	0.0058647	OKKJLVBELUTLKV;WSFSSNUMVMOOMR	CHEMONTID:0000286;CHEMONTID:0001831
CHO2	44.997654272	167.0121	122.02752	813	69	44.98458	0.0130743	BDAGIHXWWSANSR	CHEMONTID:0001205
CH3	15.023475096	182.02132	167.00143	241	800	15.01989	0.0035851	VNWKTOKETHGBQD	CHEMONTID:0002500
CH3	15.023475096	182.00389	167.00143	237	800	15.00246	0.0210151	VNWKTOKETHGBQD	CHEMONTID:0002500
CH2O	30.010564684	167.00143	137.01202	800	126	29.98941	0.0211547	OKKJLVBELUTLKV;WSFSSNUMVMOOMR	CHEMONTID:0000286;CHEMONTID:0001831
CH2O	30.010564684	167.00143	137.0074	800	125	29.99403	0.0165347	OKKJLVBELUTLKV;WSFSSNUMVMOOMR	CHEMONTID:0000286;CHEMONTID:0001831
CHO2	44.997654272	167.00143	122.02752	800	69	44.97391	0.0237443	BDAGIHXWWSANSR	CHEMONTID:0001205
C2H6O2	62.036779432	337.2153	275.16815	71	308	62.04715	-0.0103706	LYCAIKOWRPUZTN	CHEMONTID:0002467
CHO2	44.997654272	182.02132	137.0231	241	122	44.99822	-0.0005657	BDAGIHXWWSANSR	CHEMONTID:0001205
CHO2	44.997654272	182.02132	137.01202	241	126	45.0093	-0.0116457	BDAGIHXWWSANSR	CHEMONTID:0001205
CHO2	44.997654272	182.02132	137.0074	241	125	45.01392	-0.0162657	BDAGIHXWWSANSR	CHEMONTID:0001205
CHO2	44.997654272	182.00389	137.0231	237	122	44.98079	0.0168643	BDAGIHXWWSANSR	CHEMONTID:0001205
CHO2	44.997654272	182.00389	137.01202	237	126	44.99187	0.0057843	BDAGIHXWWSANSR	CHEMONTID:0001205
CHO2	44.997654272	182.00389	137.0074	237	125	44.99649	0.0011643	BDAGIHXWWSANSR	CHEMONTID:0001205
CH4N2O	60.032362748	325.18399	265.15002	98	61	60.03397	-0.0016073	XSQUKJJJFZCRTK	CHEMONTID:0000517
C9H10O2	150.06807956	325.18399	175.11989	98	90	150.0641	0.0039796	TVQDIGAZKJXXLX;CAWZFQGJUGEKFU	CHEMONTID:0004647;CHEMONTID:0000190
C9H10O2	150.06807956	325.18399	175.11031	98	90	150.07368	-0.0056004	TVQDIGAZKJXXLX;CAWZFQGJUGEKFU	CHEMONTID:0004647;CHEMONTID:0000190
C9H16O	140.120115132	315.26413	175.11989	82	90	140.14424	-0.0241249	IFTBJDZSLBRRMC	CHEMONTID:0001334
C9H16O	140.120115132	315.24719	175.11989	73	90	140.1273	-0.0071849	IFTBJDZSLBRRMC	CHEMONTID:0001334
C9H16O	140.120115132	315.24719	175.11031	73	90	140.13688	-0.0167649	IFTBJDZSLBRRMC	CHEMONTID:0001334
C8H15O2	143.10720472	265.15002	122.02752	61	69	143.1225	-0.0152953	QVGWQEOFNGJAOO	CHEMONTID:0002229
Num AdductIon (AdductType Mass LinkedMz): 1
[M+Hac-H]-	325.18399	265.15002
Num IsotopicIon (IsotopeName Mass LinkedMz WeightedForm WeightNumber): 6
C-13	110.00291	109.0219	M+1	1
C-13	110.01613	109.03123	M+1	1
N-14	232.17184	231.19502	M+1	1
C-13	232.18933	231.19502	M+1	1
C-13	276.16031	275.16815	M+1	1
C-13	276.17105	275.16815	M+1	1

NAME: C15H19NO2P3
EXACTMASS: 338.062863738
ISSELECTED: False
ACCURATEMASS: 338.0635765
MASSDIFFERENCE: -0.0007127
TOTALSCORE: 2.78
ISOTOPICINTENSITY[M+1]: 0.1688
ISOTOPICINTENSITY[M+2]: 0.0175
ISOTOPICDIFF[M+1]: -0.0713
ISOTOPICDIFF[M+2]: -0.0138
MASSDIFFSCORE: 0.99
ISOTOPICSCORE: 0.968
PRODUCTIONSCORE: 0.667
NEUTRALLOSSSCORE: 0.155
PRODUCTIONPEAKNUMBER: 14
PRODUCTIONHITSNUMBER: 9
NEUTRALLOSSPEAKNUMBER: 71
NEUTRALLOSSHITSNUMBER: 11
RESOURCENAMES: 
RESOURCERECORDS: 0
ChemOntDescriptions: 
ChemOntIDs: 
ChemOntScores: 
ChemOntInChIKeys: 
PUBCHEMCIDS: 
Num ProductIon (Formula ExactMass AccurateMass Intensity Error CandidateInChIKeys CandidateOntologies): 14
C6H5O2	109.0289544	109.01643	2487	0.013073	GHMLBKRAJCXXBS;QIGBRXMKCJKVMJ;IYJMJJJBGWGVKX	CHEMONTID:0000137;CHEMONTID:0000136;CHEMONTID:0001245
C6H5O2	109.0289544	109.0219	2487	0.007603	GHMLBKRAJCXXBS;QIGBRXMKCJKVMJ;IYJMJJJBGWGVKX	CHEMONTID:0000137;CHEMONTID:0000136;CHEMONTID:0001245
C6H5O2	109.0289544	109.03123	2484	-0.001727	GHMLBKRAJCXXBS;QIGBRXMKCJKVMJ;IYJMJJJBGWGVKX	CHEMONTID:0000137;CHEMONTID:0000136;CHEMONTID:0001245
C6H4NO2	122.024203368	122.02752	69	-0.0027681	LQNUZADURLCDLV	CHEMONTID:0000036
C10H3N	137.026549096	137.0074	125	0.0196977	GOVXKUCVZUROAN	CHEMONTID:0004196
C10H3N	137.026549096	137.01202	126	0.0150777	GOVXKUCVZUROAN	CHEMONTID:0004196
C10H3N	137.026549096	137.0231	122	0.0039977	GOVXKUCVZUROAN	CHEMONTID:0004196
C11H4P	167.005061758	167.00143	800	0.0041803	NA	NA
C11H3O2	167.013304336	167.0121	813	0.0017529	NA	NA
C12H15O	175.1122901	175.11031	90	0.0025287	ILLDCQFGXZZRTO	CHEMONTID:0001334
C12H15O	175.1122901	175.11989	90	-0.0070513	ILLDCQFGXZZRTO	CHEMONTID:0001334
C14N	182.003074	182.00389	237	-0.0002674	NA	NA
C11H4NO2	182.024203368	182.02132	241	0.0034319	NA	NA
	0	337.05737	3917	-0.0017827	NA	NA
Num NeutralLoss (Formula ExactMass PrecursorMz ProductMz PrecursorIntensity ProductIntensity LossMass Error CandidateInChIKeys CandidateOntologies): 49
C2H3NO2	73.016378336	182.02132	109.0219	241	2487	72.99942	0.0169583	DHMQDGOQFOQNFH	CHEMONTID:0002404
C2H3NO2	73.016378336	182.02132	109.01643	241	2487	73.00489	0.0114883	DHMQDGOQFOQNFH	CHEMONTID:0002404
C2H2O2	58.005479304	167.0121	109.0219	813	2487	57.9902	0.0152793	QTBSBXVTEAMEQO;TZIHFWKZFHZASV;WGCNASOHLSPBMP;LYCAIKOWRPUZTN	CHEMONTID:0001205;CHEMONTID:0001238;CHEMONTID:0002230;CHEMONTID:0002467
C2H2O2	58.005479304	167.0121	109.01643	813	2487	57.99567	0.0098093	QTBSBXVTEAMEQO;TZIHFWKZFHZASV;WGCNASOHLSPBMP;LYCAIKOWRPUZTN	CHEMONTID:0001205;CHEMONTID:0001238;CHEMONTID:0002230;CHEMONTID:0002467
C2H2O2	58.005479304	167.00143	109.01643	800	2487	57.985	0.0204793	QTBSBXVTEAMEQO;TZIHFWKZFHZASV;WGCNASOHLSPBMP;LYCAIKOWRPUZTN	CHEMONTID:0001205;CHEMONTID:0001238;CHEMONTID:0002230;CHEMONTID:0002467
CO	27.99491462	137.0231	109.0219	122	2487	28.0012	-0.0062854	WSFSSNUMVMOOMR;OKKJLVBELUTLKV	CHEMONTID:0001831;CHEMONTID:0000286
CO	27.99491462	137.0231	109.01643	122	2487	28.00667	-0.0117554	WSFSSNUMVMOOMR;OKKJLVBELUTLKV	CHEMONTID:0001831;CHEMONTID:0000286
CO	27.99491462	137.01202	109.0219	126	2487	27.99012	0.0047946	WSFSSNUMVMOOMR;OKKJLVBELUTLKV	CHEMONTID:0001831;CHEMONTID:0000286
CO	27.99491462	137.01202	109.01643	126	2487	27.99559	-0.0006754	WSFSSNUMVMOOMR;OKKJLVBELUTLKV	CHEMONTID:0001831;CHEMONTID:0000286
CO	27.99491462	137.0074	109.0219	125	2487	27.9855	0.0094146	WSFSSNUMVMOOMR;OKKJLVBELUTLKV	CHEMONTID:0001831;CHEMONTID:0000286
CO	27.99491462	137.0074	109.01643	125	2487	27.99097	0.0039446	WSFSSNUMVMOOMR;OKKJLVBELUTLKV	CHEMONTID:0001831;CHEMONTID:0000286
CH	13.007825032	122.02752	109.0219	69	2487	13.00562	0.002205	VNWKTOKETHGBQD	CHEMONTID:0002500
CH	13.007825032	122.02752	109.01643	69	2487	13.01109	-0.003265	VNWKTOKETHGBQD	CHEMONTID:0002500
C2H2O2	58.005479304	167.0121	109.03123	813	2484	57.98087	0.0246093	QTBSBXVTEAMEQO;TZIHFWKZFHZASV;WGCNASOHLSPBMP;LYCAIKOWRPUZTN	CHEMONTID:0001205;CHEMONTID:0001238;CHEMONTID:0002230;CHEMONTID:0002467
CO	27.99491462	137.0231	109.03123	122	2484	27.99187	0.0030446	WSFSSNUMVMOOMR;OKKJLVBELUTLKV	CHEMONTID:0001831;CHEMONTID:0000286
CO	27.99491462	137.01202	109.03123	126	2484	27.98079	0.0141246	WSFSSNUMVMOOMR;OKKJLVBELUTLKV	CHEMONTID:0001831;CHEMONTID:0000286
CO	27.99491462	137.0074	109.03123	125	2484	27.97617	0.0187446	WSFSSNUMVMOOMR;OKKJLVBELUTLKV	CHEMONTID:0001831;CHEMONTID:0000286
CH	13.007825032	122.02752	109.03123	69	2484	12.99629	0.011535	VNWKTOKETHGBQD	CHEMONTID:0002500
C7H6O	106.041864812	337.2153	231.17525	71	1601	106.04005	0.0018148	IWDCLRJOBJJRNH;RDOXTESZEPMUJZ	CHEMONTID:0001275;CHEMONTID:0000138
C5H8O	84.057514876	315.24719	231.17525	73	1601	84.07194	-0.0144251	NEJDKFPXHQRVMV	CHEMONTID:0000286
CO2	43.98982924	275.16815	231.17525	308	1601	43.9929	-0.0030708	BDAGIHXWWSANSR	CHEMONTID:0001205
C6H2O2	106.005479304	337.2153	231.19502	71	843	106.02028	-0.0148007	GHMLBKRAJCXXBS	CHEMONTID:0000137
C5H8O	84.057514876	315.26413	231.19502	82	843	84.06911	-0.0115951	NEJDKFPXHQRVMV	CHEMONTID:0000286
C5H8O	84.057514876	315.24719	231.19502	73	843	84.05217	0.0053449	NEJDKFPXHQRVMV	CHEMONTID:0000286
CO2	43.98982924	275.16815	231.19502	308	843	43.97313	0.0166992	BDAGIHXWWSANSR	CHEMONTID:0001205
CH3	15.023475096	182.02132	167.0121	241	813	15.00922	0.0142551	VNWKTOKETHGBQD	CHEMONTID:0002500
CH2O	30.010564684	167.0121	137.0231	813	122	29.989	0.0215647	OKKJLVBELUTLKV;WSFSSNUMVMOOMR	CHEMONTID:0000286;CHEMONTID:0001831
CH2O	30.010564684	167.0121	137.01202	813	126	30.00008	0.0104847	OKKJLVBELUTLKV;WSFSSNUMVMOOMR	CHEMONTID:0000286;CHEMONTID:0001831
CH2O	30.010564684	167.0121	137.0074	813	125	30.0047	0.0058647	OKKJLVBELUTLKV;WSFSSNUMVMOOMR	CHEMONTID:0000286;CHEMONTID:0001831
CHO2	44.997654272	167.0121	122.02752	813	69	44.98458	0.0130743	BDAGIHXWWSANSR	CHEMONTID:0001205
CH3	15.023475096	182.02132	167.00143	241	800	15.01989	0.0035851	VNWKTOKETHGBQD	CHEMONTID:0002500
CH3	15.023475096	182.00389	167.00143	237	800	15.00246	0.0210151	VNWKTOKETHGBQD	CHEMONTID:0002500
CH2O	30.010564684	167.00143	137.01202	800	126	29.98941	0.0211547	OKKJLVBELUTLKV;WSFSSNUMVMOOMR	CHEMONTID:0000286;CHEMONTID:0001831
CH2O	30.010564684	167.00143	137.0074	800	125	29.99403	0.0165347	OKKJLVBELUTLKV;WSFSSNUMVMOOMR	CHEMONTID:0000286;CHEMONTID:0001831
CHO2	44.997654272	167.00143	122.02752	800	69	44.97391	0.0237443	BDAGIHXWWSANSR	CHEMONTID:0001205
C2H6O2	62.036779432	337.2153	275.16815	71	308	62.04715	-0.0103706	LYCAIKOWRPUZTN	CHEMONTID:0002467
CHO2	44.997654272	182.02132	137.0231	241	122	44.99822	-0.0005657	BDAGIHXWWSANSR	CHEMONTID:0001205
CHO2	44.997654272	182.02132	137.01202	241	126	45.0093	-0.0116457	BDAGIHXWWSANSR	CHEMONTID:0001205
CHO2	44.997654272	182.02132	137.0074	241	125	45.01392	-0.0162657	BDAGIHXWWSANSR	CHEMONTID:0001205
CHO2	44.997654272	182.00389	137.0231	237	122	44.98079	0.0168643	BDAGIHXWWSANSR	CHEMONTID:0001205
CHO2	44.997654272	182.00389	137.01202	237	126	44.99187	0.0057843	BDAGIHXWWSANSR	CHEMONTID:0001205
CHO2	44.997654272	182.00389	137.0074	237	125	44.99649	0.0011643	BDAGIHXWWSANSR	CHEMONTID:0001205
C2H4O2	60.021129368	325.18399	265.15002	98	61	60.03397	-0.0128406	QTBSBXVTEAMEQO;LYCAIKOWRPUZTN;TZIHFWKZFHZASV;WGCNASOHLSPBMP	CHEMONTID:0001205;CHEMONTID:0002467;CHEMONTID:0001238;CHEMONTID:0002230
C9H10O2	150.06807956	325.18399	175.11989	98	90	150.0641	0.0039796	TVQDIGAZKJXXLX;CAWZFQGJUGEKFU	CHEMONTID:0004647;CHEMONTID:0000190
C9H10O2	150.06807956	325.18399	175.11031	98	90	150.07368	-0.0056004	TVQDIGAZKJXXLX;CAWZFQGJUGEKFU	CHEMONTID:0004647;CHEMONTID:0000190
C9H16O	140.120115132	315.26413	175.11989	82	90	140.14424	-0.0241249	IFTBJDZSLBRRMC	CHEMONTID:0001334
C9H16O	140.120115132	315.24719	175.11989	73	90	140.1273	-0.0071849	IFTBJDZSLBRRMC	CHEMONTID:0001334
C9H16O	140.120115132	315.24719	175.11031	73	90	140.13688	-0.0167649	IFTBJDZSLBRRMC	CHEMONTID:0001334
C8H15O2	143.10720472	265.15002	122.02752	61	69	143.1225	-0.0152953	QVGWQEOFNGJAOO	CHEMONTID:0002229
Num AdductIon (AdductType Mass LinkedMz): 1
[M+Hac-H]-	325.18399	265.15002
Num IsotopicIon (IsotopeName Mass LinkedMz WeightedForm WeightNumber): 6
C-13	110.00291	109.0219	M+1	1
C-13	110.01613	109.03123	M+1	1
N-14	232.17184	231.19502	M+1	1
C-13	232.18933	231.19502	M+1	1
C-13	276.16031	275.16815	M+1	1
C-13	276.17105	275.16815	M+1	1

NAME: C9H15FN6O3S2
EXACTMASS: 338.06310856
ISSELECTED: False
ACCURATEMASS: 338.0635765
MASSDIFFERENCE: -0.0004679
TOTALSCORE: 2.78
ISOTOPICINTENSITY[M+1]: 0.1379
ISOTOPICINTENSITY[M+2]: 0.1045
ISOTOPICDIFF[M+1]: -0.1022
ISOTOPICDIFF[M+2]: 0.0732
MASSDIFFSCORE: 0.996
ISOTOPICSCORE: 0.906
PRODUCTIONSCORE: 0.667
NEUTRALLOSSSCORE: 0.211
PRODUCTIONPEAKNUMBER: 14
PRODUCTIONHITSNUMBER: 7
NEUTRALLOSSPEAKNUMBER: 71
NEUTRALLOSSHITSNUMBER: 15
RESOURCENAMES: 
RESOURCERECORDS: 0
ChemOntDescriptions: 
ChemOntIDs: 
ChemOntScores: 
ChemOntInChIKeys: 
PUBCHEMCIDS: 
Num ProductIon (Formula ExactMass AccurateMass Intensity Error CandidateInChIKeys CandidateOntologies): 14
C6H5O2	109.0289544	109.01643	2487	0.013073	GHMLBKRAJCXXBS;QIGBRXMKCJKVMJ;IYJMJJJBGWGVKX	CHEMONTID:0000137;CHEMONTID:0000136;CHEMONTID:0001245
C6H5O2	109.0289544	109.0219	2487	0.007603	GHMLBKRAJCXXBS;QIGBRXMKCJKVMJ;IYJMJJJBGWGVKX	CHEMONTID:0000137;CHEMONTID:0000136;CHEMONTID:0001245
C6H5O2	109.0289544	109.03123	2484	-0.001727	GHMLBKRAJCXXBS;QIGBRXMKCJKVMJ;IYJMJJJBGWGVKX	CHEMONTID:0000137;CHEMONTID:0000136;CHEMONTID:0001245
C6H4NO2	122.024203368	122.02752	69	-0.0027681	LQNUZADURLCDLV	CHEMONTID:0000036
C7H5O3	137.02386902	137.0074	125	0.0170176	IUNJCFABHJZSKB;HDVRLUFGYQYLFJ;PCYGLFXKCBFGPC;BPHYZRNTQNPLFI;LPYUENQFPVNPHY;DGXAGETVRDOQFP;QFYYAIBEHOEZKC;LTHYUYDRQWGOQL;IXWOUPGDGMCKGT;PZMSECKZCOOKBY	CHEMONTID:0003978;CHEMONTID:0000190;CHEMONTID:0000135;CHEMONTID:0000382;CHEMONTID:0002122;CHEMONTID:0001661
C7H5O3	137.02386902	137.01202	126	0.0123976	IUNJCFABHJZSKB;HDVRLUFGYQYLFJ;PCYGLFXKCBFGPC;BPHYZRNTQNPLFI;LPYUENQFPVNPHY;DGXAGETVRDOQFP;QFYYAIBEHOEZKC;LTHYUYDRQWGOQL;IXWOUPGDGMCKGT;PZMSECKZCOOKBY	CHEMONTID:0003978;CHEMONTID:0000190;CHEMONTID:0000135;CHEMONTID:0000382;CHEMONTID:0002122;CHEMONTID:0001661
C7H5O3	137.02386902	137.0231	122	0.0013176	IUNJCFABHJZSKB;HDVRLUFGYQYLFJ;PCYGLFXKCBFGPC;BPHYZRNTQNPLFI;LPYUENQFPVNPHY;DGXAGETVRDOQFP;QFYYAIBEHOEZKC;LTHYUYDRQWGOQL;IXWOUPGDGMCKGT;PZMSECKZCOOKBY	CHEMONTID:0003978;CHEMONTID:0000190;CHEMONTID:0000135;CHEMONTID:0000382;CHEMONTID:0002122;CHEMONTID:0001661
C5FN4O2	167.00052846	167.00143	800	-0.000353	NA	NA
C4FN6O	167.01176184	167.0121	813	0.0002104	NA	NA
C5H12FN6	175.110747604	175.11031	90	0.0009862	NA	NA
C5H12FN6	175.110747604	175.11989	90	-0.0085938	NA	NA
C3H5FN3O3S	182.00356524	182.00389	237	0.0002238	NA	NA
C4H9FN3S2	182.022192508	182.02132	241	0.0014211	NA	NA
	0	337.05737	3917	-0.0015379	NA	NA
Num NeutralLoss (Formula ExactMass PrecursorMz ProductMz PrecursorIntensity ProductIntensity LossMass Error CandidateInChIKeys CandidateOntologies): 53
C2HO3	72.992568892	182.02132	109.0219	241	2487	72.99942	-0.0068511	AEMRFAOFKBGASW	CHEMONTID:0001359
C2H3NO2	73.016378336	182.02132	109.01643	241	2487	73.00489	0.0114883	DHMQDGOQFOQNFH	CHEMONTID:0002404
C2HO3	72.992568892	182.00389	109.0219	237	2487	72.98199	0.0105789	AEMRFAOFKBGASW	CHEMONTID:0001359
C2HO3	72.992568892	182.00389	109.01643	237	2487	72.98746	0.0051089	AEMRFAOFKBGASW	CHEMONTID:0001359
C2H2O2	58.005479304	167.0121	109.0219	813	2487	57.9902	0.0152793	QTBSBXVTEAMEQO;TZIHFWKZFHZASV;WGCNASOHLSPBMP;LYCAIKOWRPUZTN	CHEMONTID:0001205;CHEMONTID:0001238;CHEMONTID:0002230;CHEMONTID:0002467
C2H2O2	58.005479304	167.0121	109.01643	813	2487	57.99567	0.0098093	QTBSBXVTEAMEQO;TZIHFWKZFHZASV;WGCNASOHLSPBMP;LYCAIKOWRPUZTN	CHEMONTID:0001205;CHEMONTID:0001238;CHEMONTID:0002230;CHEMONTID:0002467
C2H2O2	58.005479304	167.00143	109.01643	800	2487	57.985	0.0204793	QTBSBXVTEAMEQO;TZIHFWKZFHZASV;WGCNASOHLSPBMP;LYCAIKOWRPUZTN	CHEMONTID:0001205;CHEMONTID:0001238;CHEMONTID:0002230;CHEMONTID:0002467
N2	28.006148	137.0231	109.0219	122	2487	28.0012	0.004948	RAABOESOVLLHRU	NonID:N=N
N2	28.006148	137.0231	109.01643	122	2487	28.00667	-0.000522	RAABOESOVLLHRU	NonID:N=N
CO	27.99491462	137.01202	109.0219	126	2487	27.99012	0.0047946	WSFSSNUMVMOOMR;OKKJLVBELUTLKV	CHEMONTID:0001831;CHEMONTID:0000286
CO	27.99491462	137.01202	109.01643	126	2487	27.99559	-0.0006754	WSFSSNUMVMOOMR;OKKJLVBELUTLKV	CHEMONTID:0001831;CHEMONTID:0000286
CO	27.99491462	137.0074	109.0219	125	2487	27.9855	0.0094146	WSFSSNUMVMOOMR;OKKJLVBELUTLKV	CHEMONTID:0001831;CHEMONTID:0000286
CO	27.99491462	137.0074	109.01643	125	2487	27.99097	0.0039446	WSFSSNUMVMOOMR;OKKJLVBELUTLKV	CHEMONTID:0001831;CHEMONTID:0000286
CH	13.007825032	122.02752	109.0219	69	2487	13.00562	0.002205	VNWKTOKETHGBQD	CHEMONTID:0002500
CH	13.007825032	122.02752	109.01643	69	2487	13.01109	-0.003265	VNWKTOKETHGBQD	CHEMONTID:0002500
C2HO3	72.992568892	182.02132	109.03123	241	2484	72.99009	0.0024789	AEMRFAOFKBGASW	CHEMONTID:0001359
C2HO3	72.992568892	182.00389	109.03123	237	2484	72.97266	0.0199089	AEMRFAOFKBGASW	CHEMONTID:0001359
C2H2O2	58.005479304	167.0121	109.03123	813	2484	57.98087	0.0246093	QTBSBXVTEAMEQO;TZIHFWKZFHZASV;WGCNASOHLSPBMP;LYCAIKOWRPUZTN	CHEMONTID:0001205;CHEMONTID:0001238;CHEMONTID:0002230;CHEMONTID:0002467
CO	27.99491462	137.0231	109.03123	122	2484	27.99187	0.0030446	WSFSSNUMVMOOMR;OKKJLVBELUTLKV	CHEMONTID:0001831;CHEMONTID:0000286
CO	27.99491462	137.01202	109.03123	126	2484	27.98079	0.0141246	WSFSSNUMVMOOMR;OKKJLVBELUTLKV	CHEMONTID:0001831;CHEMONTID:0000286
CO	27.99491462	137.0074	109.03123	125	2484	27.97617	0.0187446	WSFSSNUMVMOOMR;OKKJLVBELUTLKV	CHEMONTID:0001831;CHEMONTID:0000286
CH	13.007825032	122.02752	109.03123	69	2484	12.99629	0.011535	VNWKTOKETHGBQD	CHEMONTID:0002500
C7H6O	106.041864812	337.2153	231.17525	71	1601	106.04005	0.0018148	IWDCLRJOBJJRNH;RDOXTESZEPMUJZ	CHEMONTID:0001275;CHEMONTID:0000138
C5H8O	84.057514876	315.24719	231.17525	73	1601	84.07194	-0.0144251	NEJDKFPXHQRVMV	CHEMONTID:0000286
CO2	43.98982924	275.16815	231.17525	308	1601	43.9929	-0.0030708	BDAGIHXWWSANSR	CHEMONTID:0001205
H2S	33.987721064	265.15002	231.17525	61	1601	33.97477	0.0129511	RWSOTUBLDIXVET	NonID:SH
C6H2O2	106.005479304	337.2153	231.19502	71	843	106.02028	-0.0148007	GHMLBKRAJCXXBS	CHEMONTID:0000137
C5H8O	84.057514876	315.26413	231.19502	82	843	84.06911	-0.0115951	NEJDKFPXHQRVMV	CHEMONTID:0000286
C5H8O	84.057514876	315.24719	231.19502	73	843	84.05217	0.0053449	NEJDKFPXHQRVMV	CHEMONTID:0000286
CO2	43.98982924	275.16815	231.19502	308	843	43.97313	0.0166992	BDAGIHXWWSANSR	CHEMONTID:0001205
CH3	15.023475096	182.02132	167.0121	241	813	15.00922	0.0142551	VNWKTOKETHGBQD	CHEMONTID:0002500
CH2O	30.010564684	167.0121	137.0231	813	122	29.989	0.0215647	OKKJLVBELUTLKV;WSFSSNUMVMOOMR	CHEMONTID:0000286;CHEMONTID:0001831
CH2O	30.010564684	167.0121	137.01202	813	126	30.00008	0.0104847	OKKJLVBELUTLKV;WSFSSNUMVMOOMR	CHEMONTID:0000286;CHEMONTID:0001831
CH2O	30.010564684	167.0121	137.0074	813	125	30.0047	0.0058647	OKKJLVBELUTLKV;WSFSSNUMVMOOMR	CHEMONTID:0000286;CHEMONTID:0001831
CHO2	44.997654272	167.0121	122.02752	813	69	44.98458	0.0130743	BDAGIHXWWSANSR	CHEMONTID:0001205
CH3	15.023475096	182.02132	167.00143	241	800	15.01989	0.0035851	VNWKTOKETHGBQD	CHEMONTID:0002500
CH3	15.023475096	182.00389	167.00143	237	800	15.00246	0.0210151	VNWKTOKETHGBQD	CHEMONTID:0002500
CH2O	30.010564684	167.00143	137.01202	800	126	29.98941	0.0211547	OKKJLVBELUTLKV;WSFSSNUMVMOOMR	CHEMONTID:0000286;CHEMONTID:0001831
CH2O	30.010564684	167.00143	137.0074	800	125	29.99403	0.0165347	OKKJLVBELUTLKV;WSFSSNUMVMOOMR	CHEMONTID:0000286;CHEMONTID:0001831
CHO2	44.997654272	167.00143	122.02752	800	69	44.97391	0.0237443	BDAGIHXWWSANSR	CHEMONTID:0001205
C2H6O2	62.036779432	337.2153	275.16815	71	308	62.04715	-0.0103706	LYCAIKOWRPUZTN	CHEMONTID:0002467
CHO2	44.997654272	182.02132	137.0231	241	122	44.99822	-0.0005657	BDAGIHXWWSANSR	CHEMONTID:0001205
CHO2	44.997654272	182.02132	137.01202	241	126	45.0093	-0.0116457	BDAGIHXWWSANSR	CHEMONTID:0001205
CHO2	44.997654272	182.02132	137.0074	241	125	45.01392	-0.0162657	BDAGIHXWWSANSR	CHEMONTID:0001205
CHO2	44.997654272	182.00389	137.0231	237	122	44.98079	0.0168643	BDAGIHXWWSANSR	CHEMONTID:0001205
CHO2	44.997654272	182.00389	137.01202	237	126	44.99187	0.0057843	BDAGIHXWWSANSR	CHEMONTID:0001205
CHO2	44.997654272	182.00389	137.0074	237	125	44.99649	0.0011643	BDAGIHXWWSANSR	CHEMONTID:0001205
CH4N2O	60.032362748	325.18399	265.15002	98	61	60.03397	-0.0016073	XSQUKJJJFZCRTK	CHEMONTID:0000517
C9H10O2	150.06807956	325.18399	175.11989	98	90	150.0641	0.0039796	TVQDIGAZKJXXLX;CAWZFQGJUGEKFU	CHEMONTID:0004647;CHEMONTID:0000190
C9H10O2	150.06807956	325.18399	175.11031	98	90	150.07368	-0.0056004	TVQDIGAZKJXXLX;CAWZFQGJUGEKFU	CHEMONTID:0004647;CHEMONTID:0000190
C3H6O3	90.031694052	265.15002	175.11989	61	90	90.03013	0.0015641	PEDCQBHIVMGVHV;MNQZXJOMYWMBOU	CHEMONTID:0002210;CHEMONTID:0001540
C3H6O3	90.031694052	265.15002	175.11031	61	90	90.03971	-0.0080159	PEDCQBHIVMGVHV;MNQZXJOMYWMBOU	CHEMONTID:0002210;CHEMONTID:0001540
C8H15O2	143.10720472	265.15002	122.02752	61	69	143.1225	-0.0152953	QVGWQEOFNGJAOO	CHEMONTID:0002229
Num AdductIon (AdductType Mass LinkedMz): 1
[M+Hac-H]-	325.18399	265.15002
Num IsotopicIon (IsotopeName Mass LinkedMz WeightedForm WeightNumber): 6
C-13	110.00291	109.0219	M+1	1
C-13	110.01613	109.03123	M+1	1
N-14	232.17184	231.19502	M+1	1
C-13	232.18933	231.19502	M+1	1
C-13	276.16031	275.16815	M+1	1
C-13	276.17105	275.16815	M+1	1

NAME: C9H25O5P3S
EXACTMASS: 338.06355479
ISSELECTED: False
ACCURATEMASS: 338.0635765
MASSDIFFERENCE: -2.17E-05
TOTALSCORE: 2.777
ISOTOPICINTENSITY[M+1]: 0.11
ISOTOPICINTENSITY[M+2]: 0.0605
ISOTOPICDIFF[M+1]: -0.1301
ISOTOPICDIFF[M+2]: 0.0292
MASSDIFFSCORE: 1
ISOTOPICSCORE: 0.899
PRODUCTIONSCORE: 0.667
NEUTRALLOSSSCORE: 0.211
PRODUCTIONPEAKNUMBER: 14
PRODUCTIONHITSNUMBER: 11
NEUTRALLOSSPEAKNUMBER: 71
NEUTRALLOSSHITSNUMBER: 15
RESOURCENAMES: 
RESOURCERECORDS: 0
ChemOntDescriptions: 
ChemOntIDs: 
ChemOntScores: 
ChemOntInChIKeys: 
PUBCHEMCIDS: 
Num ProductIon (Formula ExactMass AccurateMass Intensity Error CandidateInChIKeys CandidateOntologies): 14
C6H5O2	109.0289544	109.01643	2487	0.013073	GHMLBKRAJCXXBS;QIGBRXMKCJKVMJ;IYJMJJJBGWGVKX	CHEMONTID:0000137;CHEMONTID:0000136;CHEMONTID:0001245
C6H5O2	109.0289544	109.0219	2487	0.007603	GHMLBKRAJCXXBS;QIGBRXMKCJKVMJ;IYJMJJJBGWGVKX	CHEMONTID:0000137;CHEMONTID:0000136;CHEMONTID:0001245
C6H5O2	109.0289544	109.03123	2484	-0.001727	GHMLBKRAJCXXBS;QIGBRXMKCJKVMJ;IYJMJJJBGWGVKX	CHEMONTID:0000137;CHEMONTID:0000136;CHEMONTID:0001245
C7H6O2	122.036779432	122.02752	69	0.009808	ZBCATMYQYDCTIZ;LHGVFZTZFXWLCP;ASHGTJPOSUFTGB;BVJSUAQZOZWCKN;SMQUZDBALVYZAC;RGHHSNMVTDWUBI	CHEMONTID:0000135;CHEMONTID:0000190;CHEMONTID:0000033;CHEMONTID:0003978
C7H5O3	137.02386902	137.0074	125	0.0170176	IUNJCFABHJZSKB;HDVRLUFGYQYLFJ;PCYGLFXKCBFGPC;BPHYZRNTQNPLFI;LPYUENQFPVNPHY;DGXAGETVRDOQFP;QFYYAIBEHOEZKC;LTHYUYDRQWGOQL;IXWOUPGDGMCKGT;PZMSECKZCOOKBY	CHEMONTID:0003978;CHEMONTID:0000190;CHEMONTID:0000135;CHEMONTID:0000382;CHEMONTID:0002122;CHEMONTID:0001661
C7H5O3	137.02386902	137.01202	126	0.0123976	IUNJCFABHJZSKB;HDVRLUFGYQYLFJ;PCYGLFXKCBFGPC;BPHYZRNTQNPLFI;LPYUENQFPVNPHY;DGXAGETVRDOQFP;QFYYAIBEHOEZKC;LTHYUYDRQWGOQL;IXWOUPGDGMCKGT;PZMSECKZCOOKBY	CHEMONTID:0003978;CHEMONTID:0000190;CHEMONTID:0000135;CHEMONTID:0000382;CHEMONTID:0002122;CHEMONTID:0001661
C7H5O3	137.02386902	137.0231	122	0.0013176	IUNJCFABHJZSKB;HDVRLUFGYQYLFJ;PCYGLFXKCBFGPC;BPHYZRNTQNPLFI;LPYUENQFPVNPHY;DGXAGETVRDOQFP;QFYYAIBEHOEZKC;LTHYUYDRQWGOQL;IXWOUPGDGMCKGT;PZMSECKZCOOKBY	CHEMONTID:0003978;CHEMONTID:0000190;CHEMONTID:0000135;CHEMONTID:0000382;CHEMONTID:0002122;CHEMONTID:0001661
C7H3O5	166.998048196	167.00143	800	-0.0028332	KUSIZNPTWCYZMX;LNTHITQWFMADLM	CHEMONTID:0002519;CHEMONTID:0003538
C7H3O5	166.998048196	167.0121	813	-0.0135032	KUSIZNPTWCYZMX;LNTHITQWFMADLM	CHEMONTID:0002519;CHEMONTID:0003538
C9H19OS	175.115661228	175.11031	90	0.0058998	NA	NA
C9H19OS	175.115661228	175.11989	90	-0.0036802	NA	NA
C8H6O5	182.021523292	182.00389	237	0.0181819	HPPCGHJRDOZHQY;NHFCITMLBJJEDB	CHEMONTID:0004298;CHEMONTID:0000382
C8H6O5	182.021523292	182.02132	241	0.0007519	HPPCGHJRDOZHQY;NHFCITMLBJJEDB	CHEMONTID:0004298;CHEMONTID:0000382
	0	337.05737	3917	-0.0010917	NA	NA
Num NeutralLoss (Formula ExactMass PrecursorMz ProductMz PrecursorIntensity ProductIntensity LossMass Error CandidateInChIKeys CandidateOntologies): 62
C7H7O4	155.034433704	337.05737	182.02132	3917	241	155.03605	-0.0016163	BTQAJGSMXCDDAJ	CHEMONTID:0002519
C7H7O4	155.034433704	337.05737	182.00389	3917	237	155.05348	-0.0190463	BTQAJGSMXCDDAJ	CHEMONTID:0002519
C7H6O5	170.021523292	337.05737	167.0121	3917	813	170.04527	-0.0237467	LNTHITQWFMADLM	CHEMONTID:0003538
C2HO3	72.992568892	182.02132	109.0219	241	2487	72.99942	-0.0068511	AEMRFAOFKBGASW	CHEMONTID:0001359
C2HO3	72.992568892	182.02132	109.01643	241	2487	73.00489	-0.0123211	AEMRFAOFKBGASW	CHEMONTID:0001359
C2HO3	72.992568892	182.00389	109.0219	237	2487	72.98199	0.0105789	AEMRFAOFKBGASW	CHEMONTID:0001359
C2HO3	72.992568892	182.00389	109.01643	237	2487	72.98746	0.0051089	AEMRFAOFKBGASW	CHEMONTID:0001359
C2H2O2	58.005479304	167.0121	109.0219	813	2487	57.9902	0.0152793	QTBSBXVTEAMEQO;TZIHFWKZFHZASV;WGCNASOHLSPBMP;LYCAIKOWRPUZTN	CHEMONTID:0001205;CHEMONTID:0001238;CHEMONTID:0002230;CHEMONTID:0002467
C2H2O2	58.005479304	167.0121	109.01643	813	2487	57.99567	0.0098093	QTBSBXVTEAMEQO;TZIHFWKZFHZASV;WGCNASOHLSPBMP;LYCAIKOWRPUZTN	CHEMONTID:0001205;CHEMONTID:0001238;CHEMONTID:0002230;CHEMONTID:0002467
C2H2O2	58.005479304	167.00143	109.01643	800	2487	57.985	0.0204793	QTBSBXVTEAMEQO;TZIHFWKZFHZASV;WGCNASOHLSPBMP;LYCAIKOWRPUZTN	CHEMONTID:0001205;CHEMONTID:0001238;CHEMONTID:0002230;CHEMONTID:0002467
CO	27.99491462	137.0231	109.0219	122	2487	28.0012	-0.0062854	WSFSSNUMVMOOMR;OKKJLVBELUTLKV	CHEMONTID:0001831;CHEMONTID:0000286
CO	27.99491462	137.0231	109.01643	122	2487	28.00667	-0.0117554	WSFSSNUMVMOOMR;OKKJLVBELUTLKV	CHEMONTID:0001831;CHEMONTID:0000286
CO	27.99491462	137.01202	109.0219	126	2487	27.99012	0.0047946	WSFSSNUMVMOOMR;OKKJLVBELUTLKV	CHEMONTID:0001831;CHEMONTID:0000286
CO	27.99491462	137.01202	109.01643	126	2487	27.99559	-0.0006754	WSFSSNUMVMOOMR;OKKJLVBELUTLKV	CHEMONTID:0001831;CHEMONTID:0000286
CO	27.99491462	137.0074	109.0219	125	2487	27.9855	0.0094146	WSFSSNUMVMOOMR;OKKJLVBELUTLKV	CHEMONTID:0001831;CHEMONTID:0000286
CO	27.99491462	137.0074	109.01643	125	2487	27.99097	0.0039446	WSFSSNUMVMOOMR;OKKJLVBELUTLKV	CHEMONTID:0001831;CHEMONTID:0000286
CH	13.007825032	122.02752	109.0219	69	2487	13.00562	0.002205	VNWKTOKETHGBQD	CHEMONTID:0002500
CH	13.007825032	122.02752	109.01643	69	2487	13.01109	-0.003265	VNWKTOKETHGBQD	CHEMONTID:0002500
C2HO3	72.992568892	182.02132	109.03123	241	2484	72.99009	0.0024789	AEMRFAOFKBGASW	CHEMONTID:0001359
C2HO3	72.992568892	182.00389	109.03123	237	2484	72.97266	0.0199089	AEMRFAOFKBGASW	CHEMONTID:0001359
C2H2O2	58.005479304	167.0121	109.03123	813	2484	57.98087	0.0246093	QTBSBXVTEAMEQO;TZIHFWKZFHZASV;WGCNASOHLSPBMP;LYCAIKOWRPUZTN	CHEMONTID:0001205;CHEMONTID:0001238;CHEMONTID:0002230;CHEMONTID:0002467
CO	27.99491462	137.0231	109.03123	122	2484	27.99187	0.0030446	WSFSSNUMVMOOMR;OKKJLVBELUTLKV	CHEMONTID:0001831;CHEMONTID:0000286
CO	27.99491462	137.01202	109.03123	126	2484	27.98079	0.0141246	WSFSSNUMVMOOMR;OKKJLVBELUTLKV	CHEMONTID:0001831;CHEMONTID:0000286
CO	27.99491462	137.0074	109.03123	125	2484	27.97617	0.0187446	WSFSSNUMVMOOMR;OKKJLVBELUTLKV	CHEMONTID:0001831;CHEMONTID:0000286
CH	13.007825032	122.02752	109.03123	69	2484	12.99629	0.011535	VNWKTOKETHGBQD	CHEMONTID:0002500
C7H6O	106.041864812	337.2153	231.17525	71	1601	106.04005	0.0018148	IWDCLRJOBJJRNH;RDOXTESZEPMUJZ	CHEMONTID:0001275;CHEMONTID:0000138
C5H8O	84.057514876	315.24719	231.17525	73	1601	84.07194	-0.0144251	NEJDKFPXHQRVMV	CHEMONTID:0000286
CO2	43.98982924	275.16815	231.17525	308	1601	43.9929	-0.0030708	BDAGIHXWWSANSR	CHEMONTID:0001205
H2S	33.987721064	265.15002	231.17525	61	1601	33.97477	0.0129511	RWSOTUBLDIXVET	NonID:SH
C3H6O4	106.026608672	337.2153	231.19502	71	843	106.02028	0.0063287	RBNPOMFGQQGHHO	CHEMONTID:0000215
C5H8O	84.057514876	315.26413	231.19502	82	843	84.06911	-0.0115951	NEJDKFPXHQRVMV	CHEMONTID:0000286
C5H8O	84.057514876	315.24719	231.19502	73	843	84.05217	0.0053449	NEJDKFPXHQRVMV	CHEMONTID:0000286
CO2	43.98982924	275.16815	231.19502	308	843	43.97313	0.0166992	BDAGIHXWWSANSR	CHEMONTID:0001205
C7H6O5	170.021523292	337.0563	167.0121	1	813	170.0442	-0.0226767	LNTHITQWFMADLM	CHEMONTID:0003538
CH3	15.023475096	182.02132	167.0121	241	813	15.00922	0.0142551	VNWKTOKETHGBQD	CHEMONTID:0002500
CH2O	30.010564684	167.0121	137.0231	813	122	29.989	0.0215647	OKKJLVBELUTLKV;WSFSSNUMVMOOMR	CHEMONTID:0000286;CHEMONTID:0001831
CH2O	30.010564684	167.0121	137.01202	813	126	30.00008	0.0104847	OKKJLVBELUTLKV;WSFSSNUMVMOOMR	CHEMONTID:0000286;CHEMONTID:0001831
CH2O	30.010564684	167.0121	137.0074	813	125	30.0047	0.0058647	OKKJLVBELUTLKV;WSFSSNUMVMOOMR	CHEMONTID:0000286;CHEMONTID:0001831
CHO2	44.997654272	167.0121	122.02752	813	69	44.98458	0.0130743	BDAGIHXWWSANSR	CHEMONTID:0001205
CH3	15.023475096	182.02132	167.00143	241	800	15.01989	0.0035851	VNWKTOKETHGBQD	CHEMONTID:0002500
CH3	15.023475096	182.00389	167.00143	237	800	15.00246	0.0210151	VNWKTOKETHGBQD	CHEMONTID:0002500
CH2O	30.010564684	167.00143	137.01202	800	126	29.98941	0.0211547	OKKJLVBELUTLKV;WSFSSNUMVMOOMR	CHEMONTID:0000286;CHEMONTID:0001831
CH2O	30.010564684	167.00143	137.0074	800	125	29.99403	0.0165347	OKKJLVBELUTLKV;WSFSSNUMVMOOMR	CHEMONTID:0000286;CHEMONTID:0001831
CHO2	44.997654272	167.00143	122.02752	800	69	44.97391	0.0237443	BDAGIHXWWSANSR	CHEMONTID:0001205
C2H6O2	62.036779432	337.2153	275.16815	71	308	62.04715	-0.0103706	LYCAIKOWRPUZTN	CHEMONTID:0002467
C7H7O4	155.034433704	337.0563	182.02132	1	241	155.03498	-0.0005463	BTQAJGSMXCDDAJ	CHEMONTID:0002519
CHO2	44.997654272	182.02132	137.0231	241	122	44.99822	-0.0005657	BDAGIHXWWSANSR	CHEMONTID:0001205
CHO2	44.997654272	182.02132	137.01202	241	126	45.0093	-0.0116457	BDAGIHXWWSANSR	CHEMONTID:0001205
CHO2	44.997654272	182.02132	137.0074	241	125	45.01392	-0.0162657	BDAGIHXWWSANSR	CHEMONTID:0001205
C7H7O4	155.034433704	337.0563	182.00389	1	237	155.05241	-0.0179763	BTQAJGSMXCDDAJ	CHEMONTID:0002519
CHO2	44.997654272	182.00389	137.0231	237	122	44.98079	0.0168643	BDAGIHXWWSANSR	CHEMONTID:0001205
CHO2	44.997654272	182.00389	137.01202	237	126	44.99187	0.0057843	BDAGIHXWWSANSR	CHEMONTID:0001205
CHO2	44.997654272	182.00389	137.0074	237	125	44.99649	0.0011643	BDAGIHXWWSANSR	CHEMONTID:0001205
C2H4O2	60.021129368	325.18399	265.15002	98	61	60.03397	-0.0128406	QTBSBXVTEAMEQO;LYCAIKOWRPUZTN;TZIHFWKZFHZASV;WGCNASOHLSPBMP	CHEMONTID:0001205;CHEMONTID:0002467;CHEMONTID:0001238;CHEMONTID:0002230
C9H10O2	150.06807956	325.18399	175.11989	98	90	150.0641	0.0039796	TVQDIGAZKJXXLX;CAWZFQGJUGEKFU	CHEMONTID:0004647;CHEMONTID:0000190
C9H10O2	150.06807956	325.18399	175.11031	98	90	150.07368	-0.0056004	TVQDIGAZKJXXLX;CAWZFQGJUGEKFU	CHEMONTID:0004647;CHEMONTID:0000190
C9H16O	140.120115132	315.26413	175.11989	82	90	140.14424	-0.0241249	IFTBJDZSLBRRMC	CHEMONTID:0001334
C9H16O	140.120115132	315.24719	175.11989	73	90	140.1273	-0.0071849	IFTBJDZSLBRRMC	CHEMONTID:0001334
C9H16O	140.120115132	315.24719	175.11031	73	90	140.13688	-0.0167649	IFTBJDZSLBRRMC	CHEMONTID:0001334
C3H6O3	90.031694052	265.15002	175.11989	61	90	90.03013	0.0015641	PEDCQBHIVMGVHV;MNQZXJOMYWMBOU	CHEMONTID:0002210;CHEMONTID:0001540
C3H6O3	90.031694052	265.15002	175.11031	61	90	90.03971	-0.0080159	PEDCQBHIVMGVHV;MNQZXJOMYWMBOU	CHEMONTID:0002210;CHEMONTID:0001540
C8H15O2	143.10720472	265.15002	122.02752	61	69	143.1225	-0.0152953	QVGWQEOFNGJAOO	CHEMONTID:0002229
Num AdductIon (AdductType Mass LinkedMz): 1
[M+Hac-H]-	325.18399	265.15002
Num IsotopicIon (IsotopeName Mass LinkedMz WeightedForm WeightNumber): 6
C-13	110.00291	109.0219	M+1	1
C-13	110.01613	109.03123	M+1	1
N-14	232.17184	231.19502	M+1	1
C-13	232.18933	231.19502	M+1	1
C-13	276.16031	275.16815	M+1	1
C-13	276.17105	275.16815	M+1	1

NAME: C12H21NO4PS2
EXACTMASS: 338.064961782
ISSELECTED: False
ACCURATEMASS: 338.0635765
MASSDIFFERENCE: 0.0013853
TOTALSCORE: 2.773
ISOTOPICINTENSITY[M+1]: 0.1532
ISOTOPICINTENSITY[M+2]: 0.1087
ISOTOPICDIFF[M+1]: -0.0869
ISOTOPICDIFF[M+2]: 0.0774
MASSDIFFSCORE: 0.962
ISOTOPICSCORE: 0.919
PRODUCTIONSCORE: 0.667
NEUTRALLOSSSCORE: 0.225
PRODUCTIONPEAKNUMBER: 14
PRODUCTIONHITSNUMBER: 10
NEUTRALLOSSPEAKNUMBER: 71
NEUTRALLOSSHITSNUMBER: 16
RESOURCENAMES: 
RESOURCERECORDS: 0
ChemOntDescriptions: 
ChemOntIDs: 
ChemOntScores: 
ChemOntInChIKeys: 
PUBCHEMCIDS: 
Num ProductIon (Formula ExactMass AccurateMass Intensity Error CandidateInChIKeys CandidateOntologies): 14
C6H5O2	109.0289544	109.01643	2487	0.013073	GHMLBKRAJCXXBS;QIGBRXMKCJKVMJ;IYJMJJJBGWGVKX	CHEMONTID:0000137;CHEMONTID:0000136;CHEMONTID:0001245
C6H5O2	109.0289544	109.0219	2487	0.007603	GHMLBKRAJCXXBS;QIGBRXMKCJKVMJ;IYJMJJJBGWGVKX	CHEMONTID:0000137;CHEMONTID:0000136;CHEMONTID:0001245
C6H5O2	109.0289544	109.03123	2484	-0.001727	GHMLBKRAJCXXBS;QIGBRXMKCJKVMJ;IYJMJJJBGWGVKX	CHEMONTID:0000137;CHEMONTID:0000136;CHEMONTID:0001245
C6H4NO2	122.024203368	122.02752	69	-0.0027681	LQNUZADURLCDLV	CHEMONTID:0000036
C7H5O3	137.02386902	137.0074	125	0.0170176	IUNJCFABHJZSKB;HDVRLUFGYQYLFJ;PCYGLFXKCBFGPC;BPHYZRNTQNPLFI;LPYUENQFPVNPHY;DGXAGETVRDOQFP;QFYYAIBEHOEZKC;LTHYUYDRQWGOQL;IXWOUPGDGMCKGT;PZMSECKZCOOKBY	CHEMONTID:0003978;CHEMONTID:0000190;CHEMONTID:0000135;CHEMONTID:0000382;CHEMONTID:0002122;CHEMONTID:0001661
C7H5O3	137.02386902	137.01202	126	0.0123976	IUNJCFABHJZSKB;HDVRLUFGYQYLFJ;PCYGLFXKCBFGPC;BPHYZRNTQNPLFI;LPYUENQFPVNPHY;DGXAGETVRDOQFP;QFYYAIBEHOEZKC;LTHYUYDRQWGOQL;IXWOUPGDGMCKGT;PZMSECKZCOOKBY	CHEMONTID:0003978;CHEMONTID:0000190;CHEMONTID:0000135;CHEMONTID:0000382;CHEMONTID:0002122;CHEMONTID:0001661
C7H5O3	137.02386902	137.0231	122	0.0013176	IUNJCFABHJZSKB;HDVRLUFGYQYLFJ;PCYGLFXKCBFGPC;BPHYZRNTQNPLFI;LPYUENQFPVNPHY;DGXAGETVRDOQFP;QFYYAIBEHOEZKC;LTHYUYDRQWGOQL;IXWOUPGDGMCKGT;PZMSECKZCOOKBY	CHEMONTID:0003978;CHEMONTID:0000190;CHEMONTID:0000135;CHEMONTID:0000382;CHEMONTID:0002122;CHEMONTID:0001661
C8H7S2	166.998917224	167.00143	800	-0.0019642	NA	NA
C8H7O4	167.034433704	167.0121	813	0.0228823	XLEYFDVVXLMULC;ABNNGIOYMQTQQO;DFOATKRXQLALOL;LTJNCZSXVJCHGE	CHEMONTID:0004298;CHEMONTID:0000190;CHEMONTID:0003698;CHEMONTID:0000135
C12H15O	175.1122901	175.11031	90	0.0025287	ILLDCQFGXZZRTO	CHEMONTID:0001334
C12H15O	175.1122901	175.11989	90	-0.0070513	ILLDCQFGXZZRTO	CHEMONTID:0001334
C4H9NO3PS	182.004075778	182.00389	237	0.0007344	NA	NA
C8H9NPS	182.019331918	182.02132	241	-0.0014395	NA	NA
	0	337.05737	3917	0.0003153	NA	NA
Num NeutralLoss (Formula ExactMass PrecursorMz ProductMz PrecursorIntensity ProductIntensity LossMass Error CandidateInChIKeys CandidateOntologies): 62
C7H7O4	155.034433704	337.05737	182.02132	3917	241	155.03605	-0.0016163	BTQAJGSMXCDDAJ	CHEMONTID:0002519
C7H7O4	155.034433704	337.05737	182.00389	3917	237	155.05348	-0.0190463	BTQAJGSMXCDDAJ	CHEMONTID:0002519
C10H20O	156.15141526	265.15002	109.0219	61	2487	156.12812	0.0232953	MWKFXSUHUHTGQN	CHEMONTID:0001334
C10H20O	156.15141526	265.15002	109.01643	61	2487	156.13359	0.0178253	MWKFXSUHUHTGQN	CHEMONTID:0001334
C2HO3	72.992568892	182.02132	109.0219	241	2487	72.99942	-0.0068511	AEMRFAOFKBGASW	CHEMONTID:0001359
C2H3NO2	73.016378336	182.02132	109.01643	241	2487	73.00489	0.0114883	DHMQDGOQFOQNFH	CHEMONTID:0002404
C2HO3	72.992568892	182.00389	109.0219	237	2487	72.98199	0.0105789	AEMRFAOFKBGASW	CHEMONTID:0001359
C2HO3	72.992568892	182.00389	109.01643	237	2487	72.98746	0.0051089	AEMRFAOFKBGASW	CHEMONTID:0001359
C2H2O2	58.005479304	167.0121	109.0219	813	2487	57.9902	0.0152793	QTBSBXVTEAMEQO;TZIHFWKZFHZASV;WGCNASOHLSPBMP;LYCAIKOWRPUZTN	CHEMONTID:0001205;CHEMONTID:0001238;CHEMONTID:0002230;CHEMONTID:0002467
C2H2O2	58.005479304	167.0121	109.01643	813	2487	57.99567	0.0098093	QTBSBXVTEAMEQO;TZIHFWKZFHZASV;WGCNASOHLSPBMP;LYCAIKOWRPUZTN	CHEMONTID:0001205;CHEMONTID:0001238;CHEMONTID:0002230;CHEMONTID:0002467
C2H2O2	58.005479304	167.00143	109.01643	800	2487	57.985	0.0204793	QTBSBXVTEAMEQO;TZIHFWKZFHZASV;WGCNASOHLSPBMP;LYCAIKOWRPUZTN	CHEMONTID:0001205;CHEMONTID:0001238;CHEMONTID:0002230;CHEMONTID:0002467
CO	27.99491462	137.0231	109.0219	122	2487	28.0012	-0.0062854	WSFSSNUMVMOOMR;OKKJLVBELUTLKV	CHEMONTID:0001831;CHEMONTID:0000286
CO	27.99491462	137.0231	109.01643	122	2487	28.00667	-0.0117554	WSFSSNUMVMOOMR;OKKJLVBELUTLKV	CHEMONTID:0001831;CHEMONTID:0000286
CO	27.99491462	137.01202	109.0219	126	2487	27.99012	0.0047946	WSFSSNUMVMOOMR;OKKJLVBELUTLKV	CHEMONTID:0001831;CHEMONTID:0000286
CO	27.99491462	137.01202	109.01643	126	2487	27.99559	-0.0006754	WSFSSNUMVMOOMR;OKKJLVBELUTLKV	CHEMONTID:0001831;CHEMONTID:0000286
CO	27.99491462	137.0074	109.0219	125	2487	27.9855	0.0094146	WSFSSNUMVMOOMR;OKKJLVBELUTLKV	CHEMONTID:0001831;CHEMONTID:0000286
CO	27.99491462	137.0074	109.01643	125	2487	27.99097	0.0039446	WSFSSNUMVMOOMR;OKKJLVBELUTLKV	CHEMONTID:0001831;CHEMONTID:0000286
CH	13.007825032	122.02752	109.0219	69	2487	13.00562	0.002205	VNWKTOKETHGBQD	CHEMONTID:0002500
CH	13.007825032	122.02752	109.01643	69	2487	13.01109	-0.003265	VNWKTOKETHGBQD	CHEMONTID:0002500
C2HO3	72.992568892	182.02132	109.03123	241	2484	72.99009	0.0024789	AEMRFAOFKBGASW	CHEMONTID:0001359
C2HO3	72.992568892	182.00389	109.03123	237	2484	72.97266	0.0199089	AEMRFAOFKBGASW	CHEMONTID:0001359
C2H2O2	58.005479304	167.0121	109.03123	813	2484	57.98087	0.0246093	QTBSBXVTEAMEQO;TZIHFWKZFHZASV;WGCNASOHLSPBMP;LYCAIKOWRPUZTN	CHEMONTID:0001205;CHEMONTID:0001238;CHEMONTID:0002230;CHEMONTID:0002467
CO	27.99491462	137.0231	109.03123	122	2484	27.99187	0.0030446	WSFSSNUMVMOOMR;OKKJLVBELUTLKV	CHEMONTID:0001831;CHEMONTID:0000286
CO	27.99491462	137.01202	109.03123	126	2484	27.98079	0.0141246	WSFSSNUMVMOOMR;OKKJLVBELUTLKV	CHEMONTID:0001831;CHEMONTID:0000286
CO	27.99491462	137.0074	109.03123	125	2484	27.97617	0.0187446	WSFSSNUMVMOOMR;OKKJLVBELUTLKV	CHEMONTID:0001831;CHEMONTID:0000286
CH	13.007825032	122.02752	109.03123	69	2484	12.99629	0.011535	VNWKTOKETHGBQD	CHEMONTID:0002500
C7H6O	106.041864812	337.2153	231.17525	71	1601	106.04005	0.0018148	IWDCLRJOBJJRNH;RDOXTESZEPMUJZ	CHEMONTID:0001275;CHEMONTID:0000138
C5H8O	84.057514876	315.24719	231.17525	73	1601	84.07194	-0.0144251	NEJDKFPXHQRVMV	CHEMONTID:0000286
CO2	43.98982924	275.16815	231.17525	308	1601	43.9929	-0.0030708	BDAGIHXWWSANSR	CHEMONTID:0001205
H2S	33.987721064	265.15002	231.17525	61	1601	33.97477	0.0129511	RWSOTUBLDIXVET	NonID:SH
C3H6O4	106.026608672	337.2153	231.19502	71	843	106.02028	0.0063287	RBNPOMFGQQGHHO	CHEMONTID:0000215
C5H8O	84.057514876	315.26413	231.19502	82	843	84.06911	-0.0115951	NEJDKFPXHQRVMV	CHEMONTID:0000286
C5H8O	84.057514876	315.24719	231.19502	73	843	84.05217	0.0053449	NEJDKFPXHQRVMV	CHEMONTID:0000286
CO2	43.98982924	275.16815	231.19502	308	843	43.97313	0.0166992	BDAGIHXWWSANSR	CHEMONTID:0001205
CH3	15.023475096	182.02132	167.0121	241	813	15.00922	0.0142551	VNWKTOKETHGBQD	CHEMONTID:0002500
CH2O	30.010564684	167.0121	137.0231	813	122	29.989	0.0215647	OKKJLVBELUTLKV;WSFSSNUMVMOOMR	CHEMONTID:0000286;CHEMONTID:0001831
CH2O	30.010564684	167.0121	137.01202	813	126	30.00008	0.0104847	OKKJLVBELUTLKV;WSFSSNUMVMOOMR	CHEMONTID:0000286;CHEMONTID:0001831
CH2O	30.010564684	167.0121	137.0074	813	125	30.0047	0.0058647	OKKJLVBELUTLKV;WSFSSNUMVMOOMR	CHEMONTID:0000286;CHEMONTID:0001831
CHO2	44.997654272	167.0121	122.02752	813	69	44.98458	0.0130743	BDAGIHXWWSANSR	CHEMONTID:0001205
CH3	15.023475096	182.02132	167.00143	241	800	15.01989	0.0035851	VNWKTOKETHGBQD	CHEMONTID:0002500
CH3	15.023475096	182.00389	167.00143	237	800	15.00246	0.0210151	VNWKTOKETHGBQD	CHEMONTID:0002500
CH2O	30.010564684	167.00143	137.01202	800	126	29.98941	0.0211547	OKKJLVBELUTLKV;WSFSSNUMVMOOMR	CHEMONTID:0000286;CHEMONTID:0001831
CH2O	30.010564684	167.00143	137.0074	800	125	29.99403	0.0165347	OKKJLVBELUTLKV;WSFSSNUMVMOOMR	CHEMONTID:0000286;CHEMONTID:0001831
CHO2	44.997654272	167.00143	122.02752	800	69	44.97391	0.0237443	BDAGIHXWWSANSR	CHEMONTID:0001205
C2H6O2	62.036779432	337.2153	275.16815	71	308	62.04715	-0.0103706	LYCAIKOWRPUZTN	CHEMONTID:0002467
C7H7O4	155.034433704	337.0563	182.02132	1	241	155.03498	-0.0005463	BTQAJGSMXCDDAJ	CHEMONTID:0002519
CHO2	44.997654272	182.02132	137.0231	241	122	44.99822	-0.0005657	BDAGIHXWWSANSR	CHEMONTID:0001205
CHO2	44.997654272	182.02132	137.01202	241	126	45.0093	-0.0116457	BDAGIHXWWSANSR	CHEMONTID:0001205
CHO2	44.997654272	182.02132	137.0074	241	125	45.01392	-0.0162657	BDAGIHXWWSANSR	CHEMONTID:0001205
C7H7O4	155.034433704	337.0563	182.00389	1	237	155.05241	-0.0179763	BTQAJGSMXCDDAJ	CHEMONTID:0002519
CHO2	44.997654272	182.00389	137.0231	237	122	44.98079	0.0168643	BDAGIHXWWSANSR	CHEMONTID:0001205
CHO2	44.997654272	182.00389	137.01202	237	126	44.99187	0.0057843	BDAGIHXWWSANSR	CHEMONTID:0001205
CHO2	44.997654272	182.00389	137.0074	237	125	44.99649	0.0011643	BDAGIHXWWSANSR	CHEMONTID:0001205
C2H4O2	60.021129368	325.18399	265.15002	98	61	60.03397	-0.0128406	QTBSBXVTEAMEQO;LYCAIKOWRPUZTN;TZIHFWKZFHZASV;WGCNASOHLSPBMP	CHEMONTID:0001205;CHEMONTID:0002467;CHEMONTID:0001238;CHEMONTID:0002230
C9H10O2	150.06807956	325.18399	175.11989	98	90	150.0641	0.0039796	TVQDIGAZKJXXLX;CAWZFQGJUGEKFU	CHEMONTID:0004647;CHEMONTID:0000190
C9H10O2	150.06807956	325.18399	175.11031	98	90	150.07368	-0.0056004	TVQDIGAZKJXXLX;CAWZFQGJUGEKFU	CHEMONTID:0004647;CHEMONTID:0000190
C9H16O	140.120115132	315.26413	175.11989	82	90	140.14424	-0.0241249	IFTBJDZSLBRRMC	CHEMONTID:0001334
C9H16O	140.120115132	315.24719	175.11989	73	90	140.1273	-0.0071849	IFTBJDZSLBRRMC	CHEMONTID:0001334
C9H16O	140.120115132	315.24719	175.11031	73	90	140.13688	-0.0167649	IFTBJDZSLBRRMC	CHEMONTID:0001334
C3H6O3	90.031694052	265.15002	175.11989	61	90	90.03013	0.0015641	PEDCQBHIVMGVHV;MNQZXJOMYWMBOU	CHEMONTID:0002210;CHEMONTID:0001540
C3H6O3	90.031694052	265.15002	175.11031	61	90	90.03971	-0.0080159	PEDCQBHIVMGVHV;MNQZXJOMYWMBOU	CHEMONTID:0002210;CHEMONTID:0001540
C8H15O2	143.10720472	265.15002	122.02752	61	69	143.1225	-0.0152953	QVGWQEOFNGJAOO	CHEMONTID:0002229
Num AdductIon (AdductType Mass LinkedMz): 1
[M+Hac-H]-	325.18399	265.15002
Num IsotopicIon (IsotopeName Mass LinkedMz WeightedForm WeightNumber): 6
C-13	110.00291	109.0219	M+1	1
C-13	110.01613	109.03123	M+1	1
N-14	232.17184	231.19502	M+1	1
C-13	232.18933	231.19502	M+1	1
C-13	276.16031	275.16815	M+1	1
C-13	276.17105	275.16815	M+1	1

NAME: C14H15FN3O2P2
EXACTMASS: 338.0623532
ISSELECTED: False
ACCURATEMASS: 338.0635765
MASSDIFFERENCE: -0.0012233
TOTALSCORE: 2.772
ISOTOPICINTENSITY[M+1]: 0.1649
ISOTOPICINTENSITY[M+2]: 0.0169
ISOTOPICDIFF[M+1]: -0.0752
ISOTOPICDIFF[M+2]: -0.0144
MASSDIFFSCORE: 0.971
ISOTOPICSCORE: 0.965
PRODUCTIONSCORE: 0.667
NEUTRALLOSSSCORE: 0.169
PRODUCTIONPEAKNUMBER: 14
PRODUCTIONHITSNUMBER: 9
NEUTRALLOSSPEAKNUMBER: 71
NEUTRALLOSSHITSNUMBER: 12
RESOURCENAMES: 
RESOURCERECORDS: 0
ChemOntDescriptions: 
ChemOntIDs: 
ChemOntScores: 
ChemOntInChIKeys: 
PUBCHEMCIDS: 
Num ProductIon (Formula ExactMass AccurateMass Intensity Error CandidateInChIKeys CandidateOntologies): 14
C6H5O2	109.0289544	109.01643	2487	0.013073	GHMLBKRAJCXXBS;QIGBRXMKCJKVMJ;IYJMJJJBGWGVKX	CHEMONTID:0000137;CHEMONTID:0000136;CHEMONTID:0001245
C6H5O2	109.0289544	109.0219	2487	0.007603	GHMLBKRAJCXXBS;QIGBRXMKCJKVMJ;IYJMJJJBGWGVKX	CHEMONTID:0000137;CHEMONTID:0000136;CHEMONTID:0001245
C6H5O2	109.0289544	109.03123	2484	-0.001727	GHMLBKRAJCXXBS;QIGBRXMKCJKVMJ;IYJMJJJBGWGVKX	CHEMONTID:0000137;CHEMONTID:0000136;CHEMONTID:0001245
C6H4NO2	122.024203368	122.02752	69	-0.0027681	LQNUZADURLCDLV	CHEMONTID:0000036
C10H3N	137.026549096	137.0074	125	0.0196977	GOVXKUCVZUROAN	CHEMONTID:0004196
C10H3N	137.026549096	137.01202	126	0.0150777	GOVXKUCVZUROAN	CHEMONTID:0004196
C10H3N	137.026549096	137.0231	122	0.0039977	GOVXKUCVZUROAN	CHEMONTID:0004196
C6H4N2O2P	167.001038998	167.00143	800	0.0001576	NA	NA
C11H3O2	167.013304336	167.0121	813	0.0017529	NA	NA
C12H15O	175.1122901	175.11031	90	0.0025287	ILLDCQFGXZZRTO	CHEMONTID:0001334
C12H15O	175.1122901	175.11989	90	-0.0070513	ILLDCQFGXZZRTO	CHEMONTID:0001334
C14N	182.003074	182.00389	237	-0.0002674	NA	NA
C11H4NO2	182.024203368	182.02132	241	0.0034319	NA	NA
	0	337.05737	3917	-0.0022933	NA	NA
Num NeutralLoss (Formula ExactMass PrecursorMz ProductMz PrecursorIntensity ProductIntensity LossMass Error CandidateInChIKeys CandidateOntologies): 46
C2H3NO2	73.016378336	182.02132	109.0219	241	2487	72.99942	0.0169583	DHMQDGOQFOQNFH	CHEMONTID:0002404
C2H3NO2	73.016378336	182.02132	109.01643	241	2487	73.00489	0.0114883	DHMQDGOQFOQNFH	CHEMONTID:0002404
C2H2O2	58.005479304	167.0121	109.0219	813	2487	57.9902	0.0152793	QTBSBXVTEAMEQO;TZIHFWKZFHZASV;WGCNASOHLSPBMP;LYCAIKOWRPUZTN	CHEMONTID:0001205;CHEMONTID:0001238;CHEMONTID:0002230;CHEMONTID:0002467
C2H2O2	58.005479304	167.0121	109.01643	813	2487	57.99567	0.0098093	QTBSBXVTEAMEQO;TZIHFWKZFHZASV;WGCNASOHLSPBMP;LYCAIKOWRPUZTN	CHEMONTID:0001205;CHEMONTID:0001238;CHEMONTID:0002230;CHEMONTID:0002467
C2H2O2	58.005479304	167.00143	109.01643	800	2487	57.985	0.0204793	QTBSBXVTEAMEQO;TZIHFWKZFHZASV;WGCNASOHLSPBMP;LYCAIKOWRPUZTN	CHEMONTID:0001205;CHEMONTID:0001238;CHEMONTID:0002230;CHEMONTID:0002467
N2	28.006148	137.0231	109.0219	122	2487	28.0012	0.004948	RAABOESOVLLHRU	NonID:N=N
N2	28.006148	137.0231	109.01643	122	2487	28.00667	-0.000522	RAABOESOVLLHRU	NonID:N=N
CO	27.99491462	137.01202	109.0219	126	2487	27.99012	0.0047946	WSFSSNUMVMOOMR;OKKJLVBELUTLKV	CHEMONTID:0001831;CHEMONTID:0000286
CO	27.99491462	137.01202	109.01643	126	2487	27.99559	-0.0006754	WSFSSNUMVMOOMR;OKKJLVBELUTLKV	CHEMONTID:0001831;CHEMONTID:0000286
CO	27.99491462	137.0074	109.0219	125	2487	27.9855	0.0094146	WSFSSNUMVMOOMR;OKKJLVBELUTLKV	CHEMONTID:0001831;CHEMONTID:0000286
CO	27.99491462	137.0074	109.01643	125	2487	27.99097	0.0039446	WSFSSNUMVMOOMR;OKKJLVBELUTLKV	CHEMONTID:0001831;CHEMONTID:0000286
CH	13.007825032	122.02752	109.0219	69	2487	13.00562	0.002205	VNWKTOKETHGBQD	CHEMONTID:0002500
CH	13.007825032	122.02752	109.01643	69	2487	13.01109	-0.003265	VNWKTOKETHGBQD	CHEMONTID:0002500
C2H2O2	58.005479304	167.0121	109.03123	813	2484	57.98087	0.0246093	QTBSBXVTEAMEQO;TZIHFWKZFHZASV;WGCNASOHLSPBMP;LYCAIKOWRPUZTN	CHEMONTID:0001205;CHEMONTID:0001238;CHEMONTID:0002230;CHEMONTID:0002467
CO	27.99491462	137.0231	109.03123	122	2484	27.99187	0.0030446	WSFSSNUMVMOOMR;OKKJLVBELUTLKV	CHEMONTID:0001831;CHEMONTID:0000286
CO	27.99491462	137.01202	109.03123	126	2484	27.98079	0.0141246	WSFSSNUMVMOOMR;OKKJLVBELUTLKV	CHEMONTID:0001831;CHEMONTID:0000286
CO	27.99491462	137.0074	109.03123	125	2484	27.97617	0.0187446	WSFSSNUMVMOOMR;OKKJLVBELUTLKV	CHEMONTID:0001831;CHEMONTID:0000286
CH	13.007825032	122.02752	109.03123	69	2484	12.99629	0.011535	VNWKTOKETHGBQD	CHEMONTID:0002500
C7H6O	106.041864812	337.2153	231.17525	71	1601	106.04005	0.0018148	IWDCLRJOBJJRNH;RDOXTESZEPMUJZ	CHEMONTID:0001275;CHEMONTID:0000138
C5H8O	84.057514876	315.24719	231.17525	73	1601	84.07194	-0.0144251	NEJDKFPXHQRVMV	CHEMONTID:0000286
CO2	43.98982924	275.16815	231.17525	308	1601	43.9929	-0.0030708	BDAGIHXWWSANSR	CHEMONTID:0001205
C6H2O2	106.005479304	337.2153	231.19502	71	843	106.02028	-0.0148007	GHMLBKRAJCXXBS	CHEMONTID:0000137
C5H8O	84.057514876	315.26413	231.19502	82	843	84.06911	-0.0115951	NEJDKFPXHQRVMV	CHEMONTID:0000286
C5H8O	84.057514876	315.24719	231.19502	73	843	84.05217	0.0053449	NEJDKFPXHQRVMV	CHEMONTID:0000286
CO2	43.98982924	275.16815	231.19502	308	843	43.97313	0.0166992	BDAGIHXWWSANSR	CHEMONTID:0001205
CH3	15.023475096	182.02132	167.0121	241	813	15.00922	0.0142551	VNWKTOKETHGBQD	CHEMONTID:0002500
CH2O	30.010564684	167.0121	137.0231	813	122	29.989	0.0215647	OKKJLVBELUTLKV;WSFSSNUMVMOOMR	CHEMONTID:0000286;CHEMONTID:0001831
CH2O	30.010564684	167.0121	137.01202	813	126	30.00008	0.0104847	OKKJLVBELUTLKV;WSFSSNUMVMOOMR	CHEMONTID:0000286;CHEMONTID:0001831
CH2O	30.010564684	167.0121	137.0074	813	125	30.0047	0.0058647	OKKJLVBELUTLKV;WSFSSNUMVMOOMR	CHEMONTID:0000286;CHEMONTID:0001831
CHO2	44.997654272	167.0121	122.02752	813	69	44.98458	0.0130743	BDAGIHXWWSANSR	CHEMONTID:0001205
CH3	15.023475096	182.02132	167.00143	241	800	15.01989	0.0035851	VNWKTOKETHGBQD	CHEMONTID:0002500
CH3	15.023475096	182.00389	167.00143	237	800	15.00246	0.0210151	VNWKTOKETHGBQD	CHEMONTID:0002500
CH2O	30.010564684	167.00143	137.01202	800	126	29.98941	0.0211547	OKKJLVBELUTLKV;WSFSSNUMVMOOMR	CHEMONTID:0000286;CHEMONTID:0001831
CH2O	30.010564684	167.00143	137.0074	800	125	29.99403	0.0165347	OKKJLVBELUTLKV;WSFSSNUMVMOOMR	CHEMONTID:0000286;CHEMONTID:0001831
CHO2	44.997654272	167.00143	122.02752	800	69	44.97391	0.0237443	BDAGIHXWWSANSR	CHEMONTID:0001205
C2H6O2	62.036779432	337.2153	275.16815	71	308	62.04715	-0.0103706	LYCAIKOWRPUZTN	CHEMONTID:0002467
CHO2	44.997654272	182.02132	137.0231	241	122	44.99822	-0.0005657	BDAGIHXWWSANSR	CHEMONTID:0001205
CHO2	44.997654272	182.02132	137.01202	241	126	45.0093	-0.0116457	BDAGIHXWWSANSR	CHEMONTID:0001205
CHO2	44.997654272	182.02132	137.0074	241	125	45.01392	-0.0162657	BDAGIHXWWSANSR	CHEMONTID:0001205
CHO2	44.997654272	182.00389	137.0231	237	122	44.98079	0.0168643	BDAGIHXWWSANSR	CHEMONTID:0001205
CHO2	44.997654272	182.00389	137.01202	237	126	44.99187	0.0057843	BDAGIHXWWSANSR	CHEMONTID:0001205
CHO2	44.997654272	182.00389	137.0074	237	125	44.99649	0.0011643	BDAGIHXWWSANSR	CHEMONTID:0001205
CH4N2O	60.032362748	325.18399	265.15002	98	61	60.03397	-0.0016073	XSQUKJJJFZCRTK	CHEMONTID:0000517
C9H10O2	150.06807956	325.18399	175.11989	98	90	150.0641	0.0039796	TVQDIGAZKJXXLX;CAWZFQGJUGEKFU	CHEMONTID:0004647;CHEMONTID:0000190
C9H10O2	150.06807956	325.18399	175.11031	98	90	150.07368	-0.0056004	TVQDIGAZKJXXLX;CAWZFQGJUGEKFU	CHEMONTID:0004647;CHEMONTID:0000190
C8H15O2	143.10720472	265.15002	122.02752	61	69	143.1225	-0.0152953	QVGWQEOFNGJAOO	CHEMONTID:0002229
Num AdductIon (AdductType Mass LinkedMz): 1
[M+Hac-H]-	325.18399	265.15002
Num IsotopicIon (IsotopeName Mass LinkedMz WeightedForm WeightNumber): 6
C-13	110.00291	109.0219	M+1	1
C-13	110.01613	109.03123	M+1	1
N-14	232.17184	231.19502	M+1	1
C-13	232.18933	231.19502	M+1	1
C-13	276.16031	275.16815	M+1	1
C-13	276.17105	275.16815	M+1	1

NAME: C14H12F2N4O2S
EXACTMASS: 338.064903064
ISSELECTED: False
ACCURATEMASS: 338.0635765
MASSDIFFERENCE: 0.0013266
TOTALSCORE: 2.77
ISOTOPICINTENSITY[M+1]: 0.1761
ISOTOPICINTENSITY[M+2]: 0.0635
ISOTOPICDIFF[M+1]: -0.064
ISOTOPICDIFF[M+2]: 0.0322
MASSDIFFSCORE: 0.965
ISOTOPICSCORE: 0.969
PRODUCTIONSCORE: 0.667
NEUTRALLOSSSCORE: 0.169
PRODUCTIONPEAKNUMBER: 14
PRODUCTIONHITSNUMBER: 7
NEUTRALLOSSPEAKNUMBER: 71
NEUTRALLOSSHITSNUMBER: 12
RESOURCENAMES: 
RESOURCERECORDS: 0
ChemOntDescriptions: 
ChemOntIDs: 
ChemOntScores: 
ChemOntInChIKeys: 
PUBCHEMCIDS: 
Num ProductIon (Formula ExactMass AccurateMass Intensity Error CandidateInChIKeys CandidateOntologies): 14
C6H5O2	109.0289544	109.01643	2487	0.013073	GHMLBKRAJCXXBS;QIGBRXMKCJKVMJ;IYJMJJJBGWGVKX	CHEMONTID:0000137;CHEMONTID:0000136;CHEMONTID:0001245
C6H5O2	109.0289544	109.0219	2487	0.007603	GHMLBKRAJCXXBS;QIGBRXMKCJKVMJ;IYJMJJJBGWGVKX	CHEMONTID:0000137;CHEMONTID:0000136;CHEMONTID:0001245
C6H5O2	109.0289544	109.03123	2484	-0.001727	GHMLBKRAJCXXBS;QIGBRXMKCJKVMJ;IYJMJJJBGWGVKX	CHEMONTID:0000137;CHEMONTID:0000136;CHEMONTID:0001245
C6H4NO2	122.024203368	122.02752	69	-0.0027681	LQNUZADURLCDLV	CHEMONTID:0000036
C10H3N	137.026549096	137.0074	125	0.0196977	GOVXKUCVZUROAN	CHEMONTID:0004196
C10H3N	137.026549096	137.01202	126	0.0150777	GOVXKUCVZUROAN	CHEMONTID:0004196
C10H3N	137.026549096	137.0231	122	0.0039977	GOVXKUCVZUROAN	CHEMONTID:0004196
C5FN4O2	167.00052846	167.00143	800	-0.000353	NA	NA
C11H3O2	167.013304336	167.0121	813	0.0017529	NA	NA
C9H11N4	175.098371352	175.11031	90	-0.0113901	NA	NA
C9H11N4	175.098371352	175.11989	90	-0.0209701	NA	NA
C14N	182.003074	182.00389	237	-0.0002674	NA	NA
C4H6F2N3OS	182.019964252	182.02132	241	-0.0008072	NA	NA
	0	337.05737	3917	0.0002566	NA	NA
Num NeutralLoss (Formula ExactMass PrecursorMz ProductMz PrecursorIntensity ProductIntensity LossMass Error CandidateInChIKeys CandidateOntologies): 46
C2H3NO2	73.016378336	182.02132	109.0219	241	2487	72.99942	0.0169583	DHMQDGOQFOQNFH	CHEMONTID:0002404
C2H3NO2	73.016378336	182.02132	109.01643	241	2487	73.00489	0.0114883	DHMQDGOQFOQNFH	CHEMONTID:0002404
C2H2O2	58.005479304	167.0121	109.0219	813	2487	57.9902	0.0152793	QTBSBXVTEAMEQO;TZIHFWKZFHZASV;WGCNASOHLSPBMP;LYCAIKOWRPUZTN	CHEMONTID:0001205;CHEMONTID:0001238;CHEMONTID:0002230;CHEMONTID:0002467
C2H2O2	58.005479304	167.0121	109.01643	813	2487	57.99567	0.0098093	QTBSBXVTEAMEQO;TZIHFWKZFHZASV;WGCNASOHLSPBMP;LYCAIKOWRPUZTN	CHEMONTID:0001205;CHEMONTID:0001238;CHEMONTID:0002230;CHEMONTID:0002467
C2H2O2	58.005479304	167.00143	109.01643	800	2487	57.985	0.0204793	QTBSBXVTEAMEQO;TZIHFWKZFHZASV;WGCNASOHLSPBMP;LYCAIKOWRPUZTN	CHEMONTID:0001205;CHEMONTID:0001238;CHEMONTID:0002230;CHEMONTID:0002467
N2	28.006148	137.0231	109.0219	122	2487	28.0012	0.004948	RAABOESOVLLHRU	NonID:N=N
N2	28.006148	137.0231	109.01643	122	2487	28.00667	-0.000522	RAABOESOVLLHRU	NonID:N=N
CO	27.99491462	137.01202	109.0219	126	2487	27.99012	0.0047946	WSFSSNUMVMOOMR;OKKJLVBELUTLKV	CHEMONTID:0001831;CHEMONTID:0000286
CO	27.99491462	137.01202	109.01643	126	2487	27.99559	-0.0006754	WSFSSNUMVMOOMR;OKKJLVBELUTLKV	CHEMONTID:0001831;CHEMONTID:0000286
CO	27.99491462	137.0074	109.0219	125	2487	27.9855	0.0094146	WSFSSNUMVMOOMR;OKKJLVBELUTLKV	CHEMONTID:0001831;CHEMONTID:0000286
CO	27.99491462	137.0074	109.01643	125	2487	27.99097	0.0039446	WSFSSNUMVMOOMR;OKKJLVBELUTLKV	CHEMONTID:0001831;CHEMONTID:0000286
CH	13.007825032	122.02752	109.0219	69	2487	13.00562	0.002205	VNWKTOKETHGBQD	CHEMONTID:0002500
CH	13.007825032	122.02752	109.01643	69	2487	13.01109	-0.003265	VNWKTOKETHGBQD	CHEMONTID:0002500
C2H2O2	58.005479304	167.0121	109.03123	813	2484	57.98087	0.0246093	QTBSBXVTEAMEQO;TZIHFWKZFHZASV;WGCNASOHLSPBMP;LYCAIKOWRPUZTN	CHEMONTID:0001205;CHEMONTID:0001238;CHEMONTID:0002230;CHEMONTID:0002467
CO	27.99491462	137.0231	109.03123	122	2484	27.99187	0.0030446	WSFSSNUMVMOOMR;OKKJLVBELUTLKV	CHEMONTID:0001831;CHEMONTID:0000286
CO	27.99491462	137.01202	109.03123	126	2484	27.98079	0.0141246	WSFSSNUMVMOOMR;OKKJLVBELUTLKV	CHEMONTID:0001831;CHEMONTID:0000286
CO	27.99491462	137.0074	109.03123	125	2484	27.97617	0.0187446	WSFSSNUMVMOOMR;OKKJLVBELUTLKV	CHEMONTID:0001831;CHEMONTID:0000286
CH	13.007825032	122.02752	109.03123	69	2484	12.99629	0.011535	VNWKTOKETHGBQD	CHEMONTID:0002500
C7H6O	106.041864812	337.2153	231.17525	71	1601	106.04005	0.0018148	IWDCLRJOBJJRNH;RDOXTESZEPMUJZ	CHEMONTID:0001275;CHEMONTID:0000138
C5H8O	84.057514876	315.24719	231.17525	73	1601	84.07194	-0.0144251	NEJDKFPXHQRVMV	CHEMONTID:0000286
CO2	43.98982924	275.16815	231.17525	308	1601	43.9929	-0.0030708	BDAGIHXWWSANSR	CHEMONTID:0001205
H2S	33.987721064	265.15002	231.17525	61	1601	33.97477	0.0129511	RWSOTUBLDIXVET	NonID:SH
C6H2O2	106.005479304	337.2153	231.19502	71	843	106.02028	-0.0148007	GHMLBKRAJCXXBS	CHEMONTID:0000137
C5H8O	84.057514876	315.26413	231.19502	82	843	84.06911	-0.0115951	NEJDKFPXHQRVMV	CHEMONTID:0000286
C5H8O	84.057514876	315.24719	231.19502	73	843	84.05217	0.0053449	NEJDKFPXHQRVMV	CHEMONTID:0000286
CO2	43.98982924	275.16815	231.19502	308	843	43.97313	0.0166992	BDAGIHXWWSANSR	CHEMONTID:0001205
CH3	15.023475096	182.02132	167.0121	241	813	15.00922	0.0142551	VNWKTOKETHGBQD	CHEMONTID:0002500
CH2O	30.010564684	167.0121	137.0231	813	122	29.989	0.0215647	OKKJLVBELUTLKV;WSFSSNUMVMOOMR	CHEMONTID:0000286;CHEMONTID:0001831
CH2O	30.010564684	167.0121	137.01202	813	126	30.00008	0.0104847	OKKJLVBELUTLKV;WSFSSNUMVMOOMR	CHEMONTID:0000286;CHEMONTID:0001831
CH2O	30.010564684	167.0121	137.0074	813	125	30.0047	0.0058647	OKKJLVBELUTLKV;WSFSSNUMVMOOMR	CHEMONTID:0000286;CHEMONTID:0001831
CHO2	44.997654272	167.0121	122.02752	813	69	44.98458	0.0130743	BDAGIHXWWSANSR	CHEMONTID:0001205
CH3	15.023475096	182.02132	167.00143	241	800	15.01989	0.0035851	VNWKTOKETHGBQD	CHEMONTID:0002500
CH3	15.023475096	182.00389	167.00143	237	800	15.00246	0.0210151	VNWKTOKETHGBQD	CHEMONTID:0002500
CH2O	30.010564684	167.00143	137.01202	800	126	29.98941	0.0211547	OKKJLVBELUTLKV;WSFSSNUMVMOOMR	CHEMONTID:0000286;CHEMONTID:0001831
CH2O	30.010564684	167.00143	137.0074	800	125	29.99403	0.0165347	OKKJLVBELUTLKV;WSFSSNUMVMOOMR	CHEMONTID:0000286;CHEMONTID:0001831
CHO2	44.997654272	167.00143	122.02752	800	69	44.97391	0.0237443	BDAGIHXWWSANSR	CHEMONTID:0001205
C2H6O2	62.036779432	337.2153	275.16815	71	308	62.04715	-0.0103706	LYCAIKOWRPUZTN	CHEMONTID:0002467
CHO2	44.997654272	182.02132	137.0231	241	122	44.99822	-0.0005657	BDAGIHXWWSANSR	CHEMONTID:0001205
CHO2	44.997654272	182.02132	137.01202	241	126	45.0093	-0.0116457	BDAGIHXWWSANSR	CHEMONTID:0001205
CHO2	44.997654272	182.02132	137.0074	241	125	45.01392	-0.0162657	BDAGIHXWWSANSR	CHEMONTID:0001205
CHO2	44.997654272	182.00389	137.0231	237	122	44.98079	0.0168643	BDAGIHXWWSANSR	CHEMONTID:0001205
CHO2	44.997654272	182.00389	137.01202	237	126	44.99187	0.0057843	BDAGIHXWWSANSR	CHEMONTID:0001205
CHO2	44.997654272	182.00389	137.0074	237	125	44.99649	0.0011643	BDAGIHXWWSANSR	CHEMONTID:0001205
CH4N2O	60.032362748	325.18399	265.15002	98	61	60.03397	-0.0016073	XSQUKJJJFZCRTK	CHEMONTID:0000517
C9H10O2	150.06807956	325.18399	175.11989	98	90	150.0641	0.0039796	TVQDIGAZKJXXLX;CAWZFQGJUGEKFU	CHEMONTID:0004647;CHEMONTID:0000190
C9H10O2	150.06807956	325.18399	175.11031	98	90	150.07368	-0.0056004	TVQDIGAZKJXXLX;CAWZFQGJUGEKFU	CHEMONTID:0004647;CHEMONTID:0000190
Num AdductIon (AdductType Mass LinkedMz): 1
[M+Hac-H]-	325.18399	265.15002
Num IsotopicIon (IsotopeName Mass LinkedMz WeightedForm WeightNumber): 6
C-13	110.00291	109.0219	M+1	1
C-13	110.01613	109.03123	M+1	1
N-14	232.17184	231.19502	M+1	1
C-13	232.18933	231.19502	M+1	1
C-13	276.16031	275.16815	M+1	1
C-13	276.17105	275.16815	M+1	1

NAME: C15H13F2N2O3P
EXACTMASS: 338.063185346
ISSELECTED: False
ACCURATEMASS: 338.0635765
MASSDIFFERENCE: -0.0003911
TOTALSCORE: 2.77
ISOTOPICINTENSITY[M+1]: 0.1722
ISOTOPICINTENSITY[M+2]: 0.0201
ISOTOPICDIFF[M+1]: -0.0679
ISOTOPICDIFF[M+2]: -0.0112
MASSDIFFSCORE: 0.997
ISOTOPICSCORE: 0.971
PRODUCTIONSCORE: 0.619
NEUTRALLOSSSCORE: 0.183
PRODUCTIONPEAKNUMBER: 13
PRODUCTIONHITSNUMBER: 7
NEUTRALLOSSPEAKNUMBER: 71
NEUTRALLOSSHITSNUMBER: 13
RESOURCENAMES: 
RESOURCERECORDS: 0
ChemOntDescriptions: 
ChemOntIDs: 
ChemOntScores: 
ChemOntInChIKeys: 
PUBCHEMCIDS: 
Num ProductIon (Formula ExactMass AccurateMass Intensity Error CandidateInChIKeys CandidateOntologies): 13
C6H5O2	109.0289544	109.01643	2487	0.013073	GHMLBKRAJCXXBS;QIGBRXMKCJKVMJ;IYJMJJJBGWGVKX	CHEMONTID:0000137;CHEMONTID:0000136;CHEMONTID:0001245
C6H5O2	109.0289544	109.0219	2487	0.007603	GHMLBKRAJCXXBS;QIGBRXMKCJKVMJ;IYJMJJJBGWGVKX	CHEMONTID:0000137;CHEMONTID:0000136;CHEMONTID:0001245
C6H5O2	109.0289544	109.03123	2484	-0.001727	GHMLBKRAJCXXBS;QIGBRXMKCJKVMJ;IYJMJJJBGWGVKX	CHEMONTID:0000137;CHEMONTID:0000136;CHEMONTID:0001245
C6H4NO2	122.024203368	122.02752	69	-0.0027681	LQNUZADURLCDLV	CHEMONTID:0000036
C7H5O3	137.02386902	137.0074	125	0.0170176	IUNJCFABHJZSKB;HDVRLUFGYQYLFJ;PCYGLFXKCBFGPC;BPHYZRNTQNPLFI;LPYUENQFPVNPHY;DGXAGETVRDOQFP;QFYYAIBEHOEZKC;LTHYUYDRQWGOQL;IXWOUPGDGMCKGT;PZMSECKZCOOKBY	CHEMONTID:0003978;CHEMONTID:0000190;CHEMONTID:0000135;CHEMONTID:0000382;CHEMONTID:0002122;CHEMONTID:0001661
C7H5O3	137.02386902	137.01202	126	0.0123976	IUNJCFABHJZSKB;HDVRLUFGYQYLFJ;PCYGLFXKCBFGPC;BPHYZRNTQNPLFI;LPYUENQFPVNPHY;DGXAGETVRDOQFP;QFYYAIBEHOEZKC;LTHYUYDRQWGOQL;IXWOUPGDGMCKGT;PZMSECKZCOOKBY	CHEMONTID:0003978;CHEMONTID:0000190;CHEMONTID:0000135;CHEMONTID:0000382;CHEMONTID:0002122;CHEMONTID:0001661
C7H5O3	137.02386902	137.0231	122	0.0013176	IUNJCFABHJZSKB;HDVRLUFGYQYLFJ;PCYGLFXKCBFGPC;BPHYZRNTQNPLFI;LPYUENQFPVNPHY;DGXAGETVRDOQFP;QFYYAIBEHOEZKC;LTHYUYDRQWGOQL;IXWOUPGDGMCKGT;PZMSECKZCOOKBY	CHEMONTID:0003978;CHEMONTID:0000190;CHEMONTID:0000135;CHEMONTID:0000382;CHEMONTID:0002122;CHEMONTID:0001661
C6H4N2O2P	167.001038998	167.00143	800	0.0001576	NA	NA
C11H3O2	167.013304336	167.0121	813	0.0017529	NA	NA
C12H12F	175.092303604	175.11031	90	-0.0174578	NA	NA
C14N	182.003074	182.00389	237	-0.0002674	NA	NA
C5H7F2NO2P	182.018246534	182.02132	241	-0.0025249	NA	NA
	0	337.05737	3917	-0.0014611	NA	NA
Num NeutralLoss (Formula ExactMass PrecursorMz ProductMz PrecursorIntensity ProductIntensity LossMass Error CandidateInChIKeys CandidateOntologies): 51
C2HO3	72.992568892	182.02132	109.0219	241	2487	72.99942	-0.0068511	AEMRFAOFKBGASW	CHEMONTID:0001359
C2H3NO2	73.016378336	182.02132	109.01643	241	2487	73.00489	0.0114883	DHMQDGOQFOQNFH	CHEMONTID:0002404
C2HO3	72.992568892	182.00389	109.0219	237	2487	72.98199	0.0105789	AEMRFAOFKBGASW	CHEMONTID:0001359
C2HO3	72.992568892	182.00389	109.01643	237	2487	72.98746	0.0051089	AEMRFAOFKBGASW	CHEMONTID:0001359
C2H2O2	58.005479304	167.0121	109.0219	813	2487	57.9902	0.0152793	QTBSBXVTEAMEQO;TZIHFWKZFHZASV;WGCNASOHLSPBMP;LYCAIKOWRPUZTN	CHEMONTID:0001205;CHEMONTID:0001238;CHEMONTID:0002230;CHEMONTID:0002467
C2H2O2	58.005479304	167.0121	109.01643	813	2487	57.99567	0.0098093	QTBSBXVTEAMEQO;TZIHFWKZFHZASV;WGCNASOHLSPBMP;LYCAIKOWRPUZTN	CHEMONTID:0001205;CHEMONTID:0001238;CHEMONTID:0002230;CHEMONTID:0002467
C2H2O2	58.005479304	167.00143	109.01643	800	2487	57.985	0.0204793	QTBSBXVTEAMEQO;TZIHFWKZFHZASV;WGCNASOHLSPBMP;LYCAIKOWRPUZTN	CHEMONTID:0001205;CHEMONTID:0001238;CHEMONTID:0002230;CHEMONTID:0002467
N2	28.006148	137.0231	109.0219	122	2487	28.0012	0.004948	RAABOESOVLLHRU	NonID:N=N
N2	28.006148	137.0231	109.01643	122	2487	28.00667	-0.000522	RAABOESOVLLHRU	NonID:N=N
CO	27.99491462	137.01202	109.0219	126	2487	27.99012	0.0047946	WSFSSNUMVMOOMR;OKKJLVBELUTLKV	CHEMONTID:0001831;CHEMONTID:0000286
CO	27.99491462	137.01202	109.01643	126	2487	27.99559	-0.0006754	WSFSSNUMVMOOMR;OKKJLVBELUTLKV	CHEMONTID:0001831;CHEMONTID:0000286
CO	27.99491462	137.0074	109.0219	125	2487	27.9855	0.0094146	WSFSSNUMVMOOMR;OKKJLVBELUTLKV	CHEMONTID:0001831;CHEMONTID:0000286
CO	27.99491462	137.0074	109.01643	125	2487	27.99097	0.0039446	WSFSSNUMVMOOMR;OKKJLVBELUTLKV	CHEMONTID:0001831;CHEMONTID:0000286
CH	13.007825032	122.02752	109.0219	69	2487	13.00562	0.002205	VNWKTOKETHGBQD	CHEMONTID:0002500
CH	13.007825032	122.02752	109.01643	69	2487	13.01109	-0.003265	VNWKTOKETHGBQD	CHEMONTID:0002500
C2HO3	72.992568892	182.02132	109.03123	241	2484	72.99009	0.0024789	AEMRFAOFKBGASW	CHEMONTID:0001359
C2HO3	72.992568892	182.00389	109.03123	237	2484	72.97266	0.0199089	AEMRFAOFKBGASW	CHEMONTID:0001359
C2H2O2	58.005479304	167.0121	109.03123	813	2484	57.98087	0.0246093	QTBSBXVTEAMEQO;TZIHFWKZFHZASV;WGCNASOHLSPBMP;LYCAIKOWRPUZTN	CHEMONTID:0001205;CHEMONTID:0001238;CHEMONTID:0002230;CHEMONTID:0002467
CO	27.99491462	137.0231	109.03123	122	2484	27.99187	0.0030446	WSFSSNUMVMOOMR;OKKJLVBELUTLKV	CHEMONTID:0001831;CHEMONTID:0000286
CO	27.99491462	137.01202	109.03123	126	2484	27.98079	0.0141246	WSFSSNUMVMOOMR;OKKJLVBELUTLKV	CHEMONTID:0001831;CHEMONTID:0000286
CO	27.99491462	137.0074	109.03123	125	2484	27.97617	0.0187446	WSFSSNUMVMOOMR;OKKJLVBELUTLKV	CHEMONTID:0001831;CHEMONTID:0000286
CH	13.007825032	122.02752	109.03123	69	2484	12.99629	0.011535	VNWKTOKETHGBQD	CHEMONTID:0002500
C7H6O	106.041864812	337.2153	231.17525	71	1601	106.04005	0.0018148	IWDCLRJOBJJRNH;RDOXTESZEPMUJZ	CHEMONTID:0001275;CHEMONTID:0000138
C5H8O	84.057514876	315.24719	231.17525	73	1601	84.07194	-0.0144251	NEJDKFPXHQRVMV	CHEMONTID:0000286
CO2	43.98982924	275.16815	231.17525	308	1601	43.9929	-0.0030708	BDAGIHXWWSANSR	CHEMONTID:0001205
C6H2O2	106.005479304	337.2153	231.19502	71	843	106.02028	-0.0148007	GHMLBKRAJCXXBS	CHEMONTID:0000137
C5H8O	84.057514876	315.26413	231.19502	82	843	84.06911	-0.0115951	NEJDKFPXHQRVMV	CHEMONTID:0000286
C5H8O	84.057514876	315.24719	231.19502	73	843	84.05217	0.0053449	NEJDKFPXHQRVMV	CHEMONTID:0000286
CO2	43.98982924	275.16815	231.19502	308	843	43.97313	0.0166992	BDAGIHXWWSANSR	CHEMONTID:0001205
CH3	15.023475096	182.02132	167.0121	241	813	15.00922	0.0142551	VNWKTOKETHGBQD	CHEMONTID:0002500
CH2O	30.010564684	167.0121	137.0231	813	122	29.989	0.0215647	OKKJLVBELUTLKV;WSFSSNUMVMOOMR	CHEMONTID:0000286;CHEMONTID:0001831
CH2O	30.010564684	167.0121	137.01202	813	126	30.00008	0.0104847	OKKJLVBELUTLKV;WSFSSNUMVMOOMR	CHEMONTID:0000286;CHEMONTID:0001831
CH2O	30.010564684	167.0121	137.0074	813	125	30.0047	0.0058647	OKKJLVBELUTLKV;WSFSSNUMVMOOMR	CHEMONTID:0000286;CHEMONTID:0001831
CHO2	44.997654272	167.0121	122.02752	813	69	44.98458	0.0130743	BDAGIHXWWSANSR	CHEMONTID:0001205
CH3	15.023475096	182.02132	167.00143	241	800	15.01989	0.0035851	VNWKTOKETHGBQD	CHEMONTID:0002500
CH3	15.023475096	182.00389	167.00143	237	800	15.00246	0.0210151	VNWKTOKETHGBQD	CHEMONTID:0002500
CH2O	30.010564684	167.00143	137.01202	800	126	29.98941	0.0211547	OKKJLVBELUTLKV;WSFSSNUMVMOOMR	CHEMONTID:0000286;CHEMONTID:0001831
CH2O	30.010564684	167.00143	137.0074	800	125	29.99403	0.0165347	OKKJLVBELUTLKV;WSFSSNUMVMOOMR	CHEMONTID:0000286;CHEMONTID:0001831
CHO2	44.997654272	167.00143	122.02752	800	69	44.97391	0.0237443	BDAGIHXWWSANSR	CHEMONTID:0001205
C2H6O2	62.036779432	337.2153	275.16815	71	308	62.04715	-0.0103706	LYCAIKOWRPUZTN	CHEMONTID:0002467
CHO2	44.997654272	182.02132	137.0231	241	122	44.99822	-0.0005657	BDAGIHXWWSANSR	CHEMONTID:0001205
CHO2	44.997654272	182.02132	137.01202	241	126	45.0093	-0.0116457	BDAGIHXWWSANSR	CHEMONTID:0001205
CHO2	44.997654272	182.02132	137.0074	241	125	45.01392	-0.0162657	BDAGIHXWWSANSR	CHEMONTID:0001205
CHO2	44.997654272	182.00389	137.0231	237	122	44.98079	0.0168643	BDAGIHXWWSANSR	CHEMONTID:0001205
CHO2	44.997654272	182.00389	137.01202	237	126	44.99187	0.0057843	BDAGIHXWWSANSR	CHEMONTID:0001205
CHO2	44.997654272	182.00389	137.0074	237	125	44.99649	0.0011643	BDAGIHXWWSANSR	CHEMONTID:0001205
CH4N2O	60.032362748	325.18399	265.15002	98	61	60.03397	-0.0016073	XSQUKJJJFZCRTK	CHEMONTID:0000517
C9H10O2	150.06807956	325.18399	175.11989	98	90	150.0641	0.0039796	TVQDIGAZKJXXLX;CAWZFQGJUGEKFU	CHEMONTID:0004647;CHEMONTID:0000190
C9H10O2	150.06807956	325.18399	175.11031	98	90	150.07368	-0.0056004	TVQDIGAZKJXXLX;CAWZFQGJUGEKFU	CHEMONTID:0004647;CHEMONTID:0000190
C3H6O3	90.031694052	265.15002	175.11989	61	90	90.03013	0.0015641	PEDCQBHIVMGVHV;MNQZXJOMYWMBOU	CHEMONTID:0002210;CHEMONTID:0001540
C3H6O3	90.031694052	265.15002	175.11031	61	90	90.03971	-0.0080159	PEDCQBHIVMGVHV;MNQZXJOMYWMBOU	CHEMONTID:0002210;CHEMONTID:0001540
Num AdductIon (AdductType Mass LinkedMz): 1
[M+Hac-H]-	325.18399	265.15002
Num IsotopicIon (IsotopeName Mass LinkedMz WeightedForm WeightNumber): 6
C-13	110.00291	109.0219	M+1	1
C-13	110.01613	109.03123	M+1	1
N-14	232.17184	231.19502	M+1	1
C-13	232.18933	231.19502	M+1	1
C-13	276.16031	275.16815	M+1	1
C-13	276.17105	275.16815	M+1	1

NAME: C15H17NO4PS
EXACTMASS: 338.061590654
ISSELECTED: False
ACCURATEMASS: 338.0635765
MASSDIFFERENCE: -0.0019858
TOTALSCORE: 2.77
ISOTOPICINTENSITY[M+1]: 0.1773
ISOTOPICINTENSITY[M+2]: 0.0678
ISOTOPICDIFF[M+1]: -0.0628
ISOTOPICDIFF[M+2]: 0.0365
MASSDIFFSCORE: 0.924
ISOTOPICSCORE: 0.968
PRODUCTIONSCORE: 0.667
NEUTRALLOSSSCORE: 0.211
PRODUCTIONPEAKNUMBER: 14
PRODUCTIONHITSNUMBER: 10
NEUTRALLOSSPEAKNUMBER: 71
NEUTRALLOSSHITSNUMBER: 15
RESOURCENAMES: 
RESOURCERECORDS: 0
ChemOntDescriptions: 
ChemOntIDs: 
ChemOntScores: 
ChemOntInChIKeys: 
PUBCHEMCIDS: 
Num ProductIon (Formula ExactMass AccurateMass Intensity Error CandidateInChIKeys CandidateOntologies): 14
C6H5O2	109.0289544	109.01643	2487	0.013073	GHMLBKRAJCXXBS;QIGBRXMKCJKVMJ;IYJMJJJBGWGVKX	CHEMONTID:0000137;CHEMONTID:0000136;CHEMONTID:0001245
C6H5O2	109.0289544	109.0219	2487	0.007603	GHMLBKRAJCXXBS;QIGBRXMKCJKVMJ;IYJMJJJBGWGVKX	CHEMONTID:0000137;CHEMONTID:0000136;CHEMONTID:0001245
C6H5O2	109.0289544	109.03123	2484	-0.001727	GHMLBKRAJCXXBS;QIGBRXMKCJKVMJ;IYJMJJJBGWGVKX	CHEMONTID:0000137;CHEMONTID:0000136;CHEMONTID:0001245
C6H4NO2	122.024203368	122.02752	69	-0.0027681	LQNUZADURLCDLV	CHEMONTID:0000036
C7H5O3	137.02386902	137.0074	125	0.0170176	IUNJCFABHJZSKB;HDVRLUFGYQYLFJ;PCYGLFXKCBFGPC;BPHYZRNTQNPLFI;LPYUENQFPVNPHY;DGXAGETVRDOQFP;QFYYAIBEHOEZKC;LTHYUYDRQWGOQL;IXWOUPGDGMCKGT;PZMSECKZCOOKBY	CHEMONTID:0003978;CHEMONTID:0000190;CHEMONTID:0000135;CHEMONTID:0000382;CHEMONTID:0002122;CHEMONTID:0001661
C7H5O3	137.02386902	137.01202	126	0.0123976	IUNJCFABHJZSKB;HDVRLUFGYQYLFJ;PCYGLFXKCBFGPC;BPHYZRNTQNPLFI;LPYUENQFPVNPHY;DGXAGETVRDOQFP;QFYYAIBEHOEZKC;LTHYUYDRQWGOQL;IXWOUPGDGMCKGT;PZMSECKZCOOKBY	CHEMONTID:0003978;CHEMONTID:0000190;CHEMONTID:0000135;CHEMONTID:0000382;CHEMONTID:0002122;CHEMONTID:0001661
C7H5O3	137.02386902	137.0231	122	0.0013176	IUNJCFABHJZSKB;HDVRLUFGYQYLFJ;PCYGLFXKCBFGPC;BPHYZRNTQNPLFI;LPYUENQFPVNPHY;DGXAGETVRDOQFP;QFYYAIBEHOEZKC;LTHYUYDRQWGOQL;IXWOUPGDGMCKGT;PZMSECKZCOOKBY	CHEMONTID:0003978;CHEMONTID:0000190;CHEMONTID:0000135;CHEMONTID:0000382;CHEMONTID:0002122;CHEMONTID:0001661
C11H4P	167.005061758	167.00143	800	0.0041803	NA	NA
C8H7O4	167.034433704	167.0121	813	0.0228823	XLEYFDVVXLMULC;ABNNGIOYMQTQQO;DFOATKRXQLALOL;LTJNCZSXVJCHGE	CHEMONTID:0004298;CHEMONTID:0000190;CHEMONTID:0003698;CHEMONTID:0000135
C12H15O	175.1122901	175.11031	90	0.0025287	ILLDCQFGXZZRTO	CHEMONTID:0001334
C12H15O	175.1122901	175.11989	90	-0.0070513	ILLDCQFGXZZRTO	CHEMONTID:0001334
C14N	182.003074	182.00389	237	-0.0002674	NA	NA
C8H9NPS	182.019331918	182.02132	241	-0.0014395	NA	NA
	0	337.05737	3917	-0.0030558	NA	NA
Num NeutralLoss (Formula ExactMass PrecursorMz ProductMz PrecursorIntensity ProductIntensity LossMass Error CandidateInChIKeys CandidateOntologies): 60
C7H7O4	155.034433704	337.05737	182.02132	3917	241	155.03605	-0.0016163	BTQAJGSMXCDDAJ	CHEMONTID:0002519
C7H7O4	155.034433704	337.05737	182.00389	3917	237	155.05348	-0.0190463	BTQAJGSMXCDDAJ	CHEMONTID:0002519
C2HO3	72.992568892	182.02132	109.0219	241	2487	72.99942	-0.0068511	AEMRFAOFKBGASW	CHEMONTID:0001359
C2H3NO2	73.016378336	182.02132	109.01643	241	2487	73.00489	0.0114883	DHMQDGOQFOQNFH	CHEMONTID:0002404
C2HO3	72.992568892	182.00389	109.0219	237	2487	72.98199	0.0105789	AEMRFAOFKBGASW	CHEMONTID:0001359
C2HO3	72.992568892	182.00389	109.01643	237	2487	72.98746	0.0051089	AEMRFAOFKBGASW	CHEMONTID:0001359
C2H2O2	58.005479304	167.0121	109.0219	813	2487	57.9902	0.0152793	QTBSBXVTEAMEQO;TZIHFWKZFHZASV;WGCNASOHLSPBMP;LYCAIKOWRPUZTN	CHEMONTID:0001205;CHEMONTID:0001238;CHEMONTID:0002230;CHEMONTID:0002467
C2H2O2	58.005479304	167.0121	109.01643	813	2487	57.99567	0.0098093	QTBSBXVTEAMEQO;TZIHFWKZFHZASV;WGCNASOHLSPBMP;LYCAIKOWRPUZTN	CHEMONTID:0001205;CHEMONTID:0001238;CHEMONTID:0002230;CHEMONTID:0002467
C2H2O2	58.005479304	167.00143	109.01643	800	2487	57.985	0.0204793	QTBSBXVTEAMEQO;TZIHFWKZFHZASV;WGCNASOHLSPBMP;LYCAIKOWRPUZTN	CHEMONTID:0001205;CHEMONTID:0001238;CHEMONTID:0002230;CHEMONTID:0002467
CO	27.99491462	137.0231	109.0219	122	2487	28.0012	-0.0062854	WSFSSNUMVMOOMR;OKKJLVBELUTLKV	CHEMONTID:0001831;CHEMONTID:0000286
CO	27.99491462	137.0231	109.01643	122	2487	28.00667	-0.0117554	WSFSSNUMVMOOMR;OKKJLVBELUTLKV	CHEMONTID:0001831;CHEMONTID:0000286
CO	27.99491462	137.01202	109.0219	126	2487	27.99012	0.0047946	WSFSSNUMVMOOMR;OKKJLVBELUTLKV	CHEMONTID:0001831;CHEMONTID:0000286
CO	27.99491462	137.01202	109.01643	126	2487	27.99559	-0.0006754	WSFSSNUMVMOOMR;OKKJLVBELUTLKV	CHEMONTID:0001831;CHEMONTID:0000286
CO	27.99491462	137.0074	109.0219	125	2487	27.9855	0.0094146	WSFSSNUMVMOOMR;OKKJLVBELUTLKV	CHEMONTID:0001831;CHEMONTID:0000286
CO	27.99491462	137.0074	109.01643	125	2487	27.99097	0.0039446	WSFSSNUMVMOOMR;OKKJLVBELUTLKV	CHEMONTID:0001831;CHEMONTID:0000286
CH	13.007825032	122.02752	109.0219	69	2487	13.00562	0.002205	VNWKTOKETHGBQD	CHEMONTID:0002500
CH	13.007825032	122.02752	109.01643	69	2487	13.01109	-0.003265	VNWKTOKETHGBQD	CHEMONTID:0002500
C2HO3	72.992568892	182.02132	109.03123	241	2484	72.99009	0.0024789	AEMRFAOFKBGASW	CHEMONTID:0001359
C2HO3	72.992568892	182.00389	109.03123	237	2484	72.97266	0.0199089	AEMRFAOFKBGASW	CHEMONTID:0001359
C2H2O2	58.005479304	167.0121	109.03123	813	2484	57.98087	0.0246093	QTBSBXVTEAMEQO;TZIHFWKZFHZASV;WGCNASOHLSPBMP;LYCAIKOWRPUZTN	CHEMONTID:0001205;CHEMONTID:0001238;CHEMONTID:0002230;CHEMONTID:0002467
CO	27.99491462	137.0231	109.03123	122	2484	27.99187	0.0030446	WSFSSNUMVMOOMR;OKKJLVBELUTLKV	CHEMONTID:0001831;CHEMONTID:0000286
CO	27.99491462	137.01202	109.03123	126	2484	27.98079	0.0141246	WSFSSNUMVMOOMR;OKKJLVBELUTLKV	CHEMONTID:0001831;CHEMONTID:0000286
CO	27.99491462	137.0074	109.03123	125	2484	27.97617	0.0187446	WSFSSNUMVMOOMR;OKKJLVBELUTLKV	CHEMONTID:0001831;CHEMONTID:0000286
CH	13.007825032	122.02752	109.03123	69	2484	12.99629	0.011535	VNWKTOKETHGBQD	CHEMONTID:0002500
C7H6O	106.041864812	337.2153	231.17525	71	1601	106.04005	0.0018148	IWDCLRJOBJJRNH;RDOXTESZEPMUJZ	CHEMONTID:0001275;CHEMONTID:0000138
C5H8O	84.057514876	315.24719	231.17525	73	1601	84.07194	-0.0144251	NEJDKFPXHQRVMV	CHEMONTID:0000286
CO2	43.98982924	275.16815	231.17525	308	1601	43.9929	-0.0030708	BDAGIHXWWSANSR	CHEMONTID:0001205
H2S	33.987721064	265.15002	231.17525	61	1601	33.97477	0.0129511	RWSOTUBLDIXVET	NonID:SH
C3H6O4	106.026608672	337.2153	231.19502	71	843	106.02028	0.0063287	RBNPOMFGQQGHHO	CHEMONTID:0000215
C5H8O	84.057514876	315.26413	231.19502	82	843	84.06911	-0.0115951	NEJDKFPXHQRVMV	CHEMONTID:0000286
C5H8O	84.057514876	315.24719	231.19502	73	843	84.05217	0.0053449	NEJDKFPXHQRVMV	CHEMONTID:0000286
CO2	43.98982924	275.16815	231.19502	308	843	43.97313	0.0166992	BDAGIHXWWSANSR	CHEMONTID:0001205
CH3	15.023475096	182.02132	167.0121	241	813	15.00922	0.0142551	VNWKTOKETHGBQD	CHEMONTID:0002500
CH2O	30.010564684	167.0121	137.0231	813	122	29.989	0.0215647	OKKJLVBELUTLKV;WSFSSNUMVMOOMR	CHEMONTID:0000286;CHEMONTID:0001831
CH2O	30.010564684	167.0121	137.01202	813	126	30.00008	0.0104847	OKKJLVBELUTLKV;WSFSSNUMVMOOMR	CHEMONTID:0000286;CHEMONTID:0001831
CH2O	30.010564684	167.0121	137.0074	813	125	30.0047	0.0058647	OKKJLVBELUTLKV;WSFSSNUMVMOOMR	CHEMONTID:0000286;CHEMONTID:0001831
CHO2	44.997654272	167.0121	122.02752	813	69	44.98458	0.0130743	BDAGIHXWWSANSR	CHEMONTID:0001205
CH3	15.023475096	182.02132	167.00143	241	800	15.01989	0.0035851	VNWKTOKETHGBQD	CHEMONTID:0002500
CH3	15.023475096	182.00389	167.00143	237	800	15.00246	0.0210151	VNWKTOKETHGBQD	CHEMONTID:0002500
CH2O	30.010564684	167.00143	137.01202	800	126	29.98941	0.0211547	OKKJLVBELUTLKV;WSFSSNUMVMOOMR	CHEMONTID:0000286;CHEMONTID:0001831
CH2O	30.010564684	167.00143	137.0074	800	125	29.99403	0.0165347	OKKJLVBELUTLKV;WSFSSNUMVMOOMR	CHEMONTID:0000286;CHEMONTID:0001831
CHO2	44.997654272	167.00143	122.02752	800	69	44.97391	0.0237443	BDAGIHXWWSANSR	CHEMONTID:0001205
C2H6O2	62.036779432	337.2153	275.16815	71	308	62.04715	-0.0103706	LYCAIKOWRPUZTN	CHEMONTID:0002467
C7H7O4	155.034433704	337.0563	182.02132	1	241	155.03498	-0.0005463	BTQAJGSMXCDDAJ	CHEMONTID:0002519
CHO2	44.997654272	182.02132	137.0231	241	122	44.99822	-0.0005657	BDAGIHXWWSANSR	CHEMONTID:0001205
CHO2	44.997654272	182.02132	137.01202	241	126	45.0093	-0.0116457	BDAGIHXWWSANSR	CHEMONTID:0001205
CHO2	44.997654272	182.02132	137.0074	241	125	45.01392	-0.0162657	BDAGIHXWWSANSR	CHEMONTID:0001205
C7H7O4	155.034433704	337.0563	182.00389	1	237	155.05241	-0.0179763	BTQAJGSMXCDDAJ	CHEMONTID:0002519
CHO2	44.997654272	182.00389	137.0231	237	122	44.98079	0.0168643	BDAGIHXWWSANSR	CHEMONTID:0001205
CHO2	44.997654272	182.00389	137.01202	237	126	44.99187	0.0057843	BDAGIHXWWSANSR	CHEMONTID:0001205
CHO2	44.997654272	182.00389	137.0074	237	125	44.99649	0.0011643	BDAGIHXWWSANSR	CHEMONTID:0001205
C2H4O2	60.021129368	325.18399	265.15002	98	61	60.03397	-0.0128406	QTBSBXVTEAMEQO;LYCAIKOWRPUZTN;TZIHFWKZFHZASV;WGCNASOHLSPBMP	CHEMONTID:0001205;CHEMONTID:0002467;CHEMONTID:0001238;CHEMONTID:0002230
C9H10O2	150.06807956	325.18399	175.11989	98	90	150.0641	0.0039796	TVQDIGAZKJXXLX;CAWZFQGJUGEKFU	CHEMONTID:0004647;CHEMONTID:0000190
C9H10O2	150.06807956	325.18399	175.11031	98	90	150.07368	-0.0056004	TVQDIGAZKJXXLX;CAWZFQGJUGEKFU	CHEMONTID:0004647;CHEMONTID:0000190
C9H16O	140.120115132	315.26413	175.11989	82	90	140.14424	-0.0241249	IFTBJDZSLBRRMC	CHEMONTID:0001334
C9H16O	140.120115132	315.24719	175.11989	73	90	140.1273	-0.0071849	IFTBJDZSLBRRMC	CHEMONTID:0001334
C9H16O	140.120115132	315.24719	175.11031	73	90	140.13688	-0.0167649	IFTBJDZSLBRRMC	CHEMONTID:0001334
C3H6O3	90.031694052	265.15002	175.11989	61	90	90.03013	0.0015641	PEDCQBHIVMGVHV;MNQZXJOMYWMBOU	CHEMONTID:0002210;CHEMONTID:0001540
C3H6O3	90.031694052	265.15002	175.11031	61	90	90.03971	-0.0080159	PEDCQBHIVMGVHV;MNQZXJOMYWMBOU	CHEMONTID:0002210;CHEMONTID:0001540
C8H15O2	143.10720472	265.15002	122.02752	61	69	143.1225	-0.0152953	QVGWQEOFNGJAOO	CHEMONTID:0002229
Num AdductIon (AdductType Mass LinkedMz): 1
[M+Hac-H]-	325.18399	265.15002
Num IsotopicIon (IsotopeName Mass LinkedMz WeightedForm WeightNumber): 6
C-13	110.00291	109.0219	M+1	1
C-13	110.01613	109.03123	M+1	1
N-14	232.17184	231.19502	M+1	1
C-13	232.18933	231.19502	M+1	1
C-13	276.16031	275.16815	M+1	1
C-13	276.17105	275.16815	M+1	1

NAME: C15H16FN2O2PS
EXACTMASS: 338.065413602
ISSELECTED: False
ACCURATEMASS: 338.0635765
MASSDIFFERENCE: 0.0018371
TOTALSCORE: 2.77
ISOTOPICINTENSITY[M+1]: 0.18
ISOTOPICINTENSITY[M+2]: 0.0641
ISOTOPICDIFF[M+1]: -0.0601
ISOTOPICDIFF[M+2]: 0.0328
MASSDIFFSCORE: 0.935
ISOTOPICSCORE: 0.971
PRODUCTIONSCORE: 0.667
NEUTRALLOSSSCORE: 0.197
PRODUCTIONPEAKNUMBER: 14
PRODUCTIONHITSNUMBER: 9
NEUTRALLOSSPEAKNUMBER: 71
NEUTRALLOSSHITSNUMBER: 14
RESOURCENAMES: 
RESOURCERECORDS: 0
ChemOntDescriptions: 
ChemOntIDs: 
ChemOntScores: 
ChemOntInChIKeys: 
PUBCHEMCIDS: 
Num ProductIon (Formula ExactMass AccurateMass Intensity Error CandidateInChIKeys CandidateOntologies): 14
C6H5O2	109.0289544	109.01643	2487	0.013073	GHMLBKRAJCXXBS;QIGBRXMKCJKVMJ;IYJMJJJBGWGVKX	CHEMONTID:0000137;CHEMONTID:0000136;CHEMONTID:0001245
C6H5O2	109.0289544	109.0219	2487	0.007603	GHMLBKRAJCXXBS;QIGBRXMKCJKVMJ;IYJMJJJBGWGVKX	CHEMONTID:0000137;CHEMONTID:0000136;CHEMONTID:0001245
C6H5O2	109.0289544	109.03123	2484	-0.001727	GHMLBKRAJCXXBS;QIGBRXMKCJKVMJ;IYJMJJJBGWGVKX	CHEMONTID:0000137;CHEMONTID:0000136;CHEMONTID:0001245
C6H4NO2	122.024203368	122.02752	69	-0.0027681	LQNUZADURLCDLV	CHEMONTID:0000036
C10H3N	137.026549096	137.0074	125	0.0196977	GOVXKUCVZUROAN	CHEMONTID:0004196
C10H3N	137.026549096	137.01202	126	0.0150777	GOVXKUCVZUROAN	CHEMONTID:0004196
C10H3N	137.026549096	137.0231	122	0.0039977	GOVXKUCVZUROAN	CHEMONTID:0004196
C6H4N2O2P	167.001038998	167.00143	800	0.0001576	NA	NA
C11H3O2	167.013304336	167.0121	813	0.0017529	NA	NA
C12H15O	175.1122901	175.11031	90	0.0025287	ILLDCQFGXZZRTO	CHEMONTID:0001334
C12H15O	175.1122901	175.11989	90	-0.0070513	ILLDCQFGXZZRTO	CHEMONTID:0001334
C14N	182.003074	182.00389	237	-0.0002674	NA	NA
C5H10FNOPS	182.02047479	182.02132	241	-0.0002966	NA	NA
	0	337.05737	3917	0.0007671	NA	NA
Num NeutralLoss (Formula ExactMass PrecursorMz ProductMz PrecursorIntensity ProductIntensity LossMass Error CandidateInChIKeys CandidateOntologies): 50
C2H3NO2	73.016378336	182.02132	109.0219	241	2487	72.99942	0.0169583	DHMQDGOQFOQNFH	CHEMONTID:0002404
C2H3NO2	73.016378336	182.02132	109.01643	241	2487	73.00489	0.0114883	DHMQDGOQFOQNFH	CHEMONTID:0002404
C2H2O2	58.005479304	167.0121	109.0219	813	2487	57.9902	0.0152793	QTBSBXVTEAMEQO;TZIHFWKZFHZASV;WGCNASOHLSPBMP;LYCAIKOWRPUZTN	CHEMONTID:0001205;CHEMONTID:0001238;CHEMONTID:0002230;CHEMONTID:0002467
C2H2O2	58.005479304	167.0121	109.01643	813	2487	57.99567	0.0098093	QTBSBXVTEAMEQO;TZIHFWKZFHZASV;WGCNASOHLSPBMP;LYCAIKOWRPUZTN	CHEMONTID:0001205;CHEMONTID:0001238;CHEMONTID:0002230;CHEMONTID:0002467
C2H2O2	58.005479304	167.00143	109.01643	800	2487	57.985	0.0204793	QTBSBXVTEAMEQO;TZIHFWKZFHZASV;WGCNASOHLSPBMP;LYCAIKOWRPUZTN	CHEMONTID:0001205;CHEMONTID:0001238;CHEMONTID:0002230;CHEMONTID:0002467
N2	28.006148	137.0231	109.0219	122	2487	28.0012	0.004948	RAABOESOVLLHRU	NonID:N=N
N2	28.006148	137.0231	109.01643	122	2487	28.00667	-0.000522	RAABOESOVLLHRU	NonID:N=N
CO	27.99491462	137.01202	109.0219	126	2487	27.99012	0.0047946	WSFSSNUMVMOOMR;OKKJLVBELUTLKV	CHEMONTID:0001831;CHEMONTID:0000286
CO	27.99491462	137.01202	109.01643	126	2487	27.99559	-0.0006754	WSFSSNUMVMOOMR;OKKJLVBELUTLKV	CHEMONTID:0001831;CHEMONTID:0000286
CO	27.99491462	137.0074	109.0219	125	2487	27.9855	0.0094146	WSFSSNUMVMOOMR;OKKJLVBELUTLKV	CHEMONTID:0001831;CHEMONTID:0000286
CO	27.99491462	137.0074	109.01643	125	2487	27.99097	0.0039446	WSFSSNUMVMOOMR;OKKJLVBELUTLKV	CHEMONTID:0001831;CHEMONTID:0000286
CH	13.007825032	122.02752	109.0219	69	2487	13.00562	0.002205	VNWKTOKETHGBQD	CHEMONTID:0002500
CH	13.007825032	122.02752	109.01643	69	2487	13.01109	-0.003265	VNWKTOKETHGBQD	CHEMONTID:0002500
C2H2O2	58.005479304	167.0121	109.03123	813	2484	57.98087	0.0246093	QTBSBXVTEAMEQO;TZIHFWKZFHZASV;WGCNASOHLSPBMP;LYCAIKOWRPUZTN	CHEMONTID:0001205;CHEMONTID:0001238;CHEMONTID:0002230;CHEMONTID:0002467
CO	27.99491462	137.0231	109.03123	122	2484	27.99187	0.0030446	WSFSSNUMVMOOMR;OKKJLVBELUTLKV	CHEMONTID:0001831;CHEMONTID:0000286
CO	27.99491462	137.01202	109.03123	126	2484	27.98079	0.0141246	WSFSSNUMVMOOMR;OKKJLVBELUTLKV	CHEMONTID:0001831;CHEMONTID:0000286
CO	27.99491462	137.0074	109.03123	125	2484	27.97617	0.0187446	WSFSSNUMVMOOMR;OKKJLVBELUTLKV	CHEMONTID:0001831;CHEMONTID:0000286
CH	13.007825032	122.02752	109.03123	69	2484	12.99629	0.011535	VNWKTOKETHGBQD	CHEMONTID:0002500
C7H6O	106.041864812	337.2153	231.17525	71	1601	106.04005	0.0018148	IWDCLRJOBJJRNH;RDOXTESZEPMUJZ	CHEMONTID:0001275;CHEMONTID:0000138
C5H8O	84.057514876	315.24719	231.17525	73	1601	84.07194	-0.0144251	NEJDKFPXHQRVMV	CHEMONTID:0000286
CO2	43.98982924	275.16815	231.17525	308	1601	43.9929	-0.0030708	BDAGIHXWWSANSR	CHEMONTID:0001205
H2S	33.987721064	265.15002	231.17525	61	1601	33.97477	0.0129511	RWSOTUBLDIXVET	NonID:SH
C6H2O2	106.005479304	337.2153	231.19502	71	843	106.02028	-0.0148007	GHMLBKRAJCXXBS	CHEMONTID:0000137
C5H8O	84.057514876	315.26413	231.19502	82	843	84.06911	-0.0115951	NEJDKFPXHQRVMV	CHEMONTID:0000286
C5H8O	84.057514876	315.24719	231.19502	73	843	84.05217	0.0053449	NEJDKFPXHQRVMV	CHEMONTID:0000286
CO2	43.98982924	275.16815	231.19502	308	843	43.97313	0.0166992	BDAGIHXWWSANSR	CHEMONTID:0001205
CH3	15.023475096	182.02132	167.0121	241	813	15.00922	0.0142551	VNWKTOKETHGBQD	CHEMONTID:0002500
CH2O	30.010564684	167.0121	137.0231	813	122	29.989	0.0215647	OKKJLVBELUTLKV;WSFSSNUMVMOOMR	CHEMONTID:0000286;CHEMONTID:0001831
CH2O	30.010564684	167.0121	137.01202	813	126	30.00008	0.0104847	OKKJLVBELUTLKV;WSFSSNUMVMOOMR	CHEMONTID:0000286;CHEMONTID:0001831
CH2O	30.010564684	167.0121	137.0074	813	125	30.0047	0.0058647	OKKJLVBELUTLKV;WSFSSNUMVMOOMR	CHEMONTID:0000286;CHEMONTID:0001831
CHO2	44.997654272	167.0121	122.02752	813	69	44.98458	0.0130743	BDAGIHXWWSANSR	CHEMONTID:0001205
CH3	15.023475096	182.02132	167.00143	241	800	15.01989	0.0035851	VNWKTOKETHGBQD	CHEMONTID:0002500
CH3	15.023475096	182.00389	167.00143	237	800	15.00246	0.0210151	VNWKTOKETHGBQD	CHEMONTID:0002500
CH2O	30.010564684	167.00143	137.01202	800	126	29.98941	0.0211547	OKKJLVBELUTLKV;WSFSSNUMVMOOMR	CHEMONTID:0000286;CHEMONTID:0001831
CH2O	30.010564684	167.00143	137.0074	800	125	29.99403	0.0165347	OKKJLVBELUTLKV;WSFSSNUMVMOOMR	CHEMONTID:0000286;CHEMONTID:0001831
CHO2	44.997654272	167.00143	122.02752	800	69	44.97391	0.0237443	BDAGIHXWWSANSR	CHEMONTID:0001205
C2H6O2	62.036779432	337.2153	275.16815	71	308	62.04715	-0.0103706	LYCAIKOWRPUZTN	CHEMONTID:0002467
CHO2	44.997654272	182.02132	137.0231	241	122	44.99822	-0.0005657	BDAGIHXWWSANSR	CHEMONTID:0001205
CHO2	44.997654272	182.02132	137.01202	241	126	45.0093	-0.0116457	BDAGIHXWWSANSR	CHEMONTID:0001205
CHO2	44.997654272	182.02132	137.0074	241	125	45.01392	-0.0162657	BDAGIHXWWSANSR	CHEMONTID:0001205
CHO2	44.997654272	182.00389	137.0231	237	122	44.98079	0.0168643	BDAGIHXWWSANSR	CHEMONTID:0001205
CHO2	44.997654272	182.00389	137.01202	237	126	44.99187	0.0057843	BDAGIHXWWSANSR	CHEMONTID:0001205
CHO2	44.997654272	182.00389	137.0074	237	125	44.99649	0.0011643	BDAGIHXWWSANSR	CHEMONTID:0001205
CH4N2O	60.032362748	325.18399	265.15002	98	61	60.03397	-0.0016073	XSQUKJJJFZCRTK	CHEMONTID:0000517
C9H10O2	150.06807956	325.18399	175.11989	98	90	150.0641	0.0039796	TVQDIGAZKJXXLX;CAWZFQGJUGEKFU	CHEMONTID:0004647;CHEMONTID:0000190
C9H10O2	150.06807956	325.18399	175.11031	98	90	150.07368	-0.0056004	TVQDIGAZKJXXLX;CAWZFQGJUGEKFU	CHEMONTID:0004647;CHEMONTID:0000190
C9H16O	140.120115132	315.26413	175.11989	82	90	140.14424	-0.0241249	IFTBJDZSLBRRMC	CHEMONTID:0001334
C9H16O	140.120115132	315.24719	175.11989	73	90	140.1273	-0.0071849	IFTBJDZSLBRRMC	CHEMONTID:0001334
C9H16O	140.120115132	315.24719	175.11031	73	90	140.13688	-0.0167649	IFTBJDZSLBRRMC	CHEMONTID:0001334
C8H15O2	143.10720472	265.15002	122.02752	61	69	143.1225	-0.0152953	QVGWQEOFNGJAOO	CHEMONTID:0002229
Num AdductIon (AdductType Mass LinkedMz): 1
[M+Hac-H]-	325.18399	265.15002
Num IsotopicIon (IsotopeName Mass LinkedMz WeightedForm WeightNumber): 6
C-13	110.00291	109.0219	M+1	1
C-13	110.01613	109.03123	M+1	1
N-14	232.17184	231.19502	M+1	1
C-13	232.18933	231.19502	M+1	1
C-13	276.16031	275.16815	M+1	1
C-13	276.17105	275.16815	M+1	1

NAME: C10H12F3N5O3P
EXACTMASS: 338.062985534
ISSELECTED: False
ACCURATEMASS: 338.0635765
MASSDIFFERENCE: -0.0005909
TOTALSCORE: 2.77
ISOTOPICINTENSITY[M+1]: 0.1289
ISOTOPICINTENSITY[M+2]: 0.0139
ISOTOPICDIFF[M+1]: -0.1112
ISOTOPICDIFF[M+2]: -0.0174
MASSDIFFSCORE: 0.993
ISOTOPICSCORE: 0.927
PRODUCTIONSCORE: 0.667
NEUTRALLOSSSCORE: 0.183
PRODUCTIONPEAKNUMBER: 14
PRODUCTIONHITSNUMBER: 7
NEUTRALLOSSPEAKNUMBER: 71
NEUTRALLOSSHITSNUMBER: 13
RESOURCENAMES: 
RESOURCERECORDS: 0
ChemOntDescriptions: 
ChemOntIDs: 
ChemOntScores: 
ChemOntInChIKeys: 
PUBCHEMCIDS: 
Num ProductIon (Formula ExactMass AccurateMass Intensity Error CandidateInChIKeys CandidateOntologies): 14
C6H5O2	109.0289544	109.01643	2487	0.013073	GHMLBKRAJCXXBS;QIGBRXMKCJKVMJ;IYJMJJJBGWGVKX	CHEMONTID:0000137;CHEMONTID:0000136;CHEMONTID:0001245
C6H5O2	109.0289544	109.0219	2487	0.007603	GHMLBKRAJCXXBS;QIGBRXMKCJKVMJ;IYJMJJJBGWGVKX	CHEMONTID:0000137;CHEMONTID:0000136;CHEMONTID:0001245
C6H5O2	109.0289544	109.03123	2484	-0.001727	GHMLBKRAJCXXBS;QIGBRXMKCJKVMJ;IYJMJJJBGWGVKX	CHEMONTID:0000137;CHEMONTID:0000136;CHEMONTID:0001245
C6H4NO2	122.024203368	122.02752	69	-0.0027681	LQNUZADURLCDLV	CHEMONTID:0000036
C7H5O3	137.02386902	137.0074	125	0.0170176	IUNJCFABHJZSKB;HDVRLUFGYQYLFJ;PCYGLFXKCBFGPC;BPHYZRNTQNPLFI;LPYUENQFPVNPHY;DGXAGETVRDOQFP;QFYYAIBEHOEZKC;LTHYUYDRQWGOQL;IXWOUPGDGMCKGT;PZMSECKZCOOKBY	CHEMONTID:0003978;CHEMONTID:0000190;CHEMONTID:0000135;CHEMONTID:0000382;CHEMONTID:0002122;CHEMONTID:0001661
C7H5O3	137.02386902	137.01202	126	0.0123976	IUNJCFABHJZSKB;HDVRLUFGYQYLFJ;PCYGLFXKCBFGPC;BPHYZRNTQNPLFI;LPYUENQFPVNPHY;DGXAGETVRDOQFP;QFYYAIBEHOEZKC;LTHYUYDRQWGOQL;IXWOUPGDGMCKGT;PZMSECKZCOOKBY	CHEMONTID:0003978;CHEMONTID:0000190;CHEMONTID:0000135;CHEMONTID:0000382;CHEMONTID:0002122;CHEMONTID:0001661
C7H5O3	137.02386902	137.0231	122	0.0013176	IUNJCFABHJZSKB;HDVRLUFGYQYLFJ;PCYGLFXKCBFGPC;BPHYZRNTQNPLFI;LPYUENQFPVNPHY;DGXAGETVRDOQFP;QFYYAIBEHOEZKC;LTHYUYDRQWGOQL;IXWOUPGDGMCKGT;PZMSECKZCOOKBY	CHEMONTID:0003978;CHEMONTID:0000190;CHEMONTID:0000135;CHEMONTID:0000382;CHEMONTID:0002122;CHEMONTID:0001661
C6H4N2O2P	167.001038998	167.00143	800	0.0001576	NA	NA
C9H2F3	167.010859724	167.0121	813	-0.0006917	NA	NA
C9H11N4	175.098371352	175.11031	90	-0.0113901	NA	NA
C9H11N4	175.098371352	175.11989	90	-0.0209701	NA	NA
C5H2FN5P	182.003184914	182.00389	237	-0.0001565	NA	NA
C9H3F3N	182.021758756	182.02132	241	0.0009873	NA	NA
	0	337.05737	3917	-0.0016609	NA	NA
Num NeutralLoss (Formula ExactMass PrecursorMz ProductMz PrecursorIntensity ProductIntensity LossMass Error CandidateInChIKeys CandidateOntologies): 51
C2HO3	72.992568892	182.02132	109.0219	241	2487	72.99942	-0.0068511	AEMRFAOFKBGASW	CHEMONTID:0001359
C2H3NO2	73.016378336	182.02132	109.01643	241	2487	73.00489	0.0114883	DHMQDGOQFOQNFH	CHEMONTID:0002404
C2HO3	72.992568892	182.00389	109.0219	237	2487	72.98199	0.0105789	AEMRFAOFKBGASW	CHEMONTID:0001359
C2HO3	72.992568892	182.00389	109.01643	237	2487	72.98746	0.0051089	AEMRFAOFKBGASW	CHEMONTID:0001359
C2H2O2	58.005479304	167.0121	109.0219	813	2487	57.9902	0.0152793	QTBSBXVTEAMEQO;TZIHFWKZFHZASV;WGCNASOHLSPBMP;LYCAIKOWRPUZTN	CHEMONTID:0001205;CHEMONTID:0001238;CHEMONTID:0002230;CHEMONTID:0002467
C2H2O2	58.005479304	167.0121	109.01643	813	2487	57.99567	0.0098093	QTBSBXVTEAMEQO;TZIHFWKZFHZASV;WGCNASOHLSPBMP;LYCAIKOWRPUZTN	CHEMONTID:0001205;CHEMONTID:0001238;CHEMONTID:0002230;CHEMONTID:0002467
C2H2O2	58.005479304	167.00143	109.01643	800	2487	57.985	0.0204793	QTBSBXVTEAMEQO;TZIHFWKZFHZASV;WGCNASOHLSPBMP;LYCAIKOWRPUZTN	CHEMONTID:0001205;CHEMONTID:0001238;CHEMONTID:0002230;CHEMONTID:0002467
N2	28.006148	137.0231	109.0219	122	2487	28.0012	0.004948	RAABOESOVLLHRU	NonID:N=N
N2	28.006148	137.0231	109.01643	122	2487	28.00667	-0.000522	RAABOESOVLLHRU	NonID:N=N
CO	27.99491462	137.01202	109.0219	126	2487	27.99012	0.0047946	WSFSSNUMVMOOMR;OKKJLVBELUTLKV	CHEMONTID:0001831;CHEMONTID:0000286
CO	27.99491462	137.01202	109.01643	126	2487	27.99559	-0.0006754	WSFSSNUMVMOOMR;OKKJLVBELUTLKV	CHEMONTID:0001831;CHEMONTID:0000286
CO	27.99491462	137.0074	109.0219	125	2487	27.9855	0.0094146	WSFSSNUMVMOOMR;OKKJLVBELUTLKV	CHEMONTID:0001831;CHEMONTID:0000286
CO	27.99491462	137.0074	109.01643	125	2487	27.99097	0.0039446	WSFSSNUMVMOOMR;OKKJLVBELUTLKV	CHEMONTID:0001831;CHEMONTID:0000286
CH	13.007825032	122.02752	109.0219	69	2487	13.00562	0.002205	VNWKTOKETHGBQD	CHEMONTID:0002500
CH	13.007825032	122.02752	109.01643	69	2487	13.01109	-0.003265	VNWKTOKETHGBQD	CHEMONTID:0002500
C2HO3	72.992568892	182.02132	109.03123	241	2484	72.99009	0.0024789	AEMRFAOFKBGASW	CHEMONTID:0001359
C2HO3	72.992568892	182.00389	109.03123	237	2484	72.97266	0.0199089	AEMRFAOFKBGASW	CHEMONTID:0001359
C2H2O2	58.005479304	167.0121	109.03123	813	2484	57.98087	0.0246093	QTBSBXVTEAMEQO;TZIHFWKZFHZASV;WGCNASOHLSPBMP;LYCAIKOWRPUZTN	CHEMONTID:0001205;CHEMONTID:0001238;CHEMONTID:0002230;CHEMONTID:0002467
CO	27.99491462	137.0231	109.03123	122	2484	27.99187	0.0030446	WSFSSNUMVMOOMR;OKKJLVBELUTLKV	CHEMONTID:0001831;CHEMONTID:0000286
CO	27.99491462	137.01202	109.03123	126	2484	27.98079	0.0141246	WSFSSNUMVMOOMR;OKKJLVBELUTLKV	CHEMONTID:0001831;CHEMONTID:0000286
CO	27.99491462	137.0074	109.03123	125	2484	27.97617	0.0187446	WSFSSNUMVMOOMR;OKKJLVBELUTLKV	CHEMONTID:0001831;CHEMONTID:0000286
CH	13.007825032	122.02752	109.03123	69	2484	12.99629	0.011535	VNWKTOKETHGBQD	CHEMONTID:0002500
C7H6O	106.041864812	337.2153	231.17525	71	1601	106.04005	0.0018148	IWDCLRJOBJJRNH;RDOXTESZEPMUJZ	CHEMONTID:0001275;CHEMONTID:0000138
C5H8O	84.057514876	315.24719	231.17525	73	1601	84.07194	-0.0144251	NEJDKFPXHQRVMV	CHEMONTID:0000286
CO2	43.98982924	275.16815	231.17525	308	1601	43.9929	-0.0030708	BDAGIHXWWSANSR	CHEMONTID:0001205
C6H2O2	106.005479304	337.2153	231.19502	71	843	106.02028	-0.0148007	GHMLBKRAJCXXBS	CHEMONTID:0000137
C5H8O	84.057514876	315.26413	231.19502	82	843	84.06911	-0.0115951	NEJDKFPXHQRVMV	CHEMONTID:0000286
C5H8O	84.057514876	315.24719	231.19502	73	843	84.05217	0.0053449	NEJDKFPXHQRVMV	CHEMONTID:0000286
CO2	43.98982924	275.16815	231.19502	308	843	43.97313	0.0166992	BDAGIHXWWSANSR	CHEMONTID:0001205
CH3	15.023475096	182.02132	167.0121	241	813	15.00922	0.0142551	VNWKTOKETHGBQD	CHEMONTID:0002500
CH2O	30.010564684	167.0121	137.0231	813	122	29.989	0.0215647	OKKJLVBELUTLKV;WSFSSNUMVMOOMR	CHEMONTID:0000286;CHEMONTID:0001831
CH2O	30.010564684	167.0121	137.01202	813	126	30.00008	0.0104847	OKKJLVBELUTLKV;WSFSSNUMVMOOMR	CHEMONTID:0000286;CHEMONTID:0001831
CH2O	30.010564684	167.0121	137.0074	813	125	30.0047	0.0058647	OKKJLVBELUTLKV;WSFSSNUMVMOOMR	CHEMONTID:0000286;CHEMONTID:0001831
CHO2	44.997654272	167.0121	122.02752	813	69	44.98458	0.0130743	BDAGIHXWWSANSR	CHEMONTID:0001205
CH3	15.023475096	182.02132	167.00143	241	800	15.01989	0.0035851	VNWKTOKETHGBQD	CHEMONTID:0002500
CH3	15.023475096	182.00389	167.00143	237	800	15.00246	0.0210151	VNWKTOKETHGBQD	CHEMONTID:0002500
CH2O	30.010564684	167.00143	137.01202	800	126	29.98941	0.0211547	OKKJLVBELUTLKV;WSFSSNUMVMOOMR	CHEMONTID:0000286;CHEMONTID:0001831
CH2O	30.010564684	167.00143	137.0074	800	125	29.99403	0.0165347	OKKJLVBELUTLKV;WSFSSNUMVMOOMR	CHEMONTID:0000286;CHEMONTID:0001831
CHO2	44.997654272	167.00143	122.02752	800	69	44.97391	0.0237443	BDAGIHXWWSANSR	CHEMONTID:0001205
C2H6O2	62.036779432	337.2153	275.16815	71	308	62.04715	-0.0103706	LYCAIKOWRPUZTN	CHEMONTID:0002467
CHO2	44.997654272	182.02132	137.0231	241	122	44.99822	-0.0005657	BDAGIHXWWSANSR	CHEMONTID:0001205
CHO2	44.997654272	182.02132	137.01202	241	126	45.0093	-0.0116457	BDAGIHXWWSANSR	CHEMONTID:0001205
CHO2	44.997654272	182.02132	137.0074	241	125	45.01392	-0.0162657	BDAGIHXWWSANSR	CHEMONTID:0001205
CHO2	44.997654272	182.00389	137.0231	237	122	44.98079	0.0168643	BDAGIHXWWSANSR	CHEMONTID:0001205
CHO2	44.997654272	182.00389	137.01202	237	126	44.99187	0.0057843	BDAGIHXWWSANSR	CHEMONTID:0001205
CHO2	44.997654272	182.00389	137.0074	237	125	44.99649	0.0011643	BDAGIHXWWSANSR	CHEMONTID:0001205
CH4N2O	60.032362748	325.18399	265.15002	98	61	60.03397	-0.0016073	XSQUKJJJFZCRTK	CHEMONTID:0000517
C9H10O2	150.06807956	325.18399	175.11989	98	90	150.0641	0.0039796	TVQDIGAZKJXXLX;CAWZFQGJUGEKFU	CHEMONTID:0004647;CHEMONTID:0000190
C9H10O2	150.06807956	325.18399	175.11031	98	90	150.07368	-0.0056004	TVQDIGAZKJXXLX;CAWZFQGJUGEKFU	CHEMONTID:0004647;CHEMONTID:0000190
C3H6O3	90.031694052	265.15002	175.11989	61	90	90.03013	0.0015641	PEDCQBHIVMGVHV;MNQZXJOMYWMBOU	CHEMONTID:0002210;CHEMONTID:0001540
C3H6O3	90.031694052	265.15002	175.11031	61	90	90.03971	-0.0080159	PEDCQBHIVMGVHV;MNQZXJOMYWMBOU	CHEMONTID:0002210;CHEMONTID:0001540
Num AdductIon (AdductType Mass LinkedMz): 1
[M+Hac-H]-	325.18399	265.15002
Num IsotopicIon (IsotopeName Mass LinkedMz WeightedForm WeightNumber): 6
C-13	110.00291	109.0219	M+1	1
C-13	110.01613	109.03123	M+1	1
N-14	232.17184	231.19502	M+1	1
C-13	232.18933	231.19502	M+1	1
C-13	276.16031	275.16815	M+1	1
C-13	276.17105	275.16815	M+1	1

NAME: C12H13N5O5P
EXACTMASS: 338.065430146
ISSELECTED: False
ACCURATEMASS: 338.0635765
MASSDIFFERENCE: 0.0018537
TOTALSCORE: 2.765
ISOTOPICINTENSITY[M+1]: 0.1515
ISOTOPICINTENSITY[M+2]: 0.021
ISOTOPICDIFF[M+1]: -0.0886
ISOTOPICDIFF[M+2]: -0.0103
MASSDIFFSCORE: 0.934
ISOTOPICSCORE: 0.953
PRODUCTIONSCORE: 0.667
NEUTRALLOSSSCORE: 0.211
PRODUCTIONPEAKNUMBER: 14
PRODUCTIONHITSNUMBER: 11
NEUTRALLOSSPEAKNUMBER: 71
NEUTRALLOSSHITSNUMBER: 15
RESOURCENAMES: 
RESOURCERECORDS: 0
ChemOntDescriptions: 
ChemOntIDs: 
ChemOntScores: 
ChemOntInChIKeys: 
PUBCHEMCIDS: 
Num ProductIon (Formula ExactMass AccurateMass Intensity Error CandidateInChIKeys CandidateOntologies): 14
C6H5O2	109.0289544	109.01643	2487	0.013073	GHMLBKRAJCXXBS;QIGBRXMKCJKVMJ;IYJMJJJBGWGVKX	CHEMONTID:0000137;CHEMONTID:0000136;CHEMONTID:0001245
C6H5O2	109.0289544	109.0219	2487	0.007603	GHMLBKRAJCXXBS;QIGBRXMKCJKVMJ;IYJMJJJBGWGVKX	CHEMONTID:0000137;CHEMONTID:0000136;CHEMONTID:0001245
C6H5O2	109.0289544	109.03123	2484	-0.001727	GHMLBKRAJCXXBS;QIGBRXMKCJKVMJ;IYJMJJJBGWGVKX	CHEMONTID:0000137;CHEMONTID:0000136;CHEMONTID:0001245
C6H4NO2	122.024203368	122.02752	69	-0.0027681	LQNUZADURLCDLV	CHEMONTID:0000036
C7H5O3	137.02386902	137.0074	125	0.0170176	IUNJCFABHJZSKB;HDVRLUFGYQYLFJ;PCYGLFXKCBFGPC;BPHYZRNTQNPLFI;LPYUENQFPVNPHY;DGXAGETVRDOQFP;QFYYAIBEHOEZKC;LTHYUYDRQWGOQL;IXWOUPGDGMCKGT;PZMSECKZCOOKBY	CHEMONTID:0003978;CHEMONTID:0000190;CHEMONTID:0000135;CHEMONTID:0000382;CHEMONTID:0002122;CHEMONTID:0001661
C7H5O3	137.02386902	137.01202	126	0.0123976	IUNJCFABHJZSKB;HDVRLUFGYQYLFJ;PCYGLFXKCBFGPC;BPHYZRNTQNPLFI;LPYUENQFPVNPHY;DGXAGETVRDOQFP;QFYYAIBEHOEZKC;LTHYUYDRQWGOQL;IXWOUPGDGMCKGT;PZMSECKZCOOKBY	CHEMONTID:0003978;CHEMONTID:0000190;CHEMONTID:0000135;CHEMONTID:0000382;CHEMONTID:0002122;CHEMONTID:0001661
C7H5O3	137.02386902	137.0231	122	0.0013176	IUNJCFABHJZSKB;HDVRLUFGYQYLFJ;PCYGLFXKCBFGPC;BPHYZRNTQNPLFI;LPYUENQFPVNPHY;DGXAGETVRDOQFP;QFYYAIBEHOEZKC;LTHYUYDRQWGOQL;IXWOUPGDGMCKGT;PZMSECKZCOOKBY	CHEMONTID:0003978;CHEMONTID:0000190;CHEMONTID:0000135;CHEMONTID:0000382;CHEMONTID:0002122;CHEMONTID:0001661
C7H3O5	166.998048196	167.00143	800	-0.0028332	KUSIZNPTWCYZMX;LNTHITQWFMADLM	CHEMONTID:0002519;CHEMONTID:0003538
C7H3O5	166.998048196	167.0121	813	-0.0135032	KUSIZNPTWCYZMX;LNTHITQWFMADLM	CHEMONTID:0002519;CHEMONTID:0003538
C9H11N4	175.098371352	175.11031	90	-0.0113901	NA	NA
C9H11N4	175.098371352	175.11989	90	-0.0209701	NA	NA
C8H6O5	182.021523292	182.00389	237	0.0181819	HPPCGHJRDOZHQY;NHFCITMLBJJEDB	CHEMONTID:0004298;CHEMONTID:0000382
C8H6O5	182.021523292	182.02132	241	0.0007519	HPPCGHJRDOZHQY;NHFCITMLBJJEDB	CHEMONTID:0004298;CHEMONTID:0000382
	0	337.05737	3917	0.0007837	NA	NA
Num NeutralLoss (Formula ExactMass PrecursorMz ProductMz PrecursorIntensity ProductIntensity LossMass Error CandidateInChIKeys CandidateOntologies): 57
C7H7O4	155.034433704	337.05737	182.02132	3917	241	155.03605	-0.0016163	BTQAJGSMXCDDAJ	CHEMONTID:0002519
C7H7O4	155.034433704	337.05737	182.00389	3917	237	155.05348	-0.0190463	BTQAJGSMXCDDAJ	CHEMONTID:0002519
C7H6O5	170.021523292	337.05737	167.0121	3917	813	170.04527	-0.0237467	LNTHITQWFMADLM	CHEMONTID:0003538
C2HO3	72.992568892	182.02132	109.0219	241	2487	72.99942	-0.0068511	AEMRFAOFKBGASW	CHEMONTID:0001359
C2H3NO2	73.016378336	182.02132	109.01643	241	2487	73.00489	0.0114883	DHMQDGOQFOQNFH	CHEMONTID:0002404
C2HO3	72.992568892	182.00389	109.0219	237	2487	72.98199	0.0105789	AEMRFAOFKBGASW	CHEMONTID:0001359
C2HO3	72.992568892	182.00389	109.01643	237	2487	72.98746	0.0051089	AEMRFAOFKBGASW	CHEMONTID:0001359
C2H2O2	58.005479304	167.0121	109.0219	813	2487	57.9902	0.0152793	QTBSBXVTEAMEQO;TZIHFWKZFHZASV;WGCNASOHLSPBMP;LYCAIKOWRPUZTN	CHEMONTID:0001205;CHEMONTID:0001238;CHEMONTID:0002230;CHEMONTID:0002467
C2H2O2	58.005479304	167.0121	109.01643	813	2487	57.99567	0.0098093	QTBSBXVTEAMEQO;TZIHFWKZFHZASV;WGCNASOHLSPBMP;LYCAIKOWRPUZTN	CHEMONTID:0001205;CHEMONTID:0001238;CHEMONTID:0002230;CHEMONTID:0002467
C2H2O2	58.005479304	167.00143	109.01643	800	2487	57.985	0.0204793	QTBSBXVTEAMEQO;TZIHFWKZFHZASV;WGCNASOHLSPBMP;LYCAIKOWRPUZTN	CHEMONTID:0001205;CHEMONTID:0001238;CHEMONTID:0002230;CHEMONTID:0002467
N2	28.006148	137.0231	109.0219	122	2487	28.0012	0.004948	RAABOESOVLLHRU	NonID:N=N
N2	28.006148	137.0231	109.01643	122	2487	28.00667	-0.000522	RAABOESOVLLHRU	NonID:N=N
CO	27.99491462	137.01202	109.0219	126	2487	27.99012	0.0047946	WSFSSNUMVMOOMR;OKKJLVBELUTLKV	CHEMONTID:0001831;CHEMONTID:0000286
CO	27.99491462	137.01202	109.01643	126	2487	27.99559	-0.0006754	WSFSSNUMVMOOMR;OKKJLVBELUTLKV	CHEMONTID:0001831;CHEMONTID:0000286
CO	27.99491462	137.0074	109.0219	125	2487	27.9855	0.0094146	WSFSSNUMVMOOMR;OKKJLVBELUTLKV	CHEMONTID:0001831;CHEMONTID:0000286
CO	27.99491462	137.0074	109.01643	125	2487	27.99097	0.0039446	WSFSSNUMVMOOMR;OKKJLVBELUTLKV	CHEMONTID:0001831;CHEMONTID:0000286
CH	13.007825032	122.02752	109.0219	69	2487	13.00562	0.002205	VNWKTOKETHGBQD	CHEMONTID:0002500
CH	13.007825032	122.02752	109.01643	69	2487	13.01109	-0.003265	VNWKTOKETHGBQD	CHEMONTID:0002500
C2HO3	72.992568892	182.02132	109.03123	241	2484	72.99009	0.0024789	AEMRFAOFKBGASW	CHEMONTID:0001359
C2HO3	72.992568892	182.00389	109.03123	237	2484	72.97266	0.0199089	AEMRFAOFKBGASW	CHEMONTID:0001359
C2H2O2	58.005479304	167.0121	109.03123	813	2484	57.98087	0.0246093	QTBSBXVTEAMEQO;TZIHFWKZFHZASV;WGCNASOHLSPBMP;LYCAIKOWRPUZTN	CHEMONTID:0001205;CHEMONTID:0001238;CHEMONTID:0002230;CHEMONTID:0002467
CO	27.99491462	137.0231	109.03123	122	2484	27.99187	0.0030446	WSFSSNUMVMOOMR;OKKJLVBELUTLKV	CHEMONTID:0001831;CHEMONTID:0000286
CO	27.99491462	137.01202	109.03123	126	2484	27.98079	0.0141246	WSFSSNUMVMOOMR;OKKJLVBELUTLKV	CHEMONTID:0001831;CHEMONTID:0000286
CO	27.99491462	137.0074	109.03123	125	2484	27.97617	0.0187446	WSFSSNUMVMOOMR;OKKJLVBELUTLKV	CHEMONTID:0001831;CHEMONTID:0000286
CH	13.007825032	122.02752	109.03123	69	2484	12.99629	0.011535	VNWKTOKETHGBQD	CHEMONTID:0002500
C7H6O	106.041864812	337.2153	231.17525	71	1601	106.04005	0.0018148	IWDCLRJOBJJRNH;RDOXTESZEPMUJZ	CHEMONTID:0001275;CHEMONTID:0000138
C5H8O	84.057514876	315.24719	231.17525	73	1601	84.07194	-0.0144251	NEJDKFPXHQRVMV	CHEMONTID:0000286
CO2	43.98982924	275.16815	231.17525	308	1601	43.9929	-0.0030708	BDAGIHXWWSANSR	CHEMONTID:0001205
C3H6O4	106.026608672	337.2153	231.19502	71	843	106.02028	0.0063287	RBNPOMFGQQGHHO	CHEMONTID:0000215
C5H8O	84.057514876	315.26413	231.19502	82	843	84.06911	-0.0115951	NEJDKFPXHQRVMV	CHEMONTID:0000286
C5H8O	84.057514876	315.24719	231.19502	73	843	84.05217	0.0053449	NEJDKFPXHQRVMV	CHEMONTID:0000286
CO2	43.98982924	275.16815	231.19502	308	843	43.97313	0.0166992	BDAGIHXWWSANSR	CHEMONTID:0001205
C7H6O5	170.021523292	337.0563	167.0121	1	813	170.0442	-0.0226767	LNTHITQWFMADLM	CHEMONTID:0003538
CH3	15.023475096	182.02132	167.0121	241	813	15.00922	0.0142551	VNWKTOKETHGBQD	CHEMONTID:0002500
CH2O	30.010564684	167.0121	137.0231	813	122	29.989	0.0215647	OKKJLVBELUTLKV;WSFSSNUMVMOOMR	CHEMONTID:0000286;CHEMONTID:0001831
CH2O	30.010564684	167.0121	137.01202	813	126	30.00008	0.0104847	OKKJLVBELUTLKV;WSFSSNUMVMOOMR	CHEMONTID:0000286;CHEMONTID:0001831
CH2O	30.010564684	167.0121	137.0074	813	125	30.0047	0.0058647	OKKJLVBELUTLKV;WSFSSNUMVMOOMR	CHEMONTID:0000286;CHEMONTID:0001831
CHO2	44.997654272	167.0121	122.02752	813	69	44.98458	0.0130743	BDAGIHXWWSANSR	CHEMONTID:0001205
CH3	15.023475096	182.02132	167.00143	241	800	15.01989	0.0035851	VNWKTOKETHGBQD	CHEMONTID:0002500
CH3	15.023475096	182.00389	167.00143	237	800	15.00246	0.0210151	VNWKTOKETHGBQD	CHEMONTID:0002500
CH2O	30.010564684	167.00143	137.01202	800	126	29.98941	0.0211547	OKKJLVBELUTLKV;WSFSSNUMVMOOMR	CHEMONTID:0000286;CHEMONTID:0001831
CH2O	30.010564684	167.00143	137.0074	800	125	29.99403	0.0165347	OKKJLVBELUTLKV;WSFSSNUMVMOOMR	CHEMONTID:0000286;CHEMONTID:0001831
CHO2	44.997654272	167.00143	122.02752	800	69	44.97391	0.0237443	BDAGIHXWWSANSR	CHEMONTID:0001205
C2H6O2	62.036779432	337.2153	275.16815	71	308	62.04715	-0.0103706	LYCAIKOWRPUZTN	CHEMONTID:0002467
C7H7O4	155.034433704	337.0563	182.02132	1	241	155.03498	-0.0005463	BTQAJGSMXCDDAJ	CHEMONTID:0002519
CHO2	44.997654272	182.02132	137.0231	241	122	44.99822	-0.0005657	BDAGIHXWWSANSR	CHEMONTID:0001205
CHO2	44.997654272	182.02132	137.01202	241	126	45.0093	-0.0116457	BDAGIHXWWSANSR	CHEMONTID:0001205
CHO2	44.997654272	182.02132	137.0074	241	125	45.01392	-0.0162657	BDAGIHXWWSANSR	CHEMONTID:0001205
C7H7O4	155.034433704	337.0563	182.00389	1	237	155.05241	-0.0179763	BTQAJGSMXCDDAJ	CHEMONTID:0002519
CHO2	44.997654272	182.00389	137.0231	237	122	44.98079	0.0168643	BDAGIHXWWSANSR	CHEMONTID:0001205
CHO2	44.997654272	182.00389	137.01202	237	126	44.99187	0.0057843	BDAGIHXWWSANSR	CHEMONTID:0001205
CHO2	44.997654272	182.00389	137.0074	237	125	44.99649	0.0011643	BDAGIHXWWSANSR	CHEMONTID:0001205
CH4N2O	60.032362748	325.18399	265.15002	98	61	60.03397	-0.0016073	XSQUKJJJFZCRTK	CHEMONTID:0000517
C9H10O2	150.06807956	325.18399	175.11989	98	90	150.0641	0.0039796	TVQDIGAZKJXXLX;CAWZFQGJUGEKFU	CHEMONTID:0004647;CHEMONTID:0000190
C9H10O2	150.06807956	325.18399	175.11031	98	90	150.07368	-0.0056004	TVQDIGAZKJXXLX;CAWZFQGJUGEKFU	CHEMONTID:0004647;CHEMONTID:0000190
C3H6O3	90.031694052	265.15002	175.11989	61	90	90.03013	0.0015641	PEDCQBHIVMGVHV;MNQZXJOMYWMBOU	CHEMONTID:0002210;CHEMONTID:0001540
C3H6O3	90.031694052	265.15002	175.11031	61	90	90.03971	-0.0080159	PEDCQBHIVMGVHV;MNQZXJOMYWMBOU	CHEMONTID:0002210;CHEMONTID:0001540
Num AdductIon (AdductType Mass LinkedMz): 1
[M+Hac-H]-	325.18399	265.15002
Num IsotopicIon (IsotopeName Mass LinkedMz WeightedForm WeightNumber): 6
C-13	110.00291	109.0219	M+1	1
C-13	110.01613	109.03123	M+1	1
N-14	232.17184	231.19502	M+1	1
C-13	232.18933	231.19502	M+1	1
C-13	276.16031	275.16815	M+1	1
C-13	276.17105	275.16815	M+1	1

NAME: C7H18N2O11S
EXACTMASS: 338.063130396
ISSELECTED: False
ACCURATEMASS: 338.0635765
MASSDIFFERENCE: -0.0004461
TOTALSCORE: 2.765
ISOTOPICINTENSITY[M+1]: 0.0972
ISOTOPICINTENSITY[M+2]: 0.0716
ISOTOPICDIFF[M+1]: -0.1429
ISOTOPICDIFF[M+2]: 0.0403
MASSDIFFSCORE: 0.996
ISOTOPICSCORE: 0.877
PRODUCTIONSCORE: 0.667
NEUTRALLOSSSCORE: 0.225
PRODUCTIONPEAKNUMBER: 14
PRODUCTIONHITSNUMBER: 9
NEUTRALLOSSPEAKNUMBER: 71
NEUTRALLOSSHITSNUMBER: 16
RESOURCENAMES: 
RESOURCERECORDS: 0
ChemOntDescriptions: N-acyl-amino acids;Amino acids and derivatives;Peptides;Organic sulfuric acid and derivatives
ChemOntIDs: N-acyl-amino acids;Amino acids and derivatives;Peptides;Organic sulfuric acid and derivatives
ChemOntScores: 0.000262763290790374;0.00185624337504127;0.00502916774216454;0.00706933712293669
ChemOntInChIKeys: YTGJWQPHMWSCST;XUJNEKJLAYXESH;ZUKPVRWZDMRIEO;AFCGFAGUEYAMAO
PUBCHEMCIDS: 
Num ProductIon (Formula ExactMass AccurateMass Intensity Error CandidateInChIKeys CandidateOntologies): 14
C6H5O2	109.0289544	109.01643	2487	0.013073	GHMLBKRAJCXXBS;QIGBRXMKCJKVMJ;IYJMJJJBGWGVKX	CHEMONTID:0000137;CHEMONTID:0000136;CHEMONTID:0001245
C6H5O2	109.0289544	109.0219	2487	0.007603	GHMLBKRAJCXXBS;QIGBRXMKCJKVMJ;IYJMJJJBGWGVKX	CHEMONTID:0000137;CHEMONTID:0000136;CHEMONTID:0001245
C6H5O2	109.0289544	109.03123	2484	-0.001727	GHMLBKRAJCXXBS;QIGBRXMKCJKVMJ;IYJMJJJBGWGVKX	CHEMONTID:0000137;CHEMONTID:0000136;CHEMONTID:0001245
C6H4NO2	122.024203368	122.02752	69	-0.0027681	LQNUZADURLCDLV	CHEMONTID:0000036
C7H5O3	137.02386902	137.0074	125	0.0170176	IUNJCFABHJZSKB;HDVRLUFGYQYLFJ;PCYGLFXKCBFGPC;BPHYZRNTQNPLFI;LPYUENQFPVNPHY;DGXAGETVRDOQFP;QFYYAIBEHOEZKC;LTHYUYDRQWGOQL;IXWOUPGDGMCKGT;PZMSECKZCOOKBY	CHEMONTID:0003978;CHEMONTID:0000190;CHEMONTID:0000135;CHEMONTID:0000382;CHEMONTID:0002122;CHEMONTID:0001661
C7H5O3	137.02386902	137.01202	126	0.0123976	IUNJCFABHJZSKB;HDVRLUFGYQYLFJ;PCYGLFXKCBFGPC;BPHYZRNTQNPLFI;LPYUENQFPVNPHY;DGXAGETVRDOQFP;QFYYAIBEHOEZKC;LTHYUYDRQWGOQL;IXWOUPGDGMCKGT;PZMSECKZCOOKBY	CHEMONTID:0003978;CHEMONTID:0000190;CHEMONTID:0000135;CHEMONTID:0000382;CHEMONTID:0002122;CHEMONTID:0001661
C7H5O3	137.02386902	137.0231	122	0.0013176	IUNJCFABHJZSKB;HDVRLUFGYQYLFJ;PCYGLFXKCBFGPC;BPHYZRNTQNPLFI;LPYUENQFPVNPHY;DGXAGETVRDOQFP;QFYYAIBEHOEZKC;LTHYUYDRQWGOQL;IXWOUPGDGMCKGT;PZMSECKZCOOKBY	CHEMONTID:0003978;CHEMONTID:0000190;CHEMONTID:0000135;CHEMONTID:0000382;CHEMONTID:0002122;CHEMONTID:0001661
C7H3O5	166.998048196	167.00143	800	-0.0028332	KUSIZNPTWCYZMX;LNTHITQWFMADLM	CHEMONTID:0002519;CHEMONTID:0003538
C7H3O5	166.998048196	167.0121	813	-0.0135032	KUSIZNPTWCYZMX;LNTHITQWFMADLM	CHEMONTID:0002519;CHEMONTID:0003538
C7H15N2O3	175.10826734	175.11031	90	-0.0014941	NA	NA
C7H15N2O3	175.10826734	175.11989	90	-0.0110741	NA	NA
C7H4NO5	182.008947228	182.00389	237	0.0056058	NA	NA
C4H8NO5S	182.012318356	182.02132	241	-0.0084531	NA	NA
	0	337.05737	3917	-0.0015161	NA	NA
Num NeutralLoss (Formula ExactMass PrecursorMz ProductMz PrecursorIntensity ProductIntensity LossMass Error CandidateInChIKeys CandidateOntologies): 58
C7H7O4	155.034433704	337.05737	182.02132	3917	241	155.03605	-0.0016163	BTQAJGSMXCDDAJ	CHEMONTID:0002519
C7H7O4	155.034433704	337.05737	182.00389	3917	237	155.05348	-0.0190463	BTQAJGSMXCDDAJ	CHEMONTID:0002519
C7H6O5	170.021523292	337.05737	167.0121	3917	813	170.04527	-0.0237467	LNTHITQWFMADLM	CHEMONTID:0003538
C2HO3	72.992568892	182.02132	109.0219	241	2487	72.99942	-0.0068511	AEMRFAOFKBGASW	CHEMONTID:0001359
C2H3NO2	73.016378336	182.02132	109.01643	241	2487	73.00489	0.0114883	DHMQDGOQFOQNFH	CHEMONTID:0002404
C2HO3	72.992568892	182.00389	109.0219	237	2487	72.98199	0.0105789	AEMRFAOFKBGASW	CHEMONTID:0001359
C2HO3	72.992568892	182.00389	109.01643	237	2487	72.98746	0.0051089	AEMRFAOFKBGASW	CHEMONTID:0001359
C2H2O2	58.005479304	167.0121	109.0219	813	2487	57.9902	0.0152793	QTBSBXVTEAMEQO;TZIHFWKZFHZASV;WGCNASOHLSPBMP;LYCAIKOWRPUZTN	CHEMONTID:0001205;CHEMONTID:0001238;CHEMONTID:0002230;CHEMONTID:0002467
C2H2O2	58.005479304	167.0121	109.01643	813	2487	57.99567	0.0098093	QTBSBXVTEAMEQO;TZIHFWKZFHZASV;WGCNASOHLSPBMP;LYCAIKOWRPUZTN	CHEMONTID:0001205;CHEMONTID:0001238;CHEMONTID:0002230;CHEMONTID:0002467
C2H2O2	58.005479304	167.00143	109.01643	800	2487	57.985	0.0204793	QTBSBXVTEAMEQO;TZIHFWKZFHZASV;WGCNASOHLSPBMP;LYCAIKOWRPUZTN	CHEMONTID:0001205;CHEMONTID:0001238;CHEMONTID:0002230;CHEMONTID:0002467
N2	28.006148	137.0231	109.0219	122	2487	28.0012	0.004948	RAABOESOVLLHRU	NonID:N=N
N2	28.006148	137.0231	109.01643	122	2487	28.00667	-0.000522	RAABOESOVLLHRU	NonID:N=N
CO	27.99491462	137.01202	109.0219	126	2487	27.99012	0.0047946	WSFSSNUMVMOOMR;OKKJLVBELUTLKV	CHEMONTID:0001831;CHEMONTID:0000286
CO	27.99491462	137.01202	109.01643	126	2487	27.99559	-0.0006754	WSFSSNUMVMOOMR;OKKJLVBELUTLKV	CHEMONTID:0001831;CHEMONTID:0000286
CO	27.99491462	137.0074	109.0219	125	2487	27.9855	0.0094146	WSFSSNUMVMOOMR;OKKJLVBELUTLKV	CHEMONTID:0001831;CHEMONTID:0000286
CO	27.99491462	137.0074	109.01643	125	2487	27.99097	0.0039446	WSFSSNUMVMOOMR;OKKJLVBELUTLKV	CHEMONTID:0001831;CHEMONTID:0000286
CH	13.007825032	122.02752	109.0219	69	2487	13.00562	0.002205	VNWKTOKETHGBQD	CHEMONTID:0002500
CH	13.007825032	122.02752	109.01643	69	2487	13.01109	-0.003265	VNWKTOKETHGBQD	CHEMONTID:0002500
C2HO3	72.992568892	182.02132	109.03123	241	2484	72.99009	0.0024789	AEMRFAOFKBGASW	CHEMONTID:0001359
C2HO3	72.992568892	182.00389	109.03123	237	2484	72.97266	0.0199089	AEMRFAOFKBGASW	CHEMONTID:0001359
C2H2O2	58.005479304	167.0121	109.03123	813	2484	57.98087	0.0246093	QTBSBXVTEAMEQO;TZIHFWKZFHZASV;WGCNASOHLSPBMP;LYCAIKOWRPUZTN	CHEMONTID:0001205;CHEMONTID:0001238;CHEMONTID:0002230;CHEMONTID:0002467
CO	27.99491462	137.0231	109.03123	122	2484	27.99187	0.0030446	WSFSSNUMVMOOMR;OKKJLVBELUTLKV	CHEMONTID:0001831;CHEMONTID:0000286
CO	27.99491462	137.01202	109.03123	126	2484	27.98079	0.0141246	WSFSSNUMVMOOMR;OKKJLVBELUTLKV	CHEMONTID:0001831;CHEMONTID:0000286
CO	27.99491462	137.0074	109.03123	125	2484	27.97617	0.0187446	WSFSSNUMVMOOMR;OKKJLVBELUTLKV	CHEMONTID:0001831;CHEMONTID:0000286
CH	13.007825032	122.02752	109.03123	69	2484	12.99629	0.011535	VNWKTOKETHGBQD	CHEMONTID:0002500
C7H6O	106.041864812	337.2153	231.17525	71	1601	106.04005	0.0018148	IWDCLRJOBJJRNH;RDOXTESZEPMUJZ	CHEMONTID:0001275;CHEMONTID:0000138
C5H8O	84.057514876	315.24719	231.17525	73	1601	84.07194	-0.0144251	NEJDKFPXHQRVMV	CHEMONTID:0000286
CO2	43.98982924	275.16815	231.17525	308	1601	43.9929	-0.0030708	BDAGIHXWWSANSR	CHEMONTID:0001205
H2S	33.987721064	265.15002	231.17525	61	1601	33.97477	0.0129511	RWSOTUBLDIXVET	NonID:SH
C3H6O4	106.026608672	337.2153	231.19502	71	843	106.02028	0.0063287	RBNPOMFGQQGHHO	CHEMONTID:0000215
C5H8O	84.057514876	315.26413	231.19502	82	843	84.06911	-0.0115951	NEJDKFPXHQRVMV	CHEMONTID:0000286
C5H8O	84.057514876	315.24719	231.19502	73	843	84.05217	0.0053449	NEJDKFPXHQRVMV	CHEMONTID:0000286
CO2	43.98982924	275.16815	231.19502	308	843	43.97313	0.0166992	BDAGIHXWWSANSR	CHEMONTID:0001205
C7H6O5	170.021523292	337.0563	167.0121	1	813	170.0442	-0.0226767	LNTHITQWFMADLM	CHEMONTID:0003538
CH3	15.023475096	182.02132	167.0121	241	813	15.00922	0.0142551	VNWKTOKETHGBQD	CHEMONTID:0002500
CH2O	30.010564684	167.0121	137.0231	813	122	29.989	0.0215647	OKKJLVBELUTLKV;WSFSSNUMVMOOMR	CHEMONTID:0000286;CHEMONTID:0001831
CH2O	30.010564684	167.0121	137.01202	813	126	30.00008	0.0104847	OKKJLVBELUTLKV;WSFSSNUMVMOOMR	CHEMONTID:0000286;CHEMONTID:0001831
CH2O	30.010564684	167.0121	137.0074	813	125	30.0047	0.0058647	OKKJLVBELUTLKV;WSFSSNUMVMOOMR	CHEMONTID:0000286;CHEMONTID:0001831
CHO2	44.997654272	167.0121	122.02752	813	69	44.98458	0.0130743	BDAGIHXWWSANSR	CHEMONTID:0001205
CH3	15.023475096	182.02132	167.00143	241	800	15.01989	0.0035851	VNWKTOKETHGBQD	CHEMONTID:0002500
CH3	15.023475096	182.00389	167.00143	237	800	15.00246	0.0210151	VNWKTOKETHGBQD	CHEMONTID:0002500
CH2O	30.010564684	167.00143	137.01202	800	126	29.98941	0.0211547	OKKJLVBELUTLKV;WSFSSNUMVMOOMR	CHEMONTID:0000286;CHEMONTID:0001831
CH2O	30.010564684	167.00143	137.0074	800	125	29.99403	0.0165347	OKKJLVBELUTLKV;WSFSSNUMVMOOMR	CHEMONTID:0000286;CHEMONTID:0001831
CHO2	44.997654272	167.00143	122.02752	800	69	44.97391	0.0237443	BDAGIHXWWSANSR	CHEMONTID:0001205
C2H6O2	62.036779432	337.2153	275.16815	71	308	62.04715	-0.0103706	LYCAIKOWRPUZTN	CHEMONTID:0002467
C7H7O4	155.034433704	337.0563	182.02132	1	241	155.03498	-0.0005463	BTQAJGSMXCDDAJ	CHEMONTID:0002519
CHO2	44.997654272	182.02132	137.0231	241	122	44.99822	-0.0005657	BDAGIHXWWSANSR	CHEMONTID:0001205
CHO2	44.997654272	182.02132	137.01202	241	126	45.0093	-0.0116457	BDAGIHXWWSANSR	CHEMONTID:0001205
CHO2	44.997654272	182.02132	137.0074	241	125	45.01392	-0.0162657	BDAGIHXWWSANSR	CHEMONTID:0001205
C7H7O4	155.034433704	337.0563	182.00389	1	237	155.05241	-0.0179763	BTQAJGSMXCDDAJ	CHEMONTID:0002519
CHO2	44.997654272	182.00389	137.0231	237	122	44.98079	0.0168643	BDAGIHXWWSANSR	CHEMONTID:0001205
CHO2	44.997654272	182.00389	137.01202	237	126	44.99187	0.0057843	BDAGIHXWWSANSR	CHEMONTID:0001205
CHO2	44.997654272	182.00389	137.0074	237	125	44.99649	0.0011643	BDAGIHXWWSANSR	CHEMONTID:0001205
CH4N2O	60.032362748	325.18399	265.15002	98	61	60.03397	-0.0016073	XSQUKJJJFZCRTK	CHEMONTID:0000517
C5H10O5	150.05282342	325.18399	175.11989	98	90	150.0641	-0.0112766	HEBKCHPVOIAQTA;SRBFZHDQGSBBOR;HMFHBZSHGGEWLO;ZAQJHHRNXZUBTE	CHEMONTID:0002210;CHEMONTID:0001497
C5H10O5	150.05282342	325.18399	175.11031	98	90	150.07368	-0.0208566	HEBKCHPVOIAQTA;SRBFZHDQGSBBOR;HMFHBZSHGGEWLO;ZAQJHHRNXZUBTE	CHEMONTID:0002210;CHEMONTID:0001497
C3H6O3	90.031694052	265.15002	175.11989	61	90	90.03013	0.0015641	PEDCQBHIVMGVHV;MNQZXJOMYWMBOU	CHEMONTID:0002210;CHEMONTID:0001540
C3H6O3	90.031694052	265.15002	175.11031	61	90	90.03971	-0.0080159	PEDCQBHIVMGVHV;MNQZXJOMYWMBOU	CHEMONTID:0002210;CHEMONTID:0001540
Num AdductIon (AdductType Mass LinkedMz): 1
[M+Hac-H]-	325.18399	265.15002
Num IsotopicIon (IsotopeName Mass LinkedMz WeightedForm WeightNumber): 6
C-13	110.00291	109.0219	M+1	1
C-13	110.01613	109.03123	M+1	1
N-14	232.17184	231.19502	M+1	1
C-13	232.18933	231.19502	M+1	1
C-13	276.16031	275.16815	M+1	1
C-13	276.17105	275.16815	M+1	1

NAME: C10H17F3O7S
EXACTMASS: 338.064708544
ISSELECTED: False
ACCURATEMASS: 338.0635765
MASSDIFFERENCE: 0.0011321
TOTALSCORE: 2.764
ISOTOPICINTENSITY[M+1]: 0.1207
ISOTOPICINTENSITY[M+2]: 0.0658
ISOTOPICDIFF[M+1]: -0.1194
ISOTOPICDIFF[M+2]: 0.0345
MASSDIFFSCORE: 0.975
ISOTOPICSCORE: 0.911
PRODUCTIONSCORE: 0.667
NEUTRALLOSSSCORE: 0.211
PRODUCTIONPEAKNUMBER: 14
PRODUCTIONHITSNUMBER: 11
NEUTRALLOSSPEAKNUMBER: 71
NEUTRALLOSSHITSNUMBER: 15
RESOURCENAMES: 
RESOURCERECORDS: 0
ChemOntDescriptions: 
ChemOntIDs: 
ChemOntScores: 
ChemOntInChIKeys: 
PUBCHEMCIDS: 
Num ProductIon (Formula ExactMass AccurateMass Intensity Error CandidateInChIKeys CandidateOntologies): 14
C6H5O2	109.0289544	109.01643	2487	0.013073	GHMLBKRAJCXXBS;QIGBRXMKCJKVMJ;IYJMJJJBGWGVKX	CHEMONTID:0000137;CHEMONTID:0000136;CHEMONTID:0001245
C6H5O2	109.0289544	109.0219	2487	0.007603	GHMLBKRAJCXXBS;QIGBRXMKCJKVMJ;IYJMJJJBGWGVKX	CHEMONTID:0000137;CHEMONTID:0000136;CHEMONTID:0001245
C6H5O2	109.0289544	109.03123	2484	-0.001727	GHMLBKRAJCXXBS;QIGBRXMKCJKVMJ;IYJMJJJBGWGVKX	CHEMONTID:0000137;CHEMONTID:0000136;CHEMONTID:0001245
C7H6O2	122.036779432	122.02752	69	0.009808	ZBCATMYQYDCTIZ;LHGVFZTZFXWLCP;ASHGTJPOSUFTGB;BVJSUAQZOZWCKN;SMQUZDBALVYZAC;RGHHSNMVTDWUBI	CHEMONTID:0000135;CHEMONTID:0000190;CHEMONTID:0000033;CHEMONTID:0003978
C7H5O3	137.02386902	137.0074	125	0.0170176	IUNJCFABHJZSKB;HDVRLUFGYQYLFJ;PCYGLFXKCBFGPC;BPHYZRNTQNPLFI;LPYUENQFPVNPHY;DGXAGETVRDOQFP;QFYYAIBEHOEZKC;LTHYUYDRQWGOQL;IXWOUPGDGMCKGT;PZMSECKZCOOKBY	CHEMONTID:0003978;CHEMONTID:0000190;CHEMONTID:0000135;CHEMONTID:0000382;CHEMONTID:0002122;CHEMONTID:0001661
C7H5O3	137.02386902	137.01202	126	0.0123976	IUNJCFABHJZSKB;HDVRLUFGYQYLFJ;PCYGLFXKCBFGPC;BPHYZRNTQNPLFI;LPYUENQFPVNPHY;DGXAGETVRDOQFP;QFYYAIBEHOEZKC;LTHYUYDRQWGOQL;IXWOUPGDGMCKGT;PZMSECKZCOOKBY	CHEMONTID:0003978;CHEMONTID:0000190;CHEMONTID:0000135;CHEMONTID:0000382;CHEMONTID:0002122;CHEMONTID:0001661
C7H5O3	137.02386902	137.0231	122	0.0013176	IUNJCFABHJZSKB;HDVRLUFGYQYLFJ;PCYGLFXKCBFGPC;BPHYZRNTQNPLFI;LPYUENQFPVNPHY;DGXAGETVRDOQFP;QFYYAIBEHOEZKC;LTHYUYDRQWGOQL;IXWOUPGDGMCKGT;PZMSECKZCOOKBY	CHEMONTID:0003978;CHEMONTID:0000190;CHEMONTID:0000135;CHEMONTID:0000382;CHEMONTID:0002122;CHEMONTID:0001661
C7H3O5	166.998048196	167.00143	800	-0.0028332	KUSIZNPTWCYZMX;LNTHITQWFMADLM	CHEMONTID:0002519;CHEMONTID:0003538
C7H3O5	166.998048196	167.0121	813	-0.0135032	KUSIZNPTWCYZMX;LNTHITQWFMADLM	CHEMONTID:0002519;CHEMONTID:0003538
C9H16FO2	175.113432972	175.11031	90	0.0036716	NA	NA
C9H16FO2	175.113432972	175.11989	90	-0.0059084	NA	NA
C8H6O5	182.021523292	182.00389	237	0.0181819	HPPCGHJRDOZHQY;NHFCITMLBJJEDB	CHEMONTID:0004298;CHEMONTID:0000382
C8H6O5	182.021523292	182.02132	241	0.0007519	HPPCGHJRDOZHQY;NHFCITMLBJJEDB	CHEMONTID:0004298;CHEMONTID:0000382
	0	337.05737	3917	6.21E-05	NA	NA
Num NeutralLoss (Formula ExactMass PrecursorMz ProductMz PrecursorIntensity ProductIntensity LossMass Error CandidateInChIKeys CandidateOntologies): 62
C7H7O4	155.034433704	337.05737	182.02132	3917	241	155.03605	-0.0016163	BTQAJGSMXCDDAJ	CHEMONTID:0002519
C7H7O4	155.034433704	337.05737	182.00389	3917	237	155.05348	-0.0190463	BTQAJGSMXCDDAJ	CHEMONTID:0002519
C7H6O5	170.021523292	337.05737	167.0121	3917	813	170.04527	-0.0237467	LNTHITQWFMADLM	CHEMONTID:0003538
C2HO3	72.992568892	182.02132	109.0219	241	2487	72.99942	-0.0068511	AEMRFAOFKBGASW	CHEMONTID:0001359
C2HO3	72.992568892	182.02132	109.01643	241	2487	73.00489	-0.0123211	AEMRFAOFKBGASW	CHEMONTID:0001359
C2HO3	72.992568892	182.00389	109.0219	237	2487	72.98199	0.0105789	AEMRFAOFKBGASW	CHEMONTID:0001359
C2HO3	72.992568892	182.00389	109.01643	237	2487	72.98746	0.0051089	AEMRFAOFKBGASW	CHEMONTID:0001359
C2H2O2	58.005479304	167.0121	109.0219	813	2487	57.9902	0.0152793	QTBSBXVTEAMEQO;TZIHFWKZFHZASV;WGCNASOHLSPBMP;LYCAIKOWRPUZTN	CHEMONTID:0001205;CHEMONTID:0001238;CHEMONTID:0002230;CHEMONTID:0002467
C2H2O2	58.005479304	167.0121	109.01643	813	2487	57.99567	0.0098093	QTBSBXVTEAMEQO;TZIHFWKZFHZASV;WGCNASOHLSPBMP;LYCAIKOWRPUZTN	CHEMONTID:0001205;CHEMONTID:0001238;CHEMONTID:0002230;CHEMONTID:0002467
C2H2O2	58.005479304	167.00143	109.01643	800	2487	57.985	0.0204793	QTBSBXVTEAMEQO;TZIHFWKZFHZASV;WGCNASOHLSPBMP;LYCAIKOWRPUZTN	CHEMONTID:0001205;CHEMONTID:0001238;CHEMONTID:0002230;CHEMONTID:0002467
CO	27.99491462	137.0231	109.0219	122	2487	28.0012	-0.0062854	WSFSSNUMVMOOMR;OKKJLVBELUTLKV	CHEMONTID:0001831;CHEMONTID:0000286
CO	27.99491462	137.0231	109.01643	122	2487	28.00667	-0.0117554	WSFSSNUMVMOOMR;OKKJLVBELUTLKV	CHEMONTID:0001831;CHEMONTID:0000286
CO	27.99491462	137.01202	109.0219	126	2487	27.99012	0.0047946	WSFSSNUMVMOOMR;OKKJLVBELUTLKV	CHEMONTID:0001831;CHEMONTID:0000286
CO	27.99491462	137.01202	109.01643	126	2487	27.99559	-0.0006754	WSFSSNUMVMOOMR;OKKJLVBELUTLKV	CHEMONTID:0001831;CHEMONTID:0000286
CO	27.99491462	137.0074	109.0219	125	2487	27.9855	0.0094146	WSFSSNUMVMOOMR;OKKJLVBELUTLKV	CHEMONTID:0001831;CHEMONTID:0000286
CO	27.99491462	137.0074	109.01643	125	2487	27.99097	0.0039446	WSFSSNUMVMOOMR;OKKJLVBELUTLKV	CHEMONTID:0001831;CHEMONTID:0000286
CH	13.007825032	122.02752	109.0219	69	2487	13.00562	0.002205	VNWKTOKETHGBQD	CHEMONTID:0002500
CH	13.007825032	122.02752	109.01643	69	2487	13.01109	-0.003265	VNWKTOKETHGBQD	CHEMONTID:0002500
C2HO3	72.992568892	182.02132	109.03123	241	2484	72.99009	0.0024789	AEMRFAOFKBGASW	CHEMONTID:0001359
C2HO3	72.992568892	182.00389	109.03123	237	2484	72.97266	0.0199089	AEMRFAOFKBGASW	CHEMONTID:0001359
C2H2O2	58.005479304	167.0121	109.03123	813	2484	57.98087	0.0246093	QTBSBXVTEAMEQO;TZIHFWKZFHZASV;WGCNASOHLSPBMP;LYCAIKOWRPUZTN	CHEMONTID:0001205;CHEMONTID:0001238;CHEMONTID:0002230;CHEMONTID:0002467
CO	27.99491462	137.0231	109.03123	122	2484	27.99187	0.0030446	WSFSSNUMVMOOMR;OKKJLVBELUTLKV	CHEMONTID:0001831;CHEMONTID:0000286
CO	27.99491462	137.01202	109.03123	126	2484	27.98079	0.0141246	WSFSSNUMVMOOMR;OKKJLVBELUTLKV	CHEMONTID:0001831;CHEMONTID:0000286
CO	27.99491462	137.0074	109.03123	125	2484	27.97617	0.0187446	WSFSSNUMVMOOMR;OKKJLVBELUTLKV	CHEMONTID:0001831;CHEMONTID:0000286
CH	13.007825032	122.02752	109.03123	69	2484	12.99629	0.011535	VNWKTOKETHGBQD	CHEMONTID:0002500
C7H6O	106.041864812	337.2153	231.17525	71	1601	106.04005	0.0018148	IWDCLRJOBJJRNH;RDOXTESZEPMUJZ	CHEMONTID:0001275;CHEMONTID:0000138
C5H8O	84.057514876	315.24719	231.17525	73	1601	84.07194	-0.0144251	NEJDKFPXHQRVMV	CHEMONTID:0000286
CO2	43.98982924	275.16815	231.17525	308	1601	43.9929	-0.0030708	BDAGIHXWWSANSR	CHEMONTID:0001205
H2S	33.987721064	265.15002	231.17525	61	1601	33.97477	0.0129511	RWSOTUBLDIXVET	NonID:SH
C3H6O4	106.026608672	337.2153	231.19502	71	843	106.02028	0.0063287	RBNPOMFGQQGHHO	CHEMONTID:0000215
C5H8O	84.057514876	315.26413	231.19502	82	843	84.06911	-0.0115951	NEJDKFPXHQRVMV	CHEMONTID:0000286
C5H8O	84.057514876	315.24719	231.19502	73	843	84.05217	0.0053449	NEJDKFPXHQRVMV	CHEMONTID:0000286
CO2	43.98982924	275.16815	231.19502	308	843	43.97313	0.0166992	BDAGIHXWWSANSR	CHEMONTID:0001205
C7H6O5	170.021523292	337.0563	167.0121	1	813	170.0442	-0.0226767	LNTHITQWFMADLM	CHEMONTID:0003538
CH3	15.023475096	182.02132	167.0121	241	813	15.00922	0.0142551	VNWKTOKETHGBQD	CHEMONTID:0002500
CH2O	30.010564684	167.0121	137.0231	813	122	29.989	0.0215647	OKKJLVBELUTLKV;WSFSSNUMVMOOMR	CHEMONTID:0000286;CHEMONTID:0001831
CH2O	30.010564684	167.0121	137.01202	813	126	30.00008	0.0104847	OKKJLVBELUTLKV;WSFSSNUMVMOOMR	CHEMONTID:0000286;CHEMONTID:0001831
CH2O	30.010564684	167.0121	137.0074	813	125	30.0047	0.0058647	OKKJLVBELUTLKV;WSFSSNUMVMOOMR	CHEMONTID:0000286;CHEMONTID:0001831
CHO2	44.997654272	167.0121	122.02752	813	69	44.98458	0.0130743	BDAGIHXWWSANSR	CHEMONTID:0001205
CH3	15.023475096	182.02132	167.00143	241	800	15.01989	0.0035851	VNWKTOKETHGBQD	CHEMONTID:0002500
CH3	15.023475096	182.00389	167.00143	237	800	15.00246	0.0210151	VNWKTOKETHGBQD	CHEMONTID:0002500
CH2O	30.010564684	167.00143	137.01202	800	126	29.98941	0.0211547	OKKJLVBELUTLKV;WSFSSNUMVMOOMR	CHEMONTID:0000286;CHEMONTID:0001831
CH2O	30.010564684	167.00143	137.0074	800	125	29.99403	0.0165347	OKKJLVBELUTLKV;WSFSSNUMVMOOMR	CHEMONTID:0000286;CHEMONTID:0001831
CHO2	44.997654272	167.00143	122.02752	800	69	44.97391	0.0237443	BDAGIHXWWSANSR	CHEMONTID:0001205
C2H6O2	62.036779432	337.2153	275.16815	71	308	62.04715	-0.0103706	LYCAIKOWRPUZTN	CHEMONTID:0002467
C7H7O4	155.034433704	337.0563	182.02132	1	241	155.03498	-0.0005463	BTQAJGSMXCDDAJ	CHEMONTID:0002519
CHO2	44.997654272	182.02132	137.0231	241	122	44.99822	-0.0005657	BDAGIHXWWSANSR	CHEMONTID:0001205
CHO2	44.997654272	182.02132	137.01202	241	126	45.0093	-0.0116457	BDAGIHXWWSANSR	CHEMONTID:0001205
CHO2	44.997654272	182.02132	137.0074	241	125	45.01392	-0.0162657	BDAGIHXWWSANSR	CHEMONTID:0001205
C7H7O4	155.034433704	337.0563	182.00389	1	237	155.05241	-0.0179763	BTQAJGSMXCDDAJ	CHEMONTID:0002519
CHO2	44.997654272	182.00389	137.0231	237	122	44.98079	0.0168643	BDAGIHXWWSANSR	CHEMONTID:0001205
CHO2	44.997654272	182.00389	137.01202	237	126	44.99187	0.0057843	BDAGIHXWWSANSR	CHEMONTID:0001205
CHO2	44.997654272	182.00389	137.0074	237	125	44.99649	0.0011643	BDAGIHXWWSANSR	CHEMONTID:0001205
C2H4O2	60.021129368	325.18399	265.15002	98	61	60.03397	-0.0128406	QTBSBXVTEAMEQO;LYCAIKOWRPUZTN;TZIHFWKZFHZASV;WGCNASOHLSPBMP	CHEMONTID:0001205;CHEMONTID:0002467;CHEMONTID:0001238;CHEMONTID:0002230
C9H10O2	150.06807956	325.18399	175.11989	98	90	150.0641	0.0039796	TVQDIGAZKJXXLX;CAWZFQGJUGEKFU	CHEMONTID:0004647;CHEMONTID:0000190
C9H10O2	150.06807956	325.18399	175.11031	98	90	150.07368	-0.0056004	TVQDIGAZKJXXLX;CAWZFQGJUGEKFU	CHEMONTID:0004647;CHEMONTID:0000190
C9H16O	140.120115132	315.26413	175.11989	82	90	140.14424	-0.0241249	IFTBJDZSLBRRMC	CHEMONTID:0001334
C9H16O	140.120115132	315.24719	175.11989	73	90	140.1273	-0.0071849	IFTBJDZSLBRRMC	CHEMONTID:0001334
C9H16O	140.120115132	315.24719	175.11031	73	90	140.13688	-0.0167649	IFTBJDZSLBRRMC	CHEMONTID:0001334
C3H6O3	90.031694052	265.15002	175.11989	61	90	90.03013	0.0015641	PEDCQBHIVMGVHV;MNQZXJOMYWMBOU	CHEMONTID:0002210;CHEMONTID:0001540
C3H6O3	90.031694052	265.15002	175.11031	61	90	90.03971	-0.0080159	PEDCQBHIVMGVHV;MNQZXJOMYWMBOU	CHEMONTID:0002210;CHEMONTID:0001540
C8H15O2	143.10720472	265.15002	122.02752	61	69	143.1225	-0.0152953	QVGWQEOFNGJAOO	CHEMONTID:0002229
Num AdductIon (AdductType Mass LinkedMz): 1
[M+Hac-H]-	325.18399	265.15002
Num IsotopicIon (IsotopeName Mass LinkedMz WeightedForm WeightNumber): 6
C-13	110.00291	109.0219	M+1	1
C-13	110.01613	109.03123	M+1	1
N-14	232.17184	231.19502	M+1	1
C-13	232.18933	231.19502	M+1	1
C-13	276.16031	275.16815	M+1	1
C-13	276.17105	275.16815	M+1	1

NAME: C13H12N3O8
EXACTMASS: 338.062439344
ISSELECTED: False
ACCURATEMASS: 338.0635765
MASSDIFFERENCE: -0.0011371
TOTALSCORE: 2.762
ISOTOPICINTENSITY[M+1]: 0.156
ISOTOPICINTENSITY[M+2]: 0.0278
ISOTOPICDIFF[M+1]: -0.0841
ISOTOPICDIFF[M+2]: -0.0035
MASSDIFFSCORE: 0.974
ISOTOPICSCORE: 0.958
PRODUCTIONSCORE: 0.619
NEUTRALLOSSSCORE: 0.211
PRODUCTIONPEAKNUMBER: 13
PRODUCTIONHITSNUMBER: 11
NEUTRALLOSSPEAKNUMBER: 71
NEUTRALLOSSHITSNUMBER: 15
RESOURCENAMES: 
RESOURCERECORDS: 0
ChemOntDescriptions: Carboxylic acids and derivatives;Amino acids and derivatives;Alkaloids and derivatives;N-acyl-amino acids;Fatty acid and derivatives;Peptides;Coumarin and derivatives;Chalcones;Indole and derivatives;Benzoic acids and derivatives;Steroidal saponins;Phenylpropanoic acids
ChemOntIDs: Carboxylic acids and derivatives;Amino acids and derivatives;Alkaloids and derivatives;N-acyl-amino acids;Fatty acid and derivatives;Peptides;Coumarin and derivatives;Chalcones;Indole and derivatives;Benzoic acids and derivatives;Steroidal saponins;Phenylpropanoic acids
ChemOntScores: 2.71179736480007E-07;3.95399926457272E-06;1.78617053094743E-05;5.41455535537288E-05;0.000133358645358761;0.00052325636707883;0.000742072666039201;0.00154915944090161;0.00365834119515952;0.00600832956299426;0.00633286841765609;0.0088811126986027
ChemOntInChIKeys: DEFVIWRASFVYLL;KKCIOUWDFWQUBT;RZBFPDQKWUWUCK;WRUSVQOKJIDBLP;ZZIKIHCNFWXKDY;WINFHLHJTRGLCV;IJQYTHQDUDCJEQ;RNJWVWDASBIOQQ;ZADWXFSZEAPBJS;LLLPDUXGHXIXIW;TYNQWWGVEGFKRU;NHTGHBARYWONDQ
PUBCHEMCIDS: 
Num ProductIon (Formula ExactMass AccurateMass Intensity Error CandidateInChIKeys CandidateOntologies): 13
C6H5O2	109.0289544	109.01643	2487	0.013073	GHMLBKRAJCXXBS;QIGBRXMKCJKVMJ;IYJMJJJBGWGVKX	CHEMONTID:0000137;CHEMONTID:0000136;CHEMONTID:0001245
C6H5O2	109.0289544	109.0219	2487	0.007603	GHMLBKRAJCXXBS;QIGBRXMKCJKVMJ;IYJMJJJBGWGVKX	CHEMONTID:0000137;CHEMONTID:0000136;CHEMONTID:0001245
C6H5O2	109.0289544	109.03123	2484	-0.001727	GHMLBKRAJCXXBS;QIGBRXMKCJKVMJ;IYJMJJJBGWGVKX	CHEMONTID:0000137;CHEMONTID:0000136;CHEMONTID:0001245
C6H4NO2	122.024203368	122.02752	69	-0.0027681	LQNUZADURLCDLV	CHEMONTID:0000036
C7H5O3	137.02386902	137.0074	125	0.0170176	IUNJCFABHJZSKB;HDVRLUFGYQYLFJ;PCYGLFXKCBFGPC;BPHYZRNTQNPLFI;LPYUENQFPVNPHY;DGXAGETVRDOQFP;QFYYAIBEHOEZKC;LTHYUYDRQWGOQL;IXWOUPGDGMCKGT;PZMSECKZCOOKBY	CHEMONTID:0003978;CHEMONTID:0000190;CHEMONTID:0000135;CHEMONTID:0000382;CHEMONTID:0002122;CHEMONTID:0001661
C7H5O3	137.02386902	137.01202	126	0.0123976	IUNJCFABHJZSKB;HDVRLUFGYQYLFJ;PCYGLFXKCBFGPC;BPHYZRNTQNPLFI;LPYUENQFPVNPHY;DGXAGETVRDOQFP;QFYYAIBEHOEZKC;LTHYUYDRQWGOQL;IXWOUPGDGMCKGT;PZMSECKZCOOKBY	CHEMONTID:0003978;CHEMONTID:0000190;CHEMONTID:0000135;CHEMONTID:0000382;CHEMONTID:0002122;CHEMONTID:0001661
C7H5O3	137.02386902	137.0231	122	0.0013176	IUNJCFABHJZSKB;HDVRLUFGYQYLFJ;PCYGLFXKCBFGPC;BPHYZRNTQNPLFI;LPYUENQFPVNPHY;DGXAGETVRDOQFP;QFYYAIBEHOEZKC;LTHYUYDRQWGOQL;IXWOUPGDGMCKGT;PZMSECKZCOOKBY	CHEMONTID:0003978;CHEMONTID:0000190;CHEMONTID:0000135;CHEMONTID:0000382;CHEMONTID:0002122;CHEMONTID:0001661
C7H3O5	166.998048196	167.00143	800	-0.0028332	KUSIZNPTWCYZMX;LNTHITQWFMADLM	CHEMONTID:0002519;CHEMONTID:0003538
C7H3O5	166.998048196	167.0121	813	-0.0135032	KUSIZNPTWCYZMX;LNTHITQWFMADLM	CHEMONTID:0002519;CHEMONTID:0003538
C10H11N2O	175.087137972	175.11031	90	-0.0226234	NA	NA
C8H6O5	182.021523292	182.00389	237	0.0181819	HPPCGHJRDOZHQY;NHFCITMLBJJEDB	CHEMONTID:0004298;CHEMONTID:0000382
C8H6O5	182.021523292	182.02132	241	0.0007519	HPPCGHJRDOZHQY;NHFCITMLBJJEDB	CHEMONTID:0004298;CHEMONTID:0000382
	0	337.05737	3917	-0.0022071	NA	NA
Num NeutralLoss (Formula ExactMass PrecursorMz ProductMz PrecursorIntensity ProductIntensity LossMass Error CandidateInChIKeys CandidateOntologies): 57
C7H7O4	155.034433704	337.05737	182.02132	3917	241	155.03605	-0.0016163	BTQAJGSMXCDDAJ	CHEMONTID:0002519
C7H7O4	155.034433704	337.05737	182.00389	3917	237	155.05348	-0.0190463	BTQAJGSMXCDDAJ	CHEMONTID:0002519
C7H6O5	170.021523292	337.05737	167.0121	3917	813	170.04527	-0.0237467	LNTHITQWFMADLM	CHEMONTID:0003538
C2HO3	72.992568892	182.02132	109.0219	241	2487	72.99942	-0.0068511	AEMRFAOFKBGASW	CHEMONTID:0001359
C2H3NO2	73.016378336	182.02132	109.01643	241	2487	73.00489	0.0114883	DHMQDGOQFOQNFH	CHEMONTID:0002404
C2HO3	72.992568892	182.00389	109.0219	237	2487	72.98199	0.0105789	AEMRFAOFKBGASW	CHEMONTID:0001359
C2HO3	72.992568892	182.00389	109.01643	237	2487	72.98746	0.0051089	AEMRFAOFKBGASW	CHEMONTID:0001359
C2H2O2	58.005479304	167.0121	109.0219	813	2487	57.9902	0.0152793	QTBSBXVTEAMEQO;TZIHFWKZFHZASV;WGCNASOHLSPBMP;LYCAIKOWRPUZTN	CHEMONTID:0001205;CHEMONTID:0001238;CHEMONTID:0002230;CHEMONTID:0002467
C2H2O2	58.005479304	167.0121	109.01643	813	2487	57.99567	0.0098093	QTBSBXVTEAMEQO;TZIHFWKZFHZASV;WGCNASOHLSPBMP;LYCAIKOWRPUZTN	CHEMONTID:0001205;CHEMONTID:0001238;CHEMONTID:0002230;CHEMONTID:0002467
C2H2O2	58.005479304	167.00143	109.01643	800	2487	57.985	0.0204793	QTBSBXVTEAMEQO;TZIHFWKZFHZASV;WGCNASOHLSPBMP;LYCAIKOWRPUZTN	CHEMONTID:0001205;CHEMONTID:0001238;CHEMONTID:0002230;CHEMONTID:0002467
N2	28.006148	137.0231	109.0219	122	2487	28.0012	0.004948	RAABOESOVLLHRU	NonID:N=N
N2	28.006148	137.0231	109.01643	122	2487	28.00667	-0.000522	RAABOESOVLLHRU	NonID:N=N
CO	27.99491462	137.01202	109.0219	126	2487	27.99012	0.0047946	WSFSSNUMVMOOMR;OKKJLVBELUTLKV	CHEMONTID:0001831;CHEMONTID:0000286
CO	27.99491462	137.01202	109.01643	126	2487	27.99559	-0.0006754	WSFSSNUMVMOOMR;OKKJLVBELUTLKV	CHEMONTID:0001831;CHEMONTID:0000286
CO	27.99491462	137.0074	109.0219	125	2487	27.9855	0.0094146	WSFSSNUMVMOOMR;OKKJLVBELUTLKV	CHEMONTID:0001831;CHEMONTID:0000286
CO	27.99491462	137.0074	109.01643	125	2487	27.99097	0.0039446	WSFSSNUMVMOOMR;OKKJLVBELUTLKV	CHEMONTID:0001831;CHEMONTID:0000286
CH	13.007825032	122.02752	109.0219	69	2487	13.00562	0.002205	VNWKTOKETHGBQD	CHEMONTID:0002500
CH	13.007825032	122.02752	109.01643	69	2487	13.01109	-0.003265	VNWKTOKETHGBQD	CHEMONTID:0002500
C2HO3	72.992568892	182.02132	109.03123	241	2484	72.99009	0.0024789	AEMRFAOFKBGASW	CHEMONTID:0001359
C2HO3	72.992568892	182.00389	109.03123	237	2484	72.97266	0.0199089	AEMRFAOFKBGASW	CHEMONTID:0001359
C2H2O2	58.005479304	167.0121	109.03123	813	2484	57.98087	0.0246093	QTBSBXVTEAMEQO;TZIHFWKZFHZASV;WGCNASOHLSPBMP;LYCAIKOWRPUZTN	CHEMONTID:0001205;CHEMONTID:0001238;CHEMONTID:0002230;CHEMONTID:0002467
CO	27.99491462	137.0231	109.03123	122	2484	27.99187	0.0030446	WSFSSNUMVMOOMR;OKKJLVBELUTLKV	CHEMONTID:0001831;CHEMONTID:0000286
CO	27.99491462	137.01202	109.03123	126	2484	27.98079	0.0141246	WSFSSNUMVMOOMR;OKKJLVBELUTLKV	CHEMONTID:0001831;CHEMONTID:0000286
CO	27.99491462	137.0074	109.03123	125	2484	27.97617	0.0187446	WSFSSNUMVMOOMR;OKKJLVBELUTLKV	CHEMONTID:0001831;CHEMONTID:0000286
CH	13.007825032	122.02752	109.03123	69	2484	12.99629	0.011535	VNWKTOKETHGBQD	CHEMONTID:0002500
C7H6O	106.041864812	337.2153	231.17525	71	1601	106.04005	0.0018148	IWDCLRJOBJJRNH;RDOXTESZEPMUJZ	CHEMONTID:0001275;CHEMONTID:0000138
C5H8O	84.057514876	315.24719	231.17525	73	1601	84.07194	-0.0144251	NEJDKFPXHQRVMV	CHEMONTID:0000286
CO2	43.98982924	275.16815	231.17525	308	1601	43.9929	-0.0030708	BDAGIHXWWSANSR	CHEMONTID:0001205
C3H6O4	106.026608672	337.2153	231.19502	71	843	106.02028	0.0063287	RBNPOMFGQQGHHO	CHEMONTID:0000215
C5H8O	84.057514876	315.26413	231.19502	82	843	84.06911	-0.0115951	NEJDKFPXHQRVMV	CHEMONTID:0000286
C5H8O	84.057514876	315.24719	231.19502	73	843	84.05217	0.0053449	NEJDKFPXHQRVMV	CHEMONTID:0000286
CO2	43.98982924	275.16815	231.19502	308	843	43.97313	0.0166992	BDAGIHXWWSANSR	CHEMONTID:0001205
C7H6O5	170.021523292	337.0563	167.0121	1	813	170.0442	-0.0226767	LNTHITQWFMADLM	CHEMONTID:0003538
CH3	15.023475096	182.02132	167.0121	241	813	15.00922	0.0142551	VNWKTOKETHGBQD	CHEMONTID:0002500
CH2O	30.010564684	167.0121	137.0231	813	122	29.989	0.0215647	OKKJLVBELUTLKV;WSFSSNUMVMOOMR	CHEMONTID:0000286;CHEMONTID:0001831
CH2O	30.010564684	167.0121	137.01202	813	126	30.00008	0.0104847	OKKJLVBELUTLKV;WSFSSNUMVMOOMR	CHEMONTID:0000286;CHEMONTID:0001831
CH2O	30.010564684	167.0121	137.0074	813	125	30.0047	0.0058647	OKKJLVBELUTLKV;WSFSSNUMVMOOMR	CHEMONTID:0000286;CHEMONTID:0001831
CHO2	44.997654272	167.0121	122.02752	813	69	44.98458	0.0130743	BDAGIHXWWSANSR	CHEMONTID:0001205
CH3	15.023475096	182.02132	167.00143	241	800	15.01989	0.0035851	VNWKTOKETHGBQD	CHEMONTID:0002500
CH3	15.023475096	182.00389	167.00143	237	800	15.00246	0.0210151	VNWKTOKETHGBQD	CHEMONTID:0002500
CH2O	30.010564684	167.00143	137.01202	800	126	29.98941	0.0211547	OKKJLVBELUTLKV;WSFSSNUMVMOOMR	CHEMONTID:0000286;CHEMONTID:0001831
CH2O	30.010564684	167.00143	137.0074	800	125	29.99403	0.0165347	OKKJLVBELUTLKV;WSFSSNUMVMOOMR	CHEMONTID:0000286;CHEMONTID:0001831
CHO2	44.997654272	167.00143	122.02752	800	69	44.97391	0.0237443	BDAGIHXWWSANSR	CHEMONTID:0001205
C2H6O2	62.036779432	337.2153	275.16815	71	308	62.04715	-0.0103706	LYCAIKOWRPUZTN	CHEMONTID:0002467
C7H7O4	155.034433704	337.0563	182.02132	1	241	155.03498	-0.0005463	BTQAJGSMXCDDAJ	CHEMONTID:0002519
CHO2	44.997654272	182.02132	137.0231	241	122	44.99822	-0.0005657	BDAGIHXWWSANSR	CHEMONTID:0001205
CHO2	44.997654272	182.02132	137.01202	241	126	45.0093	-0.0116457	BDAGIHXWWSANSR	CHEMONTID:0001205
CHO2	44.997654272	182.02132	137.0074	241	125	45.01392	-0.0162657	BDAGIHXWWSANSR	CHEMONTID:0001205
C7H7O4	155.034433704	337.0563	182.00389	1	237	155.05241	-0.0179763	BTQAJGSMXCDDAJ	CHEMONTID:0002519
CHO2	44.997654272	182.00389	137.0231	237	122	44.98079	0.0168643	BDAGIHXWWSANSR	CHEMONTID:0001205
CHO2	44.997654272	182.00389	137.01202	237	126	44.99187	0.0057843	BDAGIHXWWSANSR	CHEMONTID:0001205
CHO2	44.997654272	182.00389	137.0074	237	125	44.99649	0.0011643	BDAGIHXWWSANSR	CHEMONTID:0001205
CH4N2O	60.032362748	325.18399	265.15002	98	61	60.03397	-0.0016073	XSQUKJJJFZCRTK	CHEMONTID:0000517
C9H10O2	150.06807956	325.18399	175.11989	98	90	150.0641	0.0039796	TVQDIGAZKJXXLX;CAWZFQGJUGEKFU	CHEMONTID:0004647;CHEMONTID:0000190
C9H10O2	150.06807956	325.18399	175.11031	98	90	150.07368	-0.0056004	TVQDIGAZKJXXLX;CAWZFQGJUGEKFU	CHEMONTID:0004647;CHEMONTID:0000190
C3H6O3	90.031694052	265.15002	175.11989	61	90	90.03013	0.0015641	PEDCQBHIVMGVHV;MNQZXJOMYWMBOU	CHEMONTID:0002210;CHEMONTID:0001540
C3H6O3	90.031694052	265.15002	175.11031	61	90	90.03971	-0.0080159	PEDCQBHIVMGVHV;MNQZXJOMYWMBOU	CHEMONTID:0002210;CHEMONTID:0001540
Num AdductIon (AdductType Mass LinkedMz): 1
[M+Hac-H]-	325.18399	265.15002
Num IsotopicIon (IsotopeName Mass LinkedMz WeightedForm WeightNumber): 6
C-13	110.00291	109.0219	M+1	1
C-13	110.01613	109.03123	M+1	1
N-14	232.17184	231.19502	M+1	1
C-13	232.18933	231.19502	M+1	1
C-13	276.16031	275.16815	M+1	1
C-13	276.17105	275.16815	M+1	1

NAME: C7H17F2N4O5PS
EXACTMASS: 338.062533714
ISSELECTED: False
ACCURATEMASS: 338.0635765
MASSDIFFERENCE: -0.0010427
TOTALSCORE: 2.759
ISOTOPICINTENSITY[M+1]: 0.1021
ISOTOPICINTENSITY[M+2]: 0.0598
ISOTOPICDIFF[M+1]: -0.138
ISOTOPICDIFF[M+2]: 0.0285
MASSDIFFSCORE: 0.978
ISOTOPICSCORE: 0.889
PRODUCTIONSCORE: 0.667
NEUTRALLOSSSCORE: 0.225
PRODUCTIONPEAKNUMBER: 14
PRODUCTIONHITSNUMBER: 9
NEUTRALLOSSPEAKNUMBER: 71
NEUTRALLOSSHITSNUMBER: 16
RESOURCENAMES: 
RESOURCERECORDS: 0
ChemOntDescriptions: 
ChemOntIDs: 
ChemOntScores: 
ChemOntInChIKeys: 
PUBCHEMCIDS: 
Num ProductIon (Formula ExactMass AccurateMass Intensity Error CandidateInChIKeys CandidateOntologies): 14
C6H5O2	109.0289544	109.01643	2487	0.013073	GHMLBKRAJCXXBS;QIGBRXMKCJKVMJ;IYJMJJJBGWGVKX	CHEMONTID:0000137;CHEMONTID:0000136;CHEMONTID:0001245
C6H5O2	109.0289544	109.0219	2487	0.007603	GHMLBKRAJCXXBS;QIGBRXMKCJKVMJ;IYJMJJJBGWGVKX	CHEMONTID:0000137;CHEMONTID:0000136;CHEMONTID:0001245
C6H5O2	109.0289544	109.03123	2484	-0.001727	GHMLBKRAJCXXBS;QIGBRXMKCJKVMJ;IYJMJJJBGWGVKX	CHEMONTID:0000137;CHEMONTID:0000136;CHEMONTID:0001245
C6H4NO2	122.024203368	122.02752	69	-0.0027681	LQNUZADURLCDLV	CHEMONTID:0000036
C7H5O3	137.02386902	137.0074	125	0.0170176	IUNJCFABHJZSKB;HDVRLUFGYQYLFJ;PCYGLFXKCBFGPC;BPHYZRNTQNPLFI;LPYUENQFPVNPHY;DGXAGETVRDOQFP;QFYYAIBEHOEZKC;LTHYUYDRQWGOQL;IXWOUPGDGMCKGT;PZMSECKZCOOKBY	CHEMONTID:0003978;CHEMONTID:0000190;CHEMONTID:0000135;CHEMONTID:0000382;CHEMONTID:0002122;CHEMONTID:0001661
C7H5O3	137.02386902	137.01202	126	0.0123976	IUNJCFABHJZSKB;HDVRLUFGYQYLFJ;PCYGLFXKCBFGPC;BPHYZRNTQNPLFI;LPYUENQFPVNPHY;DGXAGETVRDOQFP;QFYYAIBEHOEZKC;LTHYUYDRQWGOQL;IXWOUPGDGMCKGT;PZMSECKZCOOKBY	CHEMONTID:0003978;CHEMONTID:0000190;CHEMONTID:0000135;CHEMONTID:0000382;CHEMONTID:0002122;CHEMONTID:0001661
C7H5O3	137.02386902	137.0231	122	0.0013176	IUNJCFABHJZSKB;HDVRLUFGYQYLFJ;PCYGLFXKCBFGPC;BPHYZRNTQNPLFI;LPYUENQFPVNPHY;DGXAGETVRDOQFP;QFYYAIBEHOEZKC;LTHYUYDRQWGOQL;IXWOUPGDGMCKGT;PZMSECKZCOOKBY	CHEMONTID:0003978;CHEMONTID:0000190;CHEMONTID:0000135;CHEMONTID:0000382;CHEMONTID:0002122;CHEMONTID:0001661
C7H3O5	166.998048196	167.00143	800	-0.0028332	KUSIZNPTWCYZMX;LNTHITQWFMADLM	CHEMONTID:0002519;CHEMONTID:0003538
C7H3O5	166.998048196	167.0121	813	-0.0135032	KUSIZNPTWCYZMX;LNTHITQWFMADLM	CHEMONTID:0002519;CHEMONTID:0003538
C7H15N2O3	175.10826734	175.11031	90	-0.0014941	NA	NA
C6H15N4O2	175.11950072	175.11989	90	0.0001593	NA	NA
C3H5FN3O3S	182.00356524	182.00389	237	0.0002238	NA	NA
C5H10FNOPS	182.02047479	182.02132	241	-0.0002966	NA	NA
	0	337.05737	3917	-0.0021127	NA	NA
Num NeutralLoss (Formula ExactMass PrecursorMz ProductMz PrecursorIntensity ProductIntensity LossMass Error CandidateInChIKeys CandidateOntologies): 58
C7H7O4	155.034433704	337.05737	182.02132	3917	241	155.03605	-0.0016163	BTQAJGSMXCDDAJ	CHEMONTID:0002519
C7H7O4	155.034433704	337.05737	182.00389	3917	237	155.05348	-0.0190463	BTQAJGSMXCDDAJ	CHEMONTID:0002519
C7H6O5	170.021523292	337.05737	167.0121	3917	813	170.04527	-0.0237467	LNTHITQWFMADLM	CHEMONTID:0003538
C2HO3	72.992568892	182.02132	109.0219	241	2487	72.99942	-0.0068511	AEMRFAOFKBGASW	CHEMONTID:0001359
C2H3NO2	73.016378336	182.02132	109.01643	241	2487	73.00489	0.0114883	DHMQDGOQFOQNFH	CHEMONTID:0002404
C2HO3	72.992568892	182.00389	109.0219	237	2487	72.98199	0.0105789	AEMRFAOFKBGASW	CHEMONTID:0001359
C2HO3	72.992568892	182.00389	109.01643	237	2487	72.98746	0.0051089	AEMRFAOFKBGASW	CHEMONTID:0001359
C2H2O2	58.005479304	167.0121	109.0219	813	2487	57.9902	0.0152793	QTBSBXVTEAMEQO;TZIHFWKZFHZASV;WGCNASOHLSPBMP;LYCAIKOWRPUZTN	CHEMONTID:0001205;CHEMONTID:0001238;CHEMONTID:0002230;CHEMONTID:0002467
C2H2O2	58.005479304	167.0121	109.01643	813	2487	57.99567	0.0098093	QTBSBXVTEAMEQO;TZIHFWKZFHZASV;WGCNASOHLSPBMP;LYCAIKOWRPUZTN	CHEMONTID:0001205;CHEMONTID:0001238;CHEMONTID:0002230;CHEMONTID:0002467
C2H2O2	58.005479304	167.00143	109.01643	800	2487	57.985	0.0204793	QTBSBXVTEAMEQO;TZIHFWKZFHZASV;WGCNASOHLSPBMP;LYCAIKOWRPUZTN	CHEMONTID:0001205;CHEMONTID:0001238;CHEMONTID:0002230;CHEMONTID:0002467
N2	28.006148	137.0231	109.0219	122	2487	28.0012	0.004948	RAABOESOVLLHRU	NonID:N=N
N2	28.006148	137.0231	109.01643	122	2487	28.00667	-0.000522	RAABOESOVLLHRU	NonID:N=N
CO	27.99491462	137.01202	109.0219	126	2487	27.99012	0.0047946	WSFSSNUMVMOOMR;OKKJLVBELUTLKV	CHEMONTID:0001831;CHEMONTID:0000286
CO	27.99491462	137.01202	109.01643	126	2487	27.99559	-0.0006754	WSFSSNUMVMOOMR;OKKJLVBELUTLKV	CHEMONTID:0001831;CHEMONTID:0000286
CO	27.99491462	137.0074	109.0219	125	2487	27.9855	0.0094146	WSFSSNUMVMOOMR;OKKJLVBELUTLKV	CHEMONTID:0001831;CHEMONTID:0000286
CO	27.99491462	137.0074	109.01643	125	2487	27.99097	0.0039446	WSFSSNUMVMOOMR;OKKJLVBELUTLKV	CHEMONTID:0001831;CHEMONTID:0000286
CH	13.007825032	122.02752	109.0219	69	2487	13.00562	0.002205	VNWKTOKETHGBQD	CHEMONTID:0002500
CH	13.007825032	122.02752	109.01643	69	2487	13.01109	-0.003265	VNWKTOKETHGBQD	CHEMONTID:0002500
C2HO3	72.992568892	182.02132	109.03123	241	2484	72.99009	0.0024789	AEMRFAOFKBGASW	CHEMONTID:0001359
C2HO3	72.992568892	182.00389	109.03123	237	2484	72.97266	0.0199089	AEMRFAOFKBGASW	CHEMONTID:0001359
C2H2O2	58.005479304	167.0121	109.03123	813	2484	57.98087	0.0246093	QTBSBXVTEAMEQO;TZIHFWKZFHZASV;WGCNASOHLSPBMP;LYCAIKOWRPUZTN	CHEMONTID:0001205;CHEMONTID:0001238;CHEMONTID:0002230;CHEMONTID:0002467
CO	27.99491462	137.0231	109.03123	122	2484	27.99187	0.0030446	WSFSSNUMVMOOMR;OKKJLVBELUTLKV	CHEMONTID:0001831;CHEMONTID:0000286
CO	27.99491462	137.01202	109.03123	126	2484	27.98079	0.0141246	WSFSSNUMVMOOMR;OKKJLVBELUTLKV	CHEMONTID:0001831;CHEMONTID:0000286
CO	27.99491462	137.0074	109.03123	125	2484	27.97617	0.0187446	WSFSSNUMVMOOMR;OKKJLVBELUTLKV	CHEMONTID:0001831;CHEMONTID:0000286
CH	13.007825032	122.02752	109.03123	69	2484	12.99629	0.011535	VNWKTOKETHGBQD	CHEMONTID:0002500
C7H6O	106.041864812	337.2153	231.17525	71	1601	106.04005	0.0018148	IWDCLRJOBJJRNH;RDOXTESZEPMUJZ	CHEMONTID:0001275;CHEMONTID:0000138
C5H8O	84.057514876	315.24719	231.17525	73	1601	84.07194	-0.0144251	NEJDKFPXHQRVMV	CHEMONTID:0000286
CO2	43.98982924	275.16815	231.17525	308	1601	43.9929	-0.0030708	BDAGIHXWWSANSR	CHEMONTID:0001205
H2S	33.987721064	265.15002	231.17525	61	1601	33.97477	0.0129511	RWSOTUBLDIXVET	NonID:SH
C3H6O4	106.026608672	337.2153	231.19502	71	843	106.02028	0.0063287	RBNPOMFGQQGHHO	CHEMONTID:0000215
C5H8O	84.057514876	315.26413	231.19502	82	843	84.06911	-0.0115951	NEJDKFPXHQRVMV	CHEMONTID:0000286
C5H8O	84.057514876	315.24719	231.19502	73	843	84.05217	0.0053449	NEJDKFPXHQRVMV	CHEMONTID:0000286
CO2	43.98982924	275.16815	231.19502	308	843	43.97313	0.0166992	BDAGIHXWWSANSR	CHEMONTID:0001205
C7H6O5	170.021523292	337.0563	167.0121	1	813	170.0442	-0.0226767	LNTHITQWFMADLM	CHEMONTID:0003538
CH3	15.023475096	182.02132	167.0121	241	813	15.00922	0.0142551	VNWKTOKETHGBQD	CHEMONTID:0002500
CH2O	30.010564684	167.0121	137.0231	813	122	29.989	0.0215647	OKKJLVBELUTLKV;WSFSSNUMVMOOMR	CHEMONTID:0000286;CHEMONTID:0001831
CH2O	30.010564684	167.0121	137.01202	813	126	30.00008	0.0104847	OKKJLVBELUTLKV;WSFSSNUMVMOOMR	CHEMONTID:0000286;CHEMONTID:0001831
CH2O	30.010564684	167.0121	137.0074	813	125	30.0047	0.0058647	OKKJLVBELUTLKV;WSFSSNUMVMOOMR	CHEMONTID:0000286;CHEMONTID:0001831
CHO2	44.997654272	167.0121	122.02752	813	69	44.98458	0.0130743	BDAGIHXWWSANSR	CHEMONTID:0001205
CH3	15.023475096	182.02132	167.00143	241	800	15.01989	0.0035851	VNWKTOKETHGBQD	CHEMONTID:0002500
CH3	15.023475096	182.00389	167.00143	237	800	15.00246	0.0210151	VNWKTOKETHGBQD	CHEMONTID:0002500
CH2O	30.010564684	167.00143	137.01202	800	126	29.98941	0.0211547	OKKJLVBELUTLKV;WSFSSNUMVMOOMR	CHEMONTID:0000286;CHEMONTID:0001831
CH2O	30.010564684	167.00143	137.0074	800	125	29.99403	0.0165347	OKKJLVBELUTLKV;WSFSSNUMVMOOMR	CHEMONTID:0000286;CHEMONTID:0001831
CHO2	44.997654272	167.00143	122.02752	800	69	44.97391	0.0237443	BDAGIHXWWSANSR	CHEMONTID:0001205
C2H6O2	62.036779432	337.2153	275.16815	71	308	62.04715	-0.0103706	LYCAIKOWRPUZTN	CHEMONTID:0002467
C7H7O4	155.034433704	337.0563	182.02132	1	241	155.03498	-0.0005463	BTQAJGSMXCDDAJ	CHEMONTID:0002519
CHO2	44.997654272	182.02132	137.0231	241	122	44.99822	-0.0005657	BDAGIHXWWSANSR	CHEMONTID:0001205
CHO2	44.997654272	182.02132	137.01202	241	126	45.0093	-0.0116457	BDAGIHXWWSANSR	CHEMONTID:0001205
CHO2	44.997654272	182.02132	137.0074	241	125	45.01392	-0.0162657	BDAGIHXWWSANSR	CHEMONTID:0001205
C7H7O4	155.034433704	337.0563	182.00389	1	237	155.05241	-0.0179763	BTQAJGSMXCDDAJ	CHEMONTID:0002519
CHO2	44.997654272	182.00389	137.0231	237	122	44.98079	0.0168643	BDAGIHXWWSANSR	CHEMONTID:0001205
CHO2	44.997654272	182.00389	137.01202	237	126	44.99187	0.0057843	BDAGIHXWWSANSR	CHEMONTID:0001205
CHO2	44.997654272	182.00389	137.0074	237	125	44.99649	0.0011643	BDAGIHXWWSANSR	CHEMONTID:0001205
CH4N2O	60.032362748	325.18399	265.15002	98	61	60.03397	-0.0016073	XSQUKJJJFZCRTK	CHEMONTID:0000517
C5H10O5	150.05282342	325.18399	175.11989	98	90	150.0641	-0.0112766	HEBKCHPVOIAQTA;SRBFZHDQGSBBOR;HMFHBZSHGGEWLO;ZAQJHHRNXZUBTE	CHEMONTID:0002210;CHEMONTID:0001497
C5H10O5	150.05282342	325.18399	175.11031	98	90	150.07368	-0.0208566	HEBKCHPVOIAQTA;SRBFZHDQGSBBOR;HMFHBZSHGGEWLO;ZAQJHHRNXZUBTE	CHEMONTID:0002210;CHEMONTID:0001497
C3H6O3	90.031694052	265.15002	175.11989	61	90	90.03013	0.0015641	PEDCQBHIVMGVHV;MNQZXJOMYWMBOU	CHEMONTID:0002210;CHEMONTID:0001540
C3H6O3	90.031694052	265.15002	175.11031	61	90	90.03971	-0.0080159	PEDCQBHIVMGVHV;MNQZXJOMYWMBOU	CHEMONTID:0002210;CHEMONTID:0001540
Num AdductIon (AdductType Mass LinkedMz): 1
[M+Hac-H]-	325.18399	265.15002
Num IsotopicIon (IsotopeName Mass LinkedMz WeightedForm WeightNumber): 6
C-13	110.00291	109.0219	M+1	1
C-13	110.01613	109.03123	M+1	1
N-14	232.17184	231.19502	M+1	1
C-13	232.18933	231.19502	M+1	1
C-13	276.16031	275.16815	M+1	1
C-13	276.17105	275.16815	M+1	1

NAME: C18H15N2OPS
EXACTMASS: 338.06427073
ISSELECTED: False
ACCURATEMASS: 338.0635765
MASSDIFFERENCE: 0.0006943
TOTALSCORE: 2.757
ISOTOPICINTENSITY[M+1]: 0.212
ISOTOPICINTENSITY[M+2]: 0.0682
ISOTOPICDIFF[M+1]: -0.0281
ISOTOPICDIFF[M+2]: 0.0369
MASSDIFFSCORE: 0.99
ISOTOPICSCORE: 0.987
PRODUCTIONSCORE: 0.667
NEUTRALLOSSSCORE: 0.113
PRODUCTIONPEAKNUMBER: 14
PRODUCTIONHITSNUMBER: 5
NEUTRALLOSSPEAKNUMBER: 71
NEUTRALLOSSHITSNUMBER: 8
RESOURCENAMES: 
RESOURCERECORDS: 0
ChemOntDescriptions: 
ChemOntIDs: 
ChemOntScores: 
ChemOntInChIKeys: 
PUBCHEMCIDS: 
Num ProductIon (Formula ExactMass AccurateMass Intensity Error CandidateInChIKeys CandidateOntologies): 14
C6H5S	109.01119616	109.01643	2487	-0.0046853	NA	NA
C6H6P	109.020711822	109.0219	2487	-0.0006396	NA	NA
C3H10PS	109.02408295	109.03123	2484	-0.0065985	NA	NA
C3H9NPS	122.019331918	122.02752	69	-0.0076395	NA	NA
C10H3N	137.026549096	137.0074	125	0.0196977	GOVXKUCVZUROAN	CHEMONTID:0004196
C10H3N	137.026549096	137.01202	126	0.0150777	GOVXKUCVZUROAN	CHEMONTID:0004196
C10H3N	137.026549096	137.0231	122	0.0039977	GOVXKUCVZUROAN	CHEMONTID:0004196
C11H4P	167.005061758	167.00143	800	0.0041803	NA	NA
C8H8PS	167.008432886	167.0121	813	-0.0031185	NA	NA
C12H15O	175.1122901	175.11031	90	0.0025287	ILLDCQFGXZZRTO	CHEMONTID:0001334
C12H15O	175.1122901	175.11989	90	-0.0070513	ILLDCQFGXZZRTO	CHEMONTID:0001334
C14N	182.003074	182.00389	237	-0.0002674	NA	NA
C8H9NPS	182.019331918	182.02132	241	-0.0014395	NA	NA
	0	337.05737	3917	-0.0003757	NA	NA
Num NeutralLoss (Formula ExactMass PrecursorMz ProductMz PrecursorIntensity ProductIntensity LossMass Error CandidateInChIKeys CandidateOntologies): 29
N2	28.006148	137.0231	109.0219	122	2487	28.0012	0.004948	RAABOESOVLLHRU	NonID:N=N
N2	28.006148	137.0231	109.01643	122	2487	28.00667	-0.000522	RAABOESOVLLHRU	NonID:N=N
CO	27.99491462	137.01202	109.0219	126	2487	27.99012	0.0047946	WSFSSNUMVMOOMR;OKKJLVBELUTLKV	CHEMONTID:0001831;CHEMONTID:0000286
CO	27.99491462	137.01202	109.01643	126	2487	27.99559	-0.0006754	WSFSSNUMVMOOMR;OKKJLVBELUTLKV	CHEMONTID:0001831;CHEMONTID:0000286
CO	27.99491462	137.0074	109.0219	125	2487	27.9855	0.0094146	WSFSSNUMVMOOMR;OKKJLVBELUTLKV	CHEMONTID:0001831;CHEMONTID:0000286
CO	27.99491462	137.0074	109.01643	125	2487	27.99097	0.0039446	WSFSSNUMVMOOMR;OKKJLVBELUTLKV	CHEMONTID:0001831;CHEMONTID:0000286
CH	13.007825032	122.02752	109.0219	69	2487	13.00562	0.002205	VNWKTOKETHGBQD	CHEMONTID:0002500
CH	13.007825032	122.02752	109.01643	69	2487	13.01109	-0.003265	VNWKTOKETHGBQD	CHEMONTID:0002500
CO	27.99491462	137.0231	109.03123	122	2484	27.99187	0.0030446	WSFSSNUMVMOOMR;OKKJLVBELUTLKV	CHEMONTID:0001831;CHEMONTID:0000286
CO	27.99491462	137.01202	109.03123	126	2484	27.98079	0.0141246	WSFSSNUMVMOOMR;OKKJLVBELUTLKV	CHEMONTID:0001831;CHEMONTID:0000286
CO	27.99491462	137.0074	109.03123	125	2484	27.97617	0.0187446	WSFSSNUMVMOOMR;OKKJLVBELUTLKV	CHEMONTID:0001831;CHEMONTID:0000286
CH	13.007825032	122.02752	109.03123	69	2484	12.99629	0.011535	VNWKTOKETHGBQD	CHEMONTID:0002500
C7H6O	106.041864812	337.2153	231.17525	71	1601	106.04005	0.0018148	IWDCLRJOBJJRNH;RDOXTESZEPMUJZ	CHEMONTID:0001275;CHEMONTID:0000138
C5H8O	84.057514876	315.24719	231.17525	73	1601	84.07194	-0.0144251	NEJDKFPXHQRVMV	CHEMONTID:0000286
H2S	33.987721064	265.15002	231.17525	61	1601	33.97477	0.0129511	RWSOTUBLDIXVET	NonID:SH
C7H6O	106.041864812	337.2153	231.19502	71	843	106.02028	0.0215848	IWDCLRJOBJJRNH;RDOXTESZEPMUJZ	CHEMONTID:0001275;CHEMONTID:0000138
C5H8O	84.057514876	315.26413	231.19502	82	843	84.06911	-0.0115951	NEJDKFPXHQRVMV	CHEMONTID:0000286
C5H8O	84.057514876	315.24719	231.19502	73	843	84.05217	0.0053449	NEJDKFPXHQRVMV	CHEMONTID:0000286
CH3	15.023475096	182.02132	167.0121	241	813	15.00922	0.0142551	VNWKTOKETHGBQD	CHEMONTID:0002500
CH2O	30.010564684	167.0121	137.0231	813	122	29.989	0.0215647	OKKJLVBELUTLKV;WSFSSNUMVMOOMR	CHEMONTID:0000286;CHEMONTID:0001831
CH2O	30.010564684	167.0121	137.01202	813	126	30.00008	0.0104847	OKKJLVBELUTLKV;WSFSSNUMVMOOMR	CHEMONTID:0000286;CHEMONTID:0001831
CH2O	30.010564684	167.0121	137.0074	813	125	30.0047	0.0058647	OKKJLVBELUTLKV;WSFSSNUMVMOOMR	CHEMONTID:0000286;CHEMONTID:0001831
CH3	15.023475096	182.02132	167.00143	241	800	15.01989	0.0035851	VNWKTOKETHGBQD	CHEMONTID:0002500
CH3	15.023475096	182.00389	167.00143	237	800	15.00246	0.0210151	VNWKTOKETHGBQD	CHEMONTID:0002500
CH2O	30.010564684	167.00143	137.01202	800	126	29.98941	0.0211547	OKKJLVBELUTLKV;WSFSSNUMVMOOMR	CHEMONTID:0000286;CHEMONTID:0001831
CH2O	30.010564684	167.00143	137.0074	800	125	29.99403	0.0165347	OKKJLVBELUTLKV;WSFSSNUMVMOOMR	CHEMONTID:0000286;CHEMONTID:0001831
C2H5O	45.03403978	182.02132	137.01202	241	126	45.0093	0.0247398	LFQSCWFLJHTTHZ	CHEMONTID:0000286
C2H5O	45.03403978	182.02132	137.0074	241	125	45.01392	0.0201198	LFQSCWFLJHTTHZ	CHEMONTID:0000286
CH4N2O	60.032362748	325.18399	265.15002	98	61	60.03397	-0.0016073	XSQUKJJJFZCRTK	CHEMONTID:0000517
Num AdductIon (AdductType Mass LinkedMz): 1
[M+Hac-H]-	325.18399	265.15002
Num IsotopicIon (IsotopeName Mass LinkedMz WeightedForm WeightNumber): 6
C-13	110.00291	109.0219	M+1	1
C-13	110.01613	109.03123	M+1	1
N-14	232.17184	231.19502	M+1	1
C-13	232.18933	231.19502	M+1	1
C-13	276.16031	275.16815	M+1	1
C-13	276.17105	275.16815	M+1	1

NAME: C10H18FN4O2P3
EXACTMASS: 338.062663926
ISSELECTED: False
ACCURATEMASS: 338.0635765
MASSDIFFERENCE: -0.0009125
TOTALSCORE: 2.755
ISOTOPICINTENSITY[M+1]: 0.1256
ISOTOPICINTENSITY[M+2]: 0.0114
ISOTOPICDIFF[M+1]: -0.1145
ISOTOPICDIFF[M+2]: -0.0199
MASSDIFFSCORE: 0.983
ISOTOPICSCORE: 0.922
PRODUCTIONSCORE: 0.667
NEUTRALLOSSSCORE: 0.183
PRODUCTIONPEAKNUMBER: 14
PRODUCTIONHITSNUMBER: 7
NEUTRALLOSSPEAKNUMBER: 71
NEUTRALLOSSHITSNUMBER: 13
RESOURCENAMES: 
RESOURCERECORDS: 0
ChemOntDescriptions: 
ChemOntIDs: 
ChemOntScores: 
ChemOntInChIKeys: 
PUBCHEMCIDS: 
Num ProductIon (Formula ExactMass AccurateMass Intensity Error CandidateInChIKeys CandidateOntologies): 14
C6H5O2	109.0289544	109.01643	2487	0.013073	GHMLBKRAJCXXBS;QIGBRXMKCJKVMJ;IYJMJJJBGWGVKX	CHEMONTID:0000137;CHEMONTID:0000136;CHEMONTID:0001245
C6H5O2	109.0289544	109.0219	2487	0.007603	GHMLBKRAJCXXBS;QIGBRXMKCJKVMJ;IYJMJJJBGWGVKX	CHEMONTID:0000137;CHEMONTID:0000136;CHEMONTID:0001245
C6H5O2	109.0289544	109.03123	2484	-0.001727	GHMLBKRAJCXXBS;QIGBRXMKCJKVMJ;IYJMJJJBGWGVKX	CHEMONTID:0000137;CHEMONTID:0000136;CHEMONTID:0001245
C6H4NO2	122.024203368	122.02752	69	-0.0027681	LQNUZADURLCDLV	CHEMONTID:0000036
C10H3N	137.026549096	137.0074	125	0.0196977	GOVXKUCVZUROAN	CHEMONTID:0004196
C10H3N	137.026549096	137.01202	126	0.0150777	GOVXKUCVZUROAN	CHEMONTID:0004196
C10H3N	137.026549096	137.0231	122	0.0039977	GOVXKUCVZUROAN	CHEMONTID:0004196
C6H4N2O2P	167.001038998	167.00143	800	0.0001576	NA	NA
C5H4N4OP	167.012272378	167.0121	813	0.000721	NA	NA
C6H16N4P	175.111258142	175.11031	90	0.0014967	NA	NA
C6H15N4O2	175.11950072	175.11989	90	0.0001593	NA	NA
C6H6N3P2	182.003695452	182.00389	237	0.000354	NA	NA
H12FN3OP3	182.017725114	182.02132	241	-0.0030463	NA	NA
	0	337.05737	3917	-0.0019825	NA	NA
Num NeutralLoss (Formula ExactMass PrecursorMz ProductMz PrecursorIntensity ProductIntensity LossMass Error CandidateInChIKeys CandidateOntologies): 49
C2H3NO2	73.016378336	182.02132	109.0219	241	2487	72.99942	0.0169583	DHMQDGOQFOQNFH	CHEMONTID:0002404
C2H3NO2	73.016378336	182.02132	109.01643	241	2487	73.00489	0.0114883	DHMQDGOQFOQNFH	CHEMONTID:0002404
C2H2O2	58.005479304	167.0121	109.0219	813	2487	57.9902	0.0152793	QTBSBXVTEAMEQO;TZIHFWKZFHZASV;WGCNASOHLSPBMP;LYCAIKOWRPUZTN	CHEMONTID:0001205;CHEMONTID:0001238;CHEMONTID:0002230;CHEMONTID:0002467
C2H2O2	58.005479304	167.0121	109.01643	813	2487	57.99567	0.0098093	QTBSBXVTEAMEQO;TZIHFWKZFHZASV;WGCNASOHLSPBMP;LYCAIKOWRPUZTN	CHEMONTID:0001205;CHEMONTID:0001238;CHEMONTID:0002230;CHEMONTID:0002467
C2H2O2	58.005479304	167.00143	109.01643	800	2487	57.985	0.0204793	QTBSBXVTEAMEQO;TZIHFWKZFHZASV;WGCNASOHLSPBMP;LYCAIKOWRPUZTN	CHEMONTID:0001205;CHEMONTID:0001238;CHEMONTID:0002230;CHEMONTID:0002467
N2	28.006148	137.0231	109.0219	122	2487	28.0012	0.004948	RAABOESOVLLHRU	NonID:N=N
N2	28.006148	137.0231	109.01643	122	2487	28.00667	-0.000522	RAABOESOVLLHRU	NonID:N=N
CO	27.99491462	137.01202	109.0219	126	2487	27.99012	0.0047946	WSFSSNUMVMOOMR;OKKJLVBELUTLKV	CHEMONTID:0001831;CHEMONTID:0000286
CO	27.99491462	137.01202	109.01643	126	2487	27.99559	-0.0006754	WSFSSNUMVMOOMR;OKKJLVBELUTLKV	CHEMONTID:0001831;CHEMONTID:0000286
CO	27.99491462	137.0074	109.0219	125	2487	27.9855	0.0094146	WSFSSNUMVMOOMR;OKKJLVBELUTLKV	CHEMONTID:0001831;CHEMONTID:0000286
CO	27.99491462	137.0074	109.01643	125	2487	27.99097	0.0039446	WSFSSNUMVMOOMR;OKKJLVBELUTLKV	CHEMONTID:0001831;CHEMONTID:0000286
CH	13.007825032	122.02752	109.0219	69	2487	13.00562	0.002205	VNWKTOKETHGBQD	CHEMONTID:0002500
CH	13.007825032	122.02752	109.01643	69	2487	13.01109	-0.003265	VNWKTOKETHGBQD	CHEMONTID:0002500
C2H2O2	58.005479304	167.0121	109.03123	813	2484	57.98087	0.0246093	QTBSBXVTEAMEQO;TZIHFWKZFHZASV;WGCNASOHLSPBMP;LYCAIKOWRPUZTN	CHEMONTID:0001205;CHEMONTID:0001238;CHEMONTID:0002230;CHEMONTID:0002467
CO	27.99491462	137.0231	109.03123	122	2484	27.99187	0.0030446	WSFSSNUMVMOOMR;OKKJLVBELUTLKV	CHEMONTID:0001831;CHEMONTID:0000286
CO	27.99491462	137.01202	109.03123	126	2484	27.98079	0.0141246	WSFSSNUMVMOOMR;OKKJLVBELUTLKV	CHEMONTID:0001831;CHEMONTID:0000286
CO	27.99491462	137.0074	109.03123	125	2484	27.97617	0.0187446	WSFSSNUMVMOOMR;OKKJLVBELUTLKV	CHEMONTID:0001831;CHEMONTID:0000286
CH	13.007825032	122.02752	109.03123	69	2484	12.99629	0.011535	VNWKTOKETHGBQD	CHEMONTID:0002500
C7H6O	106.041864812	337.2153	231.17525	71	1601	106.04005	0.0018148	IWDCLRJOBJJRNH;RDOXTESZEPMUJZ	CHEMONTID:0001275;CHEMONTID:0000138
C5H8O	84.057514876	315.24719	231.17525	73	1601	84.07194	-0.0144251	NEJDKFPXHQRVMV	CHEMONTID:0000286
CO2	43.98982924	275.16815	231.17525	308	1601	43.9929	-0.0030708	BDAGIHXWWSANSR	CHEMONTID:0001205
C6H2O2	106.005479304	337.2153	231.19502	71	843	106.02028	-0.0148007	GHMLBKRAJCXXBS	CHEMONTID:0000137
C5H8O	84.057514876	315.26413	231.19502	82	843	84.06911	-0.0115951	NEJDKFPXHQRVMV	CHEMONTID:0000286
C5H8O	84.057514876	315.24719	231.19502	73	843	84.05217	0.0053449	NEJDKFPXHQRVMV	CHEMONTID:0000286
CO2	43.98982924	275.16815	231.19502	308	843	43.97313	0.0166992	BDAGIHXWWSANSR	CHEMONTID:0001205
CH3	15.023475096	182.02132	167.0121	241	813	15.00922	0.0142551	VNWKTOKETHGBQD	CHEMONTID:0002500
CH2O	30.010564684	167.0121	137.0231	813	122	29.989	0.0215647	OKKJLVBELUTLKV;WSFSSNUMVMOOMR	CHEMONTID:0000286;CHEMONTID:0001831
CH2O	30.010564684	167.0121	137.01202	813	126	30.00008	0.0104847	OKKJLVBELUTLKV;WSFSSNUMVMOOMR	CHEMONTID:0000286;CHEMONTID:0001831
CH2O	30.010564684	167.0121	137.0074	813	125	30.0047	0.0058647	OKKJLVBELUTLKV;WSFSSNUMVMOOMR	CHEMONTID:0000286;CHEMONTID:0001831
CHO2	44.997654272	167.0121	122.02752	813	69	44.98458	0.0130743	BDAGIHXWWSANSR	CHEMONTID:0001205
CH3	15.023475096	182.02132	167.00143	241	800	15.01989	0.0035851	VNWKTOKETHGBQD	CHEMONTID:0002500
CH3	15.023475096	182.00389	167.00143	237	800	15.00246	0.0210151	VNWKTOKETHGBQD	CHEMONTID:0002500
CH2O	30.010564684	167.00143	137.01202	800	126	29.98941	0.0211547	OKKJLVBELUTLKV;WSFSSNUMVMOOMR	CHEMONTID:0000286;CHEMONTID:0001831
CH2O	30.010564684	167.00143	137.0074	800	125	29.99403	0.0165347	OKKJLVBELUTLKV;WSFSSNUMVMOOMR	CHEMONTID:0000286;CHEMONTID:0001831
CHO2	44.997654272	167.00143	122.02752	800	69	44.97391	0.0237443	BDAGIHXWWSANSR	CHEMONTID:0001205
C2H6O2	62.036779432	337.2153	275.16815	71	308	62.04715	-0.0103706	LYCAIKOWRPUZTN	CHEMONTID:0002467
CHO2	44.997654272	182.02132	137.0231	241	122	44.99822	-0.0005657	BDAGIHXWWSANSR	CHEMONTID:0001205
CHO2	44.997654272	182.02132	137.01202	241	126	45.0093	-0.0116457	BDAGIHXWWSANSR	CHEMONTID:0001205
CHO2	44.997654272	182.02132	137.0074	241	125	45.01392	-0.0162657	BDAGIHXWWSANSR	CHEMONTID:0001205
CHO2	44.997654272	182.00389	137.0231	237	122	44.98079	0.0168643	BDAGIHXWWSANSR	CHEMONTID:0001205
CHO2	44.997654272	182.00389	137.01202	237	126	44.99187	0.0057843	BDAGIHXWWSANSR	CHEMONTID:0001205
CHO2	44.997654272	182.00389	137.0074	237	125	44.99649	0.0011643	BDAGIHXWWSANSR	CHEMONTID:0001205
CH4N2O	60.032362748	325.18399	265.15002	98	61	60.03397	-0.0016073	XSQUKJJJFZCRTK	CHEMONTID:0000517
C9H10O2	150.06807956	325.18399	175.11989	98	90	150.0641	0.0039796	TVQDIGAZKJXXLX;CAWZFQGJUGEKFU	CHEMONTID:0004647;CHEMONTID:0000190
C9H10O2	150.06807956	325.18399	175.11031	98	90	150.07368	-0.0056004	TVQDIGAZKJXXLX;CAWZFQGJUGEKFU	CHEMONTID:0004647;CHEMONTID:0000190
C9H16O	140.120115132	315.26413	175.11989	82	90	140.14424	-0.0241249	IFTBJDZSLBRRMC	CHEMONTID:0001334
C9H16O	140.120115132	315.24719	175.11989	73	90	140.1273	-0.0071849	IFTBJDZSLBRRMC	CHEMONTID:0001334
C9H16O	140.120115132	315.24719	175.11031	73	90	140.13688	-0.0167649	IFTBJDZSLBRRMC	CHEMONTID:0001334
C8H15O2	143.10720472	265.15002	122.02752	61	69	143.1225	-0.0152953	QVGWQEOFNGJAOO	CHEMONTID:0002229
Num AdductIon (AdductType Mass LinkedMz): 1
[M+Hac-H]-	325.18399	265.15002
Num IsotopicIon (IsotopeName Mass LinkedMz WeightedForm WeightNumber): 6
C-13	110.00291	109.0219	M+1	1
[truncated: 489,915 more chars]
