# Supplementary material for: Combination of Structure Databases, In Silico Fragmentation, and MS/MS Libraries for Untargeted Screening of Non-Volatile Migrants from Recycled High-Density Polyethylene Milk Bottles
Source: Anal Chem. 2023 Jun 1;95(23):8780–8. doi: 10.1021/acs.analchem.2c05389 (PMC10267890; doi:10.1021/acs.analchem.2c05389)
Supplement: Supplementary file 2 — ac2c05389_si_002.zip [file ac2c05389_si_002.zip › Appendix_B,D and E.xlsx]

## Sheet: AppendixB
Rt(min)	Precursor ion	Adduct	Name	CAS	Formula	Fill (%)	Matrix	Score	Tox	Remark	Presence	InChIKey	Smiles	Cid	Molecular Weight	XLogP	Cramer	CMR	EDC	SVHC	SML
0.825	341.108	[M-H]-	Sucrose	57-50-1	C12H22O11	14.3	95EtOH	Lmatch (86)	I		EF2.1, EF2.2, EF2.3	CZMRCDWAGMRECN-UGDNZRGBSA-N	C([C@@H]1[C@H]([C@@H]([C@H]([C@H](O1)O[C@]2([C@H]([C@@H]([C@H](O2)CO)O)O)CO)O)O)O)O	5988	342.3	-3.7	-				60
0.953	232.146	[M+H]+	Aminophenazone	58-15-1	C13H17N3O	9.5	95EtOH	genDB (6.2)	IV	drug	EP2.2, EP2.3	RMMXTBMQSGEXHJ-UHFFFAOYSA-N	CC1=C(C(=O)N(N1C)C2=CC=CC=C2)N(C)C	6009	231.29	1	High (Class III)
1.283	124.076	[M+H]+	o-Anisidine	90-04-0	C7H9NO	14.3	3HAC	Lmatch (86)	V	intermediate of dyes	EP2.1, EP2.2, EP2.3, HP2.1, HP2.2, HP2.3	VMPITZXILSNTON-UHFFFAOYSA-N	COC1=CC=CC=C1N	7000	123.15	1.2	-	Y		Y
1.653	158.097	[M+H]+	Quinoline, 2,7-dimethyl-	93-37-8	C11H11N	28.6	3HAC	volDB (5)	IV		HP1.1, HP1.2, HP1.3, HP2.1, HP2.2, HP2.3	QXKPLNCZSFACPU-UHFFFAOYSA-N	CC1=CC2=C(C=C1)C=CC(=N2)C	7138	157.21	3	High (Class III)
1.766	122.097	[M+H]+	2,4-Dimethylbenzenamine	95-68-1	C8H11N	42.9	3HAC	Lmatch (88)	II	intermediate of many chemicals	EP1.1, EP1.2, EP1.3, EP2.1, EP2.2, EP2.3, EP3.1, EP3.2, HP1.1, HP1.2, HP1.3, HP2.1, HP2.2, HP2.3, HP3.1, HP3.2, HP1.3'	CZZZABOKJQXEBO-UHFFFAOYSA-N	CC1=CC(=C(C=C1)N)C	7250	121.18	1.7	Low (Class I)
2.439	232.146	[M+H]+	unknown 1			9.5	3HAC			it was initially identified as aminophenazone, but rejected by standard	EP2.2, EP2.3, HP2.2, HP2.3
2.606	202.043	[M+H]+	Thiabendazole	148-79-8	C10H7N3S	9.5	extract	Lmatch (81)	IV	drug	HP2.2, HP2.3	WJCNZQLZVWNLKY-UHFFFAOYSA-N	C1=CC=C2C(=C1)NC(=N2)C3=CSC=N3	5430	201.25	2.5	High (Class III)
3.11	114.092	[M+H]+	Caprolactam	105-60-2	C6H11NO	23.8	3HAC	Lmatch (86)	II	Nylon 6 monomer	EP2.1, EP2.2, EP2.3, HP2.1, HP2.2, HP2.3, HP3.1, HP3.2	JBKVHLHDHHXQEQ-UHFFFAOYSA-N	C1CCC(=O)NCC1	7768	113.16	-0.1	-				15
3.46	195.088	[M+H]+	Caffeine	58-08-2	C8H10N4O2	47.6	extract	Lmatch (87)	IV		HF1.1, HF1.2, HF1.3, HF3.1, HF3.2, HP1.1, HP1.2, HP1.3, HP2.2, HP2.3	RYYVLZVUVIJVGH-UHFFFAOYSA-N	CN1C=NC2=C1C(=O)N(C(=O)N2C)C	2519	194.19	-0.1	High (Class III)
3.835	239.2	[M+H]+	Germacrenone	99957-12-7	C15H26O2	9.5	95EtOH	genDB (7.3)	IV		EP2.2, EP2.3, HP2.2, HP2.3	DWMJDYZSFOSGLA-WDZFZDKYSA-N	CC1CCC(CC/C(=C\CC1=O)/C)C(C)(C)O	90477896	238.37	2.5	High (Class III)
3.923	142.043	[M+H]+	3-Chloro-o-toluidine	87-60-5	C7H8ClN	14.3	3HAC	cppDB (5.4)	IV	intermediate of dyes	EP2.1, EP2.2, EP2.3, HP2.1, HP2.2, HP2.3	ZUVPLKVDZNDZCM-UHFFFAOYSA-N	CC1=C(C=CC=C1Cl)N	6894	141.6	3	High (Class III)
3.993	331.219	[M+H]+	unknown 2			33.3	95EtOH				EP1.1, EP1.2, EP1.3, EP2.1, EP2.2, EP2.3, EP1.3', HP1.1, HP1.2, HP1.3, HP2.1, HP2.2, HP2.3, HP1.3'
4.76	242.285	[M+H]+	Dioctylamine	1120-48-5	C16H35N	28.6	3HAC	genDB (7.4)	IV		EF2.1, EF2.2, EF2.3, EF2.4, EF2.5, EF2.6, HF2.1, HF2.2, HF2.3, HF2.4, HF2.5, HF2.6	LAWOZCWGWDVVSG-UHFFFAOYSA-N	CCCCCCCCNCCCCCCCC	3094	241.46	6.6	High (Class III)
4.784	274.275	[M+H]+	N,N-bis (2-hydroxyethyl)dodecylamine	1541-67-9	C16H35NO2	61.9	3HAC	Lmatch (97)	II		EF1.1, EF2.1, EF2.2, EF2.3, EF2.5, EF1.3', EP1.1, EP1.2, EP1.3, EP2.1, EP2.2, EP2.3, EP1.3', HF1.1, HF2.1, HF2.2, HF2.3, HF2.5, HF1.3', HP1.1, HP1.2, HP1.3, HP2.1, HP2.2, HP2.3, HP1.3'	NKFNBVMJTSYZDV-UHFFFAOYSA-N	CCCCCCCCCCCCN(CCO)CCO	352309	273.45	4.5	Low (Class I)
4.826	214.253	[M+H]+	N,N-Dimethyldodecylamine	112-18-5	C14H31N	100	3HAC	cppDB (6.2)	II	antistatic	EF1.1, EF1.2, EF1.3, EF2.1, EF2.2, EF2.3, EF2.4, EF2.5, EF2.6, EF3.1, EF3.2, EF1.3', EP1.1, EP1.2, EP1.3, EP2.1, EP2.2, EP2.3, EP3.1, EP3.2, EP1.3', HF1.1, HF1.2, HF1.3, HF2.1, HF2.2, HF2.3, HF2.4, HF2.5, HF2.6, HF3.1, HF3.2, HF1.3', HP1.1, HP1.2, HP1.3, HP2.1, HP2.2, HP2.3, HP3.1, HP3.2, HP1.3'	YWFWDNVOPHGWMX-UHFFFAOYSA-N	CCCCCCCCCCCCN(C)C	8168	213.4	5.9	Low (Class I)
4.827	200.237	[M+H]+	N-methyldodecylamine	7311-30-0	C13H29N	90.5	extract	Lmatch (87)	IV		EF1.1, EF1.2, EF1.3, EF2.1, EF2.2, EF2.3, EF2.4, EF2.5, EF2.6, EF3.1, EF3.2, EF1.3', EP1.1, EP1.2, EP1.3, EP3.1, EP3.2, HF1.1, HF1.2, HF1.3, HF2.1, HF2.2, HF2.3, HF2.4, HF2.5, HF2.6, HF3.1, HF3.2, HF1.3', HP1.1, HP1.2, HP1.3, HP2.1, HP2.2, HP3.1, HP3.2	OMEMQVZNTDHENJ-UHFFFAOYSA-N	CCCCCCCCCCCCNC	81746	199.38	5.4	High (Class III)
4.903	285.292	[M+H]+	N-[3-(Dimethylamino)propyl]dodecanamide	3179-80-4	C17H36N2O	33.3	3HAC	Lmatch (72)	IV	antistatic	EP1.1, EP1.2, EP1.3, EP2.1, EP2.2, EP2.3, EP1.3', HP1.1, HP1.2, HP1.3, HP2.1, HP2.2, HP2.3, HP1.3'	TWMFGCHRALXDAR-UHFFFAOYSA-N	CCCCCCCCCCCC(=O)NCCCN(C)C	51392	284.5	5.1	High (Class III)
5.015	230.248	[M+H]+	Lauramine oxide	1643-20-5	C14H31NO	33.3	extract	Lmatch (92)	IV	Surfactants, safe chemical class	EF1.1, EF1.2, EF2.1, EF2.2, EF2.3, EF2.4, EF3.1, HF1.2	SYELZBGXAIXKHU-UHFFFAOYSA-N	CCCCCCCCCCCC[N+](C)(C)[O-]	15433	229.4	5.3	High (Class III)
5.02	150.091	[M+H]+	N-(2,4-dimethylphenyl)formamide	60397-77-5	C9H11NO	14.3	extract	Lmatch (84)	II	Insecticides	EP2.1, EP2.2, EP2.3	JOFDPSBOUCXJCC-UHFFFAOYSA-N	CC1=CC(=C(C=C1)NC=O)C	92363	149.19	1.5	Low (Class I)
5.04	288.29	[M+H]+	2-aminoheptadecane-1,3-diol	-	C17H37NO2	14.3	extract	Lmatch (87)	III		EP1.1, EP1.2, EP1.3	KFQUQCFJDMSIJF-UHFFFAOYSA-N	CCCCCCCCCCCCCCC(C(CO)N)O	73193342	287.5	5.3	Intermediate (Class II)
5.326	209.044	[M-H]-	Hydroxyferulic acid	1782-55-4	C10H10O5	33.3	3HAC	genDB (6.2)	II		EP2.1, HP1.1, HP1.2, HP1.3, HP2.1, HP2.2, HP2.3, HP1.3'	YFXWTVLDSKSYLW-NSCUHMNNSA-N	COC1=CC(=CC(=C1O)O)/C=C/C(=O)O	446834	210.18	1.1	Low (Class I)
5.329	202.085	[M+H]+	Simazine	122-34-9	C7H12ClN5	19	extract	Lmatch (90)	V	Herbicide	EF3.1, EF3.2, EP3.1, EP3.2	ODCWYMIRDDJXKW-UHFFFAOYSA-N	CCNC1=NC(=NC(=N1)Cl)NCC	5216	201.66	2.2	-	Y
5.344	242.285	[M+H]+	N,N-Dimethyltetradecylamine	112-75-4	C16H35N	100	95EtOH	Lmatch (86)	II	antistatic	EF1.1, EF1.2, EF1.3, EF2.1, EF2.2, EF2.3, EF2.4, EF2.5, EF2.6, EF3.1, EF3.2, EF1.3', EP1.1, EP1.2, EP1.3, EP2.1, EP2.2, EP2.3, EP3.1, EP3.2, EP1.3', HF1.1, HF2.1, HF3.1, HF3.2, HF1.3', HP1.1, HP1.2, HP1.3, HP2.1, HP2.2, HP2.3, HP3.1, HP3.2, HP1.3'	SFBHPFQSSDCYSL-UHFFFAOYSA-N	CCCCCCCCCCCCCCN(C)C	8211	241.46	6.9	Low (Class I)
5.37	302.307	[M+H]+	Sphinganine	764-22-7	C18H39NO2	57.1	95EtOH	genDB (7.8)	III		EF1.1, EF2.1, EF2.2, EF2.3, EF1.3', EP1.1, EP1.2, EP1.3, EP2.1, EP2.2, EP2.3, EP1.3', HF1.1, HF1.3', HP1.1, HP1.2, HP1.3, HP2.1, HP2.2, HP2.3	OTKJDMGTUTTYMP-ZWKOTPCHSA-N	CCCCCCCCCCCCCCC[C@H]([C@H](CO)N)O	91486	301.5	5.8	Intermediate (Class II)
5.404	266.097	[M+H]+	Albendazole	54965-21-8	C12H15N3O2S	9.5	extract	Lmatch (80)	IV	drug	HF3.1, HF3.2	HXHWSAZORRCQMX-UHFFFAOYSA-N	CCCSC1=CC2=C(C=C1)N=C(N2)NC(=O)OC	2082	265.33	2.9	High (Class III)
5.701	200.119	[M+H]+	Pyrimethanil	53112-28-0	C12H13N3	28.6	3HAC	Lmatch (92)	IV	Fungicide	EP2.2, EP2.3, HF3.1, HF3.2, HP2.2, HP2.3, HP3.1, HP3.2	ZLIBICFPKPWGIZ-UHFFFAOYSA-N	CC1=CC(=NC(=N1)NC2=CC=CC=C2)C	91650	199.25	2.9	High (Class III)
5.741	242.144	[M+H]+	Prometryn	7287-19-6	C10H19N5S	9.5	extract	Lmatch (88)	IV	Herbicide	EP2.2, EP2.3, HP2.2, HP2.3	AAEVYOVXGOFMJO-UHFFFAOYSA-N	CC(C)NC1=NC(=NC(=N1)SC)NC(C)C	4929	241.36	3.5	High (Class III)
5.779	178.051	[M+H]+	unknown 3			14.3	3HAC				EP2.1, EP2.2, EP2.3, HP2.1, HP2.2, HP2.3
5.79	242.144	[M+H]+	Terbutryn	886-50-0	C10H19N5S	9.5	extract	Lmatch (78)	IV	Herbicide	EP2.2, EP2.3, HP2.2, HP2.3	IROINLKCQGIITA-UHFFFAOYSA-N	CCNC1=NC(=NC(=N1)SC)NC(C)(C)C	13450	241.36	3.7	High (Class III)
5.857	192.138	[M+H]+	Diethyltoluamide	134-62-3	C12H17NO	61.9	95EtOH	Lmatch (93)	II	insect repellent	EF1.1, EF3.1, EF3.2, EP1.1, EP1.2, EP1.3, EP2.1, EP2.2, EP2.3, EP3.1, EP3.2, HF1.1, HF2.3, HF2.6, HF3.1, HF3.2, HP1.1, HP1.2, HP1.3, HP2.1, HP2.2, HP2.3, HP3.1, HP3.2	MMOXZBCLCQITDF-UHFFFAOYSA-N	CCN(CC)C(=O)C1=CC=CC(=C1)C	4284	191.27	2	Low (Class I)
5.884	270.317	[M+H]+	N,N-Dimethylhexadecylamine	112-69-6	C18H39N	95.2	95EtOH	manually elucidated	II	antistatic	EF1.1, EF1.2, EF1.3, EF2.1, EF2.2, EF2.3, EF2.5, EF2.6, EF3.1, EF3.2, EF1.3', EP1.1, EP1.2, EP1.3, EP2.1, EP2.2, EP2.3, EP3.1, EP3.2, EP1.3', HP1.1, HP1.2	NHLUVTZJQOJKCC-UHFFFAOYSA-N	CCCCCCCCCCCCCCCCN(C)C	16221	269.5	8	Low (Class I)
5.95	312.363	[M+H]+	N-methyldidecylamine	7396-58-9	C21H45N	42.9	95EtOH	Lmatch (92)	II	intermediate	EP1.1, EP1.2, EP1.3, EP2.1, EP2.2, EP2.3, EP3.1, EP3.2, EP1.3'	ATBNMWWDBWBAHM-UHFFFAOYSA-N	CCCCCCCCCCN(C)CCCCCCCCCC	81880	311.6	9.3	Low (Class I)
6.139	404.126	[M+H]+	Azoxystrobin	131860-33-8	C22H17N3O5	9.5	extract	Lmatch (89)	IV	Fungicide	EP2.2, EP2.3, HP2.2, HP2.3	WFDXOXNFNRHQEC-GHRIWEEISA-N	CO/C=C(\C1=CC=CC=C1OC2=NC=NC(=C2)OC3=CC=CC=C3C#N)/C(=O)OC	3034285	403.4	3.7	High (Class III)
6.178	253.031	[M+H]+	3,3'-dichlorobenzidine	91-94-1	C12H10Cl2N2	14.3	95EtOH	Lmatch (84)	V	intermediate for many chemicals	EP2.1, EP2.2, EP2.3, HP2.1, HP2.2, HP2.3	HUWXDEQWWKGHRV-UHFFFAOYSA-N	C1=CC(=C(C=C1C2=CC(=C(C=C2)N)Cl)Cl)N	7070	253.12	3.5	-	Y
6.214	295.042	[M+H]+	unknown 4			9.5	95EtOH			it was initially identified as pyrifenox, but rejected by standard	EP2.2, EP2.3, HP2.2, HP2.3
6.372	230.117	[M+H]+	Sebuthylazine	7286-69-3	C9H16ClN5	28.6	extract	Lmatch (87)	IV	Herbicides	EF3.1, EF3.2, EP2.2, EP2.3, EP3.1, EP3.2	BZRUVKZGXNSXMB-UHFFFAOYSA-N	CCC(C)NC1=NC(=NC(=N1)NCC)Cl	23712	229.71	3.1	High (Class III)
6.427	215.998	[M-H]-	Propanil	709-98-8	C9H9Cl2NO	9.5	95EtOH	Lmatch (90)	IV	Herbicides	EP2.2, EP2.3, HP2.2, HP2.3	LFULEKSKNZEWOE-UHFFFAOYSA-N	CCC(=O)NC1=CC(=C(C=C1)Cl)Cl	4933	218.08	3.1	High (Class III)
6.432	182.01	[M+H]+	2-(methylsulfanyl)-1,3-benzothiazole	615-22-5	C8H7NS2	9.5	extract	Lmatch (81)	IV	Fungicides	EP2.2, EP2.3	UTBVIMLZIRIFFR-UHFFFAOYSA-N	CSC1=NC2=CC=CC=C2S1	11989	181.3	3.1	High (Class III)
6.477	194.118	[M+H]+	Ethyl 4-(dimethylamino)benzoate	10287-53-3	C11H15NO2	28.6	extract	Lmatch (91)	II	Paint additives	EP1.1, EP1.2, EP1.3, EP2.1, EP2.2, EP2.3	FZUGPQWGEGAKET-UHFFFAOYSA-N	CCOC(=O)C1=CC=C(C=C1)N(C)C	25127	193.24	2.9	Low (Class I)
6.706	332.066	[M+H]+	piroxicam	36322-90-4	C15H13N3O4S	9.5	3HAC	genDB (5.9)	IV	drug	EP2.2, EP2.3, HP2.2, HP2.3	QYSPLQLAKJAUJT-UHFFFAOYSA-N	CN1C(=C(C2=CC=CC=C2S1(=O)=O)O)C(=O)NC3=CC=CC=N3	54676228	331.3	3.1	High (Class III)
6.736	368.425	[M+H]+	unknown 5			57.1	95EtOH				EF1.1, EF1.2, EF1.3, EF2.1, EF2.2, EF2.3, EF2.4, EF2.5, EF2.6, EF3.1, EF3.2, EF1.3'
6.754	284.143	[M+H]+	Metolachlor	51218-45-2	C15H22ClNO2	9.5	extract	Lmatch (86)	IV	Herbicide	EP2.2, EP2.3, HP2.2, HP2.3	WVQBLGZPHOPPFO-UHFFFAOYSA-N	CCC1=CC=CC(=C1N(C(C)COC)C(=O)CCl)C	4169	283.79	3.1	High (Class III)
6.763	415.213	[M+H]+	Dimethyldibenzylidene sorbitol	135861-56-2	C24H30O6	23.8	extract	Lmatch (64)	I	plastic additive	EP1.1, EP1.2, EP1.3, EP2.2, EP2.3	YWEWWNPYDDHZDI-JJKKTNRVSA-N	CC1=C(C=C(C=C1)C2OC[C@H]3[C@@H](O2)[C@H](OC(O3)C4=CC(=C(C=C4)C)C)[C@@H](CO)O)C	18666587	414.5	2.8	-				60
6.832	293.174	[M-H]-	3-(3,5-Di-tert-butyl-1-hydroxy-4-oxocyclohexa-2,5-dien-1-yl)propanoic acid	-	C17H26O4	100	3HAC	cppDB (6.4)	IV	NIAS	EF1.1, EF1.2, EF1.3, EF2.1, EF2.2, EF2.3, EF2.4, EF2.5, EF2.6, EF3.1, EF3.2, EF1.3', HF1.1, HF1.2, HF1.3, HF2.1, HF2.2, HF2.3, HF2.4, HF2.5, HF2.6, HF3.1, HF3.2, HF1.3', HP1.1, HP1.2, HP1.3, HP2.1, HP2.2, HP2.3, HP3.1, HP3.2, HP1.3'	WOTFHQUHCWABLM-UHFFFAOYSA-N	CC(C)(C)C1=CC(C=C(C1=O)C(C)(C)C)(CCC(=O)O)O	12778710	294.4	3	High (Class III)
6.882	393.18	[M+H]+	unknown 6			28.6	95EtOH				EF2.1, EF2.2, EF2.3, EF2.4, EF2.5, EF2.6
6.859	229.086	[M+H]+	Oxybenzone	131-57-7	C14H12O3	33.3	extract	Lmatch (85)	V	UV filter	EF3.1, EF3.2, EP2.1, EP2.2, EP2.3, EP3.1, EP3.2	DXGLGDHPHMLXJC-UHFFFAOYSA-N	COC1=CC(=C(C=C1)C(=O)C2=CC=CC=C2)O	4632	228.24	3.6	-		Y		6
6.914	198.186	[M+H]+	1-octylpyrrolidin-2-one	2687-94-7	C12H23NO	23.8	95EtOH	cppDB (5.9)	IV		EF2.1, EF2.2, EF2.3, EP2.2, EP2.3, HF2.1, HF2.2, HF2.3, HP2.2, HP2.3	WPPOGHDFAVQKLN-UHFFFAOYSA-N	CCCCCCCCN1CCCC1=O	3033871	197.32	3.2	High (Class III)
6.944	308.154	[M+H]+	Tebuconazole	80443-41-0	C16H22ClN3O	9.5	95EtOH	Lmatch (83)	V	Fungicides	EP2.2, EP2.3, HP2.2, HP2.3	PXMNMQRDXWABCY-UHFFFAOYSA-N	CC(C)(C)C(CCC1=CC=C(C=C1)Cl)(CN2C=NC=N2)O	86102	307.82	3.7	-	Y	Y
6.972	305.108	[M+H]+	Diazinon	333-41-5	C12H21N2O3PS	9.5	extract	Lmatch (86)	IV	Insecticide	EF3.1, EF3.2	FHIVAFMUCKRCQO-UHFFFAOYSA-N	CCOP(=S)(OCC)OC1=NC(=NC(=C1)C)C(C)C	3017	304.35	3.8	High (Class III)
7.001	342.078	[M+H]+	propiconazole	60207-90-1	C15H17Cl2N3O2	9.5	95EtOH	Lmatch (81)	V	Fungicides	EP2.2, EP2.3, HP2.2, HP2.3	STJLVHWMYQXCPB-UHFFFAOYSA-N	CCCC1COC(O1)(CN2C=NC=N2)C3=C(C=C(C=C3)Cl)Cl	43234	342.2	3.5	-	Y
7.059	277.182	[M+H]+	7,9-Di-tert-butyl-1-oxaspiro(4,5)deca-6,9-diene-2,8-dione	82304-66-3	C17H24O3	47.6	95EtOH	Lmatch (83)	IV	NIAS	EF1.1, EF1.2, EF1.3, EF2.1, EF2.2, EF2.3, EF2.4, EF2.5, EF2.6, EF3.1	ZTMZUYHXZPUDRF-UHFFFAOYSA-N	CC(C)(C)C1=CC2(CCC(=O)O2)C=C(C1=O)C(C)(C)C	545303	276.4	3.8	High (Class III)
7.137	406.074	[M+H]+	Difenoconazole	119446-68-3	C19H17Cl2N3O3	9.5	extract	Lmatch (85)	IV	Fungicide	EP2.2, EP2.3, HP2.2, HP2.3	BQYJATMQXGBDHF-UHFFFAOYSA-N	CC1COC(O1)(CN2C=NC=N2)C3=C(C=C(C=C3)OC4=CC=C(C=C4)Cl)Cl	86173	406.3	4	High (Class III)
7.189	200.202	[M+H]+	Lauramide	1120-16-7	C12H25NO	9.5	95EtOH	Lmatch (85)	IV	Viscosity controlling in cosmetic	EP2.2, EP2.3, HP2.2, HP2.3	ILRSCQWREDREME-UHFFFAOYSA-N	CCCCCCCCCCCC(=O)N	14256	199.33	3.5	High (Class III)
7.202	310.237	[M+Na]+	Lauric acid diethanolamide	120-40-1	C16H33NO3	14.3	95EtOH	Lmatch (86)	II	antistatic	EP1.1, EP1.2, EP1.3, EP1.3', HP1.1, HP1.2, HP1.3, HP1.3'	AOMUHOFOVNGZAN-UHFFFAOYSA-N	CCCCCCCCCCCC(=O)N(CCO)CCO	8430	287.44	3.5	-				5
7.215	395.081	[M+H]+	Diflufenican	83164-33-4	C19H11F2.2N2O2	9.5	95EtOH	genDB (6.3)	IV	Herbicides	EP2.2, EP2.3	WYEHFWKAOXOVJD-UHFFFAOYSA-N	C1=CC(=CC(=C1)OC2=C(C=CC=N2)C(=O)NC3=C(C=C(C=C3)F)F)C(F)(F)F	91735	394.3	4.6	High (Class III)
7.241	220.112	[M+H]+	N-phenyl-2-naphthylamine	135-88-6	C16H13N	9.5	95EtOH	volDB (5.4)	V	lubricant	EF1.3', EP1.3'	KEQFTVQCIQJIQW-UHFFFAOYSA-N	C1=CC=C(C=C1)NC2=CC3=CC=CC=C3C=C2	8679	219.28	5.1	-	Y
7.268	238.019	[M+H]+	unknown 7			14.3	95EtOH				EP2.1, EP2.2, EP2.3
7.301	383.204	[M+Na]+	tributyl citrate	77-94-1	C18H32O7	85.7	95EtOH	cppDB (6.3)	IV	plasticizer	EF1.1, EF2.1, EF2.2, EF2.3, EF2.4, EF2.5, EF2.6, EF3.1, EF3.2, EP1.1, EP1.2, EP1.3, EP2.1, EP2.2, EP2.3, EP3.1, EP3.2, EP1.3', HF2.1, HF2.2, HF2.3	ZFOZVQLOBQUTQQ-UHFFFAOYSA-N	CCCCOC(=O)CC(CC(=O)OCCCC)(C(=O)OCCCC)O	6507	360.4	2.7	High (Class III)
7.32	421.233	[M+Na]+	Tris(2-butoxyethyl) phosphate	78-51-3	C18H39O7P	42.9	extract	Lmatch (89)	IV	plasticizer	EF1.1, EF3.1, EF3.2, EP1.1, EP1.2, EP1.3, EP2.1, EP2.2, EP2.3, HF1.1, HF3.1, HF3.2	WTLBZVNBAKMVDP-UHFFFAOYSA-N	CCCCOCCOP(=O)(OCCOCCCC)OCCOCCCC	6540	398.5	2.8	High (Class III)
7.369	277.181	[M-H]-	3-(3,5-Di-tert-butyl-4-hydroxyphenyl)propionic acid	20170-32-5	C17H26O3	28.6	extract	Lmatch (88)	III	NIAS	EF1.2, EF1.3, EP1.1, EP2.1, EP2.2, EP2.3	WPMYUUITDBHVQZ-UHFFFAOYSA-N	CC(C)(C)C1=CC(=CC(=C1O)C(C)(C)C)CCC(=O)O	88389	278.4	4.7	Intermediate (Class II)
7.403	273.185	[M+H]+	Galaxolidone	-	C18H24O2	28.6	extract	Lmatch (83)	IV	metabolite of galaxolide	EF1.3, EF2.1, EF1.3', EP2.1, EP2.2, EP2.3	PGMHPYRIXBRRQD-UHFFFAOYSA-N	CC1COC(=O)C2=CC3=C(C=C12)C(C(C3(C)C)C)(C)C	69131857	272.4	5	High (Class III)
7.474	179.07	[M+H]+	3-methoxycinnamic acid	6099-04-3	C10H10O3	33.3	extract	Lmatch (86)	II		EF1.1, EF3.1, EF3.2, EP2.2, EP2.3, EP3.1, EP3.2	LZPNXAULYJPXEH-AATRIKPKSA-N	COC1=CC=CC(=C1)/C=C/C(=O)O	637668	178.18	2.1	Low (Class I)
7.475	599.116	[M+Na]+	ethylene terephthalate cyclic trimer	-	C30H24O12	9.5	95EtOH	cppDB (5.5)	IV	PET oligomer	EP1.2, EP2.1	IICRGUKQYYOPIG-UHFFFAOYSA-N	C1COC(=O)C2=CC=C(C=C2)C(=O)OCCOC(=O)C3=CC=C(C=C3)C(=O)OCCOC(=O)C4=CC=C(C=C4)C(=O)O1	15089684	576.5	4.2	High (Class III)
7.512	337.056	[M-H]-	unknown 8			14.3	95EtOH				EF2.1, EF2.2, EF2.3
7.536	322.145	[M+H]+	Pyriproxyfen	95737-68-1	C20H19NO3	14.3	extract	Lmatch (84)	IV	Insecticide	EF1.3', EP2.2, EP2.3	NHDHVHZZCFYRSB-UHFFFAOYSA-N	CC(COC1=CC=C(C=C1)OC2=CC=CC=C2)OC3=CC=CC=N3	91753	321.4	4.8	High (Class III)
7.538	425.215	[M+Na]+	Tributyl acetylcitrate	77-90-7	C20H34O8	81	95EtOH	Lmatch (81)	I	plasticizer	EF1.1, EF1.2, EF1.3, EF2.1, EF2.2, EF2.3, EF2.4, EF2.5, EF2.6, EF3.1, EF3.2, EP1.1, EP1.2, EP1.3, EP3.1, EP3.2, EP1.3'	QZCLKYGREBVARF-UHFFFAOYSA-N	CCCCOC(=O)CC(CC(=O)OCCCC)(C(=O)OCCCC)OC(=O)C	6505	402.5	3.3	-				60
7.55	199.133	[M+H-H2O]+	Sebacic acid monomethyl ester	818-88-2	C11H20O4	19	extract	Lmatch (80)	II		EF2.4, EP2.1, EP2.2, EP2.3	OSYQOBUUFRGFNG-UHFFFAOYSA-N	COC(=O)CCCCCCCCC(=O)O	69957	216.27	2.4	Low (Class I)
7.628	255.175	[M+H]+	4-methylbenzylidene camphor	36861-47-9	C18H22O	38.1	extract	Lmatch (84)	V	UV filter	EF2.5, EF3.1, EF3.2, EP2.1, EP2.2, EP2.3, EP3.1, EP3.2	HEOCBCNFKCOKBX-KAMYIIQDSA-N	CC1=CC=C(C=C1)/C=C\2/C3CCC(C2=O)(C3(C)C)C	6440721	254.4	4.5	-		Y
7.666	295.227	[M-H]-	9-hydroxy-10,12-octadecadienoic acid	10075-11-3	C18H32O3	76.2	extract	Lmatch (88)	III		EF1.1, EF1.2, EF1.3, EF2.1, EF2.2, EF2.3, EF2.4, EF2.5, EF2.6, EF3.1, EF3.2, EF1.3', EP1.1, EP1.2, EP1.3, EP2.2	NPDSHTNEKLQQIJ-UHFFFAOYSA-N	CCCCCC=CC=CC(CCCCCCCC(=O)O)O	1927	296.4	5.3	Intermediate (Class II)
7.767	507.274	[M+Na]+	1,2,3-trideoxy-4,6:5,7-bis-o-[(4-propylphenyl)methylene]-nonitol (NX8000)	882073-43-0	C29H40O6	33.3	extract	Lmatch (82)		plastic additive	EP1.1, EP1.2, EP1.3, EP2.1, EP2.2, EP2.3, EP1.3'	PIYNPBVOTLQBTC-UHFFFAOYSA-N	CCCC1C2C(C(OC(O2)C3=CC=C(C=C3)CCC)C(CO)O)OC(O1)C4=CC=C(C=C4)CCC	58995446	484.6	5.3	-				5
7.791	365.194	[M+H]+	Eremopetasitenin A1	71047-01-3	C20H28O6	90.5	95EtOH	genDB (7.2)	IV		EF1.1, EF2.1, EF2.2, EF2.3, EF2.4, EF2.5, EF2.6, EF3.1, EF3.2, EF1.3', EP1.1, EP1.2, EP1.3, EP2.1, EP2.2, EP2.3, EP3.1, EP3.2, EP1.3'	FYNKIYMILKEXOG-UXBLZVDNSA-N	C/C=C(\C)/C(=O)OC1C2(C(C(CCC2CC34C1(O3)C(C(=O)O4)C)O)C)C	131751093	364.4	2.7	High (Class III)
7.876	384.193	[M+Na]+	Octocrylene	6197-30-4	C24H27NO2	100	95EtOH	Lmatch (90)	IV	UV filter	EF1.1, EF1.2, EF1.3, EF2.1, EF2.2, EF2.3, EF2.4, EF2.5, EF2.6, EF3.1, EF3.2, EF1.3', EP1.1, EP1.2, EP1.3, EP2.1, EP2.2, EP2.3, EP3.1, EP3.2, EP1.3'	FMJSMJQBSVNSBF-UHFFFAOYSA-N	CCCCC(CC)COC(=O)C(=C(C1=CC=CC=C1)C2=CC=CC=C2)C#N	22571	361.5	7.1	-				0.05
7.997	259.206	[M+H]+	Galaxolide 1	1222-05-5	C18H26O	28.6	95EtOH	volDB (5.8)	IV		EP1.1, EP1.2, EP1.3, EP2.1, EP2.2, EP2.3	ONKNPOPIGWHAQC-UHFFFAOYSA-N	CC1COCC2=CC3=C(C=C12)C(C(C3(C)C)C)(C)C	91497	258.4	4.8	High (Class III)
8.037	311.164	[M+H]+	Avobenzone	70356-09-1	C20H22O3	100	95EtOH	Lmatch (91)	IV	UV filter	EF1.1, EF1.2, EF1.3, EF2.1, EF2.2, EF2.3, EF2.4, EF2.5, EF2.6, EF3.1, EF3.2, EF1.3', EP1.1, EP1.2, EP1.3, EP2.1, EP2.2, EP2.3, EP3.1, EP3.2, EP1.3'	XNEFYCZVKIDDMS-UHFFFAOYSA-N	CC(C)(C)C1=CC=C(C=C1)C(=O)CC(=O)C2=CC=C(C=C2)OC	51040	310.4	4.8	High (Class III)
8.063	291.2	[M+H]+	2-Ethylhexyl 4-methoxycinnamate	83834-59-7	C18H26O3	61.9	extract	Lmatch (83)	V	UV filter	EF1.1, EF3.1, EF3.2, EF1.3', EP1.1, EP1.2, EP1.3, EP2.1, EP2.2, EP2.3, EP3.1, EP3.2, EP1.3'	YBGZDTIWKVFICR-JLHYYAGUSA-N	CCCCC(CC)COC(=O)/C=C/C1=CC=C(C=C1)OC	5355130	290.4	5.3	-		Y
8.134	443.335	[M+H]+	1,2,3-Propanetriol 1-stearate 2,3-bisacetate	33599-07-4	C25H46O6	100	95EtOH	cppDB (6)	II		EF1.1, EF1.2, EF1.3, EF2.1, EF2.2, EF2.3, EF2.4, EF2.5, EF2.6, EF3.1, EF3.2, EF1.3', EP1.1, EP1.2, EP1.3, EP2.1, EP2.2, EP2.3, EP3.1, EP3.2, EP1.3'	WSYNAKWAAXYNMW-UHFFFAOYSA-N	CCCCCCCCCCCCCCCCCC(=O)OCC(COC(=O)C)OC(=O)C	256388	442.6	8.7	Low (Class I)
8.189	353.267	[M+H]+	[10]-Gingerdiol	-	C21H36O4	76.2	95EtOH	genDB (6.5)	III		EF1.1, EF1.2, EF2.1, EF2.2, EF2.3, EF2.4, EF2.5, EF2.6, EF1.3', EP1.1, EP1.2, EP1.3, EP2.1, EP2.2, EP2.3, EP1.3'	LGSIUDXMEDKEPY-OALUTQOASA-N	CCCCCCCCC[C@@H](C[C@H](CCC1=CC(=C(C=C1)O)OC)O)O	101572265	352.5	5.1	Intermediate (Class II)
8.199	256.265	[M+H]+	Palmitamide	629-54-9	C16H33NO	42.9	extract	Lmatch (85)	IV		EP1.1, EP1.2, EP1.3, EP2.1, EP2.2, EP2.3, EP3.1, EP3.2, EP1.3'	HSEMFIZWXHQJAE-UHFFFAOYSA-N	CCCCCCCCCCCCCCCC(=O)N	69421	255.44	5.7	High (Class III)
8.285	501.377	[M+Na]+	Ingenamine G	-	C32H50N2O	100	95EtOH	genDB (6.2)	IV		EF1.1, EF1.2, EF1.3, EF2.1, EF2.2, EF2.3, EF2.4, EF2.5, EF2.6, EF3.1, EF3.2, EF1.3', EP1.1, EP1.2, EP1.3, EP2.1, EP2.2, EP2.3, EP3.1, EP3.2, EP1.3'	WBCLIGFNMAKNES-ITRUBCGDSA-N	C1CCCCCC2=CC3CN4C2C5(C3CCN(C5)CC/C=C\CCCC1)CC(/C=C\C=C/CC4)O	21777811	478.8	7.6	High (Class III)
8.47	381.298	[M+Na]+	2-stearoylglycerol	621-61-4	C21H42O4	76.2	95EtOH	Lmatch (92)	II	lubricant	EF1.1, EF1.2, EF2.1, EF2.2, EF2.3, EF2.4, EF2.5, EF2.6, EF1.3', EP1.1, EP1.2, EP1.3, EP2.1, EP2.2, EP2.3, EP1.3'	YQEMORVAKMFKLG-UHFFFAOYSA-N	CCCCCCCCCCCCCCCCCC(=O)OC(CO)CO	79075	358.6	7.2	Low (Class I)
8.501	327.196	[M+H]+	Chimassorb 81	1843-05-6	C21H26O3	42.9	95EtOH	Lmatch (88)	II	UV absorber	EF2.2, EF2.3, EP1.1, EP1.2, EP1.3, EP2.1, EP2.2, EP2.3, EP1.3'	QUAMTGJKVDWJEQ-UHFFFAOYSA-N	CCCCCCCCOC1=CC(=C(C=C1)C(=O)C2=CC=CC=C2)O	15797	326.4	6.8	-				6
8.524	437.306	[M-H]-	2,4-di-tert-butylphenyl 3,5-di-tert-butyl-4-hydroxybenzoate (UV 120)	4221-80-1	C29H42O3	9.5	95EtOH	cppDB (5.7)	I	plastic additive	EP2.2, EP2.3	KJYSXRBJOSZLEL-UHFFFAOYSA-N	CC(C)(C)C1=CC(=C(C=C1)OC(=O)C2=CC(=C(C(=C2)C(C)(C)C)O)C(C)(C)C)C(C)(C)C	77897	438.6	9.7	-				60
8.566	803.544	[2M+Na]+	Dioctyl phthalate	117-84-0	C24H38O4	19	95EtOH	Lmatch (88)	V	plasticizer/catalyst	EF1.2, EF3.2, EP2.2, EP2.3	MQIUGAXCHLFZKX-UHFFFAOYSA-N	CCCCCCCCOC(=O)C1=CC=CC=C1C(=O)OCCCCCCCC	8346	390.6	9.1	-		Y
8.632	393.297	[M+Na]+	bis(2-ethylhexyl) adipate	103-23-1	C22H42O4	66.7	95EtOH	Lmatch (93)	II	Plasticiser	EF1.1, EF1.2, EF1.3, EF2.4, EF2.5, EF3.2, EF1.3', EP1.1, EP1.2, EP1.3, EP2.1, EP2.2, EP2.3, EP3.1, EP3.2, EP1.3'	SAOKZLXYCUGLFA-UHFFFAOYSA-N	CCCCC(CC)COC(=O)CCCCC(=O)OCC(CC)CCCC	7641	370.6	6.8	-				18
8.807	255.232	[M-H]-	Palmitic acid	57-10-3	C16H32O2	71.4	95EtOH	Lmatch (91)	I		EF1.1, EF1.3, EF2.2, EF2.3, EF2.4, EF2.5, EP1.1, EP1.2, EP1.3, EP2.1, EP2.2, EP2.3, EP3.1, EP3.2, EP1.3'	IPCSVZSSVZVIGE-UHFFFAOYSA-N	CCCCCCCCCCCCCCCC(=O)O	985	256.42	6.4	-				60
8.809	360.324	[M+Na]+	Erucamide	112-84-5	C22H43NO	61.9	95EtOH	Lmatch (85)	I	lubricant	EF1.1, EF1.2, EF2.1, EF2.2, EF2.3, EF2.4, EP1.1, EP1.2, EP1.3, EP2.1, EP2.2, EP2.3, EP1.3'	UAUDZVJPLUQNMU-KTKRTIGZSA-N	CCCCCCCC/C=C\CCCCCCCCCCCC(=O)N	5365371	337.6	8.8	-				60
8.857	647.458	[M+H]+	Irgafos 168	31570-04-4	C42H63O3P	100	95EtOH	Lmatch (85)	I	antioxidant	EF1.1, EF1.2, EF1.3, EF2.1, EF2.2, EF2.3, EF2.4, EF2.5, EF2.6, EF3.1, EF3.2, EF1.3', EP1.1, EP1.2, EP1.3, EP2.1, EP2.2, EP2.3, EP3.1, EP3.2, EP1.3'	JKIJEFPNVSHHEI-UHFFFAOYSA-N	CC(C)(C)C1=CC(=C(C=C1)OP(OC2=C(C=C(C=C2)C(C)(C)C)C(C)(C)C)OC3=C(C=C(C=C3)C(C)(C)C)C(C)(C)C)C(C)(C)C	91601	646.9	15.5	-				60
8.858	281.248	[M-H]-	Oleic acid	112-80-1	C18H34O2	100	95EtOH	Lmatch (85)	I		EF1.1, EF1.2, EF1.3, EF2.1, EF2.2, EF2.3, EF2.4, EF2.5, EF2.6, EF3.1, EF3.2, EF1.3', EP1.1, EP1.2, EP1.3, EP2.1, EP2.2, EP2.3, EP3.1, EP3.2, EP1.3'	ZQPPMHVWECSIRJ-KTKRTIGZSA-N	CCCCCCCC/C=C\CCCCCCCC(=O)O	445639	282.5	6.5	-				60
8.954	341.212	[M-H]-	Teferidin	60033-08-1	C22H30O3	9.5	95EtOH	genDB (6.5)	II		EP2.2, EP2.3	YOLDXKHOBUWSGX-ULISFMATNA-N	O=C(OC1CC(=CCC2(C)CCC(O)(C(C)C)C12)C)C=3C=CC=CC3	-	342.5	-	Low (Class I)
9.175	340.357	[M+H]+	Docosanamide	3061-75-4	C22H45NO	61.9	95EtOH	cppDB (5.9)	I	processing aid	EF1.1, EF2.1, EF2.2, EF2.3, EF2.4, EF2.6, EP1.1, EP1.2, EP1.3, EP2.1, EP2.2, EP2.3, EP1.3'	ORAWFNKFUWGRJG-UHFFFAOYSA-N	CCCCCCCCCCCCCCCCCCCCCC(=O)N	76468	339.6	9	-				60
9.207	535.397	[M+H]+	Concentricol D	-	C32H54O6	14.3	95EtOH	genDB (7)	IV		EF2.1, EF2.2, EF2.3	MIYUGOVPVJJFCL-BWBHPFSHSA-N	C/C(=C\CC[C@H]1[C@@]2(CC[C@H]([C@]1(C)CC/C=C(\C)/COC(=O)C)O2)C)/CCC(C(C)(CC/C=C(\C)/CO)O)O	22297397	534.8	5.8	High (Class III)
9.248	469.329	[M+Na]+	diisodecyl phthalate	89-16-7	C28H46O4	33.3	95EtOH	Lmatch (86)	V	plasticizer/catalyst	EF1.1, EF3.1, EF3.2, EP1.1, EP2.1, EP2.2, EP2.3	ZVFDTKUVRCTHQE-UHFFFAOYSA-N	CC(C)CCCCCCCOC(=O)C1=CC=CC=C1C(=O)OCCCCCCCC(C)C	33599	446.7	10.6	-		Y
9.359	1175.78	[M-H]-	Irganox 1010	6683-19-8	C73H108O12	100	95EtOH	Lmatch (89)	I	antioxidant	EF1.1, EF1.2, EF1.3, EF2.1, EF2.2, EF2.3, EF2.4, EF2.5, EF2.6, EF3.1, EF3.2, EF1.3', EP1.1, EP1.2, EP1.3, EP2.1, EP2.2, EP2.3, EP3.1, EP3.2, EP1.3'	BGYHLZZASRKEJE-UHFFFAOYSA-N	CC(C)(C)C1=CC(=CC(=C1O)C(C)(C)C)CCC(=O)OCC(COC(=O)CCC2=CC(=C(C(=C2)C(C)(C)C)O)C(C)(C)C)(COC(=O)CCC3=CC(=C(C(=C3)C(C)(C)C)O)C(C)(C)C)COC(=O)CCC4=CC(=C(C(=C4)C(C)(C)C)O)C(C)(C)C	64819	1177.6	19.4	-				60
9.387	431.178	[M+H]+	2,5-Bis(5-tert-butyl-benzoxazol-2-yl)thiophene	7128-64-5	C26H26N2O2S	71.4	95EtOH	Lmatch (86)	III	plastic additive	EF1.1, EF2.3, EF2.4, EF2.6, EF3.1, EF3.2, EP1.1, EP1.2, EP1.3, EP2.1, EP2.2, EP2.3, EP3.1, EP3.2, EP1.3'	AIXZBGVLNVRQSS-UHFFFAOYSA-N	CC(C)(C)C1=CC2=C(C=C1)OC(=N2)C3=CC=C(S3)C4=NC5=C(O4)C=CC(=C5)C(C)(C)C	292429	430.6	8	-				0.6
9.614	199.016	[M-H]-	(4-Chloro-2-methylphenoxy)acetic acid	94-74-6	C9H9ClO3	9.5	3HAC	Lmatch (73)	IV	Herbicides	EP2.2, EP2.3, HP2.2, HP2.3	WHKUVVPPKQRRBV-UHFFFAOYSA-N	CC1=C(C=CC(=C1)Cl)OCC(=O)O	7204	200.62	2.6	High (Class III)
9.668	575.429	[M+H]+	Clerosterol 3-glucoside	123621-00-1	C35H58O6	14.3	95EtOH	genDB (6.1)	IV		EP2.1, EP2.2, EP2.3	FKZKAGYCKXYXKP-UHFFFAOYSA-N	CCC(CCC(C)C1CCC2C1(CCC3C2CC=C4C3(CCC(C4)OC5C(C(C(C(O5)CO)O)O)O)C)C)C(=C)C	14311739	574.8	7.7	High (Class III)
9.677	563.428	[M+Na]+	Malyngolide dimer	-	C32H60O6	14.3	95EtOH	genDB (6.4)	IV		EF2.1, EF2.2, EF2.3	YUKFGKYWDWLMAR-CKROWEISSA-N	CCCCCCCCC[C@]1(CC[C@H](C(=O)O[C@](CC[C@H](C(=O)O1)C)(CCCCCCCCC)CO)C)CO	46211780	540.8	9.6	High (Class III)
9.933	424.451	[M+H]+	unknown 9			14.3	95EtOH				EP2.1, EP2.2, EP2.3
10.103	597.484	[M+H]+	unknown 10			19	95EtOH				EP1.1, EP1.2, EP1.3, EP1.3'
10.188	576.499	[M+Na]+	N-2-hydroxypalmitoylsphingosine	-	C34H67NO4	23.8	95EtOH	genDB (6)	IV		EP1.1, EP1.2, EP1.3, EP2.1, EP1.3'	YWZGQPJRQXHVQX-HOXYDHSRSA-N	CCCCCCCCCCCCCCC(C(=O)N[C@@H](CO)[C@@H](/C=C/CCCCCCCCCCCCC)O)O	72715801	553.9	12.1	High (Class III)
10.195	463.448	[M+H]+	(Z)-22-Hentriacontene-2,4-dione	-	C31H58O2	9.5	95EtOH	genDB (6.3)	IV		EP2.2, EP2.3	PCUWNQVNMSDXMY-KHPPLWFESA-N	CCCCCCCC/C=C\CCCCCCCCCCCCCCCCCC(=O)CC(=O)C	15463586	462.8	12.7	High (Class III)
10.242	663.454	[M+H]+	Oxidized Irgafos 168	95906-11-9	C42H63O4P	100	95EtOH	Lmatch (98)	IV	NIAS	EF1.1, EF1.2, EF1.3, EF2.1, EF2.2, EF2.3, EF2.4, EF2.5, EF2.6, EF3.1, EF3.2, EF1.3', EP1.1, EP1.2, EP1.3, EP2.1, EP2.2, EP2.3, EP3.1, EP3.2, EP1.3'	AZSKHRTUXHLAHS-UHFFFAOYSA-N	CC(C)(C)C1=CC(=C(C=C1)OP(=O)(OC2=C(C=C(C=C2)C(C)(C)C)C(C)(C)C)OC3=C(C=C(C=C3)C(C)(C)C)C(C)(C)C)C(C)(C)C	14572930	662.9	15	High (Class III)
10.265	385.347	[M+H]+	(+)-4-Cholesten-3-one	601-57-0	C27H44O	90.5	extract	Lmatch (71)	IV	human/plant metabolite	EF1.1, EF1.2, EF1.3, EF2.1, EF2.2, EF2.3, EF2.4, EF2.5, EF2.6, EF3.1, EF3.2, EF1.3', EP1.1, EP1.2, EP1.3, EP2.2, EP3.1, EP3.2, EP1.3'	NYOXRYYXRWJDKP-GYKMGIIDSA-N	C[C@H](CCCC(C)C)[C@H]1CC[C@@H]2[C@@]1(CC[C@H]3[C@H]2CCC4=CC(=O)CC[C@]34C)C	91477	384.6	8.4	High (Class III)
10.651	452.483	[M+H]+	Longamide	119736-87-7	C30H61NO	14.3	95EtOH	genDB (5.4)	IV		EP2.1, EP2.2, EP2.3	YFTBALWTXJWGFU-UHFFFAOYSA-N	CCCCCCCCCCCCCCCCCCCCCCCCCC(=O)NCC(C)C	14162529	451.8	13.6	High (Class III)
10.809	495.38	[M+Na]+	alpha-Tocopherol acetate	58-95-7	C31H52O3	57.1	95EtOH	genDB (7.2)	I		EF1.1, EF3.1, EF3.2, EP1.1, EP1.2, EP1.3, EP2.1, EP2.2, EP2.3, EP3.1, EP3.2, EP1.3'	ZAKOWWREFLAJOT-CEFNRUSXSA-N	CC1=C(C(=C(C2=C1O[C@](CC2)(C)CCC[C@H](C)CCC[C@H](C)CCCC(C)C)C)OC(=O)C)C	86472	472.7	10.8	-				60
10.824	647.521	[M+H]+	Rhizochalin D	-	C35H70N2O8	19	95EtOH	genDB (6)	IV		EF3.1, EF3.2, EP2.2, EP2.3	ZOLNKPLWFFLILG-AQSVXNOCSA-N	C[C@H]([C@@H](CCCCCCCCC(=O)CCCCCCCCCCCCCC[C@H]([C@@H](C)N)O[C@H]1[C@@H]([C@H]([C@H]([C@H](O1)CO)O)O)O)O)N	24763569	646.9	5.7	High (Class III)
10.95	711.573	[M+H]+	unknown 11			23.8	95EtOH				EP1.1, EP1.2, EP1.3, EP2.2, EP2.3
11.282	536.411	[M+H]+	Tocopheryl nicotinate	43119-47-7	C35H53NO3	9.5	95EtOH	genDB (6.3)	IV		EP2.2, EP2.3	MSCCTZZBYHQMQJ-AZAGJHQNSA-N	CC1=C(C(=C(C2=C1O[C@](CC2)(C)CCC[C@H](C)CCC[C@H](C)CCCC(C)C)C)OC(=O)C3=CN=CC=C3)C	27990	535.8	11.4	High (Class III)
11.41	679.431	[M+H]+	lejimalide A	117582-91-9	C40H58N2O7	76.2	95EtOH	genDB (5.8)	IV		EF1.1, EF2.3, EF2.4, EF2.5, EF2.6, EF3.1, EF3.2, EP1.1, EP1.2, EP1.3, EP2.1, EP2.2, EP2.3, EP3.1, EP3.2, EP1.3'	FAVMTJDTJCBNEZ-MDFWTKNVSA-N	C[C@@H]\1/C=C/C(=C/[C@H](C/C=C/C(=C\CC[C@@H](/C=C/C=C/[C@@H]([C@H](OC(=O)/C=C1)/C(=C/C=C(\C)/CNC(=O)[C@H](CO)NC=O)/C)C)OC)/C)OC)/C	16757020	678.9	6.8	High (Class III)
11.436	553.46	[M+Na]+	Irganox 1076	2082-79-3	C35H62O3	100	95EtOH	Lmatch (85)	II	antioxidant	EF1.1, EF1.2, EF1.3, EF2.1, EF2.2, EF2.3, EF2.4, EF2.5, EF2.6, EF3.1, EF3.2, EF1.3', EP1.1, EP1.2, EP1.3, EP2.1, EP2.2, EP2.3, EP3.1, EP3.2, EP1.3'	SSDSCDGVMJFTEQ-UHFFFAOYSA-N	CCCCCCCCCCCCCCCCCCOC(=O)CCC1=CC(=C(C(=C1)C(C)(C)C)O)C(C)(C)C	16386	530.9	13.8	-				6
11.534	649.538	[M+Na]+	unknown 12			100	95EtOH				EF1.1, EF1.2, EF1.3, EF2.1, EF2.2, EF2.3, EF2.4, EF2.5, EF2.6, EF3.1, EF3.2, EF1.3', EP1.1, EP1.2, EP1.3, EP2.1, EP2.2, EP2.3, EP3.1, EP3.2, EP1.3'
11.599	591.495	[M+Na]+	Glycerol dihexanoate	502-52-3	C35H68O5	14.3	95EtOH	Lmatch (69)	II	Emollient	EP2.1, EP2.2, EP2.3	GFAZGHREJPXDMH-UHFFFAOYSA-N	CCCCCCCCCCCCCCCC(=O)OCC(COC(=O)CCCCCCCCCCCCCCC)O	68149	568.9	14	Low (Class I)
11.728	533.529	[M+H]+	(Z)-octadec-9-enyl oleate	3687-45-4	C36H68O2	9.5	95EtOH	cppDB (5.1)	II		EP2.2, EP2.3	BARWIPMJPCRCTP-CLFAGFIQSA-N	CCCCCCCC/C=C\CCCCCCCCOC(=O)CCCCCCC/C=C\CCCCCCCC	5364672	532.9	15.5	Low (Class I)
11.796	605.513	[M+Na]+	unknown 13			100	95EtOH				EF1.1, EF1.2, EF1.3, EF2.1, EF2.2, EF2.3, EF2.4, EF2.5, EF2.6, EF3.1, EF3.2, EF1.3', EP1.1, EP1.2, EP1.3, EP2.1, EP2.2, EP2.3, EP3.1, EP3.2, EP1.3'
12.09	561.487	[M+Na]+	ethane-1,2-diyl palmitate	624-03-3	C34H66O4	42.9	95EtOH	genDB (6.1)	II		EP1.1, EP1.2, EP1.3, EP2.1, EP2.2, EP2.3, EP3.1, EP3.2, EP1.3'	IKVCSHRLYCDSFD-UHFFFAOYSA-N	CCCCCCCCCCCCCCCC(=O)OCCOC(=O)CCCCCCCCCCCCCCC	69347	538.9	14.7	-				30

## Sheet: AppendixD
ID	Rt(min)	Mz	Name	Adduct	Score	InChIKey	Smiles	Cid	Formula	MW	XLogP	Cramer	Class	Comment	Polarity	CMR	EDC	SVHC	SML	toxicClass
579	0.811	341.108	Sucrose	[M-H]-	92.1	CZMRCDWAGMRECN-UGDNZRGBSA-N	C([C@@H]1[C@H]([C@@H]([C@H]([C@H](O1)O[C@]2([C@H]([C@@H]([C@H](O2)CO)O)O)CO)O)O)O)O	5988	C12H22O11	342.3	-3.7	-	Organooxygen compounds		negative				60	#NAME?
175	0.813	122.096	2,4-Dimethylbenzenamine	[M+H]+	confirmed	CZZZABOKJQXEBO-UHFFFAOYSA-N	CC1=CC(=C(C=C1)N)C	7250	C8H11N	121.18	1.7	Low (Class I)	Benzene and substituted derivatives		positive					#NAME?
969	2.606	202.043	Thiabendazole	[M+H]+	81	WJCNZQLZVWNLKY-UHFFFAOYSA-N	C1=CC=C2C(=C1)NC(=N2)C3=CSC=N3	5430	C10H7N3S	201.25	2.5	High (Class III)	Benzimidazoles	anthelminthic drug	positive					#NAME?
115	3.089	114.092	Caprolactam	[M+H]+	confirmed	JBKVHLHDHHXQEQ-UHFFFAOYSA-N	C1CCC(=O)NCC1	7768	C6H11NO	113.16	-0.1	-	Lactams		positive				15	#NAME?
867	3.46	195.088	Caffeine	[M+H]+	86.5	RYYVLZVUVIJVGH-UHFFFAOYSA-N	CN1C=NC2=C1C(=O)N(C(=O)N2C)C	2519	C8H10N4O2	194.19	-0.1	High (Class III)	Imidazopyrimidines		positive					#NAME?
2130	4.726	274.277	N, N-bis (2-hydroxyethyl)dodecylamine	[M+H]+	confirmed	NKFNBVMJTSYZDV-UHFFFAOYSA-N	CCCCCCCCCCCCN(CCO)CCO	352309	C16H35NO2	273.45	4.5	Low (Class I)	Organonitrogen compounds		positive					#NAME?
1134	4.771	214.254	N,N-Dimethyldodecylamine	[M+H]+	84	YWFWDNVOPHGWMX-UHFFFAOYSA-N	CCCCCCCCCCCCN(C)C	8168	C14H31N	213.4	5.9	Low (Class I)	Organonitrogen compounds		positive					#NAME?
955	4.827	200.237	N-methyldodecylamine	[M+H]+	87.3	OMEMQVZNTDHENJ-UHFFFAOYSA-N	CCCCCCCCCCCCNC	81746	C13H29N	199.38	5.4	High (Class III)	Organonitrogen compounds		positive					#NAME?
2321	4.842	285.292	N-[3-(Dimethylamino)propyl]dodecanamide	[M+H]+	confirmed	TWMFGCHRALXDAR-UHFFFAOYSA-N	CCCCCCCCCCCC(=O)NCCCN(C)C	51392	C17H36N2O	284.5	5.1	High (Class III)	Fatty Acyls		positive					#NAME?
1383	5.015	230.248	Lauramine oxide	[M+H]+	92.3	SYELZBGXAIXKHU-UHFFFAOYSA-N	CCCCCCCCCCCC[N+](C)(C)[O-]	15433	C14H31NO	229.4	5.3	High (Class III)	Organonitrogen compounds	Surfactants_safe chemical class	positive					#NAME?
390	5.02	150.091	N-(2,4-dimethylphenyl)formamide	[M+H]+	83.7	JOFDPSBOUCXJCC-UHFFFAOYSA-N	CC1=CC(=C(C=C1)NC=O)C	92363	C9H11NO	149.19	1.5	Low (Class I)	Benzene and substituted derivatives		positive					#NAME?
2382	5.04	288.29	2-aminoheptadecane-1,3-diol	[M+H]+	87.4	KFQUQCFJDMSIJF-UHFFFAOYSA-N	CCCCCCCCCCCCCCC(C(CO)N)O	73193342	C17H37NO2	287.5	5.3	Intermediate (Class II)	Organonitrogen compounds		positive					#NAME?
971	5.329	202.085	Simazine	[M+H]+	89.8	ODCWYMIRDDJXKW-UHFFFAOYSA-N	CCNC1=NC(=NC(=N1)Cl)NCC	5216	C7H12ClN5	201.66	2.2	-	Triazines	Herbicide	positive	Y				#NAME?
1581	5.369	242.287	N,N-Dimethyltetradecylamine	[M+H]+	confirmed	SFBHPFQSSDCYSL-UHFFFAOYSA-N	CCCCCCCCCCCCCCN(C)C	8211	C16H35N	241.46	6.9	Low (Class I)	Organonitrogen compounds		positive					#NAME?
1950	5.404	266.097	Albendazole	[M+H]+	80.2	HXHWSAZORRCQMX-UHFFFAOYSA-N	CCCSC1=CC2=C(C=C1)N=C(N2)NC(=O)OC	2082	C12H15N3O2S	265.33	2.9	High (Class III)	Benzimidazoles	anthelmintic drug	positive					#NAME?
256	5.511	271.061	Naringenin	[M-H]-	97.3	FTVWIRXFELQLPI-UHFFFAOYSA-N	C1C(OC2=CC(=CC(=C2C1=O)O)O)C3=CC=C(C=C3)O	932	C15H12O5	272.25	2.4	High (Class III)	Flavonoids		negative					#NAME?
1565	5.741	242.144	Prometryn	[M+H]+	88.2	AAEVYOVXGOFMJO-UHFFFAOYSA-N	CC(C)NC1=NC(=NC(=N1)SC)NC(C)C	4929	C10H19N5S	241.36	3.5	High (Class III)	Triazines	Herbicide	positive					#NAME?
1564	5.79	242.144	Terbutryn	[M+H]+	77.9	IROINLKCQGIITA-UHFFFAOYSA-N	CCNC1=NC(=NC(=N1)SC)NC(C)(C)C	13450	C10H19N5S	241.36	3.7	High (Class III)	Triazines	Herbicide	positive					#NAME?
2047	5.836	270.318	N,N-Dimethylhexadecylamine	[M+H]+	95	NHLUVTZJQOJKCC-UHFFFAOYSA-N	CCCCCCCCCCCCCCCCN(C)C	16221	C18H39N	269.5	8	Low (Class I)	Organonitrogen compounds		positive					#NAME?
832	5.846	192.14	Diethyltoluamide	[M+H]+	90.6	MMOXZBCLCQITDF-UHFFFAOYSA-N	CCN(CC)C(=O)C1=CC=CC(=C1)C	4284	C12H17NO	191.27	2	Low (Class I)	Benzene and substituted derivatives	repellent	positive					#NAME?
2852	5.902	312.367	N-methyldidecylamine	[M+H]+	confirmed	ATBNMWWDBWBAHM-UHFFFAOYSA-N	CCCCCCCCCCN(C)CCCCCCCCCC	81880	C21H45N	311.6	9.3	Low (Class I)	Organonitrogen compounds		positive					#NAME?
4477	6.139	404.126	Azoxystrobin	[M+H]+	88.6	WFDXOXNFNRHQEC-GHRIWEEISA-N	CO/C=C(\C1=CC=CC=C1OC2=NC=NC(=C2)OC3=CC=CC=C3C#N)/C(=O)OC	3034285	C22H17N3O5	403.4	3.7	High (Class III)	Benzene and substituted derivatives	Fungicide	positive					#NAME?
1363	6.372	230.117	Sebuthylazine	[M+H]+	86.8	BZRUVKZGXNSXMB-UHFFFAOYSA-N	CCC(C)NC1=NC(=NC(=N1)NCC)Cl	23712	C9H16ClN5	229.71	3.1	High (Class III)	Triazines	Herbicides	positive					#NAME?
115	6.384	215.998	Propanil	[M-H]-	89.9	LFULEKSKNZEWOE-UHFFFAOYSA-N	CCC(=O)NC1=CC(=C(C=C1)Cl)Cl	4933	C9H9Cl2NO	218.08	3.1	High (Class III)	Benzene and substituted derivatives		negative					#NAME?
718	6.432	182.01	2-(methylsulfanyl)-1,3-benzothiazole	[M+H]+	81.2	UTBVIMLZIRIFFR-UHFFFAOYSA-N	CSC1=NC2=CC=CC=C2S1	11989	C8H7NS2	181.3	3.1	High (Class III)	Benzothiazoles	Fungicides	positive					#NAME?
859	6.477	194.118	Ethyl 4-(dimethylamino)benzoate	[M+H]+	91.1	FZUGPQWGEGAKET-UHFFFAOYSA-N	CCOC(=O)C1=CC=C(C=C1)N(C)C	25127	C11H15NO2	193.24	2.9	Low (Class I)	Benzene and substituted derivatives	Paint additives	positive					#NAME?
2327	6.588	286.144	Piperine	[M+H]+	80.8	MXXWOMGUGJBKIW-YPCIICBESA-N	C1CCN(CC1)C(=O)/C=C/C=C/C2=CC3=C(C=C2)OCO3	638024	C17H19NO3	285.34	3.5	High (Class III)	unkown	Flavoring Agents	positive					#NAME?
2286	6.754	284.143	Metolachlor	[M+H]+	86.1	WVQBLGZPHOPPFO-UHFFFAOYSA-N	CCC1=CC=CC(=C1N(C(C)COC)C(=O)CCl)C	4169	C15H22ClNO2	283.79	3.1	High (Class III)	Benzene and substituted derivatives	Herbicide	positive					#NAME?
4661	6.763	415.213	Dimethyldibenzylidene sorbitol	[M+H]+	confirmed	YWEWWNPYDDHZDI-JJKKTNRVSA-N	CC1=C(C=C(C=C1)C2OC[C@H]3[C@@H](O2)[C@H](OC(O3)C4=CC(=C(C=C4)C)C)[C@@H](CO)O)C	18666587	C24H30O6	414.5	2.8	-	Benzene and substituted derivatives		positive				60	#NAME?
896	6.78	197.096	4-methylbenzophenone	[M+H]+	confirmed	WXPWZZHELZEVPO-UHFFFAOYSA-N	CC1=CC=C(C=C1)C(=O)C2=CC=CC=C2	8652	C14H12O	196.24	3.8	High (Class III)	Benzene and substituted derivatives		positive					#NAME?
1347	6.859	229.086	Oxybenzone	[M+H]+	84.5	DXGLGDHPHMLXJC-UHFFFAOYSA-N	COC1=CC(=C(C=C1)C(=O)C2=CC=CC=C2)O	4632	C14H12O3	228.24	3.6	-	Benzene and substituted derivatives	UV filter	positive		Y		6	#NAME?
2736	6.906	308.155	Tebuconazole	[M+H]+	88.8	PXMNMQRDXWABCY-UHFFFAOYSA-N	CC(C)(C)C(CCC1=CC=C(C=C1)Cl)(CN2C=NC=N2)O	86102	C16H22ClN3O	307.82	3.7	-	Benzene and substituted derivatives	Fungicide	positive	Y	Y			#NAME?
3131	6.954	327.078	Triphenylphosphate	[M+H]+	85	XZZNDPSIHUTMOC-UHFFFAOYSA-N	C1=CC=C(C=C1)OP(=O)(OC2=CC=CC=C2)OC3=CC=CC=C3	8289	C18H15O4P	326.3	4.6	-	Organic phosphoric acids and derivatives	plasticizer	positive		Y			#NAME?
3399	6.969	342.078	Propiconazole	[M+H]+	81.2	STJLVHWMYQXCPB-UHFFFAOYSA-N	CCCC1COC(O1)(CN2C=NC=N2)C3=C(C=C(C=C3)Cl)Cl	43234	C15H17Cl2N3O2	342.2	3.5	-	Benzene and substituted derivatives	Fungicide	positive	Y				#NAME?
2683	6.972	305.108	Diazinon	[M+H]+	85.6	FHIVAFMUCKRCQO-UHFFFAOYSA-N	CCOP(=S)(OCC)OC1=NC(=NC(=C1)C)C(C)C	3017	C12H21N2O3PS	304.35	3.8	High (Class III)	Organic thiophosphoric acids and derivatives	Insecticide	positive					#NAME?
2178	7.02	277.181	7,9-Di-tert-butyl-1-oxaspiro(4,5)deca-6,9-diene-2,8-dione	[M+H]+	confirmed	ZTMZUYHXZPUDRF-UHFFFAOYSA-N	CC(C)(C)C1=CC2(CCC(=O)O2)C=C(C1=O)C(C)(C)C	545303	C17H24O3	276.4	3.8	High (Class III)	Lactones		positive					#NAME?
167	7.12	233.154	3,5-ditert-butylhydroxybenzaldehyde	[M-H]-	confirmed	DOZRDZLFLOODMB-UHFFFAOYSA-N	CC(C)(C)C1=CC(=CC(=C1O)C(C)(C)C)C=O	73219	C15H22O2	234.33	4.4	Intermediate (Class II)	Organooxygen compounds		negative					#NAME?
3922	7.136	371.119	Diphenyl(2,4,6-trimethylbenzoyl)phosphine oxide	[M+Na]+	92.7	VFHVQBAGLAREND-UHFFFAOYSA-N	CC1=CC(=C(C(=C1)C)C(=O)P(=O)(C2=CC=CC=C2)C3=CC=CC=C3)C	166480	C22H21O2P	348.4	5	-	Benzene and substituted derivatives	Paint additives	positive	Y				#NAME?
4505	7.137	406.074	Difenoconazole	[M+H]+	85.4	BQYJATMQXGBDHF-UHFFFAOYSA-N	CC1COC(O1)(CN2C=NC=N2)C3=C(C=C(C=C3)OC4=CC=C(C=C4)Cl)Cl	86173	C19H17Cl2N3O3	406.3	4	High (Class III)	Benzene and substituted derivatives	Fungicide	positive					#NAME?
2378	7.171	288.256	Lauric acid diethanolamide	[M+H]+	confirmed	AOMUHOFOVNGZAN-UHFFFAOYSA-N	CCCCCCCCCCCC(=O)N(CCO)CCO	8430	C16H33NO3	287.44	3.5	-	Fatty Acyls	Surfactant	positive				5	#NAME?
1214	7.194	220.112	N-phenyl-2-naphthylamine	[M+H]+	83.7	XQVWYOYUZDUNRW-UHFFFAOYSA-N	C1=CC=C(C=C1)NC2=CC=CC3=CC=CC=C32	7013	C16H13N	219.28	4.4	High (Class III)	Naphthalenes		positive					#NAME?
2628	7.221	301.142	diisobutyl phtalate	[M+Na]+	confirmed	MGWAVDBGNNKXQV-UHFFFAOYSA-N	CC(C)COC(=O)C1=CC=CC=C1C(=O)OCC(C)C	6782	C16H22O4	278.34	4.1	-	Benzene and substituted derivatives		positive	Y	Y	Y		#NAME?
4745	7.32	421.233	Tris(2-butoxyethyl) phosphate	[M+Na]+	88.6	WTLBZVNBAKMVDP-UHFFFAOYSA-N	CCCCOCCOP(=O)(OCCOCCCC)OCCOCCCC	6540	C18H39O7P	398.5	2.8	High (Class III)	Organic phosphoric acids and derivatives	plasticizer	positive					#NAME?
284	7.369	277.181	3-(3,5-Di-tert-butyl-4-hydroxyphenyl)propionic acid	[M-H]-	confirmed	WPMYUUITDBHVQZ-UHFFFAOYSA-N	CC(C)(C)C1=CC(=CC(=C1O)C(C)(C)C)CCC(=O)O	88389	C17H26O3	278.4	4.7	Intermediate (Class II)	Phenylpropanoic acids		negative					#NAME?
2113	7.403	273.185	Galaxolidone	[M+H]+	83.3	PGMHPYRIXBRRQD-UHFFFAOYSA-N	CC1COC(=O)C2=CC3=C(C=C12)C(C(C3(C)C)C)(C)C	69131857	C18H24O2	272.4	5	High (Class III)	Benzopyrans		positive					#NAME?
691	7.474	179.07	3-methoxycinnamic acid	[M+H]+	85.5	LZPNXAULYJPXEH-AATRIKPKSA-N	COC1=CC=CC(=C1)/C=C/C(=O)O	637668	C10H10O3	178.18	2.1	Low (Class I)	Cinnamic acids and derivatives		positive					#NAME?
4818	7.498	425.216	Tributyl acetylcitrate	[M+Na]+	confirmed	QZCLKYGREBVARF-UHFFFAOYSA-N	CCCCOC(=O)CC(CC(=O)OCCCC)(C(=O)OCCCC)OC(=O)C	6505	C20H34O8	402.5	3.3	-	Carboxylic acids and derivatives		positive				60	#NAME?
3024	7.536	322.145	Pyriproxyfen	[M+H]+	84.3	NHDHVHZZCFYRSB-UHFFFAOYSA-N	CC(COC1=CC=C(C=C1)OC2=CC=CC=C2)OC3=CC=CC=N3	91753	C20H19NO3	321.4	4.8	High (Class III)	Benzene and substituted derivatives	Insecticide	positive					#NAME?
936	7.55	199.133	Sebacic acid monomethyl ester	[M+H-H2O]+	80.3	OSYQOBUUFRGFNG-UHFFFAOYSA-N	COC(=O)CCCCCCCCC(=O)O	69957	C11H20O4	216.27	2.4	Low (Class I)	Fatty Acyls		positive					#NAME?
1788	7.628	255.175	4-methylbenzylidene camphor	[M+H]+	83.7	HEOCBCNFKCOKBX-UHFFFAOYSA-N	CC1=CC=C(C=C1)C=C2C3CCC(C2=O)(C3(C)C)C	37563	C18H22O	254.4	4.5	Low (Class I)	Prenol lipids		positive					#NAME?
964	7.651	551.386	1,2-Bis(3,5-di-tert-butyl-4-hydroxyhydrocinnamoyl)hydrazine (Antioxidant 1024)	[M-H]-	85.2	HCILJBJJZALOAL-UHFFFAOYSA-N	CC(C)(C)C1=CC(=CC(=C1O)C(C)(C)C)CCC(=O)NNC(=O)CCC2=CC(=C(C(=C2)C(C)(C)C)O)C(C)(C)C	61916	C34H52N2O4	552.8	8.8	-	Benzene and substituted derivatives		negative				15	#NAME?
344	7.666	295.227	9-hydroxy-10,12-octadecadienoic acid	[M-H]-	87.6	NPDSHTNEKLQQIJ-SIGMCMEVSA-N	CCCCC/C=C/C=C/C(CCCCCCCC(=O)O)O	5282945	C18H32O3	296.4	5.3	Intermediate (Class II)	Fatty Acyls		negative					#NAME?
5965	7.767	507.274	NX8000	[M+Na]+	confirmed	PIYNPBVOTLQBTC-UHFFFAOYSA-N	CCCC1C2C(C(OC(O2)C3=CC=C(C=C3)CCC)C(CO)O)OC(O1)C4=CC=C(C=C4)CCC	58995446	C29H40O6	484.6	5.3	-	Benzene and substituted derivatives		positive				5	#NAME?
4142	7.845	384.194	Octocrylene	[M+Na]+	confirmed	FMJSMJQBSVNSBF-UHFFFAOYSA-N	CCCCC(CC)COC(=O)C(=C(C1=CC=CC=C1)C2=CC=CC=C2)C#N	22571	C24H27NO2	361.5	7.1	-	Benzene and substituted derivatives		positive				0.05	#NAME?
4662	7.909	415.257	Nonaethylene glycol	[M+H]+	84.8	YZUUTMGDONTGTN-UHFFFAOYSA-N	C(COCCOCCOCCOCCOCCOCCOCCOCCO)O	4867	C18H38O10	414.5	-2.3	High (Class III)	Organooxygen compounds		positive					#NAME?
2803	7.996	311.165	Avobenzone	[M+H]+	89.1	XNEFYCZVKIDDMS-UHFFFAOYSA-N	CC(C)(C)C1=CC=C(C=C1)C(=O)CC(=O)C2=CC=C(C=C2)OC	51040	C20H22O3	310.4	4.8	High (Class III)	Linear 1,3-diarylpropanoids	UV filter	positive					#NAME?
573	8.042	339.232	2,2'-methylenebis(6-tert-butyl-4-methylphenol) (Antioxidant 2246)	[M-H]-	80.1	KGRVJHAUYBGFFP-UHFFFAOYSA-N	CC1=CC(=C(C(=C1)C(C)(C)C)O)CC2=C(C(=CC(=C2)C)C(C)(C)C)O	8398	C23H32O2	340.5	7.2	-	Benzene and substituted derivatives		negative				1.5	#NAME?
2442	8.063	291.2	2-Ethylhexyl 4-methoxycinnamate	[M+H]+	83.3	YBGZDTIWKVFICR-JLHYYAGUSA-N	CCCCC(CC)COC(=O)/C=C/C1=CC=C(C=C1)OC	5355130	C18H26O3	290.4	5.3	-	Cinnamic acids and derivatives		positive		Y			#NAME?
378	8.116	301.217	Abietic acid	[M-H]-	83.4	RSWGJHLUYNHPMX-ONCXSQPRSA-N	CC(C)C1=CC2=CC[C@@H]3[C@@]([C@H]2CC1)(CCC[C@@]3(C)C(=O)O)C	10569	C20H30O2	302.5	4.8	-	Prenol lipids		negative				60	#NAME?
1808	8.199	256.265	Palmitamide	[M+H]+	85.4	HSEMFIZWXHQJAE-UHFFFAOYSA-N	CCCCCCCCCCCCCCCC(=O)N	69421	C16H33NO	255.44	5.7	High (Class III)	Fatty Acyls		positive					#NAME?
2257	8.25	283.176	Hexaethylene glycol	[M+H]+	80.3	IIRDTKBZINWQAW-UHFFFAOYSA-N	C(COCCOCCOCCOCCOCCO)O	17472	C12H26O7	282.33	-1.9	Low (Class I)	Organooxygen compounds		positive					#NAME?
4091	8.438	381.297	2-stearoylglycerol	[M+Na]+	confirmed	YQEMORVAKMFKLG-UHFFFAOYSA-N	CCCCCCCCCCCCCCCCCC(=O)OC(CO)CO	79075	C21H42O4	358.6	7.2	Low (Class I)	Glycerolipids		positive					#NAME?
4260	8.527	391.284	Dioctylphthalate	[M+H]+	85.8	MQIUGAXCHLFZKX-UHFFFAOYSA-N	CCCCCCCCOC(=O)C1=CC=CC=C1C(=O)OCCCCCCCC	8346	C24H38O4	390.6	9.1	-	Benzene and substituted derivatives		positive		Y			#NAME?
7545	8.633	647.462	Irgafos 168	[M+H]+	confirmed	JKIJEFPNVSHHEI-UHFFFAOYSA-N	CC(C)(C)C1=CC(=C(C=C1)OP(OC2=C(C=C(C=C2)C(C)(C)C)C(C)(C)C)OC3=C(C=C(C=C3)C(C)(C)C)C(C)(C)C)C(C)(C)C	91601	C42H63O3P	646.9	15.5	-	Benzene and substituted derivatives		positive				60	#NAME?
223	8.821	255.233	Palmitic acid	[M-H]-	91.5	IPCSVZSSVZVIGE-UHFFFAOYSA-N	CCCCCCCCCCCCCCCC(=O)O	985	C16H32O2	256.42	6.4	-	Fatty Acyls		negative				60	#NAME?
296	8.901	281.249	Oleic acid	[M-H]-	90.2	ZQPPMHVWECSIRJ-KTKRTIGZSA-N	CCCCCCCC/C=C\CCCCCCCC(=O)O	445639	C18H34O2	282.5	6.5	-	Fatty Acyls		negative				60	#NAME?
5492	9.196	469.33	diisodecyl phthalate	[M+Na]+	confirmed	ZVFDTKUVRCTHQE-UHFFFAOYSA-N	CC(C)CCCCCCCOC(=O)C1=CC=CC=C1C(=O)OCCCCCCCC(C)C	33599	C28H46O4	446.7	10.6	-	Benzene and substituted derivatives		positive		Y			#NAME?
1214	9.362	1175.77	Irganox 1010	[M-H]-	confirmed	BGYHLZZASRKEJE-UHFFFAOYSA-N	CC(C)(C)C1=CC(=CC(=C1O)C(C)(C)C)CCC(=O)OCC(COC(=O)CCC2=CC(=C(C(=C2)C(C)(C)C)O)C(C)(C)C)(COC(=O)CCC3=CC(=C(C(=C3)C(C)(C)C)O)C(C)(C)C)COC(=O)CCC4=CC(=C(C(=C4)C(C)(C)C)O)C(C)(C)C	64819	C73H108O12	1177.6	19.4	-	Carboxylic acids and derivatives		negative				60	#NAME?
300	9.38	283.265	Stearic acid	[M-H]-	94.2	QIQXTHQIDYTFRH-UHFFFAOYSA-N	CCCCCCCCCCCCCCCCCC(=O)O	5281	C18H36O2	284.5	7.4	-	Fatty Acyls		negative				60	#NAME?
1847	9.741	258.244	Lauric isopropanolamide	[M+H]+	82.3	MMBILEWCGWTAOV-UHFFFAOYSA-N	CCCCCCCCCCCC(=O)NCC(C)O	9903249	C15H31NO2	257.41	4.4	High (Class III)	Fatty Acyls	Surfactant	positive					#NAME?
184	9.872	239.066	Dinoterb	[M-H]-	92.3	IIPZYDQGBIWLBU-UHFFFAOYSA-N	CC(C)(C)C1=C(C(=CC(=C1)[N+](=O)[O-])[N+](=O)[O-])O	14994	C10H12N2O5	240.21	3.4	-	Phenols		negative	Y				#NAME?
7673	10.075	663.454	Tris(2,4-ditert-butylphenyl)phosphate (Oxidized Irgafos 168)	[M+H]+	confirmed	AZSKHRTUXHLAHS-UHFFFAOYSA-N	CC(C)(C)C1=CC(=C(C=C1)OP(=O)(OC2=C(C=C(C=C2)C(C)(C)C)C(C)(C)C)OC3=C(C=C(C=C3)C(C)(C)C)C(C)(C)C)C(C)(C)C	14572930	C42H63O4P	662.9	15	High (Class III)	Organic phosphoric acids and derivatives		positive					#NAME?
4175	10.265	385.347	(+)-4-Cholesten-3-one	[M+H]+	70.7	NYOXRYYXRWJDKP-GYKMGIIDSA-N	C[C@H](CCCC(C)C)[C@H]1CC[C@@H]2[C@@]1(CC[C@H]3[C@H]2CCC4=CC(=O)CC[C@]34C)C	91477	C27H44O	384.6	8.4	High (Class III)	Steroids and steroid derivatives		positive					#NAME?

## Sheet: AppendixE
Average Rt(min)	Average Mz	Adduct type	Name	Presence	95 % ethanol range	R2	95 % ethanol LOD	95 % ethanol LOQ	EP1.1	EP1.2	EP1.3	EP1.3'	EP2.1	EP2.2	EP2.3	EP 3.1	EP3.2	3 % acetic acid range	R2	3 % acetic acid LOD	3 % acetic acid LOQ	HP1.1	HP1.2	HP1.3	HP1.3'	HP2.1	HP2.2	HP2.3	HP3.1	HP3.2	Remarks
0.953	232.146	[M+H]+	Aminophenazone	EP5, EP6	1-114	0.9955	0.596026	1.96689	n.d.	n.d.	n.d.	n.d.	n.d.	89 ± 3	98.2 ± 4.7	n.d.	n.d.	0	0	0	0	n.d.	n.d.	n.d.	n.d.	n.d.	n.d.	n.d.	n.d.	n.d.	IV
1.283	124.076	[M+H]+	o-Anisidine	EP4, EP5, EP6, HP4, HP5, HP6	1-103	0.9985	0.3125	1.03125	n.d.	n.d.	n.d.	n.d.	41.6 ± 3.4	10.6 ± 5.2	7 ± 2.1	n.d.	n.d.	1-94	0.9975	0.353403	1.16623	n.d.	n.d.	n.d.	n.d.	47.2 ± 3.1	25.8 ± 3.7	27 ± 4.3	n.d.	n.d.	V
1.77	122.096	[M+H]+	2,4-Dimethylbenzenamine	EP1, EP2, EP3, EP4, EP5, EP6, EP7, EP8, HP1, HP2, HP3, HP4, HP5, HP6, HP7, HP8, HP9	1-114	0.9947	0.19258	0.635513	1.6 ± 0.04	1.5 ± 0.02	< LOQ	n.d.	71.6 ± 0.7	21.8 ± 0.8	19 ± 0.2	< LOQ	< LOQ	1-117	0.9947	0.115274	0.380403	1.3 ± 0.1	1 ± 0.2	0.6 ± 0.3	< LOQ	89.5 ± 4.8	39.5 ± 0.4	38.2 ± 0.8	< LOQ	< LOQ	II
2.606	202.043	[M+H]+	Thiabendazole	HP5, HP6	0	0	0	0	n.d.	n.d.	n.d.	n.d.	n.d.	n.d.	n.d.	n.d.	n.d.	1-43	0.997	0.174757	0.576699	n.d.	n.d.	n.d.	n.d.	n.d.	3.4 ± 0.4	3.3 ± 0.1	n.d.	n.d.	IV
3.11	114.092	[M+H]+	Caprolactam	EP4, EP5, EP6, HP4, HP5, HP6, HP7, HP8	24-2395	0.9948	3.8835	12.8155	n.d.	n.d.	n.d.	n.d.	280 ± 24	957 ± 33	933 ± 12	n.d.	n.d.	5-938	0.9989	0.423002	1.39591	n.d.	n.d.	n.d.	n.d.	320 ± 0.4	943 ± 8	940 ± 14	10.6 ± 1.5	9 ± 10.5	II; SML 15
3.46	195.088	[M+H]+	Caffeine	HF1, HF2, HF3, HF10, HF11, HP1, HP2, HP3, HP5, HP6	0	0	0	0	n.d.	n.d.	n.d.	n.d.	n.d.	n.d.	n.d.	n.d.	n.d.	1-95	0.9965	0.182186	0.601215	3.1 ± 0.1	3 ± 0.5	2.8 ± 0.6	n.d.	n.d.	5.5 ± 0.3	5.1 ± 0.1	n.d.	n.d.	IV
4.779	274.276	[M+H]+	N,N-bis (2-hydroxyethyl)dodecylamine	EF1, EF4, EF5, EF6, EF8, EF12, EP1, EP2, EP3, EP4, EP5, EP6, EP9, HF1, HF4, HF5, HF6, HF8, HF12, HP1, HP2, HP3, HP4, HP5, HP6, HP9	0.1-44	0.9989	0.0188679	0.0622642	1.8 ± 0.01	1.2 ± 0.04	1.1 ± 0.01	0.2 ± 0.1	12.2 ± 0.4	1.7 ± 0.3	1.3 ± 0.2	n.d.	n.d.	0.1-54	0.9982	0.00603622	0.0199195	< LOQ	< LOQ	< LOQ	< LOQ	4.1 ± 0.3	< LOQ	< LOQ	n.d.	n.d.	II
4.897	285.291	[M+H]+	N-[3-(Dimethylamino)propyl]dodecanamide	EP1, EP2, EP3, EP4, EP5, EP6, EP9, HP1, HP2, HP3, HP4, HP5, HP6, HP9	1-108	0.9975	0.204461	0.674721	2.5 ± 0.2	2.2 ± 0.3	2 ± 0.2	1.2 ± 0.1	< LOQ	4.1 ± 0.5	3.9 ± 0.1	n.d.	n.d.	0.1-48	0.9933	0.0218182	0.072	0.3 ± 0.2	0.2 ± 0.05	0.3 ± 0.01	< LOQ	0.1 ± 0.01	1.3 ± 0.1	1.4 ± 0.1	n.d.	n.d.	IV
5.345	242.285	[M+H]+	N,N-Dimethyltetradecylamine	EF1, EF2, EF3, EF4, EF5, EF6, EF7, EF8, EF9, EF10, EF11, EF12, EP1, EP2, EP3, EP4, EP5, EP6, EP7, EP8, EP9, HF1, HF4, HF10, HF11, HF12, HP1, HP2, HP3, HP4, HP5, HP6, HP7, HP8, HP9	0.1-48	0.9969	0.0133929	0.0441964	8.9 ± 0.04	9.1 ± 0.5	8.2 ± 0.3	2.5 ± 0.04	2.3 ± 0.3	3.2 ± 0.3	3.1 ± 0.4	10 ± 0.4	11.8 ± 1.8	1-98	0.9992	0.00613288	0.0202385	6.1 ± 0.2	5.2 ± 0.2	5 ± 0.3	1.8 ± 0.1	2.9 ± 0.2	3.1 ± 0.2	3.1 ± 0.1	4.6 ± 0.4	4.8 ± 0.8	II
5.708	200.119	[M+H]+	Pyrimethanil	EP5, EP6, HF10, HF11, HP5, HP6, HP7, HP8	1-109	0.996	0.0691389	0.228158	n.d.	n.d.	n.d.	n.d.	n.d.	15.7 ± 1.3	13.4 ± 2.5	n.d.	n.d.	1-98	0.9968	0.0824856	0.272202	n.d.	n.d.	n.d.	n.d.	n.d.	12.4 ± 2.1	12.3 ± 0.4	< LOQ	< LOQ	IV
5.884	270.317	[M+H]+	N,N-Dimethylhexadecylamine	EF1, EF2, EF3, EF4, EF5, EF6, EF8, EF9, EF10, EF11, EF12, EP1, EP2, EP3, EP4, EP5, EP6, EP7, EP8, EP9, HP1, HP2	1-127	0.9975	0.0502707	0.165893	10.3 ± 0.3	12.7 ± 1.8	10.1 ± 0.1	6.4 ± 0.4	3 ± 0.2	6.5 ± 0.4	6.6 ± 0.4	2.8 ± 0.1	3.1 ± 0.2	8-841	0.9973	0.578645	1.90953	29 ± 1.3	29.6 ± 0.1	n.d.	n.d.	n.d.	n.d.	n.d.	n.d.	n.d.	II
5.95	312.363	[M+H]+	N-methyldidecylamine	EP1, EP2, EP3, EP4, EP5, EP6, EP7, EP8, EP9	0.1-104	0.9982	0.0170455	0.05625	10.7 ± 0.2	9.1 ± 0.01	9.5 ± 0.5	8.3 ± 0.05	7.3 ± 0.6	3 ± 0.6	2.8 ± 0.1	0.2 ± 0.1	0.2 ± 0.01	0	0	0	0	n.d.	n.d.	n.d.	n.d.	n.d.	n.d.	n.d.	n.d.	n.d.	II
6.178	253.031	[M+H]+	3,3'-dichlorobenzidine	EP4, EP5, EP6, HP4, HP5, HP6	10-2301	0.9964	1.12215	3.7031	n.d.	n.d.	n.d.	n.d.	209 ± 7	74.9 ± 0.8	73.6 ± 0.1	n.d.	n.d.	1-890	0.9928	0.420561	1.38785	n.d.	n.d.	n.d.	n.d.	46.5 ± 0.7	16.8 ± 0.7	17.4 ± 2	n.d.	n.d.	V
6.427	215.998	[M-H]-	Propanil	EP5, EP6, HP5, HP6	5-965	0.9999	0.470085	1.55128	n.d.	n.d.	n.d.	n.d.	n.d.	861 ± 46	739 ± 44	n.d.	n.d.	11-953	0.9991	0.187617	0.619137	n.d.	n.d.	n.d.	n.d.	n.d.	519 ± 9	518 ± 31	n.d.	n.d.	IV
6.477	194.118	[M+H]+	Ethyl 4-(dimethylamino)benzoate	EP1, EP2, EP3, EP4, EP5, EP6	1-52	0.9942	0.261479	0.862879	1 ± 0.1	1 ± 0.1	1 ± 0.2	n.d.	1.5 ± 0.1	1.6 ± 0.2	1.4 ± 0.1	n.d.	n.d.	0	0	0	0	n.d.	n.d.	n.d.	n.d.	n.d.	n.d.	n.d.	n.d.	n.d.	II
6.763	415.213	[M+H]+	Dimethyldibenzylidene sorbitol	EP1, EP2, EP3, EP5, EP6	1-100	0.9954	0.301391	0.99459	13.4 ± 0.3	13.8 ± 0.8	13.3 ± 0.8	n.d.	n.d.	12.5 ± 0.1	12 ± 1.3	n.d.	n.d.	0	0	0	0	n.d.	n.d.	n.d.	n.d.	n.d.	n.d.	n.d.	n.d.	n.d.	I; SML 60
6.859	229.086	[M+H]+	Oxybenzone	EF10, EF11, EP4, EP5, EP6, EP7, EP8	5-105	0.9953	1.50685	4.9726	n.d.	n.d.	n.d.	n.d.	17.7 ± 1.8	21.4 ± 0.1	19.6 ± 1.6	11.6 ± 1.3	12.4 ± 0.07	0	0	0	0	n.d.	n.d.	n.d.	n.d.	n.d.	n.d.	n.d.	n.d.	n.d.	V; SML 6
6.914	198.186	[M+H]+	1-octylpyrrolidin-2-one	EF4, EF5, EF6, EP5, EP6, HF4, HF5, HF6, HP5, HP6	1-119	0.9968	0.106041	0.349936	n.d.	n.d.	n.d.	n.d.	n.d.	42.4 ± 3.4	41.5 ± 2.1	n.d.	n.d.	1-96	0.9935	0.112444	0.371064	n.d.	n.d.	n.d.	n.d.	n.d.	52.3 ± 2.2	52.3 ± 1	n.d.	n.d.	IV
6.946	308.153	[M+H]+	Tebuconazole	EP5, EP6, HP5, HP6	1-95	0.9973	0.0416667	0.1375	n.d.	n.d.	n.d.	n.d.	n.d.	12.2 ± 0.6	12.4 ± 0.9	n.d.	n.d.	1-91	0.9986	0.175603	0.579488	n.d.	n.d.	n.d.	n.d.	n.d.	12.5 ± 0.3	12.5 ± 0.1	n.d.	n.d.	V
7.202	310.237	[M+Na]+	Lauric acid diethanolamide	EP1, EP2, EP3, EP9, HP1, HP2, HP3, HP9	1-111	0.9989	0.337079	1.11236	31.2 ± 2.8	34 ± 2.1	40.2 ± 1.9	4.9 ± 0.4	n.d.	n.d.	n.d.	n.d.	n.d.	1-109	0.9996	0.0678733	0.223982	0.9 ± 0.1	1.2 ± 0.4	1.1 ± 0.03	< LOQ	n.d.	n.d.	n.d.	n.d.	n.d.	II; SML 5
7.216	395.081	[M+H]+	Diflufenican	EP5, EP6	1-98	0.9987	0.270936	0.894089	n.d.	n.d.	n.d.	n.d.	n.d.	38 ± 10.9	42.2 ± 3.1	n.d.	n.d.	0	0	0	0	n.d.	n.d.	n.d.	n.d.	n.d.	n.d.	n.d.	n.d.	n.d.	IV
7.301	383.204	[M+Na]+	tributyl citrate	EF1, EF4, EF5, EF6, EF7, EF8, EF9, EF10, EF11, EP1, EP2, EP3, EP4, EP5, EP6, EP7, EP8, EP9, HF4, HF5, HF6	1-48	0.995	0.326087	1.07609	2.2 ± 0.6	2.9 ± 0.4	2.3 ± 0.2	1.2 ± 0.3	4.5 ± 0.6	2 ± 0.2	1.6 ± 0.1	4.4 ± 0.4	4.3 ± 0.71	1-93	0.9943	0.807512	2.66479	n.d.	n.d.	n.d.	n.d.	< LOQ	< LOQ	< LOQ	n.d.	n.d.	IV
7.767	507.274	[M+Na]+	1,2,3-trideoxy-4,6:5,7-bis-o-[(4-propylphenyl)methylene]-nonitol (NX 8000 K)	EP1, EP2, EP3, EP4, EP5, EP6, EP9	10-989	0.9944	3.68165	12.1495	21.8 ± 1.6	23.5 ± 1.1	15.2 ± 4.5	19 ± 2.3	32.6 ± 10.5	39.2 ± 12.7	27.7 ± 2.3	n.d.	n.d.	0	0	0	0	n.d.	n.d.	n.d.	n.d.	n.d.	n.d.	n.d.	n.d.	n.d.	II; SML 5
7.876	384.193	[M+Na]+	Octocrylene	EF1, EF2, EF3, EF4, EF5, EF6, EF7, EF8, EF9, EF10, EF11, EF12, EP1, EP2, EP3, EP4, EP5, EP6, EP7, EP8, EP9	12-109	0.9996	0.30273	0.999007	28.8 ± 0.3	33.4 ± 1.6	28.2 ± 0.6	22.3 ± 4.9	79.5 ± 2.1	503 ± 6	456 ± 33	118 ± 5	122 ± 0.1	0	0	0	0	n.d.	n.d.	n.d.	n.d.	n.d.	n.d.	n.d.	n.d.	n.d.	IV; SML 0.05
8.037	311.164	[M+H]+	Avobenzone	EF1, EF2, EF3, EF4, EF5, EF6, EF7, EF8, EF9, EF10, EF11, EF12, EP1, EP2, EP3, EP4, EP5, EP6, EP7, EP8, EP9	10-1754	0.9987	1.62646	5.36733	< LOQ	< LOQ	< LOQ	< LOQ	16.6 ± 0.6	199 ± 12	210 ± 14	30.6 ± 2.6	33.7 ± 0.4	0	0	0	0	n.d.	n.d.	n.d.	n.d.	n.d.	n.d.	n.d.	n.d.	n.d.	IV
8.059	291.2	[M+H]+	2-Ethylhexyl 4-methoxycinnamate	EF1, EF10, EF11, EF12, EP1, EP2, EP3, EP4, EP5, EP6, EP7, EP8, EP9	49-1947	0.9949	5.60414	18.4937	47.8 ± 0.2	45.8 ± 0.7	46.7 ± 0.6	49.5 ± 1.6	58.2 ± 1.8	198 ± 8	193 ± 8	52.2 ± 0.7	50.3 ± 0.6	0	0	0	0	n.d.	n.d.	n.d.	n.d.	n.d.	n.d.	n.d.	n.d.	n.d.	V
8.199	256.265	[M+H]+	Palmitamide	EP1, EP2, EP3, EP4, EP5, EP6, EP7, EP8, EP9	20-1878	0.9926	179.771	593.244	< LOQ	< LOQ	< LOQ	< LOQ	< LOQ	< LOQ	< LOQ	< LOQ	< LOQ	0	0	0	0	n.d.	n.d.	n.d.	n.d.	n.d.	n.d.	n.d.	n.d.	n.d.	IV
8.479	381.298	[M+Na]+	2-stearoylglycerol	EF1, EF2, EF4, EF5, EF6, EF7, EF8, EF9, EF12, EP1, EP2, EP3, EP4, EP5, EP6, EP9	11-970	0.9945	2.30114	7.59375	296 ± 24	247 ± 22	277 ± 1	135 ± 0.4	630 ± 29	297 ± 22	262 ± 13	n.d.	n.d.	0	0	0	0	n.d.	n.d.	n.d.	n.d.	n.d.	n.d.	n.d.	n.d.	n.d.	II
8.5	327.196	[M+H]+	Chimassorb 81	EF5, EF6, EP1, EP2, EP3, EP4, EP5, EP6, EP9	1-101	0.9998	0.25974	0.857143	1.7 ± 0.04	1.2 ± 0.1	1.1 ± 0.1	1.1 ± 0.1	1.6 ± 0.1	5.4 ± 0.3	5.2 ± 0.6	n.d.	n.d.	0	0	0	0	n.d.	n.d.	n.d.	n.d.	n.d.	n.d.	n.d.	n.d.	n.d.	II; SML 6
8.566	803.544	[2M+Na]+	Dioctyl phthalate	EF2, EF11, EP5, EP6	21-2121	0.9985	10.0639	33.2109	n.d.	n.d.	n.d.	n.d.	n.d.	49.2 ± 2.8	57.4 ± 2.1	n.d.	n.d.	0	0	0	0	n.d.	n.d.	n.d.	n.d.	n.d.	n.d.	n.d.	n.d.	n.d.	V
8.632	393.297	[M+Na]+	bis(2-ethylhexyl) adipate	EF1, EF2, EF3, EF7, EF8, EF11, EF12, EP1, EP2, EP3, EP4, EP5, EP6, EP7, EP8, EP9	12-1221	0.9974	0.819068	2.70293	74.6 ± 18.31	76.9 ± 24.2	66.4 ± 29.1	106 ± 1	189 ± 8	120 ± 12	79.9 ± 19.3	31.1 ± 6.4	22.3 ± 1.1	0	0	0	0	n.d.	n.d.	n.d.	n.d.	n.d.	n.d.	n.d.	n.d.	n.d.	II; SML 18
8.809	360.324	[M+Na]+	Erucamide	EF1, EF2, EF4, EF5, EF6, EF7, EP1, EP2, EP3, EP4, EP5, EP6, EP9	22-1987	0.9916	51.8414	171.077	362 ± 85	279 ± 80	223 ± 86	229 ± 26	742 ± 140	917 ± 97	600 ± 271	n.d.	n.d.	0	0	0	0	n.d.	n.d.	n.d.	n.d.	n.d.	n.d.	n.d.	n.d.	n.d.	I; SML 60
8.855	647.458	[M+H]+	Irgafos 168	EF1, EF2, EF3, EF4, EF5, EF6, EF7, EF8, EF9, EF10, EF11, EF12, EP1, EP2, EP3, EP4, EP5, EP6, EP7, EP8, EP9	54-1838	0.9845	7.3224	24.1639	462 ± 151	395 ± 57	365 ± 115	203 ± 200	236 ± 98	176 ± 3	374 ± 284	125 ± 38	95.2 ± 0.4	0	0	0	0	n.d.	n.d.	n.d.	n.d.	n.d.	n.d.	n.d.	n.d.	n.d.	I; SML 60
9.175	340.357	[M+H]+	Docosanamide	EF1, EF4, EF5, EF6, EF7, EF9, EP1, EP2, EP3, EP4, EP5, EP6, EP9	2-191	0.9949	16.0645	53.0129	< LOQ	< LOQ	< LOQ	< LOQ	< LOQ	< LOQ	< LOQ	n.d.	n.d.	0	0	0	0	n.d.	n.d.	n.d.	n.d.	n.d.	n.d.	n.d.	n.d.	n.d.	I; SML 60
9.248	469.329	[M+Na]+	diisodecyl phthalate	EF1, EF10, EF11, EP1, EP4, EP5, EP6	4-381	0.994	1.00352	3.31162	< LOQ	n.d.	n.d.	n.d.	< LOQ	6 ± 1.6	4 ± 2.2	n.d.	n.d.	0	0	0	0	n.d.	n.d.	n.d.	n.d.	n.d.	n.d.	n.d.	n.d.	n.d.	V
9.358	1175.78	[M-H]-	Irganox 1010	EF1, EF2, EF3, EF4, EF5, EF6, EF7, EF8, EF9, EF10, EF11, EF12, EP1, EP2, EP3, EP4, EP5, EP6, EP7, EP8, EP9	49-4535	0.9976	3.38721	11.1778	210 ± 41	161 ± 18	147 ± 19	89.5 ± 9.3	429 ± 32	124 ± 10	195 ± 0.1	184 ± 24	118 ± 35	0	0	0	0	n.d.	n.d.	n.d.	n.d.	n.d.	n.d.	n.d.	n.d.	n.d.	I; SML 60
9.387	431.178	[M+H]+	2,5-Bis(5-tert-butyl-benzoxazol-2-yl)thiophene	EF1, EF6, EF7, EF9, EF10, EF11, EP1, EP2, EP3, EP4, EP5, EP6, EP7, EP8, EP9	1-101	0.9916	0.40458	1.33511	8.8 ± 0.4	6 ± 0.1	6.3 ± 0.7	6.7 ± 0.5	9.2 ± 0.3	5.9 ± 0.6	5.5 ± 0.4	7.6 ± 0.7	7.8 ± 0.1	0	0	0	0	n.d.	n.d.	n.d.	n.d.	n.d.	n.d.	n.d.	n.d.	n.d.	III; SML 0.6
10.246	663.453	[M+H]+	Oxidized Irgafos 168	EF1, EF2, EF3, EF4, EF5, EF6, EF7, EF8, EF9, EF10, EF11, EF12, EP1, EP2, EP3, EP4, EP5, EP6, EP7, EP8, EP9	12-1155	0.9905	0.701613	2.31532	168 ± 0.07	147 ± 0.1	176 ± 9	208 ± 55	348 ± 3	360 ± 10	367 ± 4	198 ± 1	195 ± 4	0	0	0	0	n.d.	n.d.	n.d.	n.d.	n.d.	n.d.	n.d.	n.d.	n.d.	IV
11.435	553.46	[M+Na]+	Irganox 1076	EF1, EF2, EF3, EF4, EF5, EF6, EF7, EF8, EF9, EF10, EF11, EF12, EP1, EP2, EP3, EP4, EP5, EP6, EP7, EP8, EP9	11-976	0.9914	0.715089	2.35979	632 ± 138	549 ± 28	511 ± 17	452 ± 3	196 ± 19	153 ± 4	163 ± 6	94 ± 3	107 ± 6	0	0	0	0	n.d.	n.d.	n.d.	n.d.	n.d.	n.d.	n.d.	n.d.	n.d.	II; SML 6
11.61	591.495	[M+Na]+	Glycerol dihexanoate	EP4, EP5, EP6	11-1056	0.9934	3.21828	10.6203	n.d.	n.d.	n.d.	n.d.	61.2 ± 1.3	52.1 ± 0.7	50 ± 4.7	n.d.	n.d.	0	0	0	0	n.d.	n.d.	n.d.	n.d.	n.d.	n.d.	n.d.	n.d.	n.d.	II
